# Supplementary material for: Empirical comparison of cross-platform normalization methods for gene expression data
Source: BMC Bioinformatics. 2011 Dec 7;12:467. doi: 10.1186/1471-2105-12-467 (PMC3314675; doi:10.1186/1471-2105-12-467)
Supplement: Additional file 4 — Raw bootstrap results for all statistics presented. [file 1471-2105-12-467-S4.zip]

Archive with 165 entries (82 files):
- bootstraps/
- bootstraps/.DS_Store
- __MACOSX/
- __MACOSX/bootstraps/
- __MACOSX/bootstraps/._.DS_Store
- bootstraps/.svn/
- bootstraps/.svn/all-wcprops
- bootstraps/.svn/entries
- bootstraps/.svn/prop-base/
- bootstraps/.svn/props/
- bootstraps/.svn/text-base/
- bootstraps/.svn/tmp/
- bootstraps/.svn/tmp/prop-base/
- bootstraps/.svn/tmp/props/
- bootstraps/.svn/tmp/text-base/
- bootstraps/figure10/
- bootstraps/figure10/.svn/
- bootstraps/figure10/.svn/all-wcprops
- bootstraps/figure10/.svn/entries
- bootstraps/figure10/.svn/prop-base/
- bootstraps/figure10/.svn/props/
- bootstraps/figure10/.svn/text-base/
- bootstraps/figure10/.svn/text-base/transfer_maqc_only_rsquare.csv.svn-base
- bootstraps/figure10/.svn/text-base/transfer_sperm_only_rsquare.csv.svn-base
- bootstraps/figure10/.svn/tmp/
- bootstraps/figure10/.svn/tmp/prop-base/
- bootstraps/figure10/.svn/tmp/props/
- bootstraps/figure10/.svn/tmp/text-base/
- bootstraps/figure10/transfer_maqc_only_rsquare.csv
- bootstraps/figure10/transfer_sperm_only_rsquare.csv
- bootstraps/figure11/
- bootstraps/figure11/.svn/
- bootstraps/figure11/.svn/all-wcprops
- bootstraps/figure11/.svn/entries
- bootstraps/figure11/.svn/prop-base/
- bootstraps/figure11/.svn/props/
- bootstraps/figure11/.svn/text-base/
- bootstraps/figure11/.svn/text-base/bsresults.csv.svn-base
- bootstraps/figure11/.svn/tmp/
- bootstraps/figure11/.svn/tmp/prop-base/
- bootstraps/figure11/.svn/tmp/props/
- bootstraps/figure11/.svn/tmp/text-base/
- bootstraps/figure11/bsresults.csv
- bootstraps/figure4/
- bootstraps/figure4/.svn/
- bootstraps/figure4/.svn/all-wcprops
- bootstraps/figure4/.svn/entries
- bootstraps/figure4/.svn/prop-base/
- bootstraps/figure4/.svn/props/
- bootstraps/figure4/.svn/text-base/
- bootstraps/figure4/.svn/text-base/equal_ABI_AFX_rsquare_boxplot.pdf.csv.svn-base
- bootstraps/figure4/.svn/text-base/equal_ABI_AG1_rsquare_boxplot.pdf.csv.svn-base
- bootstraps/figure4/.svn/text-base/equal_ABI_ILM_rsquare_boxplot.pdf.csv.svn-base
- bootstraps/figure4/.svn/text-base/equal_AFX_AG1_rsquare_boxplot.pdf.csv.svn-base
- bootstraps/figure4/.svn/text-base/equal_AFX_ILM_rsquare_boxplot.pdf.csv.svn-base
- bootstraps/figure4/.svn/text-base/equal_AG1_ILM_rsquare_boxplot.pdf.csv.svn-base
- bootstraps/figure4/.svn/tmp/
- bootstraps/figure4/.svn/tmp/prop-base/
- bootstraps/figure4/.svn/tmp/props/
- bootstraps/figure4/.svn/tmp/text-base/
- bootstraps/figure4/equal_ABI_AFX_rsquare_boxplot.pdf.csv
- bootstraps/figure4/equal_ABI_AG1_rsquare_boxplot.pdf.csv
- bootstraps/figure4/equal_ABI_ILM_rsquare_boxplot.pdf.csv
- bootstraps/figure4/equal_AFX_AG1_rsquare_boxplot.pdf.csv
- bootstraps/figure4/equal_AFX_ILM_rsquare_boxplot.pdf.csv
- bootstraps/figure4/equal_AG1_ILM_rsquare_boxplot.pdf.csv
- bootstraps/figure5/
- bootstraps/figure5/.svn/
- bootstraps/figure5/.svn/all-wcprops
- bootstraps/figure5/.svn/entries
- bootstraps/figure5/.svn/prop-base/
- bootstraps/figure5/.svn/props/
- bootstraps/figure5/.svn/text-base/
- bootstraps/figure5/.svn/text-base/equal_ABI_AFX_excess_boxplot.pdf.csv.svn-base
- bootstraps/figure5/.svn/text-base/equal_ABI_AG1_excess_boxplot.pdf.csv.svn-base
- bootstraps/figure5/.svn/text-base/equal_ABI_ILM_excess_boxplot.pdf.csv.svn-base
- bootstraps/figure5/.svn/text-base/equal_AFX_AG1_excess_boxplot.pdf.csv.svn-base
- bootstraps/figure5/.svn/text-base/equal_AFX_ILM_excess_boxplot.pdf.csv.svn-base
- bootstraps/figure5/.svn/text-base/equal_AG1_ILM_excess_boxplot.pdf.csv.svn-base
- bootstraps/figure5/.svn/tmp/
- bootstraps/figure5/.svn/tmp/prop-base/
- bootstraps/figure5/.svn/tmp/props/
- bootstraps/figure5/.svn/tmp/text-base/
- bootstraps/figure5/equal_ABI_AFX_excess_boxplot.pdf.csv
- bootstraps/figure5/equal_ABI_AG1_excess_boxplot.pdf.csv
- bootstraps/figure5/equal_ABI_ILM_excess_boxplot.pdf.csv
- bootstraps/figure5/equal_AFX_AG1_excess_boxplot.pdf.csv
- bootstraps/figure5/equal_AFX_ILM_excess_boxplot.pdf.csv
- bootstraps/figure5/equal_AG1_ILM_excess_boxplot.pdf.csv
- bootstraps/figure6/
- bootstraps/figure6/.svn/
- bootstraps/figure6/.svn/all-wcprops
- bootstraps/figure6/.svn/entries
- bootstraps/figure6/.svn/prop-base/
- bootstraps/figure6/.svn/props/
- bootstraps/figure6/.svn/text-base/
- bootstraps/figure6/.svn/text-base/equal_ABI_AFX_loss_boxplot.pdf.csv.svn-base
- bootstraps/figure6/.svn/text-base/equal_ABI_AG1_loss_boxplot.pdf.csv.svn-base
- bootstraps/figure6/.svn/text-base/equal_ABI_ILM_loss_boxplot.pdf.csv.svn-base
- bootstraps/figure6/.svn/text-base/equal_AFX_AG1_loss_boxplot.pdf.csv.svn-base
- bootstraps/figure6/.svn/text-base/equal_AFX_ILM_loss_boxplot.pdf.csv.svn-base
- bootstraps/figure6/.svn/text-base/equal_AG1_ILM_loss_boxplot.pdf.csv.svn-base
- bootstraps/figure6/.svn/tmp/
- bootstraps/figure6/.svn/tmp/prop-base/
- bootstraps/figure6/.svn/tmp/props/
- bootstraps/figure6/.svn/tmp/text-base/
- bootstraps/figure6/equal_ABI_AFX_loss_boxplot.pdf.csv
- bootstraps/figure6/equal_ABI_AG1_loss_boxplot.pdf.csv
- bootstraps/figure6/equal_ABI_ILM_loss_boxplot.pdf.csv
- bootstraps/figure6/equal_AFX_AG1_loss_boxplot.pdf.csv
- bootstraps/figure6/equal_AFX_ILM_loss_boxplot.pdf.csv
- bootstraps/figure6/equal_AG1_ILM_loss_boxplot.pdf.csv
- bootstraps/figure7/
- bootstraps/figure7/.svn/
- bootstraps/figure7/.svn/all-wcprops
- bootstraps/figure7/.svn/entries
- bootstraps/figure7/.svn/prop-base/
- bootstraps/figure7/.svn/props/
- bootstraps/figure7/.svn/text-base/
- bootstraps/figure7/.svn/text-base/sperm_AFX_ILM_excess_boxplot.pdf.csv.svn-base
- bootstraps/figure7/.svn/text-base/sperm_AFX_ILM_loss_boxplot.pdf.csv.svn-base
- bootstraps/figure7/.svn/text-base/sperm_AFX_ILM_rsquare_boxplot.pdf.csv.svn-base
- bootstraps/figure7/.svn/tmp/
- bootstraps/figure7/.svn/tmp/prop-base/
- bootstraps/figure7/.svn/tmp/props/
- bootstraps/figure7/.svn/tmp/text-base/
- bootstraps/figure7/sperm_AFX_ILM_excess_boxplot.pdf.csv
- bootstraps/figure7/sperm_AFX_ILM_loss_boxplot.pdf.csv
- bootstraps/figure7/sperm_AFX_ILM_rsquare_boxplot.pdf.csv
- bootstraps/figure8/
- bootstraps/figure8/.svn/
- bootstraps/figure8/.svn/all-wcprops
- bootstraps/figure8/.svn/entries
- bootstraps/figure8/.svn/prop-base/
- bootstraps/figure8/.svn/props/
- bootstraps/figure8/.svn/text-base/
- bootstraps/figure8/.svn/text-base/unequal_AFX_ILM_excess_boxplot.pdf.csv.svn-base
- bootstraps/figure8/.svn/text-base/unequal_AFX_ILM_loss_boxplot.pdf.csv.svn-base
- bootstraps/figure8/.svn/text-base/unequal_AFX_ILM_rsquare_boxplot.pdf.csv.svn-base
- bootstraps/figure8/.svn/tmp/
- bootstraps/figure8/.svn/tmp/prop-base/
- bootstraps/figure8/.svn/tmp/props/
- bootstraps/figure8/.svn/tmp/text-base/
- bootstraps/figure8/unequal_AFX_ILM_excess_boxplot.pdf.csv
- bootstraps/figure8/unequal_AFX_ILM_loss_boxplot.pdf.csv
- bootstraps/figure8/unequal_AFX_ILM_rsquare_boxplot.pdf.csv
- bootstraps/figure9/
- bootstraps/figure9/.svn/
- bootstraps/figure9/.svn/all-wcprops
- bootstraps/figure9/.svn/entries
- bootstraps/figure9/.svn/prop-base/
- bootstraps/figure9/.svn/props/
- bootstraps/figure9/.svn/text-base/
- bootstraps/figure9/.svn/text-base/maqc_to_sperm_AFX_N_ILM_T_AFX_ILM_over.csv.svn-base
- bootstraps/figure9/.svn/text-base/maqc_to_sperm_AFX_N_ILM_T_AFX_ILM_under.csv.svn-base
- bootstraps/figure9/.svn/text-base/maqc_to_sperm_AFX_T_ILM_N_AFX_ILM_over.csv.svn-base
- bootstraps/figure9/.svn/text-base/maqc_to_sperm_AFX_T_ILM_N_AFX_ILM_under.csv.svn-base
- bootstraps/figure9/.svn/tmp/
- bootstraps/figure9/.svn/tmp/prop-base/
- bootstraps/figure9/.svn/tmp/props/
- bootstraps/figure9/.svn/tmp/text-base/
- bootstraps/figure9/maqc_to_sperm_AFX_N_ILM_T_AFX_ILM_over.csv
- bootstraps/figure9/maqc_to_sperm_AFX_N_ILM_T_AFX_ILM_under.csv
- bootstraps/figure9/maqc_to_sperm_AFX_T_ILM_N_AFX_ILM_over.csv
- bootstraps/figure9/maqc_to_sperm_AFX_T_ILM_N_AFX_ILM_under.csv
