# Supplementary material for: Empirical comparison of cross-platform normalization methods for gene expression data
Source: BMC Bioinformatics. 2011 Dec 7;12:467. doi: 10.1186/1471-2105-12-467 (PMC3314675; doi:10.1186/1471-2105-12-467)
Supplement: Additional file 4 — Raw bootstrap results for all statistics presented. [file 1471-2105-12-467-S4.zip › bootstraps/figure10/transfer_maqc_only_rsquare.csv]

Scrambled	Self.transfer	Transfer	No.transfer	resample.1	resample.2	No.norm
0.110749092609813	0.999793441912323	0.971168591058942	0.999987610281102	0.999470372153677	0.998940339031786	0.776122283934813
0.110577057445385	0.999692829543176	0.971128055726275	0.99998087280977	0.998923149744593	0.999103974008418	0.776483059426981
0.1172465595887	0.999634246548739	0.971090073242026	0.999987185520984	0.999527344111578	0.999576201401368	0.77682304352694
0.123688811915272	0.99966466574899	0.971051992667078	0.999987002115538	0.999446442710786	0.999540573165823	0.776943624259547
0.128129138257476	0.999768935222867	0.970852675834006	0.999990144142388	0.999480471287407	0.999670635689767	0.77507698935022
0.113080149068421	0.999505250650401	0.97124359899376	0.999979063312714	0.99870734749031	0.999286919620828	0.776405167892457
0.100019071264466	0.999799611038913	0.970911868095043	0.99999438323359	0.9991197569098	0.999865776664895	0.773880532641471
0.112637848888713	0.999759350118554	0.970732773729232	0.99999323202872	0.996778642890503	0.999631234566374	0.773619837446022
0.129658290657203	0.99979122141184	0.97085822900934	0.999991659582491	0.999587539597521	0.99864730734602	0.77556526477903
0.130244515994097	0.999689587210196	0.971193799028806	0.999996365910743	0.999329574104625	0.999671658113111	0.779005962533143
0.128816260625383	0.999520624567425	0.970203220515463	0.999998080075348	0.999575398263532	0.999498289788656	0.774732091065255
0.122650099772835	0.999786078639385	0.971576189262575	0.99999108575534	0.999385231133974	0.999245945285117	0.779794507565159
0.120454781961679	0.999694580263649	0.970163821758262	0.999993008234973	0.9990302083418	0.999805863486941	0.770468709582005
0.129108885463493	0.9992314652625	0.9711833028477	0.999997598138827	0.99955576115005	0.999657207611354	0.779570296932124
0.132292602194502	0.99960618059651	0.971225298064077	0.999981191343894	0.99878458248099	0.999614843331736	0.776297843116084
0.124811666221173	0.999717979079043	0.97125257996931	0.999984247400229	0.99883967854629	0.99836534247419	0.777516741985802
0.113937093634546	0.99972498130504	0.970567309517023	0.999994262745392	0.99946722380853	0.999800241508948	0.774229287843009
0.121746143965743	0.99966797447386	0.970507754753765	0.999987164656989	0.996698107189735	0.999321070326348	0.773742907739367
0.119243160828866	0.999755116853663	0.97088434807399	0.999992787939684	0.99940002844691	0.999499964790507	0.775082091549517
0.114134764454153	0.99976470832325	0.970384129682119	0.999997040034204	0.999139331675615	0.999342456056237	0.775814523524157
0.123308687533062	0.99976862850751	0.97066967155202	0.999988904708539	0.999384761000204	0.99975071628214	0.773334584180867
0.133203340458649	0.999648830698026	0.97082867617566	0.99999706145678	0.999669409568185	0.999729796836893	0.776792955626892
0.122326355210555	0.999748758602147	0.971286702062202	0.999993104139065	0.999380697557495	0.99950137456152	0.77893792221384
0.104483955388985	0.999603193807795	0.97049334930931	0.999996953325538	0.99969537922003	0.998214157836273	0.774200735529593
0.125058962641383	0.99953900326589	0.970851469619678	0.999981441472112	0.999704964389195	0.998691665312369	0.773754816928504
0.122332479821259	0.999791688312187	0.970959480383288	0.999991432758673	0.9997221529825	0.99926374145121	0.776291187871292
0.134821537224803	0.9997289218378	0.97155241002899	0.999994034347292	0.999279725097904	0.999757075433147	0.779573615393279
0.11985083346733	0.99978681327669	0.97140331115447	0.999989721718905	0.999602601706096	0.99854017971032	0.777037452961924
0.141453095713165	0.99966875178045	0.970936896069911	0.999997647908187	0.998787646246276	0.998780407812946	0.776411868014178
0.129168515831894	0.9996865442371	0.971042271661654	0.999990514514054	0.999469424294056	0.999514307618896	0.77812095579927
0.11536861908263	0.999684704179046	0.970277496723348	0.999994559719167	0.999471800392697	0.99928379102063	0.773975440361432
0.128306614204538	0.999798525292831	0.971126653782698	0.99999119850593	0.99960616217198	0.999681069743981	0.778179760890375
0.117529809463195	0.999774465240382	0.970537691863057	0.99999232159823	0.999194281661388	0.999689489663124	0.77388553377033
0.137583060681592	0.999644309852243	0.97009309968367	0.999998510406067	0.998145766294588	0.99965452667782	0.77505232857327
0.134853781979449	0.999743502022122	0.971001123968187	0.999990391073916	0.998869934245182	0.999270217555334	0.773938873595151
0.134344547968993	0.999605492380292	0.971223449541545	0.99998910145871	0.999718540038073	0.999516194295924	0.778232024942624
0.124187095908861	0.999803059744523	0.970958550336694	0.999988614315402	0.999159518823433	0.999383322907868	0.775942650318335
0.121345982085741	0.999645392815012	0.970622268220946	0.999997634661174	0.99967651651557	0.999630097953177	0.776494104627251
0.132961584872875	0.999421376869775	0.971379003363571	0.999973497514126	0.999570566425222	0.999157995481593	0.77923513749597
0.120556548215636	0.999619996918866	0.970844227917338	0.999978419277348	0.999088333715683	0.999755550052195	0.774347548661493
0.129255349911243	0.999803474733623	0.971109087686844	0.999994699448188	0.999550459379304	0.999734749767794	0.779588198441639
0.123718246831688	0.9996838183907	0.970485589191867	0.999989952546222	0.998961057415555	0.999782981202061	0.773616546792132
0.123226110455358	0.999705026395884	0.97113360034573	0.999994807711354	0.99933182768236	0.999664296537884	0.77626363320498
0.126860272226281	0.99974320665186	0.970401517903316	0.999995144220532	0.998983138928417	0.99957335122326	0.77478474917583
0.126265603521947	0.999697585307847	0.97063994578035	0.99999894344351	0.998516185481566	0.999821847479067	0.777672820201344
0.129791467508904	0.999781455281585	0.97111308551632	0.999994767799963	0.999789475826888	0.99983388279484	0.778454908282767
0.121900708819436	0.999789194683572	0.970890444941453	0.999989597661795	0.999751593080922	0.99967347053138	0.776905123815374
0.109020324526901	0.99974153794002	0.97112111182171	0.99998735426038	0.999386389364128	0.999582497134127	0.776730185559437
0.11089032133423	0.99972926643824	0.97088700180149	0.99999171941949	0.998669011551884	0.999862319338298	0.773382111608173
0.107344916713177	0.999757898246132	0.971076642883325	0.999994056290568	0.99930440399631	0.999641764207145	0.777930277859179
0.126965110311215	0.99939843243149	0.970844767213087	0.999981260426924	0.99959377266274	0.999450616509077	0.777039179607403
0.114556191850739	0.9995900612787	0.971333541133004	0.999998367333504	0.99870022175135	0.999592691999904	0.780524386189098
0.123218755570852	0.999665551848173	0.970877134435031	0.999993520891265	0.997487579903622	0.999262775924618	0.776040637350657
0.119792939882338	0.999064506770805	0.971062392681883	0.99998861543345	0.998280217568729	0.999838523589478	0.77588181759721
0.124586512131447	0.99969926899817	0.971372167129712	0.999989736002711	0.999689018767463	0.99936411392329	0.77838543831152
0.113582735433415	0.999625049381873	0.970829407345808	0.999990374324985	0.999569687181412	0.99981151982026	0.775475684579891
0.112469602164771	0.999724914118684	0.970908159472234	0.999992304512086	0.999729443112807	0.999448475143198	0.778034594989589
0.132980177677712	0.99974094565784	0.971252232238267	0.999983305435032	0.99891101943569	0.999416690994007	0.776671667910168
0.141253086882761	0.9996282740009	0.970643800242262	0.999992166126632	0.99951574982423	0.999460581402383	0.777410237984403
0.10514587270895	0.99977922276005	0.971273402231817	0.999984033407478	0.999090138618419	0.999900412740719	0.776184452372403
0.131381266972457	0.99940067148431	0.971400297918317	0.99999455632533	0.999510993309643	0.99983544185738	0.778478624300664
0.120975437240088	0.99919662748711	0.969688242127902	0.99999865624188	0.999428208845604	0.999754825107325	0.773128343016115
0.114767042944979	0.99981113713019	0.971331925371502	0.999991966334556	0.998516005685008	0.999171319059603	0.778085190499449
0.120031592127712	0.999748647391835	0.971342758097685	0.999995925300851	0.99964551617023	0.999695892673265	0.778834893825271
0.121768165151187	0.9997414969203	0.970587459886205	0.999993595917998	0.999368006787347	0.999368841117485	0.774976620041377
0.120729357219229	0.999762224315093	0.97054942200779	0.999989924519998	0.998897061178535	0.9996216276066	0.772801288977336
0.135329720616211	0.999727376362507	0.970346473361505	0.999993836281723	0.999150687301695	0.999632897617708	0.775237735884326
0.142206741128555	0.99968525390738	0.970750964509092	0.99999590297871	0.99962102701272	0.999819799491	0.775757558509354
0.121473584949306	0.999610433816454	0.971308923152195	0.999997063183065	0.999415519484517	0.998799824645335	0.779523669981218
0.129400793455277	0.999801071552263	0.970904947453476	0.999991142197314	0.999605471127146	0.99959358075859	0.776849888665728
0.134489321138436	0.999622943060768	0.971112986313656	0.999990147436827	0.999336628204084	0.99937089258303	0.776185388208897
0.141376481313144	0.99965569910896	0.970860744881467	0.999982237719192	0.99887115034696	0.999713057483655	0.775957244285806
0.120170780148992	0.999787265893242	0.970739750665357	0.999995573366278	0.999413629876432	0.999844591372116	0.77634122410438
0.131724635722686	0.999700109100403	0.97129253578901	0.999994215890415	0.999598454503065	0.999436342348744	0.778884054568525
0.105728356699564	0.999788458540938	0.970931142819977	0.999988797369398	0.999689451714788	0.998092195144598	0.775866825509906
0.133082910478805	0.999639690417575	0.970909127829348	0.99999757242103	0.999317413196957	0.99935765360914	0.776995652831704
0.100700020074762	0.999752269400395	0.971420287568385	0.999995516805015	0.999795513486744	0.999453349704899	0.77824606707966
0.137931386002909	0.999267233038308	0.971387989058374	0.99998890888008	0.99959753687659	0.999789208294648	0.779580430764423
0.125485178130692	0.999793398750894	0.971232536968093	0.999988927287475	0.999316578019242	0.999201138488633	0.776652562935405
0.12106490336851	0.999770055881515	0.970778420967963	0.999993028116568	0.999630865903844	0.999795691653593	0.774421219672387
0.117032725928451	0.999757129805295	0.97091225196076	0.999992583858572	0.998219652872142	0.999245047957645	0.773006612850592
0.113689334762804	0.99965166870349	0.971003139255358	0.999988326509073	0.99950382052042	0.999269908585715	0.777294972857709
0.127289770273208	0.999659308156995	0.970254168927198	0.999997247339904	0.999125018847864	0.999226578586988	0.776603202964195
0.117814212606953	0.999626155699932	0.971299238543177	0.99999100499839	0.999110815680817	0.999515340271845	0.780001265372323
0.124747150781486	0.999524725300924	0.971175735319178	0.999996420306464	0.998643405388163	0.999291958280386	0.776674889883067
0.112499661120543	0.99965511969906	0.971735557625428	0.999992358562213	0.999456742101723	0.999452927738363	0.78042933335125
0.119907439228754	0.999504172539405	0.97106917056178	0.999980132716396	0.999313846577526	0.999661091208268	0.776350923177978
0.118510323883995	0.999605391846657	0.971006337992626	0.999993257034318	0.998590717134105	0.998962267061953	0.77765508228537
0.107720051558787	0.999714084441617	0.970295295162513	0.99999570237729	0.998869243701292	0.999536159234364	0.770422586428767
0.129226882166402	0.999419344171012	0.970837329574115	0.99998385917241	0.999049142330894	0.999859956294557	0.776043519144844
0.107395346408421	0.999589844652452	0.971209670600924	0.99998303564405	0.998219740454673	0.999767380598873	0.775428068493577
0.12722097924624	0.999461378133613	0.970735349707905	0.99999427990916	0.999649852151754	0.999104550315533	0.772602068124705
0.099252661067484	0.999729639468255	0.970680946517326	0.999993418069298	0.99935878057791	0.999469532133343	0.772778931172642
0.134840075174413	0.999648037359383	0.971291726541223	0.999991817001206	0.999556528652038	0.999516113896324	0.778945247250001
0.116539963075324	0.999709345172527	0.970510098795133	0.99999030862822	0.999298056404616	0.999391289275482	0.77605519637731
0.111790326223038	0.999712279213302	0.96995748787221	0.99999599765727	0.999754572447556	0.999686751575705	0.772822342584195
0.126974694218329	0.99974912539842	0.970877788258373	0.999993874987388	0.99977119814061	0.998770315772672	0.779517363387447
0.110628237734268	0.99973765318188	0.970828578613726	0.99999783252978	0.999322240041382	0.999796302956451	0.778641393973604
0.132560750865664	0.999745341410062	0.97050234776501	0.999998357849457	0.99963746402858	0.999611095899656	0.774055943309734
0.107322597780822	0.99969108341706	0.97055121808185	0.999996900412142	0.99956005888524	0.999557600338528	0.773652270912079
0.115549269819863	0.99968350360346	0.971737020376858	0.99998890163582	0.999161703880605	0.999609782129253	0.778565176368435
0.115884032929881	0.99978049319996	0.97109293335558	0.999995273444763	0.9995021852782	0.999705010426556	0.7776493880855
0.118809501200627	0.99947503558868	0.970628271261823	0.99999728587014	0.999515288769885	0.999550922171874	0.773755531622613
0.144987664052881	0.99949317733974	0.969903521986005	0.99999602295266	0.99960968286502	0.999344335243297	0.774154701053257
0.123562189234367	0.99967539721604	0.971279268120025	0.999993424132946	0.999455951378888	0.999696642463442	0.777201197104273
0.116153185887381	0.999635328156292	0.971189227888733	0.999996247290863	0.998328029718834	0.998864873518444	0.77572500846679
0.122184933676295	0.999466419130533	0.97051171532269	0.999975746394742	0.999341249128592	0.999617467388765	0.772665781770711
0.117370905363776	0.999729115505318	0.971371129134986	0.999994304394377	0.999551186397456	0.999056619269902	0.778135339133091
0.123709753723045	0.999507687728343	0.971017723521456	0.99998989442457	0.999074984226431	0.99974860629697	0.776031271632873
0.12066916633282	0.999697661587046	0.971232477538647	0.999982321215272	0.99780274669077	0.998892104426105	0.776719471452172
0.121187890096881	0.999688544129257	0.970851719276347	0.99999661196382	0.999436047958646	0.999571664617863	0.776576111155916
0.129792373365334	0.999500506607296	0.970960462860276	0.999995655237808	0.999430937314376	0.999509562021573	0.78008575287602
0.135794652938918	0.999793981843943	0.97060854200835	0.999994359088445	0.999155703952432	0.999201114143393	0.77455013896185
0.129080400126206	0.999760251576117	0.97175192472945	0.999990756754084	0.999606584844495	0.999050640193697	0.779779890503424
0.105423422691434	0.999806117548933	0.970868289760446	0.999993709378554	0.99922180683366	0.999586228675392	0.77656189730389
0.120357342904969	0.999587130382408	0.970121743249812	0.99999773470716	0.99924907409878	0.999389155174908	0.772440343374468
0.130964734182097	0.999728369193427	0.971703655585733	0.999993701287947	0.998719078961528	0.99959318699381	0.780253820386664
0.128713185459597	0.999627543648018	0.970539699283421	0.999984420058305	0.998750160670364	0.999801750468778	0.773569320215152
0.119055917291456	0.999735325333846	0.971393001017368	0.99999399932076	0.99936975565851	0.998913929351882	0.780208958190453
0.126481897002504	0.999501985247042	0.970594574353027	0.99999234690841	0.999452330056528	0.999576730406867	0.778763616010379
0.130919132788787	0.999575280313643	0.970369441949935	0.99998211627628	0.998718785541193	0.999447953225652	0.770300144329799
0.121652936783341	0.999705579019478	0.971535609307133	0.999994646605277	0.999459191426006	0.999376645083886	0.778397124242973
0.127917606647303	0.999440255146584	0.970723097236812	0.99999595359658	0.999552935973754	0.999597573022528	0.776425804488182
0.105660518782506	0.99962354331761	0.970553826259064	0.9999936886487	0.99951494518545	0.999658987202693	0.772675070541414
0.123988891659333	0.999705019228247	0.97101168818175	0.999997208410977	0.999551497757714	0.999709668873255	0.779705386067669
0.119269195288119	0.999820091735058	0.971393459288406	0.999994635737488	0.999288156413728	0.999667725783006	0.777803231708374
0.124097481646773	0.999735770292152	0.970243237484663	0.99999339988639	0.99939072191437	0.999786873146976	0.773218201108456
0.137039722116398	0.999756182858988	0.970939155901285	0.999995489535126	0.999633948578047	0.999862657548512	0.775215448120813
0.125041066009919	0.999671697571585	0.971401091257918	0.99999831712656	0.99765611089094	0.999669767265406	0.780311366123901
0.112438413565777	0.999454602031208	0.971059557523721	0.999985960676334	0.998933087934769	0.99963181866198	0.777951784176522
0.117158821716794	0.99969486770254	0.971206419462076	0.999983511966354	0.999322117413517	0.999512348044515	0.776692864231325
0.115345678092702	0.999559188162842	0.970687140318063	0.999979963345154	0.997831411095015	0.99965412490459	0.773982461286142
0.113839184177523	0.99947289117989	0.97135035086315	0.999993640771018	0.99941774249118	0.999450978471551	0.779674160312164
0.120196864960124	0.999486086716904	0.970246734104768	0.999993749620083	0.999580566157625	0.998837346591258	0.769860411601766
0.12743188173347	0.999518291966067	0.970081927440018	0.99999861864277	0.99908205906428	0.999451923582106	0.773832465430652
0.116816065659389	0.999441272327783	0.97122967458341	0.999973688722764	0.998923018193847	0.99940316653573	0.776478195734433
0.109194081845918	0.999195761770524	0.970206854264178	0.999976332656096	0.998683234514204	0.999643296216368	0.772260806115562
0.129898202803875	0.999797166892043	0.97134775833127	0.999989164679985	0.99961497904538	0.99940397518992	0.776597022122504
0.116284140645676	0.99965651641226	0.970852530824776	0.99999878579737	0.998762112071945	0.999442046605298	0.778882676897544
0.125604438003688	0.999642132686064	0.969714504052923	0.999996488905831	0.99715842577678	0.9998161704623	0.770634829380725
0.127346835562323	0.999544594907101	0.971311509749493	0.999980300892498	0.999516515044874	0.999169918829897	0.777686474183856
0.118475785220786	0.999799205094434	0.971076610742533	0.999988668534426	0.999134022859236	0.999590639013536	0.776726351742948
0.12700117702715	0.99968964313564	0.970449987675051	0.999997881705436	0.999422345092636	0.999629622945397	0.772847680415338
0.136563532374119	0.99954482729139	0.971291632075223	0.999983973358681	0.999481706397467	0.99977722017241	0.778608184379801
0.119755393989451	0.999665092355984	0.97070558819586	0.999996450039599	0.999712952663693	0.999549547888648	0.77670248174825
0.120571450383849	0.999750774300098	0.971224197190796	0.999992473954502	0.99923643749963	0.999843823773708	0.777563399789955
0.124928165984171	0.999687873874858	0.970978302191878	0.999997383649576	0.999667002672979	0.999585867606974	0.777374747015634
0.128995652509076	0.999640414478229	0.9701582704449	0.999998824635223	0.99915756302072	0.999639460297528	0.776218983563574
0.136528962075179	0.999812764355878	0.97127124915339	0.99999625932091	0.999709723267668	0.9993648850713	0.780470543326334
0.11374375910582	0.999834165354723	0.971352198075844	0.999993086334596	0.998076765800161	0.998703722601473	0.77896740385865
0.118587117763938	0.999793097008867	0.970794428276537	0.999994657882142	0.999492982249103	0.999498863262496	0.775207780688402
0.121758886325226	0.999746820257207	0.970954823136148	0.99999575304648	0.99941840056014	0.999719298587388	0.779408873870015
0.12634978289736	0.999571339775143	0.970369843886278	0.999997357762746	0.999506874418204	0.999331685516582	0.772146455093777
0.127943129260383	0.999738707329951	0.971199146424209	0.999985132819521	0.99628029114107	0.999592623507832	0.776657657272655
0.119001096720225	0.999680333503332	0.97054315608121	0.999993142874853	0.99950131888683	0.999304947337637	0.77383763386061
0.108381925626744	0.999748509860185	0.970826487494537	0.999998043102863	0.999515112241962	0.999674639552615	0.775972875199331
0.111619235537978	0.999596533937303	0.97073629285258	0.99998973413497	0.999370710947536	0.9995317804818	0.77752426745252
0.11343180347431	0.999513742059412	0.970465124445037	0.999992889250118	0.999399171123278	0.999550644031513	0.774136467229584
0.117138481657526	0.999672398841029	0.97106476136903	0.999994801138453	0.999657544726168	0.999502633693228	0.777981654374253
0.120911334920046	0.99980540763099	0.971541644120575	0.999988400497283	0.998363942311726	0.999436067976763	0.779187595082772
0.124642300642084	0.999368782486644	0.971348497053333	0.999968816016037	0.999514814414646	0.999565840763324	0.77733546133118
0.106531959068276	0.999684253557145	0.970914106379332	0.999987998595122	0.998547588837347	0.999408315762055	0.775804244692773
0.1143574851313	0.999705596868993	0.97060611116898	0.999989347295213	0.999269270577764	0.999657382032256	0.773531769483791
0.140672000494811	0.999711805619628	0.971390828011033	0.999990671217595	0.99929183858155	0.999736628511563	0.778387104412351
0.118225316093084	0.999661501560448	0.970758147494826	0.999996654016922	0.999579968596737	0.999833250276545	0.77532796357109
0.108902662941134	0.99970702972036	0.97068012209519	0.999994195530248	0.999813950848385	0.99978441239608	0.777696725988234
0.129193705555161	0.999155760134021	0.971011084769882	0.99998264526496	0.999309145389595	0.99968079335953	0.777041322392173
0.131019025558947	0.99951370450271	0.969827728087738	0.999998891815397	0.999234437388918	0.99988277786655	0.771674811725569
0.11964656676696	0.999753774726677	0.971314974265424	0.999996321427294	0.99948913797682	0.99914016615433	0.778335405952227
0.12206007358503	0.999639930576746	0.970228594561882	0.999997027755493	0.999138175384393	0.999902941208253	0.774444751269618
0.139925770108751	0.999730911593068	0.971197579630375	0.999995552737174	0.99955083450754	0.99970445163908	0.778957065091145
0.138457217086748	0.99976198822379	0.970869760143307	0.99999512436541	0.999100649790886	0.99986198362544	0.77739628311675
0.124476799107625	0.999684301305534	0.971534558364708	0.999989643042188	0.999689734578902	0.999695198531988	0.77762330410705
0.144479416573049	0.999730039818448	0.970556903082422	0.999987646608874	0.999617395625647	0.999464548283025	0.773403173467625
0.118703260275596	0.99976597483526	0.970617207600824	0.999996491164924	0.999456819474204	0.999430516353274	0.777156807498368
0.127673527897664	0.999693540713755	0.971277070940497	0.99998860024174	0.999513103392287	0.998835981638204	0.779085366931172
0.121270144531317	0.99969955392732	0.971404887664688	0.999994837210845	0.998361066319235	0.999788506256528	0.779486816048858
0.126945938925393	0.99946634701579	0.970410604265171	0.99998388304046	0.999503692228048	0.999670705876847	0.773101995490671
0.115276557544805	0.999569313704064	0.971025334977345	0.999992672404473	0.998706734819344	0.999555451824274	0.774991915209326
0.111966692927194	0.999565950098307	0.971003877871648	0.999980368487722	0.99969229405247	0.999779031097353	0.776333429132511
0.124947621356068	0.99980320376168	0.970795668533825	0.999990975695717	0.99940960845421	0.999248015900236	0.776314784324168
0.117659856245276	0.999763609783243	0.97036629043322	0.999992837901752	0.998687232429453	0.999716758742255	0.774216331153669
0.107848218607955	0.999859253442915	0.971085207411543	0.999992767292957	0.99835174275358	0.999628196813496	0.77695675722816
0.124543531677927	0.999792340718475	0.97096274777831	0.99999667824988	0.999689429902795	0.999545130828032	0.777285441130652
0.103801039363195	0.99941868798194	0.970633328972684	0.999980603372797	0.99957722998477	0.999576415432484	0.774166036781021
0.137825640418957	0.99949064605505	0.971343104582517	0.999997393235086	0.9981976701471	0.99991817829963	0.778800335838217
0.118308923868172	0.999727373640097	0.971049073520873	0.999988516979506	0.99747476280167	0.998571028078318	0.777451139652248
0.121000067126365	0.999504679781833	0.970564679471268	0.999981082609516	0.998703237395828	0.99984636310801	0.772601528203418
0.130208161628972	0.999729932004817	0.971162592278543	0.999989314031665	0.99908425071342	0.999737722334155	0.775208202763456
0.116368227999798	0.999756046593036	0.970811955076327	0.999991544908523	0.995764320600503	0.999776612609486	0.777809940594926
0.113725331210566	0.999640307765743	0.970595691161442	0.999981703518203	0.998856619819925	0.999635370789514	0.773162989704104
0.11720895045825	0.999634679371632	0.970369942611926	0.999994863838596	0.999501609466534	0.999753000019202	0.771046264149968
0.108833581368025	0.999648161448455	0.97090628564917	0.999990047390013	0.999158679008285	0.99976167956151	0.77678027017861
0.119932256319894	0.999815582365504	0.971094103304414	0.999995380126846	0.99923333407863	0.999852400406688	0.777790560969562
0.130478252163418	0.99955091481451	0.970480726623961	0.999987829109362	0.99940773948794	0.999303039260232	0.774717404660529
0.120161055948302	0.999792110400753	0.970907662025368	0.999992793992003	0.998521768908865	0.999663111214221	0.776134823421244
0.116133729681026	0.999308739944903	0.970593951469397	0.999990961087122	0.999235733228007	0.999699952099793	0.775162681399268
0.131820338276261	0.999763259491665	0.971291844668329	0.999993187366779	0.999813972613708	0.99975861557596	0.77790047880599
0.12264062261705	0.99891980615734	0.970633673665984	0.999974179635364	0.999394223193887	0.998946104827882	0.774802854605374
0.131887401872804	0.99977007340068	0.970331100434094	0.999992804833325	0.999430607062148	0.99970907475793	0.772658511524575
0.131105829377644	0.999670819521258	0.970387462626748	0.999984003577288	0.999572835261203	0.99958902553805	0.771742345987982
0.120863042613645	0.99949664151397	0.970774785008493	0.999995605523358	0.99969627410934	0.999643829339867	0.77498731158091
0.106965113323579	0.9996906956587	0.971115948838698	0.999987124836978	0.999597372039617	0.99938938215677	0.774846271123262
0.123213528355956	0.999727483735773	0.971371875072991	0.99998844714053	0.999571240445196	0.998937068400615	0.779146182967674
0.116507944373737	0.999672295250962	0.970213543267433	0.999998202197746	0.99767664304877	0.99961657876138	0.77631242654247
0.124608312495303	0.999669425948094	0.971205395087545	0.999998226018406	0.999670471282564	0.999620675368454	0.779377224925909
0.127470559923709	0.999760380176492	0.971339774833957	0.999988297026758	0.99971334315873	0.99952033111891	0.776142293232981
0.130413549893068	0.999749474202813	0.970468817308304	0.999991609226871	0.999590325235903	0.99970813219731	0.774461142354995
0.113687121969607	0.999728396691245	0.971004470365929	0.99998840863572	0.99942113400122	0.99863865712835	0.776732840481609
0.130149838847332	0.999775777327575	0.97098434235658	0.999994648228808	0.997157447843665	0.999457177978606	0.779441210906628
0.107235655879284	0.99974765217632	0.971340442285253	0.999988867379867	0.999520688692537	0.999761822577413	0.776671903611228
0.115526262995325	0.999807609343456	0.971002712569705	0.999986901693195	0.99920337193156	0.999902492397744	0.774801453965426
0.127970742440957	0.999748643688132	0.97082768654894	0.999990992233916	0.999518871732706	0.99970665439235	0.775993880579126
0.111504850989513	0.999828951803112	0.971114811964327	0.99999180730286	0.99978905253899	0.999720476532382	0.77751987936638
0.114791442150429	0.999715584823277	0.97127317025099	0.999996304510293	0.999251334350788	0.999295414876663	0.778331599267855
0.120187529001966	0.999717239122294	0.970956391500204	0.999997627272968	0.999065990523838	0.99869217461296	0.779662407682772
0.133497775059242	0.9997680931254	0.970699448149076	0.999996521363207	0.99889618282741	0.99924851665072	0.775957333239987
0.126528097027626	0.999547575649853	0.970798391427882	0.99998227491119	0.998831598162053	0.99972406084499	0.773829281974037
0.121371258798651	0.999496913918332	0.970464650382838	0.999987274808978	0.999259145308293	0.999624555950281	0.775196300524
0.119179869171712	0.999586882367563	0.96976849788656	0.999998014374287	0.999464845535818	0.999709178073118	0.771983176514452
0.108205683100997	0.999487380238342	0.971592555037135	0.999984405144977	0.99929752902513	0.999823387398784	0.779569719049074
0.123007785371603	0.999562278770787	0.970286270098737	0.999986635533825	0.99814008558181	0.999548665968869	0.774510160829119
0.117949054027729	0.999699766244517	0.970666324852063	0.999988469101157	0.99902517103153	0.999440800281255	0.775325661135617
0.121982946700666	0.99979861318874	0.970781586029072	0.999994915743985	0.999270487246688	0.999880597906404	0.774754424151962
0.110707883496218	0.999802003986903	0.970935188824082	0.99999577651717	0.99917054696159	0.999789221758602	0.778749472097473
0.128531957923811	0.99929339288295	0.97030558196007	0.999996554653374	0.999684793630581	0.99990789086711	0.770790439316903
0.122689476653965	0.999788919559548	0.970907080708223	0.999995670785964	0.998987809369677	0.999255544442335	0.775453956005745
0.123108755379933	0.999797047654194	0.97079386868187	0.99999509213651	0.999362333135256	0.999193299824896	0.777401625047175
0.116924633387596	0.999581239986558	0.97120987514681	0.999995030201233	0.999209734616695	0.999497369653483	0.77908843141893
0.120624940513461	0.999617204340608	0.970638640816198	0.99998148134299	0.997725542340672	0.99970954692859	0.77452492942734
0.134747152669318	0.99969617329968	0.970912087318281	0.999985686353557	0.999111954670894	0.999706776027242	0.77670076736667
0.126375261448916	0.999434167061412	0.970582260886444	0.99998238308133	0.999018353256512	0.999833267419483	0.77570241783146
0.118892838770211	0.999437070748523	0.970533742270426	0.999986071129591	0.999091263112564	0.999619370455217	0.7743336862508
0.112494560735819	0.999670152028616	0.971293225912857	0.99998494509595	0.999331544598003	0.99966803304251	0.777468567803599
0.120082378026163	0.999424885984803	0.970271012295318	0.99999968319759	0.99962123122247	0.999270965937701	0.776850842845899
0.123982678597086	0.99973852653788	0.970830667637522	0.999994978247823	0.9991280293501	0.999765083024379	0.776816238379572
0.119781699833843	0.999664588126288	0.970836111275374	0.999995902623225	0.999779307057188	0.999741291864339	0.775470899692408
0.107613962947702	0.9997855008079	0.97062523633194	0.999998445459992	0.999386208804237	0.999658687578184	0.777785435749142
0.12848154000649	0.999658642904721	0.97004545978111	0.999996508475978	0.998894458668684	0.999864760358643	0.773124925118494
0.116150302242366	0.99953482233041	0.971011171187343	0.999995594337633	0.999583972037998	0.999441531432756	0.776235026834585
0.143028570700055	0.999735929259863	0.970889619934115	0.999997064873154	0.999355251513997	0.999538531679507	0.77781434193839
0.126976719878193	0.99970375452059	0.971376030424617	0.999985954318649	0.999257766392889	0.999720210546673	0.77776263988593
0.127149623496672	0.999747088422754	0.970714039276384	0.999998949559194	0.99941022745689	0.999642344036013	0.777684597549034
0.138780696475803	0.999491854649662	0.97039477401871	0.99998026257416	0.999657110709983	0.999578113832707	0.774285888516841
0.141378427390233	0.999228955458607	0.971386252223544	0.999996178887187	0.99881003446622	0.999503008189962	0.776757986247068
0.120888932069623	0.999700688286829	0.971250634743242	0.999996511377535	0.999294836757872	0.99946737348293	0.779018309324035
0.114474477056621	0.99971183513887	0.970504868909457	0.999990041389646	0.999559411888264	0.99955587651907	0.771931236735329
0.118525584367833	0.999699142846516	0.971320887229077	0.999982641888014	0.999689797713278	0.999710551197141	0.777274334599401
0.129520581350745	0.99977159442785	0.971092086646424	0.99999370355602	0.999317776844987	0.999679367166956	0.775902053782502
0.13357846215309	0.999626624579268	0.970989149805508	0.999993487706157	0.99967210037921	0.999745317261258	0.77697386854907
0.135182225542247	0.999807556584902	0.971317466825058	0.999989497861142	0.995697364707125	0.999628260309555	0.775603957260393
0.122946450601228	0.999772665882346	0.970521211047525	0.999992758908456	0.999653819610718	0.999661513479536	0.774876737814903
0.111207434968858	0.999694294928103	0.971255267301907	0.999990192458865	0.99934518694399	0.999274861444447	0.778841402826871
0.124023132552515	0.999541779978591	0.970842959741894	0.999988801374148	0.999566764931233	0.999619187613995	0.77628830340034
0.131633133000307	0.9997301856605	0.97127961109424	0.999988604727139	0.99945976095415	0.99968240679233	0.778017057568643
0.121788676738347	0.999825468684478	0.97101180824268	0.999994091128086	0.999031375463535	0.999609557668757	0.778192710098947
0.123297966696863	0.999790419386944	0.971104448790884	0.99999324869891	0.999111932429749	0.99936935019533	0.776792596946038
0.121489958660527	0.999662038991936	0.9713271177672	0.999996547928515	0.99972821454933	0.999814986219222	0.780323498554442
0.12866115302435	0.999610120437654	0.970723543753123	0.999994159281606	0.998925080135114	0.99919415952452	0.771247321010253
0.104814117565848	0.999670633110492	0.970859963434413	0.999996044265172	0.999554198585572	0.999542451192586	0.778389281749741
0.135019286082936	0.99969362398718	0.971594782436326	0.999995754220022	0.999260087676744	0.999686793762948	0.77885270493198
0.119533113009131	0.999622362949581	0.970841596013074	0.999993130999773	0.999674654179295	0.999760354662023	0.77454023107446
0.129341926617694	0.999554754422832	0.97024673563635	0.99999350619861	0.999277892235433	0.99953434971404	0.774073478393902
0.122116204198016	0.999771319614778	0.970552898266438	0.999998212519762	0.999291016466437	0.99913140542206	0.77714405038563
0.124144470393299	0.999589102939632	0.971009798634685	0.999992850026913	0.998189569845537	0.999730593434882	0.778677751686132
0.123615355051857	0.999698615814937	0.971378060451539	0.999988520252002	0.999170129521193	0.999748181282197	0.778557738050076
0.12160429081943	0.999736811127058	0.970865520424672	0.999994509588445	0.998326188340175	0.999677596318667	0.777186997871099
0.125194592972204	0.999314589954364	0.97125292403844	0.999978897827748	0.998810102368522	0.999548667543623	0.777632593262407
0.121127041137394	0.999498492790357	0.970420219207927	0.999995980938155	0.999050938517748	0.999382547097244	0.77496619799217
0.140094049408931	0.999632926293222	0.97076316113475	0.999989406448163	0.999589491421873	0.999536094315434	0.775843828237004
0.130370242791754	0.99973217579688	0.971225686557595	0.9999870960961	0.999678627608096	0.99960699074011	0.774929597994902
0.125954885332653	0.99928628609934	0.97086824381389	0.99997840875139	0.999259376388095	0.999861135384475	0.776513637889134
0.134593429398516	0.999510810871935	0.971098255688122	0.999996113095987	0.997732285766232	0.99956060831105	0.778560110593671
0.128440835554363	0.99968549079593	0.970997912717367	0.999996655865108	0.998694270097224	0.99952128271664	0.777818729861568
0.108732363495148	0.9995685981768	0.970381817313564	0.999994345593478	0.99942803923825	0.999306748482628	0.774033506295235
0.132540478339125	0.99969356306317	0.971369436192864	0.999995714521374	0.999560463151474	0.99986215452428	0.779079451011734
0.117447383471692	0.999541859021394	0.971038003422598	0.99999350526607	0.998716444486664	0.99975339753007	0.779008546393416
0.126324229446627	0.99977031647919	0.97150009191030	0.999991187558823	0.999562108624832	0.999513731095178	0.77919999773971
0.128472504187159	0.999597556124648	0.970549916683157	0.999998844806843	0.999442994927143	0.99985972473386	0.776220043312207
0.112685457926194	0.999779577211916	0.970704173825622	0.999996005588766	0.999593731966766	0.99900179518972	0.775855384534473
0.122301593176216	0.999753567548388	0.97151980823405	0.999990732398207	0.99925214737601	0.999022336037018	0.778145018251012
0.128696241535092	0.999759369066896	0.97117167373054	0.999992305874113	0.999050394827395	0.998647946202726	0.778697855914051
0.123066160566704	0.99975591507683	0.970973885170036	0.999996922853733	0.999677479314543	0.99952305950753	0.778135361352697
0.122660538320456	0.999736713506892	0.970781903386255	0.99999388979925	0.999743692516627	0.999804820457203	0.776168351416484
0.108494511001005	0.999600912618436	0.970337787659308	0.999991491364588	0.999389669999922	0.99957496173921	0.773699070019983
0.109282318075658	0.999669421471178	0.971208489799498	0.999987326949145	0.999634279672382	0.999747567347843	0.77866656742323
0.106058759937131	0.999529822724126	0.970771134994028	0.999987801226883	0.999451976983316	0.999847858886404	0.775278440080233
0.128695640219831	0.99957332647965	0.97143596953528	0.999978978746763	0.998547407609823	0.999692901623246	0.778912149718984
0.127236009478756	0.99966561969599	0.970706135546947	0.999995838780295	0.999646937443355	0.999433688273019	0.776371824751508
0.124146979632787	0.99953820420194	0.969645168235016	0.999992215771737	0.99938483492379	0.999066175717356	0.77025358986964
0.134483217760709	0.99969898602146	0.970949610554627	0.999993765192484	0.999125194921423	0.99943293658076	0.77980154616265
0.133367009917882	0.999651825061631	0.971081114399801	0.999992380803233	0.99953395289134	0.99986339537481	0.777782300224641
0.130364112816928	0.99971637841431	0.970918767199418	0.999996456988232	0.9997731155992	0.99974183148886	0.776107850905927
0.122157389932635	0.99958167601876	0.970877684583856	0.999985208036848	0.999540708621502	0.999363456710894	0.774661239785472
0.122787009532131	0.999671417277093	0.971362906823413	0.999994480315717	0.99871371493074	0.999725918895735	0.779805881004543
0.118243343737223	0.999716973291535	0.971327736260404	0.999993836331314	0.998890779971716	0.99929586402328	0.779534150047432
0.130642154360575	0.999715599075381	0.97101908887689	0.999987436740154	0.999634707107597	0.99961962826166	0.774019789779858
0.129033826192306	0.999768269160994	0.971519269038057	0.99999380429444	0.998466353792573	0.999593692993216	0.778163941017073
0.129673712022899	0.999705920012144	0.970897745134084	0.99999109356826	0.999437229153	0.99928211726225	0.7784391856955
0.137879503053231	0.999468052936567	0.970461852274794	0.999981501467047	0.99982316880904	0.999626836825595	0.773853269886037
0.124013092723287	0.9998131271285	0.971005988827402	0.999996094300807	0.999227672908895	0.99957482195571	0.777842739470244
0.106632715317787	0.999777145275952	0.971139246681145	0.999992186173765	0.998738132568085	0.999594364886522	0.776291315559334
0.11974579083749	0.999691977447992	0.97153283172422	0.999996000642424	0.999370082497027	0.999646656032204	0.780686800725844
0.122027150129019	0.999516165927496	0.97052512926079	0.999983561643114	0.99957724848884	0.999775489231712	0.772651654695144
0.126851169558101	0.999772225366923	0.971210008904254	0.999997377211774	0.999236781800944	0.999781746029668	0.778382690889694
0.123616551707035	0.999668800840055	0.9709336897443	0.999997937075372	0.998783209153985	0.999680916144412	0.77898795508713
0.129891416047997	0.999716688916167	0.970822980647547	0.99999731384295	0.999445627908736	0.999512459490883	0.774685254552299
0.125470147548663	0.999774841646713	0.970520371575165	0.999994373088577	0.997802037555246	0.99941058515994	0.774436523911945
0.109452938520893	0.999746924697752	0.971023593314222	0.999988632377322	0.999374931203223	0.998571099261596	0.775601859351462
0.128735522171301	0.99965895712387	0.970839785094541	0.999991174260442	0.998930057843614	0.999025208420977	0.775747197806365
0.122300872605473	0.999785748331292	0.970893690039204	0.999991243211	0.99941558479925	0.999543425981193	0.776143077914897
0.113086913811153	0.999737750156003	0.970170098189435	0.999996904077006	0.999752696102146	0.999329315191756	0.773537647045325
0.123275583682061	0.999697835759135	0.971006722348744	0.99998643833046	0.999361787190918	0.999546115461767	0.777860913055816
0.104100822004198	0.99964664143268	0.97124177041091	0.999993346493797	0.999615041499597	0.99982278842496	0.777857112636309
0.120844890394672	0.999742986757421	0.971233065607489	0.99998856283205	0.99941617424668	0.999646136809938	0.778010434612407
0.121507242923264	0.999744922009505	0.970560577823381	0.999994563595184	0.99697448624428	0.998729460518224	0.776237091031443
0.131996885213765	0.999704427965654	0.970718292755606	0.999992313771594	0.998683074642583	0.999607883050058	0.776381825593949
0.127596061743128	0.999791289794505	0.97072458827011	0.999996981211197	0.999032804700523	0.998975163401755	0.776734192607124
0.133032434061165	0.999733649035437	0.970492998625752	0.999997691857518	0.998775331108906	0.999382675073014	0.774745354852712
0.119079150856959	0.99960664586573	0.970645100381428	0.9999896304199	0.99968971197027	0.99953661025801	0.776007380826336
0.115546638132461	0.999808433510444	0.97061488504019	0.999993389572171	0.99937351995952	0.99960216454315	0.776470323787978
0.117585968740008	0.999773334809644	0.970835188907494	0.999990906116622	0.999520826206892	0.998861568676004	0.776319134486819
0.127330509230053	0.99967344663157	0.970575054737233	0.999998993196993	0.999210923591862	0.999410685268273	0.777509792046207
0.129372433473445	0.999800168165277	0.971078212091038	0.999996853775472	0.997923748368265	0.999809982490207	0.779132931038818
0.121733864953739	0.999798827920099	0.970847384291935	0.999994268384789	0.999148739736998	0.99957951795099	0.775287138308271
0.135600944639496	0.999815799093317	0.970705260901866	0.99999315620586	0.999382579396925	0.999386100488593	0.775593921817166
0.126661569744567	0.999380715188213	0.970642234583093	0.999985925338584	0.997491402177042	0.999752016463925	0.775345904559345
0.115555087770767	0.999801099183507	0.9709973702909	0.99999457505467	0.9988980438825	0.999297692446229	0.779259743754888
0.127372504739679	0.99952252143293	0.971484040217779	0.999985215325022	0.999198070941034	0.999623076995893	0.780374064987388
0.131217749733926	0.999438865258942	0.970819534658903	0.999997376431244	0.999332737760752	0.999513437064672	0.77631546498608
0.114694434466575	0.999716707746037	0.9714288805145	0.99999162639696	0.99804346409206	0.999260568074371	0.779473478069507
0.123232458778193	0.999725573464092	0.97108186805239	0.999997493523215	0.999730470474438	0.9993479720552	0.77888356456216
0.128054297817231	0.99978108553567	0.970817728089248	0.999994686316479	0.99948439250878	0.999551046934253	0.777295276282748
0.111054334268891	0.999679071602322	0.971060402540362	0.99999687738359	0.999568051236036	0.999733689501843	0.777634159949331
0.137124656082579	0.99977343209631	0.970692348942568	0.999993227540865	0.999606652907538	0.999329999949447	0.776573772653995
0.124700839748993	0.999618126629868	0.970504537084967	0.999987744161124	0.999144744312485	0.999636589215598	0.773176369554552
0.132999131363203	0.999782107106063	0.971521575586155	0.999993670799815	0.999515956520382	0.999638540682677	0.780448006444783
0.112413157166524	0.99968631424974	0.970569643845713	0.999994939177133	0.998694245434862	0.99967034572807	0.774894427352074
0.141142504332619	0.999408128946766	0.97081357187479	0.99999746937174	0.99922893800617	0.999562872662156	0.776161157570151
0.118623002959317	0.999776069174573	0.97070212228525	0.999991533281195	0.99963774224374	0.999842652076452	0.77611137477856
0.132137098283174	0.999721796805936	0.97073208193502	0.999991430729485	0.999564347684222	0.999646758744979	0.776442618996333
0.117157282545804	0.999248158610044	0.971607117465874	0.999994025178951	0.999323309537314	0.999707054687818	0.779034693527901
0.117570378344582	0.99974872753244	0.970762709193385	0.999991572641815	0.99950765852251	0.999757754345317	0.777731278117188
0.124796516459476	0.99981554047369	0.970871879885633	0.999992474018076	0.999522707561668	0.99964485205915	0.77556878074773
0.131259872701121	0.99966831883682	0.97084672443919	0.999989846112566	0.999517632601533	0.999799498910498	0.777152089175594
0.119024305432772	0.999790551178524	0.97134764862441	0.9999889533768	0.999123868956604	0.99900714579328	0.777782890951013
0.120660208194948	0.999604327133044	0.9712488371848	0.999996465514612	0.999354752054198	0.999714291456566	0.778129963096712
0.125918561707053	0.999736576299923	0.971394131901684	0.999993164005435	0.999304715008402	0.999578089215579	0.778043162096682
0.133094089452661	0.999588444764293	0.97052499076371	0.999998355044304	0.99917935716735	0.999508301843445	0.777083411311622
0.117790546303404	0.99973124720368	0.970964089609975	0.999988467979395	0.999665099830096	0.999742936805187	0.775644581500933
0.131986670958722	0.9997263140709	0.970244155432686	0.999993463344257	0.99961642817825	0.99958941104345	0.773277323426597
0.125281509114854	0.999469431419217	0.971539186462251	0.99997595023986	0.99964287471834	0.999652976064882	0.778636271460252
0.111084495561304	0.999455648612368	0.970709230101466	0.999994676305229	0.999361780000037	0.999442312560338	0.77538590081013
0.124020050027274	0.9995951638954	0.970955491775852	0.999995089010479	0.999457120274435	0.999257342309362	0.77696500817111
0.135867086636655	0.999757602072094	0.971573861798013	0.999995532158508	0.999732668131747	0.999488021500094	0.778449790033214
0.128048993949097	0.99969017141456	0.97097327217434	0.99998679078358	0.999384093708989	0.999464222691235	0.778672947812065
0.128883078061367	0.999701504614022	0.971005225257168	0.999987393350843	0.999460708533716	0.999287384229733	0.774390338727622
0.141327840087387	0.99968876386421	0.971016701190065	0.999995120461746	0.99956514565318	0.998182829578216	0.777859390340937
0.140549978386433	0.99980780231095	0.971084983067532	0.999994832580923	0.999542956207212	0.999775288298536	0.776362899568577
0.117687167691987	0.999783193234333	0.970491866913547	0.99999609264335	0.999496213723597	0.999256574884857	0.774511441434774
0.117018659811698	0.99937349431462	0.970540662174399	0.999986735288725	0.999267186486622	0.99979690731565	0.776144064504432
0.122131264796774	0.999745440174135	0.97153856649061	0.999990533480675	0.99981234866707	0.9995012075068	0.778489426964087
0.13824610854629	0.999658619702128	0.971454053489128	0.99999110071354	0.999082652656303	0.999785364152083	0.77909079974652
0.120083277165189	0.999695359660547	0.971322730613288	0.999988895174664	0.999434477574662	0.999172309667038	0.778045012452502
0.130308496775715	0.9996677743483	0.970185578952465	0.99998777695695	0.999205625880508	0.999183000235403	0.771819166172916
0.106883949807377	0.999704402576504	0.971547314740508	0.99999272117634	0.999485664312046	0.999785766929714	0.778371519823224
0.131236972114779	0.999760130737875	0.970545119504027	0.99999790041556	0.999303788068248	0.998266375660786	0.775132981997593
0.130524211288355	0.999815696967074	0.971081012968403	0.99999505228906	0.99871021757256	0.999361577104358	0.779251645124438
0.124377274770242	0.999741563124228	0.97046358000236	0.99999032445283	0.999423716271272	0.999677784725195	0.772484256130694
0.129764087502957	0.999722544300593	0.971072145815364	0.999985127402623	0.99944686358593	0.999668639723223	0.777367313745946
0.113488832023699	0.999789921564044	0.971415794979	0.999992224692796	0.999299888549964	0.99951085020104	0.779282844720481
0.106714616778084	0.999746663903752	0.970302688423603	0.999996489986921	0.99954241636454	0.999694609515896	0.772404064504996
0.120234583001064	0.999640457499344	0.970722497519662	0.999999272012236	0.999599893944938	0.99967548805067	0.778952456503363
0.118722410868356	0.999724906342122	0.97094269528367	0.99999176018932	0.999394131393986	0.999846097436585	0.777469130141121
0.118677060491876	0.999652529890123	0.9706946389022	0.99999831661594	0.999347989527702	0.99868884683469	0.777666386889179
0.128427219465401	0.999513745653132	0.970882639585467	0.999992253989855	0.999537938729574	0.99907498747662	0.77899374001096
0.113523182623392	0.999623093668385	0.970674886418672	0.999981279161224	0.998996217313128	0.999708083563938	0.774300253817001
0.130670434084907	0.99975831264958	0.971479670920472	0.999991176388295	0.999356184338414	0.99943251100597	0.777842425506284
0.116834868731532	0.999649941656592	0.970764758660037	0.999989247769453	0.999807550210676	0.999846988379652	0.773235220116766
0.126411579082688	0.999599224347126	0.970155705150317	0.999987127645457	0.999689263223577	0.999359658683017	0.770408144122742
0.113884547266895	0.999809326202474	0.971538207971671	0.99999424270849	0.998906867152922	0.99966566090063	0.777751507712631
0.103309022797976	0.999631063756346	0.970493783342391	0.999997743084768	0.99877401775574	0.999827168337372	0.774490566408671
0.133586345699386	0.999655248548545	0.9708497426059	0.99998777128374	0.998999983463748	0.999387814532153	0.777261344135092
0.128286030365482	0.999748130637165	0.970810352328504	0.999991366175126	0.999736291552994	0.999779571227104	0.776110252203337
0.105854300235134	0.999829609559468	0.970847156447843	0.999991522523384	0.99957645375169	0.99978865366978	0.775508941047383
0.103334149094843	0.999712781305333	0.970381724771063	0.999997499523284	0.999691057887655	0.99971820675288	0.776838026521302
0.133825124278708	0.99972682631368	0.971449002897063	0.999996991462088	0.99870538645083	0.999304715605834	0.780931838302935
0.102206166507567	0.999141092388198	0.969954761322402	0.99997680322163	0.999072537116617	0.999777775176754	0.769865587233277
0.118800284609029	0.999659553280272	0.970741579497942	0.999995541658655	0.999555224829365	0.999738288046595	0.775342056096322
0.133291755536962	0.99959758081511	0.970844860454126	0.99998976925252	0.999745216148358	0.998789856213038	0.776999972522283
0.119715531449901	0.999660820614983	0.969894188990902	0.99999695106374	0.999224975681125	0.99857918209252	0.773112647083392
0.129111350696168	0.999776345001806	0.97104005424528	0.99999478132302	0.999093557680787	0.9989814760579	0.777794267138966
0.132021020539542	0.999605808826112	0.971436587201794	0.999996822965411	0.999333351314936	0.999711580316587	0.780287528851795
0.123333584154297	0.99939120944394	0.971797528353973	0.999995747979222	0.999576474431913	0.998961673480385	0.780830656233833
0.126930950280358	0.99972199385074	0.971223495777184	0.999996010835326	0.999742384422328	0.99950875723994	0.780842253656236
0.116708849949922	0.999802556744863	0.971333369845827	0.99999094944745	0.999675320987615	0.999591214433777	0.778710403147034
0.117093262871267	0.999756439296905	0.971048397704482	0.999993955999356	0.99936998665384	0.999533992090832	0.777135120015979
0.117700963918923	0.99973724664205	0.97092974534044	0.999988199591426	0.999506787603202	0.999280452457757	0.776046198936516
0.119981762309379	0.999286527550398	0.97098965025381	0.999976215896426	0.998910491770718	0.99962863834749	0.775916107632518
0.132866783924605	0.99977792794099	0.971089489858373	0.999994008827204	0.99918004815532	0.999498014269602	0.777414464915711
0.141731458517352	0.999568071566734	0.970535865243046	0.999995861297412	0.999747206653335	0.99965862955908	0.773567601753103
0.122746743563543	0.999753198734945	0.971536271234127	0.999990832876706	0.999091228987452	0.999660002617092	0.779903089470888
0.134674644165361	0.999791298075794	0.971487820009078	0.999992680034919	0.999697090124597	0.99963875647099	0.778731804309682
0.12665339730884	0.999666434268724	0.970398598938407	0.999997810921173	0.998905317850387	0.99973721591219	0.77520540565081
0.120612954886085	0.999633572293292	0.970493033761292	0.999998517678433	0.999324247060474	0.999268122330572	0.776218033313578
0.133742820001587	0.999620450285048	0.970833239821264	0.99998914787041	0.999036985671212	0.999800018312255	0.778708325216193
0.127632859532073	0.999692914066755	0.970839207416338	0.999994855704156	0.99867035832334	0.99946712877895	0.778170717434577
0.125243323965979	0.99976813067847	0.971755594529042	0.999993906697586	0.999118933773607	0.999246420490838	0.779730287216801
0.117194427534273	0.999796086107602	0.971169825814154	0.999993731062956	0.999576751870905	0.999342358079876	0.778996039270782
0.113704594545319	0.999819783322598	0.971139036785095	0.999991857456422	0.999742413957682	0.999566893156738	0.776928436314371
0.127137199885745	0.999670238938486	0.97083628282716	0.99998773942434	0.999449633236395	0.999623015861602	0.775983777946876
0.130710882949385	0.99953330502497	0.97124197947657	0.999996495145768	0.999189164515678	0.99976576911141	0.77953792612534
0.12047564557485	0.999682275204318	0.971342061148465	0.999999198600242	0.998525549126353	0.99907168437569	0.779805888756449
0.11859562647554	0.99964147364595	0.970654344796694	0.99998281439152	0.99885633176884	0.99881041660295	0.773851205614922
0.12976845217684	0.999661685654487	0.971122804767442	0.99999105840395	0.99810560951532	0.99929175305008	0.775927038782038
0.120310913903985	0.999565489313742	0.971084710764176	0.999979693047927	0.999491922010686	0.999580855477314	0.777377861593156
0.137915593219535	0.999724147348176	0.970919951209544	0.999985582332796	0.999280497122065	0.999801704679123	0.774624221049989
0.119564423187257	0.999722696683853	0.971606655833473	0.99999280625928	0.999533165415665	0.99921358869326	0.779906679879994
0.106280537466704	0.999742593866885	0.971282921508397	0.999991644083848	0.999673918828875	0.999730236401387	0.777047380388444
0.117710692125417	0.999661126790778	0.97051324922246	0.999986955429225	0.999580463626812	0.999767181513513	0.774013505314898
0.112777588676704	0.999441156271358	0.97088140671492	0.999990825336702	0.999683892464862	0.99968010274967	0.778651483229665
0.130062601833317	0.99976035930888	0.970925525028777	0.99999431029906	0.999516721022223	0.99944034472785	0.776674457103939
0.121444654082391	0.999466297157439	0.970666538792233	0.999980127757304	0.999651044584663	0.999676625823865	0.775635009123381
0.104044440225875	0.999707682945904	0.971121225016798	0.999993787351825	0.9993908854095	0.999700596819435	0.777692558528328
0.1207888542385	0.999743563970676	0.971450398765951	0.999994536656068	0.99908870563372	0.9991116002069	0.779252441768128
0.120385026070704	0.9997844673875	0.9709538357612	0.999997770980985	0.999339707466603	0.999805144205135	0.77697323908558
0.110691676204397	0.999541665470487	0.970721214244027	0.999997240860207	0.9994449977519	0.999743676362165	0.775805107190176
0.126359539055967	0.999632319889214	0.97087191394366	0.99999386186632	0.99934834210786	0.999598951334564	0.775445062179496
0.120243714010338	0.999750160092695	0.97129462204195	0.99998768903847	0.999330308629094	0.999749201916172	0.777781842069946
0.127450735347804	0.999801568172172	0.970893116616082	0.999992743182808	0.99899084638496	0.99925993222537	0.77512622879819
0.112035352986356	0.99945652377131	0.971064091614307	0.999980289927703	0.999358306292215	0.999591241864232	0.77532733333518
0.136838549531596	0.999554743015186	0.970255729452948	0.999987438559228	0.99869784239797	0.999456068828498	0.77147798746746
0.119351021624331	0.999670178757864	0.971130340351045	0.999995269252787	0.999538542247747	0.999648539708984	0.77806074907112
0.0999875327803848	0.999750945018864	0.97044342961989	0.999995521209302	0.99963814091693	0.99980712942262	0.774292659076991
0.126903727306661	0.999480380307176	0.970935543628165	0.999997844054254	0.998981998865571	0.999221822629168	0.77905410886134
0.117276925498387	0.999819461460046	0.970996904908164	0.99998788616112	0.99955182973697	0.999306769738514	0.776032425492802
0.124425029273245	0.999785474748777	0.971141891989922	0.999995816843833	0.998998008798193	0.999415780417973	0.776305879380604
0.127304103362706	0.999568961538082	0.970321380639822	0.999993116540074	0.997249754016507	0.999667728967816	0.775627480760763
0.132078071155634	0.999746359184335	0.97042625528586	0.99999587962471	0.999243471230602	0.999374677128462	0.775888422008752
0.112673774378825	0.999768154157333	0.97123106221373	0.999990362550477	0.999682877103712	0.999412322969787	0.777730559403694
0.10023194927884	0.999772619469965	0.971542455981446	0.999994530648963	0.999117881349022	0.999275256216595	0.7796482156096
0.134733398892066	0.999378946166956	0.970734828591868	0.999997072371043	0.999327399196908	0.999174088225043	0.778143908051273
0.12927646510756	0.999673944214786	0.970447455190318	0.999992193684035	0.999022538652344	0.999018903530158	0.774918875775879
0.129044205470266	0.999620440889293	0.97063805038476	0.999997715820973	0.999604881028755	0.99907070945969	0.77689483160701
0.127644262429025	0.999759277137944	0.970481922996031	0.99999339209433	0.999277151930699	0.999796079505868	0.772114537849163
0.11451188213292	0.999622359803534	0.970651472814144	0.999998730809473	0.99896587565264	0.999399897862825	0.776550079898038
0.11138162463029	0.999669062881595	0.971602658003773	0.99999431682538	0.999106424985506	0.999414676451873	0.781869579934389
0.127447332174215	0.999759393844998	0.970367724854958	0.999996268623881	0.999579561718808	0.999396469087266	0.774456624511673
0.124119337969133	0.999666957327461	0.970948657316488	0.99999136730189	0.999541569188964	0.9997241097075	0.777745792297608
0.125659671545416	0.9997077517211	0.971393893028901	0.999994888452365	0.998415120190627	0.999847250416212	0.778657108307421
0.124343237716714	0.999792304419829	0.97088851437221	0.999998009783566	0.999232248458356	0.99865489419312	0.77921182567962
0.121688028525425	0.999379092556511	0.969900751930365	0.999987382525072	0.99949381447597	0.999550763205843	0.771411650295435
0.112548003691712	0.99971127762048	0.97163361572079	0.999993377163515	0.999207764910018	0.999364723260729	0.780946688693519
0.121060036382428	0.999740934070935	0.971061336606292	0.999986466448755	0.998895516124997	0.999684312819876	0.775391719265417
0.134162120006493	0.999543773202142	0.97124911813633	0.999996707045402	0.999639136387222	0.999560619493152	0.777110170254466
0.129450120700404	0.999392031028294	0.971118028783882	0.999987105054271	0.99973846874188	0.999589947442032	0.776574702923155
0.117344438426774	0.999805381104496	0.971070227683822	0.999993832468552	0.999249270463875	0.99974127415761	0.777010011238318
0.128899609837146	0.999530281565704	0.970010618995627	0.999994626805213	0.99888186174933	0.999506505408665	0.77260496757702
0.122923636578564	0.999472282451626	0.97131429123122	0.999980564806545	0.999187768747993	0.999629637764567	0.779102598568791
0.13372914047434	0.999627774379402	0.971262198614298	0.999987962523227	0.999583532957495	0.99953090331155	0.776963178451742
0.118291761073246	0.999654028964102	0.97142615314782	0.99998986812511	0.999388291614713	0.99976350567872	0.778982109649497
0.120909116034696	0.999759208913376	0.970973985864914	0.999996932426196	0.999040504793912	0.9997107903937	0.776840935083739
0.110322022469379	0.99950698469222	0.970498948492316	0.9999816889782	0.99956116436153	0.999421103615218	0.772892938853788
0.123655110240683	0.999679223781446	0.97036189937421	0.999997129690913	0.999168243892967	0.999607867477017	0.775853902829479
0.11763672045589	0.999590785405424	0.971157271840007	0.99999402598785	0.99947586625765	0.999601340983444	0.776876553529898
0.120070887544421	0.999429353582636	0.970145905079966	0.999989743625528	0.999333249825686	0.998674352588603	0.775126093524915
0.124675573273108	0.99959586484377	0.97077560680736	0.99999720590345	0.999463617989357	0.999178150051548	0.77549315045891
0.131970500310438	0.9997799778156	0.97054147245981	0.999993535959778	0.99890042660166	0.999838421680225	0.775439659194542
0.128593480791015	0.999612424046667	0.971405653681708	0.999988941887775	0.99944083463525	0.999688530021722	0.778020396738834
0.129802199582813	0.999745062708397	0.971315028313737	0.999994129652007	0.99936425231601	0.99905757994069	0.778546071511786
0.109880629756471	0.999373221694245	0.970506123441752	0.99998244720205	0.99958803983618	0.999740719930456	0.774548096343091
0.118179151403957	0.999602682077573	0.971064061655648	0.999995011654237	0.999547872147368	0.999670584965807	0.777397319014836
0.117670437989949	0.99969896267354	0.970195251349933	0.99999286495596	0.999471830775852	0.99894908364546	0.772782364258147
0.128835953218869	0.999231931478877	0.971455100874043	0.99999305144982	0.999250957879544	0.999396857548418	0.779626657907925
0.120419787085438	0.999687439978697	0.970804300679691	0.999996549557038	0.999466784188968	0.999669209065906	0.778277478733684
0.118381570935964	0.999642979093013	0.97060086171302	0.99998494725201	0.999665466323682	0.999269312468244	0.772001780386138
0.119660416905346	0.999617089336023	0.971046713440055	0.999989599150975	0.999598997364096	0.999737539918536	0.777430011190597
0.122557100970187	0.999770817451376	0.9707984110165	0.999994191748071	0.99882752882589	0.999779930291947	0.776548388826089
0.124976388807481	0.999783988814167	0.971302663876305	0.999993878118468	0.99960041623209	0.999622513347942	0.777912764905337
0.117868796204182	0.99946650727363	0.970685263792703	0.999987880955885	0.999543608912886	0.999630312380327	0.777485505638249
0.125009838308031	0.999688419941621	0.970710481061386	0.999990486521207	0.999644106963443	0.999579790639545	0.774496768386728
0.112387198499745	0.999485684285946	0.97032912899281	0.999985978077586	0.9995257904557	0.999742756742782	0.771638208909793
0.133422937546589	0.99951194057794	0.97072055510551	0.99999832668811	0.999707943932407	0.99902219190563	0.775914593504366
0.1205589280901	0.99975103979879	0.971194100845806	0.999998211007861	0.999567108449685	0.99970002441557	0.779680277760079
0.125431649818428	0.999667479410078	0.970684766440455	0.999998254111967	0.99942657034815	0.999600888890257	0.779457364572158
0.133497381117612	0.999367643946036	0.9707400414622	0.999998490625883	0.999131911213242	0.999752202929107	0.776138226376468
0.110451525247593	0.999706396285258	0.97093538960684	0.999981931723988	0.999624655223863	0.999405798707068	0.776354088726183
0.128542540949908	0.999615263301655	0.970717942318378	0.99998982924635	0.999664423487283	0.99958021129711	0.775688687805133
0.129028411238968	0.9997975960546	0.970549396641776	0.999998276103723	0.999088171546889	0.999756031396465	0.776100665323966
0.126892311380867	0.99927859763109	0.97053897632464	0.99998461152639	0.998881895415847	0.999833641235349	0.77748166637354
0.127862139037267	0.99982729973034	0.97075636106954	0.999996828647222	0.999217528855553	0.999556693887577	0.777151448399121
0.118943728029441	0.999652084245461	0.97019497539511	0.999990680663363	0.999457971700706	0.998595469537312	0.772159164083469
0.117413663200356	0.999635942598083	0.970932783737494	0.999998697427527	0.999117771576385	0.999520356870623	0.777982376983703
0.129823976685783	0.999736334956325	0.97085660695466	0.999992166147843	0.999114721446682	0.999663408060042	0.776161733855727
0.109642970531925	0.999165610845297	0.970489153539528	0.999977760512402	0.999557625214454	0.99957029995274	0.775297673646149
0.104982962000767	0.999724246983102	0.9706778338976	0.999998276155725	0.999501234929394	0.999662637498856	0.777756239725626
0.108995808930271	0.99976106164427	0.971082731468598	0.999995752205556	0.999303557114906	0.99955833568482	0.779955418220557
0.138754172979134	0.999716089252697	0.970802197850502	0.999991077425766	0.999225799590397	0.999104141765974	0.7743241844499
0.123187978700301	0.999519642862764	0.971392063514483	0.999992829445002	0.999549288958558	0.999389274175426	0.77697322229575
0.134782218084891	0.999663747593594	0.970639584909418	0.999995114603983	0.999696864217863	0.999782512584236	0.777176544600254
0.114033884817972	0.99972030108514	0.971288071540625	0.999990639526485	0.99863798431049	0.999670144090157	0.777251715586388
0.112303662906281	0.999696301173427	0.970544876746527	0.999993181602883	0.99941405052139	0.99982178189482	0.776537432951181
0.10816341546597	0.999475507674648	0.970943711719675	0.999996522955858	0.998765276677338	0.999492614786417	0.77498996975799
0.117596950299393	0.999787573844647	0.970796078311295	0.999995905798526	0.999283659135569	0.999424578540562	0.777732865777423
0.137376500426175	0.999524090814058	0.970606173991718	0.999996652666442	0.999569139590187	0.999650190136733	0.777638228649897
0.127119240006558	0.9996206253377	0.970614245510832	0.999985734692562	0.999457250887695	0.999005685058206	0.773377769840818
0.105775733787525	0.999772382182905	0.970926305541032	0.999993681103547	0.99856327082934	0.999813496237183	0.775939893172432
0.126424084258398	0.99965701051298	0.971428133677765	0.999981796350527	0.999672789867845	0.99943465868959	0.77813699913151
0.121095688476091	0.999679269280214	0.97156736754008	0.99998578190662	0.99948370605132	0.999467454582468	0.779782167067762
0.134996695555177	0.99947817420082	0.970900680764393	0.999996250908201	0.999457649300563	0.999749446713462	0.775804709593449
0.128896761128464	0.999627286853987	0.971283717866503	0.999994849038599	0.99964043572904	0.999883105760814	0.777075580617503
0.135946018411541	0.999818324344941	0.970679377417868	0.99999446521478	0.999508236371309	0.999713975339912	0.776284516878744
0.154823172955664	0.999722769662784	0.970411460451935	0.99999023927761	0.999448001305276	0.999636248698369	0.771362149685044
0.126377640114125	0.999809677728265	0.970571126694778	0.999993893009844	0.999525924706967	0.999419507788104	0.774655156893411
0.115189790594519	0.999501217628924	0.971121952392522	0.999971101591204	0.998455465046054	0.99980523264053	0.77744435642438
0.114344098512358	0.999548044332528	0.97091201373049	0.999996436117368	0.999169699702307	0.999646236476771	0.779800341440169
0.121119575368845	0.999792361989455	0.971551266221061	0.999990360794186	0.99851671712952	0.999644607144731	0.779190166622917
0.116007381118655	0.99961564180521	0.969774153283718	0.99999805606397	0.999481676499796	0.999793274458938	0.772362831790367
0.11719587632034	0.999447187612695	0.97042933174614	0.99998174508663	0.998475630066343	0.999585058657273	0.772206155650738
0.128884967007592	0.999716073007221	0.970797503342487	0.999995719644533	0.99873678674747	0.999747517649124	0.777121361268391
0.109040327908311	0.99978588097644	0.971178398473773	0.999990651315357	0.99797860828969	0.999278228033454	0.778255814160329
0.135529680227739	0.999756521856617	0.971178172162092	0.999994419181325	0.999502358517592	0.999219338708522	0.778119609228619
0.120206843832537	0.999680412400922	0.971024382844933	0.999988693767565	0.999441502227744	0.999084621064869	0.777873686237655
0.134221254115201	0.999145449687353	0.970254431563274	0.999974332203188	0.999342703522296	0.99982422353368	0.77292093188541
0.13319789063428	0.999791737615488	0.970779077971578	0.999995681827969	0.99971352470253	0.999308710400736	0.77585040661912
0.120927939002475	0.999666685469883	0.971299953429312	0.999984177795326	0.99841177238144	0.999575081160004	0.777860539061334
0.123842372925579	0.999346120534677	0.971119550708422	0.999984086656495	0.999739251877474	0.99950646710782	0.778524133946862
0.139150652581296	0.99971121221532	0.97088868218816	0.999995088265792	0.999048649647454	0.999308304318674	0.777621346188862
0.113610060366526	0.99978949318187	0.970846029774786	0.999993902606466	0.999623124787404	0.99984685595705	0.775295523672793
0.12170100394788	0.9996882488269	0.97076939250895	0.999997237656836	0.99866291325689	0.999705142774934	0.776035850373074
0.125203655694882	0.999766927187904	0.970769324716944	0.999990932722498	0.999539035408852	0.999183512444239	0.776803877219113
0.109887556587847	0.99980830758876	0.971008940204917	0.999992390322684	0.999661947088183	0.99943172827143	0.776759744881992
0.110935989748391	0.999698291135218	0.970722435433987	0.999988492850267	0.997922451171956	0.99990141171933	0.771825481309646
0.135395620497383	0.99965682834295	0.97003078013806	0.999996765571254	0.99924215287634	0.999822010909248	0.773623200978318
0.124217712356989	0.999686278068547	0.970711318390725	0.999994222295977	0.997919252124044	0.999412854432895	0.774877579990464
0.122682699747536	0.999728251920754	0.971137938730607	0.999994239713818	0.998452376900726	0.99969293676709	0.776105377266775
0.121982515724172	0.99967753592596	0.971017469946876	0.999995133183215	0.99906878887774	0.999800207057501	0.777135286414646
0.122723975387104	0.999709826298952	0.971115390786684	0.9999935211038	0.99942994788856	0.99936546865141	0.778859373427153
0.127578433927922	0.99976908466641	0.97086078298137	0.999996214087425	0.999491513507306	0.999767989790974	0.77644615109486
0.116859384118991	0.999744390528112	0.971232357166362	0.999996604067408	0.998804777202164	0.999545760058028	0.780360196286514
0.113069887090978	0.999703554597204	0.970728227285113	0.999989729737069	0.99975197547618	0.999755501583966	0.772732493788475
0.115359100386058	0.999742799307805	0.97089819537101	0.999995897248148	0.99820667688824	0.998879798857688	0.775430063242635
0.119495618816684	0.999711800212663	0.971743277737146	0.999987749104772	0.999515122263388	0.999639231799566	0.779904570827522
0.117469185598519	0.999624073567247	0.97174123777362	0.999985263305502	0.999434851991742	0.999789942805665	0.781210005646568
0.118576898051123	0.999760397245784	0.970772632613819	0.99999631898176	0.999636294518481	0.999151772922074	0.777564213460071
0.126672763551352	0.999695247359123	0.97092477994596	0.999997370933793	0.999573030703151	0.999671059788868	0.778996807717076
0.124773458414471	0.999317504087415	0.970990831613194	0.999980159520068	0.999356422112873	0.999749866589804	0.776095386516653
0.108483572981158	0.999800520941333	0.971458548970324	0.999988250938792	0.999686914656078	0.99978094591986	0.778104325637912
0.115574592863095	0.99961879449839	0.971384768672296	0.999997239274458	0.99937899114182	0.99943881409999	0.778480157977081
0.133228671749559	0.999556417455483	0.9709031016787	0.999975456554585	0.99892345042181	0.99980223828454	0.77356503109459
0.127834340795742	0.999327871642198	0.971115080716578	0.99999752482516	0.998985157396736	0.99962177627044	0.778602227305077
0.124457067095705	0.999642615391548	0.970787979560969	0.999999038879275	0.998966790609773	0.99776895219853	0.779036970860378
0.125756701002408	0.999626412603624	0.971328878737538	0.99999345551269	0.99844282372787	0.999527643742919	0.778975211153627
0.12582057128462	0.999731396494538	0.9709261672206	0.99999519738107	0.999233170636125	0.999248861960119	0.775863056304336
0.120605842467922	0.99973208017951	0.97057723509504	0.99999513260136	0.99961599790812	0.999660019830735	0.775091204587095
0.113387338854618	0.99980455108621	0.971377226280619	0.999989282993203	0.999421915416034	0.999784673861818	0.779162374606396
0.11741201337083	0.99977970208434	0.97111707133720	0.99999358702345	0.99931773137968	0.999769444730948	0.774975943255014
0.11319065962531	0.999762577545747	0.970996503837862	0.99999636354044	0.999805545464407	0.999406047177552	0.776218620598982
0.128861688485418	0.999596753293714	0.971328250397178	0.999988495561828	0.999340379789933	0.999418058977298	0.778436823858413
0.141635782453634	0.999740108875616	0.97090524627588	0.999992901393888	0.99953370314906	0.999411375313347	0.775736174849787
0.128349200152142	0.999650235234506	0.970394426793293	0.999988255910938	0.999305893760982	0.999703200983736	0.772922870032272
0.115188249934292	0.999667074971273	0.970707846362566	0.99999266462661	0.998915750743092	0.999573586591308	0.773882377018682
0.123049258547862	0.999394321868348	0.970259772718417	0.99998169084341	0.99949798457385	0.999704157834776	0.773666374685464
0.13618155866021	0.999780736044886	0.971279813526523	0.99998703254818	0.999218775876944	0.999663030242569	0.777052065400572
0.12935191489631	0.999791603439146	0.971400217185824	0.9999939434436	0.999680071212583	0.999346689934277	0.780323093921489
0.119453056082664	0.999767791657793	0.970582650941302	0.999988438650627	0.999481770433607	0.99970448502161	0.771734119317379
0.125524731929712	0.999615200688612	0.970568251047895	0.999992419249156	0.999325089316605	0.999539454371817	0.77347296797523
0.115501495536256	0.999793901272885	0.97148925919871	0.99999179616978	0.998693607966261	0.999675606321052	0.776907043973935
0.114836806054177	0.999519750153525	0.971133145437024	0.999989964382444	0.999412240190952	0.999352645730112	0.776780744670645
0.133274931997209	0.99948003791632	0.97091456800133	0.999997915943016	0.999696863011444	0.99909636570514	0.777659193780086
0.103740716684343	0.999271317630053	0.970870449227128	0.99999104663509	0.99963346247698	0.999843798430672	0.777693820566919
0.134234375861428	0.999749221845882	0.971567824147842	0.999993544670374	0.999352445482192	0.99962059551433	0.779838228678347
0.114483775399178	0.999569689659207	0.97146209174252	0.999996824272446	0.99919984647691	0.999458065268398	0.77998683995802
0.124051018302176	0.999752201747754	0.97126382694532	0.999989570059557	0.999665606251708	0.999350889103514	0.776736062595865
0.11532465270883	0.999535846718895	0.970586288628953	0.999996921891897	0.997828751623494	0.999719043190034	0.776787122406528
0.122848705601831	0.999604490158604	0.97134484324754	0.999990452559455	0.998808669999877	0.999604569894937	0.779173793781515
0.125861359302429	0.99926322988148	0.971031941706295	0.99999449272916	0.999517175841736	0.998981351611095	0.774479508370977
0.1223643537476	0.999759576815107	0.971212896097908	0.999991829843386	0.999297342650437	0.999696441250593	0.779040729312201
0.124582997922916	0.999662600722058	0.970340270577199	0.999993578745622	0.999040374526616	0.99964839104018	0.774206712995448
0.12085029561442	0.999536472267515	0.97050601278615	0.9999908245071	0.998686723354885	0.999380441402196	0.773745231383364
0.13022098520514	0.99965241334606	0.97082426177409	0.999997570501476	0.99914891375108	0.999686151110067	0.774778205841075
0.125956396407372	0.999602889428775	0.97095981672018	0.999992150560187	0.999717815546258	0.999479841767426	0.778690200767977
0.120402682025405	0.999681717960884	0.97157414988543	0.99999247805098	0.999295469052918	0.99931386600593	0.781756605244277
0.108909116962644	0.999504857144635	0.971503465002988	0.99998610490925	0.999372954186902	0.999419742067743	0.779457883879573
0.125934617776232	0.999493372656613	0.97144136733353	0.999971596888762	0.998956433198997	0.99957764718837	0.776079423295352
0.125172368467	0.999721668036214	0.97059122723996	0.999992726374344	0.998653620204238	0.998682569003732	0.77550373170843
0.128942128067378	0.999818451564404	0.970981541317371	0.999994944398923	0.999595450525198	0.99964630722712	0.776665441210545
0.105746543223446	0.999793244428804	0.97105991386584	0.999988943406968	0.99832185948219	0.999667661191197	0.776692416507705
0.123213539702072	0.99945863749298	0.970458043491617	0.99999886753049	0.998406668573396	0.999712239081044	0.773622613511626
0.130442510722538	0.999755693862396	0.97076647597029	0.999997670927193	0.999701469282772	0.999586574896585	0.777303837889756
0.114056940827964	0.999773373727553	0.970526531185288	0.99999133288963	0.999046308224683	0.99961658230514	0.774976739456801
0.113488033711748	0.999759510730952	0.970857488125795	0.999994296927796	0.99900991459126	0.99971090331941	0.776492182715717
0.10854654805619	0.999658088097454	0.970156646530338	0.99999834763046	0.99940817438864	0.999715150008367	0.773688900066177
0.116461386680373	0.999484639800153	0.971464013871852	0.999983254842906	0.99857110280633	0.999626663863526	0.778386408638856
0.117915852713843	0.999758859791522	0.970917052337606	0.999989973841577	0.999494386299574	0.999293534850337	0.77504258761823
0.121175367138441	0.999475713181679	0.9707024962162	0.999979684313445	0.999485310574267	0.999310416859467	0.774366007872226
0.122301637631194	0.99927454740083	0.970487687862584	0.999971548764236	0.999522407992358	0.999867302620235	0.773603805463938
0.140168208386307	0.999754896894408	0.970929236108688	0.999997024593535	0.99983729411406	0.999716833741509	0.777093529884666
0.118856174472623	0.999743366077656	0.970779143165002	0.999996544303253	0.99960657361258	0.999459421085522	0.778350468680094
0.126652802353797	0.999434383736737	0.971304719022496	0.9999806297302	0.999599097936252	0.999568761466879	0.780850051919758
0.110014436411318	0.999781107175326	0.97097482738305	0.999987238688342	0.998994398677173	0.999747720431835	0.77618632628744
0.122606522090583	0.999656934246264	0.971036158815514	0.999985589309496	0.999353131932724	0.999769046578213	0.778241982852394
0.105855936381036	0.999559939045819	0.971042176487336	0.999996769716921	0.999452724430426	0.999751641183546	0.776027842506241
0.131854057488398	0.99963402917962	0.971158132826445	0.999986274318716	0.999369319362783	0.999777101828656	0.778511905059926
0.112954684590632	0.9996108727637	0.971498983489902	0.999987871631482	0.999195810409073	0.99963350394149	0.779113491737548
0.11489588205773	0.99970008672353	0.970785768779471	0.999980745464796	0.99915037698345	0.999411655282896	0.773195483678947
0.121033268218087	0.999811212343489	0.971073668964018	0.99999180824183	0.999360066976014	0.998989113165044	0.777653339369749
0.115380927161201	0.999763498797757	0.971118805936025	0.999986460091853	0.998925147833927	0.999446523336946	0.774623223861571
0.113156991727921	0.999762800019004	0.97103485773901	0.999990461386768	0.998877513447546	0.999773855966577	0.777887166513158
0.122119305410701	0.999675036839955	0.970646767207648	0.999992937362992	0.99920720126671	0.999740843328422	0.778128491178613
0.111258136895952	0.999575407646084	0.971406218107486	0.999978164706763	0.997444512684243	0.99946270756114	0.77712171567505
0.130623506400539	0.999459947536357	0.970181035778712	0.999995716431082	0.998810496032098	0.999690242370356	0.772779177656145
0.120565445732192	0.999540339954424	0.97089205745639	0.99998364632584	0.99942802790561	0.999879038444703	0.776236136419852
0.126259482218951	0.999552489579306	0.970903648396604	0.999996698135881	0.998810046408137	0.999749102292363	0.77616834833955
0.114127217141383	0.999733574688585	0.97077779120867	0.99999682657559	0.999279205318406	0.99977056424785	0.776554330543503
0.123665672377112	0.9996718790699	0.970492069686075	0.999992270573288	0.999207870180076	0.99946464447166	0.77676863957669
0.103864391428701	0.999665474149858	0.970551139682333	0.999995233434206	0.999542482481846	0.999841270379665	0.776801693823205
0.105991818128189	0.999515690127026	0.970932073021762	0.999979799481557	0.999213581151793	0.999635683615858	0.777515299258902
0.114361901569122	0.999714238493993	0.970620064054973	0.999992776170642	0.99936707705167	0.999620718809573	0.775654935477086
0.122288293427914	0.999791151639737	0.97143946514785	0.999988540046006	0.999437664698486	0.9997341601844	0.77821670142512
0.131045714300053	0.99968258253209	0.970872670440093	0.999985636959164	0.998475063558084	0.99984190316273	0.776265384506571
0.116303628542867	0.999718993434432	0.970706014217242	0.999995916688967	0.997261570962198	0.9991086096115	0.776187684458156
0.126645201454651	0.999573931609625	0.971026243223226	0.999997084554383	0.999136779603662	0.999740645136137	0.776249008587099
0.107930508391258	0.999637502399475	0.970413090868486	0.999989205334895	0.99978251056029	0.999384330802925	0.773850276311399
0.117835966255374	0.99963780797844	0.970950082981231	0.999993086270145	0.999648396465072	0.99959583767263	0.775929391621851
0.131196332341687	0.998841732037165	0.970036833366543	0.999977175175701	0.999232812979674	0.999755679705585	0.77129708972702
0.120575110478076	0.999719157543396	0.970581213460693	0.999998136610437	0.998845468240612	0.99970010651211	0.775124323528044
0.116343723551761	0.999730440881047	0.971218565330762	0.99999621434964	0.999336032745936	0.99957838574269	0.77957334042131
0.115225562320908	0.99971836545918	0.970709159462714	0.999993768527384	0.999112480527235	0.999282359310562	0.774306419300484
0.121305896099683	0.999482455614196	0.970833352607889	0.999994380410342	0.999703350081956	0.99942343199019	0.774906755477319
0.122010461027232	0.999325828394063	0.971038225757377	0.999977597272133	0.999255653548492	0.999746856082113	0.776009835514313
0.114236045957249	0.999606164723014	0.970471510249332	0.99999204818018	0.999187434920335	0.999806643463138	0.775450401668755
0.123434639515981	0.999490703370819	0.971143213587646	0.999984499707147	0.99941500257561	0.999512366124323	0.777227925626051
0.119754856139476	0.999704505209015	0.971400657687454	0.999985618478157	0.999300333548144	0.999495081196123	0.778083470204658
0.125709330162205	0.99979280171494	0.971436503835334	0.99999086248999	0.999514072848276	0.999793652413233	0.777386680500443
0.1198955816987	0.99947513075661	0.971124145329344	0.999998191576515	0.9979783426755	0.999455244148858	0.779248184915524
0.132626270254832	0.999728013942015	0.971098552461342	0.99999408246255	0.99921817407296	0.999543037516598	0.778888456288268
0.112259336002241	0.99964483690955	0.970790978003033	0.999987901713572	0.99958207062814	0.999555124792729	0.776459271047121
0.136497419607211	0.99975643523919	0.970878169489152	0.999998450522038	0.999575203695272	0.99912578105822	0.779954504055993
0.123389570231984	0.99968056877959	0.97028175331002	0.999991571221885	0.999060469323992	0.999368071183738	0.7726311694012
0.117154341583824	0.999538480776849	0.97157014394708	0.999987212721963	0.999541332607932	0.999897859077023	0.78008028086073
0.0955595174237173	0.999730577508367	0.97063526031986	0.999990837177146	0.99886406466845	0.99966666241977	0.777301784370944
0.123741397313997	0.999568499801312	0.971437588515893	0.999995147701953	0.999251116983625	0.998996491671156	0.77758743964568
0.119449302400255	0.999584881371505	0.970638074433935	0.99999563614032	0.999485330589489	0.999418754854906	0.776586362704842
0.120299579121483	0.999417810910364	0.9709679872277	0.99999086958376	0.997936229775747	0.99962746586334	0.775600128977627
0.10365926539023	0.999710906504833	0.970675640247387	0.99998771678368	0.99928899983264	0.999721958474801	0.775286815848302
0.116334014215921	0.99952535483803	0.97093969295624	0.999978962960624	0.999607375119033	0.99959185494686	0.774429617603795
0.122213733756696	0.999525512053447	0.97037382019267	0.99998986272546	0.998432640315877	0.99967533455533	0.77531640236381
0.12119984117464	0.99957240129871	0.971253889662996	0.999992847097503	0.999472596807858	0.99982903371317	0.780136762593894
0.124802943433299	0.999726433112767	0.970536602403265	0.999997884624946	0.999251419844373	0.999637108701616	0.774559031254954
0.113277204859961	0.999540395404575	0.971222195017856	0.999998023837772	0.999560091493218	0.999549170967466	0.780506675417963
0.109869758720661	0.999706283927727	0.970062730029452	0.99999279515825	0.999536494144248	0.998950737521757	0.771002119211739
0.136212176603195	0.99970469757998	0.97121459204254	0.999997824441857	0.999606538063957	0.99967384062645	0.779871933396059
0.122923140373565	0.999648922937509	0.97082811686031	0.999979268878522	0.999369436600733	0.99915699598921	0.772767064725312
0.111044288274336	0.999695693650363	0.97122954922907	0.999989921775745	0.99940842642174	0.99981137904372	0.778905920622373
0.110932008311094	0.999704462171376	0.970938526465128	0.999984579374968	0.99958213284795	0.998976898146476	0.776063725706472
0.135313579864777	0.999809398091315	0.971035314494135	0.999990446797136	0.998764615268075	0.99953920820474	0.776506251893967
0.130794796021239	0.99974602859034	0.970624346746641	0.999996786418522	0.999580812544623	0.999785059581577	0.77515634498162
0.102054080280644	0.999730470734836	0.97127356974394	0.999991104560606	0.999227637327617	0.999687257526729	0.779662374062465
0.126286757986841	0.999661671338102	0.97110210899571	0.999988821268605	0.997414623305772	0.999702286414047	0.778178640397583
0.133510675395958	0.99965232030295	0.970440355109217	0.999998254313527	0.999548354081296	0.999367031125337	0.776099672431297
0.126612569350202	0.99950757295666	0.970371151928896	0.999996093293228	0.9987241580239	0.99937339382365	0.771318552465909
0.120297175450255	0.999783801390837	0.971187218618605	0.999995550585612	0.999630868851357	0.999078788444491	0.779190494626241
0.117920346845963	0.999769408741122	0.971043259925108	0.999994874311987	0.998663358652335	0.999536636317934	0.779114571543055
0.131566608455302	0.999657021308168	0.970998649409805	0.999983683761223	0.999636822206022	0.999682504296679	0.778468122272047
0.130643446682839	0.999693480282835	0.971053740707436	0.99998551709317	0.998814058909788	0.99943883132826	0.774502662527658
0.114280379870496	0.999635027058771	0.971171583255862	0.99999394830785	0.999626516946665	0.999889965635934	0.779964494808256
0.118273257246578	0.999662496761655	0.970760086457293	0.999995813359432	0.999701110646468	0.99893179930708	0.774518930145679
0.122303136902804	0.999633279253317	0.970888203674827	0.999997715817436	0.999555130020848	0.999357481451512	0.778262046833446
0.109172503330136	0.999623231556672	0.971428114946917	0.99999575739786	0.9994938619162	0.999206851173107	0.777672583919054
0.112788891826015	0.999691912207847	0.969778422436136	0.999995337264532	0.999510447382158	0.999639708981246	0.771280679104953
0.117807187500636	0.999698337160965	0.971222544556533	0.999998487603339	0.999523186388995	0.999587035815138	0.780774810982558
0.12308998692667	0.999754022325523	0.970132942470155	0.999994570609153	0.99743217406323	0.999718075477196	0.770938922852441
0.132345801907411	0.9997618907534	0.970770403378748	0.999997924832622	0.999005839229202	0.999480799886307	0.777698074682576
0.119200978279296	0.999425434322137	0.970794318472673	0.999987126918997	0.9981350953809	0.999851473357549	0.776978217931567
0.121443288779935	0.999758954366026	0.970610226141354	0.999996462942	0.999419418870873	0.99889936269992	0.777465121289367
0.127276105316597	0.999634549438357	0.97062501514934	0.999994290925384	0.999875732653627	0.999152151402747	0.77336551152627
0.120765251555461	0.999743787081612	0.970746536795463	0.999993258193163	0.999649305059833	0.999032902680816	0.774910805965995
0.118579420128153	0.99954276849564	0.97085562881779	0.999995563094907	0.999393382107425	0.999761313218477	0.774238810088867
0.127720690534458	0.999454791247526	0.970453001468442	0.999989914005482	0.999826545789058	0.99946697772175	0.773722820381237
0.124002439276032	0.999330895310596	0.97151813570176	0.999983379884537	0.999791383237575	0.999758867709665	0.7782066745405
0.142042791615677	0.999807248457137	0.97121467834547	0.999992427312378	0.999134034409096	0.999549079844512	0.779930602814001
0.112902433137297	0.999486343298228	0.970815634114668	0.99999740592314	0.999276268104703	0.99769523485879	0.777910884781468
0.130149184288377	0.999530459579682	0.97050141506404	0.999995803045746	0.999139397725135	0.99947267369926	0.7747391934341
0.117101498527166	0.999821314854863	0.97083821515862	0.999988546916347	0.999478702402244	0.99960958312502	0.77597078799844
0.13109684912053	0.99978894913802	0.971488732642962	0.999985687636673	0.998438403429262	0.999794343726731	0.778420011309463
0.1254967025084	0.999643682067117	0.970908540545228	0.99999606288144	0.99966301461183	0.999698958073741	0.780776154921457
0.126856336720803	0.999822670737902	0.971361678854287	0.99999420087245	0.99902930924189	0.999322660847238	0.778380989217156
0.129129137385738	0.999633238580805	0.971479316099344	0.999987213616476	0.999255408994297	0.999726337132487	0.779355923178916
0.12213661742703	0.99982978479107	0.970905702034557	0.999994010627904	0.999085214046202	0.9995481323565	0.776886201213312
0.11741013085641	0.999710425920418	0.970756562493637	0.99999136599168	0.998810028102486	0.999468717820448	0.778261086452421
0.121804737683286	0.999766915918778	0.971363803204916	0.999992733580718	0.99892176568174	0.99951684287436	0.777806103933595
0.117990387534754	0.999646807860055	0.971206342063635	0.999997606733178	0.99902785243845	0.999703459742096	0.7770796479409
0.112504099702819	0.99967861953181	0.971676711207467	0.999990434822647	0.99933274632044	0.99929106699808	0.778784412278335
0.126000722555463	0.999491167495768	0.971698839059164	0.999983556215203	0.99965070167745	0.99954459997039	0.779697943062097
0.120149317972993	0.999717186549286	0.971354659182581	0.999996056480462	0.999523378304466	0.999537316345665	0.778637749632347
0.124251184343973	0.999659313226811	0.971165903641834	0.999984091578192	0.99952374598828	0.999600289871803	0.775030900265042
0.120089796671676	0.999737464704386	0.97105672755525	0.999996068075323	0.999340296059129	0.999078449373222	0.778104244912317
0.104877997500514	0.999296644603533	0.970555523082617	0.999983685841616	0.9973529653487	0.999627933821015	0.773303357302332
0.115279553071141	0.999433433815873	0.971123492658644	0.9999829948239	0.99920442575796	0.999535648791644	0.778138319019252
0.11412432146187	0.999467948562352	0.970450934947342	0.99998502471882	0.999659886331896	0.999662427538543	0.773782504184752
0.120411382628571	0.999698752137111	0.97088076139799	0.999986482419938	0.999333852118274	0.999754278234482	0.77554759484066
0.124784337359154	0.999751693593215	0.97045102114536	0.999991708319334	0.99966857408311	0.999613414354507	0.772949389803982
0.129044465149952	0.999815474499578	0.971062729400905	0.999994614787184	0.999597795515873	0.999604256920492	0.779005183276555
0.117757143805933	0.99971043371601	0.970676422987124	0.9999917182701	0.998978258136594	0.999645518356168	0.773865722162329
0.115944261211128	0.99975557993903	0.971317898466886	0.99998705903474	0.998143103848066	0.999716308111768	0.778519564787419
0.123525341479596	0.999703932796512	0.971343376930598	0.999987572127876	0.999768643712553	0.999511418775916	0.778182196777225
0.111537890838022	0.999559218302467	0.969845477931016	0.999997793275732	0.999718719866096	0.999199839902586	0.771589919839552
0.124893077510973	0.99951410474871	0.970724205473046	0.99999520299524	0.998955200903168	0.999739194594796	0.77674211418252
0.12840732629115	0.999700473443115	0.970611171419324	0.999987954801027	0.999812934128102	0.999781338861214	0.773644289199942
0.116634477575183	0.99972552766594	0.971023639262808	0.999986466263257	0.996214858214465	0.999639962195843	0.774412598575743
0.105658997709473	0.999699565496443	0.970858368034015	0.999993295335466	0.999539102769095	0.999806784266317	0.776093052394219
0.119739218851261	0.99976368326079	0.970294693875822	0.999998032529084	0.99857844801499	0.998883800323958	0.77397937031243
0.122218473105805	0.999682363199947	0.970212837525604	0.999995329892127	0.99931415745017	0.999695361448974	0.773544384026764
0.124232564616827	0.999593319199063	0.970835893214274	0.999996884908517	0.999426770658218	0.999751425882096	0.775926533501557
0.121082034475486	0.999725781852935	0.970293878677505	0.999997198777643	0.999697623813954	0.999589010480648	0.775204245079615
0.115325480007797	0.999497605499586	0.97006857772127	0.999984657806972	0.999188138800064	0.999637823071015	0.771314786906166
0.106988571859476	0.999704627889073	0.970385347776753	0.99999461069714	0.999158738996197	0.999747629991686	0.774377802861947
0.119876490953032	0.999434724465195	0.97077507347814	0.99998956274223	0.998196404022368	0.999710199977306	0.774161159218286
0.123001609622382	0.999736174788984	0.970949196726652	0.999986660976624	0.999059364335422	0.999266500606388	0.776928281196071
0.124979396263457	0.999758954439235	0.97041971238449	0.99999644697306	0.99916439708748	0.999523056044564	0.774228255489786
0.132003735939029	0.99972125931369	0.971516872254213	0.999994601268103	0.999104170705024	0.999474375085916	0.780525881598478
0.111507854175273	0.999658812665619	0.971280573400996	0.999998408374235	0.999576566057192	0.999231908217425	0.779817256283583
0.123608214369549	0.999656666631089	0.970495793002098	0.999990559811031	0.99878650304134	0.99974597846088	0.773964601701051
0.118071479616515	0.99961385153245	0.970777606509043	0.999998862290748	0.999007834871937	0.999709522648666	0.777720672290296
0.122295781248196	0.9996570692033	0.971142035031162	0.999993313997783	0.99961922271082	0.999669512012493	0.777781710245542
0.130271493478214	0.999686964146533	0.97094794393714	0.99999090868539	0.99923174850638	0.998958226371324	0.77718142130872
0.121755658859367	0.999673035839796	0.970626796176855	0.999994983790377	0.999696230873225	0.999558443869607	0.777244110281583
0.115594251655166	0.999323974681036	0.970987292355333	0.999986611320897	0.998190697402123	0.999856618746704	0.779427340576067
0.129283064211133	0.999535215892705	0.970651624098332	0.999997682563925	0.99850963155383	0.999627746078033	0.775869862983173
0.102454617619281	0.999786844495114	0.971386558086158	0.999994860877058	0.999051008435755	0.999627079803394	0.778576077340766
0.116304200907026	0.999677574448663	0.97107850909266	0.999988686301393	0.999617059210353	0.999751117150436	0.777925537458694
0.114391165743061	0.999755002915494	0.97103961938006	0.999988710461577	0.999616990635672	0.99936881066881	0.77354749037424
0.119346824981843	0.999711035204515	0.971827169954362	0.999981267146308	0.999025078289497	0.999547314328146	0.77975205367701
0.126726568216183	0.99975656995104	0.971105970023143	0.999992255347915	0.999571025037947	0.998903319703195	0.777566252234735
0.138367575451769	0.999757732258281	0.971486108720446	0.999992378123968	0.9982537043257	0.999607299499084	0.777340072648844
0.126700707950925	0.999497056480156	0.970804233294385	0.99999675139336	0.999314169712217	0.998177553267597	0.776208593009492
0.131905081962196	0.9997749719193	0.97058081337721	0.999991087078334	0.99943432725387	0.999544723389536	0.774733422318877
0.134636786472424	0.99961673870282	0.97135292683247	0.999984964347992	0.99964387977345	0.999669931489607	0.777244020768543
0.112341490256123	0.99966074108113	0.97121817886736	0.999989962687138	0.99951870574106	0.999756905939025	0.779562141745521
0.10932852904896	0.999618685018163	0.970675600274934	0.999990923911682	0.999186450473893	0.999840734764463	0.777042661158947
0.12082645382984	0.99968996156042	0.971345867184342	0.99999629234667	0.999708386470755	0.99860430724642	0.779302667745777
0.116494604353517	0.999731985369022	0.970568600139444	0.999996857343565	0.99939655163478	0.999693931170475	0.775604181553674
0.106770455394778	0.999522115489953	0.97124301698217	0.999983766214079	0.99976273873461	0.999560776894242	0.775250773755125
0.134426020981077	0.999615626039227	0.97096199704661	0.9999921857625	0.999240409455342	0.99900087876958	0.778194235774676
0.130888479115272	0.999807762740193	0.971317918554505	0.999993431881771	0.999545232329881	0.999586144345787	0.778470254557105
0.107929627391058	0.999657825947597	0.971136021378597	0.999986796256737	0.999003079248133	0.999854667508955	0.775476255342908
0.127936582932169	0.999734634577519	0.970844380112821	0.99999575153137	0.99960444053908	0.999480158022783	0.778055406570766
0.118607489416499	0.999785192637818	0.970681498240877	0.999990053301944	0.99829665713889	0.99949752236013	0.776605205911628
0.0993873427457785	0.999614492193843	0.969856582440954	0.999990977803293	0.999226640408712	0.999780599101515	0.769583739800006
0.1335876030929	0.999793483136953	0.970862713265814	0.999994309707317	0.999633866519384	0.999275084933349	0.776239503327643
0.116511844489059	0.999556757529684	0.97026929449684	0.999982381454074	0.999369320528015	0.999422326812537	0.773055225178391
0.133199980133639	0.999686435244631	0.971669267442966	0.99998176712673	0.99910934954481	0.999798713027193	0.778943689216608
0.123549648695906	0.999764911975319	0.97080725125547	0.999992118773017	0.999366040983445	0.999134740609158	0.775027854847481
0.121034666445962	0.999697508883743	0.97091686306447	0.99999673388183	0.999060447459728	0.999563890625705	0.776011297280298
0.112960335530908	0.999684362955365	0.97140680525699	0.999991754177438	0.999103010590093	0.99961350440355	0.779014366184026
0.130824795623705	0.999760336717877	0.9711657988302	0.999995609321716	0.999545047197907	0.99972539186855	0.779070471717849
0.12921501047904	0.999522829150614	0.971301274386526	0.999996421272248	0.998711605773086	0.99947401695792	0.78136266674502
0.12186641412551	0.999661019043732	0.970576230825826	0.999996269193867	0.999655321322691	0.999769557460126	0.774397361091148
0.13574261537456	0.999740115620378	0.971638168102306	0.999988505182427	0.99911107858661	0.999848436115809	0.78055007013668
0.119120573078902	0.999271144937816	0.970365792134624	0.999978120623362	0.999475238096113	0.999503303597847	0.771219913321885
0.123952070466948	0.99966234674241	0.970848222801344	0.99999679257388	0.999508696177272	0.999498952838025	0.776606571715707
0.130681864319005	0.9997605254872	0.971151190060328	0.9999830835694	0.998942144062065	0.999751684822788	0.775329592980275
0.124334483289456	0.999668969714622	0.970143303439528	0.999997120791724	0.99895001538285	0.998844440971642	0.774233154395311
0.114554697250439	0.999719387776693	0.97122792507369	0.99999502156831	0.999550194299112	0.999471702840015	0.779516331510475
0.121018817357664	0.99971496622341	0.97021300221932	0.999996116431508	0.998891042452336	0.999722679168065	0.775529239461262
0.131307985246389	0.99980385678219	0.970930214291094	0.999996180052878	0.999717015579006	0.999746882014238	0.776668101282792
0.121634868331501	0.999742470462841	0.971209831661744	0.999989039486705	0.999503315880946	0.999607088369866	0.77788229631144
0.131584743430403	0.999734441828987	0.970144862968062	0.9999979416983	0.999346353701938	0.99933587042065	0.773499567006787
0.122454680877269	0.99966965780159	0.971108969234163	0.99998667950311	0.999550813634683	0.999786842362004	0.777354879311522
0.120530767028744	0.99972628149271	0.970579146190254	0.999997344973728	0.99913543566422	0.999305578698336	0.777105644062435
0.116387595566188	0.999730640256769	0.970732930369172	0.999996183107922	0.99927692964237	0.999809864097114	0.775213218723953
0.119657025741203	0.99962057536954	0.970576757092475	0.999994171597072	0.999588544681304	0.999702125837164	0.774100471921495
0.127065452333516	0.999730574456843	0.97099692998612	0.999992937356156	0.999527107423274	0.999682594118513	0.778154011536425
0.139843666645217	0.999830499595904	0.97139210488245	0.99999442080864	0.999333815842664	0.99887958929836	0.778059222697447
0.124380483101967	0.999607392747632	0.970241463785186	0.999998167300468	0.99965657880278	0.999219492656129	0.774901813052346
0.120348782570098	0.99961808406056	0.97089650037905	0.99999399644998	0.999171309185966	0.999644345075007	0.77730237762261
0.125003152887068	0.999685000590733	0.970754959301935	0.99999750138871	0.999500840755814	0.999816528002112	0.775941264279151
0.120814017563444	0.999757699976548	0.970518495643648	0.99999755242327	0.999141388774358	0.99957628543248	0.775982174740454
0.116371346947815	0.999579457262866	0.970436841954563	0.999992980526851	0.9992988472048	0.998954208844025	0.773862496838051
0.10538660892191	0.999714472727164	0.971693268155676	0.999987300891908	0.998886200985194	0.9997592924368	0.779667347236339
0.130364129596672	0.999627825374472	0.970785993804894	0.999985832001945	0.999228422315202	0.99959592457164	0.774569325012133
0.128048166572266	0.999716485783376	0.971062660084624	0.999995026464722	0.999542296665833	0.99940228993353	0.777832553789589
0.119587934640323	0.999825431696135	0.970596365482944	0.999995549727842	0.997959902745243	0.99981208044641	0.775792841966188
0.121515931356522	0.999794709913474	0.971000089953771	0.999991266117386	0.999554850964976	0.999870647405677	0.777439223053254
0.112002930102068	0.999681642886332	0.97095907314957	0.999996179352853	0.998185414133573	0.999546798423524	0.778464936735403
0.128655480850728	0.999715395668708	0.97101822194815	0.999997043703115	0.9995494522613	0.999463388888296	0.777585438804958
0.131058154405852	0.999642298734474	0.970574241233615	0.999984969674356	0.998575751523137	0.999732298678462	0.771856744391522
0.132058969855076	0.9995651686597	0.970736767098518	0.99998171030028	0.999689239095692	0.999795165498404	0.77489335009257
0.10418071180853	0.999659306441526	0.970712232483963	0.99999582642005	0.99979475841365	0.99925977850186	0.774457362864717
0.110154783617736	0.999782551012383	0.971098613657835	0.999983212276758	0.998587174335856	0.999606784053832	0.775441079983073
0.120100335364595	0.999762077278088	0.971303887266085	0.999991288173834	0.999495027768183	0.999409203458055	0.779757903854513
0.112352036743558	0.999828823769948	0.971010157888446	0.999987129731754	0.999521310579006	0.999812020882313	0.776500325876106
0.117926432395642	0.999457325423926	0.970466720534952	0.99998619288218	0.996552392355353	0.999832858228437	0.773901948585149
0.115579506513768	0.99971048086901	0.971199103339552	0.999996868750905	0.999185151683585	0.999802179987682	0.77960544690863
0.138338031301651	0.999541059754275	0.971034743565446	0.9999986021676	0.999584619062233	0.999331455277295	0.779695162510587
0.110963417659661	0.99968358251993	0.9706093747189	0.999995961577445	0.999527519867515	0.999723643132032	0.774417560445146
0.120199503722866	0.999648288119156	0.97058193169832	0.999987086058	0.99941647931517	0.999653424142813	0.772824503012639
0.116041853940021	0.999595172607732	0.97074530987244	0.999988172105248	0.99918201340429	0.998615774864532	0.773786399729505
0.118742581588108	0.999644289946737	0.971354636448605	0.99999651747832	0.998224411717977	0.999761592567385	0.78049047224762
0.124751262988134	0.999762609831863	0.97132919492379	0.999991279879716	0.999745778040207	0.99915361145642	0.779272868532563
0.123032874860258	0.999694823637635	0.97109643002846	0.99999681675359	0.999413709299128	0.999669243161592	0.778661849595363
0.117114065513918	0.999793653169772	0.970847084256805	0.99999071036464	0.998228027645764	0.999369181408821	0.776711668573147
0.120681887787491	0.99954880355966	0.970970287413096	0.999986338181968	0.99971766867909	0.999606524116328	0.776129841922465
0.122796986002363	0.99975056172666	0.970960420685242	0.999984387802708	0.99863259927516	0.99953172773634	0.774056171083753
0.120790066215301	0.999448495132024	0.970721690404778	0.999989133943995	0.999497404827614	0.999734093399305	0.775897270258185
0.11788941608209	0.999718567477696	0.971332133323048	0.999995900607677	0.99974114488099	0.999403044474422	0.778332909809754
0.139536334078154	0.999685524525736	0.971239367669244	0.999992035767104	0.999526825853068	0.999379806383335	0.778626601739916
0.116986066059369	0.99969983852281	0.97086216995874	0.999993766694665	0.99955987621894	0.999684339641378	0.774777212841337
0.129080331503258	0.999814709898722	0.970850294896017	0.999992074854264	0.99934778023057	0.999695721200565	0.775822490251925
0.115935831207277	0.999707580168793	0.970547784407453	0.999987110962884	0.999444926661554	0.999359948113086	0.775289968545549
0.11564525410817	0.999538575855497	0.970877871474897	0.999986776912267	0.999684753366345	0.99955844225309	0.775472613000648
0.11576246256079	0.999776265350525	0.970826198915576	0.9999952646321	0.999348211261434	0.99976285668533	0.77717381017487
0.112472866463051	0.99974417678242	0.971008574493276	0.999994174040122	0.999821559967273	0.99971201700855	0.778373754075369
0.121457538623752	0.99944735231365	0.970811607600544	0.999998325378475	0.999411763187338	0.99969967272425	0.77688533184975
0.130344774721577	0.999777964896163	0.970769079474121	0.999990887851706	0.999550220681988	0.999331682046422	0.774883144917292
0.117775246678076	0.999677872966261	0.97138004671915	0.99998831883051	0.99949702154501	0.999414688697214	0.778415761503841
0.137437017238851	0.999735000226402	0.971011026088354	0.999997187300728	0.99976444780554	0.999801078343917	0.777563542668168
0.118709246517085	0.999776487664792	0.970702285819278	0.999991340110298	0.9996109971797	0.999414399883918	0.773493991010704
0.133789389851974	0.999713532748344	0.970738641882011	0.99999133864302	0.99897157234172	0.999364020871535	0.773636462344169
0.11790701967434	0.999763627947854	0.971244688557564	0.99999228318795	0.999404435010276	0.999246165058026	0.7799647658352
0.144944314763979	0.99962176746211	0.970938837715063	0.99999701586741	0.998895016685926	0.999822898881144	0.776419609555085
0.131516914982958	0.99978086456058	0.971123519643445	0.999993615176585	0.99917574628588	0.999292187118315	0.776012831508436
0.102267583608246	0.9997962703502	0.970744387997047	0.999993487465271	0.999495192548774	0.99918094459267	0.775625261460668
0.126741802236206	0.999713382299045	0.97120978176274	0.99999547469153	0.998908900811144	0.999683575883695	0.778658300584284
0.131259207935475	0.999742373751062	0.97137074560794	0.999994911653143	0.999185589465894	0.999654339996386	0.779147029714411
0.14159744435285	0.999836853208483	0.971111092177594	0.999992204858336	0.999605143464964	0.999580603731783	0.777851047428761
0.133244736455155	0.999793822738517	0.970961843422363	0.999993151298613	0.999376271828952	0.99957040850913	0.774718924404772
0.11625851871432	0.999602431212857	0.971173944238395	0.999995454494047	0.99967608006377	0.998989586209901	0.777165593652066
0.122362576298859	0.999762699515735	0.971009679120811	0.999997144515383	0.99951838128682	0.999789984511825	0.778807395444526
0.131825255761917	0.99925949261176	0.97092323932999	0.999987684035263	0.999647329015749	0.999610185052466	0.776727569145253
0.121505737384331	0.99977343919176	0.970806566177239	0.999990273213852	0.999012817740037	0.999252337005436	0.774678595224595
0.139966763093867	0.999736980495184	0.971329536009394	0.999987551133728	0.99873610197466	0.999582255737215	0.777096316696404
0.119613383836711	0.999738156492507	0.9708904121338	0.999993246035354	0.999224776430998	0.999811007325238	0.775996015929733
0.11133185048803	0.999667486238968	0.970758642327704	0.999987964685247	0.998803965855	0.99959653972881	0.772838243516735
0.11114079502989	0.99973179870443	0.971053208568086	0.999997696891385	0.999520420127238	0.999664082573428	0.777485777178553
0.124258128770422	0.99963713803847	0.971012670896391	0.999982623379094	0.998549963470789	0.999747595323565	0.777068042960313
0.124290705073997	0.99964918758825	0.971248751508182	0.999984607674429	0.999181480642434	0.99935030027878	0.778909461791152
0.128788821326294	0.99978867913947	0.971430759228206	0.99999251232905	0.998557836801579	0.999708646210899	0.780425361414961
0.111629746587455	0.99972518658459	0.97106366318106	0.999986057484756	0.999405296066822	0.999499724168175	0.776868948932008
0.127613371401269	0.99972471444296	0.97132569008164	0.999996765497955	0.999509613531736	0.999757536705361	0.779506540540359
0.126238098088988	0.999723192813302	0.970877303526193	0.99999596836413	0.999178751064033	0.99905385261891	0.775202851085531
0.126416560780344	0.99982754611745	0.970921278709119	0.9999894647858	0.998191218531758	0.999741711647526	0.77579678243794
0.117873210655656	0.99968627485474	0.970447040252904	0.99999683454233	0.99899221507122	0.99977912754867	0.774233648432169
0.128352927612476	0.999737489171592	0.970722515664888	0.99999113995624	0.999562225470762	0.999331638880672	0.775510147149486
0.11924060060185	0.999422015518697	0.97094394232067	0.999998373499164	0.99973014785923	0.999731386979763	0.77674116607274
0.128955739252671	0.999794050119417	0.97079489162836	0.999988893870608	0.999751346790078	0.9992874305087	0.773743972397293
0.128075223822146	0.999805603040282	0.970691079208958	0.999995546669658	0.999782890634762	0.999783563198044	0.775146561724402
0.13810730571107	0.999693482622168	0.970304284002748	0.999998790064854	0.9990329868409	0.999836645657666	0.776734737633436
0.109359488392954	0.998901189264844	0.97029390796807	0.999981856639562	0.9988260285947	0.999614569188088	0.77460226047729
0.129640599357473	0.999382328772333	0.970750686310428	0.999978220937802	0.999778992477004	0.999663264862467	0.776921351148275
0.13414328036446	0.9994750797698	0.970171882399537	0.99999693638712	0.99923283847116	0.999288589858706	0.770060683569774
0.132207563675727	0.999633007263776	0.970800869827115	0.999998395764456	0.99967739171831	0.999650039443248	0.777076357250007
0.133070543177876	0.999542170895438	0.970528893057316	0.99999925484547	0.999764621544147	0.999598051420202	0.776325130779909
0.128284494844788	0.999771060415945	0.970400718274407	0.999993755891886	0.99827881985925	0.999763566317105	0.773321573734051
0.120288889505559	0.999752100194112	0.971698429914953	0.99999197947766	0.99909786336126	0.99967111091173	0.778249360905017
0.124289372880443	0.999708287617506	0.970965922309639	0.999997680981283	0.99946919250595	0.9996555868914	0.778635015632642
0.108446658491609	0.999740843219498	0.97119418756177	0.999993245436486	0.998646021517787	0.9997675303427	0.776962160674556
0.13163964077518	0.999710366239714	0.971330417212548	0.999995286513008	0.999119648334956	0.999492342455754	0.778373502818631
0.130942595326922	0.999746247709577	0.97049999366761	0.999995799207166	0.999449327168678	0.99981251134252	0.775447565348967
0.119213319431926	0.999695207464477	0.971132029136178	0.999983553529844	0.99936098062751	0.999864697019527	0.776879216779956
0.125986509330641	0.999689781095708	0.970984353551153	0.99999812442538	0.99860963387563	0.999453285574654	0.778299100897752
0.119888918517092	0.9993642384393	0.970961151493262	0.999999341148133	0.9990172878014	0.999320207173433	0.778949994224083
0.135238705019153	0.999796942761707	0.970564301038064	0.999994333326262	0.999497917034638	0.99953404875061	0.774821552072456
0.124353631273282	0.99971897341052	0.971303662405338	0.999983401646372	0.999358763410372	0.99979371125635	0.778184280631822
0.127227215159562	0.999692765607068	0.97116153479186	0.999990778671322	0.99936934993569	0.999646422422221	0.776000960167516
0.109311405011877	0.99952563121285	0.970981533154477	0.999983838797136	0.999455280759555	0.99986632433122	0.775801957892659
0.13191562386142	0.99979807695159	0.970838853903023	0.999990285954543	0.998333504584422	0.999714650837576	0.776042035663365
0.108369986937872	0.999644585148539	0.970647618002214	0.999996136896192	0.999526369537913	0.999513616701193	0.778421287354987
0.129594128836288	0.99949471717661	0.970421105970383	0.999997375156262	0.998560173919402	0.9996628453733	0.773641981359278
0.128082066635772	0.999782076310606	0.97114375698079	0.999990533867254	0.999490803040743	0.99971804510204	0.776979572139705
0.135876801904455	0.999693999167027	0.970334393753762	0.999995094530578	0.999751374019605	0.99973928436832	0.775155125733417
0.112289954299274	0.9996456639836	0.97059706670737	0.999999191820235	0.997625652122916	0.99970948232564	0.777853227125794
0.10701357501218	0.999784000431694	0.970419384938487	0.99999581212166	0.998929061858304	0.999034093653634	0.775527071474623
0.129749410296397	0.999493705445831	0.971234348643279	0.99999828738086	0.998873088303412	0.999681791258392	0.779971595755353
0.13000682400311	0.999627001893257	0.971005725362512	0.999995710059344	0.99826913319893	0.999607340518555	0.777242328877585
0.118820203579044	0.999564008289645	0.971198168024502	0.999980644414942	0.999635811269446	0.999812293706179	0.776998227573225
0.126512565769861	0.99952544126274	0.971701161878366	0.999981380678469	0.999365873823177	0.999512369488556	0.77896378927268
0.123011115588273	0.999192169439614	0.970239338669205	0.999980004373162	0.999628038341993	0.999717944308743	0.772814436221952
0.123764070362426	0.999453973024233	0.970974183607638	0.999971142253547	0.99875330195857	0.99949995621204	0.773557257365655
0.121142777935979	0.999745394520079	0.970821298734207	0.999995837302893	0.99911291044258	0.999280083230612	0.777518768676883
0.119704746000906	0.999686924987785	0.97012778789694	0.99999340432954	0.999485685289346	0.999446772536929	0.772320948975768
0.121507621883399	0.999708726278624	0.971324618476155	0.999986194482608	0.999505839620505	0.999771175610485	0.777353765251317
0.120791080864909	0.999640540969796	0.97122949691095	0.99998394707001	0.999245364160908	0.999744441219292	0.777284250041265
0.127837366898291	0.999715358844752	0.97116520141395	0.999989349089315	0.999696663033685	0.999913055257822	0.777368268664487
0.134975175540941	0.99977420473538	0.970953863775783	0.99998883773217	0.999512169782002	0.998700746766256	0.774683395978891
0.120994773707043	0.999676212482898	0.970871178019486	0.999986216885114	0.999213431077268	0.999693513354836	0.77639889494148
0.122322833128442	0.99980066589239	0.971094459620956	0.99998898542991	0.999403128859627	0.999807477658577	0.776706271669473
0.117270148419086	0.999800943769614	0.971154519589314	0.999992985816224	0.998617038142676	0.99839104053735	0.777915985814454
0.107507380384745	0.999758464266663	0.970548019597373	0.999992494909446	0.998628283738982	0.999038375548417	0.776512630195368
0.118440384450543	0.999794629943294	0.970979427487042	0.999995235078417	0.999641368789033	0.999699081444474	0.778437918649532
0.127371860213744	0.999629873137572	0.97084170629932	0.999996628646519	0.999244844993492	0.99961939641344	0.776166248005888
0.130476678847714	0.99968958795857	0.970895407066482	0.999982877060832	0.998872814140328	0.99959250423987	0.775293730068792
0.100923859055056	0.999675009350808	0.970604510611755	0.999991456577605	0.99968142732042	0.999560446848057	0.772823144011718
0.123669274738951	0.999674533254686	0.970440214785423	0.999986287547412	0.999351123377767	0.99975077338228	0.772876733040881
0.136593944593517	0.99967960443885	0.97135384202229	0.99999212988098	0.999377064676363	0.999630221371703	0.781529313046846
0.136774440952292	0.999562488745658	0.970983300893366	0.999985246790504	0.999656019267918	0.999312157909921	0.775355781817081
0.123581529729331	0.999621755920334	0.97079265011511	0.99999773962037	0.999207205726488	0.99976672278829	0.775654200851239
0.129014936108429	0.999627115901094	0.971447135408045	0.999989260000558	0.999025734139218	0.999462563445826	0.779227748198393
0.0996498987824637	0.999606230468066	0.97041538547102	0.999992316738786	0.999723273549343	0.998980213435135	0.77372181352229
0.109804940646343	0.999802603248943	0.971567334936523	0.999994231244314	0.999391140327566	0.99909241678304	0.77940406874009
0.102127475666216	0.999615542312839	0.970757282841664	0.999988799021194	0.999176778154875	0.99885359156035	0.776559133368315
0.119925807165886	0.99960867099162	0.970310790755366	0.999997539080604	0.999668227041206	0.999802309076053	0.774016660536618
0.129386485413526	0.999757342176914	0.970857754966367	0.999985939607709	0.99974480694025	0.999420097805543	0.775058046306532
0.124796901695759	0.99976098891721	0.97081589903226	0.999990905579944	0.999520475020886	0.999609386191845	0.775434627445805
0.133947419550268	0.999665011463707	0.971533398240544	0.999996829413387	0.998687954353342	0.99975969595421	0.781012972695248
0.133696562757188	0.999267847232853	0.971186141138453	0.999993397369045	0.999472486987825	0.99975178582518	0.778054584762348
0.113251805695498	0.999721676471815	0.971429467143432	0.999993358572105	0.998880655006464	0.999211453216681	0.779069463559128
0.129945672807668	0.999798894444658	0.971436149856826	0.999990790058032	0.999456104870203	0.999671848875204	0.77962164296749
0.127369222712485	0.999710746769598	0.97126498611246	0.999987094526082	0.997296156782646	0.99968553468726	0.775121046554283
0.113355526169266	0.99971943848836	0.971153067567277	0.999994347816663	0.9996556618366	0.9995065880345	0.778129382427843
0.114157809952824	0.99976825680235	0.97091357389754	0.99999637699305	0.99954534432705	0.999854209365767	0.776636722089712
0.125123470582052	0.999765368581943	0.970671334073135	0.999996691295424	0.999437488667184	0.998953745112007	0.777056798488348
0.1328756135959	0.999543459703969	0.97044461523115	0.999998665709293	0.99934041510662	0.999678005749412	0.777090338756178
0.114873029334459	0.999739945630556	0.971297091651503	0.999993087531658	0.999119561807364	0.999527672072515	0.779600616900104
0.119593716308923	0.999721988541845	0.971285287154488	0.999991821082701	0.998991511177798	0.999652128978538	0.775972843501094
0.119686641672864	0.99969788430681	0.97066701404612	0.999993934698012	0.999343450510134	0.99976638918453	0.776487159894592
0.111433189952549	0.99940741823156	0.970993184810996	0.999982469736226	0.999160521135543	0.999655821691148	0.778205433464119
0.119849934301522	0.999546643388307	0.970703305450507	0.999998307159818	0.999515445475714	0.999914899817754	0.777401690687901
0.124486877445	0.999783346043295	0.97113432988902	0.999992017175682	0.999611532093582	0.999688591385612	0.775215412175301
0.13830310589392	0.999771411841163	0.97149029008908	0.999984344302755	0.99967460044846	0.999411511979057	0.779421544209734
0.14673749427573	0.99964134308559	0.97113834006586	0.999997763985703	0.999301050901363	0.998651958784393	0.779680731529927
0.114514810012867	0.999754963519132	0.97088888002237	0.999984658422495	0.99846020685242	0.99976340895437	0.773722507176066
0.109815818155442	0.999751490970278	0.97166990493295	0.999992446175703	0.999112638504303	0.999427495460274	0.779643014619592
0.12406348024673	0.99980198736256	0.970744089565717	0.99999385118735	0.999770041723613	0.99962873203908	0.775558826603263
0.125570216056263	0.99963060379603	0.970586731282055	0.999994124623043	0.998311304695343	0.99974419368644	0.774038858363487
0.132294427525157	0.99937489417222	0.969963945090734	0.999979080045666	0.99943652657199	0.999793366867184	0.769848237887841
0.135352401777593	0.9997575011569	0.970995351918562	0.999987768165302	0.999672557202833	0.999208255569627	0.77691619721499
0.121173459212975	0.999729782789386	0.971070971586552	0.99999609373621	0.99929062076938	0.999353641417907	0.779278170062039
0.122555836652183	0.99963428078624	0.971529906154848	0.999986377407352	0.999362369285238	0.999420911364338	0.779735493987451
0.11784333177748	0.999419381930624	0.97045980402338	0.999986310644695	0.998637612245694	0.99972427560689	0.776775068647712
0.119700317157344	0.99966638640762	0.971425841891974	0.999990851113846	0.999640191785604	0.999527819701562	0.779916038403543
0.128334135945064	0.99975166226318	0.97039460949822	0.999994399516799	0.99938932544595	0.99970782039912	0.772627442280994
0.120188131926454	0.999742503194105	0.970397769561492	0.999995737856167	0.997917213203906	0.99984171725163	0.774830586620635
0.11845754159327	0.999754041053131	0.970952196754518	0.999996634517458	0.999480754099368	0.999226141238008	0.779213268607417
0.120759943017554	0.999736670712836	0.971137018445666	0.999996555017345	0.99920006180705	0.999660059685133	0.778521264081087
0.114576765219843	0.999702994553525	0.9708532143086	0.999990180510045	0.998904246706632	0.999544204454263	0.775201759603015
0.137840313158332	0.999187115213978	0.970577569644368	0.999982508940604	0.998611604789479	0.999696916612893	0.773640195098275
0.123752408460507	0.999692197149564	0.97011426959996	0.999995228833765	0.999517778199593	0.999517629416944	0.773334120401685
0.110068049799645	0.999705388248175	0.970546361664108	0.99999136098786	0.998609239207047	0.999183411438904	0.772611465625787
0.114567064511893	0.999497553537776	0.971140328442707	0.999999093539594	0.999034844135424	0.999736659931114	0.778722710502737
0.124474195513162	0.999627397442655	0.970488203198982	0.999985976056578	0.998924818210015	0.999730492645887	0.774100548510941
0.122220027819632	0.999676722640965	0.971327856104339	0.99998940260746	0.999288002060773	0.999674522426026	0.779491751717436
0.121646644050262	0.999670410465625	0.970617449258842	0.999998049925595	0.99948971375209	0.999593887739907	0.777704038499226
0.130352815865949	0.99959536015743	0.970858495750906	0.999982630077551	0.999722766159586	0.999633371744757	0.77562844209666
0.0946766357587369	0.999428501852826	0.9711120112285	0.999985568958008	0.99703465098682	0.999575181434024	0.776775700563452
0.12889431604872	0.999566898493479	0.97087607789038	0.999993109392543	0.999120976186172	0.999492625998748	0.776613612153754
0.111603639286727	0.999606091385388	0.970652357413956	0.999996161276843	0.998345194481545	0.999572349422268	0.774678458089173
0.11856466876442	0.999812570497252	0.97147913232138	0.999991149408377	0.99919013119339	0.999425567202469	0.78025159019997
0.12470429716818	0.999716276485502	0.970947991033208	0.99998560698067	0.99958141999646	0.999149272396707	0.775118873159572
0.115673706852836	0.99968543192656	0.970439006714886	0.9999910799916	0.998631554214788	0.999537809843173	0.773278863560989
0.120450793169896	0.999413361413674	0.971063009877441	0.999996491610852	0.999089130045896	0.999643719825925	0.77862614938135
0.107333901626444	0.999811862745737	0.971358863233101	0.99999257073897	0.99920927270287	0.999700819894237	0.77934263754732
0.120876510098128	0.99978030108551	0.971441116917076	0.999992711417601	0.999610619705452	0.999586750874042	0.778048111471952
0.128922879477507	0.999809831322254	0.971111631406532	0.999992451921417	0.999203662942236	0.999829904738054	0.77859473186581
0.126306349455153	0.999397635042392	0.970508219192987	0.999979639199587	0.999180538778229	0.999144698534052	0.77426251574957
0.130916666727048	0.999779997615293	0.9713108091163	0.999990820060602	0.999175690582852	0.999435853909796	0.778879090403112
0.115133719035556	0.999544789349717	0.97108380265349	0.999978613503602	0.999241568440477	0.999348435549597	0.778837764669536
0.120667277829143	0.999714760426834	0.97119512392451	0.99999217386072	0.999858978073675	0.999287346885235	0.777776742328633
0.116436577177626	0.999576374694977	0.970371451288563	0.999986712977966	0.999624741100866	0.999772340931855	0.772586886437764
0.126688863932965	0.999673539799106	0.971679821462871	0.999985835450207	0.99956483471108	0.999793640478852	0.776346489863595
0.122041341710906	0.99974178094392	0.971144928742954	0.99999661017276	0.999054235235166	0.999776462414455	0.777204698940374
0.115220111800795	0.9997672623105	0.970871300543705	0.999993066549937	0.99928165544451	0.999514450843397	0.776306530646971
0.132260505685682	0.999509619850653	0.971170153599287	0.999996902067823	0.99878429598868	0.9997429675147	0.77901429842314
0.134337322559296	0.999564273981566	0.971393960734742	0.999981881517154	0.999693700663095	0.999206774904561	0.777012966186337
0.120891506137003	0.99975461315316	0.970702206991467	0.99999188251927	0.998596113445747	0.999709026437778	0.774957432776845
0.143214837411416	0.999606621800716	0.971407513869979	0.999995698554133	0.99979374404789	0.999599141474643	0.78098666644922
0.124766668189384	0.999652432033896	0.970781524851696	0.99999285828297	0.999564462249744	0.999699810988708	0.774031833142737
0.122286409396505	0.999765318480027	0.97043437477514	0.999995708866102	0.999276578076823	0.999615614403977	0.773337002884882
0.120771732609273	0.99974787938476	0.971241147096488	0.999995470227693	0.999328788981962	0.998960066720864	0.780403882078382
0.1237464933812	0.999680907279975	0.97072133445058	0.999987272599073	0.999487325113503	0.999668250465124	0.774132228764386
0.119059060173644	0.999673812230007	0.97021634886099	0.999991650480396	0.999169438572664	0.999267081828132	0.772083851120387
0.115929493630163	0.999589911248088	0.97036272305951	0.999995237712453	0.99781657340342	0.999622535380853	0.775776554984314
0.131632147970959	0.999662930128547	0.970845847929728	0.999993069336845	0.99858972773004	0.99947764666651	0.776805814439015
0.115790144807705	0.9996043704828	0.97165947018638	0.999990147679182	0.999440235791792	0.999252943811746	0.779663566026389
0.126842666109101	0.999656869746244	0.970235916739319	0.999990035643533	0.999592999192116	0.999734074164467	0.773280287624178
0.127436271623715	0.999091132385705	0.97040239718318	0.999987710257776	0.99963270963648	0.999597534810582	0.776090386508113
0.121855535112106	0.999484102313184	0.970753494227935	0.99998453386591	0.99976773987603	0.99957278621628	0.776054727262451
0.124438079666529	0.999614510332828	0.969992307799447	0.99999471292269	0.998739243039802	0.998937660708892	0.772149687607556
0.131917700677247	0.999739463448057	0.97182670238056	0.999988240597507	0.999244750126767	0.99867853090235	0.779737607745924
0.127792378016009	0.99969928323038	0.971019946233682	0.999988404426079	0.999463981766226	0.998040492131477	0.775146385641799
0.130783265084627	0.999680045086688	0.970701784790402	0.99998253629872	0.999603155084433	0.99964120223469	0.773354320344152
0.129565210883593	0.999414788299085	0.971530497953585	0.999996334728692	0.99920497267715	0.99973986659675	0.781424693189551
0.122491972551161	0.99967148410575	0.971204045901415	0.999991476913453	0.999501920753638	0.998935735045827	0.77870520041072
0.129762621577615	0.999793128630178	0.971433380395964	0.99999249976381	0.99957926715171	0.99865155538786	0.778017123736625
0.124020482251564	0.999602325348744	0.971175146569973	0.999997789640134	0.999546055497744	0.999742219483292	0.779639802006569
0.115812551624837	0.999513446691488	0.971101705806695	0.999998381659618	0.999483892133336	0.999838026468732	0.780182796148508
0.115531246424013	0.999661350571884	0.971353694041756	0.99998955258714	0.99715107989969	0.999547270129317	0.779542195879609
0.1116877858617	0.999763589952112	0.970768235391035	0.999992027682047	0.99945831892048	0.999228365249845	0.774414828125962
0.122327887598584	0.99968532032032	0.97085527501742	0.999988888615102	0.998002818581228	0.999747945638544	0.775444192654399
0.128493583385619	0.999708754042507	0.97170162675033	0.999990516999023	0.999620487635596	0.999413527911813	0.779934563990893
0.117213399557455	0.99977819119112	0.970603936238332	0.999995724323242	0.999786287868902	0.999438829782288	0.774163239812954
0.128137696183361	0.999723631435602	0.971430282495038	0.999989141289305	0.99900707808421	0.99975810994038	0.778254988655394
0.135989587886583	0.999759644662836	0.970843817691956	0.999996984616816	0.999194785937637	0.999657091453803	0.777341775230472
0.131581356246066	0.999723296521386	0.97065217403597	0.999992494798094	0.999671497736195	0.999592879443007	0.77639811565368
0.126635015834112	0.999736226916926	0.971340163584997	0.999993832903432	0.999024872253574	0.999667911708626	0.777537945016924
0.130530917977654	0.999771336860733	0.970225098963605	0.999995412429093	0.999426857885743	0.999730971560348	0.775571588218287
0.122265208786461	0.999642404067208	0.970799242585411	0.999996792737653	0.999186922239084	0.999601343957879	0.776057876683319
0.118157166243554	0.99962137337829	0.971351832462293	0.999997803874306	0.999626517448958	0.999857434801657	0.779785367973128
0.122258906056788	0.999474213081765	0.970736279009926	0.999977504390985	0.999357411607263	0.999843535150036	0.773212868936278
