# Supplementary material for: Empirical comparison of cross-platform normalization methods for gene expression data
Source: BMC Bioinformatics. 2011 Dec 7;12:467. doi: 10.1186/1471-2105-12-467 (PMC3314675; doi:10.1186/1471-2105-12-467)
Supplement: Additional file 4 — Raw bootstrap results for all statistics presented. [file 1471-2105-12-467-S4.zip › bootstraps/figure10/transfer_sperm_only_rsquare.csv]

Scrambled	Self.transfer	Transfer	No.transfer	resample.1	resample.2	No.norm
0.0426098643670011	0.998376334819102	0.954963280074882	0.999731737206362	0.994977436647685	0.980425248855786	0.377922993453203
0.0554596330102891	0.998181686860941	0.956255379457394	0.999608442218577	0.974497598885883	0.989965177638	0.390532873097089
0.0447192768406302	0.998279766151294	0.95418341927336	0.999905121904074	0.996632530224932	0.976485110751144	0.394827619052066
0.0623403494359376	0.998633554860415	0.955618397326021	0.999857721201857	0.992885836827349	0.99310210679391	0.410795428870359
0.0383571011326744	0.9976162879422	0.955868235518203	0.99968553212969	0.994530103155448	0.988647460832945	0.381923605785046
0.0457722130061797	0.99815282755352	0.951439330066787	0.99977761531935	0.99313111401421	0.985104180766402	0.362095536518135
0.0319216512884271	0.99778310640769	0.958051959861555	0.999550657472424	0.994014867907184	0.984140826336237	0.395630852441309
0.0525444665456268	0.99806630747422	0.958305139888388	0.999531787110542	0.98148886203	0.996705696382215	0.408450762337595
0.0712274401970458	0.997153019640279	0.956957688599108	0.99947428097283	0.986764442967706	0.981753366349383	0.386462869057148
0.059101495675915	0.997789722003202	0.95937352007788	0.999699179679784	0.9944235521961	0.989941547313774	0.411811143620665
0.0355107726037272	0.99595072840075	0.950730871078211	0.99989913504066	0.990758476323232	0.992201163924702	0.381438713860984
0.0725912275413289	0.998033498519352	0.958372147647084	0.999690252707457	0.9975996096299	0.96866751791197	0.421334744855802
0.0494206315383935	0.998030556757707	0.956896035704464	0.99929751450783	0.990993336631916	0.996442607855612	0.382381715251188
0.0513576351766323	0.998862631662285	0.958446587268278	0.999699405884675	0.990341991667308	0.994000461924882	0.423648446600299
0.0615443544855269	0.998750705604001	0.95484831917015	0.999796730556471	0.98898830236036	0.979588388201618	0.399972708673157
0.0425002882001822	0.998407253896378	0.952678663971966	0.99988266858389	0.984213638458759	0.95119035346996	0.390384828657359
0.0491287252817612	0.99877159801698	0.955246296175348	0.999759536887584	0.984850547875649	0.995150069626464	0.383566102878006
0.057055697545382	0.997377508800008	0.956788496460227	0.9994340074506	0.959218574034226	0.9905773381906	0.386317914304293
0.0486478117066541	0.998700124580576	0.959065928694201	0.999531760896697	0.985220760191297	0.988083320438628	0.407320546459845
0.0458546080589779	0.99479085596311	0.960410191918172	0.999048728203983	0.991562429632448	0.986531340051249	0.414908996026596
0.0672358125496794	0.998136835904844	0.958639482411114	0.99949684238913	0.981325111201656	0.991195697999823	0.408355434241645
0.0611479040361473	0.997092014843796	0.955714997236974	0.999777876577846	0.99478977250102	0.99019544911213	0.400578952645023
0.056135684939201	0.998774498653697	0.954795063631471	0.99983666349113	0.97447124360632	0.983829471605555	0.389963555868513
0.0531259056758772	0.998697584386117	0.955344280547657	0.999690582467123	0.993875877869392	0.96271765067586	0.382432767492919
0.0510462340741229	0.998753309109362	0.956593535975787	0.99965900841007	0.99186111694755	0.961835551883298	0.399928579816884
0.0608669055114683	0.997096603320108	0.953045049508604	0.99969520544939	0.994894801900595	0.984402242182236	0.391830429779848
0.0625366556285452	0.99705499668194	0.956482742736306	0.99958825666869	0.987657864474639	0.994506392563771	0.409867491416579
0.0518730711735491	0.998297665329633	0.956667282619267	0.999449903247521	0.99143937933725	0.969259253655562	0.39704218847411
0.0537960134923858	0.996349667752404	0.960398839094387	0.99948500807662	0.992440236181695	0.9893754443941	0.416425624680111
0.0549062627176507	0.997244400090665	0.956188123578784	0.999676929234335	0.992417606941114	0.985657370728306	0.38523720443011
0.0265579610530105	0.998089476720796	0.954355754128997	0.999755304096703	0.99614682013547	0.989932903386801	0.368042289977231
0.0606909129392126	0.998172221105028	0.954419216587053	0.999821459889457	0.981618898453831	0.98611729058298	0.387143976175932
0.0382940193646347	0.998236478140812	0.954235345013342	0.999655257359727	0.995085428686201	0.985877356245781	0.365430494964425
0.0520424377664063	0.996729779395066	0.957231271126967	0.999773386749422	0.98561740293153	0.993756558177792	0.400790836718096
0.045835202064932	0.998321494873022	0.957584875968635	0.99948959829973	0.989415199775733	0.989569777316718	0.396313104564163
0.0360417141031756	0.99909969695686	0.953983110804595	0.99979537012231	0.99025449888787	0.987191869693136	0.383179106443038
0.0316770098163538	0.99840297807609	0.953343963292065	0.999837644771105	0.988552186532174	0.983942903780476	0.387937400869483
0.0663112035028967	0.998325702519748	0.956537876012548	0.999822067811441	0.994242459335571	0.986873649624765	0.388460948602784
0.0422125825364903	0.997900484401662	0.955628275134315	0.999705376757538	0.995233282369169	0.98791771342358	0.391740625451058
0.0638878759879869	0.99907957598366	0.954316848353026	0.999782401542578	0.9863324343368	0.990195761479195	0.386588465462612
0.0494635485425688	0.999094823595111	0.953543005720435	0.99988770253256	0.99075008879843	0.99290389618633	0.391472777979686
0.0534089614554433	0.99779381400333	0.954208967074733	0.999708120990133	0.991606275444032	0.99467485428904	0.376228122799598
0.0662178716806632	0.9977492835424	0.958914108169693	0.999592942867377	0.98730686867836	0.994669830862537	0.42285765095005
0.0497710437099179	0.998542510067777	0.959418987737485	0.99961391346106	0.989226884758745	0.991808435520232	0.417585850183022
0.0677201045216854	0.998049188137329	0.959108147359698	0.99970261997614	0.995965867364542	0.996133406170381	0.416368959016794
0.0636591917566082	0.997909496788358	0.960599844659677	0.99969462585061	0.99885142291687	0.989053294438183	0.428609664049154
0.0377624038417676	0.998302292203758	0.955352072678478	0.999669057531935	0.99322530601886	0.992935161086503	0.378281330482281
0.0496503395671383	0.99910584097353	0.95837092209314	0.99966040406946	0.994775891920642	0.991099146123887	0.406999977590015
0.0443123988230925	0.995393958737802	0.957791893607527	0.999272309009073	0.97004742755588	0.994963902839324	0.409141722717436
0.055520779758752	0.999344063007987	0.955554848492308	0.999732776677664	0.99199424907484	0.99026087127581	0.393131761539147
0.051619433658122	0.998385721574346	0.958408658501316	0.99953647061215	0.996978885296783	0.991953576083677	0.411920708761245
0.0571323287423712	0.994060997499518	0.96101226690147	0.999323629513649	0.990897971795897	0.994821132801718	0.432843797542708
0.0526799716484056	0.998295664971454	0.95396213505309	0.999665117840627	0.985502172335868	0.993299079642434	0.37131948209365
0.0467133890927895	0.998263703323077	0.952050252427934	0.999834157695545	0.99154350932092	0.9968635755954	0.371931325365915
0.0542965134830652	0.998830095188358	0.953825355446936	0.999812560172694	0.990466058121453	0.988546650741663	0.388855174077633
0.0439957860729059	0.99784996410785	0.956292323207938	0.999414766474513	0.995445998249482	0.992137827427175	0.395608235254043
0.0470223387604656	0.997587533040222	0.9549565878864	0.99978023554346	0.991391484028975	0.988827402107065	0.401377456803664
0.0522490920202932	0.999168924281203	0.955910774064863	0.999711107466655	0.991545056532762	0.973993468962828	0.394312059167536
0.0424517768062453	0.998137086838765	0.955353094031356	0.999797852520098	0.992094724977894	0.990026335441537	0.385431053300159
0.032603349408794	0.996790263356756	0.9582674304729	0.999556824619645	0.985671797886928	0.99578004564275	0.398960267609021
0.0555083552393765	0.997437785316598	0.95846603681706	0.999694454139131	0.999589992296273	0.991840521361784	0.415092825451753
0.0479484849528901	0.995549057268338	0.95317690359281	0.999812745154996	0.998698934040408	0.994676659362312	0.372643315164599
0.0431010374892714	0.998959808403695	0.953132306366928	0.99987843407968	0.96717623172599	0.968299073640946	0.388365513070269
0.0640823289534578	0.996474874942103	0.958101424132264	0.999672382391535	0.992885913954922	0.993958714134683	0.409264172621522
0.0505120110102657	0.99880792718559	0.956138810089581	0.99965041388032	0.989229572556912	0.9861067685039	0.378669401848151
0.0505827180981464	0.9975632056393	0.958429286439636	0.999378780004215	0.990140066896392	0.991815957200827	0.397134211698476
0.0566065399735096	0.998037436934616	0.955526328889094	0.999659035300574	0.98177016965512	0.995312343122547	0.379639482714003
0.0523678493688169	0.99738675500509	0.956655700674786	0.999565666254395	0.966021058632872	0.995431411879374	0.404512412074545
0.043033181731102	0.998217744511963	0.958237431251099	0.999593446636185	0.99428663203746	0.98556857969383	0.406226642159875
0.0591446817063685	0.99910818819191	0.954852963152039	0.999741787770974	0.996170259226717	0.985538329086305	0.385099621960574
0.0480581522895388	0.998472047236856	0.955849749063734	0.99963003134053	0.99182275291643	0.985213726333932	0.388843246652385
0.0389421683518857	0.998490888243437	0.955033903921453	0.99958709171983	0.9905847541492	0.991769780743412	0.374770115313702
0.0587708228360142	0.998140573134503	0.953590000906224	0.99982899535602	0.993859324783603	0.993758700242736	0.375560678590865
0.0567816227319173	0.998646720767703	0.953118900295777	0.999890594627215	0.990177056210377	0.9813805255369	0.391242952224691
0.0507309491273893	0.99721200455891	0.951254210973602	0.99980295877716	0.99462688319734	0.982301400594839	0.350735741851772
0.0539477324797813	0.996234430651123	0.958402324182682	0.999672927058472	0.98757968351735	0.970634805547044	0.401700748347947
0.0460429459233942	0.995396703839599	0.954501069877857	0.99952586163054	0.997762982055354	0.990050102052518	0.385229095128885
0.0554787120879108	0.99732880237414	0.954860067301565	0.999817271548518	0.995366596963634	0.99201617053136	0.389643058639226
0.0526219055684446	0.99792078564617	0.957578439234032	0.999481032298064	0.983350826698194	0.992863839679723	0.391599826985068
0.056506719768718	0.997860266108495	0.953603978051457	0.999801044985272	0.993243944236456	0.991141686172212	0.382425486963609
0.0416967722825203	0.99848011311054	0.9561486188408	0.99961502940638	0.973633726110326	0.98700388797769	0.394734523742173
0.0676884020567814	0.998934797407072	0.95449083131564	0.999645487657703	0.990832265998468	0.983972540007235	0.380625125644818
0.0494020706650135	0.99642029625446	0.956669595881358	0.999672449803036	0.988205696618429	0.991066077939796	0.379559432434015
0.0524227957481727	0.997644810893213	0.95636520841256	0.999817802958114	0.98426748007571	0.982382590127342	0.403205049880297
0.0603717094790878	0.99886300897045	0.955964079007706	0.99970081920237	0.988314820286072	0.993309546887975	0.39230497157964
0.0601930547072023	0.997562413763663	0.95958064293491	0.9994853189848	0.991393138542595	0.987572819536098	0.432943603946791
0.038182141292894	0.998391581466484	0.954162027373942	0.999818787697789	0.994103769664466	0.990756898630413	0.388895332736469
0.06747016469987	0.998125412398223	0.959123281555188	0.999820747044566	0.990822460578206	0.982302912844083	0.434002559649199
0.0446080757686154	0.992035560761926	0.958593667139	0.998595979879372	0.98953138429818	0.988129143744726	0.38947296319982
0.0500254454382999	0.998336695559606	0.958569500565651	0.999451684156273	0.994688893093897	0.980980402705082	0.400859464724857
0.0439924383864297	0.9985130024852	0.954739450684825	0.999878288988707	0.99322191871925	0.994937156738738	0.406614236744669
0.0444306162370669	0.995044349456375	0.957560095266412	0.9994699593273	0.990714211015531	0.985122329513508	0.417094015832981
0.0368824839807963	0.99720646255524	0.95802325003571	0.999410468334253	0.99615796160131	0.987805956767024	0.406353595662838
0.0527693527133022	0.99864926658322	0.95632932391891	0.999842831969108	0.997760627494938	0.993425199934718	0.396297150572927
0.043306217963604	0.998721525544029	0.955559468555647	0.999781785830929	0.98266560323902	0.984245621673158	0.388528287177896
0.0439946474296173	0.996262578971847	0.959507239440823	0.999402536435746	0.994544466565454	0.98253246468645	0.404629401486759
0.064866835525415	0.998198003802326	0.955697076778262	0.999754600180093	0.994982985172466	0.973538269244466	0.383701785379775
0.0566054139877895	0.994463616744474	0.960339118260497	0.999206081646558	0.988264620875105	0.996976541813458	0.420480829153769
0.0628740454143012	0.998293132344153	0.957057537606875	0.999602709934543	0.991316578381452	0.991937025710545	0.39808981482558
0.0238835606272895	0.993958209809	0.954778676172428	0.999486677142411	0.995329545459347	0.990570155527545	0.364642246145599
0.0483721250694027	0.997769376944356	0.961388344854266	0.999691117649786	0.99474464410489	0.992508449874588	0.447273919638474
0.0601700908879285	0.999346264685017	0.957740146059148	0.999689081800274	0.98617810021252	0.990871755073621	0.400697564191608
0.0479311886653886	0.99262991167508	0.961563213252788	0.99943165930955	0.991301177713612	0.994473109789363	0.438047198732547
0.0446816351921935	0.997508709379567	0.956891520819756	0.999707178333106	0.994224938790834	0.988535412141645	0.396180109741414
0.0561459161577597	0.99669547167847	0.957444589514878	0.999391146635098	0.993948042151756	0.986017005118294	0.394989282698105
0.0381354129169483	0.997949163870825	0.959359085527072	0.999553605487467	0.986003050938147	0.984870181342878	0.411294625285891
0.064645482124434	0.99741813002262	0.95068387869106	0.999889172085206	0.981652522036016	0.988055509124626	0.348874688480712
0.0535151983434488	0.998456260100927	0.956086080736154	0.999869872703436	0.991030966790257	0.983588864744892	0.415759185490919
0.0627075057495656	0.996865918013766	0.956422085122738	0.99943106676779	0.980570293222626	0.992761624692322	0.383782912230392
0.0582954105250855	0.997729639530304	0.951089815396883	0.99986799824198	0.986633654227905	0.984574281707498	0.376270536729446
0.0553158768828273	0.998910613901923	0.95648068009952	0.999803489603775	0.9939087200418	0.992977106636193	0.401099579108529
0.0375821131499679	0.998062124691384	0.95272111436323	0.999905722149404	0.991501635260258	0.994090563604762	0.379069143690328
0.0398594908904292	0.993262700554335	0.957468627246427	0.999008021305445	0.996547696565872	0.99162935991802	0.383528120474793
0.0529930613573536	0.999141583675658	0.956480928106707	0.999811632955061	0.994049394524252	0.982984954623955	0.414124578316919
0.0376042256445869	0.99847043927873	0.957898820260406	0.99965824288753	0.991093370707375	0.997366744114221	0.41677055181279
0.0635008792453735	0.997124019210752	0.95661039187249	0.999757614937974	0.994296384493902	0.992266657785106	0.400321792747069
0.0586245661454144	0.998547065829797	0.956595662393062	0.999794458389813	0.987070442761575	0.994240893930583	0.410795723647027
0.0501547741416961	0.994595519235267	0.95516148335588	0.99975055962241	0.98780271345121	0.99274970082954	0.36613313541402
0.036672005727648	0.99832548479714	0.95745689679301	0.99967596853272	0.989654867237074	0.980726889588889	0.404491351058772
0.0643719356663205	0.996189373554474	0.949321735875629	0.99987542645405	0.994667214645966	0.99051885460596	0.370653817947477
0.041515694489988	0.998125193550892	0.956374829466645	0.999498528876087	0.98705712161645	0.99362570734092	0.380671207995745
0.0556577057289695	0.99777426107476	0.956785952377678	0.99963162608711	0.994823729532708	0.99396004042876	0.4014415328761
0.0695333639749888	0.995641555239883	0.960181632108896	0.999509430374842	0.994758278203373	0.993740478160125	0.425969471695484
0.0540002170123192	0.994399846698657	0.957827534225398	0.999328663431	0.993718111782237	0.991826770937522	0.402186941961678
0.0469794007051123	0.99801578406867	0.959253895410542	0.999687542021018	0.996156872427472	0.997323876306404	0.42641278729163
0.055820714432071	0.999022811875548	0.95656446791316	0.999731186685167	0.99014945356899	0.982489426929686	0.406860690331162
0.0500479247061302	0.996459472569482	0.959356585690475	0.99930199213853	0.98966803558273	0.997368081603175	0.396602424599813
0.057926128560693	0.998086465802812	0.959132253858938	0.99957999611201	0.992721044740655	0.99740142118918	0.420592326807227
0.0604880818680415	0.997169265604992	0.959368628000118	0.99964417763697	0.979956234225797	0.993429745847676	0.416910984761213
0.0430588230755945	0.998271786895077	0.95661891402729	0.999609720994758	0.987770054821683	0.983265455659086	0.404111460668056
0.0407476919137015	0.998541065603563	0.954290439364245	0.99980564143308	0.987833084049982	0.992917549572177	0.389565641158785
0.0403958225565405	0.997750652440823	0.952104356730673	0.999738937566885	0.986668858887464	0.994067065015063	0.361580511475331
0.0503615693418724	0.997006665069605	0.948197761538507	0.99996573535572	0.994798433305448	0.994730529789291	0.357081523420477
0.0432941195174409	0.989106303185546	0.955829514694089	0.999387574500445	0.990832942303558	0.991871242398467	0.385445649378566
0.0535644462942275	0.996854235952118	0.958927627367572	0.99962723239786	0.991666245334851	0.991740766889068	0.414430489035635
0.0571600169876344	0.998368948002823	0.954440426681981	0.999778382240698	0.982611093095423	0.994634192446876	0.388569537840404
0.0439797622920332	0.997167572501296	0.954602509799617	0.999365052092768	0.987217316878613	0.990218773639457	0.368817915163768
0.0564133970555981	0.998026607387373	0.954573339443634	0.99977002595951	0.991697086664875	0.992833357657537	0.398773823737031
0.0462524290499503	0.996173467566767	0.957100844515756	0.99978949704494	0.993550816079795	0.982246929060158	0.399088663972593
0.03848330075004	0.993361143268494	0.95715683624550	0.99961000916357	0.972157640728785	0.996245908097493	0.393007446351891
0.0400021741451951	0.99903559277844	0.955650840466472	0.99975922673417	0.99580896805284	0.992956527575847	0.397202350216453
0.0415513223751933	0.998974607294082	0.95783295402074	0.99970121356627	0.983343178103582	0.995920936881223	0.404146468338086
0.0623708390825293	0.995720057739056	0.95720616788577	0.999181571122304	0.995104387963798	0.997732238416526	0.38646570083009
0.0693178833037212	0.99906378108709	0.957519493990696	0.999772687655312	0.995904146373337	0.996519028096764	0.409628728312863
0.0634605443680329	0.99339098488042	0.960590379552983	0.999561082041696	0.990320263869515	0.992343641220843	0.422533162761487
0.0536187214778117	0.997683391111794	0.95716178091559	0.999678351906278	0.986079345436744	0.985320713962653	0.414519736197591
0.0561419466550489	0.99607677099889	0.959128908800138	0.999448608440637	0.99002205091008	0.987091388274035	0.410587115535908
0.056073194823226	0.993127200958267	0.95828674125971	0.999360018289512	0.982938219160135	0.987589600399885	0.397248418086732
0.0592494796448219	0.998715970006563	0.954338579703846	0.999893342387524	0.99440964510811	0.9809522435129	0.402827307245203
0.0468391410317879	0.997635035080435	0.959680197861278	0.99948258163042	0.992224238279319	0.99082398798114	0.407189678775516
0.0683094211892182	0.998489888545073	0.959731780164156	0.999450831983304	0.99493943970095	0.99107740634461	0.418726141126158
0.0562700460397651	0.997797984113992	0.955714602069772	0.99977531243751	0.99389588784785	0.998490713364326	0.380399125759529
0.0511164162685437	0.994438675213766	0.95831018497606	0.99921469399961	0.991711292716494	0.989696634290297	0.398160499600322
0.0524727830872849	0.999011500531923	0.95482059218831	0.999730857993583	0.974360177630151	0.993883919386834	0.379499580988067
0.0579946563786359	0.998496074910182	0.95422519101299	0.999766547394735	0.994867514167316	0.992960052032195	0.380745237432414
0.0398524980504438	0.998368299493102	0.95593092469944	0.999649302997844	0.998447914546924	0.991207801450585	0.392550912643164
0.0425254230760237	0.995790085156769	0.95832767209522	0.999479416683466	0.9891575376937	0.981895973238048	0.407241138790883
0.0313596797332795	0.998818498769788	0.95386101429113	0.999771056473255	0.989903409667418	0.99257192006536	0.372626679614986
0.0351017787215503	0.997510391294972	0.957563875629892	0.999487888354505	0.995405598647052	0.983773667532375	0.395735692008268
0.038827631079143	0.997500374442926	0.95686341727458	0.999732050044876	0.984853596722508	0.989743698933627	0.393435003647234
0.0445964773068753	0.99852902170771	0.954627210766775	0.999684059335553	0.993435911605884	0.985522419108716	0.39249199944655
0.0633687327490337	0.999338890106319	0.9560387819728	0.999765575645971	0.991324743975933	0.994505224259709	0.39072356012519
0.0528824837679531	0.99830503682938	0.956271378471826	0.999680450330662	0.982598332083671	0.982646992894697	0.396740214260576
0.054156462187198	0.99896029162008	0.955749513292587	0.999781020728173	0.996337454685375	0.996900008513853	0.399991431387003
0.0609702658477263	0.9974682617532	0.955501423890807	0.999884907753692	0.996533325670453	0.993180087356727	0.395543126564964
0.0468757643105926	0.997124164715036	0.955975072497977	0.999875258258752	0.99497759004271	0.99749114507197	0.400410567845306
0.0648093132724042	0.997713386355064	0.95589849644912	0.999476414602185	0.988456349115687	0.993372692520894	0.38293231134219
0.0558699846892238	0.995467496295128	0.957542323725729	0.999465919985222	0.988891622853424	0.998287225974944	0.393985165092062
0.0539586678068836	0.997379223993205	0.961214352289685	0.99947853279291	0.980218924718877	0.988629307727274	0.433117161673414
0.0452287538113848	0.996731690961162	0.960006413027793	0.999702511092714	0.9912333652551	0.98871196231581	0.417305437335207
0.0440305205130226	0.997872960188961	0.956123418480448	0.999661211955823	0.99529626902102	0.991728254538286	0.396549658100996
0.0561085040165996	0.9958563814371	0.95927683436762	0.999390501503924	0.99131323357163	0.997115281990849	0.415224747295953
0.0677969075308479	0.996223409564021	0.96082534687227	0.999456599794452	0.99305065525815	0.989683337829837	0.42557921305037
0.0774707552486378	0.998146258522098	0.9574834236182	0.999646571746282	0.994083850415303	0.991643248673441	0.397252680888953
0.0669335385759245	0.99873318897996	0.957965259399389	0.999729831750798	0.987570881713858	0.984756011177822	0.405166968950561
0.0774156090531885	0.99782664684756	0.95984236688213	0.999445780601743	0.99514858060308	0.989222380566268	0.425527673277326
0.0471140395409386	0.998455577620405	0.956072733627959	0.999723265829386	0.992545540249907	0.990488292586394	0.393990994413207
0.049465398900749	0.99771779489903	0.956327415702698	0.999513119884458	0.996123118704487	0.994008662436243	0.378406380044429
0.051048505949549	0.996309737116064	0.957585138772892	0.999561556267877	0.978969854120754	0.995743701769102	0.407769625409084
0.0424400374665461	0.998652025638483	0.954702437164052	0.999768294729753	0.996592256067447	0.993920380955576	0.377412623187045
0.044608793163565	0.997190974121155	0.958629692867774	0.999512717427263	0.990702434602315	0.983437347989004	0.399913928719078
0.0360498607540409	0.9982290683857	0.952795600463468	0.999881795266754	0.973305851225583	0.99497266174635	0.375057026359778
0.0304305146984315	0.99735230658481	0.959492191646021	0.99958138662098	0.995771039098655	0.997481701503096	0.409052576777252
0.0543362034493978	0.998864423108304	0.956047157039098	0.999850991234103	0.99025039920561	0.988757117667496	0.38977291094625
0.0492609197524207	0.9989582476288	0.957745111064644	0.999628640195686	0.98986541386527	0.99611818497908	0.395245917032645
0.0533823009447357	0.9989126086651	0.957389619651658	0.9996712720219	0.9726679675066	0.99835532609115	0.40583419635144
0.0313367594127523	0.998315053293183	0.955684435801606	0.999675993095588	0.987791703248738	0.974718120629124	0.403071452483859
0.0533935111299146	0.998474369494953	0.954480349614207	0.99963176499372	0.985892778719221	0.99648186621636	0.367473788338451
0.0414133452850267	0.99784272205221	0.959183994769527	0.99953504976505	0.994026590026286	0.990563283498068	0.415743351926373
0.0601096074162961	0.997947295959892	0.956995903231332	0.999788097672402	0.978446726696244	0.991221918957904	0.4183929000822
0.0442954106216185	0.996098922337996	0.956181371241408	0.999667590593853	0.988414983027457	0.993348334892528	0.382571384022856
0.0600633356333127	0.99538179958388	0.95997805108403	0.999289627740792	0.988554532863627	0.9904218962246	0.413309759325817
0.0370846168267145	0.998240004599657	0.953587735600935	0.999627276370906	0.99286563393815	0.993421364467215	0.370318498737404
0.0490460973600015	0.998464406215046	0.953058474596497	0.999778061131192	0.991083917667133	0.994780603383452	0.384377834081992
0.0610802894133313	0.998479017014038	0.955541276928692	0.999735288380742	0.99157207122798	0.994943500471025	0.391418426032048
0.0513491907590471	0.997255620783182	0.959963714537294	0.999399182736216	0.9835079689915	0.9899743321802	0.410775674344089
0.0294650407822594	0.998658338519714	0.951981106415893	0.99979264071194	0.971963397343012	0.99001873849245	0.365348401558189
0.0423853285718779	0.99928443657775	0.957004371883192	0.99979344044446	0.999468258032364	0.991726057967548	0.410627247448262
0.0468166384469038	0.996797815051973	0.954606709895305	0.999449658268333	0.991907375804132	0.975648032955516	0.372062684752791
0.0484921581294522	0.99594821718714	0.959007942012513	0.999472688252893	0.978757948266814	0.993675491542696	0.402060579599664
0.0446905819243287	0.99416387341957	0.955341289498143	0.99919610644439	0.98914008222988	0.990655441761406	0.363734010055594
0.0276538788903213	0.995783896234907	0.95769719302985	0.999684434369621	0.99504473661694	0.996856721053404	0.404442363626888
0.0590200137724795	0.99589775174003	0.953670717519287	0.999658501141626	0.996402873517395	0.986914637386407	0.39996231319343
0.055541334308998	0.998276055308972	0.959836566977296	0.999626226290566	0.98931311514536	0.981366936211204	0.425454777379372
0.0268559930840929	0.998936450900539	0.95593025630375	0.999864817895389	0.950747446833717	0.997143098478263	0.391001572355721
0.0561795197818419	0.997565705166577	0.959117386781479	0.99970499595914	0.996028014109477	0.981369490525076	0.418441141154065
0.0475091518817709	0.998785855708281	0.95796591009055	0.999706664744602	0.993854831718404	0.99615244858806	0.413372661761047
0.0377584367661803	0.99817985707215	0.954750668318753	0.9997427884933	0.994855200589566	0.98574137602217	0.38253147916842
0.0355740559625338	0.997570058907559	0.950429671333456	0.999760599065894	0.98655148522502	0.984214877747883	0.3529433352765
0.061009971909749	0.997351796463166	0.957180904082463	0.999578152527713	0.990846697953697	0.992168132921692	0.402697470615832
0.0600065589437256	0.998635182057558	0.956255959301192	0.999881070739776	0.982762885411418	0.98508739415162	0.411704671787256
0.0477633069504284	0.99764560231776	0.95492965487188	0.999559272173145	0.99458079741603	0.998681636443031	0.380024014168246
0.0588102110141059	0.998890707353862	0.955798859297415	0.99968231995909	0.996297051799548	0.990142902211453	0.394865625015274
0.027750694832416	0.9991411104985	0.956830476865482	0.99973542474764	0.989087097134524	0.995372858947422	0.39617620035941
0.0473669394539718	0.999080616967635	0.95632850456903	0.999732639487643	0.99427970945061	0.988169010778167	0.403899709196206
0.0428275701252978	0.996702408135333	0.95823717698657	0.999762020403304	0.984770499783633	0.993488904370278	0.403176192368295
0.0622485699702465	0.997518696138584	0.956576843538756	0.999732115841583	0.99378957357752	0.988051211783952	0.386720512822972
0.0519335491109762	0.996910050098273	0.955498651380262	0.999423694846237	0.98043584513316	0.994689771704938	0.368654176744549
0.0556827645808816	0.998876939842053	0.954238989570924	0.999747921039693	0.980504406601367	0.99507924859314	0.377506881153031
0.034213314455566	0.989431492246504	0.955589278111158	0.99975125065461	0.996564979634797	0.984194363551037	0.373403284049634
0.0369607676811235	0.997548165220885	0.956815229076834	0.999671039498904	0.995611516020642	0.99271352524314	0.403866103897451
0.0512921330807505	0.996311043259748	0.95187493122459	0.999726475498104	0.982116614717924	0.993005601160225	0.365128939554921
0.0641816794777196	0.996842065982465	0.959422672243454	0.99903738036623	0.99293092645946	0.979556694608608	0.403009477017426
0.051606151273094	0.995757033879595	0.95682890505405	0.999472701286144	0.99247142765496	0.997329317380981	0.388223882982903
0.0491459670422317	0.998004348401879	0.958127414344168	0.999612726330858	0.997302537895288	0.999077765818455	0.406652253281973
0.0547273184866719	0.992609382606802	0.95627240172611	0.999480840981787	0.996567806776918	0.984177397200678	0.406086127211788
0.0416011840159606	0.994667377275805	0.95600664903901	0.999262714090866	0.992781875760812	0.990430119474632	0.371050666240338
0.0549515224963494	0.998362462298178	0.957480475613488	0.999757929498542	0.99464700762027	0.987264396140788	0.397212506630102
0.0524698579433087	0.999032142355044	0.955448214390604	0.999786783488068	0.99433893676062	0.995285689796565	0.392344992488667
0.0728989471256292	0.998360120051104	0.957417463827007	0.999771325579275	0.953090836787122	0.992975086643257	0.406534678811895
0.0504630318920472	0.998172950384213	0.956475530815918	0.999619345260234	0.986198445414396	0.993967270570797	0.388654093150442
0.0551132877241125	0.999220795004035	0.955697590197804	0.999702096395532	0.990653387146615	0.988533859462313	0.385497767868912
0.0394610968243976	0.998374661856201	0.954890752248536	0.999657796882117	0.990909568969415	0.995200095454073	0.380451410636175
0.0308804047323706	0.999120623220848	0.956520722334029	0.999708580378242	0.996751504411901	0.988574432837753	0.402718759047374
0.056302384715777	0.998138691146063	0.958996076789679	0.999627669633748	0.992702501222898	0.9841027811756	0.420220279187563
0.0467433505289672	0.999115218910115	0.957215876164318	0.99973794635585	0.984164983947658	0.992936725180869	0.404525362259056
0.0421708167078259	0.997424593038092	0.95505187379938	0.999678447392973	0.9880533040102	0.996791646530195	0.38959717001772
0.042314298529922	0.99748616024364	0.960689238416372	0.99938034092981	0.99357826031199	0.994244204134009	0.422227117788803
0.0533195365951176	0.995311121003113	0.955076588299373	0.999587202366617	0.992739383223217	0.999125719060046	0.364083377321549
0.0451071044011043	0.99661667353851	0.961952315398816	0.999661496898472	0.993864268419538	0.981286724079407	0.455206365018713
0.0637249728139188	0.999139557616645	0.958207791255631	0.999772121680077	0.98870294790975	0.993822654089019	0.412338682681277
0.044957721817411	0.998761310560226	0.957724825456076	0.999595170079598	0.98754573146318	0.989749920847728	0.404465248967434
0.0611475468920231	0.995849271237418	0.961116092898543	0.999131646569756	0.989173430879343	0.998093743738795	0.428432520554888
0.0525638788447932	0.99709613938104	0.95066280552906	0.999881045546903	0.996122533872052	0.996914171455193	0.354715819904572
0.0557585670798229	0.996691468612108	0.958711064295444	0.999762950650104	0.98703606065272	0.989672026124055	0.441749000488916
0.0427011170130219	0.998908400143845	0.956768605490532	0.99986945565953	0.991224318430313	0.988273048274854	0.418839664887892
0.0343610857127931	0.994787255121528	0.95328340043788	0.999280152782429	0.995884347627257	0.987801501768127	0.359821291454305
0.0294364290048125	0.998868148696412	0.952771476698838	0.999795774726655	0.99609095568922	0.989419738639157	0.372623718709029
0.0620492132253854	0.994611740327854	0.958240027843514	0.99943202676396	0.993795050394782	0.994414712092218	0.403316642098752
0.0432215201393279	0.997585320644222	0.952166986810207	0.999833601853352	0.992444007104525	0.98179887240012	0.362801806017256
0.0613460712660352	0.997566439865525	0.952324304616602	0.999681802345017	0.959599828623664	0.994480957122067	0.36220237256629
0.0481956282869891	0.999153529961298	0.955446706948024	0.999772743995808	0.99636912705811	0.995570131410122	0.391757661612538
0.0294339585533422	0.997610061371188	0.953926577036744	0.999812429501622	0.987646549301317	0.989055294203702	0.392880683149981
0.0302113949200062	0.997581155556845	0.95255784528979	0.999754289705024	0.995271023912221	0.995781315566764	0.355732616177556
0.0581072562317754	0.9984510948361	0.957347584123452	0.999688308679296	0.995409706130726	0.990651109998617	0.40806308028668
0.043253798693087	0.998118031651038	0.960133990221615	0.999621474113662	0.992999573827844	0.992940330562154	0.430220069642784
0.0407716810643839	0.998981055942881	0.957712753752123	0.999618256785423	0.984328958722745	0.986330935185058	0.398354379737872
0.0581861912810155	0.99664085391825	0.953791258825516	0.999843160701815	0.983857111199347	0.986186324456236	0.396972487388533
0.0300637901335965	0.99488389376442	0.955218859746884	0.999312481481856	0.993317472211437	0.985765612949456	0.374159486323749
0.0468870200937226	0.99776556534368	0.959772919219791	0.999597639007029	0.99582774079375	0.988867511418052	0.421863329221741
0.0520676763492525	0.998344462985896	0.957943809928536	0.999637968757247	0.989612433884569	0.996582589052336	0.417571417509129
0.0369623242184014	0.998241304681091	0.952551105868734	0.999851424148775	0.995944872572352	0.99659492158901	0.378950193766156
0.0354832140496345	0.996898478405493	0.951214855395117	0.99964381392037	0.996994558683955	0.992431384888938	0.343046204682558
0.062555050408297	0.9990087981862	0.95368682511177	0.999781831109652	0.991239069711653	0.985925105812998	0.377363743886043
0.0341014101811217	0.997277244388652	0.951400071011588	0.999917511723014	0.98940666210479	0.99472631291032	0.380923188709535
0.0606855563886101	0.9961988100271	0.959619883480832	0.999460681720834	0.988348879763527	0.995297771649814	0.408309003939687
0.0385777382309214	0.99879697917194	0.95729218099382	0.99972392954041	0.989420826418847	0.98531422479958	0.405711784306576
0.0387448757199911	0.997819558259613	0.953736521497028	0.999810880491579	0.991224457248612	0.98398378199963	0.377671670621311
0.0366518351793305	0.994950517557184	0.956276868430255	0.999607463093672	0.99495760073212	0.994794131488526	0.374634380147508
0.0452669249699132	0.998224470822402	0.95645922995689	0.999440254288055	0.991028292297198	0.993699396237326	0.37551601705217
0.0449514361780251	0.997381782256104	0.958813677668388	0.999505767614272	0.995735558468813	0.990154125674378	0.420800978380922
0.0560829432405058	0.996619535744407	0.9496763059016	0.999925002940894	0.994066218904798	0.997282488711136	0.366238035822061
0.0633044753473226	0.9973671253862	0.961342148636924	0.999673393171872	0.98739642856925	0.989339972593166	0.437365514210197
0.0555001130247364	0.997906490041143	0.95929629151296	0.99972665641718	0.98027522006324	0.99168354166186	0.419453033436826
0.0377686900789341	0.99793852545165	0.953038325446124	0.999860380711814	0.991548083108079	0.98147215034537	0.367382579406198
0.0576013401258627	0.9983237387269	0.955354201162582	0.999861892306048	0.998093873927532	0.9972839732352	0.408425027302975
0.0571047513945906	0.998253915273655	0.954299963627696	0.999842989243436	0.990260536867086	0.992682470296407	0.380004588229419
0.0423406187448723	0.998521370208562	0.954349495697913	0.99983150732388	0.991909419978273	0.994941365143414	0.392610978059913
0.059456356320942	0.99835904416301	0.958710909128	0.999758524281057	0.985216349765474	0.994625779731487	0.42253470228057
0.0680186377389593	0.998448526802578	0.955242747115437	0.999707983744714	0.998834749177913	0.975009484903427	0.389247324029322
0.0450973276569658	0.999146377302904	0.956701858529208	0.999789669200682	0.992636646845116	0.976804329904462	0.411661821641231
0.0499556472638457	0.99866257574627	0.954976288721084	0.99979332907549	0.983135227506442	0.97288906069545	0.38613333205072
0.0478888738730418	0.998066149261627	0.958886287400037	0.999615962396636	0.989016817718067	0.99218825866812	0.425916608632332
0.0632788688650975	0.997133831424248	0.959949694582202	0.9996651911043	0.99479790561709	0.997363770200452	0.418156229886423
0.0533471679011256	0.994900673417396	0.952663842162023	0.999393927622288	0.996502527315974	0.992820681958323	0.34942891836577
0.0629146460710828	0.99901524512719	0.95381700950532	0.99984483601963	0.989242096116128	0.997185267073701	0.389360586495638
0.0453091255571217	0.998978262372161	0.958450979145107	0.999523504495352	0.993217807512618	0.994255976984628	0.404148638412486
0.0632887638956309	0.999145887006736	0.953759820499624	0.999846359590555	0.987826825939185	0.995124312237294	0.382397107506077
0.0654421948405032	0.997280752585077	0.959560710091197	0.999664615913083	0.98285872438436	0.979680337872606	0.415344633395332
0.0413717938471291	0.996993256129786	0.954719632232036	0.99946237276951	0.98112482736096	0.991319616549097	0.363960691714272
0.0529899376112597	0.998162855093473	0.958793568662884	0.99983441379919	0.992697403063639	0.988346452864713	0.418713778655545
0.0523046559078969	0.997904708119364	0.954718007241057	0.999711886836337	0.9730909008702	0.996501294629698	0.375724187630157
0.0622288588957754	0.997667418155446	0.956877415434787	0.999583743457101	0.998348925698666	0.9914876723838	0.403167263179653
0.0327236636381054	0.997717830450905	0.952161731552152	0.999727940711203	0.998770209553546	0.983660313682102	0.348364082627927
0.0491779739403796	0.995502443103792	0.959661477866595	0.999526700455289	0.987726606201522	0.991594516012092	0.423500456463673
0.0471977293073673	0.998546782762232	0.957646267598795	0.999634477955702	0.997347739715788	0.987656089329596	0.412558688023587
0.0636678473059476	0.995153681494294	0.954283705656162	0.999128974768216	0.979775551856322	0.994899267680355	0.375344898124533
0.0433626107323192	0.998893200298232	0.956034190459875	0.999721611574011	0.990995054074613	0.994672590691851	0.394484844996461
0.0415040934902056	0.997719823124067	0.95597083736991	0.999625899992531	0.992120887375774	0.99522469807401	0.37504089979756
0.0647361535656506	0.997894459439092	0.9585980695238	0.999521618031922	0.995770629470552	0.992349110019302	0.408721098632945
0.0431814764278958	0.998246260845384	0.954888157437085	0.999622443431233	0.993582822216337	0.99470317326239	0.38951111636321
0.0496155314598167	0.996283539621172	0.960450929534078	0.999134618729565	0.99291934514559	0.99194655497627	0.419463017166308
0.0510961924363327	0.998321274224195	0.95770022900189	0.99964555044228	0.992381236948214	0.992854277516157	0.405406312241002
0.0526410219003542	0.99842161656163	0.9526704498524	0.999780768073942	0.998406020257626	0.995638713307575	0.369860052641714
0.0660513957241008	0.997754630580312	0.960525522015732	0.999642033275843	0.980292375827702	0.983749583349556	0.427193047975175
0.0540134340930169	0.998174378076118	0.957595922211374	0.999611135771674	0.99299974205603	0.993114747059505	0.395189721608692
0.0567319526716585	0.9968470266457	0.955880613654738	0.999691428587606	0.983767082199862	0.98136191773163	0.391203836565007
0.0541529269022033	0.996830751316178	0.957931393615513	0.999139677646653	0.99493615094819	0.977804733803528	0.383987958447747
0.0541340441063511	0.998592163475923	0.956975410343022	0.9997167802732	0.991784279256888	0.98118297516241	0.399013216864492
0.0362774691569722	0.999034546850767	0.956667246804924	0.99965224424522	0.993325715454553	0.977512489829153	0.393391877167871
0.0456842649647865	0.998824861878218	0.957730985081979	0.99969214120679	0.993158559670867	0.989560986967903	0.405868237810813
0.0405578942403301	0.996372546570174	0.955876153861142	0.99965009860733	0.993977416281706	0.981066991748842	0.379034654944082
0.0511944474985138	0.998175472917756	0.95078543365484	0.999901557830063	0.992463898107204	0.994754104018334	0.352154760242038
0.0314065290621205	0.997400347764889	0.956290208631914	0.999678983291533	0.99740042603203	0.996490832598357	0.402872572878709
0.0603844166130287	0.99843621927979	0.955913172998448	0.99969943701442	0.993487786027612	0.995716799452266	0.398070291808908
0.0528552723217477	0.99668559584412	0.95927497358106	0.999594416521482	0.981375888875244	0.983670479479262	0.404631079506864
0.0383205983908839	0.998228785068484	0.956172079127587	0.99963278033887	0.98405042032331	0.988488488587307	0.395279417770562
0.0399883451994033	0.998431049205206	0.956192849270456	0.999676189503848	0.994948412435464	0.98332531212373	0.389853183639979
0.0660032930099747	0.99662106827423	0.95625836936434	0.999679849454615	0.987361275636268	0.992915900062973	0.388498695698921
0.061246415614251	0.998367444427761	0.954186225408457	0.999747710747768	0.994494526953502	0.99038102214624	0.370869994406089
0.0308334129454545	0.999047652049821	0.957483610903995	0.99974852106182	0.997138282102066	0.990623907367462	0.398701302343671
0.0478388016099634	0.998181057692095	0.954061594170866	0.99983368089729	0.99799553989016	0.982212603413956	0.399641803619055
0.0592513016758166	0.996837505936503	0.959028493860977	0.999646523242394	0.990661685846197	0.979885075222528	0.402080199254476
0.0384373803476296	0.998060927772994	0.958668902555489	0.999629753699054	0.992497157264031	0.997388542514312	0.406653798193372
0.054891933272457	0.999422859259164	0.955115440312095	0.999740463828517	0.987721558302638	0.997836679064035	0.387873625272916
0.047256662387217	0.998829894053513	0.956877716452417	0.999747791752334	0.995658351900313	0.986641376402165	0.395401868266068
0.0402625632470856	0.996946700482129	0.951529271346817	0.999841187301355	0.9697977366682	0.98825223313394	0.368808996799203
0.0542732812604165	0.998093144720469	0.956727598129637	0.9998624720662	0.986833707388705	0.988358420457257	0.411486308779855
0.0536651246858416	0.997675428569854	0.957001841836847	0.999818875257134	0.988870831118534	0.979490670709576	0.402304585302039
0.0614358879886344	0.996128555278769	0.962298632970376	0.999725131511672	0.993295273387463	0.987111993552078	0.455115579128406
0.0401243386774013	0.997249415132534	0.958307549604705	0.99964039933569	0.977750428437313	0.994075894094375	0.411834218969562
0.0498471484764628	0.996592013914829	0.957168969771492	0.999533685861486	0.994214373487587	0.99103477523066	0.392160761135891
0.0450253570967004	0.998580007419983	0.9568264063487	0.999649756628382	0.99110586213245	0.991025814737658	0.39875381087764
0.0327207433212142	0.99540822489056	0.957441152343893	0.999574574907611	0.991206069508363	0.991657446752518	0.391884587122004
0.062217301440015	0.99861692708726	0.953709632455493	0.99980398782968	0.990589881962093	0.9887487773	0.38268572871861
0.066718175977749	0.998501254231866	0.95916220211056	0.99953641786429	0.9922215732146	0.99428664850892	0.408204476017277
0.0550954590779308	0.99832699361962	0.958502590719282	0.999645792137513	0.996360442376874	0.997559056814828	0.417172999252751
0.052768291906823	0.996841863361506	0.956681001518743	0.999628780956685	0.98566552809981	0.9942960341558	0.397553755177772
0.0582651120967953	0.994446985848726	0.958170826074604	0.999727470615457	0.99494949643194	0.99220987652455	0.415334842087419
0.0585976957523123	0.997431163314238	0.959076619200027	0.9995650167974	0.993726505886035	0.99599006425478	0.41755481182893
0.0543463827393476	0.998307522652702	0.957662329335717	0.99948302607378	0.996294440848868	0.99076377172838	0.405385330842476
0.0610716720227507	0.992468107677478	0.956534194440855	0.999655371476568	0.967035359891677	0.981155932647021	0.437106440308657
0.0432237687536959	0.998117173692647	0.957301525051768	0.999781628878594	0.993246183657744	0.998998916769404	0.400092561735857
0.0555953174371314	0.996578395396408	0.956333404466912	0.999577359765	0.99562679621508	0.995335623143007	0.377514247366676
0.0597953787103233	0.999068901514366	0.95508493681862	0.999737976968317	0.990290985522139	0.99037110816204	0.383160668609721
0.0493107660869651	0.99624188014763	0.959211698733992	0.999384548460353	0.988854090978884	0.988269423134008	0.415590411065804
0.0538304352904555	0.997661236477278	0.957654318858822	0.999709647731057	0.989828351210128	0.995193792434479	0.396915415010802
0.0532913809373953	0.995253316998521	0.957379912526346	0.999638192696797	0.990706528492054	0.995602172644997	0.406115636093986
0.0585176358970675	0.995217139156139	0.956722779891596	0.99962499317249	0.98811401190165	0.995766411083556	0.391337102346042
0.0612297349900977	0.995996151698285	0.958429836742316	0.999726618639813	0.98188911691801	0.994824077536865	0.40615005118175
0.0467760205827904	0.996404598213571	0.956754134861943	0.999542123912212	0.99094831775847	0.99097962523912	0.388895468469038
0.0468442013963098	0.997946513587273	0.95083372419329	0.99991132059419	0.99504964880081	0.987595969151492	0.374851528762361
0.052143658692124	0.996633374600506	0.95476052198658	0.99966741020899	0.99532768171249	0.97967445559092	0.391643390453354
0.0463449928844513	0.99825749464929	0.95223080460651	0.999924726202237	0.984548230342058	0.981951077789581	0.373518380396161
0.0530791313679782	0.99874072304029	0.956845613019031	0.999769912531386	0.99728500574825	0.990177043942087	0.401617630584633
0.0504557889898064	0.997871826091585	0.956803030258043	0.999676488690398	0.997713825158777	0.993380650107674	0.394763218712976
0.0571201968355698	0.995812935241688	0.960527105256508	0.999498278970653	0.993883322336934	0.984569706988708	0.419271394067422
0.0492729061757385	0.997909859303599	0.958888650406887	0.999754704132174	0.994781364867618	0.987479518653639	0.41293800127341
0.0462600665814272	0.99829907548505	0.956523832824608	0.999646762594305	0.993271737395552	0.997920636599316	0.389901592657755
0.0490669963400162	0.997835723387123	0.957226206166794	0.999437923439435	0.992529912409944	0.993558980271288	0.382269582958499
0.0567447302085012	0.99615590021324	0.95552254300438	0.999534319042676	0.99208125742902	0.995480208455706	0.376456429246278
0.0565882308757157	0.997117909919654	0.95934929755884	0.99942133750641	0.995514406054906	0.98032760026089	0.410448611652311
0.0548361685790722	0.998305918440202	0.95938345582668	0.999484548219295	0.996229630517254	0.994469715804625	0.41296335686731
0.0436115772963963	0.99752239684703	0.9539974184581	0.999819472131625	0.995304107246646	0.992424077053626	0.403103249179346
0.0319299415022864	0.998485669408324	0.953385478672742	0.99979340496098	0.98656046260339	0.98482557582523	0.359426983434368
0.0384412861265305	0.997308317293268	0.949745552102866	0.999914543817027	0.99507355775408	0.992998655785916	0.357133132376787
0.0473557110577779	0.998531636693558	0.95778159988037	0.99960339886192	0.993312442735753	0.97740589279546	0.400350476815864
0.0411440164556648	0.998511189606162	0.95189417056466	0.999918983341465	0.983769501214767	0.987031521195426	0.38166193414144
0.0391541848081755	0.99842276944404	0.95824032170343	0.999537156450634	0.988631400088573	0.991735046922484	0.40308643519625
0.0591869580311283	0.998123569687015	0.956029315958838	0.99985486671397	0.992989543947292	0.992827821016035	0.408931749054735
0.0449337552340036	0.998291783568176	0.956116259703004	0.999566517364743	0.989094772855038	0.991920892153223	0.388982225440232
0.0392014229298746	0.996895089071784	0.956835931568732	0.999208293492363	0.996166064704483	0.985627104918726	0.378768277878271
0.0576092862671562	0.994251833697508	0.95726550416609	0.999493673686158	0.995512495728748	0.986835292246823	0.392758847010126
0.0541115765845389	0.99804034427592	0.959092197453225	0.999452976715527	0.99403289072989	0.9869994662689	0.40810670300919
0.0539766328668854	0.995116123763112	0.959387896192797	0.999636315035345	0.990331573704008	0.983331165761555	0.412536738598112
0.0363900882626594	0.99836315683041	0.951418642675878	0.99987097569941	0.98925999705768	0.98706789718744	0.368367895749195
0.0461496398169479	0.99896415885749	0.954482402954292	0.999837044274848	0.994591307356053	0.985813169213266	0.376995952953196
0.0595768158790482	0.997875869754937	0.95283737925772	0.99993269449596	0.979643869946296	0.991074729792858	0.397112545531888
0.0359818644327398	0.996946027007847	0.953040664466917	0.999556190746195	0.993132156274152	0.997857985636965	0.369647205388977
0.0486485183565882	0.997917927256324	0.958649195039403	0.999262640510542	0.996049957261257	0.987564166817276	0.393879757958657
0.0530211824124756	0.99842057667403	0.954881794327012	0.999726232126369	0.989039389881132	0.974891575878863	0.397795245879714
0.0281765101830293	0.996233678527177	0.960042533332884	0.999606499168445	0.973474643153714	0.99684879833109	0.415901908239771
0.0480488696808536	0.998788605194536	0.954295145648	0.999736683407764	0.99417425313983	0.993217078410425	0.371087563720246
0.0562196796418506	0.996828108281788	0.960626499836124	0.99949201363483	0.994952312167898	0.996701311608613	0.423859346575664
0.0432346367470135	0.9960430511498	0.960055442985796	0.9994302502284	0.99334927787906	0.99135571273225	0.410279362670602
0.0450548383020209	0.997855312335954	0.959434178099836	0.999651322453915	0.993258733877607	0.98720932029051	0.421564866353315
0.0477787560511343	0.997326064618492	0.95563362766355	0.999688401027177	0.99599769838825	0.985945395922972	0.390041391519896
0.0391979760943215	0.997574663208167	0.953805474213337	0.99955402242094	0.993343905731073	0.989562166772191	0.357437709762098
0.0465925480477139	0.997767454266322	0.956231743841028	0.999715767170631	0.993238331534517	0.98660588902347	0.392358960144112
0.0639862753465217	0.994200849075614	0.959457118671782	0.998898038713947	0.998794074408846	0.985293743147904	0.409584642638497
0.0362473620159773	0.996374136336374	0.953181208475768	0.999584060025988	0.99178361156979	0.975812455960116	0.349932452655959
0.0655595218851833	0.998743564528564	0.959650409038358	0.999730516995705	0.98981600045374	0.98996340894459	0.422271593211865
0.0639247026508352	0.997699414411317	0.95405379411112	0.99993257791024	0.995913867384562	0.992852839822798	0.416794124558059
0.062802537484886	0.997420715649952	0.955783608254106	0.999812169981401	0.989249250365646	0.993420434146505	0.411095452575844
0.0639413685782034	0.99606599796159	0.956189002765772	0.999785344903744	0.995389476854466	0.995518945943963	0.400222752610171
0.0483972992767522	0.999055515317602	0.956554652638073	0.99968496443154	0.99739022294328	0.992272162617025	0.401299557376347
0.0611546911745095	0.99476948870568	0.96183975019376	0.999616198263252	0.992429857655077	0.99404360002484	0.43928614813681
0.047206257876634	0.999365693560912	0.955591722059238	0.999715406231653	0.995727014202296	0.989678718532397	0.38755199787414
0.0453881989637657	0.998529225264654	0.9549920926539	0.999613629949844	0.991471215080853	0.9808341630229	0.387089279570564
0.0442588046178291	0.998355092304973	0.954938204378264	0.99968916784566	0.994947801843942	0.984931522177989	0.376789654443542
0.0576249707883288	0.997798905459917	0.952730031423696	0.999761515723306	0.998114816527242	0.991931491651459	0.370208511163366
0.039145904616706	0.997445381212559	0.959743382598666	0.99957851524719	0.990781957416655	0.99222455680455	0.423484326704282
0.0762135764504879	0.997888262038963	0.959999244852758	0.99950980088049	0.99814879221316	0.99343479804689	0.424403680003145
0.0506879745200552	0.99401963852106	0.957338120952043	0.999651697775685	0.990841603515128	0.994575005350632	0.391716984916228
0.047284272145179	0.99352567092701	0.959788254198836	0.999315906337424	0.990282688447624	0.97770503400857	0.406136606030715
0.0472549331521868	0.99865863048571	0.956265249414631	0.999813110257706	0.994987944264757	0.995470650589244	0.409003313699072
0.0543952579666982	0.997708506824297	0.960409383985245	0.99970944022057	0.989830964746712	0.986142908627764	0.427777121023165
0.0528158651647528	0.99694055282638	0.961610282176174	0.999306881730494	0.991545536553283	0.978538529598694	0.432954428706223
0.0443360125806652	0.99931493563064	0.955040766527086	0.99986034675886	0.992635099968922	0.981336266126994	0.399888342627997
0.042338608215428	0.99602472581906	0.95723027667245	0.999586044671356	0.995913997300038	0.991668793087572	0.389884124017098
0.0565969919716433	0.99865968698574	0.953203646646305	0.999871016787562	0.996085996015046	0.989642631166845	0.387939014367351
0.0348868497534264	0.996916062155327	0.95582481266911	0.999643884851775	0.991620909503412	0.995359386534272	0.402302911950166
0.0439812493971073	0.996571006405624	0.958579931782755	0.99956176733881	0.99327228178909	0.99120269053994	0.412791251622836
0.0607194732960491	0.999204144362418	0.955869763794238	0.999690035247998	0.986100947166091	0.984561475671032	0.389712100772275
0.0518114565670264	0.998374619563903	0.95468693296392	0.99976122587516	0.984608486008807	0.977225914647663	0.373586610149754
0.0527807885859795	0.998241634824239	0.953138130904957	0.999851002311025	0.99663951132799	0.990227676305334	0.382831207307727
0.0624441455947733	0.998161536781206	0.955812839304814	0.999649479638682	0.986868576407633	0.987227134330124	0.391745229020147
0.0555675699178655	0.999038442194773	0.955628929638128	0.999804912803662	0.99437067169334	0.991908811295814	0.408592469483472
0.0438050327775031	0.996293133252863	0.954583998808487	0.99962571640056	0.993719221534855	0.99608985068394	0.373791903580708
0.0479856080996839	0.99307912988907	0.959758918513487	0.998724081918497	0.995179518888426	0.99108257133624	0.405403090119373
0.0494526265978807	0.997171372544704	0.954973599570358	0.99934790950589	0.99293379110778	0.994684839339837	0.381386817533566
0.0551088865913852	0.997796087959146	0.958837249963048	0.999565635337688	0.988449110051077	0.994398783697144	0.404722768850755
0.0460496418120636	0.997441806804825	0.95118856295956	0.999911251426403	0.988444138629144	0.991576375979132	0.354808139934404
0.0270013173712389	0.998467815283944	0.955510450653035	0.999837112984168	0.98344010932343	0.998454338304965	0.387040888797883
0.0530049396290409	0.998491540608378	0.957204567646086	0.999659782590652	0.996167003972079	0.98374635447579	0.403886983158277
0.0553478363520478	0.999412795647563	0.957567941425166	0.99975761878925	0.996483339304298	0.992928221031365	0.412674611916128
0.0519676234128887	0.994084368447353	0.956426531389727	0.999521640659563	0.994618403432158	0.993712808212135	0.398592082336214
0.0528141446613882	0.99753583821403	0.952993150107178	0.999677661346672	0.995895535482687	0.995591322546615	0.3719626067677
0.0457755397895276	0.998690169409324	0.954739283332338	0.999757888058221	0.98795571287412	0.99486589923995	0.391230458983911
0.045365469781245	0.998727061882536	0.959018595527292	0.999671535917724	0.990917512755306	0.992078690071958	0.417957435971082
0.0511466391967489	0.997488788155416	0.956127262582465	0.99948924033559	0.997267132723677	0.97530239189630	0.382743286298118
0.0542815625977065	0.997388922234327	0.953280834698248	0.999738841170933	0.990999501856083	0.98805411342534	0.374521938835276
0.0271388225401637	0.996703703403587	0.956354041502971	0.999668911058042	0.989982264963055	0.990246676073744	0.395025150754001
0.0410864721854736	0.996651483919688	0.955173133716354	0.999333551894243	0.993856642405724	0.991222999014457	0.365958268763365
0.0500487729891839	0.99466988326427	0.958736252185604	0.999578210629815	0.987824392303244	0.979390300897926	0.413833304493322
0.0449375610181131	0.999573301046954	0.956272112007237	0.999802048403962	0.993876770155538	0.98435232078204	0.401271915817674
0.0525640688445734	0.997882802934298	0.957775515901137	0.999451711754035	0.984315975116048	0.99087062744727	0.398728769986687
0.056335875366838	0.997874584063906	0.953650530608554	0.999699310651178	0.977184278569812	0.99316485531599	0.359313578493376
0.0544247139222123	0.995503794396557	0.95653062590626	0.99959343136172	0.99132646297682	0.992414713266548	0.370898349746534
0.0419677147833492	0.998935678893277	0.957868771142868	0.999681687482597	0.986697386074025	0.99478640450889	0.409822014179736
0.0429699716318893	0.99687530795493	0.959171751410317	0.99954164455961	0.994587777478263	0.98738876063094	0.414101284305594
0.0861610650341473	0.997697703777073	0.958616989395242	0.999785399625526	0.99224199458137	0.98377263241865	0.416411773919723
0.0437055903393886	0.998217344703985	0.95328768299218	0.999825925146983	0.980654544135356	0.989000994789665	0.359058688488809
0.0696745495433794	0.99533412853743	0.956750462198815	0.999731412691585	0.996654341262556	0.981019482705687	0.394828054880306
0.0505123038506959	0.998767393303012	0.95472848566778	0.999781070164938	0.987535958803794	0.98200558153502	0.389912547115969
0.0525515786491488	0.99827239245365	0.958496557555913	0.999579013784004	0.99234711463856	0.979653532194414	0.410602499200535
0.062196346608727	0.99778302574621	0.959001770277757	0.99973052398896	0.986933018252418	0.988602716562292	0.429286987000926
0.0634515134235146	0.998746885456465	0.95705999650376	0.999794098947035	0.99685075986728	0.994913375496698	0.410630028818657
0.0467874703797244	0.997362216183055	0.957440959870042	0.999307475428425	0.994656463704867	0.994769612569428	0.39454541455385
0.0356426970222491	0.994630679713866	0.954454675160123	0.999625447160596	0.985906557396952	0.996947017854398	0.384392256009028
0.0516768837111994	0.99704749128533	0.96059458660931	0.999592163722912	0.974556097573829	0.981659563338858	0.431513662957636
0.0266810247923733	0.994440876318542	0.95310781433191	0.999485938612814	0.976870987628996	0.992665246938343	0.344426013560501
0.0529022111662914	0.996994487472368	0.954422677410193	0.999931298294107	0.99001298313018	0.985602901445381	0.404952694501664
0.0312822169779653	0.99850380501077	0.955527709179544	0.999778173077134	0.984652796040497	0.99827942331715	0.401773657192591
0.0587953410885325	0.996453935350047	0.958769612798441	0.999557367951232	0.99592061377925	0.992429144060342	0.424546187783293
0.0387389643644871	0.99742097937445	0.95367275365286	0.999659642096346	0.996573569959034	0.98502125847959	0.366981893563293
0.0511506403583142	0.999283801340161	0.957332593455087	0.999772907374773	0.983996864082003	0.98391943560845	0.405111006839441
0.0571761105815334	0.992331777194362	0.958635807199258	0.999528566519523	0.994531536029684	0.991294533505652	0.400526423534386
0.062843772768667	0.998993762282982	0.95462713796558	0.999715095993056	0.992699576445298	0.995642291831965	0.384309325325467
0.0439635181743358	0.99877011466401	0.95711884754111	0.9994880192878	0.988036968492927	0.96089385419625	0.386129746883266
0.0410696248428067	0.998404994510185	0.956181203373236	0.999576735177388	0.995584659207287	0.991126557929262	0.391222540858802
0.0539871166933185	0.998609117965658	0.956565774126336	0.99967088912348	0.988755767719167	0.997873980664615	0.386216396192665
0.0429083159558767	0.99689631154262	0.95013641186335	0.999818739587072	0.982629460772957	0.987612706428616	0.355673694998034
0.0541651058306371	0.998477818558426	0.954968313604836	0.99985528184532	0.991220266170268	0.997213235525268	0.398223337809614
0.0549491438107818	0.993135707372856	0.957141530462996	0.999239496023366	0.995208259197721	0.989648372015162	0.40795823410402
0.0564124514471656	0.991548711236362	0.954791040524845	0.999287294826049	0.989576623964453	0.973441409326498	0.367909502416251
0.0616696526393267	0.99249775285359	0.96209340527223	0.999470480412599	0.990779855066882	0.99399397776051	0.435019472871602
0.0569732593053532	0.997335134807335	0.952004207502255	0.999727700551308	0.975077109742015	0.993766420156578	0.366865174529129
0.051315799599076	0.998858715080157	0.957759278247363	0.999656211107904	0.994354715831139	0.993461002500402	0.401870056446978
0.0698315569023301	0.997881993484582	0.960362604123722	0.99963867206729	0.991187585468887	0.985477685744422	0.425763214064735
0.0478839647740342	0.996413084270803	0.954797050257164	0.99951329250449	0.988494889492435	0.991378719169236	0.366303763636555
0.0627868393132321	0.995700601633792	0.958879198272399	0.99958620734662	0.995712779494711	0.991340623446013	0.425428346824714
0.0358321204479436	0.994585509677767	0.955960468284868	0.999247291168027	0.98763469294948	0.980430629164426	0.362034413687558
0.0498791037480364	0.995374912028444	0.948915436614398	0.999888462165234	0.988447892477458	0.989770288489793	0.366724613768843
0.0631752391281103	0.998746406442703	0.958129681278342	0.999607958062958	0.991131973478678	0.996862628433043	0.401461497954462
0.0574117811569995	0.996111408177158	0.957573762032048	0.99926496087054	0.994025039301995	0.97606492928864	0.391260709439116
0.0590417260516883	0.996600038591238	0.95640625878665	0.999342996957198	0.996273481546228	0.995533501968944	0.395907723910108
0.0564275861697362	0.99712321200279	0.957389450104286	0.999401737189044	0.9911624260698	0.996950779315138	0.394309130721223
0.0516188828813238	0.99839426338793	0.956884575455963	0.999569415909476	0.995764229852163	0.989929191834594	0.402413633060646
0.0541561946537897	0.997872151535149	0.956303698959087	0.999792729023652	0.988908661195626	0.990897051961618	0.382988127842034
0.053061714525688	0.998337764225932	0.951190480086018	0.999836102181826	0.99092258450576	0.994115063511495	0.364778334826617
0.0527493622672841	0.997080407133182	0.953115922756262	0.999743837767913	0.99443369736016	0.994159585646042	0.357297506076702
0.056389298042715	0.998074749884932	0.959973400277256	0.999623998777617	0.994735679370677	0.983416747592556	0.425259918754241
0.044328384069959	0.998582128128086	0.9561642821902	0.999748377097935	0.996230334215204	0.996115433047696	0.403520573094188
0.0510356311481141	0.996725813909568	0.95759671319129	0.999710251803474	0.99148986118064	0.98765839627587	0.401387319729153
0.051676596190178	0.995928770063003	0.956230181506266	0.999522375918842	0.996940042921077	0.9949659621439	0.387477804119799
0.0434370399962398	0.99772381767617	0.95205173640413	0.999850308895828	0.9903268321946	0.95232600556559	0.383450339452067
0.0375166730965822	0.998896312019727	0.955281931397201	0.999691685299916	0.99220104226905	0.99397750235841	0.382805232430066
0.0545542908150748	0.997512455958815	0.956152711158033	0.999546118614777	0.990118072546465	0.993388850631814	0.376705361224756
0.0409741119222596	0.996780415594437	0.951381640781715	0.99982702021179	0.990985515799113	0.995865397822983	0.354471332722388
0.0444575542177369	0.998079598732947	0.956967814060665	0.999584435660292	0.993263928329057	0.99072186084651	0.388108785087883
0.0509678682073279	0.998526045481849	0.95756650675036	0.999432927858955	0.997186395176955	0.929183566105867	0.392448280738289
0.0629052912097986	0.99659819927012	0.959201405744145	0.99971960174361	0.99129311792499	0.988605061314392	0.42241172210616
0.0537373977365355	0.998917468638942	0.95340939495341	0.99982846981613	0.979887736304328	0.987031534651246	0.376781831184747
0.0302441396695141	0.998296731217132	0.95371940880208	0.999629662440223	0.996259381494169	0.984733028358176	0.363473464245708
0.0417424501749084	0.998411943708438	0.95628449873942	0.999815796607713	0.992460685643164	0.995684349135973	0.403827176433062
0.0365000071016267	0.997470849458902	0.95606187128289	0.999695050073942	0.992186385754753	0.992955120352096	0.401538983211979
0.0695728535497129	0.998934303920744	0.957003903728263	0.99972309521407	0.988269976195992	0.977851986686654	0.411323369929412
0.0690453982187408	0.996205906221573	0.959058332744946	0.999653070265983	0.993980900391316	0.990843456571717	0.426516890224284
0.0575280412082064	0.996427458899112	0.953395203382998	0.999743082393265	0.99665044133378	0.99270069129946	0.355049679396899
0.0416660044940821	0.995734803862538	0.957781937538125	0.999652421820768	0.991607723568037	0.988859746129724	0.422540391698547
0.0460482208426514	0.999111059516148	0.955773724135332	0.999674150306849	0.993794276038354	0.989477830648975	0.387887596045244
0.0533608450901828	0.9976651681027	0.956288560470405	0.999646234672815	0.983418006650621	0.967919542684177	0.400211052790843
0.0518611900520182	0.998810717776205	0.955060097072925	0.999703006950744	0.989085154811306	0.990502576191998	0.37658275647908
0.0691374691049249	0.997474185453294	0.958471581360757	0.99984591803764	0.992910537196408	0.992688962754449	0.425554496735633
0.0512916141494851	0.99766360851066	0.954867577593446	0.999592672629525	0.99294725606603	0.974703065147624	0.376815019960199
0.0460463610962	0.996825289497123	0.95199934748096	0.999758148578496	0.987961750567862	0.991059526605543	0.353461905706883
0.05955114127823	0.998345688380342	0.952613017752107	0.999843582551	0.994917582247988	0.983145816036336	0.385147587969686
0.0461909489520281	0.998702836084428	0.955845494222997	0.999799569334318	0.992783851629762	0.991731950875887	0.411087846043902
0.0498207838802252	0.997326309340252	0.956208696910246	0.999640687341896	0.994182619771577	0.990883957510804	0.396269309501833
0.0519945664942496	0.997982953361525	0.959345520423067	0.999675176533644	0.997234408399992	0.996377559957953	0.425090102069689
0.0480691454188984	0.998484849583494	0.957717920846329	0.99979271764726	0.987717979712446	0.994187180394456	0.417328301082701
0.050667231115149	0.995934308185922	0.952186745508182	0.999596257007625	0.981651813368552	0.99381836111965	0.353226872956192
0.0567522683887428	0.994307629886628	0.959163076944283	0.999130023225765	0.994400150977085	0.984417924505738	0.406038467613152
0.0526445750292564	0.998069604868479	0.95747444800719	0.99985596599775	0.989429601039152	0.996460857054715	0.427652353667847
0.046806900542586	0.997029921287226	0.95076848188438	0.999929978490545	0.99568554362972	0.99155997787718	0.384748828876464
0.063229692880275	0.998845126500736	0.958499847805918	0.999654912082976	0.984227399599946	0.996741528959366	0.41489881307779
0.0408029324305677	0.996568952646383	0.954118276852924	0.99963726460538	0.99537685933281	0.996105289652344	0.36995694763205
0.0270922424919975	0.99753301014972	0.951958238014615	0.999762760633802	0.9823266649941	0.986392572059465	0.35448521403658
0.0516644912456257	0.998377615212183	0.952395555703428	0.999842025696285	0.993532017644275	0.98417745284847	0.365041734479856
0.0406250937307879	0.997931910796406	0.957738360013662	0.99949418652968	0.963596346611724	0.986828853396764	0.40209670588123
0.0619955899064351	0.998823608268283	0.95514974152533	0.999861738632062	0.991726434935392	0.987774599646572	0.405935581146874
0.0410123824084194	0.99695075029612	0.951407958233222	0.999935531684319	0.994511016505022	0.988418923608338	0.392460225073638
0.0422057576475617	0.99791624140185	0.953998802757273	0.99967038692865	0.989895856971417	0.995555524467243	0.360898227911842
0.0752986094470196	0.998831509542905	0.956303049614075	0.999794391302078	0.98770236947714	0.996441404632602	0.392160533525742
0.037106605600557	0.999090048213198	0.9566910567273	0.999664803245605	0.99142868688134	0.995601299051162	0.4032096871399
0.0509364757848005	0.99571202759339	0.957188423119723	0.999717166757983	0.995027091202193	0.99480863455009	0.388045163276723
0.0673180447255762	0.996250310579632	0.95803663461950	0.999644892679038	0.980233800674649	0.989669021464096	0.409996286222969
0.0352866513175982	0.99371827427466	0.957971388771803	0.9993448259877	0.998697031984981	0.997203137137667	0.393566853674637
0.0545361310254819	0.998785404592158	0.955243249466295	0.999699648245175	0.973060356662108	0.987899928221674	0.381999219958621
0.0507194676300254	0.998265376123638	0.957152869170305	0.99950152454379	0.9945753859158	0.993166183574117	0.399457594184781
0.044262028011752	0.998872075069037	0.95669257853808	0.999669385175378	0.990397297372857	0.994034698522225	0.397192115745593
0.0438144352777821	0.998043900864253	0.953285892703568	0.999581232472817	0.99429798983292	0.998713041536148	0.361757495135769
0.0562907597950974	0.992913997527642	0.959396123542496	0.999053364568797	0.987277624306973	0.996351528748041	0.403554309536298
0.0461104325802118	0.997670893871727	0.958978408288276	0.99966400433756	0.98521095412256	0.99214638015981	0.409830476225856
0.0512770107661259	0.995864302295002	0.960361800471895	0.999488541286535	0.98993113097988	0.989769806934686	0.417833787000732
0.0404431649101947	0.997881854807571	0.956818267508877	0.999629066749924	0.993361654372138	0.99264070292893	0.396946148737599
0.048653053107209	0.998648230608462	0.95154624373036	0.999830905805855	0.991149300426954	0.992559099608688	0.363258647500557
0.0740265795299662	0.997679627657094	0.95830391658862	0.99976829400028	0.983771912896797	0.99369526129869	0.414709249506305
0.0381150256301176	0.99872570705304	0.95465790112291	0.999841679259861	0.994571291978168	0.98513736904399	0.400616572977384
0.0560501212223269	0.9973415506341	0.950759692191472	0.999858909836517	0.99441634883476	0.994523626676273	0.364360354694203
0.0535715297868136	0.996607696624402	0.960052717280667	0.999388672457604	0.977641314259518	0.99215042283393	0.411935857423107
0.0494997595903221	0.997867633429698	0.95298380868393	0.999880317225648	0.990379028613262	0.993959305544464	0.399320595871994
0.0549767396993478	0.998849505229732	0.957390909260706	0.999642484880801	0.994808760507985	0.988607884262655	0.409750344058499
0.0409250535109132	0.997153046400813	0.954727671263566	0.999837793604412	0.987693932664838	0.988606253238576	0.377167372398882
0.0527092557984707	0.998699945973913	0.953750520992596	0.99976428125987	0.997923586929695	0.995031394211846	0.381939363857644
0.0550897681066778	0.99665789754606	0.948942111450393	0.99991690959994	0.992960747841714	0.99681493845442	0.366296257948001
0.0334341928021654	0.998870687157003	0.955574937679586	0.999843465345838	0.995295357348227	0.995465848414907	0.406730274440878
0.0497493457686731	0.997321193047445	0.957391659747777	0.99963548172284	0.99738656933061	0.993534575385054	0.418341630438966
0.05989082842976	0.997728090436005	0.953133281179073	0.99958167320615	0.995687656336995	0.995049118761508	0.369672083982233
0.0579698285086461	0.994421483435473	0.961306969161844	0.999591413827191	0.994423738399853	0.993174037658024	0.434152245692633
0.0513769722494595	0.997134025815435	0.959657557268338	0.999641070084682	0.980572552968163	0.966919126789074	0.411949905847816
0.057345772385505	0.99784257566808	0.959277447621038	0.999670532973538	0.98214163910476	0.987667562493608	0.413309943164903
0.0398913796138497	0.998546695833221	0.957023748387506	0.999606108427083	0.990379345521646	0.992328440193297	0.400379470388011
0.0593218756011823	0.99763111009463	0.95809585266303	0.999452309541289	0.99717698298268	0.99545798679693	0.401943731633787
0.0486465713635419	0.998088876766622	0.955590048424902	0.999859807108932	0.988468572925267	0.993317048797644	0.414591404538092
0.0363414155359216	0.998035647260797	0.957628900287994	0.999578805214315	0.99598931540919	0.993568632334053	0.40083751513644
0.0570187573322129	0.995928904882624	0.960973334675009	0.999550257822567	0.99886472504364	0.997279436081758	0.427006070450949
0.0481332910832247	0.998870027850385	0.955719776506105	0.99971910182457	0.991802363784995	0.98701513834727	0.398691675479184
0.0645181626606246	0.998922773727544	0.957059899143852	0.9998285451613	0.97779249334959	0.993657809865054	0.407499795675005
0.0564835608475342	0.996524126960783	0.959539628205793	0.999378026629021	0.99253148379837	0.9955005203872	0.420673008417826
0.0466123181255087	0.998241692408448	0.957275434658037	0.999420617304134	0.992721057297713	0.991547782750363	0.385866999779782
0.0459190188395747	0.997049748303644	0.954608010330104	0.999625240282857	0.99581706827889	0.995645041553754	0.369420141027265
0.0463597983070789	0.99814068699275	0.95811810586303	0.999668579647514	0.99505738557722	0.995518429053367	0.406359936282535
0.0512238215400218	0.997315111727772	0.961960569876796	0.999362225342823	0.994168103567813	0.986964139044672	0.443472325391327
0.0427931531778799	0.998089173874956	0.955708909906327	0.999543075212137	0.996417726409446	0.993355200816792	0.381317633993769
0.0364576672157398	0.995453460407868	0.957890403527567	0.999685044436463	0.99498593901109	0.987017888396797	0.408119286094731
0.0413271471477501	0.999110323626053	0.958592315020662	0.99958826381128	0.994926564567455	0.996941814645833	0.407414618295978
0.0619367642679863	0.996879962820042	0.949726720281738	0.999908453534556	0.996671931363446	0.98928758238325	0.371140873052397
0.0391363166586835	0.998763262172937	0.957993201179228	0.999740573997598	0.982725173286274	0.9667664733051	0.410459031061265
0.0219113478637663	0.99843887604329	0.952664732025586	0.99982182130508	0.992128856855264	0.997503062508252	0.377056738540154
0.0419251918722385	0.998753335342913	0.957736395255708	0.999690124097404	0.994283145707776	0.982168363153157	0.409023165225647
0.0373211700934924	0.99647033298736	0.959977998026945	0.999544616495824	0.979768649430403	0.990740102750043	0.4245462682481
0.0416775857640405	0.994177111870956	0.959479422305114	0.998926046043202	0.99279673949367	0.989407766972622	0.404173542679927
0.0526070168505165	0.99226557022918	0.958155693584127	0.999556584343688	0.992851156441083	0.996041436222574	0.396325494577392
0.0610107467442047	0.998067064697056	0.9573423234778	0.999423913878545	0.987288237783758	0.987283692528707	0.403829859799059
0.0680621620827507	0.994027845136948	0.957985138197554	0.999448199399026	0.994300126993688	0.978143938356988	0.417707082306494
0.0575124057871418	0.998581017940297	0.958487347754675	0.99971788923918	0.997813571458333	0.996175065435763	0.414654329667476
0.0688039138438784	0.994110074000808	0.958436359207998	0.999145552785093	0.979402798369265	0.99460969532584	0.397983119083882
0.0543639735970182	0.99280433211445	0.953309971893352	0.9993688164931	0.993289573093066	0.984819304421633	0.351224327160329
0.0635210851110664	0.99771765484282	0.95610639439021	0.999715543819127	0.993055476827364	0.989870415231874	0.401639859602345
0.0456070683863652	0.998901601329043	0.953870663203736	0.999846134773766	0.99432029409684	0.9937040268528	0.382946698417859
0.0467350432022277	0.997384035770916	0.952303221379955	0.999911401518802	0.992422109413175	0.97849162613071	0.378420419411401
0.0501196568767343	0.99766237305227	0.95769007949745	0.999556259414524	0.973905979344592	0.99529165497396	0.41784828746413
0.0453592872456303	0.998852538731588	0.95628263426933	0.999647042571995	0.990246230824366	0.98981996083074	0.401262606582503
0.0396741782405052	0.997782325939585	0.953960979993587	0.999744434758931	0.990983674340603	0.987338213370052	0.371013000500458
0.0521736451856746	0.99788440999913	0.955071487183982	0.999824355865627	0.993666964803074	0.988416229648271	0.398526148343863
0.0312000214089696	0.997445702786276	0.957320271086588	0.999526250123892	0.991691925599308	0.985960312955993	0.410937818373588
0.0432552849471059	0.993281963172234	0.956729266857983	0.999129390963913	0.992019015148487	0.991647609205576	0.383778165988771
0.0530332864319073	0.998147785954022	0.95687621266563	0.99968623813335	0.995546118582402	0.978672964309335	0.395236865932986
0.0417767572203677	0.99898323039155	0.956775357937167	0.999825679792182	0.989478041094826	0.99628828874744	0.403928412958733
0.0353588864096216	0.998318508021378	0.957835146676794	0.999381659637614	0.993585976836955	0.996866477606585	0.391088326481274
0.0431629149281593	0.998552396996902	0.954526574966487	0.999800552245246	0.99160129124868	0.99157450915464	0.383115615725369
0.0353394064205361	0.998022364652498	0.952556285388643	0.999733369436513	0.988796541457332	0.983736505874465	0.376055163564726
0.0452842519048686	0.996871093137166	0.956235949447625	0.999461681459503	0.995524316464982	0.985647707754263	0.387385572712501
0.0394385422407033	0.998674300492646	0.955401085608604	0.999633149231867	0.99846152443076	0.993251289419096	0.380125347027113
0.0408193561218454	0.99821057808104	0.953365441206787	0.999764964970991	0.994059441806717	0.99714284196111	0.361259183538745
0.0460136725686834	0.997846075108998	0.959290686747978	0.999725162225415	0.99746377301852	0.99500672798063	0.42329681733649
0.05285131349701	0.997734404992198	0.956095361833437	0.999685238682186	0.996142812168856	0.986410897214967	0.390332868112548
0.0426145208178117	0.996927399927135	0.951595549338903	0.99994968235513	0.993500080707745	0.989461815707442	0.383373050888499
0.0345782863407661	0.99891106490509	0.95402347665895	0.999831413472195	0.987750619620402	0.996391933479072	0.384185705903212
0.0435749244246121	0.998706440141415	0.957022971546288	0.99969107968559	0.992671799469094	0.99712827753567	0.403184196795634
0.0486940064341675	0.996953229021082	0.957784522440614	0.999533650714366	0.993223298519593	0.99467659888165	0.410762578760422
0.0693561421128968	0.998684811486145	0.956006155988478	0.99971924628914	0.987778626684056	0.990176440116107	0.39949162577625
0.0520680033037123	0.998287476174797	0.952747993733265	0.99992072926536	0.998025972685993	0.988615385639243	0.392281589040681
0.0437885299255905	0.99823981242987	0.953406589566753	0.999718060228236	0.99611319149274	0.993910904194798	0.372473446070034
0.0586730753220534	0.998948357052413	0.954039774384444	0.999897293222758	0.990834458915515	0.99395894362288	0.398231425519458
0.070107175323524	0.99770899515609	0.952899564215424	0.999762480039728	0.988042059303584	0.987128988778944	0.385979153860437
0.061340790501152	0.998538832562817	0.956563503102	0.9996820680633	0.992676373772414	0.992788036601904	0.395480552167159
0.0462556092016963	0.997199435311557	0.952327817591088	0.999871141944756	0.992513025146025	0.996139701394858	0.363590481104151
0.0486717871775197	0.998818141879559	0.955411465598255	0.999708483830352	0.994504603403204	0.98603060708649	0.390530965973009
0.0479862128330728	0.99828624204563	0.955597934966775	0.999773395078525	0.987254061220236	0.994874837506226	0.394323375332784
0.0503038143067309	0.998724053782365	0.95247104899148	0.999860892154107	0.996673811336714	0.993451873137014	0.375496319495239
0.0525359867584881	0.997896162630876	0.95681740818773	0.999732883880528	0.986824373711938	0.99681041987364	0.40181666907008
0.0382984722070214	0.994460648304546	0.959016539589435	0.999525930025634	0.985631627089425	0.994460982754985	0.402072857565159
0.0498421711873803	0.996426413853046	0.955544075409388	0.999596230631629	0.980486142967368	0.986558721593892	0.386712316650432
0.0404111452670032	0.998644939781896	0.952289252816704	0.999828767435472	0.99350751834163	0.99528957298349	0.36416065006607
0.0517039379785174	0.997325767750014	0.958484836270123	0.999853546930751	0.990115390526004	0.99317540826075	0.428634892906815
0.0492877991322728	0.996936997161046	0.95518091111978	0.99937885437846	0.99362913730182	0.99477795982057	0.366104073267766
0.0697478737618975	0.998545819362225	0.957822380884096	0.999505236083155	0.996583883671757	0.994800537961544	0.407588296628398
0.0515664754939012	0.99727866970981	0.94966712379894	0.99992808515018	0.996047443768737	0.997926757205647	0.363555773264733
0.0500952751682188	0.999006914932906	0.955483120558854	0.999723274138835	0.991082452833856	0.987981687638473	0.391975387779447
0.0593530441308471	0.998305941629862	0.958027705175757	0.999752655550212	0.992095415395547	0.994412707461151	0.415171451233311
0.0723887337191465	0.998145229403316	0.957428056211586	0.999443635344817	0.993940483145507	0.991050392015338	0.392475540487478
0.0633000770340237	0.995839291398346	0.95909569816951	0.999388632255564	0.999205580736695	0.991492939816286	0.414598761700418
0.052722612753399	0.998019596474685	0.952381139003143	0.999774632176602	0.99336967679742	0.986405868335185	0.357107710118448
0.0585789428118524	0.996858459105724	0.960926636864793	0.999379193679144	0.990264974133705	0.98457120956318	0.425107563151644
0.0540952297744409	0.996666913747002	0.95812655033907	0.999689064040202	0.997412306755586	0.986687010759147	0.401531226623726
0.0473947987555992	0.9971861999412	0.958481957000866	0.999513432242405	0.99398684767366	0.993556395390631	0.419931286027886
0.0382793088205976	0.990481732176465	0.951943380628894	0.999431735092382	0.996756692098432	0.984555026130817	0.381046324071975
0.0435283762235833	0.997614169743221	0.950096468751369	0.99994177685375	0.99330630552945	0.987028207935195	0.367473743148475
0.0443498440732885	0.998914496458607	0.956233863056767	0.999795811262042	0.990252456609392	0.998315971214615	0.398845425293386
0.0496873238243154	0.997689005501884	0.95480969345139	0.99957240770075	0.995111792046433	0.989521455579273	0.374510873408292
0.0719578753938268	0.99880937167378	0.95237020425372	0.99981846170392	0.991274577953373	0.986454834267711	0.362836032219356
0.0621161872656733	0.998482736186773	0.959205174787811	0.99971781822075	0.976779678076754	0.996674786142516	0.428977284289714
0.0394428179211503	0.997546453088525	0.956382541387783	0.999779058174404	0.98177154971132	0.990679179488646	0.393375074762454
0.0464719903181496	0.998131225031838	0.955812235512294	0.99982778823294	0.993727416543048	0.990391319603327	0.394237609554788
0.0557255728832769	0.999191453663748	0.954893291974308	0.999775457290992	0.993191306647413	0.989394154405033	0.388405840041093
0.0636792718917524	0.998531922252042	0.958504226432334	0.99976129494854	0.9976516465863	0.984763643699415	0.41635186728848
0.0411843912572429	0.998873068085226	0.953732316618505	0.999727691987451	0.991328149650872	0.99507257969622	0.375748027343359
0.02363166375301	0.997695582215957	0.951372859990856	0.99990792452715	0.98129990219354	0.99850057856095	0.36937256618132
0.0476128058280736	0.998147741023555	0.95124956092186	0.999864183863155	0.990634027576516	0.992266887043153	0.369081015345257
0.0538551370673038	0.996036980826056	0.955669600391973	0.999540552124561	0.991771087307036	0.99276892807833	0.4010632633172
0.0547605514952376	0.99736233066946	0.961127028012837	0.999771494698467	0.986272409532456	0.994989229677501	0.440071083319592
0.0484255928195975	0.99901652110834	0.954535425699943	0.99972065997533	0.97081603532335	0.993865277704898	0.370532948783839
0.0314278417379296	0.999043820676172	0.957660091973592	0.99977547349931	0.988525369275874	0.992649279692134	0.402982526405722
0.0639411516749826	0.998160524722767	0.95351717738434	0.999619838841735	0.99133891751676	0.99718347289773	0.367085584889083
0.0494655087954382	0.995429511212253	0.957267261361023	0.999163751444113	0.979468924271987	0.991618883769632	0.384524088608815
0.0436936787848007	0.99825859763391	0.95331993672709	0.999915076235074	0.994267263911855	0.995154733314955	0.393632061406269
0.063475903764992	0.9979262741176	0.958992365667604	0.999547209090553	0.994497329080937	0.989551260851916	0.405449608986042
0.0514328577907942	0.997850450852278	0.957568540928578	0.99973625802062	0.992594965408588	0.98432040033526	0.414423630503312
0.0419491769668619	0.997677437161416	0.957441417641745	0.99953155948231	0.993797340630322	0.977593104026765	0.391475176412542
0.0479971846970779	0.9971085892916	0.961498281473014	0.999695508076935	0.993024006501815	0.996559516541821	0.444360302155216
0.0515144226343777	0.99702837272789	0.95196986640978	0.999800073845273	0.976351022888434	0.98724205677161	0.370092664643497
0.0462993926906968	0.997364969472963	0.958375429220565	0.999832204809123	0.996091820886155	0.993452814513525	0.420885191312999
0.0418199851039056	0.998653186243151	0.956065220703312	0.999614980987462	0.978777033207458	0.978993526340155	0.387027218708876
0.0499324956582098	0.997940279556634	0.95193085660246	0.999885601597126	0.994388499886088	0.992543206166394	0.357289233660745
0.0554467836690803	0.99491034017245	0.958851249502486	0.999266979356718	0.994484509896782	0.990336145792758	0.402384524737151
0.0434883614939135	0.99886601427887	0.955590725655923	0.99989532830059	0.998244833575686	0.98917917897596	0.398446548640661
0.0507868306652645	0.998204902823518	0.954729048967343	0.999777447116054	0.977039761489813	0.990541409144772	0.38483513666533
0.0587893429600684	0.998281669954107	0.953819626556238	0.999912626566548	0.988013897541778	0.992197934379552	0.396533645408828
0.0466532822269822	0.992788038412618	0.959011491399462	0.999318706870942	0.981232992295362	0.991251789981512	0.415234652769918
0.0574188076057032	0.998852688519163	0.957487689566348	0.999745661293095	0.992534306755648	0.983869398874093	0.407533202512777
0.0452957511616894	0.99741775812049	0.9602734655723	0.999568167340664	0.992857303927135	0.995044229442848	0.428774624356373
0.0337221293486765	0.99860525971032	0.95227683413898	0.999836734914087	0.998867950110632	0.99573317431784	0.36300917337165
0.0496449872385907	0.99741740466946	0.958989548568982	0.999627694815537	0.996736277388813	0.99189117138163	0.409677361628934
0.0445238509727771	0.99805237615317	0.955300458325415	0.99965418487268	0.987567604471815	0.987136118074934	0.386001051710431
0.0528828491186824	0.996738900376023	0.955997072928344	0.999640725243769	0.99120681696421	0.979302058725487	0.382529105023264
0.0499799292401766	0.997573511051403	0.956025169293393	0.999816484388947	0.978708116373941	0.99243211285289	0.385724335768807
0.045688714400618	0.990554033657986	0.955704238987358	0.999405792225594	0.991743365810117	0.988513797836038	0.38010410647242
0.0494915536605874	0.996334969362386	0.95630143536546	0.99943941390515	0.98711482973814	0.992245094558467	0.370023466734982
0.0544171277120849	0.99731308922933	0.959329754497506	0.999637165758747	0.996703326506767	0.990127741648795	0.415678687642308
0.053284548034679	0.997679150554681	0.955143710438793	0.999722217869363	0.98491320876441	0.99387274597539	0.379643961133109
0.0448863431557516	0.998996479396028	0.955192670522375	0.99979501605012	0.98980449273641	0.996602912817567	0.390903326881816
0.0590580031795488	0.99696058031124	0.956968725165055	0.999722879780463	0.980407567060807	0.988424105971392	0.387911677487975
0.0559161162991229	0.997630371677074	0.95700611700338	0.999559880708311	0.988394027070763	0.985074029679846	0.400159469480227
0.056170770439586	0.99190964456606	0.958709834490818	0.999411009513125	0.996703902555265	0.985185139758254	0.409880648640694
0.0413126425588463	0.99648312727263	0.958810260562173	0.99952917251604	0.995559646190746	0.99321682811322	0.397668169267445
0.0374051913572398	0.998100628959644	0.957341533690776	0.999563743607697	0.976779871293214	0.992311031912197	0.391886730818606
0.0415995222138883	0.996688109747848	0.954109060475256	0.999652627956304	0.997117029972802	0.984492804542946	0.365772133239708
0.0497838317959163	0.998750307289826	0.953127399428957	0.999873155316523	0.99805329448721	0.985062541909187	0.385550599765392
0.0650771583164728	0.999297910520318	0.957097958484617	0.999796930678883	0.987669121157973	0.99160053837366	0.410485694115403
0.0490578155686326	0.998112975987055	0.954173312331904	0.999728695742566	0.985733870081822	0.97170104582581	0.369180402845022
0.0415080314671615	0.99595133483646	0.95484940330305	0.999735006724445	0.99413945440763	0.994877155402911	0.374741792006861
0.040346755441644	0.997953506038344	0.954688887891206	0.999786026479555	0.995365177510512	0.991604413788335	0.377347624435493
0.0537927964274112	0.99836436507871	0.95581353154261	0.999730562263117	0.99525355302644	0.995574029893706	0.406884668712159
0.0381832029036943	0.998895262620078	0.95581237355183	0.999842122589636	0.995886472116048	0.997052895161041	0.399861697079955
0.0641996341982156	0.998612008582175	0.957743168463145	0.99966404680873	0.989369828810495	0.981018413182476	0.398883478360249
0.0387140114804907	0.998246956365361	0.95326130307168	0.999856907077117	0.992693543045165	0.990157316394968	0.393773124539966
0.0502318434320582	0.998194485722115	0.96004786897508	0.999706820590629	0.994402530683476	0.99671866839931	0.416589392485576
0.0472556743305111	0.998958194938638	0.954741867966604	0.99986222837182	0.981999575890927	0.990387028487478	0.395593085709636
0.0538956586385132	0.998204981512212	0.959582154047413	0.99954778580952	0.979326742755353	0.99346770220858	0.424454233061674
0.048268500948088	0.997327906299245	0.960262628241925	0.999382980984378	0.99131833683971	0.988452807938363	0.423017286564064
0.0477063031558839	0.998238169063404	0.956228170933877	0.999723685534824	0.988376445543753	0.96287353862678	0.414596547101854
0.0504332431258776	0.999041652092992	0.955349301930717	0.999829491075025	0.994287016502916	0.98965529750501	0.40475882445585
0.0523191766879857	0.994935750620366	0.961456113585868	0.999292370050387	0.994018102606907	0.995605996395508	0.435110300055286
0.0558457523728023	0.998806063744977	0.954952093233494	0.999771305905606	0.979359624800235	0.973500157573757	0.393017103643304
0.0495588102543139	0.997918525388348	0.955497218274832	0.999607251079182	0.990298836285188	0.98969588529768	0.376258711203519
0.0406424120964659	0.998289790447247	0.95328591609106	0.999751916494175	0.980409844547875	0.990130755372313	0.376188042160102
0.0401371036557897	0.998800918858372	0.95319837523834	0.999782927536676	0.997516779741632	0.985524322891698	0.372634460906409
0.047367061773018	0.997448912507619	0.951080303293073	0.999830467565987	0.991082865984405	0.986026916558394	0.348391247778373
0.0484857343246079	0.998969343017323	0.95622459759251	0.999582105021466	0.997226368395266	0.998568742304483	0.385184394009688
0.0483458990030857	0.997594650550163	0.956811511785344	0.999772937012322	0.99659614716483	0.992134409187425	0.391496723994348
0.0657661083077428	0.99568291067743	0.959093161844514	0.999559764556926	0.995596936082578	0.99539785278968	0.405815033085294
0.034669204500243	0.997520288572385	0.956129171228335	0.999631994393703	0.989265665010178	0.99260167564577	0.3799297185072
0.0483455532859696	0.998961079041295	0.955320131574705	0.999797499947786	0.979520961612713	0.99486752499315	0.404681616360786
0.0639646295254458	0.998484032266127	0.957078206661977	0.999716346680438	0.994331767457736	0.987467045274695	0.401983251432057
0.0527670303325998	0.99497358014062	0.958038519779145	0.99967338054764	0.987624742177772	0.99206888026895	0.391577625042484
0.0521247959010312	0.997754830680258	0.956849487706648	0.99946017904515	0.996426716532016	0.994464019459921	0.382962896614278
0.0456163082456865	0.997595079100756	0.950686665267376	0.999759266975773	0.986045309716298	0.996081538391757	0.35253228735509
0.04702331663605	0.999061452249642	0.955583590100265	0.999617211428024	0.982263871908364	0.990363001511497	0.381458272812835
0.0456383349948658	0.9985115349326	0.953633019685636	0.999819887055878	0.99257715537819	0.99616492067023	0.364567574820584
0.0478937857613674	0.995712786687174	0.957381569921208	0.999302417898264	0.983887678981638	0.976087622733827	0.38294393835005
0.0602259152788361	0.99755200782539	0.955478624541768	0.999769034410938	0.994132334136404	0.99612376528541	0.380270164082177
0.0423216044768931	0.99564428904277	0.960192499528216	0.999486455050227	0.99608376776239	0.996913049025482	0.414388466316766
0.0441090428368036	0.996939607150508	0.96046287498639	0.999588596834004	0.998874083151799	0.98607280488422	0.423554959076728
0.0309085692773881	0.99829007365204	0.953322571772976	0.999850316028515	0.99109940511757	0.99569821025426	0.365710411338231
0.0398253399618526	0.996036872066402	0.952461441033574	0.999532927962102	0.990839834745604	0.99464590826907	0.367287533315555
0.042756658207679	0.998232030502655	0.957022916211467	0.999602457975305	0.988903395146216	0.988439389317968	0.400449981275402
0.050706933298183	0.999056968958853	0.95474008523529	0.999736361577097	0.993669489280578	0.987375060680747	0.377693300593169
0.0633694044570878	0.99615235464776	0.958014275079346	0.99968130682815	0.986963055336856	0.985045573753928	0.399211508655736
0.0781931181239839	0.997364199734737	0.96095475265282	0.999686596976574	0.985972730800342	0.976924002669712	0.447984130237744
0.052502554483753	0.998210271396534	0.95642244178098	0.999862665314325	0.997208307177024	0.992158410836514	0.410437468089104
0.0488697254932291	0.997259770914012	0.955549262324963	0.999563226618028	0.983537223461071	0.99823213956191	0.377960266647532
0.0473634315479283	0.997316669744753	0.955839378424223	0.999777632767658	0.983950465654517	0.990273990354398	0.384262790444343
0.0563271373544285	0.998918894477777	0.9576849275495	0.999670844978174	0.99653244319847	0.99390505152407	0.407204317905345
0.0505209470979767	0.997998385227073	0.956907845003763	0.999727339115333	0.993413643716604	0.985243822901298	0.410693454744349
0.0584813376808015	0.99825300781546	0.955762851048135	0.999673949262496	0.987727280682554	0.991755676129584	0.375760772897697
0.0312017877846317	0.99569671753489	0.954710944917168	0.999449249204255	0.98011031072496	0.996267636012352	0.385360708219919
0.0630478499581755	0.997848815751307	0.956591411756787	0.999790686085124	0.988803996615674	0.987724700720577	0.404039395093686
0.0416192516638652	0.993584562341087	0.96166155010437	0.999293739751248	0.995288612363613	0.987108710854994	0.427688951614558
0.046931267711492	0.998512178491854	0.957108243962006	0.999605885030875	0.9922741056427	0.989044257813859	0.38802965700406
0.0535506207814836	0.997611481411387	0.95433965304409	0.9997369347737	0.993324244055077	0.96972680708654	0.401581241062386
0.0440300900014682	0.997901466654773	0.955214819413058	0.999838685501706	0.986224969062257	0.991293069768625	0.419089072169266
0.0358019357812383	0.997796601855782	0.958810701514115	0.999636724453068	0.991003457905328	0.978278551666338	0.417889575866582
0.0463063651068932	0.998687063913118	0.95626609730863	0.999700388032135	0.992070681932926	0.992964404841178	0.404441887801911
0.0472358100602758	0.997467247337969	0.959097124443093	0.999659439553516	0.989075651572694	0.959602026064724	0.410870425915423
0.0402933431678078	0.997622760694665	0.955504174322917	0.999649810015783	0.97878843136401	0.97711351843461	0.3721552568663
0.0465585136260316	0.998074021983408	0.955817891074136	0.999592888363253	0.984275798132665	0.988941800494988	0.394123548470566
0.0365086640118181	0.999087448754658	0.95513037355215	0.99983316157879	0.99748675306132	0.99296890679975	0.399044902232925
0.0544465191504034	0.997194136479346	0.957507142854882	0.999341167408013	0.989911775573637	0.991872444732556	0.392606365207192
0.0500879074213196	0.997632577796395	0.960124553904972	0.999731604796073	0.995939769563566	0.978044508239553	0.430852398909723
0.053812916334749	0.997172121748933	0.95703714380976	0.999656540464268	0.990995235606344	0.99235927711761	0.390332278503468
0.0509568274368114	0.995613893399668	0.95761792598095	0.999349475775746	0.996729885292776	0.985908988423512	0.404687053491391
0.0449179368392202	0.99879094978854	0.954547371655754	0.99980443062595	0.980183096666373	0.98883465423774	0.38367790434269
0.0474731273873448	0.998213725937927	0.957867470535925	0.999432561032073	0.994215991248136	0.991575953598684	0.406465677286469
0.0509761434229004	0.999332105898083	0.956020106078861	0.999745571814028	0.97201688062275	0.995291269503887	0.389775823758616
0.0569765963076223	0.998574598261416	0.958789958231854	0.999671380331895	0.991815137695097	0.987518487013404	0.405914826646751
0.0492876451340972	0.998919496915343	0.956165934257783	0.999702739400733	0.984152231442809	0.98718410880052	0.394315891284322
0.0360332130217329	0.992758136881017	0.95720853513043	0.999512352258597	0.995930567963861	0.995347292283484	0.379781222222911
0.058282910140399	0.998849558527827	0.957075594827782	0.99968906002516	0.996401600944748	0.987561837919443	0.393076135794481
0.05827945880409	0.997617744218775	0.954471276786741	0.999801850154565	0.996460038777527	0.98561668683045	0.372987227724713
0.0524534698439162	0.999124161829468	0.954923813725596	0.999853324507938	0.976714575458698	0.992207657470033	0.398453607032857
0.0533437549131145	0.9987528446556	0.956260790998647	0.999738154677308	0.995290079092587	0.990606643797071	0.394890958762804
0.0383464955199301	0.994680970800952	0.961483355404407	0.999496642091366	0.989295121017792	0.994870305330942	0.426614487938297
0.0365558700496299	0.998217344139294	0.957771213457297	0.99963192194873	0.993607967219966	0.985894414442796	0.407056567156373
0.0614780893446882	0.998314207247423	0.958829239713977	0.999646126578218	0.9963317267704	0.993991387490083	0.421391210763656
0.0567985849688952	0.997006412831038	0.958663565519214	0.999868297687345	0.98921593233571	0.991715028956206	0.42310636674466
0.038061793808388	0.998362968808653	0.957167642275837	0.999711885836876	0.997450009272754	0.985965686839778	0.401958043495825
0.0563947154762661	0.998834809443515	0.954886888309665	0.999918240000246	0.984831172513717	0.99608683125556	0.405997189096414
0.0270715929276061	0.997979424649933	0.951105236856952	0.9998230811244	0.99239367336816	0.988409960944842	0.364469159304328
0.0616495028982857	0.995916344449868	0.96029451696987	0.999619988057442	0.985536875061103	0.9930755707998	0.418136096836265
0.0648194673624655	0.998898027160666	0.955794425164367	0.99983029020427	0.978615663945668	0.992558252772802	0.400611848862854
0.0439961256865621	0.99845907479752	0.95442618936546	0.999845432140114	0.990034204448032	0.974829765098785	0.374686794747673
0.0578627480160203	0.99685245696368	0.96088962335426	0.999542487894727	0.991020041601796	0.98235702697896	0.425169687592359
0.0575555947278946	0.998097813366432	0.95669840327520	0.999584363954633	0.986078002195758	0.972370646119005	0.387734847201591
0.0403769124155351	0.997060585924543	0.960464739627437	0.999399581739573	0.997740211704383	0.997165775355702	0.414039364408168
0.0455187220152612	0.998468764195852	0.956642873494884	0.999730738300904	0.994029979954546	0.985259688593625	0.395433203355016
0.041457815545813	0.99629671175548	0.953854612412275	0.999701696746566	0.984923744027662	0.996400499982751	0.364100476284808
0.0490773385130948	0.998016325520487	0.952963214011036	0.99984638636949	0.99398180507454	0.986257055254576	0.398000208054742
0.059595795900328	0.99798257214084	0.959494399002296	0.999436030237204	0.991226373168133	0.971857001956521	0.407230466973312
0.0535354880972958	0.999064532379984	0.954938830983015	0.99976449815162	0.992566216235132	0.997024153156032	0.383504471126424
0.0535210362492323	0.997145214625948	0.952334118751078	0.999831882264345	0.994867152824528	0.992091999245082	0.389322589110567
0.0617417621708094	0.998496258953907	0.958192159445384	0.999758233484135	0.982575295532503	0.998758986102986	0.417227054128737
0.0500976434675354	0.997316668182411	0.959889930877404	0.99955978302993	0.988284746922429	0.993951904085469	0.419577878093698
0.0651623341362973	0.992999167988566	0.959584717170994	0.999496534227351	0.995304368629655	0.982955893528054	0.401058879102718
0.0519957399771992	0.9986065443111	0.95409451998830	0.999720656281386	0.998099607966032	0.99386736289522	0.370172439498987
0.0514697110319361	0.998198676462543	0.95610269759055	0.999679941331054	0.997073676473517	0.993478952807714	0.391700899553079
0.0615153401945117	0.99634903691228	0.958011856147983	0.999485798573338	0.993286505481315	0.994623070586898	0.396632237318733
0.0539111776872984	0.997162274101807	0.956983066037987	0.999641017785133	0.989766352163977	0.977681949951638	0.38787225423883
0.0564348098592733	0.998972907228626	0.957773075389163	0.999697928076364	0.998590011113396	0.997494868603106	0.404799825887103
0.073308417887519	0.998411437565958	0.95908883821264	0.999467117733124	0.99655910203457	0.992848270986587	0.417595295757628
0.056316263262738	0.997698264355318	0.955357198237266	0.999719237078	0.995949573764558	0.985459918524687	0.392937522781097
0.0556783933126672	0.99576050208144	0.957980908858994	0.999346363074108	0.994256587791002	0.992722630486697	0.389197669902059
0.0543309313446299	0.99484317709502	0.95788563284848	0.999553386591862	0.996778054751136	0.99364542963828	0.396081924644473
0.0546470934763039	0.999136304417505	0.953040003331217	0.999847241941536	0.98551700467182	0.995656988622524	0.368201882693372
0.069821806404205	0.997487094560049	0.959889361707384	0.999618069919614	0.98518195940117	0.982991296710528	0.423735000879785
0.0478425777284727	0.997477470925998	0.952057268148343	0.999823126060313	0.99331567362086	0.994356597211218	0.376472801181388
0.040639457702252	0.9990421287865	0.956296167746946	0.999518179225033	0.993024747643722	0.991878147880087	0.386329288926133
0.0460210014633146	0.9980671755792	0.959428281252632	0.99958009238038	0.987279778957542	0.986028369348973	0.419603392067122
0.0388050946988735	0.997215312387437	0.957110718694	0.999379433322024	0.993125023588576	0.986791808114865	0.401745808017079
0.0596987416241453	0.998067002356327	0.95677701095493	0.999810532181377	0.990802958202344	0.987758408230395	0.402544579138252
0.0441558177126487	0.99922673423878	0.955380455619467	0.99982088706109	0.987591279889152	0.995530190553854	0.390145841044061
0.0471383861058434	0.99818311242814	0.95589375269011	0.999504705562385	0.98137847401404	0.998517466440016	0.377506911443451
0.0438756242984239	0.998021200877129	0.958064306050985	0.999798867892494	0.996084588944897	0.995255688162815	0.408267673724724
0.058749043977113	0.99899518616309	0.955974168022326	0.99981970826352	0.996234696792124	0.995761232998316	0.397284187236752
0.0488376602916371	0.996516553841152	0.95410296003371	0.999662184285595	0.990358548251377	0.991686431468608	0.36631779122432
0.0414463666548357	0.996548157080128	0.958269161798657	0.999297067774952	0.99443652104294	0.995489476204416	0.391918148035535
0.04100910536186	0.997679948419444	0.95466592997062	0.999430909630334	0.990389917604866	0.952124171533369	0.369307849585812
0.0549304907210016	0.99879688634983	0.953567303621066	0.99988018722918	0.994491838402364	0.993708600485675	0.38448223942787
0.0432624198404768	0.999300534596107	0.955010283778316	0.999816429935565	0.99466809704756	0.985564791693137	0.396243808864622
0.0630808549282865	0.99735313547034	0.958449567690726	0.999697882570605	0.98987309860053	0.984805703226806	0.414798798495134
0.0607572933378109	0.9989817300278	0.957011093151642	0.999768141502663	0.988631516117727	0.992131715975783	0.399116331968967
0.0570822942570127	0.99801627599107	0.954032249841651	0.99981280901775	0.994386067376337	0.99393921108424	0.393637132506219
0.0611505952829553	0.997330493194895	0.954267076683897	0.999732561104373	0.987896745572872	0.994257053922194	0.39670228872932
0.0603359962457688	0.998666878221587	0.955802705723863	0.999617476080537	0.995402617596059	0.991645246827748	0.384804548242097
0.0519084466201832	0.998121637363572	0.957402795009366	0.99967053342087	0.998444713203042	0.99307028652301	0.397025907496676
0.0409740887613166	0.999262605683999	0.957482130987191	0.999548145537217	0.994825724396337	0.991229765435978	0.403403288744073
0.0521419935691852	0.99841380894768	0.955450724455178	0.99970422457968	0.984271226761504	0.997083837938722	0.391712825961336
0.0579195945196704	0.998942416480097	0.958229580820704	0.999512957844634	0.998202923171796	0.989961366937208	0.401395788051026
0.0500842383929544	0.998990685526956	0.955647253655605	0.999778711457223	0.992578251416254	0.990110421020878	0.389466803763327
0.0469802901174221	0.99882342534627	0.955119639955816	0.99970606382111	0.989850208810128	0.99267396629834	0.384999597361749
0.053052887760199	0.9985882106352	0.95738223226732	0.999675327543647	0.975611731544197	0.990376410195985	0.407181612173813
0.0624515120210622	0.997920415348914	0.958168486311528	0.999807725111155	0.997546159103637	0.996093402336813	0.417724433971663
0.0449593509280145	0.996726848853026	0.959019543255492	0.99967959060935	0.998145835593123	0.992070910413973	0.415399635609107
0.0430102172156651	0.998451310005256	0.958266745550043	0.99938838545857	0.988160742362024	0.980211979613162	0.403117820212113
0.0560633591501373	0.99902242297988	0.95585034472149	0.999785070606153	0.997201854880263	0.978790829878114	0.389079756954295
0.0591639156754211	0.997833968410243	0.958506929615226	0.99960862954039	0.996278433112262	0.99027058760907	0.415445872639943
0.0403022023829961	0.998814291318196	0.95608175783794	0.999633089419484	0.99665136608493	0.99394003238563	0.384210267580784
0.0530250268740288	0.997060719814272	0.959830182656428	0.999585172077923	0.98578802203572	0.986717516559583	0.414221044584815
0.0545317558912068	0.998448390104231	0.956213838947289	0.99968310452458	0.993796873849274	0.98843900463339	0.391757207944633
0.071930069983117	0.996179594394602	0.960276630675878	0.999547006669223	0.993281280638779	0.994045251336781	0.420059671782725
0.0322302746934032	0.998246664394867	0.95282617326948	0.999700194252275	0.990732092745735	0.993002679158907	0.363043805355811
0.0465250684327181	0.997955664893824	0.955966379534153	0.99969690388034	0.992046319830366	0.985811174314566	0.387574651168711
0.0441080178654979	0.998587796021854	0.957660987610492	0.999755501181611	0.995943775490943	0.984646670129312	0.414027586136738
0.0525697414391484	0.997448749629237	0.958577611566777	0.999639986099793	0.984348768464837	0.99425810526346	0.409724737671208
0.06011889139525	0.998614350497274	0.957244295034456	0.999831048605702	0.99770784203899	0.984103268918726	0.41804620006414
0.0403312658003918	0.998549402993084	0.956554050051582	0.999674704652696	0.992913602817166	0.990755869889508	0.409693078853688
0.0431455655419621	0.998329022053852	0.96000155006386	0.99961032293711	0.996547651071535	0.985599048808385	0.42809065995196
0.0449398815347782	0.998785082282394	0.957682799856191	0.99979312659318	0.995919690065666	0.995759337036433	0.420238912859357
0.0400540131481976	0.997782427869655	0.95065894113433	0.999836470408413	0.993428845512608	0.98480997647683	0.350393803084289
0.0495644337217657	0.998169076247195	0.955979377735383	0.99947602336983	0.979518642140268	0.987913525996093	0.378706144762328
0.0553800311036596	0.999240431547038	0.955912424744562	0.999795818984228	0.981311809250456	0.990883352537504	0.403920680362906
0.0415645547522374	0.998987582365381	0.955534409997273	0.999732273421521	0.986213171136502	0.99113837652486	0.38623752961048
0.0226155434527852	0.997857584860267	0.953225851025014	0.999569147918961	0.986359708706346	0.987312210946567	0.360427739406836
0.04327806735069	0.994697812727918	0.958781973293432	0.999228156255784	0.99292221430161	0.997501243363983	0.394644223031634
0.0609866807163566	0.998415236477768	0.951233247509694	0.999845715672025	0.980814149984483	0.997083824204038	0.360164958414128
0.0460529419277604	0.998418113241394	0.95506501710418	0.9996946865738	0.99317031649108	0.98896808943906	0.386882465540336
0.0458481900114049	0.99922424279001	0.956376738081446	0.999741499813548	0.986148447851143	0.992441893247815	0.394383187178257
0.0500526581582454	0.998007510390613	0.952937538052655	0.999767824148466	0.993327829813156	0.984664074963427	0.373300052716617
0.0493496236349354	0.998846627220988	0.95506884213942	0.999871282216181	0.9926721661368	0.996958864366446	0.408397346896501
0.049384611596741	0.99267731593616	0.960031223970279	0.999088575450225	0.990808487749433	0.984881930693585	0.409148185098389
0.0454746164834405	0.997116723058938	0.95434453463364	0.999760538512067	0.96238864889473	0.997358613367139	0.373210000450186
0.0424876927732678	0.997402270665216	0.952689632480816	0.999676949354845	0.98883557682235	0.99662752647429	0.370814569346645
0.0428500074172494	0.994835321899832	0.9578034181684	0.999454179581348	0.99461925189913	0.99551974270447	0.388546661729413
0.0383881521753745	0.99633243468669	0.956936320251363	0.999496969223212	0.99628178686113	0.992967877472602	0.394777156412802
0.0683477647491975	0.99871074519677	0.954073481915895	0.999761125215506	0.989214303519078	0.975428040570025	0.386928897318332
0.0531444474778761	0.997974898241458	0.954899273800374	0.999687794363173	0.994361333656647	0.99370238621269	0.379182805677051
0.0436946576691778	0.998042959125888	0.956845863020382	0.999626816519718	0.994903175142769	0.987070475729863	0.393942410035938
0.0374864172657996	0.996703681157994	0.947616282055312	0.99993581866848	0.986215917572431	0.9914485810318	0.344391044162265
0.0373363750025456	0.99865869990764	0.953825675328599	0.999802211814038	0.994402581134023	0.990224406155132	0.378588573705793
0.0533604539029135	0.996955302220716	0.955710328632298	0.99960067781013	0.995516649346551	0.984442319463648	0.382624430510443
0.0470505606473874	0.996724881071018	0.959541173869535	0.99955636809849	0.98429959178697	0.993764870713588	0.413359421132713
0.0479678759411451	0.9927828859029	0.959510522943387	0.99917070394542	0.990365243467505	0.991184654198564	0.410885787592877
0.057446011277431	0.997062073879323	0.957525013017643	0.999584505428064	0.991786205659863	0.99680921839533	0.389322893264307
0.045027947866753	0.998271764295822	0.9554482821228	0.999700281204405	0.986990792830905	0.98677763992705	0.391948265670417
0.0522815653330365	0.999065441363237	0.95638779275866	0.999760791495232	0.978647008554815	0.989846580604294	0.400836904248348
0.0436671422184072	0.99464260583163	0.959422446064983	0.9992480772107	0.97844930747756	0.994610299649593	0.408382135800929
0.057076793757322	0.99527455615744	0.960802681488494	0.999549677916826	0.99406272603599	0.992232622611145	0.426104024621472
0.0554450616648033	0.997910978060884	0.95811612821134	0.999665440043878	0.990397496408346	0.997400703723335	0.40481182172397
0.0450120966259719	0.999331952575797	0.95434679572564	0.999875667477646	0.992193462935626	0.995255122804725	0.391216143914184
0.0440818355883135	0.998854541252696	0.954998697059907	0.999849918981285	0.993261157298763	0.984359081692478	0.399920177695007
0.0515202365973698	0.997665590899396	0.955651371268582	0.99977226922162	0.99308302292401	0.98893078673399	0.395456081293058
0.0590490357063403	0.9982154880631	0.958490696576495	0.999457260045464	0.996961863000767	0.992067429691088	0.399673260220625
0.0430337485130247	0.999207751528041	0.957470216781078	0.999566681865077	0.991676688661649	0.984491459833151	0.402286008578144
0.047954532393636	0.996057970221066	0.960181459878704	0.999540326217544	0.987298254605242	0.98768764160586	0.419320723168207
0.0292532083667178	0.998841488471463	0.9560861785114	0.999651158780886	0.994090226725454	0.99464587495964	0.388511431580013
0.0561000564864059	0.99875392879872	0.956972715482582	0.999677075148807	0.989875364106498	0.986040173713853	0.40365972465245
0.0512811196414284	0.99470768148465	0.961131287802786	0.999418398014138	0.990472635175887	0.992031833480288	0.426540131129747
0.0594522100175682	0.998177535888202	0.957513252863547	0.999772796699563	0.992093609146665	0.997183319038904	0.403301255131895
0.0435474110107884	0.99838443796262	0.95165172619078	0.99988701542916	0.97929563651595	0.998367477594907	0.381524947864754
0.0477993315327247	0.997027882518866	0.955844549358235	0.999515504495672	0.99522821473326	0.997333414227338	0.383318520423705
0.041371013365535	0.997552413031756	0.95794766225419	0.999640522791963	0.98030992201796	0.99528614672572	0.405670199227528
0.0431288827824929	0.998550044022412	0.9575691493979	0.999786428661843	0.99504843646414	0.99163159872635	0.398685584490049
0.061655892189292	0.997682552378466	0.96062371298398	0.99978039541793	0.991397466891146	0.99765298385247	0.434997909794364
0.0550803802394428	0.996323119619652	0.958701981230529	0.999764159640848	0.973388871122473	0.984056724514457	0.444132561988535
0.0645041792742645	0.99824127504187	0.957314494344567	0.999447579731424	0.990540859480731	0.9927137403356	0.398406506140103
0.0492735287003268	0.998290444584043	0.953492159017317	0.999868370138436	0.995212598220302	0.992345376003323	0.390970296968707
0.0511606377504619	0.9988298477951	0.954323673440016	0.999804532060962	0.99223115571379	0.996224423370602	0.375166629951285
0.0446692578524354	0.997627629446284	0.954769442770237	0.999536262897218	0.984396947175643	0.997532885242926	0.391288101237716
0.0515132577134259	0.997633129507988	0.95878749457417	0.99948299636021	0.99088087290346	0.988296365145564	0.39873967545308
0.051387008665304	0.998349835820694	0.955421842584275	0.999725512389707	0.996380301029686	0.993179261192837	0.378417446990848
0.0397724943603059	0.99874586024658	0.951939825512	0.999858106584874	0.995295995796465	0.987843754558106	0.377037179887669
0.0413318483975066	0.998068368373164	0.955779074016217	0.999614131221055	0.983827649512344	0.995001108946066	0.389215855119455
0.0443925266688871	0.998716209306463	0.952135533713607	0.999877580158053	0.995443051629412	0.994595557039045	0.376732169811884
0.0483194415798342	0.99855734700469	0.955614754730152	0.99952443350624	0.998562589369538	0.98510302414236	0.384141391388012
0.0518194261825726	0.99888485115052	0.955682382528325	0.99963514332554	0.990632538762143	0.985757000319377	0.378877152215348
0.0377973740583916	0.997833349581005	0.95663128264548	0.999586685560278	0.986446758006998	0.996454743829183	0.397304064164079
0.0552507322690494	0.999607898721022	0.957093419310194	0.999773288344508	0.996472199774538	0.98050343408762	0.410487413349423
0.0431050579328305	0.998136588332943	0.954286477937265	0.999895767024463	0.983291993447397	0.984933769437023	0.394634961886995
0.0659263796636315	0.998952212623947	0.957603063333493	0.999816010210333	0.990468507632276	0.988532975184111	0.411723549114026
0.0669844119275346	0.99696275291291	0.95823142845039	0.999533676424295	0.991144944101143	0.996277327897957	0.409349411251473
0.0554228808913131	0.996545192709735	0.95747069903764	0.999273242755823	0.994571064000685	0.993899012352162	0.391701479629588
0.0339435018568474	0.997437626784364	0.956892691106576	0.999261518679394	0.998099473215874	0.989278516506536	0.378332752131874
0.0480631176935007	0.99753887948415	0.956489418225842	0.999389359063796	0.9919095393391	0.99274594859188	0.387501565291886
0.0432703484864339	0.99685141236667	0.957200351582792	0.999486902827602	0.987003532616954	0.994580991661538	0.3968856483053
0.0426549522934424	0.99920377564837	0.953884588312743	0.99976477796667	0.997466325099202	0.991398953078959	0.379984115847318
0.0687081915729314	0.996234364471766	0.962612248706063	0.999692853386522	0.993142794940946	0.997869880485613	0.446547672402034
0.051352121261672	0.998370617480265	0.957329705222045	0.9994968969635	0.985668418825674	0.98410958262809	0.402639864646749
0.0499497109155629	0.995899333645868	0.958854464333967	0.999560541937413	0.996065797000515	0.976074675503905	0.414968323026488
0.0402029785023955	0.998929329286195	0.95727697926341	0.999683882309852	0.997396178756674	0.972909507542119	0.411009192671984
0.0473039514258714	0.997642322066394	0.956999881358147	0.99946810999757	0.992408860539113	0.969758189244312	0.38991006240822
0.0504199386024009	0.993914782167264	0.956607198499783	0.999717242844548	0.993107145981033	0.994979887887397	0.391417753968063
0.0356888172819711	0.997304060924655	0.954623039790794	0.99974347019129	0.992518047682295	0.987529906908549	0.379954512706347
0.0513909049530836	0.99675603895376	0.95810519738022	0.99948624693285	0.997904829821622	0.996912136549032	0.396425742553468
0.0606786369225106	0.998610224127487	0.95775004857427	0.999784873140554	0.994782611967602	0.99374178330584	0.42582436419227
0.06862520934458	0.9941017157368	0.955918752129225	0.999581932824092	0.9958558036504	0.99290342071325	0.398767262917928
0.031084123568462	0.998655055485595	0.957189272172455	0.999785810950228	0.992671158193442	0.97795796488106	0.417659651714835
0.0568167886540592	0.99863501372489	0.954086763565139	0.999839868324703	0.988934234637033	0.998413541379212	0.388603317239893
0.0481309332770015	0.99787574111052	0.95755409865663	0.99956338629279	0.992738886909855	0.99043099338187	0.404443860945866
0.0542155140326405	0.997555063154028	0.95889095685649	0.999764008132711	0.996454394255084	0.991182391188513	0.428529281065481
0.0488918965952867	0.99536330729282	0.957206717706355	0.999333793359217	0.986841447607634	0.99715650976103	0.38104106506716
0.0547597172338484	0.996486270093448	0.957564641417313	0.999499297197955	0.995489273519053	0.985808230943833	0.398920760871834
0.0624607123145975	0.993898629970896	0.95946504728012	0.99939249850617	0.991960781109854	0.993141266958143	0.401221482496976
0.0388303586244861	0.998459195361688	0.95697240355567	0.999739928656973	0.993562969020476	0.990060439132205	0.40243287593658
0.0561342486777507	0.99701183001413	0.957925535534134	0.999421187871857	0.99711784923683	0.996092715647362	0.395954309992407
0.0572317288441143	0.998599196882543	0.954436062728632	0.999699725106613	0.996943157256473	0.99585927260406	0.387281987183941
0.0355392671607405	0.99401929395174	0.955679642266288	0.999589541524704	0.99293874471251	0.99616639485609	0.376909605527102
0.0444960293491911	0.998226968948577	0.959043694207165	0.999765437627697	0.993909673332475	0.99866467548687	0.418473487758678
0.0771565332507476	0.99892871875261	0.95800081954911	0.999774188025286	0.9957629306266	0.997199231342966	0.419870238568848
0.0446997877058673	0.998850224789173	0.954384379430165	0.999798428962342	0.989946239397064	0.98597307932694	0.386223148996236
0.0694993863004068	0.998287040159044	0.9559840197872	0.999809072086697	0.980063220318176	0.97323632043378	0.411103972625932
0.0521940587409842	0.997650307792358	0.956603348168235	0.999467322234278	0.970245502368435	0.99666164565174	0.390202620929364
0.0485686690555569	0.998048254443927	0.952415451900477	0.999921078943524	0.97302783133465	0.987525898002248	0.384208337986557
0.0353139498018022	0.995923362642004	0.954266030048895	0.999668969279756	0.983947110896756	0.978662875228135	0.387012328753345
0.0470690097528268	0.998426559147897	0.95765596510394	0.999636552326385	0.991061375047854	0.9866273422859	0.392287873171746
0.0459467082564977	0.99726741560814	0.951541355036945	0.999633846746713	0.996792065281557	0.994014897486755	0.360460062984291
0.0529923948687386	0.998783425019877	0.955196674828347	0.99972966546265	0.991637482940958	0.979318129082756	0.37908587156571
0.0497258165096182	0.998963570242081	0.957766547029293	0.999700823049614	0.994122235812995	0.985201943773758	0.411176234600598
0.0585967060611568	0.997566060534194	0.95748002768715	0.999359920784017	0.998119638166689	0.988912616897024	0.397159161588477
0.0334738670902453	0.994628985139307	0.944344041224122	0.999964940091484	0.992144410395989	0.995540880282383	0.324328745970756
0.0550854663405036	0.997437187521576	0.950429955146026	0.999866972368347	0.996519714210935	0.99678204640161	0.375855031520143
0.0544996457389319	0.996638723280832	0.957157001804634	0.999256895083752	0.989391969406592	0.987355624501457	0.387738646810293
0.0540235814507209	0.997549269229483	0.960127761365118	0.999421132873937	0.985855843048853	0.99635425441311	0.418412437421776
0.0468137642491964	0.996950255352573	0.959361867448227	0.999655808825622	0.99639067156642	0.992847691687278	0.417573915233267
0.058425253391603	0.996663487598076	0.958179649270775	0.99952037044679	0.987532081344855	0.99176142190958	0.395490740470344
0.0380226547493424	0.997122280981014	0.956274697344265	0.999406864416733	0.991137462823653	0.976146961080689	0.375565648460845
0.0364743924325355	0.998268407922437	0.951968463152077	0.99972120681576	0.9933258177792	0.994278730780852	0.36002304994458
0.0639405817122802	0.998746043891876	0.95647537715303	0.999559060819822	0.99050494522954	0.990921803956892	0.390571573709202
0.0415891985140175	0.994138810169706	0.957569806357452	0.99913612898007	0.983297738112371	0.98393294339241	0.386280160373273
0.0538655873721187	0.995752939866047	0.955385048328324	0.999554812576953	0.988601039021815	0.993440866858126	0.384516851208916
0.0560258433659995	0.998669222517155	0.95674868306189	0.999535171993142	0.98589478724244	0.983868537214804	0.389447734445247
0.0620761988037563	0.997636426345958	0.955728562362793	0.99966699634781	0.97941179172202	0.990658519855564	0.393752732136568
0.0493857035967552	0.994525659800073	0.961350973842082	0.999209579326676	0.995470809127813	0.989663741570356	0.433357308773355
0.0470144899329505	0.998095930994288	0.958360320086534	0.999587939357609	0.987310538174896	0.992198651854632	0.40244455902486
0.0533839719001576	0.99809391194955	0.9557461344596	0.999621289901677	0.975500494940308	0.990875288575256	0.381801634069961
0.0685672249224863	0.99937188193854	0.955140972765885	0.999749725464586	0.9890729751427	0.98750024922251	0.379606561199463
0.0610443472134144	0.994663717746506	0.95966488490905	0.999419232516155	0.97454321914933	0.979907216083807	0.416103554649798
0.0385858642393932	0.999046494651185	0.958245355974315	0.999739784540738	0.994723963884094	0.991008689225769	0.410761242610669
0.0394138617464334	0.998600032258647	0.954807206539842	0.999750773014317	0.995775561441375	0.989679650105738	0.383126255443386
0.0276597158088158	0.998367197373992	0.957422400912354	0.999718040718885	0.975773958968736	0.996833529327952	0.408826814711738
0.051235015751993	0.997093132313304	0.956511159117907	0.999852749441762	0.991617497655367	0.99690985712993	0.403907624107215
0.039411928991686	0.998722762245603	0.955752994928578	0.99986595657141	0.993748588808286	0.994058795650008	0.406424691891776
0.0337786324193116	0.99798082812478	0.952313471568054	0.999846732155054	0.9966226889577	0.993136652551457	0.387640684676288
0.04401653057655	0.999441798820837	0.957537854569025	0.999661610687917	0.992792987785756	0.988845207852197	0.401077448155899
0.0493550282733278	0.99790607091789	0.953450671000893	0.999845184968028	0.9692952929823	0.982812835218417	0.369194547300775
0.0500437478189194	0.998601504591754	0.959144374004014	0.999717405705327	0.97850992500963	0.989975825818882	0.427995884959095
0.0433467401756768	0.998840619904456	0.95391675528811	0.999857681953803	0.992390731166634	0.989255831870018	0.382619923301332
0.0527475721019034	0.997190481899356	0.960402379680662	0.999766306920382	0.99439586309504	0.992521331359465	0.425682686468413
0.0428839183607677	0.998184139493381	0.956418908542707	0.999573358833566	0.992893473311833	0.99609683074646	0.376001692478176
0.0408131554810055	0.99814653040537	0.952662691051115	0.999782021267544	0.989623785457036	0.986222174326863	0.385270135253842
0.0551638950865964	0.99808662234508	0.95676838769801	0.999630290956555	0.994836356822328	0.989840124389607	0.402313844456401
0.0510558722509902	0.993564885541233	0.957079007651603	0.998816622685698	0.99262413695774	0.989151036049833	0.381610324776223
0.0549638079866013	0.997197990617304	0.959940345044904	0.999594031280334	0.989692887417114	0.989164585437573	0.424160171549814
0.0381014578974744	0.99537890320444	0.946169256842503	0.999936028042584	0.995042389818308	0.992048866701603	0.356116970650397
0.0518764283362496	0.998043807197346	0.957601450564865	0.999633188158284	0.990750401075815	0.98827130415517	0.399313273842804
0.0565447258322881	0.996532183304114	0.95628709657689	0.999753663651512	0.99511317964035	0.995958124840447	0.402120237004023
0.0462637328127149	0.997498932487735	0.95905532602363	0.999387313823276	0.985558245031089	0.971660554285666	0.400812232664478
0.0484091666138127	0.997174702903803	0.95413141336879	0.99964923735541	0.99532798557586	0.98405155813519	0.37196221063763
0.04961759811909	0.997524177286516	0.96065155371151	0.999740148211732	0.996047414476326	0.967257909142134	0.435050732226238
0.0498588912912806	0.997973210822139	0.95333181393292	0.999722879095978	0.975898911995462	0.988251193779835	0.362747046011171
0.0404276612507768	0.994508220962987	0.950919271394228	0.999613730393903	0.994107960706492	0.983648999908638	0.340174060460363
0.0597550932947035	0.99604299184544	0.95739969865354	0.999825766461686	0.992104981671493	0.987324179664779	0.402774934140157
0.0613153256345966	0.998492038854956	0.953707992474219	0.99974781251884	0.990502214344347	0.993781196418577	0.375374377088203
0.0523778494161574	0.9986671455969	0.956088994654397	0.999756531682724	0.98632514528338	0.981961454128084	0.405025233024092
0.0511296554050193	0.997835989870415	0.952622886723724	0.999806367746	0.994440970701803	0.985823939579064	0.361466298484321
0.045478153608967	0.996418685221862	0.94818051649778	0.99975565457707	0.98936059690806	0.9918243498364	0.341149144935951
0.0410281966725639	0.997974183715637	0.95669230156267	0.999594544146847	0.998115130931543	0.978770441366294	0.383504383538962
0.0620339824051345	0.994659545885783	0.958711390669188	0.999389147446196	0.99629786860913	0.985300725522783	0.405225324517101
0.0425230575571009	0.998084226456935	0.95544460118852	0.999703898446335	0.992644541117684	0.961506105709114	0.40348577383618
0.0476895435220389	0.999070692084012	0.956288546243576	0.999789922165728	0.99740384259949	0.971551999704814	0.403929507191702
0.0471402481098662	0.9986749491671	0.95420644459552	0.999757706983816	0.987740578291488	0.992386433211235	0.383681248217714
0.0460587867075668	0.997624997582683	0.956610875848393	0.999657433417504	0.992764664504213	0.996554047136492	0.398668036454292
0.0614988703755179	0.9935282195351	0.957075865882604	0.999375087037855	0.996165541442934	0.982366899339975	0.389932817984257
0.049749807449146	0.99901259842694	0.95794811338561	0.999538322561788	0.98619733522141	0.973336890641386	0.4093549878654
0.0416707050691524	0.998748179601194	0.954040416667156	0.999843556707474	0.990607238506565	0.990692327806398	0.39808903805687
0.0451957548462371	0.998193359215447	0.958488165596753	0.999834130708343	0.99219565902194	0.990602223525512	0.432924272371997
0.0438218046977851	0.997864644274931	0.955479992564342	0.999840957454377	0.986496519377985	0.997846419340326	0.398443125002844
0.0770913846418124	0.9980360520257	0.95689025089994	0.99957563122153	0.996845840154722	0.986293944203039	0.394925554378051
0.0470258222851392	0.998540099953438	0.954644170813402	0.999670857504812	0.987022550946514	0.995527617701938	0.367607953467244
0.0491326251087395	0.998450584884322	0.956343169902907	0.999795558122697	0.992286738244607	0.99228089421359	0.40663035672961
0.0446435264416203	0.995926230656667	0.957069695588485	0.999313906055886	0.99538532962388	0.994965907140684	0.38235085005225
0.0436195687434946	0.99891239968159	0.956098526762961	0.999717769209112	0.967239462363808	0.995666702732349	0.39844663703767
0.0555531891946032	0.999145634637283	0.957221014157486	0.999651167978855	0.994063184260795	0.986513236226782	0.404667282891206
0.0609930775441859	0.995636950487557	0.956661317799175	0.999695231543937	0.98721175603133	0.9891033451915	0.392423564778604
0.0586324927427981	0.998126536953387	0.95871872849558	0.999752283589111	0.985861684484956	0.99359274215497	0.418971598019675
0.0398929375396171	0.99851569078994	0.953395166954098	0.999852210668477	0.982348474438466	0.98994306831918	0.371882397541021
0.0487013098041051	0.997870106695656	0.956904597520905	0.999800114518806	0.99840091647701	0.993371865426888	0.407140928883457
0.0524327196409366	0.998473625662471	0.956310785670062	0.999719881699127	0.990992572353204	0.993509272799946	0.390944492186152
0.054829728529151	0.996734943986252	0.958979619884848	0.99929418135124	0.99262232582932	0.9889403634169	0.396216481653883
