# Supplementary material for: Empirical comparison of cross-platform normalization methods for gene expression data
Source: BMC Bioinformatics. 2011 Dec 7;12:467. doi: 10.1186/1471-2105-12-467 (PMC3314675; doi:10.1186/1471-2105-12-467)
Supplement: Additional file 4 — Raw bootstrap results for all statistics presented. [file 1471-2105-12-467-S4.zip › bootstraps/figure11/bsresults.csv]

data.set.1	data.set.2	iteration	correlation
AFX-ILM A	AFX-ILM B	1	0.858561562109052
AFX-ILM N	AFX-ILM B	1	0.577460034791207
ABI-AG1 B	AFX-ILM B	1	0.0979239566171928
AFX-ILM B-2	AFX-ILM B	1	0.99705298054052
AFX-ILM A	AFX-ILM T	1	0.453997790324201
AFX-ILM N	AFX-ILM T	1	0.748417063980256
ABI-AG1 B	AFX-ILM T	1	0.0419642537059399
AFX-ILM B-2	AFX-ILM T	1	0.466468655434628
AFX-ILM A	ABI-AG1 A	1	0.100347172356274
AFX-ILM N	ABI-AG1 A	1	0.0733296101020993
ABI-AG1 B	ABI-AG1 A	1	0.87683468689138
AFX-ILM B-2	ABI-AG1 A	1	0.0740838738860217
AFX-ILM A	AFX-ILM A-2	1	0.997597813677688
AFX-ILM N	AFX-ILM A-2	1	0.589617599378049
ABI-AG1 B	AFX-ILM A-2	1	0.0802614925213067
AFX-ILM B-2	AFX-ILM A-2	1	0.861971043539823
AFX-ILM A	AFX-ILM B	2	0.85970709213067
AFX-ILM N	AFX-ILM B	2	0.561591921451888
ABI-AG1 B	AFX-ILM B	2	0.0995247442204822
AFX-ILM B-2	AFX-ILM B	2	0.997448256122892
AFX-ILM A	AFX-ILM T	2	0.421045072095886
AFX-ILM N	AFX-ILM T	2	0.71246716535893
ABI-AG1 B	AFX-ILM T	2	0.0179294611067813
AFX-ILM B-2	AFX-ILM T	2	0.440500885962246
AFX-ILM A	ABI-AG1 A	2	0.108711927530752
AFX-ILM N	ABI-AG1 A	2	0.076489604530442
ABI-AG1 B	ABI-AG1 A	2	0.874357051319294
AFX-ILM B-2	ABI-AG1 A	2	0.0830866286322244
AFX-ILM A	AFX-ILM A-2	2	0.99765456267303
AFX-ILM N	AFX-ILM A-2	2	0.57256618644491
ABI-AG1 B	AFX-ILM A-2	2	0.0823333906147679
AFX-ILM B-2	AFX-ILM A-2	2	0.861322265900495
AFX-ILM A	AFX-ILM B	3	0.862224076871124
AFX-ILM N	AFX-ILM B	3	0.566809339676077
ABI-AG1 B	AFX-ILM B	3	0.101423343877609
AFX-ILM B-2	AFX-ILM B	3	0.99810007762534
AFX-ILM A	AFX-ILM T	3	0.465820140038526
AFX-ILM N	AFX-ILM T	3	0.736945003799707
ABI-AG1 B	AFX-ILM T	3	0.0596239411394803
AFX-ILM B-2	AFX-ILM T	3	0.47272119184577
AFX-ILM A	ABI-AG1 A	3	0.0986737525890414
AFX-ILM N	ABI-AG1 A	3	0.067437623825849
ABI-AG1 B	ABI-AG1 A	3	0.87909670909843
AFX-ILM B-2	ABI-AG1 A	3	0.0734906457459124
AFX-ILM A	AFX-ILM A-2	3	0.994700793975001
AFX-ILM N	AFX-ILM A-2	3	0.582467203433314
ABI-AG1 B	AFX-ILM A-2	3	0.0821561139455012
AFX-ILM B-2	AFX-ILM A-2	3	0.858847458783134
AFX-ILM A	AFX-ILM B	4	0.85985188347321
AFX-ILM N	AFX-ILM B	4	0.579334807255614
ABI-AG1 B	AFX-ILM B	4	0.0949653451079778
AFX-ILM B-2	AFX-ILM B	4	0.997209614098842
AFX-ILM A	AFX-ILM T	4	0.440523351280003
AFX-ILM N	AFX-ILM T	4	0.711865808806782
ABI-AG1 B	AFX-ILM T	4	0.0576066127878804
AFX-ILM B-2	AFX-ILM T	4	0.457246789127331
AFX-ILM A	ABI-AG1 A	4	0.099314466394455
AFX-ILM N	ABI-AG1 A	4	0.0686040052277918
ABI-AG1 B	ABI-AG1 A	4	0.876178161139161
AFX-ILM B-2	ABI-AG1 A	4	0.0741868235146484
AFX-ILM A	AFX-ILM A-2	4	0.997306959583062
AFX-ILM N	AFX-ILM A-2	4	0.598796435084995
ABI-AG1 B	AFX-ILM A-2	4	0.07932566353621
AFX-ILM B-2	AFX-ILM A-2	4	0.861179583606027
AFX-ILM A	AFX-ILM B	5	0.860708821962341
AFX-ILM N	AFX-ILM B	5	0.55514629205185
ABI-AG1 B	AFX-ILM B	5	0.101783997553956
AFX-ILM B-2	AFX-ILM B	5	0.996874486096194
AFX-ILM A	AFX-ILM T	5	0.440841625766475
AFX-ILM N	AFX-ILM T	5	0.756546858100176
ABI-AG1 B	AFX-ILM T	5	0.0395760912637019
AFX-ILM B-2	AFX-ILM T	5	0.459498840386920
AFX-ILM A	ABI-AG1 A	5	0.103147396663133
AFX-ILM N	ABI-AG1 A	5	0.0640749870615688
ABI-AG1 B	ABI-AG1 A	5	0.877031862828863
AFX-ILM B-2	ABI-AG1 A	5	0.079207446140688
AFX-ILM A	AFX-ILM A-2	5	0.997117323157947
AFX-ILM N	AFX-ILM A-2	5	0.56456510579461
ABI-AG1 B	AFX-ILM A-2	5	0.0831069191080441
AFX-ILM B-2	AFX-ILM A-2	5	0.861625012233682
AFX-ILM A	AFX-ILM B	6	0.861072432243802
AFX-ILM N	AFX-ILM B	6	0.566506483967813
ABI-AG1 B	AFX-ILM B	6	0.0986163665047
AFX-ILM B-2	AFX-ILM B	6	0.99758941867825
AFX-ILM A	AFX-ILM T	6	0.473541457181902
AFX-ILM N	AFX-ILM T	6	0.758129115578409
ABI-AG1 B	AFX-ILM T	6	0.0423781760816564
AFX-ILM B-2	AFX-ILM T	6	0.481090463375572
AFX-ILM A	ABI-AG1 A	6	0.0994234978613554
AFX-ILM N	ABI-AG1 A	6	0.0678690726977753
ABI-AG1 B	ABI-AG1 A	6	0.880092073504133
AFX-ILM B-2	ABI-AG1 A	6	0.0706420837357889
AFX-ILM A	AFX-ILM A-2	6	0.995578459951014
AFX-ILM N	AFX-ILM A-2	6	0.57200226928145
ABI-AG1 B	AFX-ILM A-2	6	0.0771921960442606
AFX-ILM B-2	AFX-ILM A-2	6	0.861406352159762
AFX-ILM A	AFX-ILM B	7	0.861410274093479
AFX-ILM N	AFX-ILM B	7	0.581351183182836
ABI-AG1 B	AFX-ILM B	7	0.0996110170874891
AFX-ILM B-2	AFX-ILM B	7	0.997311373023539
AFX-ILM A	AFX-ILM T	7	0.447610522795746
AFX-ILM N	AFX-ILM T	7	0.746773655326076
ABI-AG1 B	AFX-ILM T	7	0.0490223868353768
AFX-ILM B-2	AFX-ILM T	7	0.463552980241979
AFX-ILM A	ABI-AG1 A	7	0.106110627204656
AFX-ILM N	ABI-AG1 A	7	0.0665001633112051
ABI-AG1 B	ABI-AG1 A	7	0.878400339917618
AFX-ILM B-2	ABI-AG1 A	7	0.0734828029663988
AFX-ILM A	AFX-ILM A-2	7	0.99456786079015
AFX-ILM N	AFX-ILM A-2	7	0.589571742320592
ABI-AG1 B	AFX-ILM A-2	7	0.0837670272335604
AFX-ILM B-2	AFX-ILM A-2	7	0.85622037951409
AFX-ILM A	AFX-ILM B	8	0.860305823034419
AFX-ILM N	AFX-ILM B	8	0.561422788803359
ABI-AG1 B	AFX-ILM B	8	0.095819887650574
AFX-ILM B-2	AFX-ILM B	8	0.997655300437366
AFX-ILM A	AFX-ILM T	8	0.464096539235294
AFX-ILM N	AFX-ILM T	8	0.767669960899262
ABI-AG1 B	AFX-ILM T	8	0.058467093987931
AFX-ILM B-2	AFX-ILM T	8	0.468558033632134
AFX-ILM A	ABI-AG1 A	8	0.106409084516478
AFX-ILM N	ABI-AG1 A	8	0.0662815289641573
ABI-AG1 B	ABI-AG1 A	8	0.878191864136072
AFX-ILM B-2	ABI-AG1 A	8	0.0766840688605937
AFX-ILM A	AFX-ILM A-2	8	0.995685641211367
AFX-ILM N	AFX-ILM A-2	8	0.56705929166504
ABI-AG1 B	AFX-ILM A-2	8	0.0784263831712182
AFX-ILM B-2	AFX-ILM A-2	8	0.860128543209134
AFX-ILM A	AFX-ILM B	9	0.858828607727409
AFX-ILM N	AFX-ILM B	9	0.579833033045137
ABI-AG1 B	AFX-ILM B	9	0.0992442191338467
AFX-ILM B-2	AFX-ILM B	9	0.996371874936308
AFX-ILM A	AFX-ILM T	9	0.42842269410452
AFX-ILM N	AFX-ILM T	9	0.744900165335989
ABI-AG1 B	AFX-ILM T	9	0.0340250872164802
AFX-ILM B-2	AFX-ILM T	9	0.455652522711595
AFX-ILM A	ABI-AG1 A	9	0.104731572059741
AFX-ILM N	ABI-AG1 A	9	0.069302399463624
ABI-AG1 B	ABI-AG1 A	9	0.867061844653965
AFX-ILM B-2	ABI-AG1 A	9	0.0759653940367607
AFX-ILM A	AFX-ILM A-2	9	0.997219131006048
AFX-ILM N	AFX-ILM A-2	9	0.592583605180417
ABI-AG1 B	AFX-ILM A-2	9	0.0828521322353579
AFX-ILM B-2	AFX-ILM A-2	9	0.860067490439708
AFX-ILM A	AFX-ILM B	10	0.856111536632971
AFX-ILM N	AFX-ILM B	10	0.584124503265118
ABI-AG1 B	AFX-ILM B	10	0.100754131361642
AFX-ILM B-2	AFX-ILM B	10	0.998091173480344
AFX-ILM A	AFX-ILM T	10	0.460368837062791
AFX-ILM N	AFX-ILM T	10	0.744712273689815
ABI-AG1 B	AFX-ILM T	10	0.0477236870303054
AFX-ILM B-2	AFX-ILM T	10	0.480365375920325
AFX-ILM A	ABI-AG1 A	10	0.112032394278384
AFX-ILM N	ABI-AG1 A	10	0.0670139824729095
ABI-AG1 B	ABI-AG1 A	10	0.875121643467215
AFX-ILM B-2	ABI-AG1 A	10	0.0809027640250484
AFX-ILM A	AFX-ILM A-2	10	0.998216708431814
AFX-ILM N	AFX-ILM A-2	10	0.591941584561351
ABI-AG1 B	AFX-ILM A-2	10	0.0808597264582559
AFX-ILM B-2	AFX-ILM A-2	10	0.8565925882034
AFX-ILM A	AFX-ILM B	11	0.854798795301229
AFX-ILM N	AFX-ILM B	11	0.576982816184348
ABI-AG1 B	AFX-ILM B	11	0.096507329837475
AFX-ILM B-2	AFX-ILM B	11	0.99717618980041
AFX-ILM A	AFX-ILM T	11	0.480108924977182
AFX-ILM N	AFX-ILM T	11	0.772218231170703
ABI-AG1 B	AFX-ILM T	11	0.0463543197531743
AFX-ILM B-2	AFX-ILM T	11	0.491143905861837
AFX-ILM A	ABI-AG1 A	11	0.105939174282859
AFX-ILM N	ABI-AG1 A	11	0.0685740729311083
ABI-AG1 B	ABI-AG1 A	11	0.879533784765757
AFX-ILM B-2	ABI-AG1 A	11	0.0724716143187249
AFX-ILM A	AFX-ILM A-2	11	0.996257113305035
AFX-ILM N	AFX-ILM A-2	11	0.587382259379154
ABI-AG1 B	AFX-ILM A-2	11	0.0837313324276923
AFX-ILM B-2	AFX-ILM A-2	11	0.858466272109957
AFX-ILM A	AFX-ILM B	12	0.859002519928906
AFX-ILM N	AFX-ILM B	12	0.567938702156628
ABI-AG1 B	AFX-ILM B	12	0.0956398688301185
AFX-ILM B-2	AFX-ILM B	12	0.997270160571952
AFX-ILM A	AFX-ILM T	12	0.448567970466236
AFX-ILM N	AFX-ILM T	12	0.730711509743994
ABI-AG1 B	AFX-ILM T	12	0.0433579979222806
AFX-ILM B-2	AFX-ILM T	12	0.464812289742396
AFX-ILM A	ABI-AG1 A	12	0.110484646998782
AFX-ILM N	ABI-AG1 A	12	0.0788117042624705
ABI-AG1 B	ABI-AG1 A	12	0.87514113486302
AFX-ILM B-2	ABI-AG1 A	12	0.0785921863218692
AFX-ILM A	AFX-ILM A-2	12	0.995909158149377
AFX-ILM N	AFX-ILM A-2	12	0.578806446133746
ABI-AG1 B	AFX-ILM A-2	12	0.0821990316811254
AFX-ILM B-2	AFX-ILM A-2	12	0.86006924827266
AFX-ILM A	AFX-ILM B	13	0.859392185508638
AFX-ILM N	AFX-ILM B	13	0.586729864456769
ABI-AG1 B	AFX-ILM B	13	0.103151566490746
AFX-ILM B-2	AFX-ILM B	13	0.99751590573245
AFX-ILM A	AFX-ILM T	13	0.470760684432678
AFX-ILM N	AFX-ILM T	13	0.771028443242967
ABI-AG1 B	AFX-ILM T	13	0.0391607754394202
AFX-ILM B-2	AFX-ILM T	13	0.48554338042487
AFX-ILM A	ABI-AG1 A	13	0.105779677164315
AFX-ILM N	ABI-AG1 A	13	0.0599030938679392
ABI-AG1 B	ABI-AG1 A	13	0.877914661074643
AFX-ILM B-2	ABI-AG1 A	13	0.0762481878800582
AFX-ILM A	AFX-ILM A-2	13	0.997361456949402
AFX-ILM N	AFX-ILM A-2	13	0.595624754677207
ABI-AG1 B	AFX-ILM A-2	13	0.085369998482588
AFX-ILM B-2	AFX-ILM A-2	13	0.856816793908625
AFX-ILM A	AFX-ILM B	14	0.860036445477929
AFX-ILM N	AFX-ILM B	14	0.581001512715873
ABI-AG1 B	AFX-ILM B	14	0.0997900531850437
AFX-ILM B-2	AFX-ILM B	14	0.996537353049517
AFX-ILM A	AFX-ILM T	14	0.464106006146041
AFX-ILM N	AFX-ILM T	14	0.76472984664371
ABI-AG1 B	AFX-ILM T	14	0.0392864140030159
AFX-ILM B-2	AFX-ILM T	14	0.475450257701521
AFX-ILM A	ABI-AG1 A	14	0.101853697170928
AFX-ILM N	ABI-AG1 A	14	0.0736043838239235
ABI-AG1 B	ABI-AG1 A	14	0.878510500164197
AFX-ILM B-2	ABI-AG1 A	14	0.0750341096900369
AFX-ILM A	AFX-ILM A-2	14	0.996252126151361
AFX-ILM N	AFX-ILM A-2	14	0.594804633287368
ABI-AG1 B	AFX-ILM A-2	14	0.083535857110338
AFX-ILM B-2	AFX-ILM A-2	14	0.860475746204516
AFX-ILM A	AFX-ILM B	15	0.860378049154932
AFX-ILM N	AFX-ILM B	15	0.604539387609859
ABI-AG1 B	AFX-ILM B	15	0.0984746739821504
AFX-ILM B-2	AFX-ILM B	15	0.997960009917948
AFX-ILM A	AFX-ILM T	15	0.450779504868195
AFX-ILM N	AFX-ILM T	15	0.739123055022782
ABI-AG1 B	AFX-ILM T	15	0.0313457903578005
AFX-ILM B-2	AFX-ILM T	15	0.466800796710281
AFX-ILM A	ABI-AG1 A	15	0.099779268320432
AFX-ILM N	ABI-AG1 A	15	0.062172556612227
ABI-AG1 B	ABI-AG1 A	15	0.876301792149308
AFX-ILM B-2	ABI-AG1 A	15	0.073825899980003
AFX-ILM A	AFX-ILM A-2	15	0.99716500737494
AFX-ILM N	AFX-ILM A-2	15	0.619320947901204
ABI-AG1 B	AFX-ILM A-2	15	0.079732861135616
AFX-ILM B-2	AFX-ILM A-2	15	0.86137180263646
AFX-ILM A	AFX-ILM B	16	0.86043629911984
AFX-ILM N	AFX-ILM B	16	0.5709183941334
ABI-AG1 B	AFX-ILM B	16	0.0979265870312705
AFX-ILM B-2	AFX-ILM B	16	0.997676434791508
AFX-ILM A	AFX-ILM T	16	0.424664984133904
AFX-ILM N	AFX-ILM T	16	0.726646881628292
ABI-AG1 B	AFX-ILM T	16	0.0443838475133624
AFX-ILM B-2	AFX-ILM T	16	0.445001988723356
AFX-ILM A	ABI-AG1 A	16	0.101851148949867
AFX-ILM N	ABI-AG1 A	16	0.0752624664215191
ABI-AG1 B	ABI-AG1 A	16	0.877017371406301
AFX-ILM B-2	ABI-AG1 A	16	0.0741088754689223
AFX-ILM A	AFX-ILM A-2	16	0.996797726931742
AFX-ILM N	AFX-ILM A-2	16	0.580479030783133
ABI-AG1 B	AFX-ILM A-2	16	0.0842993133105239
AFX-ILM B-2	AFX-ILM A-2	16	0.85958093892132
AFX-ILM A	AFX-ILM B	17	0.860847697847917
AFX-ILM N	AFX-ILM B	17	0.585372927624328
ABI-AG1 B	AFX-ILM B	17	0.100559670332867
AFX-ILM B-2	AFX-ILM B	17	0.996344183099395
AFX-ILM A	AFX-ILM T	17	0.458331900815696
AFX-ILM N	AFX-ILM T	17	0.757946099200722
ABI-AG1 B	AFX-ILM T	17	0.0428380596837886
AFX-ILM B-2	AFX-ILM T	17	0.466179232957977
AFX-ILM A	ABI-AG1 A	17	0.101400505141531
AFX-ILM N	ABI-AG1 A	17	0.0577699243105222
ABI-AG1 B	ABI-AG1 A	17	0.874907856909517
AFX-ILM B-2	ABI-AG1 A	17	0.0686009842315218
AFX-ILM A	AFX-ILM A-2	17	0.995590772620444
AFX-ILM N	AFX-ILM A-2	17	0.598287349022167
ABI-AG1 B	AFX-ILM A-2	17	0.0785523792640115
AFX-ILM B-2	AFX-ILM A-2	17	0.860718866261604
AFX-ILM A	AFX-ILM B	18	0.858245130972142
AFX-ILM N	AFX-ILM B	18	0.580811195364198
ABI-AG1 B	AFX-ILM B	18	0.107299827900806
AFX-ILM B-2	AFX-ILM B	18	0.997039261131842
AFX-ILM A	AFX-ILM T	18	0.463536383135855
AFX-ILM N	AFX-ILM T	18	0.733794091788806
ABI-AG1 B	AFX-ILM T	18	0.0581347150580268
AFX-ILM B-2	AFX-ILM T	18	0.471809458426768
AFX-ILM A	ABI-AG1 A	18	0.103366344659894
AFX-ILM N	ABI-AG1 A	18	0.0752409090268825
ABI-AG1 B	ABI-AG1 A	18	0.874207579498155
AFX-ILM B-2	ABI-AG1 A	18	0.0716658850872036
AFX-ILM A	AFX-ILM A-2	18	0.996417070333649
AFX-ILM N	AFX-ILM A-2	18	0.591709695072476
ABI-AG1 B	AFX-ILM A-2	18	0.0849469509625916
AFX-ILM B-2	AFX-ILM A-2	18	0.860626191208252
AFX-ILM A	AFX-ILM B	19	0.859636683282228
AFX-ILM N	AFX-ILM B	19	0.575641411812341
ABI-AG1 B	AFX-ILM B	19	0.101523581149288
AFX-ILM B-2	AFX-ILM B	19	0.997728326844533
AFX-ILM A	AFX-ILM T	19	0.450396973723316
AFX-ILM N	AFX-ILM T	19	0.737220574763317
ABI-AG1 B	AFX-ILM T	19	0.0457774438252061
AFX-ILM B-2	AFX-ILM T	19	0.46822639845001
AFX-ILM A	ABI-AG1 A	19	0.100167433576274
AFX-ILM N	ABI-AG1 A	19	0.0712082689156505
ABI-AG1 B	ABI-AG1 A	19	0.87720601407832
AFX-ILM B-2	ABI-AG1 A	19	0.0738423816463946
AFX-ILM A	AFX-ILM A-2	19	0.997683360478512
AFX-ILM N	AFX-ILM A-2	19	0.591918185877063
ABI-AG1 B	AFX-ILM A-2	19	0.0886762466565634
AFX-ILM B-2	AFX-ILM A-2	19	0.857883973015994
AFX-ILM A	AFX-ILM B	20	0.859721145787801
AFX-ILM N	AFX-ILM B	20	0.56948006715625
ABI-AG1 B	AFX-ILM B	20	0.0985586396903537
AFX-ILM B-2	AFX-ILM B	20	0.997379201418147
AFX-ILM A	AFX-ILM T	20	0.461495021353455
AFX-ILM N	AFX-ILM T	20	0.738333937028617
ABI-AG1 B	AFX-ILM T	20	0.0529622468771546
AFX-ILM B-2	AFX-ILM T	20	0.470032371226526
AFX-ILM A	ABI-AG1 A	20	0.103170624092492
AFX-ILM N	ABI-AG1 A	20	0.0496729952898147
ABI-AG1 B	ABI-AG1 A	20	0.873096476891803
AFX-ILM B-2	ABI-AG1 A	20	0.0702235481736084
AFX-ILM A	AFX-ILM A-2	20	0.997619558108402
AFX-ILM N	AFX-ILM A-2	20	0.58097361741294
ABI-AG1 B	AFX-ILM A-2	20	0.0821788408357921
AFX-ILM B-2	AFX-ILM A-2	20	0.858003307553341
AFX-ILM A	AFX-ILM B	21	0.859275603845769
AFX-ILM N	AFX-ILM B	21	0.58692314414194
ABI-AG1 B	AFX-ILM B	21	0.0970362170505174
AFX-ILM B-2	AFX-ILM B	21	0.997591105053169
AFX-ILM A	AFX-ILM T	21	0.442452939291591
AFX-ILM N	AFX-ILM T	21	0.753257697071049
ABI-AG1 B	AFX-ILM T	21	0.0275947834210704
AFX-ILM B-2	AFX-ILM T	21	0.456872743894286
AFX-ILM A	ABI-AG1 A	21	0.0994408758415028
AFX-ILM N	ABI-AG1 A	21	0.0696032699899322
ABI-AG1 B	ABI-AG1 A	21	0.876537490377649
AFX-ILM B-2	ABI-AG1 A	21	0.0673012963842777
AFX-ILM A	AFX-ILM A-2	21	0.997311336205457
AFX-ILM N	AFX-ILM A-2	21	0.600886003152435
ABI-AG1 B	AFX-ILM A-2	21	0.084914108290865
AFX-ILM B-2	AFX-ILM A-2	21	0.858257857964603
AFX-ILM A	AFX-ILM B	22	0.85893547184024
AFX-ILM N	AFX-ILM B	22	0.591833167933767
ABI-AG1 B	AFX-ILM B	22	0.100101466413646
AFX-ILM B-2	AFX-ILM B	22	0.997814757011834
AFX-ILM A	AFX-ILM T	22	0.464140726193474
AFX-ILM N	AFX-ILM T	22	0.73989137287333
ABI-AG1 B	AFX-ILM T	22	0.0491116554608342
AFX-ILM B-2	AFX-ILM T	22	0.477287030802593
AFX-ILM A	ABI-AG1 A	22	0.103085818801404
AFX-ILM N	ABI-AG1 A	22	0.0718679157294272
ABI-AG1 B	ABI-AG1 A	22	0.873573703843339
AFX-ILM B-2	ABI-AG1 A	22	0.0718888810215101
AFX-ILM A	AFX-ILM A-2	22	0.996241786150505
AFX-ILM N	AFX-ILM A-2	22	0.593759241039256
ABI-AG1 B	AFX-ILM A-2	22	0.0844866952272299
AFX-ILM B-2	AFX-ILM A-2	22	0.857255373556777
AFX-ILM A	AFX-ILM B	23	0.858253890881767
AFX-ILM N	AFX-ILM B	23	0.584261089928722
ABI-AG1 B	AFX-ILM B	23	0.0933050333111026
AFX-ILM B-2	AFX-ILM B	23	0.997930007754259
AFX-ILM A	AFX-ILM T	23	0.448689207288355
AFX-ILM N	AFX-ILM T	23	0.730517231538703
ABI-AG1 B	AFX-ILM T	23	0.0510234078835119
AFX-ILM B-2	AFX-ILM T	23	0.460157152863385
AFX-ILM A	ABI-AG1 A	23	0.105589623103342
AFX-ILM N	ABI-AG1 A	23	0.0725394350984125
ABI-AG1 B	ABI-AG1 A	23	0.879979586398719
AFX-ILM B-2	ABI-AG1 A	23	0.0756909263723966
AFX-ILM A	AFX-ILM A-2	23	0.997150363145072
AFX-ILM N	AFX-ILM A-2	23	0.599136653050523
ABI-AG1 B	AFX-ILM A-2	23	0.0774091360205673
AFX-ILM B-2	AFX-ILM A-2	23	0.859554387464468
AFX-ILM A	AFX-ILM B	24	0.862046192568485
AFX-ILM N	AFX-ILM B	24	0.568642245906033
ABI-AG1 B	AFX-ILM B	24	0.0945466670539518
AFX-ILM B-2	AFX-ILM B	24	0.99650473701437
AFX-ILM A	AFX-ILM T	24	0.443849489861098
AFX-ILM N	AFX-ILM T	24	0.734945337058761
ABI-AG1 B	AFX-ILM T	24	0.0461329487556396
AFX-ILM B-2	AFX-ILM T	24	0.461145371628985
AFX-ILM A	ABI-AG1 A	24	0.0978445705511633
AFX-ILM N	ABI-AG1 A	24	0.0725826271742297
ABI-AG1 B	ABI-AG1 A	24	0.87253834824776
AFX-ILM B-2	ABI-AG1 A	24	0.0739546572409363
AFX-ILM A	AFX-ILM A-2	24	0.99748231516843
AFX-ILM N	AFX-ILM A-2	24	0.582121890967775
ABI-AG1 B	AFX-ILM A-2	24	0.0760887997506264
AFX-ILM B-2	AFX-ILM A-2	24	0.858558211239937
AFX-ILM A	AFX-ILM B	25	0.858811877663909
AFX-ILM N	AFX-ILM B	25	0.576666650276615
ABI-AG1 B	AFX-ILM B	25	0.0937450319473596
AFX-ILM B-2	AFX-ILM B	25	0.997273872725054
AFX-ILM A	AFX-ILM T	25	0.456442100472641
AFX-ILM N	AFX-ILM T	25	0.771592693728331
ABI-AG1 B	AFX-ILM T	25	0.0334249012466355
AFX-ILM B-2	AFX-ILM T	25	0.471632352779069
AFX-ILM A	ABI-AG1 A	25	0.108270531158674
AFX-ILM N	ABI-AG1 A	25	0.0733817450704742
ABI-AG1 B	ABI-AG1 A	25	0.877708116070688
AFX-ILM B-2	ABI-AG1 A	25	0.0784450775002502
AFX-ILM A	AFX-ILM A-2	25	0.997901833072723
AFX-ILM N	AFX-ILM A-2	25	0.58235707248752
ABI-AG1 B	AFX-ILM A-2	25	0.0823882932765245
AFX-ILM B-2	AFX-ILM A-2	25	0.86136788220281
AFX-ILM A	AFX-ILM B	26	0.858079887431129
AFX-ILM N	AFX-ILM B	26	0.56070646331585
ABI-AG1 B	AFX-ILM B	26	0.0998290278362765
AFX-ILM B-2	AFX-ILM B	26	0.997822893305283
AFX-ILM A	AFX-ILM T	26	0.442281533336865
AFX-ILM N	AFX-ILM T	26	0.757712240636498
ABI-AG1 B	AFX-ILM T	26	0.0289660717276249
AFX-ILM B-2	AFX-ILM T	26	0.460633569657178
AFX-ILM A	ABI-AG1 A	26	0.103044272492805
AFX-ILM N	ABI-AG1 A	26	0.0589168152699568
ABI-AG1 B	ABI-AG1 A	26	0.880297098455236
AFX-ILM B-2	ABI-AG1 A	26	0.0786922658162434
AFX-ILM A	AFX-ILM A-2	26	0.996778983210122
AFX-ILM N	AFX-ILM A-2	26	0.566414297539191
ABI-AG1 B	AFX-ILM A-2	26	0.0792686422686043
AFX-ILM B-2	AFX-ILM A-2	26	0.85753409214085
AFX-ILM A	AFX-ILM B	27	0.858358405566014
AFX-ILM N	AFX-ILM B	27	0.588836938531507
ABI-AG1 B	AFX-ILM B	27	0.102939331680128
AFX-ILM B-2	AFX-ILM B	27	0.997815652982773
AFX-ILM A	AFX-ILM T	27	0.453697423351939
AFX-ILM N	AFX-ILM T	27	0.740860138889453
ABI-AG1 B	AFX-ILM T	27	0.0493023032179695
AFX-ILM B-2	AFX-ILM T	27	0.469122756976644
AFX-ILM A	ABI-AG1 A	27	0.0964292909843426
AFX-ILM N	ABI-AG1 A	27	0.0624256645266635
ABI-AG1 B	ABI-AG1 A	27	0.875621171555986
AFX-ILM B-2	ABI-AG1 A	27	0.0743912108061612
AFX-ILM A	AFX-ILM A-2	27	0.997442202777701
AFX-ILM N	AFX-ILM A-2	27	0.599792047749352
ABI-AG1 B	AFX-ILM A-2	27	0.078850616949765
AFX-ILM B-2	AFX-ILM A-2	27	0.858518730608036
AFX-ILM A	AFX-ILM B	28	0.860120756098126
AFX-ILM N	AFX-ILM B	28	0.60677437505025
ABI-AG1 B	AFX-ILM B	28	0.104410476032086
AFX-ILM B-2	AFX-ILM B	28	0.997490667750462
AFX-ILM A	AFX-ILM T	28	0.47173315223668
AFX-ILM N	AFX-ILM T	28	0.739913088174965
ABI-AG1 B	AFX-ILM T	28	0.062757388841101
AFX-ILM B-2	AFX-ILM T	28	0.478490112299953
AFX-ILM A	ABI-AG1 A	28	0.0980094624227626
AFX-ILM N	ABI-AG1 A	28	0.0711474102279647
ABI-AG1 B	ABI-AG1 A	28	0.875114145023094
AFX-ILM B-2	ABI-AG1 A	28	0.076152542314186
AFX-ILM A	AFX-ILM A-2	28	0.996773695401408
AFX-ILM N	AFX-ILM A-2	28	0.621770812521557
ABI-AG1 B	AFX-ILM A-2	28	0.085088991406354
AFX-ILM B-2	AFX-ILM A-2	28	0.860441678125093
AFX-ILM A	AFX-ILM B	29	0.862344190860434
AFX-ILM N	AFX-ILM B	29	0.566206916821389
ABI-AG1 B	AFX-ILM B	29	0.0949086029768987
AFX-ILM B-2	AFX-ILM B	29	0.99768393697357
AFX-ILM A	AFX-ILM T	29	0.464904175880658
AFX-ILM N	AFX-ILM T	29	0.752465191277814
ABI-AG1 B	AFX-ILM T	29	0.0436554584928220
AFX-ILM B-2	AFX-ILM T	29	0.475935053931272
AFX-ILM A	ABI-AG1 A	29	0.112131362377927
AFX-ILM N	ABI-AG1 A	29	0.075042329297294
ABI-AG1 B	ABI-AG1 A	29	0.876507873701707
AFX-ILM B-2	ABI-AG1 A	29	0.0768317411143946
AFX-ILM A	AFX-ILM A-2	29	0.995742110186563
AFX-ILM N	AFX-ILM A-2	29	0.584947923831023
ABI-AG1 B	AFX-ILM A-2	29	0.0818399803769077
AFX-ILM B-2	AFX-ILM A-2	29	0.857845253410697
AFX-ILM A	AFX-ILM B	30	0.860878879679903
AFX-ILM N	AFX-ILM B	30	0.580818358288906
ABI-AG1 B	AFX-ILM B	30	0.100610118244427
AFX-ILM B-2	AFX-ILM B	30	0.997912176613806
AFX-ILM A	AFX-ILM T	30	0.473373119269355
AFX-ILM N	AFX-ILM T	30	0.760379840329987
ABI-AG1 B	AFX-ILM T	30	0.0558724075121359
AFX-ILM B-2	AFX-ILM T	30	0.481362751395078
AFX-ILM A	ABI-AG1 A	30	0.103075594400908
AFX-ILM N	ABI-AG1 A	30	0.0747078208675313
ABI-AG1 B	ABI-AG1 A	30	0.872839809493778
AFX-ILM B-2	ABI-AG1 A	30	0.0760897137314374
AFX-ILM A	AFX-ILM A-2	30	0.997692017736203
AFX-ILM N	AFX-ILM A-2	30	0.595538134193844
ABI-AG1 B	AFX-ILM A-2	30	0.0843992452807836
AFX-ILM B-2	AFX-ILM A-2	30	0.858269343448806
AFX-ILM A	AFX-ILM B	31	0.858430784249537
AFX-ILM N	AFX-ILM B	31	0.590693197176128
ABI-AG1 B	AFX-ILM B	31	0.0967841489825703
AFX-ILM B-2	AFX-ILM B	31	0.997168769852173
AFX-ILM A	AFX-ILM T	31	0.466844284617562
AFX-ILM N	AFX-ILM T	31	0.718967062084107
ABI-AG1 B	AFX-ILM T	31	0.0548805876443609
AFX-ILM B-2	AFX-ILM T	31	0.479467282298926
AFX-ILM A	ABI-AG1 A	31	0.105265099219508
AFX-ILM N	ABI-AG1 A	31	0.0839661557584252
ABI-AG1 B	ABI-AG1 A	31	0.87392805252169
AFX-ILM B-2	ABI-AG1 A	31	0.0766554928807575
AFX-ILM A	AFX-ILM A-2	31	0.99420048870231
AFX-ILM N	AFX-ILM A-2	31	0.613615094924832
ABI-AG1 B	AFX-ILM A-2	31	0.0823684340566039
AFX-ILM B-2	AFX-ILM A-2	31	0.858630250127927
AFX-ILM A	AFX-ILM B	32	0.860120667000899
AFX-ILM N	AFX-ILM B	32	0.546790863601464
ABI-AG1 B	AFX-ILM B	32	0.0973143573628237
AFX-ILM B-2	AFX-ILM B	32	0.997330763595457
AFX-ILM A	AFX-ILM T	32	0.442831155273041
AFX-ILM N	AFX-ILM T	32	0.742347838298215
ABI-AG1 B	AFX-ILM T	32	0.0381902474151317
AFX-ILM B-2	AFX-ILM T	32	0.462415684995511
AFX-ILM A	ABI-AG1 A	32	0.112417649250822
AFX-ILM N	ABI-AG1 A	32	0.0745384699630146
ABI-AG1 B	ABI-AG1 A	32	0.868822162766793
AFX-ILM B-2	ABI-AG1 A	32	0.0795177524059752
AFX-ILM A	AFX-ILM A-2	32	0.996981792131188
AFX-ILM N	AFX-ILM A-2	32	0.559762502121085
ABI-AG1 B	AFX-ILM A-2	32	0.0808307011062441
AFX-ILM B-2	AFX-ILM A-2	32	0.857217126376287
AFX-ILM A	AFX-ILM B	33	0.860817543688907
AFX-ILM N	AFX-ILM B	33	0.54185724179805
ABI-AG1 B	AFX-ILM B	33	0.101295840840568
AFX-ILM B-2	AFX-ILM B	33	0.997352995614941
AFX-ILM A	AFX-ILM T	33	0.477613850374455
AFX-ILM N	AFX-ILM T	33	0.798053610594942
ABI-AG1 B	AFX-ILM T	33	0.0498337730343694
AFX-ILM B-2	AFX-ILM T	33	0.484071604297922
AFX-ILM A	ABI-AG1 A	33	0.109007539409991
AFX-ILM N	ABI-AG1 A	33	0.0655470625381042
ABI-AG1 B	ABI-AG1 A	33	0.87572285008055
AFX-ILM B-2	ABI-AG1 A	33	0.0761066175687816
AFX-ILM A	AFX-ILM A-2	33	0.997187315990777
AFX-ILM N	AFX-ILM A-2	33	0.553222444335502
ABI-AG1 B	AFX-ILM A-2	33	0.085138653565939
AFX-ILM B-2	AFX-ILM A-2	33	0.858379002297045
AFX-ILM A	AFX-ILM B	34	0.860654006017856
AFX-ILM N	AFX-ILM B	34	0.567195191123374
ABI-AG1 B	AFX-ILM B	34	0.0971002219955818
AFX-ILM B-2	AFX-ILM B	34	0.99670262828293
AFX-ILM A	AFX-ILM T	34	0.442113756147733
AFX-ILM N	AFX-ILM T	34	0.759087719279576
ABI-AG1 B	AFX-ILM T	34	0.0310053422681949
AFX-ILM B-2	AFX-ILM T	34	0.46119533118331
AFX-ILM A	ABI-AG1 A	34	0.106450110653665
AFX-ILM N	ABI-AG1 A	34	0.0729261680672758
ABI-AG1 B	ABI-AG1 A	34	0.87896860351171
AFX-ILM B-2	ABI-AG1 A	34	0.0780627692719776
AFX-ILM A	AFX-ILM A-2	34	0.996193994053217
AFX-ILM N	AFX-ILM A-2	34	0.584566758826716
ABI-AG1 B	AFX-ILM A-2	34	0.079661804149216
AFX-ILM B-2	AFX-ILM A-2	34	0.862511559320377
AFX-ILM A	AFX-ILM B	35	0.85899601437624
AFX-ILM N	AFX-ILM B	35	0.553443645534674
ABI-AG1 B	AFX-ILM B	35	0.101657255881646
AFX-ILM B-2	AFX-ILM B	35	0.995984451846304
AFX-ILM A	AFX-ILM T	35	0.460739945697232
AFX-ILM N	AFX-ILM T	35	0.759431390493892
ABI-AG1 B	AFX-ILM T	35	0.0301144188545760
AFX-ILM B-2	AFX-ILM T	35	0.475920391134221
AFX-ILM A	ABI-AG1 A	35	0.104597197698237
AFX-ILM N	ABI-AG1 A	35	0.0792547752109727
ABI-AG1 B	ABI-AG1 A	35	0.877485658321282
AFX-ILM B-2	ABI-AG1 A	35	0.076604835278964
AFX-ILM A	AFX-ILM A-2	35	0.996637658020158
AFX-ILM N	AFX-ILM A-2	35	0.576318053891235
ABI-AG1 B	AFX-ILM A-2	35	0.0877826632562976
AFX-ILM B-2	AFX-ILM A-2	35	0.859592033810817
AFX-ILM A	AFX-ILM B	36	0.857214137257836
AFX-ILM N	AFX-ILM B	36	0.598475811709243
ABI-AG1 B	AFX-ILM B	36	0.0979782932141163
AFX-ILM B-2	AFX-ILM B	36	0.997692798123643
AFX-ILM A	AFX-ILM T	36	0.462522001301015
AFX-ILM N	AFX-ILM T	36	0.752597219748356
ABI-AG1 B	AFX-ILM T	36	0.0489220002563959
AFX-ILM B-2	AFX-ILM T	36	0.482945836929226
AFX-ILM A	ABI-AG1 A	36	0.0962103892974547
AFX-ILM N	ABI-AG1 A	36	0.0640796870568452
ABI-AG1 B	ABI-AG1 A	36	0.876552062221133
AFX-ILM B-2	ABI-AG1 A	36	0.0782035904538446
AFX-ILM A	AFX-ILM A-2	36	0.995194269949512
AFX-ILM N	AFX-ILM A-2	36	0.611712204365193
ABI-AG1 B	AFX-ILM A-2	36	0.0847318511616328
AFX-ILM B-2	AFX-ILM A-2	36	0.86051087213995
AFX-ILM A	AFX-ILM B	37	0.863216051632174
AFX-ILM N	AFX-ILM B	37	0.597277837681408
ABI-AG1 B	AFX-ILM B	37	0.100388546205863
AFX-ILM B-2	AFX-ILM B	37	0.997715839246241
AFX-ILM A	AFX-ILM T	37	0.459752134665572
AFX-ILM N	AFX-ILM T	37	0.749494185122447
ABI-AG1 B	AFX-ILM T	37	0.0327633467281561
AFX-ILM B-2	AFX-ILM T	37	0.473029879878186
AFX-ILM A	ABI-AG1 A	37	0.111607313387309
AFX-ILM N	ABI-AG1 A	37	0.058324024179943
ABI-AG1 B	ABI-AG1 A	37	0.874278734406023
AFX-ILM B-2	ABI-AG1 A	37	0.0787303782779866
AFX-ILM A	AFX-ILM A-2	37	0.997424495455084
AFX-ILM N	AFX-ILM A-2	37	0.611325011280536
ABI-AG1 B	AFX-ILM A-2	37	0.0863124266484098
AFX-ILM B-2	AFX-ILM A-2	37	0.860197024298445
AFX-ILM A	AFX-ILM B	38	0.858345192097197
AFX-ILM N	AFX-ILM B	38	0.572691669765091
ABI-AG1 B	AFX-ILM B	38	0.106562829686251
AFX-ILM B-2	AFX-ILM B	38	0.996367137508078
AFX-ILM A	AFX-ILM T	38	0.44862166185303
AFX-ILM N	AFX-ILM T	38	0.751854170920349
ABI-AG1 B	AFX-ILM T	38	0.0407214729220213
AFX-ILM B-2	AFX-ILM T	38	0.462556919948343
AFX-ILM A	ABI-AG1 A	38	0.101681950872656
AFX-ILM N	ABI-AG1 A	38	0.0718660179380863
ABI-AG1 B	ABI-AG1 A	38	0.876925132040067
AFX-ILM B-2	ABI-AG1 A	38	0.0759343729006851
AFX-ILM A	AFX-ILM A-2	38	0.997930825198344
AFX-ILM N	AFX-ILM A-2	38	0.576494872742207
ABI-AG1 B	AFX-ILM A-2	38	0.0828241176547244
AFX-ILM B-2	AFX-ILM A-2	38	0.860082262547155
AFX-ILM A	AFX-ILM B	39	0.858713431932132
AFX-ILM N	AFX-ILM B	39	0.578252296516383
ABI-AG1 B	AFX-ILM B	39	0.0981204377169532
AFX-ILM B-2	AFX-ILM B	39	0.997682721057606
AFX-ILM A	AFX-ILM T	39	0.450221771486725
AFX-ILM N	AFX-ILM T	39	0.740498145807217
ABI-AG1 B	AFX-ILM T	39	0.058141921511507
AFX-ILM B-2	AFX-ILM T	39	0.464039403004872
AFX-ILM A	ABI-AG1 A	39	0.103367706943462
AFX-ILM N	ABI-AG1 A	39	0.071037472263603
ABI-AG1 B	ABI-AG1 A	39	0.874445063972462
AFX-ILM B-2	ABI-AG1 A	39	0.0737075017793502
AFX-ILM A	AFX-ILM A-2	39	0.996306616099959
AFX-ILM N	AFX-ILM A-2	39	0.582959142523945
ABI-AG1 B	AFX-ILM A-2	39	0.0851097700150902
AFX-ILM B-2	AFX-ILM A-2	39	0.85799777646667
AFX-ILM A	AFX-ILM B	40	0.86150873027966
AFX-ILM N	AFX-ILM B	40	0.56125354965846
ABI-AG1 B	AFX-ILM B	40	0.0958957140086423
AFX-ILM B-2	AFX-ILM B	40	0.997503927075785
AFX-ILM A	AFX-ILM T	40	0.474369649578958
AFX-ILM N	AFX-ILM T	40	0.779230026312992
ABI-AG1 B	AFX-ILM T	40	0.0388956096146733
AFX-ILM B-2	AFX-ILM T	40	0.486847607190967
AFX-ILM A	ABI-AG1 A	40	0.103707280399827
AFX-ILM N	ABI-AG1 A	40	0.0784998286826731
ABI-AG1 B	ABI-AG1 A	40	0.879535199822355
AFX-ILM B-2	ABI-AG1 A	40	0.077500298241526
AFX-ILM A	AFX-ILM A-2	40	0.997746847847901
AFX-ILM N	AFX-ILM A-2	40	0.576859050163907
ABI-AG1 B	AFX-ILM A-2	40	0.0808204724246358
AFX-ILM B-2	AFX-ILM A-2	40	0.858045523811743
AFX-ILM A	AFX-ILM B	41	0.86072918781662
AFX-ILM N	AFX-ILM B	41	0.556242979196348
ABI-AG1 B	AFX-ILM B	41	0.101767570453136
AFX-ILM B-2	AFX-ILM B	41	0.99720179779406
AFX-ILM A	AFX-ILM T	41	0.458871634424421
AFX-ILM N	AFX-ILM T	41	0.77932070374607
ABI-AG1 B	AFX-ILM T	41	0.0382702540435925
AFX-ILM B-2	AFX-ILM T	41	0.473510035232177
AFX-ILM A	ABI-AG1 A	41	0.100358739824354
AFX-ILM N	ABI-AG1 A	41	0.062359265040233
ABI-AG1 B	ABI-AG1 A	41	0.879975041222498
AFX-ILM B-2	ABI-AG1 A	41	0.0736249209080081
AFX-ILM A	AFX-ILM A-2	41	0.997405246552904
AFX-ILM N	AFX-ILM A-2	41	0.567234026287725
ABI-AG1 B	AFX-ILM A-2	41	0.0822331436567521
AFX-ILM B-2	AFX-ILM A-2	41	0.85832509479953
AFX-ILM A	AFX-ILM B	42	0.85874750882321
AFX-ILM N	AFX-ILM B	42	0.589720288026724
ABI-AG1 B	AFX-ILM B	42	0.101761840196856
AFX-ILM B-2	AFX-ILM B	42	0.997850189150673
AFX-ILM A	AFX-ILM T	42	0.469580299975542
AFX-ILM N	AFX-ILM T	42	0.764762726367841
ABI-AG1 B	AFX-ILM T	42	0.0410976481088587
AFX-ILM B-2	AFX-ILM T	42	0.487859230045763
AFX-ILM A	ABI-AG1 A	42	0.103586508861119
AFX-ILM N	ABI-AG1 A	42	0.0707307813147199
ABI-AG1 B	ABI-AG1 A	42	0.877687315961105
AFX-ILM B-2	ABI-AG1 A	42	0.0725943459750265
AFX-ILM A	AFX-ILM A-2	42	0.996655507456304
AFX-ILM N	AFX-ILM A-2	42	0.591615722917222
ABI-AG1 B	AFX-ILM A-2	42	0.0831553188199896
AFX-ILM B-2	AFX-ILM A-2	42	0.857575604111831
AFX-ILM A	AFX-ILM B	43	0.855986103072425
AFX-ILM N	AFX-ILM B	43	0.554231883316783
ABI-AG1 B	AFX-ILM B	43	0.100551554133021
AFX-ILM B-2	AFX-ILM B	43	0.997402817596735
AFX-ILM A	AFX-ILM T	43	0.460858116726756
AFX-ILM N	AFX-ILM T	43	0.750438018864638
ABI-AG1 B	AFX-ILM T	43	0.0439780775079355
AFX-ILM B-2	AFX-ILM T	43	0.480152430553012
AFX-ILM A	ABI-AG1 A	43	0.0992784866041314
AFX-ILM N	ABI-AG1 A	43	0.0559639675642119
ABI-AG1 B	ABI-AG1 A	43	0.87887937673764
AFX-ILM B-2	ABI-AG1 A	43	0.070571291130896
AFX-ILM A	AFX-ILM A-2	43	0.997447660635983
AFX-ILM N	AFX-ILM A-2	43	0.561784163369096
ABI-AG1 B	AFX-ILM A-2	43	0.0860973353334438
AFX-ILM B-2	AFX-ILM A-2	43	0.860252336782105
AFX-ILM A	AFX-ILM B	44	0.859218557484377
AFX-ILM N	AFX-ILM B	44	0.571201194529787
ABI-AG1 B	AFX-ILM B	44	0.101157245776399
AFX-ILM B-2	AFX-ILM B	44	0.995641392326515
AFX-ILM A	AFX-ILM T	44	0.460390951504123
AFX-ILM N	AFX-ILM T	44	0.760713679668308
ABI-AG1 B	AFX-ILM T	44	0.0414682705288641
AFX-ILM B-2	AFX-ILM T	44	0.479628173974678
AFX-ILM A	ABI-AG1 A	44	0.109456237936074
AFX-ILM N	ABI-AG1 A	44	0.0717855028666973
ABI-AG1 B	ABI-AG1 A	44	0.872241814638593
AFX-ILM B-2	ABI-AG1 A	44	0.0824249718763153
AFX-ILM A	AFX-ILM A-2	44	0.997791451068698
AFX-ILM N	AFX-ILM A-2	44	0.582787010934775
ABI-AG1 B	AFX-ILM A-2	44	0.087075401832212
AFX-ILM B-2	AFX-ILM A-2	44	0.860651808762323
AFX-ILM A	AFX-ILM B	45	0.860483470618197
AFX-ILM N	AFX-ILM B	45	0.594617309572189
ABI-AG1 B	AFX-ILM B	45	0.108416076053891
AFX-ILM B-2	AFX-ILM B	45	0.996970299657183
AFX-ILM A	AFX-ILM T	45	0.457050290337785
AFX-ILM N	AFX-ILM T	45	0.751068037258038
ABI-AG1 B	AFX-ILM T	45	0.0433147656701012
AFX-ILM B-2	AFX-ILM T	45	0.463628578958934
AFX-ILM A	ABI-AG1 A	45	0.113733888484711
AFX-ILM N	ABI-AG1 A	45	0.0635997034140639
ABI-AG1 B	ABI-AG1 A	45	0.87612638566435
AFX-ILM B-2	ABI-AG1 A	45	0.078833758471641
AFX-ILM A	AFX-ILM A-2	45	0.997045069906714
AFX-ILM N	AFX-ILM A-2	45	0.605465337343518
ABI-AG1 B	AFX-ILM A-2	45	0.089047370089402
AFX-ILM B-2	AFX-ILM A-2	45	0.860214667869125
AFX-ILM A	AFX-ILM B	46	0.858239479187091
AFX-ILM N	AFX-ILM B	46	0.566109840458547
ABI-AG1 B	AFX-ILM B	46	0.094627985939851
AFX-ILM B-2	AFX-ILM B	46	0.997056869832643
AFX-ILM A	AFX-ILM T	46	0.462861852777469
AFX-ILM N	AFX-ILM T	46	0.72588480170991
ABI-AG1 B	AFX-ILM T	46	0.0542428679164283
AFX-ILM B-2	AFX-ILM T	46	0.471338875418777
AFX-ILM A	ABI-AG1 A	46	0.110312548895353
AFX-ILM N	ABI-AG1 A	46	0.071510424953389
ABI-AG1 B	ABI-AG1 A	46	0.877242900680872
AFX-ILM B-2	ABI-AG1 A	46	0.0763341928814833
AFX-ILM A	AFX-ILM A-2	46	0.997533194363875
AFX-ILM N	AFX-ILM A-2	46	0.576988644048639
ABI-AG1 B	AFX-ILM A-2	46	0.0845260394991791
AFX-ILM B-2	AFX-ILM A-2	46	0.859936572317572
AFX-ILM A	AFX-ILM B	47	0.857774377006664
AFX-ILM N	AFX-ILM B	47	0.59571082079973
ABI-AG1 B	AFX-ILM B	47	0.0977435407077416
AFX-ILM B-2	AFX-ILM B	47	0.997893279198528
AFX-ILM A	AFX-ILM T	47	0.460614048308333
AFX-ILM N	AFX-ILM T	47	0.75845271143176
ABI-AG1 B	AFX-ILM T	47	0.0504997379824674
AFX-ILM B-2	AFX-ILM T	47	0.477774959503774
AFX-ILM A	ABI-AG1 A	47	0.104398101328131
AFX-ILM N	ABI-AG1 A	47	0.0744166908659062
ABI-AG1 B	ABI-AG1 A	47	0.873906546850974
AFX-ILM B-2	ABI-AG1 A	47	0.0736527258645738
AFX-ILM A	AFX-ILM A-2	47	0.994635043512925
AFX-ILM N	AFX-ILM A-2	47	0.609806462390497
ABI-AG1 B	AFX-ILM A-2	47	0.0898434807919962
AFX-ILM B-2	AFX-ILM A-2	47	0.856670384674338
AFX-ILM A	AFX-ILM B	48	0.858748294100444
AFX-ILM N	AFX-ILM B	48	0.550745459026012
ABI-AG1 B	AFX-ILM B	48	0.0986019795906523
AFX-ILM B-2	AFX-ILM B	48	0.997585140290888
AFX-ILM A	AFX-ILM T	48	0.477630467342565
AFX-ILM N	AFX-ILM T	48	0.782877721319848
ABI-AG1 B	AFX-ILM T	48	0.0527959279208788
AFX-ILM B-2	AFX-ILM T	48	0.482640319490307
AFX-ILM A	ABI-AG1 A	48	0.109868627700914
AFX-ILM N	ABI-AG1 A	48	0.064635134944116
ABI-AG1 B	ABI-AG1 A	48	0.877541520235507
AFX-ILM B-2	ABI-AG1 A	48	0.078231557513887
AFX-ILM A	AFX-ILM A-2	48	0.997134847946052
AFX-ILM N	AFX-ILM A-2	48	0.568346574026545
ABI-AG1 B	AFX-ILM A-2	48	0.0830308530856312
AFX-ILM B-2	AFX-ILM A-2	48	0.861088457233227
AFX-ILM A	AFX-ILM B	49	0.856489869905532
AFX-ILM N	AFX-ILM B	49	0.578806881485361
ABI-AG1 B	AFX-ILM B	49	0.0956052836112461
AFX-ILM B-2	AFX-ILM B	49	0.995923856459134
AFX-ILM A	AFX-ILM T	49	0.443091995577059
AFX-ILM N	AFX-ILM T	49	0.742407173571021
ABI-AG1 B	AFX-ILM T	49	0.0409061834379446
AFX-ILM B-2	AFX-ILM T	49	0.463532514323251
AFX-ILM A	ABI-AG1 A	49	0.0993346978595856
AFX-ILM N	ABI-AG1 A	49	0.0596247621484623
ABI-AG1 B	ABI-AG1 A	49	0.881203077425303
AFX-ILM B-2	ABI-AG1 A	49	0.068428118486702
AFX-ILM A	AFX-ILM A-2	49	0.997917797495173
AFX-ILM N	AFX-ILM A-2	49	0.596585573870404
ABI-AG1 B	AFX-ILM A-2	49	0.0848598309042149
AFX-ILM B-2	AFX-ILM A-2	49	0.855250060528582
AFX-ILM A	AFX-ILM B	50	0.858511871909179
AFX-ILM N	AFX-ILM B	50	0.572344571254715
ABI-AG1 B	AFX-ILM B	50	0.104132127047232
AFX-ILM B-2	AFX-ILM B	50	0.99748079075974
AFX-ILM A	AFX-ILM T	50	0.427380555238213
AFX-ILM N	AFX-ILM T	50	0.703427558932448
ABI-AG1 B	AFX-ILM T	50	0.0435129802058211
AFX-ILM B-2	AFX-ILM T	50	0.44163503196461
AFX-ILM A	ABI-AG1 A	50	0.108885850012433
AFX-ILM N	ABI-AG1 A	50	0.0766483729016369
ABI-AG1 B	ABI-AG1 A	50	0.877728996530581
AFX-ILM B-2	ABI-AG1 A	50	0.071723478300108
AFX-ILM A	AFX-ILM A-2	50	0.997763210375483
AFX-ILM N	AFX-ILM A-2	50	0.58310088405568
ABI-AG1 B	AFX-ILM A-2	50	0.091940369246899
AFX-ILM B-2	AFX-ILM A-2	50	0.859724215427427
AFX-ILM A	AFX-ILM B	51	0.858174591072878
AFX-ILM N	AFX-ILM B	51	0.560908436944834
ABI-AG1 B	AFX-ILM B	51	0.0989225947772675
AFX-ILM B-2	AFX-ILM B	51	0.997409579297505
AFX-ILM A	AFX-ILM T	51	0.456838073501845
AFX-ILM N	AFX-ILM T	51	0.760872025750721
ABI-AG1 B	AFX-ILM T	51	0.0347470039097906
AFX-ILM B-2	AFX-ILM T	51	0.474428513365479
AFX-ILM A	ABI-AG1 A	51	0.104548540263107
AFX-ILM N	ABI-AG1 A	51	0.0682918075433072
ABI-AG1 B	ABI-AG1 A	51	0.878827815305806
AFX-ILM B-2	ABI-AG1 A	51	0.0783230919382917
AFX-ILM A	AFX-ILM A-2	51	0.997433201351056
AFX-ILM N	AFX-ILM A-2	51	0.567767514226705
ABI-AG1 B	AFX-ILM A-2	51	0.0854730865216472
AFX-ILM B-2	AFX-ILM A-2	51	0.856793007829656
AFX-ILM A	AFX-ILM B	52	0.860633297942248
AFX-ILM N	AFX-ILM B	52	0.589318656546248
ABI-AG1 B	AFX-ILM B	52	0.0984695427371009
AFX-ILM B-2	AFX-ILM B	52	0.996689606354244
AFX-ILM A	AFX-ILM T	52	0.464138437998074
AFX-ILM N	AFX-ILM T	52	0.751103754147305
ABI-AG1 B	AFX-ILM T	52	0.0473823055059947
AFX-ILM B-2	AFX-ILM T	52	0.468085527780262
AFX-ILM A	ABI-AG1 A	52	0.107200481072636
AFX-ILM N	ABI-AG1 A	52	0.0744030381697505
ABI-AG1 B	ABI-AG1 A	52	0.875458948222814
AFX-ILM B-2	ABI-AG1 A	52	0.0760988350338604
AFX-ILM A	AFX-ILM A-2	52	0.997211821996033
AFX-ILM N	AFX-ILM A-2	52	0.599828674802627
ABI-AG1 B	AFX-ILM A-2	52	0.0801222483225262
AFX-ILM B-2	AFX-ILM A-2	52	0.856079536283827
AFX-ILM A	AFX-ILM B	53	0.862025301454135
AFX-ILM N	AFX-ILM B	53	0.582468396788951
ABI-AG1 B	AFX-ILM B	53	0.100295767015023
AFX-ILM B-2	AFX-ILM B	53	0.99726182332135
AFX-ILM A	AFX-ILM T	53	0.472046925137165
AFX-ILM N	AFX-ILM T	53	0.766701606730999
ABI-AG1 B	AFX-ILM T	53	0.0417298221790077
AFX-ILM B-2	AFX-ILM T	53	0.481245622327974
AFX-ILM A	ABI-AG1 A	53	0.095147042132467
AFX-ILM N	ABI-AG1 A	53	0.0676790996672969
ABI-AG1 B	ABI-AG1 A	53	0.877752388191989
AFX-ILM B-2	ABI-AG1 A	53	0.0687973390670093
AFX-ILM A	AFX-ILM A-2	53	0.9972327785542
AFX-ILM N	AFX-ILM A-2	53	0.602606000535917
ABI-AG1 B	AFX-ILM A-2	53	0.0827131783135437
AFX-ILM B-2	AFX-ILM A-2	53	0.859861281128663
AFX-ILM A	AFX-ILM B	54	0.859997306133208
AFX-ILM N	AFX-ILM B	54	0.564736926892575
ABI-AG1 B	AFX-ILM B	54	0.0955765814588724
AFX-ILM B-2	AFX-ILM B	54	0.997156600691357
AFX-ILM A	AFX-ILM T	54	0.455855747339093
AFX-ILM N	AFX-ILM T	54	0.759316108097896
ABI-AG1 B	AFX-ILM T	54	0.0318058510997576
AFX-ILM B-2	AFX-ILM T	54	0.469590058154363
AFX-ILM A	ABI-AG1 A	54	0.0995235250253282
AFX-ILM N	ABI-AG1 A	54	0.0700669026464883
ABI-AG1 B	ABI-AG1 A	54	0.874223408321341
AFX-ILM B-2	ABI-AG1 A	54	0.0747964093988974
AFX-ILM A	AFX-ILM A-2	54	0.9971765102417
AFX-ILM N	AFX-ILM A-2	54	0.574221557208747
ABI-AG1 B	AFX-ILM A-2	54	0.0810558466130481
AFX-ILM B-2	AFX-ILM A-2	54	0.861024297084953
AFX-ILM A	AFX-ILM B	55	0.859717809351601
AFX-ILM N	AFX-ILM B	55	0.560805575923519
ABI-AG1 B	AFX-ILM B	55	0.102255343330186
AFX-ILM B-2	AFX-ILM B	55	0.996272503997416
AFX-ILM A	AFX-ILM T	55	0.448563057279207
AFX-ILM N	AFX-ILM T	55	0.751209118831076
ABI-AG1 B	AFX-ILM T	55	0.0560020950533382
AFX-ILM B-2	AFX-ILM T	55	0.465809215462874
AFX-ILM A	ABI-AG1 A	55	0.102587605497588
AFX-ILM N	ABI-AG1 A	55	0.0632651313051768
ABI-AG1 B	ABI-AG1 A	55	0.864790669800767
AFX-ILM B-2	ABI-AG1 A	55	0.0713584707931201
AFX-ILM A	AFX-ILM A-2	55	0.997112520916776
AFX-ILM N	AFX-ILM A-2	55	0.575798150602092
ABI-AG1 B	AFX-ILM A-2	55	0.085754257132005
AFX-ILM B-2	AFX-ILM A-2	55	0.857314152779171
AFX-ILM A	AFX-ILM B	56	0.85920728013251
AFX-ILM N	AFX-ILM B	56	0.592989440627075
ABI-AG1 B	AFX-ILM B	56	0.0996719689365133
AFX-ILM B-2	AFX-ILM B	56	0.996470713016236
AFX-ILM A	AFX-ILM T	56	0.452862533859949
AFX-ILM N	AFX-ILM T	56	0.752257257001508
ABI-AG1 B	AFX-ILM T	56	0.0415157756419887
AFX-ILM B-2	AFX-ILM T	56	0.46403033004222
AFX-ILM A	ABI-AG1 A	56	0.106983325675344
AFX-ILM N	ABI-AG1 A	56	0.0681539654747167
ABI-AG1 B	ABI-AG1 A	56	0.879817450192268
AFX-ILM B-2	ABI-AG1 A	56	0.0734798669439496
AFX-ILM A	AFX-ILM A-2	56	0.997322088448181
AFX-ILM N	AFX-ILM A-2	56	0.596613069364975
ABI-AG1 B	AFX-ILM A-2	56	0.0846490811691528
AFX-ILM B-2	AFX-ILM A-2	56	0.85752758082089
AFX-ILM A	AFX-ILM B	57	0.857238141588443
AFX-ILM N	AFX-ILM B	57	0.567344031043017
ABI-AG1 B	AFX-ILM B	57	0.098950157517506
AFX-ILM B-2	AFX-ILM B	57	0.9976242151598
AFX-ILM A	AFX-ILM T	57	0.435133514117832
AFX-ILM N	AFX-ILM T	57	0.716372502710712
ABI-AG1 B	AFX-ILM T	57	0.0414861781470918
AFX-ILM B-2	AFX-ILM T	57	0.462656055313661
AFX-ILM A	ABI-AG1 A	57	0.106923321855011
AFX-ILM N	ABI-AG1 A	57	0.0750559130290394
ABI-AG1 B	ABI-AG1 A	57	0.874778757852497
AFX-ILM B-2	ABI-AG1 A	57	0.0823831283015403
AFX-ILM A	AFX-ILM A-2	57	0.995453831108287
AFX-ILM N	AFX-ILM A-2	57	0.568547328103842
ABI-AG1 B	AFX-ILM A-2	57	0.085867033383253
AFX-ILM B-2	AFX-ILM A-2	57	0.857692344582534
AFX-ILM A	AFX-ILM B	58	0.857656472874952
AFX-ILM N	AFX-ILM B	58	0.579233060908614
ABI-AG1 B	AFX-ILM B	58	0.102152328118793
AFX-ILM B-2	AFX-ILM B	58	0.99726633346334
AFX-ILM A	AFX-ILM T	58	0.474139835630392
AFX-ILM N	AFX-ILM T	58	0.778370752630877
ABI-AG1 B	AFX-ILM T	58	0.0439473823112613
AFX-ILM B-2	AFX-ILM T	58	0.481579935642104
AFX-ILM A	ABI-AG1 A	58	0.109112083457870
AFX-ILM N	ABI-AG1 A	58	0.0710408548214398
ABI-AG1 B	ABI-AG1 A	58	0.877027662613426
AFX-ILM B-2	ABI-AG1 A	58	0.0740035475132468
AFX-ILM A	AFX-ILM A-2	58	0.99675792893142
AFX-ILM N	AFX-ILM A-2	58	0.595188004423017
ABI-AG1 B	AFX-ILM A-2	58	0.0830023966273544
AFX-ILM B-2	AFX-ILM A-2	58	0.859353290497324
AFX-ILM A	AFX-ILM B	59	0.85967134614937
AFX-ILM N	AFX-ILM B	59	0.577792283727458
ABI-AG1 B	AFX-ILM B	59	0.105350827262898
AFX-ILM B-2	AFX-ILM B	59	0.997532509300316
AFX-ILM A	AFX-ILM T	59	0.45021990781198
AFX-ILM N	AFX-ILM T	59	0.744808648792111
ABI-AG1 B	AFX-ILM T	59	0.0397346899795332
AFX-ILM B-2	AFX-ILM T	59	0.471389228687599
AFX-ILM A	ABI-AG1 A	59	0.108281132492136
AFX-ILM N	ABI-AG1 A	59	0.0576082435977743
ABI-AG1 B	ABI-AG1 A	59	0.875296430795317
AFX-ILM B-2	ABI-AG1 A	59	0.0800661657597449
AFX-ILM A	AFX-ILM A-2	59	0.997040671711685
AFX-ILM N	AFX-ILM A-2	59	0.594556173606142
ABI-AG1 B	AFX-ILM A-2	59	0.0860090695593
AFX-ILM B-2	AFX-ILM A-2	59	0.860441906492148
AFX-ILM A	AFX-ILM B	60	0.859942837603732
AFX-ILM N	AFX-ILM B	60	0.581623431614197
ABI-AG1 B	AFX-ILM B	60	0.0955782429644324
AFX-ILM B-2	AFX-ILM B	60	0.997953903342856
AFX-ILM A	AFX-ILM T	60	0.446144904848582
AFX-ILM N	AFX-ILM T	60	0.74631133861658
ABI-AG1 B	AFX-ILM T	60	0.0403155109129919
AFX-ILM B-2	AFX-ILM T	60	0.465497833291941
AFX-ILM A	ABI-AG1 A	60	0.106236913865429
AFX-ILM N	ABI-AG1 A	60	0.0712344480338364
ABI-AG1 B	ABI-AG1 A	60	0.88053992491639
AFX-ILM B-2	ABI-AG1 A	60	0.078269640385087
AFX-ILM A	AFX-ILM A-2	60	0.996950225916386
AFX-ILM N	AFX-ILM A-2	60	0.592362185125206
ABI-AG1 B	AFX-ILM A-2	60	0.0810321422081107
AFX-ILM B-2	AFX-ILM A-2	60	0.855981103255198
AFX-ILM A	AFX-ILM B	61	0.858212033825308
AFX-ILM N	AFX-ILM B	61	0.571991842773726
ABI-AG1 B	AFX-ILM B	61	0.100764475984747
AFX-ILM B-2	AFX-ILM B	61	0.997380398652091
AFX-ILM A	AFX-ILM T	61	0.478471031061484
AFX-ILM N	AFX-ILM T	61	0.761820945513967
ABI-AG1 B	AFX-ILM T	61	0.0459987819955478
AFX-ILM B-2	AFX-ILM T	61	0.491198487146785
AFX-ILM A	ABI-AG1 A	61	0.108702298630031
AFX-ILM N	ABI-AG1 A	61	0.0679942340994339
ABI-AG1 B	ABI-AG1 A	61	0.871822026792649
AFX-ILM B-2	ABI-AG1 A	61	0.0789456408941843
AFX-ILM A	AFX-ILM A-2	61	0.997406596947165
AFX-ILM N	AFX-ILM A-2	61	0.569334641740189
ABI-AG1 B	AFX-ILM A-2	61	0.08072345992713
AFX-ILM B-2	AFX-ILM A-2	61	0.860015038972122
AFX-ILM A	AFX-ILM B	62	0.860835694887535
AFX-ILM N	AFX-ILM B	62	0.578130929858521
ABI-AG1 B	AFX-ILM B	62	0.103595467364961
AFX-ILM B-2	AFX-ILM B	62	0.99799851521344
AFX-ILM A	AFX-ILM T	62	0.478108817942932
AFX-ILM N	AFX-ILM T	62	0.787214924565233
ABI-AG1 B	AFX-ILM T	62	0.0519604696250821
AFX-ILM B-2	AFX-ILM T	62	0.487174676079941
AFX-ILM A	ABI-AG1 A	62	0.0962722103471429
AFX-ILM N	ABI-AG1 A	62	0.0659285064364623
ABI-AG1 B	ABI-AG1 A	62	0.871774526959655
AFX-ILM B-2	ABI-AG1 A	62	0.0730872993998652
AFX-ILM A	AFX-ILM A-2	62	0.997557563907554
AFX-ILM N	AFX-ILM A-2	62	0.590021124353363
ABI-AG1 B	AFX-ILM A-2	62	0.0903234337571704
AFX-ILM B-2	AFX-ILM A-2	62	0.860408802962598
AFX-ILM A	AFX-ILM B	63	0.859609382922293
AFX-ILM N	AFX-ILM B	63	0.58659655509615
ABI-AG1 B	AFX-ILM B	63	0.095842523476832
AFX-ILM B-2	AFX-ILM B	63	0.997494362053117
AFX-ILM A	AFX-ILM T	63	0.448056854642978
AFX-ILM N	AFX-ILM T	63	0.725018253733549
ABI-AG1 B	AFX-ILM T	63	0.0538320319385134
AFX-ILM B-2	AFX-ILM T	63	0.453846052313915
AFX-ILM A	ABI-AG1 A	63	0.106028174517652
AFX-ILM N	ABI-AG1 A	63	0.0734363229243032
ABI-AG1 B	ABI-AG1 A	63	0.874165540849232
AFX-ILM B-2	ABI-AG1 A	63	0.0763526821978791
AFX-ILM A	AFX-ILM A-2	63	0.997543429600692
AFX-ILM N	AFX-ILM A-2	63	0.592382947606782
ABI-AG1 B	AFX-ILM A-2	63	0.0778912259965454
AFX-ILM B-2	AFX-ILM A-2	63	0.860892408782378
AFX-ILM A	AFX-ILM B	64	0.85826110761658
AFX-ILM N	AFX-ILM B	64	0.580143345529536
ABI-AG1 B	AFX-ILM B	64	0.100520289452799
AFX-ILM B-2	AFX-ILM B	64	0.996719127070596
AFX-ILM A	AFX-ILM T	64	0.444319679191972
AFX-ILM N	AFX-ILM T	64	0.730019341527282
ABI-AG1 B	AFX-ILM T	64	0.0490220518829
AFX-ILM B-2	AFX-ILM T	64	0.45673174313994
AFX-ILM A	ABI-AG1 A	64	0.113116622996493
AFX-ILM N	ABI-AG1 A	64	0.0694590396537967
ABI-AG1 B	ABI-AG1 A	64	0.876649138441414
AFX-ILM B-2	ABI-AG1 A	64	0.078024376573385
AFX-ILM A	AFX-ILM A-2	64	0.99578338263499
AFX-ILM N	AFX-ILM A-2	64	0.589740974765854
ABI-AG1 B	AFX-ILM A-2	64	0.0833264406846358
AFX-ILM B-2	AFX-ILM A-2	64	0.858656810183425
AFX-ILM A	AFX-ILM B	65	0.85920215253131
AFX-ILM N	AFX-ILM B	65	0.567968761211986
ABI-AG1 B	AFX-ILM B	65	0.101983777148813
AFX-ILM B-2	AFX-ILM B	65	0.997455368231676
AFX-ILM A	AFX-ILM T	65	0.477083536032112
AFX-ILM N	AFX-ILM T	65	0.764884859151782
ABI-AG1 B	AFX-ILM T	65	0.0421904432780233
AFX-ILM B-2	AFX-ILM T	65	0.491639156793025
AFX-ILM A	ABI-AG1 A	65	0.103734504525620
AFX-ILM N	ABI-AG1 A	65	0.0737802345953063
ABI-AG1 B	ABI-AG1 A	65	0.879355561298224
AFX-ILM B-2	ABI-AG1 A	65	0.0735099541707283
AFX-ILM A	AFX-ILM A-2	65	0.997864728261272
AFX-ILM N	AFX-ILM A-2	65	0.583289796871424
ABI-AG1 B	AFX-ILM A-2	65	0.0866207782964833
AFX-ILM B-2	AFX-ILM A-2	65	0.85642442940575
AFX-ILM A	AFX-ILM B	66	0.85660917263119
AFX-ILM N	AFX-ILM B	66	0.563622231832032
ABI-AG1 B	AFX-ILM B	66	0.100814620853168
AFX-ILM B-2	AFX-ILM B	66	0.997879850779327
AFX-ILM A	AFX-ILM T	66	0.446786958535362
AFX-ILM N	AFX-ILM T	66	0.70951533682967
ABI-AG1 B	AFX-ILM T	66	0.0290245612806917
AFX-ILM B-2	AFX-ILM T	66	0.467770931155733
AFX-ILM A	ABI-AG1 A	66	0.107200073800462
AFX-ILM N	ABI-AG1 A	66	0.0739857774039118
ABI-AG1 B	ABI-AG1 A	66	0.879272985823137
AFX-ILM B-2	ABI-AG1 A	66	0.0788695774066806
AFX-ILM A	AFX-ILM A-2	66	0.997791070028382
AFX-ILM N	AFX-ILM A-2	66	0.56968784398284
ABI-AG1 B	AFX-ILM A-2	66	0.0838098244121762
AFX-ILM B-2	AFX-ILM A-2	66	0.857385029932047
AFX-ILM A	AFX-ILM B	67	0.861339206597003
AFX-ILM N	AFX-ILM B	67	0.56248658051269
ABI-AG1 B	AFX-ILM B	67	0.100567281019194
AFX-ILM B-2	AFX-ILM B	67	0.996495697990525
AFX-ILM A	AFX-ILM T	67	0.469449964192339
AFX-ILM N	AFX-ILM T	67	0.787166556328398
ABI-AG1 B	AFX-ILM T	67	0.0512105814358038
AFX-ILM B-2	AFX-ILM T	67	0.481643807135951
AFX-ILM A	ABI-AG1 A	67	0.100096803758515
AFX-ILM N	ABI-AG1 A	67	0.0632377312948813
ABI-AG1 B	ABI-AG1 A	67	0.878508353324727
AFX-ILM B-2	ABI-AG1 A	67	0.0745997170230523
AFX-ILM A	AFX-ILM A-2	67	0.997773115611647
AFX-ILM N	AFX-ILM A-2	67	0.584834300666762
ABI-AG1 B	AFX-ILM A-2	67	0.0851989700839354
AFX-ILM B-2	AFX-ILM A-2	67	0.859108389442307
AFX-ILM A	AFX-ILM B	68	0.860181734343903
AFX-ILM N	AFX-ILM B	68	0.574304996391587
ABI-AG1 B	AFX-ILM B	68	0.102635352307405
AFX-ILM B-2	AFX-ILM B	68	0.99795415703872
AFX-ILM A	AFX-ILM T	68	0.455531293371944
AFX-ILM N	AFX-ILM T	68	0.739018644520164
ABI-AG1 B	AFX-ILM T	68	0.0543718441282864
AFX-ILM B-2	AFX-ILM T	68	0.471436828789533
AFX-ILM A	ABI-AG1 A	68	0.098077898303366
AFX-ILM N	ABI-AG1 A	68	0.0661630841284803
ABI-AG1 B	ABI-AG1 A	68	0.870858271609066
AFX-ILM B-2	ABI-AG1 A	68	0.0703099357820723
AFX-ILM A	AFX-ILM A-2	68	0.997385971278284
AFX-ILM N	AFX-ILM A-2	68	0.584559104492526
ABI-AG1 B	AFX-ILM A-2	68	0.0850692204971934
AFX-ILM B-2	AFX-ILM A-2	68	0.859425441355971
AFX-ILM A	AFX-ILM B	69	0.860926401688479
AFX-ILM N	AFX-ILM B	69	0.55378135469392
ABI-AG1 B	AFX-ILM B	69	0.0942688739620543
AFX-ILM B-2	AFX-ILM B	69	0.996527511979387
AFX-ILM A	AFX-ILM T	69	0.471574210267005
AFX-ILM N	AFX-ILM T	69	0.772611646033761
ABI-AG1 B	AFX-ILM T	69	0.0451579828339265
AFX-ILM B-2	AFX-ILM T	69	0.485272126862794
AFX-ILM A	ABI-AG1 A	69	0.102862479452966
AFX-ILM N	ABI-AG1 A	69	0.0735783406197198
ABI-AG1 B	ABI-AG1 A	69	0.880864851127757
AFX-ILM B-2	ABI-AG1 A	69	0.0758394107413854
AFX-ILM A	AFX-ILM A-2	69	0.996140259827339
AFX-ILM N	AFX-ILM A-2	69	0.561941965117224
ABI-AG1 B	AFX-ILM A-2	69	0.078101292527517
AFX-ILM B-2	AFX-ILM A-2	69	0.858571538212557
AFX-ILM A	AFX-ILM B	70	0.860663814185957
AFX-ILM N	AFX-ILM B	70	0.573871076995089
ABI-AG1 B	AFX-ILM B	70	0.097564535332286
AFX-ILM B-2	AFX-ILM B	70	0.997823070169378
AFX-ILM A	AFX-ILM T	70	0.448332114148871
AFX-ILM N	AFX-ILM T	70	0.71302841857673
ABI-AG1 B	AFX-ILM T	70	0.0378849744385095
AFX-ILM B-2	AFX-ILM T	70	0.465126763476268
AFX-ILM A	ABI-AG1 A	70	0.0989826249956776
AFX-ILM N	ABI-AG1 A	70	0.0715255680322403
ABI-AG1 B	ABI-AG1 A	70	0.879429890311578
AFX-ILM B-2	ABI-AG1 A	70	0.0760743820034387
AFX-ILM A	AFX-ILM A-2	70	0.997934995126394
AFX-ILM N	AFX-ILM A-2	70	0.583394449333105
ABI-AG1 B	AFX-ILM A-2	70	0.0804235925898072
AFX-ILM B-2	AFX-ILM A-2	70	0.86056653000552
AFX-ILM A	AFX-ILM B	71	0.858545192205919
AFX-ILM N	AFX-ILM B	71	0.565343981956539
ABI-AG1 B	AFX-ILM B	71	0.100140622658562
AFX-ILM B-2	AFX-ILM B	71	0.996949381988625
AFX-ILM A	AFX-ILM T	71	0.456666343601734
AFX-ILM N	AFX-ILM T	71	0.749714626976484
ABI-AG1 B	AFX-ILM T	71	0.0456287312158365
AFX-ILM B-2	AFX-ILM T	71	0.472950590102915
AFX-ILM A	ABI-AG1 A	71	0.0982131204456614
AFX-ILM N	ABI-AG1 A	71	0.074634631332483
ABI-AG1 B	ABI-AG1 A	71	0.876204395361881
AFX-ILM B-2	ABI-AG1 A	71	0.0766915915892279
AFX-ILM A	AFX-ILM A-2	71	0.997661474212636
AFX-ILM N	AFX-ILM A-2	71	0.576803490496404
ABI-AG1 B	AFX-ILM A-2	71	0.0835738184109087
AFX-ILM B-2	AFX-ILM A-2	71	0.861189610541503
AFX-ILM A	AFX-ILM B	72	0.859869023120476
AFX-ILM N	AFX-ILM B	72	0.559092448635357
ABI-AG1 B	AFX-ILM B	72	0.102598560751900
AFX-ILM B-2	AFX-ILM B	72	0.997088543325704
AFX-ILM A	AFX-ILM T	72	0.440009622841446
AFX-ILM N	AFX-ILM T	72	0.736832217446417
ABI-AG1 B	AFX-ILM T	72	0.039120509042642
AFX-ILM B-2	AFX-ILM T	72	0.450464413711961
AFX-ILM A	ABI-AG1 A	72	0.0966431852279518
AFX-ILM N	ABI-AG1 A	72	0.0756303998123742
ABI-AG1 B	ABI-AG1 A	72	0.877760346812443
AFX-ILM B-2	ABI-AG1 A	72	0.0669707844736471
AFX-ILM A	AFX-ILM A-2	72	0.996747571080567
AFX-ILM N	AFX-ILM A-2	72	0.560495510311525
ABI-AG1 B	AFX-ILM A-2	72	0.0847234805753738
AFX-ILM B-2	AFX-ILM A-2	72	0.861558971338307
AFX-ILM A	AFX-ILM B	73	0.860199444199158
AFX-ILM N	AFX-ILM B	73	0.593280183223684
ABI-AG1 B	AFX-ILM B	73	0.100792624949837
AFX-ILM B-2	AFX-ILM B	73	0.997620610851957
AFX-ILM A	AFX-ILM T	73	0.444959186241937
AFX-ILM N	AFX-ILM T	73	0.718995125020063
ABI-AG1 B	AFX-ILM T	73	0.0574102592335172
AFX-ILM B-2	AFX-ILM T	73	0.457573557302606
AFX-ILM A	ABI-AG1 A	73	0.102812609950067
AFX-ILM N	ABI-AG1 A	73	0.079404955620215
ABI-AG1 B	ABI-AG1 A	73	0.87695214702222
AFX-ILM B-2	ABI-AG1 A	73	0.0710583675461192
AFX-ILM A	AFX-ILM A-2	73	0.997837913461307
AFX-ILM N	AFX-ILM A-2	73	0.609385803410617
ABI-AG1 B	AFX-ILM A-2	73	0.0859930302499369
AFX-ILM B-2	AFX-ILM A-2	73	0.85930877944851
AFX-ILM A	AFX-ILM B	74	0.857018442561934
AFX-ILM N	AFX-ILM B	74	0.572122861639792
ABI-AG1 B	AFX-ILM B	74	0.101703428395172
AFX-ILM B-2	AFX-ILM B	74	0.997137609102514
AFX-ILM A	AFX-ILM T	74	0.451366672100866
AFX-ILM N	AFX-ILM T	74	0.724486518320429
ABI-AG1 B	AFX-ILM T	74	0.0544262245863489
AFX-ILM B-2	AFX-ILM T	74	0.468098557350307
AFX-ILM A	ABI-AG1 A	74	0.107071251947115
AFX-ILM N	ABI-AG1 A	74	0.0642064058967068
ABI-AG1 B	ABI-AG1 A	74	0.876208498407045
AFX-ILM B-2	ABI-AG1 A	74	0.07804122967241
AFX-ILM A	AFX-ILM A-2	74	0.997595782330742
AFX-ILM N	AFX-ILM A-2	74	0.575528959276762
ABI-AG1 B	AFX-ILM A-2	74	0.0860990884066772
AFX-ILM B-2	AFX-ILM A-2	74	0.860640048102994
AFX-ILM A	AFX-ILM B	75	0.860280336187083
AFX-ILM N	AFX-ILM B	75	0.556882775660319
ABI-AG1 B	AFX-ILM B	75	0.100729657259613
AFX-ILM B-2	AFX-ILM B	75	0.99639987649398
AFX-ILM A	AFX-ILM T	75	0.466906019638392
AFX-ILM N	AFX-ILM T	75	0.76094303224199
ABI-AG1 B	AFX-ILM T	75	0.0323678177314453
AFX-ILM B-2	AFX-ILM T	75	0.477885821730972
AFX-ILM A	ABI-AG1 A	75	0.103535120200203
AFX-ILM N	ABI-AG1 A	75	0.0618824069711733
ABI-AG1 B	ABI-AG1 A	75	0.872341158565948
AFX-ILM B-2	ABI-AG1 A	75	0.0757802668451036
AFX-ILM A	AFX-ILM A-2	75	0.997175246387526
AFX-ILM N	AFX-ILM A-2	75	0.564150523261568
ABI-AG1 B	AFX-ILM A-2	75	0.0815239776799059
AFX-ILM B-2	AFX-ILM A-2	75	0.860017858846861
AFX-ILM A	AFX-ILM B	76	0.859153650807909
AFX-ILM N	AFX-ILM B	76	0.597535423769074
ABI-AG1 B	AFX-ILM B	76	0.0990808509599896
AFX-ILM B-2	AFX-ILM B	76	0.996593325157258
AFX-ILM A	AFX-ILM T	76	0.443883669171525
AFX-ILM N	AFX-ILM T	76	0.755951915167502
ABI-AG1 B	AFX-ILM T	76	0.0380448949049303
AFX-ILM B-2	AFX-ILM T	76	0.459356220366271
AFX-ILM A	ABI-AG1 A	76	0.106403826093736
AFX-ILM N	ABI-AG1 A	76	0.0666453973339706
ABI-AG1 B	ABI-AG1 A	76	0.877043917925652
AFX-ILM B-2	ABI-AG1 A	76	0.0780875296513696
AFX-ILM A	AFX-ILM A-2	76	0.996626411637795
AFX-ILM N	AFX-ILM A-2	76	0.611415074076976
ABI-AG1 B	AFX-ILM A-2	76	0.0833132898470904
AFX-ILM B-2	AFX-ILM A-2	76	0.85996782850962
AFX-ILM A	AFX-ILM B	77	0.861051429756682
AFX-ILM N	AFX-ILM B	77	0.564792481500254
ABI-AG1 B	AFX-ILM B	77	0.100424354071893
AFX-ILM B-2	AFX-ILM B	77	0.998213694274018
AFX-ILM A	AFX-ILM T	77	0.462595335853262
AFX-ILM N	AFX-ILM T	77	0.772394428531022
ABI-AG1 B	AFX-ILM T	77	0.0317923807663833
AFX-ILM B-2	AFX-ILM T	77	0.470745540186426
AFX-ILM A	ABI-AG1 A	77	0.0983786042516246
AFX-ILM N	ABI-AG1 A	77	0.0745983422170592
ABI-AG1 B	ABI-AG1 A	77	0.880858282162066
AFX-ILM B-2	ABI-AG1 A	77	0.0722819155294691
AFX-ILM A	AFX-ILM A-2	77	0.997757108843985
AFX-ILM N	AFX-ILM A-2	77	0.57521020748176
ABI-AG1 B	AFX-ILM A-2	77	0.0836774804914169
AFX-ILM B-2	AFX-ILM A-2	77	0.857704294410978
AFX-ILM A	AFX-ILM B	78	0.86072320838639
AFX-ILM N	AFX-ILM B	78	0.584625824295492
ABI-AG1 B	AFX-ILM B	78	0.0954800135024256
AFX-ILM B-2	AFX-ILM B	78	0.997829900608813
AFX-ILM A	AFX-ILM T	78	0.462513368345217
AFX-ILM N	AFX-ILM T	78	0.747209042894963
ABI-AG1 B	AFX-ILM T	78	0.0563572016936192
AFX-ILM B-2	AFX-ILM T	78	0.466884250022639
AFX-ILM A	ABI-AG1 A	78	0.0946691498335445
AFX-ILM N	ABI-AG1 A	78	0.0651925758963433
ABI-AG1 B	ABI-AG1 A	78	0.875239230578476
AFX-ILM B-2	ABI-AG1 A	78	0.0720316286079427
AFX-ILM A	AFX-ILM A-2	78	0.997013996299444
AFX-ILM N	AFX-ILM A-2	78	0.601377525213852
ABI-AG1 B	AFX-ILM A-2	78	0.0820280768245298
AFX-ILM B-2	AFX-ILM A-2	78	0.861507598298496
AFX-ILM A	AFX-ILM B	79	0.859056367962802
AFX-ILM N	AFX-ILM B	79	0.586226811342933
ABI-AG1 B	AFX-ILM B	79	0.098875687571585
AFX-ILM B-2	AFX-ILM B	79	0.998041285314219
AFX-ILM A	AFX-ILM T	79	0.454954348123384
AFX-ILM N	AFX-ILM T	79	0.753696546873945
ABI-AG1 B	AFX-ILM T	79	0.0298559331697843
AFX-ILM B-2	AFX-ILM T	79	0.471584245584398
AFX-ILM A	ABI-AG1 A	79	0.102440768341791
AFX-ILM N	ABI-AG1 A	79	0.0566899214251003
ABI-AG1 B	ABI-AG1 A	79	0.878613679065492
AFX-ILM B-2	ABI-AG1 A	79	0.0743088931652664
AFX-ILM A	AFX-ILM A-2	79	0.99826899355235
AFX-ILM N	AFX-ILM A-2	79	0.594676979115475
ABI-AG1 B	AFX-ILM A-2	79	0.0832999693227897
AFX-ILM B-2	AFX-ILM A-2	79	0.859184075721568
AFX-ILM A	AFX-ILM B	80	0.858253736767654
AFX-ILM N	AFX-ILM B	80	0.5907053340018
ABI-AG1 B	AFX-ILM B	80	0.104708689338063
AFX-ILM B-2	AFX-ILM B	80	0.997972696040453
AFX-ILM A	AFX-ILM T	80	0.447942374913654
AFX-ILM N	AFX-ILM T	80	0.739458566141468
ABI-AG1 B	AFX-ILM T	80	0.0517824370134467
AFX-ILM B-2	AFX-ILM T	80	0.463046319505739
AFX-ILM A	ABI-AG1 A	80	0.102091880690757
AFX-ILM N	ABI-AG1 A	80	0.0739550175078269
ABI-AG1 B	ABI-AG1 A	80	0.870842811819687
AFX-ILM B-2	ABI-AG1 A	80	0.0788150626375418
AFX-ILM A	AFX-ILM A-2	80	0.995776286833828
AFX-ILM N	AFX-ILM A-2	80	0.607466319911003
ABI-AG1 B	AFX-ILM A-2	80	0.0915908140885624
AFX-ILM B-2	AFX-ILM A-2	80	0.86026769572296
AFX-ILM A	AFX-ILM B	81	0.861209355023772
AFX-ILM N	AFX-ILM B	81	0.572162235813227
ABI-AG1 B	AFX-ILM B	81	0.105878824022131
AFX-ILM B-2	AFX-ILM B	81	0.997268315594459
AFX-ILM A	AFX-ILM T	81	0.47665153971494
AFX-ILM N	AFX-ILM T	81	0.757337999460398
ABI-AG1 B	AFX-ILM T	81	0.0434548850850799
AFX-ILM B-2	AFX-ILM T	81	0.483620285543896
AFX-ILM A	ABI-AG1 A	81	0.101010401352263
AFX-ILM N	ABI-AG1 A	81	0.0596890696287202
ABI-AG1 B	ABI-AG1 A	81	0.87693042223893
AFX-ILM B-2	ABI-AG1 A	81	0.075672312772062
AFX-ILM A	AFX-ILM A-2	81	0.996096876378118
AFX-ILM N	AFX-ILM A-2	81	0.572546692387101
ABI-AG1 B	AFX-ILM A-2	81	0.0878162438073212
AFX-ILM B-2	AFX-ILM A-2	81	0.855742678877912
AFX-ILM A	AFX-ILM B	82	0.861170807122875
AFX-ILM N	AFX-ILM B	82	0.581181204414745
ABI-AG1 B	AFX-ILM B	82	0.100762186099157
AFX-ILM B-2	AFX-ILM B	82	0.996153672824268
AFX-ILM A	AFX-ILM T	82	0.46215320782541
AFX-ILM N	AFX-ILM T	82	0.7161945349222
ABI-AG1 B	AFX-ILM T	82	0.0368699883092716
AFX-ILM B-2	AFX-ILM T	82	0.483639148461978
AFX-ILM A	ABI-AG1 A	82	0.0976254103482886
AFX-ILM N	ABI-AG1 A	82	0.0718029033226557
ABI-AG1 B	ABI-AG1 A	82	0.8794436676081
AFX-ILM B-2	ABI-AG1 A	82	0.073407108269341
AFX-ILM A	AFX-ILM A-2	82	0.995339698088785
AFX-ILM N	AFX-ILM A-2	82	0.589033334363802
ABI-AG1 B	AFX-ILM A-2	82	0.0885930530718257
AFX-ILM B-2	AFX-ILM A-2	82	0.854870498379185
AFX-ILM A	AFX-ILM B	83	0.856771171009245
AFX-ILM N	AFX-ILM B	83	0.601487452349478
ABI-AG1 B	AFX-ILM B	83	0.0996149594680618
AFX-ILM B-2	AFX-ILM B	83	0.997597038375065
AFX-ILM A	AFX-ILM T	83	0.439468856802527
AFX-ILM N	AFX-ILM T	83	0.737123522299437
ABI-AG1 B	AFX-ILM T	83	0.0378507133283763
AFX-ILM B-2	AFX-ILM T	83	0.460566068382644
AFX-ILM A	ABI-AG1 A	83	0.101878329003198
AFX-ILM N	ABI-AG1 A	83	0.0626876950573376
ABI-AG1 B	ABI-AG1 A	83	0.877515562094651
AFX-ILM B-2	ABI-AG1 A	83	0.0695843832579769
AFX-ILM A	AFX-ILM A-2	83	0.99755251991594
AFX-ILM N	AFX-ILM A-2	83	0.613411574470945
ABI-AG1 B	AFX-ILM A-2	83	0.0857761916069951
AFX-ILM B-2	AFX-ILM A-2	83	0.857047337833289
AFX-ILM A	AFX-ILM B	84	0.857371069197748
AFX-ILM N	AFX-ILM B	84	0.58416907278632
ABI-AG1 B	AFX-ILM B	84	0.104515462038046
AFX-ILM B-2	AFX-ILM B	84	0.997024549517982
AFX-ILM A	AFX-ILM T	84	0.463250625769522
AFX-ILM N	AFX-ILM T	84	0.766107894052568
ABI-AG1 B	AFX-ILM T	84	0.0499542635988539
AFX-ILM B-2	AFX-ILM T	84	0.467787323004348
AFX-ILM A	ABI-AG1 A	84	0.106311371737397
AFX-ILM N	ABI-AG1 A	84	0.0734647167034729
ABI-AG1 B	ABI-AG1 A	84	0.876229975317299
AFX-ILM B-2	ABI-AG1 A	84	0.0737518086025899
AFX-ILM A	AFX-ILM A-2	84	0.99752854061755
AFX-ILM N	AFX-ILM A-2	84	0.602275004579483
ABI-AG1 B	AFX-ILM A-2	84	0.0873431627731138
AFX-ILM B-2	AFX-ILM A-2	84	0.860989269992388
AFX-ILM A	AFX-ILM B	85	0.854239340234618
AFX-ILM N	AFX-ILM B	85	0.591613550058406
ABI-AG1 B	AFX-ILM B	85	0.101888674763185
AFX-ILM B-2	AFX-ILM B	85	0.997487507724533
AFX-ILM A	AFX-ILM T	85	0.465349906261898
AFX-ILM N	AFX-ILM T	85	0.786983402200337
ABI-AG1 B	AFX-ILM T	85	0.0368439295839257
AFX-ILM B-2	AFX-ILM T	85	0.481891978701924
AFX-ILM A	ABI-AG1 A	85	0.106166280228350
AFX-ILM N	ABI-AG1 A	85	0.0611748867799397
ABI-AG1 B	ABI-AG1 A	85	0.873011319471158
AFX-ILM B-2	ABI-AG1 A	85	0.0760667666617922
AFX-ILM A	AFX-ILM A-2	85	0.995622425080512
AFX-ILM N	AFX-ILM A-2	85	0.595292421410724
ABI-AG1 B	AFX-ILM A-2	85	0.0765689145255849
AFX-ILM B-2	AFX-ILM A-2	85	0.857253467612123
AFX-ILM A	AFX-ILM B	86	0.859022521705718
AFX-ILM N	AFX-ILM B	86	0.567176688902319
ABI-AG1 B	AFX-ILM B	86	0.0955304848897715
AFX-ILM B-2	AFX-ILM B	86	0.997672394990893
AFX-ILM A	AFX-ILM T	86	0.458034126370544
AFX-ILM N	AFX-ILM T	86	0.758372553430189
ABI-AG1 B	AFX-ILM T	86	0.0388007333331391
AFX-ILM B-2	AFX-ILM T	86	0.473403310982128
AFX-ILM A	ABI-AG1 A	86	0.107768377107511
AFX-ILM N	ABI-AG1 A	86	0.0807279644411223
ABI-AG1 B	ABI-AG1 A	86	0.87376443089169
AFX-ILM B-2	ABI-AG1 A	86	0.079379876959183
AFX-ILM A	AFX-ILM A-2	86	0.99768576214553
AFX-ILM N	AFX-ILM A-2	86	0.58020217278457
ABI-AG1 B	AFX-ILM A-2	86	0.0789243899664884
AFX-ILM B-2	AFX-ILM A-2	86	0.861785799717981
AFX-ILM A	AFX-ILM B	87	0.8597661597601
AFX-ILM N	AFX-ILM B	87	0.582056774760149
ABI-AG1 B	AFX-ILM B	87	0.0987930094012797
AFX-ILM B-2	AFX-ILM B	87	0.994932592644978
AFX-ILM A	AFX-ILM T	87	0.437236191711744
AFX-ILM N	AFX-ILM T	87	0.723613909957542
ABI-AG1 B	AFX-ILM T	87	0.0335771364489759
AFX-ILM B-2	AFX-ILM T	87	0.457391271347474
AFX-ILM A	ABI-AG1 A	87	0.106495587166178
AFX-ILM N	ABI-AG1 A	87	0.0696353199915887
ABI-AG1 B	ABI-AG1 A	87	0.876794117820536
AFX-ILM B-2	ABI-AG1 A	87	0.071018478194266
AFX-ILM A	AFX-ILM A-2	87	0.994559725102454
AFX-ILM N	AFX-ILM A-2	87	0.598163937640233
ABI-AG1 B	AFX-ILM A-2	87	0.0840741443019078
AFX-ILM B-2	AFX-ILM A-2	87	0.858893188623492
AFX-ILM A	AFX-ILM B	88	0.860146127658217
AFX-ILM N	AFX-ILM B	88	0.597045995064541
ABI-AG1 B	AFX-ILM B	88	0.102558795931637
AFX-ILM B-2	AFX-ILM B	88	0.99664261349369
AFX-ILM A	AFX-ILM T	88	0.467147275175848
AFX-ILM N	AFX-ILM T	88	0.761645785979558
ABI-AG1 B	AFX-ILM T	88	0.0479596246447414
AFX-ILM B-2	AFX-ILM T	88	0.473757901389715
AFX-ILM A	ABI-AG1 A	88	0.103810894508124
AFX-ILM N	ABI-AG1 A	88	0.0680005021528686
ABI-AG1 B	ABI-AG1 A	88	0.872403909213296
AFX-ILM B-2	ABI-AG1 A	88	0.0718817990732792
AFX-ILM A	AFX-ILM A-2	88	0.997235144778327
AFX-ILM N	AFX-ILM A-2	88	0.619548746921266
ABI-AG1 B	AFX-ILM A-2	88	0.0864551979905185
AFX-ILM B-2	AFX-ILM A-2	88	0.859886991192396
AFX-ILM A	AFX-ILM B	89	0.860026165213307
AFX-ILM N	AFX-ILM B	89	0.576371633671065
ABI-AG1 B	AFX-ILM B	89	0.102355987407904
AFX-ILM B-2	AFX-ILM B	89	0.997473178930082
AFX-ILM A	AFX-ILM T	89	0.438272373708113
AFX-ILM N	AFX-ILM T	89	0.738722236070513
ABI-AG1 B	AFX-ILM T	89	0.0380047883735149
AFX-ILM B-2	AFX-ILM T	89	0.452375885183455
AFX-ILM A	ABI-AG1 A	89	0.10137829828314
AFX-ILM N	ABI-AG1 A	89	0.0714232829402782
ABI-AG1 B	ABI-AG1 A	89	0.877532804020619
AFX-ILM B-2	ABI-AG1 A	89	0.0678415839465509
AFX-ILM A	AFX-ILM A-2	89	0.996772173932521
AFX-ILM N	AFX-ILM A-2	89	0.593918809696461
ABI-AG1 B	AFX-ILM A-2	89	0.0895312181476246
AFX-ILM B-2	AFX-ILM A-2	89	0.857239632871817
AFX-ILM A	AFX-ILM B	90	0.859575606780236
AFX-ILM N	AFX-ILM B	90	0.583275875022941
ABI-AG1 B	AFX-ILM B	90	0.100872012004473
AFX-ILM B-2	AFX-ILM B	90	0.997303374432805
AFX-ILM A	AFX-ILM T	90	0.470148212235766
AFX-ILM N	AFX-ILM T	90	0.772000384511686
ABI-AG1 B	AFX-ILM T	90	0.051642878925345
AFX-ILM B-2	AFX-ILM T	90	0.476630603173243
AFX-ILM A	ABI-AG1 A	90	0.111819709452862
AFX-ILM N	ABI-AG1 A	90	0.06981545761879
ABI-AG1 B	ABI-AG1 A	90	0.877020233947504
AFX-ILM B-2	ABI-AG1 A	90	0.0773285258985848
AFX-ILM A	AFX-ILM A-2	90	0.997310697458166
AFX-ILM N	AFX-ILM A-2	90	0.585041847255621
ABI-AG1 B	AFX-ILM A-2	90	0.0827657489684878
AFX-ILM B-2	AFX-ILM A-2	90	0.855673785943421
AFX-ILM A	AFX-ILM B	91	0.862125761801635
AFX-ILM N	AFX-ILM B	91	0.581414725746365
ABI-AG1 B	AFX-ILM B	91	0.0986454921835305
AFX-ILM B-2	AFX-ILM B	91	0.997620721221923
AFX-ILM A	AFX-ILM T	91	0.471500824054334
AFX-ILM N	AFX-ILM T	91	0.766001195570741
ABI-AG1 B	AFX-ILM T	91	0.0520135707686565
AFX-ILM B-2	AFX-ILM T	91	0.479485921511773
AFX-ILM A	ABI-AG1 A	91	0.102957746807161
AFX-ILM N	ABI-AG1 A	91	0.0608449264615432
ABI-AG1 B	ABI-AG1 A	91	0.879784999000858
AFX-ILM B-2	ABI-AG1 A	91	0.0769184888279912
AFX-ILM A	AFX-ILM A-2	91	0.997726336413646
AFX-ILM N	AFX-ILM A-2	91	0.596779850628614
ABI-AG1 B	AFX-ILM A-2	91	0.0829522042723707
AFX-ILM B-2	AFX-ILM A-2	91	0.860387707367228
AFX-ILM A	AFX-ILM B	92	0.86204586983045
AFX-ILM N	AFX-ILM B	92	0.588251250334708
ABI-AG1 B	AFX-ILM B	92	0.0963269785282323
AFX-ILM B-2	AFX-ILM B	92	0.99693647350918
AFX-ILM A	AFX-ILM T	92	0.450194393798606
AFX-ILM N	AFX-ILM T	92	0.761498087343959
ABI-AG1 B	AFX-ILM T	92	0.0345560692331868
AFX-ILM B-2	AFX-ILM T	92	0.465872294854754
AFX-ILM A	ABI-AG1 A	92	0.110301186124655
AFX-ILM N	ABI-AG1 A	92	0.075293824153883
ABI-AG1 B	ABI-AG1 A	92	0.878769954814469
AFX-ILM B-2	ABI-AG1 A	92	0.0791854538823661
AFX-ILM A	AFX-ILM A-2	92	0.997576553542633
AFX-ILM N	AFX-ILM A-2	92	0.599405599421850
ABI-AG1 B	AFX-ILM A-2	92	0.0815855387271687
AFX-ILM B-2	AFX-ILM A-2	92	0.856871785939763
AFX-ILM A	AFX-ILM B	93	0.859878713775248
AFX-ILM N	AFX-ILM B	93	0.579151070360724
ABI-AG1 B	AFX-ILM B	93	0.096634822245042
AFX-ILM B-2	AFX-ILM B	93	0.998082336443481
AFX-ILM A	AFX-ILM T	93	0.454894641710665
AFX-ILM N	AFX-ILM T	93	0.727782350313476
ABI-AG1 B	AFX-ILM T	93	0.0385385674657742
AFX-ILM B-2	AFX-ILM T	93	0.469010943458944
AFX-ILM A	ABI-AG1 A	93	0.112268168377771
AFX-ILM N	ABI-AG1 A	93	0.0669785543419385
ABI-AG1 B	ABI-AG1 A	93	0.87548137540627
AFX-ILM B-2	ABI-AG1 A	93	0.077547480319627
AFX-ILM A	AFX-ILM A-2	93	0.995787844843754
AFX-ILM N	AFX-ILM A-2	93	0.591160915957791
ABI-AG1 B	AFX-ILM A-2	93	0.0798720213241699
AFX-ILM B-2	AFX-ILM A-2	93	0.860796542871029
AFX-ILM A	AFX-ILM B	94	0.859178262468841
AFX-ILM N	AFX-ILM B	94	0.56152880560832
ABI-AG1 B	AFX-ILM B	94	0.0968459872424031
AFX-ILM B-2	AFX-ILM B	94	0.997058302539728
AFX-ILM A	AFX-ILM T	94	0.4491496514448
AFX-ILM N	AFX-ILM T	94	0.734272463870224
ABI-AG1 B	AFX-ILM T	94	0.0515126024521667
AFX-ILM B-2	AFX-ILM T	94	0.462376330860274
AFX-ILM A	ABI-AG1 A	94	0.103266799640664
AFX-ILM N	ABI-AG1 A	94	0.0708078118221252
ABI-AG1 B	ABI-AG1 A	94	0.87823936891846
AFX-ILM B-2	ABI-AG1 A	94	0.0795942945366792
AFX-ILM A	AFX-ILM A-2	94	0.99780687529968
AFX-ILM N	AFX-ILM A-2	94	0.575142210900783
ABI-AG1 B	AFX-ILM A-2	94	0.082733609944953
AFX-ILM B-2	AFX-ILM A-2	94	0.86144347631577
AFX-ILM A	AFX-ILM B	95	0.859583432784391
AFX-ILM N	AFX-ILM B	95	0.581669326496101
ABI-AG1 B	AFX-ILM B	95	0.104209985932834
AFX-ILM B-2	AFX-ILM B	95	0.997484669141855
AFX-ILM A	AFX-ILM T	95	0.438857558822245
AFX-ILM N	AFX-ILM T	95	0.731690660277644
ABI-AG1 B	AFX-ILM T	95	0.0419868627659391
AFX-ILM B-2	AFX-ILM T	95	0.451733905253461
AFX-ILM A	ABI-AG1 A	95	0.104417856455503
AFX-ILM N	ABI-AG1 A	95	0.0667848443812718
ABI-AG1 B	ABI-AG1 A	95	0.879075429119238
AFX-ILM B-2	ABI-AG1 A	95	0.0752359813107346
AFX-ILM A	AFX-ILM A-2	95	0.997533321016143
AFX-ILM N	AFX-ILM A-2	95	0.595487027170141
ABI-AG1 B	AFX-ILM A-2	95	0.0885378038410512
AFX-ILM B-2	AFX-ILM A-2	95	0.85794022654433
AFX-ILM A	AFX-ILM B	96	0.857686827950595
AFX-ILM N	AFX-ILM B	96	0.564388500059538
ABI-AG1 B	AFX-ILM B	96	0.0949593272949932
AFX-ILM B-2	AFX-ILM B	96	0.996926146717621
AFX-ILM A	AFX-ILM T	96	0.444302915390012
AFX-ILM N	AFX-ILM T	96	0.750846560388756
ABI-AG1 B	AFX-ILM T	96	0.0390772839375571
AFX-ILM B-2	AFX-ILM T	96	0.463727934335635
AFX-ILM A	ABI-AG1 A	96	0.100572275442175
AFX-ILM N	ABI-AG1 A	96	0.0753268759334609
ABI-AG1 B	ABI-AG1 A	96	0.874643109170832
AFX-ILM B-2	ABI-AG1 A	96	0.0743021054497465
AFX-ILM A	AFX-ILM A-2	96	0.9967274466445
AFX-ILM N	AFX-ILM A-2	96	0.572883291794282
ABI-AG1 B	AFX-ILM A-2	96	0.0779427227673468
AFX-ILM B-2	AFX-ILM A-2	96	0.85847279515122
AFX-ILM A	AFX-ILM B	97	0.85811326256632
AFX-ILM N	AFX-ILM B	97	0.572526812323672
ABI-AG1 B	AFX-ILM B	97	0.100843644942163
AFX-ILM B-2	AFX-ILM B	97	0.996420803736253
AFX-ILM A	AFX-ILM T	97	0.460781626388931
AFX-ILM N	AFX-ILM T	97	0.733207167482274
ABI-AG1 B	AFX-ILM T	97	0.0633569865559573
AFX-ILM B-2	AFX-ILM T	97	0.462037691525979
AFX-ILM A	ABI-AG1 A	97	0.104021838401018
AFX-ILM N	ABI-AG1 A	97	0.0560825266506239
ABI-AG1 B	ABI-AG1 A	97	0.876625681860117
AFX-ILM B-2	ABI-AG1 A	97	0.0661759873265568
AFX-ILM A	AFX-ILM A-2	97	0.997088473503936
AFX-ILM N	AFX-ILM A-2	97	0.582456545377382
ABI-AG1 B	AFX-ILM A-2	97	0.0885493611325806
AFX-ILM B-2	AFX-ILM A-2	97	0.855263836718839
AFX-ILM A	AFX-ILM B	98	0.856104052138733
AFX-ILM N	AFX-ILM B	98	0.583871419093637
ABI-AG1 B	AFX-ILM B	98	0.097147387023905
AFX-ILM B-2	AFX-ILM B	98	0.997489146911486
AFX-ILM A	AFX-ILM T	98	0.453375775584430
AFX-ILM N	AFX-ILM T	98	0.767777707791047
ABI-AG1 B	AFX-ILM T	98	0.0340034331085867
AFX-ILM B-2	AFX-ILM T	98	0.474879824289901
AFX-ILM A	ABI-AG1 A	98	0.102658350852360
AFX-ILM N	ABI-AG1 A	98	0.0697193795583916
ABI-AG1 B	ABI-AG1 A	98	0.879895509137968
AFX-ILM B-2	ABI-AG1 A	98	0.0770380288957532
AFX-ILM A	AFX-ILM A-2	98	0.99484607401434
AFX-ILM N	AFX-ILM A-2	98	0.600062786395949
ABI-AG1 B	AFX-ILM A-2	98	0.083834032590448
AFX-ILM B-2	AFX-ILM A-2	98	0.859563685365824
AFX-ILM A	AFX-ILM B	99	0.859995381326754
AFX-ILM N	AFX-ILM B	99	0.578022478604398
ABI-AG1 B	AFX-ILM B	99	0.0946334343624158
AFX-ILM B-2	AFX-ILM B	99	0.997648595444377
AFX-ILM A	AFX-ILM T	99	0.460913441052101
AFX-ILM N	AFX-ILM T	99	0.717102356733546
ABI-AG1 B	AFX-ILM T	99	0.0495327995773565
AFX-ILM B-2	AFX-ILM T	99	0.467440030352242
AFX-ILM A	ABI-AG1 A	99	0.0962506873082687
AFX-ILM N	ABI-AG1 A	99	0.0757965733241318
ABI-AG1 B	ABI-AG1 A	99	0.872185107899217
AFX-ILM B-2	ABI-AG1 A	99	0.0684797533245082
AFX-ILM A	AFX-ILM A-2	99	0.99688346515991
AFX-ILM N	AFX-ILM A-2	99	0.59210239950115
ABI-AG1 B	AFX-ILM A-2	99	0.0765318830693899
AFX-ILM B-2	AFX-ILM A-2	99	0.858305668763179
AFX-ILM A	AFX-ILM B	100	0.859434982779982
AFX-ILM N	AFX-ILM B	100	0.593190017224319
ABI-AG1 B	AFX-ILM B	100	0.105170790461187
AFX-ILM B-2	AFX-ILM B	100	0.99805626244241
AFX-ILM A	AFX-ILM T	100	0.4641475037697
AFX-ILM N	AFX-ILM T	100	0.75089430402212
ABI-AG1 B	AFX-ILM T	100	0.0491594779562807
AFX-ILM B-2	AFX-ILM T	100	0.477041148594702
AFX-ILM A	ABI-AG1 A	100	0.107806923639812
AFX-ILM N	ABI-AG1 A	100	0.0692184292531361
ABI-AG1 B	ABI-AG1 A	100	0.875119499097387
AFX-ILM B-2	ABI-AG1 A	100	0.0783494925657675
AFX-ILM A	AFX-ILM A-2	100	0.99767504028321
AFX-ILM N	AFX-ILM A-2	100	0.605144584044989
ABI-AG1 B	AFX-ILM A-2	100	0.0896730720079013
AFX-ILM B-2	AFX-ILM A-2	100	0.85745388673355
