# Supplementary material for: Empirical comparison of cross-platform normalization methods for gene expression data
Source: BMC Bioinformatics. 2011 Dec 7;12:467. doi: 10.1186/1471-2105-12-467 (PMC3314675; doi:10.1186/1471-2105-12-467)
Supplement: Additional file 4 — Raw bootstrap results for all statistics presented. [file 1471-2105-12-467-S4.zip › bootstraps/figure4/equal_ABI_AFX_rsquare_boxplot.pdf.csv]

resample.1	resample.2	dwd	eb..par.	gq	mrs	qn	distran	xpn3	xpn6	xpn9	xpn_mod6.	no.norm
0.99791263038336	0.9993097563135	0.997231578567643	0.992449645856636	0.985609170198707	0.775526100535622	0.774712649846115	0.776314431082358	0.997298849350679	0.99723787620309	0.997387260077926	0.997122600219168	0.774564894106454
0.998490497762328	0.999236909541617	0.997169614855495	0.992515747782912	0.98531746041368	0.770672263818478	0.769974370319781	0.771653169944875	0.997288827559478	0.997290718361863	0.99741551655787	0.99720534934368	0.769559233937723
0.998384755786524	0.999294594443208	0.997060048733455	0.992098636126338	0.985069902687697	0.771379148242682	0.770690238368	0.772284494317248	0.997038758562105	0.997081934582482	0.997200861496914	0.996356766665895	0.770261492222633
0.997071744082852	0.99919976326253	0.996995599365213	0.992023672969118	0.984366501612098	0.770407022521901	0.769644663138069	0.771419325785382	0.9978388287875	0.997677142807083	0.997890790819837	0.997150260896893	0.769134772651567
0.996363193701817	0.999547630716496	0.997269415129334	0.992602964488875	0.985656797164714	0.773380219351394	0.772654692558063	0.774285784818626	0.997525483150235	0.997481715932004	0.997270250401932	0.997321614953937	0.772365388640791
0.997264152185702	0.999206543820218	0.997070945098067	0.992202295933096	0.984870700095478	0.773640613764608	0.773062302514912	0.774594164735308	0.996967877560814	0.996936834613169	0.99708793770637	0.99681973911677	0.77285604763509
0.997454880659538	0.99934442601389	0.99721897430478	0.992373779434063	0.985624473536673	0.777174131073422	0.776446636696669	0.778026914545426	0.997333968038885	0.997486837147038	0.997536339862586	0.99675117824023	0.776138088407432
0.998246947886577	0.999270282414394	0.99712052666799	0.991889753428588	0.984860555995393	0.773665951008896	0.773001593591904	0.774592091954557	0.99714213845372	0.997185334375338	0.997026237043399	0.996932022226885	0.77284452851887
0.997540413631926	0.998871716179591	0.997091212063596	0.99211045180025	0.98491880090871	0.771281720746625	0.770697386351512	0.772366669555037	0.99737347768776	0.99738255445576	0.997246241477163	0.997181016565657	0.770099282054116
0.998309900228222	0.99932888653777	0.997151930943725	0.992152189568295	0.984815924570926	0.772384194788811	0.771606585200857	0.773438361890904	0.997128392340845	0.996905101754367	0.997285652523644	0.996957694339657	0.771167655714932
0.99771188665722	0.999202954098682	0.997150025641898	0.992230354042985	0.984948618784458	0.773753233818639	0.772947791433955	0.774733114552212	0.997340334046424	0.997423882620325	0.997127317268467	0.99655060927214	0.772366647674221
0.998130441565343	0.999369390518018	0.997089568114645	0.99205742423046	0.984836557739613	0.774270465208394	0.77362115170016	0.775309643344734	0.99731914621062	0.997297670915542	0.99726553101164	0.997273954673293	0.773269881579311
0.997566453871484	0.998960767389363	0.99709455365754	0.992373042279368	0.985157807419472	0.771201626071993	0.770588409821879	0.772192164377945	0.997559568795082	0.997385967271751	0.997471629889383	0.997206671121619	0.77003147831625
0.997909058596163	0.99938846245539	0.9971622553594	0.99195935357551	0.984849615383331	0.773542370776369	0.772722035011841	0.774369689971767	0.9971312411317	0.997304311352835	0.99738658922039	0.99699919688796	0.772653528747997
0.99742941450031	0.999526638354533	0.997124910960926	0.992166781529487	0.984769550732636	0.771775472546447	0.771268226793552	0.772767365841976	0.997503711026621	0.997318457349166	0.997495931804992	0.997157295562547	0.771047409285903
0.997790181624198	0.999531963844003	0.997121028314166	0.99208527133093	0.984804349911795	0.768447303261431	0.767635401422635	0.769483050471182	0.997112917072063	0.997148240760374	0.997101855996295	0.997088683394513	0.767068012400451
0.997731472444527	0.999096081406372	0.99711837222128	0.99209598526104	0.984883929128073	0.773079194932996	0.772537549954758	0.774084353871273	0.997221324736782	0.9972764311662	0.997053734361673	0.997036486952648	0.772386781063157
0.99863292553244	0.999036864809525	0.997134064150542	0.992438144289252	0.98541305210561	0.773073183561237	0.772350639861871	0.77396854870664	0.997291009041603	0.996995921748936	0.997334874925673	0.996971151349133	0.772025978179926
0.997684097814119	0.999498572247277	0.997307317353452	0.992787274101783	0.986031172795579	0.775069385067531	0.774222949281748	0.775857437792617	0.997666399697925	0.997472524529628	0.997596933979016	0.997220253984072	0.77410647888361
0.997365691781642	0.999377260425637	0.997195005285378	0.992517417351134	0.985541046057415	0.774656758963118	0.773905474101806	0.775512081273602	0.997249716702385	0.99729458172648	0.997166274783258	0.997086587740883	0.773604600135395
0.998824402701878	0.999494576645905	0.997209021294216	0.992414394104978	0.985189825885216	0.774999343374951	0.77405371787797	0.775815855932241	0.997466825872765	0.997403743995584	0.99754039196561	0.99717672536979	0.773733651262484
0.998314936961592	0.99926924353671	0.997224579586865	0.992471330035394	0.985389594498396	0.775848164529061	0.775279126989063	0.776853735768214	0.997594263549863	0.99746564210384	0.997524500554987	0.997414985725815	0.774908829632547
0.998241830835756	0.999289299957816	0.99727719309984	0.992678616429096	0.985776624220487	0.7732458314479	0.7723045283382	0.774022067294977	0.997657895032371	0.997479775589112	0.997647808086468	0.99732687808407	0.77217011197615
0.998768380104207	0.999389042659385	0.997195574774185	0.992258162483466	0.985275523539461	0.770450241358916	0.769787675373325	0.771463245405933	0.99755630276364	0.997659631662495	0.997756448079206	0.99717651792251	0.769381795479728
0.997922891833285	0.999010993607268	0.997124672812171	0.992052507240837	0.984878461652302	0.771747538286095	0.770943960039052	0.772612019540283	0.997217073566218	0.997238514276972	0.99721106074883	0.997039065954996	0.770596454923691
0.997978016262686	0.999440053189784	0.997187835038102	0.992226830041052	0.985092329864347	0.773688384930622	0.773018486046458	0.774682697057068	0.997198010299126	0.997106261081438	0.99685848162221	0.997085389974473	0.772617737329261
0.997363146188618	0.999442532872537	0.997134959733711	0.99211336201328	0.98489950313964	0.771057076369888	0.770367808361833	0.771973210368149	0.997012469008437	0.997317894441935	0.99707059031617	0.996992187911232	0.77007143154503
0.997998237077038	0.999515246906568	0.997130145516921	0.992130749599586	0.98534187049258	0.774066117602061	0.773453470840572	0.775021260054385	0.997043153883532	0.997213449872625	0.997040962028176	0.996837335672477	0.773120638924328
0.998419563280584	0.999252610346024	0.997215881982472	0.992171748352102	0.985244542684175	0.773230349511408	0.772464830453111	0.774185643789999	0.997398173416179	0.997353647606708	0.997410998776394	0.996849066951334	0.772134159468571
0.998852717517668	0.999259951236396	0.997216976563754	0.992498150424485	0.985381281708174	0.772320257214393	0.771566951155891	0.773203247243191	0.997348929201878	0.997377669635922	0.997348939915002	0.997192625698375	0.771262664845725
0.997802232541787	0.999591633220134	0.9970711029047	0.992194593589762	0.9850140247908	0.770230390243825	0.769620786149469	0.771294198045974	0.997569162915104	0.997263507360518	0.997255083983429	0.997163735081863	0.769193011351435
0.999024571845267	0.999569717377496	0.997202396332349	0.992626116288693	0.985467994531534	0.770213579971816	0.769420826281632	0.771077954824045	0.997682020358292	0.997385634636865	0.99770507086733	0.997338884299697	0.769144214900346
0.99846099061537	0.99933205914663	0.997140441698004	0.992260455226127	0.985028951762137	0.7721679517606	0.771510191507337	0.773218226591159	0.997459988933724	0.997126911414597	0.99740869181124	0.997000004408844	0.77124993913767
0.998089270661962	0.999383596303598	0.997136571975556	0.992222947088864	0.98517554196676	0.774446762209404	0.773771033075021	0.775368350023801	0.996906990299498	0.99677871104159	0.99720109962505	0.996893494086625	0.773372697924546
0.998228023734103	0.999270355663618	0.997137769058852	0.99209456827346	0.985212843590756	0.769682167126303	0.76896964514366	0.770651697815856	0.997316637077845	0.997215365951331	0.997379625677586	0.997109921526585	0.768412304590332
0.998277371557338	0.99928908192041	0.997324898257434	0.99253831323563	0.985935003215532	0.771774558376694	0.770748514591977	0.772525131552614	0.997399887427492	0.997408887874805	0.997450389141745	0.997082112388818	0.770476755489906
0.99684121694277	0.999250788266428	0.997201440974786	0.99249167220542	0.985507248495827	0.77682103000957	0.776085424234971	0.77766829694151	0.997390979808023	0.99751372189919	0.997475453038058	0.99703935676767	0.775886787425589
0.99873889237596	0.999044821646295	0.99711544200919	0.992101116371207	0.984918976223098	0.773219450852149	0.772632834383858	0.774227590098627	0.997449511985446	0.997561000253473	0.997454101532647	0.996914240112153	0.772215159015453
0.997381062414892	0.999464912570134	0.997120501534564	0.99221746623135	0.985183564530664	0.77454925448586	0.773794090151161	0.775525028984541	0.997492565793742	0.997625032121179	0.997473787662656	0.997040202918656	0.773356260570157
0.998656278408154	0.99928941131845	0.997137882022798	0.992148091453846	0.985374935444958	0.771644882175266	0.770939403418254	0.772575505363268	0.996862172619595	0.9971926627871	0.996882028658906	0.997073608894348	0.770441473786359
0.998176549464172	0.999328759245162	0.997151744066634	0.992372370132118	0.985273766020839	0.769796391719461	0.769066611588885	0.770734132586638	0.997492728464871	0.99737245024827	0.997385594208147	0.997241214812889	0.7686498960658
0.997629586118654	0.99939954429069	0.99701919026877	0.991537950854207	0.984127688628775	0.773228077347053	0.772267977083164	0.774194422616396	0.99694013007091	0.997045863000304	0.996915199858543	0.99680271708216	0.771851371744528
0.998190730447343	0.999370795554562	0.997222926896576	0.992366299043067	0.98543700340891	0.774749615650508	0.774001380021687	0.775779542566584	0.997491044958458	0.997529584611983	0.997629360544875	0.997285427561422	0.773542738608532
0.998002688501745	0.99903846899164	0.99712506754788	0.99222854142838	0.985178708967643	0.772756369848036	0.772027401302546	0.773721202063983	0.997329701465228	0.996840760602752	0.997103316004108	0.997061342255146	0.771628243625598
0.99869654441424	0.999518806258611	0.99722692713071	0.99243013222664	0.985413871624176	0.77163192471448	0.770856461993327	0.772508315155169	0.997569407695978	0.997749244314104	0.997639984213245	0.996994494440087	0.770738600552358
0.99774168129502	0.999228786662062	0.997217240400395	0.992510456177517	0.985612770109325	0.772880890904604	0.771955933881435	0.773635880677349	0.997163404870123	0.997276620030944	0.997368629291775	0.996993832356878	0.77165782667363
0.998431447342055	0.999515426852495	0.99716857710134	0.992286381793866	0.98512656109279	0.771135998352085	0.77034576996309	0.77217908249933	0.99757358200992	0.99756776397681	0.99755719006549	0.997183216939708	0.76976419673759
0.998059227544066	0.999321097311461	0.99722760960251	0.992518570658813	0.985540887556828	0.772731415530454	0.77207437063188	0.773841011906493	0.997590990434051	0.99750675945186	0.997424823752212	0.997422443640394	0.771627821488473
0.997783385202023	0.9991369494169	0.99723554488894	0.992601218156765	0.985610636134095	0.771082221269353	0.770424375819961	0.771996975285489	0.997448947983128	0.997523712825226	0.997509062153953	0.997313325000186	0.770123113972851
0.998031148561792	0.9979069453059	0.997162916090474	0.992230754007454	0.985154307899226	0.774787829180212	0.774102231517517	0.775756607473766	0.997412776056694	0.997363341765867	0.997468674622885	0.99722544023963	0.773664656028791
0.996294684424903	0.999495251945072	0.99723192758462	0.992588620927955	0.985649516825202	0.773495664674168	0.77270024534699	0.774349572000139	0.997235683060918	0.99710792018361	0.997354542603182	0.99712546572537	0.772273702762101
0.997787987710166	0.999308891974569	0.99717595531681	0.992403073844439	0.985214619607723	0.775021972386062	0.774213115621338	0.775859754405097	0.997232034595106	0.997300754723622	0.997402900495816	0.99718120236089	0.773928912467732
0.997945442722674	0.9989275016911	0.997245863691526	0.992446973960174	0.985462565220226	0.774157965336284	0.773319515787368	0.774988611898007	0.997553074083693	0.997377283842295	0.997393438393877	0.997057890324268	0.772931552847145
0.997694873924864	0.999369904701123	0.997277254772783	0.992567115791722	0.98562405102007	0.77740482643854	0.776553343534112	0.778276732986913	0.99722404471078	0.997195173134163	0.997121222781437	0.996993472212968	0.776393395189044
0.998863027423485	0.999056223233294	0.997092380429702	0.99234002877684	0.98498047910165	0.768195081278656	0.767468404238716	0.769148213421184	0.997367704331987	0.996991498571653	0.997263738099271	0.997244885290657	0.767087999568961
0.998168035865197	0.999570045895702	0.997124229621068	0.99237387743596	0.985508475398843	0.773500466695921	0.772832222413973	0.774307858929208	0.997135547762135	0.997286019184334	0.997025470243318	0.99715060923423	0.772560539451736
0.99821137100239	0.998581881734785	0.997263621717466	0.992562092003497	0.985764268034806	0.772954782762133	0.7721632552691	0.773730354094763	0.99731114348095	0.997427762279002	0.997350436245995	0.997278004433676	0.771910077968746
0.998059305458344	0.999176254850497	0.997179612575783	0.99210665102179	0.985036981685557	0.77460126018214	0.773881640902643	0.775571496504512	0.997024863208757	0.997033915046789	0.996967655944298	0.996772242520436	0.773526941770558
0.998325333571287	0.999202258553762	0.996910834542882	0.991531465441385	0.98435542559118	0.771441231685895	0.77065223720353	0.772394207788916	0.99682490831197	0.997093270111243	0.997041176731777	0.99697442417394	0.770102485929802
0.998065497157976	0.99856664822351	0.997019823606352	0.991579218723388	0.984588734092204	0.769560528177728	0.768923400535486	0.770485721912578	0.99683503909443	0.99678574968748	0.99727142123774	0.996945676027224	0.768670843976569
0.997648976431541	0.999159677016278	0.997063135351633	0.991852690573835	0.984530281739738	0.774912423085479	0.774130758795669	0.77590927895301	0.996911160492323	0.997152467984585	0.996877109010069	0.996967437862264	0.773764526607164
0.99868073976092	0.99933131513997	0.996993138637803	0.99178075457707	0.984686129679602	0.77004627178507	0.769551426629564	0.771213545108332	0.997637548728638	0.997765261971404	0.997669367815378	0.997084313618194	0.768896017648812
0.998711389867468	0.999218495505621	0.997001603763256	0.991955887336602	0.984396903051296	0.773363902250804	0.772811702906823	0.774384849318841	0.997004446326787	0.99711220643326	0.996818283528373	0.996991174954163	0.772344347851859
0.997675081624752	0.999345132463337	0.9972656320079	0.992482068055394	0.985836598155305	0.776284502386506	0.77526137528055	0.777029713572798	0.997679077353092	0.997485023335833	0.997541540220767	0.997160779691779	0.775084310106886
0.99815412286154	0.999595438137014	0.997067135937232	0.99216455820054	0.98488891826521	0.772639278902157	0.772248560557714	0.773810496005874	0.997517082540668	0.997477311558262	0.997537980258413	0.997235891862684	0.771593308662806
0.99695568736197	0.999316570126403	0.997286392801785	0.992520538984575	0.985461571205088	0.774470779982257	0.773602214634879	0.775272715694848	0.997460416048984	0.997532611169282	0.997561137777089	0.99728042633702	0.773595305151242
0.998342686433318	0.999535753684802	0.997230421091634	0.992396784722687	0.985406309918758	0.777813834367339	0.777088035018348	0.778806275201246	0.99735457380819	0.997474577835187	0.997443360834334	0.997247021844275	0.77667911725269
0.99816536900852	0.99946733373612	0.997114399238228	0.992198586768018	0.98469960192045	0.768819053025992	0.768159885974153	0.769882444598085	0.997275552518377	0.997219042619886	0.99711468180108	0.996315761236933	0.767583768079515
0.997915165615004	0.998918680377727	0.997244521823348	0.992405724377457	0.985288661748095	0.772036646995305	0.771155813733642	0.772905991301188	0.997373301223263	0.99733943928293	0.997390376781008	0.99714341021289	0.771003437690286
0.998086357371202	0.999324901814218	0.997165810585932	0.992085413154048	0.985306408925046	0.773639820905869	0.772782414425337	0.774425385518689	0.997228124108043	0.997163103911432	0.997341321966498	0.99668944443816	0.772535138853208
0.99755522920455	0.998879823439048	0.997146175436247	0.992116229547997	0.98478948540415	0.771159884181025	0.770503864966727	0.772215118173313	0.997168799133572	0.99710190944862	0.997315807064162	0.9971545613552	0.770208318448827
0.998234095584724	0.999316199395733	0.997146448292258	0.992181969912002	0.984975464490232	0.775979948059793	0.775400937369321	0.777000098902558	0.997060160189808	0.99727976141694	0.997295463850435	0.997000204545902	0.774996893316713
0.997972305188	0.999203898516545	0.997204439697623	0.992178149504894	0.985205406177805	0.772055695521127	0.77132256951881	0.773054332936324	0.99727610553646	0.997216895168394	0.99709357956694	0.99695113624237	0.770892176474204
0.997189397496015	0.999344836357297	0.997140778202664	0.99245904168659	0.985384105421769	0.771122466971632	0.77046558174983	0.772132379446515	0.997603991464736	0.997509416594883	0.99780569424851	0.99708700626742	0.770093008950534
0.997648597286686	0.999314090244082	0.997069265293898	0.992113459474057	0.984877837871655	0.768974919395907	0.768435082180486	0.770090288417179	0.99775886549805	0.997632293096575	0.99765260049784	0.99738116588425	0.767810627024508
0.998033143779453	0.999491373319362	0.99704347191635	0.991768552951486	0.984580152197651	0.766911893733028	0.766345185501021	0.768083814920768	0.997070786938071	0.997198361947284	0.99730104659081	0.996888028377021	0.765638654065859
0.998469978161904	0.999447076920214	0.997135302912616	0.99203619976249	0.985033230704695	0.771554090304025	0.770936124399364	0.77253545678371	0.997675243976137	0.99748958544683	0.997520025283996	0.99718799463679	0.770537219715119
0.998390268108305	0.998750427552878	0.997348621311409	0.99282289321067	0.985923473232119	0.775276568229375	0.774456629349647	0.776154602561617	0.99764631287347	0.997710243159594	0.997665551130657	0.997426704504858	0.774294919285894
0.998509955249426	0.999215988734559	0.997204341768338	0.99248710025069	0.98518674992748	0.774156119961083	0.773539341992748	0.7751537761012	0.997187301770787	0.997284317367534	0.997249588346936	0.9972737131639	0.773224612185113
0.998284380268563	0.999665647312667	0.997171946069224	0.992383138484729	0.98490688835492	0.770238680424951	0.769701178543232	0.771294720156372	0.997386576873344	0.997294161853151	0.99751448679885	0.996708741577994	0.769383237991025
0.99819888751053	0.99928566981341	0.997220739967912	0.992338354717403	0.985586671299342	0.774306950018609	0.773329320517158	0.77508794681905	0.997166379464255	0.99746847112173	0.997466101650857	0.997007112868492	0.773048576573064
0.996993892853004	0.999650163806006	0.997110956481504	0.992178253497836	0.985035563481815	0.777472161014294	0.776841261588936	0.778504193541846	0.997425565409688	0.99739572620239	0.99744159919493	0.997054402905392	0.776411143812949
0.998293956675413	0.99900923736449	0.997136552608078	0.992229103832338	0.984991589047544	0.772812277464308	0.772204368688824	0.773814025164937	0.997424206555386	0.997382638502768	0.99730597129025	0.99693762777369	0.771873709121225
0.997232036480177	0.999675787745372	0.997098638699837	0.991893462692222	0.984755492171532	0.770872188315379	0.770262365661751	0.772027922339252	0.997250329929096	0.997101116547132	0.99727164894029	0.997130143851123	0.769686071531203
0.99758716869553	0.999293980273002	0.997130212115872	0.99194193808983	0.984837026362454	0.773396334669308	0.772680250180718	0.774497029717463	0.996971349864428	0.997070441373706	0.997048769142466	0.996894348560976	0.772073601908286
0.997318399130993	0.999275726513192	0.997199625084487	0.99211034533372	0.98499435887514	0.770532867140735	0.769858066786389	0.771406788648127	0.997452105296246	0.997454392001312	0.99740334450297	0.997146138582778	0.769569224510581
0.997986006296953	0.999296588951943	0.99713793766974	0.992062525070354	0.984637850215935	0.773190046037617	0.772561354441444	0.774350754045944	0.99718010045428	0.99678356512946	0.997187264276623	0.996991121077633	0.771998377573873
0.998223327535861	0.99946502657654	0.99713295865113	0.992243754177423	0.985243132562277	0.771568716840289	0.770824839368648	0.772539063728212	0.997180623900984	0.997231362590206	0.997079595378828	0.997077142759526	0.77028331736269
0.998700439290407	0.99967270831858	0.997135927352532	0.992465768889745	0.985086022299543	0.772368288389246	0.771914207743905	0.773476224236504	0.99756463436272	0.99748473378189	0.997334299753716	0.99750227087446	0.771346939528935
0.998255284372904	0.99878479002991	0.997174051758583	0.991938281572673	0.984852576689854	0.775152946648137	0.77437438751934	0.776236779830487	0.997014355076604	0.997053134582456	0.996971476976518	0.996743313211128	0.773827340918807
0.997579447757794	0.999562067947812	0.997253045921524	0.992505546148019	0.985627777045418	0.775808232373334	0.774984818324532	0.776676083043126	0.99752070212836	0.99761138512714	0.997752886596796	0.997092781085385	0.774647957848634
0.997436114403933	0.999604469735663	0.997199300959436	0.992170604121793	0.985179741413017	0.772887975493385	0.771981986617355	0.7737884636455	0.997347857978678	0.99703260447011	0.997200749575893	0.996722196027255	0.771751766192862
0.99803338559163	0.99910088526427	0.99716764981361	0.991757484504005	0.984692145731873	0.775697217393231	0.77478885147675	0.776593177562514	0.99690913037052	0.997063355433495	0.996984813461824	0.996509174896908	0.774537727524528
0.99749422651362	0.999326255031576	0.99717449043355	0.99239657652227	0.985211462845283	0.77336338599416	0.772552427757527	0.774176862614799	0.99732721709654	0.997346906059518	0.997355282367532	0.997337884054372	0.772367257186377
0.998101344498814	0.998846365097485	0.997232927623744	0.992370800742905	0.985422944537117	0.773118087974202	0.772448400078579	0.77413392339151	0.997445198014322	0.997161667014667	0.997377661154636	0.997078441152957	0.772077981151113
0.99856950891273	0.9991876175226	0.997091915451932	0.992190129641667	0.984966693877725	0.768012903487437	0.767429878500573	0.769062997855137	0.997018805805316	0.99726463948091	0.997419048378505	0.99705898774649	0.766957830727053
0.997999248869156	0.9996317076896	0.997144763882923	0.99201620232905	0.985079842514117	0.772717203727942	0.772008648164668	0.773681761183099	0.997085827358358	0.997053918503623	0.996976030350362	0.996654460712422	0.771745245109485
0.998256725060512	0.999168510089162	0.997183457364574	0.992085366430814	0.985318997909493	0.774135541390695	0.773344518932482	0.7749512356647	0.996925504240506	0.996889266140257	0.996925782657982	0.99680841490945	0.773204577438562
0.997737648935594	0.9996201593824	0.99709221305792	0.992193008976074	0.985069135210035	0.774558617637097	0.773680235292197	0.775327835814333	0.997028014893933	0.99730677852875	0.997350707331993	0.997129745191622	0.773561770476172
0.99852747141653	0.99961765204748	0.997266982202093	0.992710140754296	0.985761549014914	0.77613742221026	0.775664047272138	0.777102045088208	0.997650414384848	0.9974920231797	0.997728167374117	0.997391312592488	0.775314241843687
0.998165169167436	0.998943389441982	0.99725680577233	0.992470083288373	0.985524586217156	0.77294855226901	0.771903131312888	0.773545714304536	0.997220903713657	0.997318211913248	0.997201692110482	0.996944563402804	0.771865171679864
0.99852135777289	0.99921157942259	0.99711513138536	0.992198658621127	0.98489449811926	0.772459585093577	0.771937226867912	0.773553511856564	0.997472745197655	0.997428603723174	0.99755186112286	0.997092250462402	0.771444446942818
0.997779376696573	0.999207173227187	0.997232205426722	0.99252710712612	0.985528610908222	0.776514961383743	0.775709636008924	0.777381338184484	0.997298446473833	0.997330569584458	0.997415238577616	0.997158124182178	0.775508361210957
0.997659527269493	0.998808769041704	0.997221696385228	0.99233884097605	0.985227699232324	0.774014353697655	0.773396987303052	0.774977542652328	0.99726970051589	0.997437316032683	0.997392766367501	0.997020429816124	0.773133219603471
0.998428559905322	0.999114833334282	0.997149240917395	0.992269361643088	0.985186224524582	0.770529933972611	0.769693163407583	0.771410257057309	0.997546413051877	0.997697059091773	0.99741846761086	0.997177496628102	0.769179548354673
0.997177875159922	0.998838614310557	0.997162515976465	0.99218293958208	0.985017407698712	0.77368417527217	0.773104403219528	0.774653356599353	0.997433268269645	0.99740886716632	0.997420715630928	0.997203188903004	0.772925927304561
0.997219404054105	0.999138160951545	0.997146111666823	0.992615479837337	0.98541501350829	0.772205509886953	0.771605096864335	0.77309576454508	0.997341723692811	0.997333962696908	0.99756319505404	0.99725576607451	0.771260318014391
0.997291956240863	0.999542100079742	0.997197038527472	0.992356347487155	0.98516308067126	0.772568330969291	0.771994519243795	0.773516017617508	0.997617528991306	0.997413667312333	0.997414780473146	0.996687309284747	0.77188631256022
0.998029668969105	0.998446299534898	0.997217098995789	0.992444182611104	0.985272303464973	0.774438998459856	0.773501958756489	0.775353517513276	0.997251392805287	0.997228864927648	0.997022059453083	0.99707177075883	0.773133830495388
0.99841906452195	0.999284683884945	0.997249115728343	0.992500055971407	0.985476101165215	0.775423394338092	0.774547237988131	0.776299222759491	0.997387428418426	0.99736883171074	0.997118778208202	0.99684864475271	0.774239885803104
0.99861317875041	0.998453686756734	0.997112969144207	0.991946403234034	0.984566523441619	0.771095014806786	0.770312869173921	0.772193883367633	0.997396242721725	0.9972785638385	0.997312732383449	0.996921049019065	0.769902052784112
0.998081909006452	0.999668778191345	0.997076111512185	0.9920268798483	0.984757061903093	0.76826415971523	0.76759099949433	0.769240865277428	0.997247787727797	0.997389321781888	0.997600115884216	0.997292197286272	0.76720944036265
0.998028943583496	0.999519284536997	0.997234083681953	0.992308751694486	0.98511235726114	0.776225284003786	0.775493403747891	0.777166978958087	0.997323437282432	0.997472786064064	0.997268818930353	0.996961359204156	0.775325291005986
0.997681119336154	0.99922946103936	0.99718292888188	0.99217140465398	0.984933629119776	0.771508678819496	0.770708220372336	0.772466657675657	0.997518759644252	0.997503891786048	0.997395416250626	0.997362586938792	0.770388204103082
0.998004442375293	0.999612312681921	0.997176903451113	0.992170907631128	0.985351600525469	0.77598633977429	0.77519743869896	0.776802088060689	0.996686459476121	0.996794815348594	0.996988374077996	0.996888746846634	0.774942422050133
0.997951907930803	0.999440241544714	0.997021517221332	0.99191916660309	0.984220015748028	0.769779709207527	0.76944594951279	0.771083912323716	0.997412099744773	0.997441285758655	0.99725189808613	0.996766805769202	0.768828048594368
0.997832033401774	0.999093976470875	0.99708306103353	0.991897915112654	0.98463016355353	0.768988685986952	0.76822206753987	0.76992928328245	0.997018174380202	0.997124437363164	0.99699972727067	0.997155742964066	0.767963335195789
0.998270680871342	0.999666858296486	0.997145819227709	0.99194228878599	0.984947738414308	0.771461712404022	0.7708626380573	0.772396799541813	0.997037176462663	0.997169693796284	0.997277933372445	0.997087468924562	0.770603193508639
0.99756892132148	0.999436277374107	0.997279947850308	0.992479484994034	0.985633160372004	0.77509136366781	0.774129175464462	0.775990211622259	0.997427186261385	0.997379390029237	0.99737238398913	0.997110478238835	0.773782221579976
0.998101751202392	0.999234950230008	0.997229541003206	0.992403859563496	0.985491317503752	0.77246014305373	0.771574828872065	0.773249495991817	0.997613365135168	0.997603418628904	0.9976420679483	0.997294010506706	0.771370289361269
0.99820391854142	0.999237132284702	0.997175165804821	0.992127076541874	0.98535900471104	0.772925988137379	0.772100981113994	0.773737854016792	0.99681860810642	0.996900099344052	0.997151189264672	0.997017728177906	0.771701690279937
0.997933256699244	0.9994464294933	0.997157183500632	0.9920416940436	0.984979461359609	0.771235515536866	0.770330762340806	0.77212923220814	0.997189977440968	0.99728359043341	0.997191427119874	0.996792148154894	0.770029619632264
0.998073182057851	0.999371242887017	0.99718152184174	0.992518278642377	0.985466870291884	0.772928849004747	0.772102888387204	0.773806854925612	0.997344288438187	0.997475514615608	0.997277802411057	0.997291482834072	0.771656110413434
0.997922879462769	0.99946561914644	0.997056519744955	0.992266391246217	0.984896728845495	0.775076018305905	0.77424668530309	0.775944319908263	0.997330798698582	0.997023985174	0.997253940860076	0.99722867778287	0.773750842182882
0.998751551245726	0.999608807664803	0.997176494610607	0.992220612255364	0.985295219255814	0.773509419167169	0.772769055588874	0.774386110818148	0.997219431417797	0.997281061010631	0.997238403778348	0.997110613888364	0.772513694831429
0.99818487865552	0.999457604440362	0.99720387886702	0.99218223747586	0.985241707976712	0.773898069978215	0.77344552121289	0.774935243502595	0.997420160762842	0.997475820698767	0.997397611682252	0.997079182350536	0.773169096048046
0.998163070569874	0.999325854551322	0.99717253851442	0.9923551897038	0.985266236803224	0.773799911244172	0.773067247712101	0.77470359081072	0.997165895992858	0.99747646879305	0.997307399301212	0.997111280717361	0.772860608165328
0.997805519744237	0.99915623375214	0.997229020407768	0.9924887953085	0.98536296222213	0.770762963670466	0.769959360822738	0.771726071429539	0.997535007292165	0.997547966458495	0.997775608041813	0.997325674725604	0.769556057599785
0.997734618099445	0.999557472276946	0.997113208824898	0.992237185028462	0.984777067525068	0.770735340973179	0.770219344226835	0.771937642963866	0.997720155909612	0.997540711569268	0.99786773320976	0.997464738014736	0.769661154469719
0.998868475603568	0.999464877943987	0.997060921613131	0.992335578778523	0.98514183042129	0.772122219155782	0.771446208619555	0.773032168886958	0.997284241083745	0.997093600542464	0.997034016718487	0.996914706767277	0.77090749610537
0.99765219682451	0.999406420756302	0.997136427602572	0.992255638461783	0.984839390239544	0.772344495263989	0.771794977829574	0.773540557964278	0.997490181314237	0.99757969882834	0.997467636869816	0.997303519787078	0.77129839473086
0.997638354583873	0.999012915086461	0.99712065645233	0.99231907862924	0.985190284584198	0.771378725225832	0.770741563602395	0.772383112262128	0.997281824300286	0.997642905231145	0.99743582701428	0.99737932773994	0.770180502706072
0.998378187014414	0.999495990193505	0.997190580016825	0.992353767972712	0.985251943213102	0.774198052907541	0.773581771603186	0.77524883628167	0.99755433547923	0.997476568023295	0.99752102944546	0.997319986973216	0.773139778778902
0.99795715488732	0.999469828275245	0.997142469976576	0.992256816558586	0.985177997822147	0.771560748610446	0.770798175273207	0.77245676246812	0.997386402018317	0.997224669153849	0.99736200331228	0.996761650427475	0.770429576571355
0.998550399225518	0.99923298169302	0.997083721207737	0.991791463400736	0.984714063140595	0.775639282197474	0.775123981126706	0.776702328702701	0.996634400816425	0.997002579168127	0.997231211124322	0.9965203945358	0.774809828053984
0.998080853936574	0.999048995189737	0.99731279690247	0.992669023935642	0.985751290587991	0.772994888282573	0.772121927038636	0.773896199634245	0.99774173850693	0.997659524944014	0.997637008040851	0.997338371335798	0.771703564117069
0.998206151308441	0.999102480125633	0.997168256970921	0.992130723849423	0.985329309283098	0.772886528788173	0.772146550442442	0.77395652429369	0.99734786016887	0.99740391696853	0.99742216071295	0.996879062932944	0.771514812724886
0.99785934883001	0.999471777565042	0.997117988906817	0.992175444812875	0.985007705972523	0.769333888343319	0.768492338406346	0.770206433206833	0.99701043396792	0.996987220417204	0.997114715301865	0.99690048107652	0.768108988707379
0.99822551544114	0.999277463983077	0.997214215230045	0.992258804708995	0.98533847106503	0.773690573662665	0.772928389452671	0.774662062513494	0.997000655857295	0.997293554700894	0.997280277014197	0.997010208596688	0.772471865474885
0.997831649861392	0.99952951609085	0.997069335045263	0.991903244647565	0.984884778020307	0.77551941858221	0.77485679812845	0.77657899539852	0.996657935143145	0.996883141562204	0.996838252308702	0.996169840969967	0.774312405158105
0.997658107932319	0.99874960035409	0.997052886525892	0.99201182102023	0.984844532796365	0.772556640754153	0.771753839185799	0.77347435324801	0.996795229209285	0.997035575106115	0.996658087457683	0.9963498405902	0.771167088297825
0.997803468097713	0.99910799785652	0.99721050875181	0.992467426332937	0.985403803642047	0.77287776849164	0.771996534320945	0.773677369334458	0.997147210705166	0.997257644835424	0.99761446163244	0.997145274246652	0.771722578323756
0.996587262839	0.999120573154712	0.99714092034794	0.99192748026661	0.984775179310932	0.770398658168752	0.769666252388317	0.771329128606274	0.997361022440842	0.997369181959972	0.99747817978577	0.996921204659327	0.769452756834589
0.998743798212443	0.998219202711096	0.997184117707903	0.9923854824491	0.985473921318307	0.772753819040157	0.771929332197025	0.773619361415005	0.997307620724018	0.99745097141932	0.997388231313865	0.997206926289216	0.771502942733105
0.997621473797815	0.998867205649858	0.9971145760265	0.992192963470575	0.985082901190515	0.773502933446217	0.772678546171705	0.774383477107006	0.996984876193413	0.99701032193363	0.997178514902148	0.996871991095378	0.772271661687542
0.99758965400654	0.999546454049286	0.997183955909665	0.992598068496088	0.985387674496572	0.775861364966885	0.775247460739855	0.77679864371072	0.997554286093184	0.997432404164302	0.99753800092759	0.997294696406563	0.774888787622491
0.99844783168602	0.999024368165085	0.997117502137298	0.992094173806598	0.984807578729307	0.770047312443235	0.769507406403374	0.77114638519309	0.997371537572028	0.997522887168266	0.997621243739354	0.99724271870758	0.768913871888646
0.998242736346385	0.999412173810804	0.997194660201048	0.992551365100915	0.985311071554822	0.774258910593278	0.773710053657362	0.775221713350583	0.997457751750956	0.997552685378175	0.997613103064397	0.997385871468446	0.773376236792159
0.99863339404065	0.99955651414572	0.997043727845578	0.991825389917064	0.984660697057423	0.771055488543341	0.77032721361431	0.771957498945138	0.99703533275043	0.997060634399096	0.997236574594252	0.99665226433118	0.76984020094602
0.997417499218904	0.999076118142635	0.997179483766033	0.992407375686312	0.98529508246352	0.776059157404314	0.775409448038801	0.777106274360893	0.99749427914336	0.997457370127676	0.997281712003631	0.997262822896588	0.77489665750351
0.99821759888663	0.998875221932674	0.997187109012929	0.992203271383984	0.98529039593409	0.773753510120665	0.772956081946989	0.77466328347294	0.997326334598872	0.9973500186142	0.99720149685908	0.99715287929227	0.772580703629466
0.997456847569573	0.999512381650916	0.997242051955636	0.992362293209013	0.985288995970461	0.77515224631808	0.774370313238517	0.776140474733012	0.997249556003658	0.997246935932865	0.997326844956272	0.996876838382216	0.774071420132632
0.99784180202964	0.999535813471511	0.99718437882806	0.992368921539605	0.985126298254704	0.772016247972802	0.771334202886353	0.773020528591704	0.997255814467328	0.99717615252205	0.997113338777495	0.997111080569422	0.770922939383336
0.998542488298295	0.999239551451679	0.997153723281972	0.992277386705803	0.985469443479852	0.775389880005772	0.774458818957831	0.776154076818605	0.997304310290069	0.997397001029917	0.997208097396727	0.99718543995163	0.77426151112662
0.998649289512741	0.999401797158138	0.997229963321132	0.992508005817328	0.98554950573427	0.773425421804495	0.772682107257846	0.774379763483886	0.997093584748256	0.997102830489557	0.997500029985635	0.99712357722875	0.772306582699808
0.998349569965574	0.999299259603934	0.997209677722198	0.992536481300323	0.985382012319589	0.775327167419057	0.774494684034329	0.776202416170531	0.997553724204866	0.997243667400858	0.997281602473651	0.997279923988193	0.774213896753293
0.997277691376032	0.999237256789632	0.997231049017565	0.992154328864086	0.985134435093065	0.773162324458902	0.772388440619584	0.774074589737095	0.99724258061278	0.997214225087361	0.99748027336188	0.996847104456233	0.772068706184713
0.998141855164789	0.9989510741829	0.99716062040178	0.992174133928747	0.985372009300577	0.773300109716856	0.772554789578996	0.774276761209906	0.9967718392874	0.997128699729807	0.996876948599923	0.996919391345943	0.772164626760897
0.998299591957315	0.99888643984397	0.997236265477034	0.992473572071917	0.985243757890992	0.771302331594292	0.770589924261565	0.772298604128506	0.997492524760137	0.997432617247644	0.997439104146276	0.99710322847405	0.770286416812504
0.998105499302113	0.99937590226756	0.997173497575066	0.992408317748403	0.985522684440704	0.771520969001298	0.770601797671599	0.772303537322798	0.997691863718618	0.997632615624667	0.997728361735455	0.997237544696125	0.770364083715827
0.99706582376391	0.999231059329333	0.997158204881448	0.992277396525922	0.985165868038587	0.770582328559144	0.769826690511174	0.771578584466809	0.996993888343347	0.996905701405622	0.99687888256138	0.996996688643637	0.769323594535433
0.99803767812154	0.999475238386044	0.997028477404808	0.991786707890424	0.984463734011405	0.771054009210012	0.770524521178551	0.772265584323238	0.996912579270056	0.996977079209785	0.996909291031417	0.996871039065843	0.770031390189004
0.99808438239258	0.999548257382822	0.997090528016062	0.992502272895957	0.98526195772118	0.772463909537647	0.771906355433172	0.773416262259013	0.997460110459518	0.997661183353973	0.997426678378035	0.997240933496475	0.771401792157615
0.99761244647761	0.99933315955066	0.997190489829647	0.992398383213733	0.985475510760445	0.773878684823597	0.773041871323605	0.774760004769927	0.997417934359305	0.99735241525277	0.997220202331563	0.997322522958028	0.772748801661553
0.998081937689097	0.998349022701048	0.997143231106124	0.991803000066975	0.984545105219265	0.771453147507386	0.770519360281215	0.772314453763615	0.997032683763863	0.997185192383784	0.997245045457013	0.996956158860488	0.770318028223815
0.99760790521176	0.999324186285048	0.997203487101882	0.992289100625537	0.985295216221626	0.771784577884312	0.77089278271447	0.772590328584602	0.996834273525433	0.997071814989418	0.997110588884115	0.99700569966551	0.770588605614895
0.99769912786054	0.998990216413888	0.997006791308408	0.992045172662558	0.984438745689885	0.772468169788012	0.771937618023966	0.773606085815145	0.997363964272042	0.997251824791088	0.997342620737544	0.997122891857826	0.771345157824236
0.997053564660762	0.999647931880338	0.997220138304988	0.992368398571534	0.985123761757978	0.775488414081401	0.774608859599464	0.776417125575294	0.997185883851847	0.997141588850812	0.997207226543306	0.997060507777863	0.774309576526024
0.99757387530402	0.999316987657258	0.997208183431813	0.992419045505807	0.985338371663618	0.771412345663512	0.770574715015345	0.772312631692639	0.99718447989434	0.997509271194708	0.997489965676643	0.997136202844715	0.77018398368712
0.998148351397293	0.99936758314715	0.997187233364805	0.992257584002156	0.98510264255856	0.775781088375433	0.774803033182913	0.7766459056433	0.996974043385447	0.99722706721733	0.99708306459428	0.997035975936504	0.774529473564624
0.99818219698447	0.99948863141245	0.997118696947673	0.992119737141608	0.985012702771486	0.771805709632952	0.771199411912502	0.772846974065527	0.997292807574558	0.997309725500455	0.997446480131474	0.996718966307531	0.770760329199202
0.99799460249012	0.998965341696745	0.997036472861997	0.992031004138494	0.984833494776065	0.771601821998783	0.770912714777253	0.772533052026633	0.99685284111213	0.99689870887859	0.996730750185534	0.996737174451716	0.770423725216804
0.99878882104989	0.998810472656296	0.997204453145495	0.992197535543462	0.985145611654588	0.771868757053785	0.77096465634561	0.772797888348982	0.997591196682885	0.99748899612728	0.997510040991736	0.997151427002567	0.770617139604168
0.998415017030508	0.999454437658518	0.997322524597072	0.99245582038202	0.985619306193744	0.774758263519553	0.773951169744323	0.775605844931223	0.99727451590758	0.997583816379397	0.99745243950449	0.997227738329532	0.773634983224132
0.997694954879006	0.998946394137885	0.997026792839043	0.991920055127325	0.984617108079196	0.770590087211909	0.770041269375868	0.771598964942166	0.997253465391677	0.99711522854936	0.997174816157027	0.997035171951976	0.7694941267653
0.998144289116396	0.9989982691239	0.99715611474071	0.99204275424136	0.985297158322144	0.773230831426917	0.77255107968248	0.774161300911776	0.99716006925383	0.997217976652227	0.997286862514164	0.997110207751582	0.772147421499666
0.99727759691575	0.999219414627103	0.997057373727166	0.991826317805763	0.984499926016815	0.773730629124534	0.772899493497611	0.77482035980071	0.996799074454091	0.997165060237395	0.99700124002486	0.99692523790637	0.77225019884666
0.998070323409018	0.999416002428487	0.997250948563152	0.992460642469546	0.985499568901942	0.772999042520831	0.772323437149916	0.773916084093535	0.997453189324934	0.997307884768325	0.997503864107365	0.996960653882676	0.772050665947407
0.998440828197205	0.999313801950062	0.997194766764963	0.992317073124778	0.98505151532703	0.775625684435395	0.774897301474375	0.776551808560661	0.997281195190472	0.99741359412587	0.997441143408968	0.99736290736798	0.774671486855659
0.997289206497521	0.999506002170893	0.997146300733126	0.992369925330972	0.985276898716211	0.769890291122706	0.76922049513492	0.770916455267553	0.997633396715862	0.997624735945427	0.997469908682492	0.997466005301597	0.768788264702224
0.9973708149714	0.99854423870293	0.997158528538765	0.991919646452734	0.984859269795453	0.770621836431368	0.769955979844988	0.771579821235327	0.99714885063903	0.997109176025805	0.997210532838736	0.996652405469373	0.76956628043426
0.998552557556738	0.998508906407023	0.997284298511873	0.992477544168132	0.985708575251693	0.771274312434685	0.770617248048873	0.77219499665617	0.997632535724772	0.99749762128715	0.997595531678456	0.997308424188951	0.770237114552812
0.998015238114889	0.999374621275235	0.99716362177361	0.99246036204969	0.985396570804187	0.770591542621317	0.769836740920264	0.77144179570502	0.997544556092319	0.997232839814684	0.997624664907142	0.997109443624124	0.769470341265739
0.998223729335225	0.999295459270956	0.997202074603921	0.992401528176343	0.985249747418852	0.774215008673489	0.773485048055191	0.775206305907329	0.997430894765966	0.997271300490553	0.997503163972792	0.997250974945556	0.772980509095553
0.997768490183923	0.999187861906067	0.99714861218766	0.992065168031843	0.985062393808605	0.77325348121117	0.772359946899923	0.774171200958178	0.997090966812837	0.997348345994368	0.997100538506838	0.996936915804068	0.772000669846978
0.997803610697404	0.999172354060364	0.997026127429139	0.991770557919691	0.98432959475649	0.775125467702571	0.774540448197654	0.776291117676969	0.99674669993643	0.996896368006149	0.99671227690046	0.996775211373428	0.773928910791011
0.99859234890099	0.99919107150021	0.997096693656	0.99207934092866	0.985099442196063	0.770770977225624	0.770088243769382	0.771803051177578	0.997364180294638	0.997137309534738	0.997284203599129	0.997050277773386	0.769578420672992
0.997962287811422	0.999462272378535	0.997143556258352	0.99219406656466	0.98517486295133	0.773075459352089	0.772390820182396	0.77417465093588	0.997122378665986	0.997363360963796	0.997491133643763	0.997146263002995	0.771871452894259
0.997632193331214	0.999146966428367	0.99726356038753	0.992521254733155	0.985683173978533	0.773853962591662	0.773070382625844	0.774678724935738	0.99750964372259	0.997391372993644	0.997337560108175	0.99695545273688	0.772793826821499
0.998568626295814	0.999342448782528	0.99723127119215	0.992335610345713	0.985371791736758	0.77410920430715	0.77340418393726	0.7750712841554	0.997260575518814	0.99740906816632	0.99748257960255	0.99692144966273	0.77301287742187
0.998110853278592	0.99919498682952	0.997112039934385	0.992354623072356	0.985137533678737	0.775178379370724	0.774597818645055	0.776216660546429	0.99722335047091	0.99729045907207	0.997227394244547	0.997066245415557	0.774096301334167
0.99802631640064	0.998282105390932	0.997231904725696	0.992562531522613	0.98570187266412	0.773691788544465	0.773041631553207	0.774502752393193	0.997467581333665	0.997417619710184	0.997524976214872	0.997123751492432	0.772734717078271
0.99775927262183	0.998795942223252	0.997127326475028	0.992427084746659	0.98508905673312	0.774843093493861	0.774429467719125	0.776054637692203	0.998036912359197	0.997957232998614	0.997973817475945	0.997552499405394	0.773856086276003
0.99749328219291	0.99910030937184	0.997091061712746	0.99209195970866	0.9850449219433	0.770811342124996	0.770253481104775	0.771844770070306	0.996998799051538	0.997196403874084	0.997124389428033	0.99700816234069	0.769757832377725
0.998528857799832	0.998757997900148	0.99715356119645	0.992142843406848	0.985100529317947	0.774126763084982	0.773591169909085	0.775250149838265	0.997096829520216	0.997143425360526	0.99733411120121	0.99696718802555	0.773130166616014
0.997336740145335	0.99924378831482	0.997225102668553	0.992392422985237	0.985437519789578	0.775296410729294	0.774458281470041	0.776197534048525	0.99753771343007	0.997620242022452	0.997408235225102	0.997120415014616	0.774133931539989
0.99746914383276	0.999098931078122	0.997136998911882	0.992300811466868	0.985132193347327	0.771641765844309	0.770809100816743	0.772571577576868	0.997024897902047	0.997223377679706	0.996946550590495	0.997190417114022	0.770349606979924
0.998546339453937	0.999349672650834	0.997256328884092	0.992635879008975	0.985763872838215	0.772062228402549	0.771319400829706	0.77282513267409	0.997511735507192	0.997434955815326	0.997416199538032	0.997496455643603	0.771120283400236
0.997610284437804	0.999092286140155	0.997107392736022	0.992164436751016	0.985328494065398	0.769428398914537	0.76878511066718	0.770386104591446	0.99723066416035	0.997233211802212	0.997360687100595	0.99704543290819	0.768300915186149
0.997191598352454	0.9991624432911	0.997207389331893	0.992340424824667	0.985444032165419	0.772288863962818	0.771470850622311	0.773188861454168	0.997177501511162	0.997290899287144	0.997297504847336	0.997070753604177	0.771138324013889
0.998100428327364	0.99881095930399	0.997197797805557	0.99224844831823	0.985129201712961	0.776537341513613	0.775667612408789	0.777388264448842	0.997024102531616	0.997354204884645	0.997250715160056	0.997031458641668	0.775404072228201
0.998059141047302	0.99968838927915	0.997074655728706	0.991795739953844	0.984678216925997	0.770659681715508	0.770003935826059	0.771603338660796	0.99714326282467	0.99705155411995	0.997148711565106	0.99667619594433	0.769805522911196
0.998704166193322	0.999384990568483	0.99723300137016	0.99217668204855	0.985323574046524	0.774598663126837	0.773726073645622	0.775646519247795	0.9971194520605	0.997231752012464	0.997148136513243	0.99695758617348	0.77333047836075
0.998576600486104	0.998998819589248	0.99703443773562	0.991879533789732	0.98452373432668	0.770272248461982	0.769761508703083	0.771393500889826	0.997397391958214	0.997229266632412	0.99701444241729	0.997041791395382	0.76916221043529
0.99746407009595	0.999436543797715	0.99720727336286	0.992278745760786	0.98542146929543	0.773480178658104	0.772521502955529	0.774389841043336	0.996944543863142	0.996981666472662	0.996802617264195	0.996668643723523	0.77210280119313
0.998457768996638	0.99930341257334	0.997198668359886	0.992273723774677	0.985231716962873	0.771049985865018	0.770297070128133	0.772001859286368	0.997184933266404	0.997021174994894	0.997193050700048	0.997065948620873	0.769835830333581
0.998310498790419	0.998845158382567	0.997116477785367	0.992067929962818	0.9848371407212	0.77507666588971	0.774249298274244	0.776114258215576	0.997025497930367	0.99696205530667	0.99703825722079	0.996942986544435	0.773999983351702
0.997840879464862	0.998986266053137	0.99722137198597	0.99234509647121	0.985478945302805	0.775685391416884	0.774854695648936	0.776569357826828	0.997245736206942	0.99715813154134	0.997122182595274	0.996996393943425	0.774576723173484
0.99827693143595	0.999130350831474	0.997161515789174	0.992329868476027	0.985017464880336	0.768774667351048	0.768037624206317	0.769827067786802	0.997611763788062	0.997530724663106	0.99760608191618	0.997217773295567	0.767545068417003
0.998019233813012	0.999070567221887	0.99712546636264	0.99202290464035	0.984698880319166	0.772787753540511	0.772361669350299	0.773964546448645	0.99734604690029	0.997382687003597	0.99731998492114	0.99699285055127	0.771999973929631
0.99817660780404	0.999157295190848	0.997143054462308	0.99222262151044	0.98498210050134	0.775085776624332	0.774351396793366	0.776077586670486	0.99703625549242	0.99722313195674	0.997105553371628	0.997000967542505	0.774004560191143
0.997871038893388	0.999432302367542	0.997149518777192	0.991929368642432	0.985042398534868	0.773320485465779	0.772418838560234	0.774250571387255	0.99755640374744	0.997594718180094	0.997631402751722	0.997039028903736	0.7719074419436
0.99809282202419	0.99947873617718	0.997167269149865	0.992415229148916	0.985166241845153	0.767847542993656	0.767174521498113	0.768813173871277	0.997464133661402	0.997333843092958	0.99722424192143	0.997252759022022	0.76679140029364
0.998137496772225	0.999300862852628	0.997106762603575	0.992198905093819	0.985000962268187	0.77430114718251	0.773294630904094	0.775087950569896	0.997338126227082	0.997171049715625	0.996977569399355	0.997093912535217	0.772933565419847
0.998040058910921	0.99932752839866	0.997155132095272	0.992072424578398	0.984954980675727	0.769937926218692	0.769295942773103	0.771038396013883	0.996986401028742	0.99707923687961	0.996997305348218	0.996835363029267	0.768840819613331
0.997946563749752	0.999550376002522	0.997196980625217	0.99241601824545	0.98535469067084	0.77157830919056	0.770650599764917	0.772429050960545	0.997365412878394	0.99753114380237	0.99744465052255	0.99736137370313	0.770276800318801
0.998238756923583	0.999310328163784	0.997103039613186	0.992184383445257	0.98504913840021	0.767784328194604	0.767119305946096	0.76883739530989	0.99745805754821	0.997203467554745	0.997435973988526	0.997260277263857	0.766538431489637
0.997394492691443	0.99918669337056	0.996954287396463	0.991830570943558	0.98424732366192	0.770729713241483	0.770409411639154	0.771999120889406	0.997279596843093	0.997314192399603	0.997081480923486	0.997028705803098	0.769674970338307
0.99761832218334	0.998916639055732	0.997220123500188	0.992422124467694	0.98542925529039	0.7741843848913	0.773618547035428	0.775253246732658	0.997529996795948	0.997508557824623	0.997521481032884	0.997124746618873	0.773213223072368
0.997459582281952	0.999120565144536	0.99716860922356	0.99241181098314	0.985473319339646	0.774664445594565	0.773792366878718	0.775510413845469	0.997101206465797	0.99749501999977	0.99738375482873	0.997099705337606	0.773308757488516
0.997820633266744	0.99935942662017	0.99723001259508	0.992107263443579	0.985338919214226	0.774598644689872	0.773802232471807	0.775470469640552	0.997345612664534	0.997267573292594	0.997318112510276	0.997010844166472	0.773519467016291
0.998243626036806	0.99892880695283	0.997232220887705	0.992605300194504	0.985447069951858	0.77083451888234	0.770045443738719	0.771607408518305	0.99729105193717	0.997301159436694	0.9972837591272	0.99727427578092	0.7698435643538
0.997901051006858	0.999465695981384	0.997124319791367	0.99215422076648	0.984774101056392	0.771132686995001	0.7705932470299	0.772274813738286	0.997232026857102	0.99706408761872	0.997149378313963	0.997082218296386	0.769971199739734
0.997944541995576	0.99945378093059	0.997102334200678	0.992092600030938	0.984966961960028	0.771578974903481	0.771072380417628	0.772650104259347	0.997058293719532	0.997099252166456	0.997087079462411	0.996462421559885	0.770625572677685
0.99777277046108	0.999433189751106	0.997118964638623	0.992278325466207	0.984994535988268	0.769726563343463	0.769027837680191	0.770730762040858	0.997395577288367	0.997437823455882	0.997515177970563	0.99701898263179	0.768567686723604
0.997607473540955	0.99862447746234	0.997031968392108	0.99168043950412	0.984630383146132	0.770860004113963	0.770174743984264	0.771913826343239	0.997266902189029	0.997391122407218	0.997539465564748	0.996711913164574	0.769853253707119
0.99598094450729	0.999251944770643	0.997110823146768	0.991803640903249	0.984356330569695	0.772152174776773	0.771485558312401	0.773017994268863	0.997086582065153	0.997089170129608	0.99726528047395	0.996659061223719	0.771478074789325
0.997793250763387	0.999271851657455	0.997137948324118	0.992383452995823	0.985271739143283	0.770142417801448	0.769152487604415	0.770883047258846	0.997273483411436	0.997428448706671	0.997305416337517	0.99722372039669	0.768846321280242
0.99869588921756	0.999059863890808	0.997180195648014	0.992379915488316	0.985376780229157	0.771609184935819	0.7709678670962	0.772541431475846	0.997494160623497	0.997490270648289	0.99739782848088	0.997291956430154	0.770467893245426
0.99722920187037	0.999479400322173	0.997066367581235	0.99192408484831	0.984879749498024	0.77089384678428	0.770286577731493	0.771967896045931	0.99711643344345	0.997204969220777	0.997296254455156	0.996874467938805	0.769775562979506
0.99770298400588	0.999290161300654	0.997256253989476	0.992536596987476	0.985619397962367	0.776016312054796	0.775256649556752	0.776922799840096	0.997374922244212	0.997140832115338	0.99735954282452	0.99720953035176	0.774951835691487
0.99771807414754	0.999062347312743	0.997178039795727	0.992386785479618	0.985092643479354	0.772147905417296	0.77145879513	0.7731620066519	0.997448867043173	0.997430612926165	0.997532455342944	0.99717811131829	0.77108505992496
0.998297398460954	0.999396023213922	0.997309570534963	0.992805990171704	0.985818526121766	0.77617718707276	0.77536853993368	0.776976705679939	0.99750824441446	0.997724293860983	0.99753738996861	0.99729880118043	0.775201311692208
0.996991453644656	0.99879386841549	0.996945552620585	0.991411242540701	0.984130618417072	0.76947964495027	0.76871741592192	0.770512119361503	0.997191130536795	0.997227796439963	0.997117490227664	0.99699851310834	0.768278776284593
0.99816379483812	0.999080605855913	0.997208220827098	0.992271435618084	0.985241503444117	0.769470502487656	0.768809615683959	0.770439654669972	0.997032060958486	0.997017790665016	0.996989296636747	0.996854389705094	0.768399878079702
0.997715253862863	0.999318936770805	0.997228086706778	0.992471688868233	0.985358199752253	0.772610376683812	0.771980779712494	0.773552031878669	0.997655891838504	0.997647140928858	0.997653024437636	0.997375494456982	0.771683040407326
0.99769645681096	0.999385510485346	0.997293518281065	0.99265493903754	0.98585684802362	0.77506136857451	0.77434542961999	0.775917385219	0.99717319753225	0.997435920207484	0.99751919966771	0.99714160372549	0.773988627194165
0.99860052715667	0.999459790737865	0.997239998724295	0.992278502164062	0.98551557827498	0.773686541499483	0.772866650769347	0.774506428251854	0.997113024825375	0.99726642097581	0.99718551253524	0.996766056196847	0.772709895402583
0.997870075304527	0.999167087808508	0.997050715020746	0.991705052265757	0.98438847275948	0.77155451044833	0.77116475061014	0.772670303561445	0.996836539270028	0.99686453761698	0.996950564505214	0.996879110932802	0.770741911367187
0.997644887659684	0.999386294479644	0.997143744772128	0.992153825661259	0.984660570042684	0.769987555588158	0.769395781453834	0.771058228458893	0.99695238706656	0.997188177791238	0.997149279868203	0.99711443514805	0.769077438848245
0.997704056583618	0.999175120954578	0.99715706828376	0.992173398111818	0.984900096045614	0.770805599603145	0.770146070534152	0.771809821589494	0.997283306950352	0.997027246228568	0.997170638260185	0.996983521497601	0.769839060244893
0.996877942509616	0.999035239097693	0.997116353554948	0.99224634027785	0.984893700661232	0.773910854614187	0.773294526024753	0.77489850769191	0.99711302120679	0.99733130203742	0.997318003990623	0.997022866826557	0.773056857781719
0.99793125735497	0.99907487090926	0.997126416226234	0.992004046275172	0.984857521738273	0.773417119579369	0.772631047350668	0.774429115944619	0.99700769314472	0.997161132720337	0.997004621649157	0.99674534128049	0.772155212121313
0.998342738348105	0.999440095066542	0.997237502668197	0.992391334527652	0.985683997086667	0.774007345958119	0.773213827625205	0.774828172377589	0.997639748151648	0.997733490739183	0.997637386361815	0.997256757220166	0.773020431005082
0.997737779553858	0.999344718472046	0.996968387674396	0.991987750438637	0.984821137777892	0.769418472694376	0.768910972320998	0.770512182843663	0.997290381552985	0.997336359300977	0.997497613437075	0.997230195919885	0.768421868878619
0.99742557305694	0.998907236734326	0.99714900061173	0.99207731579274	0.985206114814046	0.773399286703733	0.772678986788707	0.774351329474408	0.996997650049463	0.997345390265543	0.997200549862938	0.996968435600332	0.772477526510195
0.99776495784185	0.999431942717821	0.996876272928472	0.991352810835845	0.983770609282776	0.771531931826454	0.771072475321861	0.77286667898211	0.996665250497605	0.996948431036081	0.996819200396058	0.99689376901097	0.770164141820734
0.998106470956382	0.999347262065367	0.997038217915007	0.991830543845593	0.984532560716547	0.773143130927858	0.772651648479954	0.774315814811193	0.996844491023123	0.99683168538125	0.997154652748147	0.996765977640544	0.772129528773525
0.99757353043185	0.99956996799784	0.997193671522727	0.99231940845286	0.985484122347498	0.775504852772239	0.774760456718798	0.776520896759956	0.997005362477733	0.996847829429472	0.997008061537461	0.997005461464805	0.77415771128601
0.998457319796788	0.999407997366938	0.99709594510954	0.991985551556422	0.984618250222228	0.774674987473713	0.774135209072987	0.775805379428357	0.996906800923444	0.997118708434353	0.997270594780776	0.996719723915855	0.773820575260954
0.998204340110185	0.999344116131754	0.997213436189716	0.992361834687815	0.985488375391733	0.770238473024164	0.769513500032077	0.771188342961195	0.997355754760538	0.997350197369444	0.997578955868493	0.997220229568168	0.76906747061514
0.998770041411984	0.999278960257487	0.997246858411812	0.992548156226362	0.98559878782029	0.774543843799267	0.774027509029179	0.775422340107109	0.997622132673769	0.997422255572918	0.997495955577047	0.996754321615472	0.773901330978812
0.997799383846896	0.999488504646298	0.99703045173422	0.991914227845593	0.984963472222337	0.772400072334455	0.771634319567777	0.773248811957114	0.99742276086027	0.99753121437209	0.997670930353	0.99698781628138	0.771248974322395
0.997417987490297	0.999588705768578	0.99722402026742	0.992538123022731	0.98540367043456	0.775599045416632	0.77490283274197	0.776603861169013	0.997393423619668	0.997342734033744	0.997348501104479	0.997379847852679	0.774459586408804
0.997898091703955	0.998859158667267	0.997172600123115	0.992266261697873	0.985308777226482	0.773085222145728	0.772115987408617	0.77372586222661	0.997215064745443	0.997196863880074	0.997149057167284	0.997030462097225	0.772126620373574
0.997872893509137	0.998843397364224	0.99713399343966	0.991869811628598	0.984758070020415	0.774422470893255	0.773506393807197	0.775347248565103	0.997249088759606	0.99700506298764	0.996826793024326	0.99681897705006	0.773080832168925
0.99822988133435	0.99919735788777	0.997235735525903	0.992257522514458	0.98539860514208	0.774088065353887	0.773042486686946	0.7749162138909	0.99714331630567	0.997194948126854	0.997172330421575	0.996964370163889	0.772692886271763
0.998314599970476	0.999231222711965	0.99700220315867	0.991878462637203	0.98482130573801	0.772478835738479	0.771926772640711	0.77340198104029	0.997494504749662	0.99751272579755	0.997407316306707	0.997158582867581	0.771574973805007
0.998538644984296	0.999121067914175	0.996998292267182	0.9917947910473	0.984640010967604	0.77262401662245	0.771702018298759	0.773503922129024	0.996651067600644	0.996882519785081	0.99726639475212	0.996799496690933	0.771282794338633
0.99796395596572	0.9992598844192	0.997069323242725	0.992004842468466	0.984674847787822	0.772172166656229	0.771585158351054	0.773143283214903	0.99713722382173	0.996989101274623	0.99701980441861	0.996734240366447	0.77113654140365
0.998136048877153	0.999489757165492	0.997166634339168	0.992224675346662	0.984935685604455	0.775890317862429	0.775166046402598	0.776865827242185	0.997446829458697	0.997461230406126	0.997524758561883	0.997359287117242	0.774817100789655
0.99832065061147	0.999443835379934	0.99728272283859	0.992423241034128	0.98548723478081	0.775213841975342	0.774144174870484	0.775969968854317	0.99748013762781	0.99730651552761	0.997403828323675	0.997000776133745	0.774108601987046
0.99844070598785	0.999205291851863	0.99717511273065	0.992091185729942	0.985135950691946	0.771544510533417	0.770778592401861	0.772404448958828	0.99710042244579	0.997104794090555	0.997066805985547	0.997102696094366	0.770465339926116
0.998305460584449	0.998984353964719	0.997228170392875	0.992395351184382	0.985457589138394	0.77349290369718	0.772546695819309	0.77428845973832	0.997253254210096	0.9972636241209	0.99729364175799	0.996953491384772	0.77229182330249
0.998334016752418	0.999184597868314	0.99723035903671	0.992137761746917	0.985138630553273	0.773114778319629	0.772242356933307	0.774018352139574	0.997267795394406	0.997133656355472	0.99714746694364	0.996700611860696	0.771925041059117
0.998023314950554	0.999265630553062	0.997164759317779	0.992440880616788	0.985445905388167	0.768619194251785	0.768088278008667	0.769608055262278	0.997531534908961	0.997340580346963	0.99747419792283	0.997446344733854	0.767624728033113
0.998058329954473	0.99926887558998	0.997028273680985	0.99165072553909	0.98444883583309	0.769166824588103	0.768388990403066	0.770083721361823	0.997501757560955	0.997482824177473	0.997511863271365	0.996921471204175	0.768067009382113
0.99820295728759	0.998814596815982	0.997071285997795	0.992068462688684	0.984806756605462	0.770386924405677	0.76978316853876	0.771512564705638	0.997484026884624	0.99752198001886	0.997431489735389	0.997112868372657	0.769169196278528
0.997958358395353	0.9995082672107	0.997275812192023	0.992525283946486	0.985672264862907	0.773249276746758	0.772638291513915	0.774171561376583	0.997415808814466	0.997366273897043	0.99740810690213	0.99719945468283	0.772303707230974
0.998218201049238	0.999361157177793	0.997173016913286	0.992354479892315	0.985401334449545	0.772024004789597	0.771372936535894	0.773045751223662	0.99749017916413	0.997535743659388	0.997431526299522	0.997395253344245	0.770883522594737
0.998372970997012	0.999599159309016	0.997222275891014	0.992739882225106	0.98559417693151	0.77336386463593	0.772385797294435	0.774080335296303	0.99737480733394	0.997431417606568	0.997442470935337	0.997322732321948	0.772180613511195
0.998075504318242	0.999125754750687	0.996987907387299	0.99205266572412	0.98463976859608	0.772517341843232	0.772210542979968	0.773722261713801	0.997031375310373	0.99729506535009	0.997173017154364	0.997099545606413	0.771543186042797
0.998094326091995	0.999259673317448	0.99723950015027	0.992420450715407	0.985473068898984	0.774022493619738	0.773210831993701	0.774879186240788	0.99749109588758	0.997586592023608	0.997369560777402	0.997029245624602	0.77286999816062
0.998271885374423	0.99955300156615	0.997232042787143	0.992291780318037	0.985408967525994	0.77218143075444	0.771435498856905	0.773090065211858	0.997454055302812	0.997455992739353	0.997505379278156	0.99685152059142	0.7710775561073
0.998781970427056	0.999017177368	0.997273782400272	0.99274365722636	0.985885230221644	0.774546414675695	0.773748446298064	0.775355044639406	0.99739678944099	0.997444480906072	0.997494680353894	0.997293887360055	0.77347963539314
0.997732611542235	0.999408653575067	0.997186904739904	0.992223449682023	0.985273215059243	0.773204209475167	0.772480315625225	0.774146729872309	0.997268718252832	0.997154623160238	0.99722741451942	0.997062484657398	0.772088032175653
0.998007327289515	0.999435409319707	0.997100709682063	0.992442535696653	0.98525501861687	0.770428391377476	0.7698940278537	0.771421194293026	0.99770315609484	0.997626931404742	0.997565502435664	0.997425035451387	0.769349293650712
0.998299634847434	0.999275768891819	0.997231891282945	0.992584689709991	0.985462964527456	0.772583237767497	0.771915751112744	0.773491198165178	0.99762207324484	0.997587588964792	0.99783537750851	0.997241507534425	0.771683408431358
0.998567424908266	0.998759259385118	0.99710729213513	0.991993153992123	0.98488768726149	0.774799764435567	0.774179278969024	0.775913179122734	0.99716637488038	0.997096823430168	0.997230993711714	0.996559461596862	0.77372530881292
0.998289934564252	0.998891947320211	0.997207794520268	0.992242083614073	0.98540118619024	0.773039997775132	0.772363756190445	0.773987175582406	0.99716817843129	0.99707141939479	0.99743086735035	0.996857414124715	0.772013213279949
0.997053597147774	0.999571260969037	0.997122429935889	0.992515020234712	0.985118827034326	0.771957352581217	0.771424378745448	0.772893246448853	0.997224429510715	0.997408247537438	0.997056242054946	0.997263949604734	0.770996377571538
0.998719585175245	0.999297951712023	0.997207602669954	0.99251752881417	0.985438658666163	0.774652121031999	0.773981557800939	0.775591322449636	0.997243564856895	0.997226382188095	0.997164139876533	0.99707707443155	0.773749168888573
0.997954573164838	0.999659980089587	0.997180605800635	0.992189257236008	0.98533055560309	0.772240311704694	0.771514632809576	0.773165584737655	0.99740905666069	0.997245066519326	0.997231252945658	0.997088626714457	0.771052717361373
0.998588069422656	0.9994191274323	0.99726131319188	0.992722020589442	0.985850788633764	0.776521842935131	0.775664525191687	0.777281249801181	0.997255771668816	0.99709845335747	0.997302315144536	0.997121873128263	0.775469371221768
0.998489060995453	0.998851890022116	0.99718643473015	0.992270771070352	0.98507240474442	0.775633169451641	0.774891711770239	0.77652897454464	0.997155247642852	0.997113811980823	0.997222308497719	0.99727768734208	0.774671074785312
0.998030735791933	0.999335691218121	0.997136225689432	0.991963220087685	0.984854865213886	0.772126627126208	0.771305328271625	0.772999536754213	0.99733368598882	0.997349195668445	0.99753330593529	0.99690857508896	0.77095762624411
0.998589639818529	0.999631240331005	0.99719455927217	0.992350551766844	0.98525038897891	0.773010031464958	0.772277607558223	0.773936123090288	0.997433568933377	0.997539306412082	0.997167089097713	0.99693296299635	0.771941832736272
0.998329879756728	0.9991303610008	0.997188659044482	0.992119895718226	0.985120985933966	0.771849928971426	0.771019846022201	0.772716621367343	0.997521881386626	0.997465774663846	0.997556963289248	0.997259878414852	0.770788941622773
0.99843184105015	0.999057731503532	0.997136889347463	0.99233867927711	0.985136265809657	0.771532395025418	0.770742388591761	0.772386817243958	0.997150947383997	0.997317719496668	0.997386161323498	0.997231476655317	0.770479596785101
0.998251394469766	0.99948425957704	0.997187563172435	0.99229605788329	0.98541842729719	0.77181960315072	0.77096944111661	0.77265210228307	0.997293836763998	0.99749287373124	0.997499702699665	0.997369715691808	0.770865824287014
0.998094224027668	0.999408707338327	0.997214703848028	0.992301426781674	0.985349224976605	0.775460855442072	0.774741592249607	0.776331719836655	0.997472307787034	0.997495962951717	0.99763634432678	0.997304525895773	0.774704540393633
0.998107552743275	0.999248477656322	0.997105433313066	0.99177678648741	0.98485781128249	0.773743217054243	0.772963816029951	0.774649004173128	0.997316542335672	0.997226336372578	0.99711453165954	0.996684036998257	0.772769096172828
0.998152626175222	0.999340795720515	0.997290042469362	0.992751146175302	0.985897393543484	0.770990945197405	0.770174638985627	0.77186105518236	0.997716728589386	0.997568800654556	0.997652402771577	0.99750728385373	0.7697689008695
0.998051024476932	0.99816903083206	0.996956311195875	0.99182900472403	0.984167456980192	0.769607121032314	0.769159098459393	0.770858753740744	0.99689757879942	0.997018045617703	0.996993095803615	0.997030480724198	0.768404530625239
0.9975703465676	0.999650095375577	0.99713177565932	0.992328225104064	0.984965241192072	0.774287227174325	0.773728450240209	0.775386094088757	0.997514584385205	0.997507855371348	0.997329575138143	0.996951634910936	0.773144368997804
0.99865494512712	0.999344499545627	0.997166169894987	0.992321450097642	0.985246562840975	0.77278527252551	0.772070446299912	0.773579759189986	0.997573588775568	0.997542875242089	0.997556672673885	0.996802558939194	0.772013273661595
0.99856255047819	0.999353726465264	0.997244844372172	0.992451561428245	0.985387539581397	0.772298536262304	0.771246386996824	0.773183857296798	0.997526621628265	0.997500592518785	0.99756975370151	0.997325033982824	0.770784008574226
0.997230744901627	0.999302636023692	0.997058861272356	0.992150812644098	0.98515207325917	0.771693800524565	0.770885601564337	0.772564550425508	0.997391324260417	0.99735058452461	0.997348782980512	0.9968476524702	0.770467871316682
0.998335611102604	0.999099225064277	0.997176695138806	0.99238845026366	0.985404201162425	0.775043971554506	0.774352223821284	0.776041805892996	0.997299210248446	0.99719335874702	0.99748435169754	0.997176416372213	0.773989982242116
0.9977066982565	0.998913483786468	0.997141129392737	0.992355837441467	0.98525447890157	0.769379182892688	0.768596996013457	0.770232291703901	0.997582247036588	0.99753923472303	0.997534027364574	0.997336827490508	0.768172740169521
0.997851911789344	0.99927787768811	0.997161718220372	0.991940095144187	0.98506338404348	0.776144673869577	0.775415776108512	0.77710290919638	0.996998271386264	0.997053330248839	0.997153939927394	0.997016930268914	0.775064727407599
0.997585385186113	0.999281584682264	0.99721286777337	0.992243138172875	0.985217860068168	0.776293350681699	0.775724380793343	0.777260925085409	0.99699440687323	0.997051676661958	0.997230833461338	0.99686541746658	0.775519553521233
0.99844184123632	0.999092413559608	0.997042321769742	0.991702566620407	0.984466251965338	0.773896877995779	0.773373786146649	0.775029661059637	0.997212854088292	0.997249152343662	0.997233239983075	0.996885270911416	0.772909830476549
0.998079383520353	0.99840849304134	0.997280094144565	0.992524956088773	0.985850318790217	0.776121355026954	0.775121808733638	0.776871524957587	0.997605081288928	0.99740151228713	0.997569357784497	0.996766691701858	0.774813565898282
0.9980338606277	0.999467255188827	0.99722712589226	0.992555953492715	0.98565143667865	0.77481446744247	0.773954494502432	0.775650290978667	0.997301018072297	0.99745740401688	0.997518516876106	0.996905352835445	0.773767386476091
0.998245717249573	0.999285639404233	0.997110669530454	0.992068990450698	0.984706095439705	0.771999772387457	0.771259683127046	0.772966606674835	0.99724551656645	0.997172718796043	0.997284458992594	0.997124011735375	0.770999313007595
0.997644325540344	0.999642286287057	0.997036410082052	0.99168075788775	0.984385502575458	0.769678538977475	0.76906803596324	0.77079659589796	0.997142018275384	0.997136737961782	0.997277631223846	0.996751386091602	0.768720320321532
0.998266747946766	0.99944708886858	0.997107297682814	0.992152549319223	0.985065324670611	0.772398030964058	0.771748222682144	0.773353101411832	0.997033945772014	0.997084557928032	0.996948071000089	0.996939536217848	0.771221164475538
0.99839200395588	0.999578779366552	0.997052297882287	0.991557923642178	0.984325015751767	0.772348166538267	0.771557961242718	0.773328038618971	0.99694816393197	0.996892256070768	0.997099479683705	0.99672731145298	0.771208492227505
0.998443357275313	0.999058240355092	0.997092918577888	0.992061172112042	0.984912769380055	0.772730728847082	0.772037862004061	0.773810586426485	0.997516710761592	0.997371606615713	0.99728648023536	0.997344050647328	0.771363445270215
0.9980246477419	0.99954267653874	0.997142980876355	0.992018787780758	0.984877621594053	0.77341790287391	0.772440975258683	0.774215997229176	0.996937310883552	0.99699106979629	0.997141725834695	0.996869253269605	0.772288031846473
0.998010063640297	0.99922993063262	0.99719870129369	0.992294911116083	0.985272289495168	0.771838544425946	0.771116127013391	0.772813208727432	0.997580228530714	0.997538640898218	0.99740670468535	0.997306379974805	0.77074866008844
0.998827766396194	0.998993335518302	0.997218636753797	0.992361856755211	0.985288345957622	0.774611701772691	0.773798589739845	0.775524313778846	0.997154944195047	0.997282058251062	0.99727915733736	0.997203855067146	0.77352819735022
0.998053949231264	0.999450077825513	0.997237652299812	0.99250771765899	0.985403114300092	0.773892956194541	0.773229859330795	0.774843422905778	0.997559045685165	0.99762080349648	0.99753386300576	0.997367388100405	0.772856418020785
0.99796374722086	0.999120703521838	0.99716857656291	0.992342372797256	0.985221914969826	0.77336349377495	0.772771378476822	0.774280471008221	0.99714553165884	0.997236763966662	0.997086438115254	0.997047418215083	0.772578941005736
0.997180468555489	0.999281534391516	0.9971785360304	0.992231698806316	0.985151167974326	0.768482245537775	0.767879766741795	0.769589943065551	0.99757729562375	0.997334244392564	0.99757973593891	0.996917156107498	0.767388403026036
0.998328614064648	0.999126682343053	0.997169442365977	0.992093568260104	0.984857591364288	0.771493390969161	0.770801179265471	0.772543496032226	0.996969890220174	0.99729693356406	0.996991794480646	0.996906214630424	0.770388124721431
0.997629721298688	0.999522522996888	0.99729518964129	0.992540776290094	0.985738881080063	0.77428505421745	0.77336178419177	0.775072936590094	0.997283002363515	0.997299218445447	0.997395165296723	0.997082817263287	0.773178997785448
0.997950317543912	0.999509676976048	0.997175847538866	0.99243442296709	0.9851894330067	0.771370580337573	0.77066120138163	0.772341708541223	0.997071668947113	0.997167442708428	0.997353741800862	0.997312055032862	0.770274315600289
0.998145876855162	0.9991612127392	0.997161018102352	0.99240850134681	0.985460885751177	0.771392275464946	0.770784632273423	0.772418311005317	0.99710580596036	0.997036269578272	0.997266114226524	0.997255937319862	0.770259987062312
0.997926846863456	0.998851973621894	0.997129686775831	0.99194741510096	0.98506086437761	0.771846951388446	0.77109616922335	0.772861268081814	0.99715973350027	0.997246016278307	0.997116104554328	0.99701975955816	0.770788597372635
0.99799639944396	0.999366601761587	0.99710747259166	0.991996989988178	0.984828516443598	0.770462727218444	0.769891721925889	0.771498294109132	0.997078506712202	0.996867279375094	0.99714825190138	0.997226653112496	0.769458797076953
0.99803217122192	0.999383292669226	0.997105542075455	0.992245692485928	0.984987048838598	0.769937452271882	0.769089992983784	0.770835990845453	0.997651409095113	0.997391142125498	0.997415713896446	0.997234382335323	0.768832794204345
0.998505237865889	0.999159341690765	0.997167256471874	0.992187477912927	0.98505755887625	0.772510477988797	0.771660389016413	0.773464537609639	0.99725064844269	0.996996251134667	0.99723104939991	0.99693121521119	0.771215711512624
0.997774870485675	0.99914313998851	0.99715713045214	0.99226627291496	0.98518178853847	0.770773800579108	0.76990839766982	0.771632180485099	0.99707028906597	0.996992246238648	0.997157882281832	0.996756716696131	0.769548463967607
0.998270085854169	0.99933076738803	0.997331029415354	0.99287198339774	0.986136498941474	0.773761472159507	0.773075552287293	0.774570582063183	0.997510179538788	0.997512990318432	0.997467027673627	0.997471103876	0.772792955256814
0.99769289151706	0.99919272790129	0.99716396221111	0.992093986432645	0.984994478642554	0.770394764727868	0.769679469420318	0.771441224502335	0.996917115903164	0.997097570233883	0.997046812800787	0.996881990854762	0.769182126677065
0.998351132109555	0.999526031959933	0.99721117257016	0.992580758734106	0.98552078421042	0.775402819302195	0.774747473783006	0.776320721884032	0.99736878881441	0.997423347138946	0.997329481642984	0.996948234836384	0.774454335913435
0.998391190023586	0.999031198358516	0.997136468753678	0.992261019556467	0.9851528430795	0.769355199910167	0.768683468724705	0.770370602837	0.9973155866884	0.997060306787865	0.997134815673839	0.997098677890215	0.768133402073811
0.997931790642323	0.999085645332528	0.997272623450245	0.992602555532122	0.985582244764913	0.771747549897005	0.771006334906038	0.772682553464602	0.997393366054926	0.997477870395073	0.997474308364783	0.99728746497725	0.770795863749755
0.998311701806624	0.999262757607582	0.997246790828255	0.992589892934416	0.98548118125248	0.774416046737729	0.77366215977005	0.775289436333468	0.997719243720804	0.997619082987723	0.99769108193744	0.997264145236869	0.77344862173501
0.998577581833233	0.999582060849266	0.997224607001236	0.992279128200404	0.985285785160329	0.773690792072547	0.772852822460396	0.774700204284126	0.997378221027965	0.9973159399835	0.997476121581596	0.996477513825342	0.772446239728752
0.998018554483524	0.999505103018045	0.997203530410614	0.99247499507724	0.985495711102494	0.772431908104219	0.771890767088572	0.773447191396882	0.99763342509184	0.997656479173033	0.997568415858925	0.99750555690131	0.771312615531068
0.998076800140804	0.999077649051808	0.997084132748824	0.992317350574318	0.985266772841269	0.770638636765676	0.770080972238914	0.771671939961032	0.997554972273672	0.997380802150702	0.997547947494476	0.9975014627025	0.76947812297509
0.998045427872527	0.99932795336435	0.997293820260385	0.992763489735102	0.985891797929015	0.774115809583168	0.773406640602759	0.774949618701217	0.99757707375679	0.997423181747934	0.997421241772504	0.9972905484982	0.77325407274312
0.997339564403587	0.998992512393333	0.997284221479827	0.992455860900958	0.98559163007786	0.775276575560211	0.774422491403664	0.776071201439376	0.9974405480827	0.997372366259457	0.99740506789379	0.99714749586878	0.774272417413434
0.996715693468273	0.999376301841454	0.997127064922892	0.99221595492564	0.984880262980507	0.773804930802335	0.77302524663815	0.774642541671411	0.997482502186161	0.997481213700866	0.997377262640273	0.997153409398764	0.772724914444638
0.997602014280794	0.999296245591412	0.997054611209839	0.992124710559673	0.984848415163881	0.772066201092526	0.771664537478482	0.773200205963602	0.99729473484063	0.996908696407824	0.99727327855425	0.9969269588678	0.771036061338732
0.998258152146295	0.999369558768838	0.997170014275644	0.992239680925017	0.985270030456985	0.772229840474657	0.771442512467613	0.773095256862188	0.99741710703843	0.997354895194785	0.997464538446416	0.997162159791615	0.771315835307952
0.998116624671838	0.999098588622456	0.997068880057037	0.992048385695002	0.98486221533327	0.772849144272978	0.772167340297448	0.773828935862222	0.997004053366644	0.996753907161342	0.997255221587776	0.996838684115153	0.771669540063754
0.99847062564346	0.998830811301708	0.997125203769718	0.992055174087956	0.984961235211223	0.77271450454377	0.772316678654842	0.773832128171886	0.997236957252169	0.997074476367496	0.997177454179253	0.996839206442215	0.771879641664713
0.998415814111153	0.999264974653504	0.997059263759733	0.991934336234935	0.984657146103526	0.77044543789858	0.769791492369761	0.77156382536092	0.997469029104502	0.997649960571874	0.99764491792078	0.997273369965397	0.769162910118079
0.997749853859943	0.999027737261591	0.997192543579783	0.992288776143986	0.985258175343843	0.775758465920003	0.774860377870758	0.77657075886731	0.99718894686409	0.997269208419745	0.99722876028725	0.997081929674312	0.77443760678511
0.99732987398544	0.999027888930878	0.997171319277404	0.992400200933727	0.98528086818951	0.774335539646166	0.773714784913846	0.775361324700474	0.99751496074262	0.99754045758673	0.997647931166267	0.997343912745344	0.773239056489754
0.998610023498085	0.999409973417383	0.997091232890606	0.992157408235794	0.984968324082618	0.768482221380692	0.767875935264513	0.769592965170415	0.997400467425243	0.997514372486312	0.997385219148878	0.99725554755692	0.767197707084923
0.997698362181082	0.999169424825218	0.997288394469105	0.992462619730282	0.985622104833395	0.774425228386849	0.773498513179503	0.775262234056389	0.997331764371516	0.99730830981521	0.997433562426084	0.99722627180701	0.773310929284113
0.99830437965076	0.999549602899403	0.997235878110705	0.992478645213606	0.98562491953406	0.774924916824852	0.77424138726257	0.775782719311977	0.997267304266857	0.997286154553492	0.997307976823972	0.996997974148524	0.77405615237166
0.99782689190372	0.999361139663153	0.99715180879296	0.992482270383711	0.985217542584462	0.77279713834161	0.771998355368346	0.773610492404765	0.997289034270045	0.99723512159616	0.997196324352034	0.997222583130685	0.771732783006266
0.998850396376974	0.998606362366577	0.997121290026308	0.992289122896941	0.985127425030092	0.771522303003377	0.770981313092974	0.772611497005496	0.99730080063484	0.997399077973859	0.997254298371047	0.997292795320507	0.770442578662948
0.99728574020877	0.999185438456002	0.997099038488478	0.992086247903773	0.984885638613187	0.773558298493516	0.77292035680287	0.774537067833096	0.99714876779404	0.997291191653648	0.997288109866574	0.997023307046357	0.772528119750127
0.998084449411604	0.999241637845518	0.997173469155556	0.992077908101786	0.985111839370848	0.771351230814397	0.770760828414028	0.772387884700592	0.997175500452396	0.997163945872156	0.997310818816853	0.996772470379798	0.77041259674099
0.998818139863487	0.999381321178582	0.997019457836975	0.991308057362914	0.98404119226408	0.772574136608616	0.772106964384497	0.773711832959317	0.996349496827306	0.996559223780183	0.996593326360384	0.99666486200509	0.771688791717968
0.997004359227663	0.998876206621886	0.997138387933104	0.991971655741734	0.984929364481191	0.774033194752265	0.773333611139886	0.775049447865398	0.99679109089383	0.996779655378577	0.997076075385807	0.996770764868548	0.773073615243901
0.997854023474486	0.999170576548576	0.99727597881811	0.992485861003335	0.98548205322745	0.773616535842195	0.77289338211033	0.774414235098368	0.99734970096589	0.997325718728198	0.997242885002315	0.997269788514975	0.772784063137955
0.99763108471195	0.9993111727419	0.99714574498502	0.99225336056504	0.984918879717085	0.772243307655305	0.771307777020935	0.773095635760907	0.997165930468517	0.99719855946204	0.99695662714904	0.996944602063018	0.77108357399999
0.99786663233602	0.998612384414792	0.997103681727551	0.991936329630903	0.98456915063085	0.768743092489436	0.767885843386059	0.769807427723775	0.997236443608666	0.997365614636368	0.997520759611962	0.996861924949037	0.767460500025303
0.996959064457502	0.99933238674515	0.99718706270697	0.992438952560978	0.985421894183103	0.77245561561743	0.771626928845934	0.773317059517544	0.99736313957528	0.997319002145872	0.99741924656586	0.997200640038098	0.771201476353072
0.998540856588577	0.999251738189003	0.997220279985306	0.99256614670568	0.985358639112278	0.774296553741984	0.773597271128775	0.775309681217054	0.997829095413232	0.997624760076544	0.997571046206633	0.997370599402504	0.77340681026864
0.998272443934267	0.999110204288231	0.997091296183228	0.992165283679728	0.984608396131642	0.773906512333018	0.773013632097141	0.774788677314349	0.996947939899463	0.996971464252352	0.997006743051295	0.99714455903734	0.772763154889191
0.998213220975158	0.99906247564089	0.997183191705767	0.992305576745379	0.985340430114758	0.774426618216338	0.773623998202208	0.775301361188636	0.997396037835779	0.997389320608136	0.997586444760803	0.99690980396729	0.773241095594474
0.997760000446519	0.999367720338818	0.997157504598895	0.992255315236649	0.98497126574514	0.770004436303301	0.769300540109071	0.771080705439093	0.997489391120938	0.997265418189582	0.997198422311905	0.997076142107611	0.768863161696146
0.998328095318652	0.999320525277815	0.996957899994366	0.991883792212984	0.984589421376552	0.771025317665258	0.770315431679324	0.772066255644965	0.99688639494084	0.99702394628255	0.996969814871044	0.996935132866533	0.769642918150307
0.998353121304908	0.99904880642066	0.997186166634218	0.992184631708464	0.98512442790556	0.773697271290456	0.772795374165665	0.774613491804457	0.997327236545724	0.997124751741132	0.9972427985412	0.997085252027003	0.772391702467936
0.998319479777044	0.999069930682568	0.997188203986365	0.992466511258925	0.98548896113472	0.773281599241577	0.772690366246678	0.774194796237334	0.997533345225852	0.997422149690816	0.997500858856486	0.997115600136646	0.772469263614416
0.997549164380446	0.998914846757277	0.997081171226625	0.991920612028194	0.984627617177137	0.773553845618656	0.772905326147898	0.774459289990891	0.99729252256052	0.997281593932797	0.99737217742578	0.997085510123719	0.772500018780125
0.99814346395044	0.999624460448157	0.997104423547475	0.992205924256064	0.984896795016027	0.767743431080727	0.767106495833597	0.768722207264093	0.997320889595228	0.997309260788754	0.997305008848122	0.997125747190614	0.76670046888425
0.997554734939534	0.999028701563783	0.997302845164599	0.992710249040316	0.985912253421507	0.775431201029979	0.77467231804588	0.776327379621548	0.997586426484377	0.997554965397283	0.997530142250908	0.997391265151741	0.774322065236504
0.99727805724236	0.99940419644286	0.99709382842689	0.991988870648278	0.984820930164785	0.772185142697991	0.771591049970743	0.773369269347557	0.997582372793253	0.997555281754967	0.997618541029607	0.997222907560215	0.771033972782461
0.998171472450946	0.99946619700419	0.997191229342099	0.991905207520593	0.985205235929433	0.774089967101943	0.773135184283583	0.774849505424371	0.996986103163329	0.996866766719827	0.996513162853764	0.996881960675028	0.772904644442619
0.997308299034057	0.999523351022996	0.997002957910337	0.991750873041676	0.984413823723246	0.77482505505082	0.77412102945507	0.775806705334737	0.996895202263266	0.99708381801012	0.99730219236736	0.996806178884106	0.773809394677995
0.998022205265262	0.999225992204858	0.997211069810928	0.992255717878489	0.985410135927493	0.774738354245676	0.77390555556148	0.77565587616201	0.997474344617804	0.997330241386769	0.997452497961855	0.997165641912535	0.77359674762099
0.998255474788326	0.999425000223723	0.997189506229575	0.992495139042298	0.985222164304343	0.771169680461221	0.770265189790626	0.771874673967888	0.997450145367743	0.997488559106185	0.997495892342672	0.997022034471878	0.770205727780352
0.998434069237476	0.999108294492277	0.997142525977821	0.992097263288383	0.98512589975199	0.775376646344978	0.774683571702149	0.776284786984464	0.997146846644733	0.997135481742856	0.99720760825997	0.996241586368305	0.774514740992768
0.997543579008668	0.999558513380622	0.997001082976029	0.991947550113869	0.984739932933295	0.776139393253596	0.775253621656715	0.776847091198446	0.997020679792725	0.997035791777625	0.997049661788576	0.996849183911938	0.775088379656423
0.997731860367702	0.999586514701781	0.997115007707	0.992394724136612	0.98523988212041	0.775763907296176	0.774997717307623	0.776677914138345	0.997375133747158	0.997136125973864	0.997268078733974	0.996937814979855	0.774591171016281
0.998039985058619	0.9994011436154	0.997241861287324	0.992588261821542	0.985663340978687	0.772483986549354	0.771772347828561	0.773341112162235	0.997564571892946	0.997637899560157	0.997081291787503	0.997120183829546	0.771395728887756
0.997319224199998	0.999306872334434	0.997219294691099	0.99256165808616	0.985620881811626	0.774236991378425	0.773482350111958	0.775115579648534	0.997724986400905	0.997635939658317	0.997439654491488	0.997183186411552	0.773138088420218
0.99816914226002	0.999122420865978	0.997157166114235	0.99226950289327	0.98532756853318	0.772531900932698	0.771994575593038	0.77352283160185	0.997695122075045	0.997644214741296	0.99774210518122	0.99727004752984	0.771674198300025
0.99842640035296	0.99900827083994	0.997225847455471	0.99219222048868	0.985153904960172	0.773545055625358	0.772720210699605	0.774420626501141	0.996982995127168	0.997240295786932	0.99700518694593	0.996979717260646	0.772539287818131
0.998606621399857	0.99913571111903	0.997242687709135	0.992431112471075	0.985629077947762	0.775643559269948	0.774819561408082	0.776404699289815	0.99751455516484	0.997607311054722	0.997452026793037	0.996806984457104	0.774591683726348
0.998668924967597	0.99858070250115	0.997170562287198	0.992196121591368	0.985037527526581	0.771449242440295	0.770779665615684	0.772481641467321	0.997139574723369	0.997257814039128	0.997217591882508	0.99718182483702	0.77027059283681
0.998545990226498	0.999268502354554	0.996923593355487	0.99189716920321	0.98421439721505	0.771125131912434	0.770796276370515	0.772314046337298	0.997348911222454	0.997093620089271	0.997098630963566	0.997119862779263	0.770045124998013
0.99850132677097	0.999494611869138	0.997111919480037	0.99202693091082	0.98476653433044	0.773989975221963	0.773345613197936	0.77500183345197	0.997154189951782	0.997299258921824	0.99743569443011	0.996874584823077	0.773226492887041
0.997784091120197	0.999533651066337	0.99723859824419	0.992404687912287	0.985336191970664	0.7722464972632	0.77135759779358	0.773107570055274	0.99742549374622	0.997477719002482	0.99746844229451	0.997234496261916	0.770969103117915
0.99858548103842	0.999134279197462	0.99712537286749	0.992260742706077	0.985450212965571	0.771040726568469	0.770287177293164	0.771913732866864	0.997046809007883	0.997073682361098	0.99706433348586	0.997212610130177	0.769878976630085
0.99799593459457	0.99878174452382	0.99713826774111	0.99244248474429	0.985158122447528	0.77150729970135	0.770627166891675	0.77238529677766	0.997267476125103	0.997410335905228	0.997411754044718	0.997017476381073	0.770221314230972
0.998688142131293	0.999296379252203	0.997214548839672	0.99224595844706	0.985317980656014	0.772126096218468	0.771313103672966	0.77308916587382	0.997555985889164	0.997335959678493	0.997486129907505	0.996968115663592	0.77084399087342
0.99806286291039	0.99888134439183	0.997092155772354	0.992187023684814	0.984942116984978	0.771878136581794	0.771442408045067	0.772981731947697	0.997437380712453	0.997455412435963	0.997527834701128	0.99714774645595	0.770869790465109
0.997784601429326	0.999588575691855	0.997216622143854	0.992475968899026	0.985483841628666	0.777196440666355	0.776359951383352	0.778045835447134	0.997379567611564	0.997196842987153	0.997576332887836	0.996936326691962	0.776059993900222
0.997695310166117	0.99953885359317	0.997136615201578	0.99233840289067	0.985117310944026	0.773429344086426	0.772706889635754	0.774491019312483	0.997502740352078	0.997568584856638	0.997623333067864	0.997257497106308	0.772331520654166
0.998423844583335	0.998716661015542	0.99716000752448	0.99196342073703	0.98507992217334	0.770215721328316	0.769524241598587	0.771263367053458	0.997540587751462	0.997416848724484	0.997424800305464	0.99711380351756	0.769108116823713
0.998233290057723	0.999361857304835	0.997148960382938	0.992262128946216	0.98509441041755	0.77153249113705	0.771064500896471	0.772651296890902	0.997091461088372	0.997384481643032	0.997333623444404	0.997040890191543	0.770607607078726
0.996976935408197	0.999437402265613	0.997224881586507	0.992261652672387	0.98546942063074	0.771629191360292	0.770867242119213	0.772565437867617	0.99744454755449	0.99734215385919	0.99733722699273	0.997051100831673	0.770572218309135
0.998268347077556	0.999169972111844	0.997150623386719	0.992117930895258	0.984890325731192	0.771027275503045	0.770450298698951	0.772141080042455	0.997232802003914	0.997341965033667	0.997414127698824	0.996865481992195	0.770056582700083
0.9983454521124	0.998969829406412	0.997016131866268	0.991814000295493	0.984399014371153	0.771969567297905	0.771402596695855	0.773095299106411	0.99698446847583	0.997021286685808	0.997137090162196	0.996981077951943	0.770829365542757
0.997272110074386	0.999073603842656	0.99713990139734	0.9920843063766	0.98487733473801	0.773342261810785	0.772616629323827	0.774325850318434	0.997476468663223	0.997556511387736	0.997422447284378	0.996815679804448	0.772265191805167
0.998419301008035	0.999032542990808	0.99717309016051	0.992181671244492	0.985415258172693	0.774848960618916	0.773965097301371	0.775614288602634	0.997198089930937	0.997166187989328	0.997162953454696	0.997116587209862	0.773711232833722
0.998059527682169	0.999022282771207	0.997043800098145	0.99205569599891	0.984546834783104	0.771456249602284	0.770725293804779	0.772359821988977	0.996863515125092	0.996809267779625	0.996913013334464	0.997009628992293	0.770117974421479
0.996637914492524	0.9990468355958	0.99717734514081	0.992263826882007	0.98521591512882	0.771122119257406	0.770223893683791	0.772059702754846	0.997140523333968	0.997177164120212	0.997327864935507	0.99691874368655	0.769857909231473
0.998409723499983	0.99929354622287	0.997221254730043	0.992366864809342	0.985341753849898	0.77457528837038	0.774103595222387	0.77558776197922	0.99748537864861	0.997562601090803	0.997458579095217	0.99727761335687	0.773865676229491
0.997727869313	0.999502965348604	0.997066909601458	0.99189962552864	0.984672561545878	0.770281795964907	0.769822967774807	0.771470794055287	0.99751743098767	0.99748835301964	0.997638940113305	0.997285603275605	0.769182898636075
0.998438776482256	0.99895936351527	0.99721470883887	0.992334271722994	0.985168186510335	0.771581985196929	0.770874874217732	0.772654816788153	0.997420781346544	0.997479129666862	0.997680246022093	0.99739990562098	0.770541444128733
0.9981440973685	0.999057417717492	0.997218166197119	0.992579319173422	0.985631594625566	0.776057001195689	0.775366460080848	0.776931947077946	0.997191024007287	0.997342066527742	0.997190878294728	0.99717101015717	0.775030595004012
0.997310656044527	0.999114860630008	0.997139549993987	0.99255893859855	0.985206981569905	0.775722615627291	0.77527945202633	0.776734060689158	0.997322619724196	0.99740516028816	0.99719269772666	0.99745130301247	0.77492702328548
0.997818331528101	0.999433651529832	0.997140808647384	0.992364871714804	0.984957522781716	0.772989464579978	0.772314188353561	0.77396203562266	0.997206048006432	0.997060712068866	0.997220595860446	0.996853415626484	0.772083378651161
0.997595916843633	0.999188757036294	0.997040237093874	0.991984758806568	0.984559249490783	0.774768578616668	0.774068422696255	0.775829758598905	0.99707545258059	0.99702948600629	0.996946385931805	0.996963228190517	0.773573659547744
0.997591942772765	0.998870879772911	0.997142346457996	0.99234227227666	0.985182626078294	0.775623033859874	0.774672176690761	0.776492870976072	0.996998076592513	0.996860149541278	0.996865254007296	0.996999390269334	0.774341280074118
0.998124913771512	0.999442183389666	0.997124462780983	0.992142772621228	0.985002941524612	0.77325650194722	0.772494866716034	0.774237316494771	0.997482979605976	0.997281612743653	0.997163188504415	0.997399844118615	0.771965290675644
0.99807735875515	0.999275726160492	0.997156555337117	0.992190156024614	0.985244776004847	0.773788227910239	0.773098370692485	0.774659590196555	0.99702144962166	0.99701186746518	0.997160335036342	0.997004168036366	0.772723303900411
0.997787291585415	0.999030392655475	0.997109325442804	0.992077645055465	0.984969152381806	0.770385456923975	0.769687432968443	0.771337228119468	0.997278270654495	0.997449568855953	0.997402979847294	0.99701365384871	0.7692885365528
0.998101752166684	0.998255305731655	0.997096364361348	0.991802526961584	0.984604767324507	0.772975419950486	0.772277741656069	0.773967254686445	0.996939298073028	0.99702601661477	0.997148211892943	0.996747398032922	0.771950785152159
0.99763977335682	0.99925532339571	0.997175261063007	0.992423681349937	0.98545699355028	0.771778412936887	0.77114287801669	0.772785684344286	0.99751592695971	0.997255179598	0.997413350498312	0.997226310203787	0.770570623886489
0.998237220042663	0.999156595161448	0.997204494594563	0.992098856385228	0.985303066953803	0.773337209957845	0.772570248048254	0.774349140814904	0.997141288151065	0.997267007891457	0.997285619128154	0.996974355225668	0.772093768388028
0.998057870330057	0.999357128131632	0.997057608975779	0.991958251246662	0.984642351252583	0.769430749084632	0.768696773442407	0.770495052547229	0.997371657547045	0.997322873458639	0.99738650338652	0.99736293578108	0.76801044332918
0.998091880877275	0.999329870183033	0.997094590061938	0.99228529083534	0.98512029919922	0.769210184756316	0.768525944717657	0.770176710766467	0.997300065623476	0.997635598672613	0.997570122741614	0.997340142843048	0.768148225151325
0.99879983183247	0.99952274586918	0.997213223696394	0.992483401687334	0.985512262509623	0.76917126627021	0.768363740363246	0.770090279561369	0.997585275548296	0.99760123980299	0.99765603330973	0.997322494683183	0.768039215891023
0.99800431769394	0.999087427825637	0.996968755123234	0.991696953826582	0.984266728324857	0.768435778252478	0.767811382303683	0.769502243457765	0.997283010486916	0.997201198606406	0.997103226124844	0.99691631170948	0.767222644007752
0.998542011670775	0.99947072090995	0.997191321375162	0.992225156462937	0.98515308044002	0.773252925365188	0.772345908853682	0.774223992114897	0.997343095319154	0.997316348032327	0.997186462571055	0.99688885957468	0.771881877842188
0.998807759476555	0.999502483391518	0.996989625888088	0.991798088324206	0.984430050562282	0.76819865200793	0.76755201543245	0.7692643554797	0.99705438672888	0.996717123225117	0.997035800193158	0.996614870236953	0.767090064364145
0.998130309659833	0.99905279722741	0.997161241377262	0.992153912454812	0.98486873330549	0.772516824821876	0.771894558625423	0.773504617434786	0.997264294113624	0.997261544948938	0.996996028207334	0.997057757976074	0.771449620303507
0.998860962890523	0.999414406002705	0.99726286734424	0.992480102755104	0.985526223503504	0.771626805410701	0.770835450400263	0.7725336249013	0.997309625373912	0.997125313017044	0.99708759686294	0.996985944365675	0.770646803915727
0.997315291811299	0.999558572507952	0.997208163578327	0.992479998760419	0.985295520344147	0.774969580239238	0.77423770242131	0.775918471210252	0.99736411189331	0.997268070110154	0.997287585707366	0.99717411523026	0.773855997093714
0.998069719791608	0.999361664848356	0.997256550875765	0.992530853989855	0.98573196350764	0.773390984909794	0.772650330854793	0.774344349814877	0.997621171226148	0.997608292124615	0.99738986145204	0.997259549767138	0.772277404268433
0.99834237275777	0.9993246332322	0.997161174373645	0.992351806184604	0.985253877451884	0.771523571079953	0.770918138718328	0.772561985465707	0.99742724866872	0.997311971646952	0.9972461532902	0.997451488308096	0.770450297254309
0.997817554697445	0.998654115627897	0.997120267636662	0.992106173428987	0.984812573342793	0.771783980876788	0.771164718905151	0.772810357299117	0.997474233502436	0.99750472340747	0.997583439095608	0.997069628385488	0.770765636496458
0.99753645511428	0.999530549988155	0.997150987673434	0.992496155024342	0.985495505591187	0.770665913851584	0.769928884302948	0.771599127163069	0.997483297819743	0.997287833487594	0.997337908071865	0.99742104714936	0.769462637251421
0.997787358846346	0.998821554275715	0.997122378559736	0.99206915465481	0.985012139255488	0.769639564301718	0.76910886328074	0.770736615152418	0.997420646944214	0.997337621152925	0.997314521811067	0.996966212418441	0.768666171446732
0.997961347693478	0.99937946750769	0.997166827230918	0.99210156176966	0.984966211185336	0.772326117691603	0.771583195158411	0.77326251792763	0.997013549706976	0.996917061936836	0.997108026419932	0.996878438701584	0.771290124368282
0.997093915929976	0.999376644205827	0.997083529448266	0.99183078922088	0.984497620985113	0.770473472487242	0.769987108261468	0.771703646528777	0.996967285002477	0.997070682922449	0.99720838610399	0.997076892458358	0.769290058688487
0.998044422220361	0.998506167833923	0.997174552982503	0.992089789077636	0.985205415081552	0.772270574509047	0.771424209179873	0.77312578447149	0.997156964329778	0.997141071646373	0.997349047830895	0.997089747347538	0.771185245258118
0.997393796551432	0.99948929297254	0.997108019474376	0.992004510128786	0.984855889227653	0.774875079005204	0.774101218037178	0.77578691308898	0.997419415852056	0.997400694706393	0.997426526616743	0.99687820201545	0.77381441569161
0.997560323824222	0.999127580787046	0.99718942599019	0.99240866165497	0.985401511799351	0.772755388856789	0.772074876085484	0.773781848537712	0.997310778750608	0.99715936524008	0.997307551610447	0.996813144634648	0.7715689579528
0.998417593860917	0.99894344350976	0.996986590974894	0.99199930843611	0.984550569575752	0.770849215907638	0.770435757446487	0.77198883635836	0.997511551632125	0.997309557004219	0.997671305701421	0.997170742918733	0.769720309015416
0.998050540072463	0.998693104027155	0.99703673049563	0.991676379963248	0.984568074454108	0.772365418852588	0.771819241561314	0.773436285453938	0.9968033770631	0.996910953953272	0.996921134716563	0.996950369765302	0.77135597339092
0.997358096040108	0.999351157164666	0.997042039522264	0.99157526062364	0.984590281467997	0.775702797706864	0.775156300334722	0.7767429951541	0.996473588142518	0.996378814239558	0.99631976396697	0.996409685319258	0.774680397296567
0.99755464284471	0.99845896430845	0.997109054157713	0.992098077306886	0.9848922154023	0.773743835865284	0.772852522825805	0.774678962720907	0.99704327092631	0.997381693536245	0.997231496571276	0.997044188051961	0.772568243267334
0.997786789667187	0.999586929617612	0.997211258069934	0.992162653340184	0.985152739561243	0.77602105124669	0.775274242616755	0.777014125656963	0.99734960515934	0.997419451381012	0.997524660111446	0.997054436201983	0.774936397474093
0.998352712587482	0.999108026525604	0.99712457913725	0.992151441945943	0.984916337430276	0.774228976739171	0.773682379855977	0.775305650644326	0.997088675179027	0.996830164315353	0.997259238170675	0.996975068276239	0.773294136618952
0.99816357375117	0.999044348991675	0.997131206787623	0.99213271453874	0.985158759414168	0.770958772215873	0.770059628019871	0.77178378871767	0.997341546153686	0.997304166983528	0.99734243258101	0.996949897274065	0.769800991514363
0.99857177479477	0.99904631442251	0.997067015228147	0.992248211507202	0.984824621481827	0.768797551265077	0.767967027505758	0.769658606510772	0.99729662352518	0.99735313822484	0.997328954190275	0.997270611411776	0.767583519447864
0.99870602697629	0.99952076300982	0.997096252257863	0.992104958110432	0.984918267075423	0.774733455939254	0.774043560885928	0.775743930851949	0.997161573149066	0.997281324014447	0.997192253502436	0.99720130988391	0.7735726016694
0.998374779821583	0.999382074720542	0.99714273898285	0.992153994750553	0.985175477660995	0.772585490947526	0.771756264171622	0.773480096665563	0.996989435680752	0.996894702973238	0.997141918910994	0.99699976322202	0.771455852152938
0.998296063247523	0.999089708097513	0.997135196922587	0.992268271781832	0.985100083977967	0.77351101542477	0.77290337345031	0.774556184897663	0.997529482628642	0.997408476757874	0.997548003687986	0.997356202254924	0.77244773136862
0.997933970595788	0.9990840668578	0.99724677398084	0.992602085953828	0.98570764435272	0.773134954829793	0.772535703217983	0.774121163121663	0.997614699878897	0.997371587428182	0.997661015453918	0.997349560367406	0.772062480666223
0.997297441579698	0.999549603222035	0.997066225912133	0.99188907596805	0.984984500095226	0.772392384106265	0.771670017669907	0.773413831154027	0.997150047662758	0.997211658579132	0.997385633491476	0.996881952741478	0.771179879195396
0.997002077477566	0.999283036391428	0.997249366503705	0.992640092438573	0.985729478044008	0.775516049433929	0.774862425467399	0.77638366393414	0.997488962274481	0.99742417020559	0.99727886910721	0.997286375443094	0.774590616777112
0.998280710226504	0.998952039324462	0.997147592605222	0.992114876533557	0.985035939999826	0.771932983560957	0.771034136854002	0.772732842873774	0.997032768979805	0.99710257284068	0.99721028443972	0.99707442846217	0.770666030856262
0.997310916879937	0.999650673682271	0.997188956763315	0.99226439642556	0.985441217178602	0.773514021358586	0.772629274363606	0.774340229244032	0.997213159740004	0.99709065486143	0.99714310963399	0.99710017798901	0.772308123312486
0.99879285748086	0.999098974279966	0.997263683793336	0.992742648432555	0.985825441963043	0.774507279831512	0.773900682198748	0.775380897061641	0.997620374420637	0.997624000109073	0.997463276416303	0.997013143376456	0.773834010378772
0.997024681823154	0.999465471437073	0.997213713876996	0.992364612422626	0.985332776693045	0.775252906205408	0.774474736761882	0.776302135863155	0.99750207118109	0.997583399243735	0.997435745228312	0.997262727272434	0.773960900902859
0.997913657558884	0.999264520916157	0.997122820743365	0.992120467004897	0.98498185694188	0.771622520392525	0.771045520684535	0.772726025634993	0.99745442541014	0.997528591822097	0.997568818306836	0.997018507823017	0.770647333346084
0.998519661757753	0.999168094472856	0.997050126873074	0.99174091403534	0.98468593965632	0.770916151982619	0.770228415589472	0.772040686623561	0.997403065534477	0.997341155816128	0.997353059761105	0.996832935240927	0.769713625840214
0.997503205406976	0.99911484917415	0.99709886605124	0.99212960451363	0.98507548583161	0.771197092111496	0.770544171519442	0.772108972299229	0.99704771758274	0.997084915804432	0.997110048347534	0.997050327696272	0.770289454929715
0.9970716712902	0.999009663549487	0.997060436978484	0.991681462458835	0.984604182819262	0.769403954217033	0.768820449227662	0.770505925722428	0.996961695459058	0.997038519700253	0.997125080326018	0.996903542519894	0.768228373591871
0.998384899629162	0.999242839686807	0.997158864981076	0.99240566156629	0.985414091118578	0.773578416317697	0.772852342018154	0.774462358960813	0.997090014519305	0.997456077403404	0.997340648740142	0.996956070007573	0.772458633354135
0.9976287962933	0.999361021659082	0.99719888059481	0.992702459988887	0.985684273608392	0.772520932618102	0.77192273170196	0.773460396775105	0.997469807885274	0.997549563138493	0.99758734133191	0.997175402944526	0.771546263895383
0.997992280642936	0.999029796389532	0.997128381442552	0.991979757634032	0.98473209311191	0.775098488231604	0.774616466261535	0.776245650865432	0.997543076728233	0.997597163895454	0.997526022366345	0.997131341638235	0.774306056581148
0.9984358984317	0.999426965373234	0.997135337111056	0.992164949861862	0.984715706575605	0.770947929746856	0.770178601144646	0.771897158666496	0.997136123505949	0.997236444266811	0.997288095012313	0.997037554201532	0.769836200980469
0.998704861565547	0.998896769871073	0.997144170381606	0.992169745195845	0.984920739909198	0.773871969267882	0.773251738612027	0.774957751263032	0.997440615254138	0.997480265489806	0.99757485820244	0.99715868839124	0.772735296717422
0.99666891726219	0.998937149169934	0.997222088951638	0.992486003642875	0.98536237022255	0.775487597217682	0.77465249778436	0.776487274991022	0.99725345227269	0.997350125135028	0.997348800855235	0.99719395176598	0.774341374937219
0.997562479774387	0.99960927572161	0.997087457384821	0.991933986759362	0.984800021049192	0.770978498359503	0.770450512529682	0.772047693419153	0.996972239740957	0.996902269434176	0.996976563768632	0.996816670613468	0.769972044593957
0.997846329856693	0.998888910328557	0.997101702867956	0.99234293550705	0.98514682291031	0.7736213018091	0.772955595107433	0.774586929209966	0.99750387789881	0.997249287111012	0.997394191768424	0.997152363192988	0.772484148474521
0.998584558042615	0.99897264796908	0.99711205549494	0.99212985956628	0.98515539097639	0.769377119941715	0.768574527271169	0.770293254469493	0.99714574044092	0.99709512873871	0.997042027653916	0.996948450727932	0.768271110607601
0.998258366362967	0.999370755906757	0.997045597070394	0.99201314876122	0.98473117022688	0.770001968622347	0.769397265428564	0.771013315905148	0.997273869289343	0.99720184640597	0.997176445205075	0.997045903806213	0.768800686162705
0.997719902313327	0.998801934575139	0.997290264296763	0.99250873379959	0.985563733518203	0.772427611304917	0.771703640780814	0.773436107392083	0.997172488844277	0.997237449333786	0.997225869317178	0.997109619230266	0.771396502879333
0.998149095774988	0.999374149029298	0.997312830524896	0.992703775799472	0.985954828392072	0.775362547834292	0.774544461663845	0.77615575901568	0.997742140038304	0.997737522323232	0.9975217543187	0.997544545973728	0.774444588609915
0.996951707314834	0.999504759077418	0.997041996775633	0.992004333964968	0.984570592930798	0.769181384428176	0.768553247006586	0.770391487766555	0.997689569606978	0.997666759590595	0.99775370900137	0.997222573545402	0.768021862371477
0.998155662002364	0.999183208458008	0.997188349055393	0.99226754825711	0.985490523488243	0.772380980999756	0.771627292427062	0.77338071272711	0.997604946785143	0.997703871825758	0.997374913385569	0.99696533996276	0.771215467106458
0.99748269752981	0.99848964440151	0.99724990047433	0.992329546220427	0.985275226577957	0.776224306708176	0.775308218534271	0.777097354590489	0.997062141980471	0.99715847724887	0.997090650985543	0.997116017513045	0.77512091642117
0.996933630744518	0.999149284082898	0.99706110415133	0.992056878460285	0.984793439781717	0.769405627168572	0.768520205882886	0.77023860860458	0.997269109412215	0.997099518177386	0.99694488308237	0.996860179762275	0.768223434066985
0.998249379520498	0.999463979035184	0.99728863287871	0.992460561255576	0.985755050289933	0.774520693309446	0.773761161358506	0.775340604596998	0.997628189735746	0.997669116923216	0.99774872310549	0.997213125604956	0.773652771971357
0.997779923539907	0.999281259801545	0.997132113784206	0.992263415694624	0.985128531098407	0.771924623897153	0.77108641399511	0.77270945600431	0.997065032599854	0.997233806052797	0.99714846999061	0.996845648448658	0.770921711935913
0.997873322274693	0.999328851411978	0.997037934013663	0.991681925083938	0.984267167426888	0.769853290315122	0.769087615330934	0.770957172491624	0.997162977334094	0.997008454196693	0.997159446439905	0.996802489289715	0.768709302025779
0.99798633301873	0.999461190999143	0.997071859117614	0.991869301075632	0.984614020091222	0.77328659105307	0.772806160136246	0.774357264047414	0.996919917930908	0.996907996001344	0.997064977260897	0.996788933780923	0.7723262598175
0.99841297185337	0.998424281725053	0.997026937185735	0.99182340657679	0.984378911067402	0.771971861063058	0.771407793845237	0.773003758743974	0.997280094274665	0.997337663724162	0.997284778648135	0.99724669633305	0.77095822127226
0.998406650448992	0.9992684943961	0.997124230944724	0.99234000069897	0.9851904295508	0.772661628163295	0.772097255993956	0.77366233769345	0.997758738404736	0.997776009132057	0.997878636268386	0.997169583575	0.771624900070946
0.998648403548657	0.99922716165985	0.997124665305831	0.992352707783887	0.98503044554105	0.772440989518498	0.771684684026609	0.773339438359978	0.9973818846415	0.997358150308783	0.997466787669161	0.997315656892112	0.771213208846153
0.998144840183572	0.99917624996044	0.997078428643361	0.992161583140297	0.984650708057238	0.772679437775144	0.771889250790412	0.773661609652743	0.997231080370963	0.99701487114655	0.997279335530088	0.99706306593809	0.771471931467121
0.99848580193271	0.999075485997732	0.996995314676397	0.99183933716929	0.984318825145474	0.770434544485394	0.769810750060293	0.771514573068897	0.997434695326146	0.99746907082401	0.997500109394222	0.997260281201658	0.769245298530295
0.998328373258927	0.998959231436896	0.997179759034592	0.992538720532152	0.985285178413853	0.774454730382231	0.773891963080287	0.775493902508234	0.997740545683838	0.997673598968462	0.997700997548758	0.997037678731763	0.773600259419923
0.997502474485806	0.999479843692054	0.997278022521041	0.99236223288065	0.985546579363907	0.775051423909114	0.774096281127653	0.77591582156698	0.997300590349888	0.99735306407775	0.997136708081697	0.997131194704487	0.773846181070633
0.998199056822034	0.999555254867503	0.997223027508296	0.992333850674157	0.985561380169026	0.772349479286907	0.771634397389308	0.773283853808438	0.997375027485513	0.99733382850514	0.997127017767523	0.997060675098863	0.771227035824646
0.99810057675414	0.999345378182244	0.997014090269774	0.991914095743105	0.984720596069478	0.768847637246636	0.768076881676403	0.769695011926569	0.996897994077353	0.99686180536427	0.996948913379686	0.996942794903286	0.767666517597907
0.998705974111323	0.999281553259656	0.997094270780726	0.992267316213397	0.985094258727658	0.77525600587966	0.774694062224527	0.776302713868018	0.997154147308502	0.997188714728428	0.997125687370003	0.99714863336538	0.77426754539075
0.996960559262654	0.999093803494773	0.99715099905475	0.992432392248737	0.9853787041471	0.771637504222553	0.770927530449142	0.772512194429248	0.997499195586684	0.997137339785166	0.997281579263245	0.997102758607258	0.770543317580491
0.99796666978733	0.99931656345817	0.997149117593184	0.99197604492051	0.984757139622811	0.773442281524545	0.772442018834031	0.774330340159033	0.997020026879492	0.99700732497013	0.997132562320236	0.996965019755096	0.772210724263157
0.998060397467876	0.998900070950378	0.997246448459676	0.992498203739601	0.985576990084797	0.771931429627336	0.770921157348335	0.772767364299022	0.997394331405264	0.997319700320917	0.99731783670356	0.997254805742534	0.770563357144328
0.997421394520814	0.998804244781212	0.997164292123138	0.992332006196853	0.985085076453614	0.767507415048666	0.766795342713321	0.76849861360355	0.997440402645955	0.997306428791074	0.99724477762363	0.99729945124835	0.766330959815197
0.998505370254281	0.99879391303767	0.997220006904608	0.992389454095528	0.985216255097616	0.775615982866777	0.774755068366938	0.776496482744067	0.997432801916704	0.997544951347862	0.99746409285448	0.997035527896954	0.774514559099726
0.99805857256956	0.999652346937614	0.997238836919745	0.992355032738001	0.985769975209495	0.775841961983339	0.775145541657604	0.776766967803031	0.99760195193148	0.997509627793416	0.997504720564566	0.99681845243322	0.774810179204726
0.997654090555748	0.999514123920122	0.997105702756073	0.992144062414083	0.985059965507979	0.772049351949235	0.771445962194518	0.77306897509903	0.997449902371959	0.997621833860855	0.997430944579162	0.997115431638452	0.770874002018466
0.998617267462876	0.999290524428355	0.997217047119426	0.992147834747825	0.98511981245263	0.773215686910718	0.772197664055967	0.774024052619019	0.997068633708754	0.997535251939054	0.997391720005508	0.997117920513569	0.772004318546919
0.99840901508906	0.99958142120209	0.99714532403087	0.991930606073196	0.984710597514636	0.772013046454065	0.771384843681581	0.773089123919181	0.99726833376316	0.9972554731581	0.99755444278976	0.99656273916694	0.770880329438355
0.998346909433593	0.999253148166203	0.997156370809737	0.992309111305827	0.984984544178121	0.773897233699276	0.773481758683881	0.775001762883875	0.997065635173274	0.997136141817643	0.997326169163684	0.997157052280735	0.77305877568098
0.99736271100691	0.998974858402447	0.99717888263306	0.99230286729428	0.98512090928349	0.772812295573465	0.772347188299262	0.773947827747265	0.997515564339578	0.997410826802402	0.997325125477748	0.996962258453753	0.771843789788438
0.997788635198214	0.999219338317173	0.996927514473364	0.991400283490444	0.983724621681024	0.768410141478188	0.767946297342785	0.769696343196951	0.997111870748293	0.9972762714112	0.99759552128196	0.996721956568155	0.767337400908923
0.9977347942108	0.999144773539274	0.997185425666023	0.991956429268318	0.984806228191052	0.775793181201274	0.774872277063811	0.776732422677253	0.997167704243877	0.997197154193863	0.997158165483972	0.996968452236302	0.774768590625584
0.998461398620514	0.99892074725544	0.997188399229968	0.992396575211728	0.985185224690763	0.772521289407886	0.77171687552267	0.773399065065934	0.997391529884656	0.997399267909147	0.997425966602903	0.997218465692598	0.771300754747929
0.997944224411077	0.999369923142462	0.997063630682197	0.99201491096085	0.984710500760161	0.770400967743463	0.769512719586542	0.771180386962138	0.997353171994713	0.99717797102303	0.997407384352034	0.996645774606198	0.76943442705237
0.997897594210413	0.999597805548877	0.997263343648286	0.9926100403946	0.985712834322986	0.77221499001405	0.771668501362339	0.77315599501861	0.997701323363468	0.997578320973603	0.997785091276002	0.997355024355618	0.771302206085695
0.997843525189969	0.999164146807374	0.997129731224383	0.99227618210989	0.985110341674505	0.768927949303076	0.768184441832555	0.769814169321	0.997606799900606	0.997494226831661	0.99752070581161	0.99725385431296	0.767780025874842
0.99737889185009	0.998993607881733	0.99711820592896	0.991846422646445	0.984509956121183	0.768679160774275	0.768152126849948	0.76981676884086	0.997379444501876	0.99717899785579	0.997367398214467	0.997112241222849	0.767498478096885
0.99798207666824	0.999318689242677	0.997063494594503	0.991815663453776	0.98458474545282	0.769830687796854	0.769049808438849	0.770852220330351	0.997083832693107	0.997230292210858	0.99703774352948	0.997075266040654	0.768618266638971
0.996429854903685	0.998685924259808	0.997066016009642	0.992124122132094	0.984773529517426	0.771761344026469	0.771273071901515	0.772898759317835	0.997297025186906	0.99720452958112	0.997285297373836	0.99713501356133	0.770677089531922
0.998643016422095	0.999270210981192	0.99710637063654	0.99239689063509	0.98509901234313	0.770575069345116	0.7699128416506	0.771482988936625	0.997478698695668	0.997252795323435	0.99739342185749	0.997325035163764	0.76945895796057
0.998186234725916	0.999310830861944	0.997312683906506	0.992770760989946	0.985700823874316	0.77390317435896	0.773062868818945	0.774724062593195	0.997328107837107	0.997392820391124	0.997228043580705	0.997334790460097	0.772859806170697
0.99818515909609	0.999463161935742	0.997165945620764	0.992378418773558	0.985206044472383	0.776089883989431	0.775225095551256	0.776893440726289	0.997178265790718	0.997037573757164	0.997224954478064	0.997033937295423	0.774910414249417
0.998146764200484	0.999361020872952	0.996970161200708	0.9917408886679	0.984156506012524	0.770663663075235	0.770276908732679	0.771927548375981	0.99714780764796	0.997198445183178	0.99714246054014	0.996868042728098	0.769682739477294
0.99797639184345	0.999268391422907	0.997162097143827	0.992322316277055	0.985248285338173	0.771967725192812	0.771299494944992	0.772855674658364	0.997353710272647	0.997396950409546	0.99732114812507	0.997198128273336	0.770965000466785
0.997897178232505	0.999327111594248	0.997172181115306	0.992054138433357	0.984931056607987	0.770107377622048	0.76924735049458	0.770911152448246	0.997226488880224	0.997220695025404	0.997156512661155	0.996910030286884	0.769149756676098
0.99816090231078	0.99955120422196	0.997105423926384	0.99234949863379	0.985335973377202	0.772331437255518	0.771726220595283	0.773227591077692	0.997541872399606	0.997735277333045	0.997723013067726	0.997403184531173	0.771365430219587
0.99881190662292	0.99896631203743	0.997071157910312	0.991946513542906	0.984882816950936	0.767213104417061	0.766656248564823	0.768405042998687	0.997267246266488	0.997257919761238	0.997261213303892	0.997127044910518	0.766064282835991
0.998961956039318	0.999198966767546	0.99723169336403	0.992298781523377	0.9853286130331	0.772656871887896	0.77192585958637	0.773569439501309	0.997411435364683	0.99722134569844	0.99725128619956	0.997038210291564	0.771781092650986
0.99811582397544	0.999340804371737	0.997145628285586	0.992180702396932	0.98504051376566	0.774897127229586	0.773984773536064	0.775650390791771	0.997042239482622	0.996872728834637	0.997117609471244	0.996968237379664	0.773629958095207
0.998233132127272	0.999185304423656	0.997206259901486	0.992055210637	0.985157391904289	0.775295229212214	0.77460134169166	0.776306877849679	0.997208092292518	0.99727565346066	0.997376280742554	0.997015427033258	0.774213253008278
0.998708832584727	0.999242708293794	0.997153381645278	0.99222250401996	0.985199075078603	0.76862850760237	0.767750976421791	0.769505573775169	0.997363100780247	0.99728276335325	0.99720669919673	0.99710695695252	0.767325910349059
0.997641464390312	0.999652951122684	0.997046287888124	0.99205748909355	0.984805660497814	0.772531842997923	0.7716752644025	0.77341113826927	0.996913541471095	0.996896668203798	0.996810690092358	0.99696410325821	0.771249447357386
0.998068422199331	0.999446720259252	0.9971020188275	0.991899102429292	0.984614442638408	0.77556226378799	0.774780658901103	0.776599323482538	0.996843424791695	0.99698975147809	0.997071840908303	0.996968423148062	0.77436600713464
0.99728184287291	0.999209889009716	0.997038298111373	0.992165720670137	0.984887414138228	0.771221114385964	0.77057573388612	0.772331035661685	0.997367164859363	0.997316512398416	0.997524610915267	0.997364148457183	0.769834723322317
0.998056111936517	0.999460976696175	0.997111394093536	0.991814041595642	0.98478597496517	0.772760790036166	0.772014672948986	0.773886504372938	0.996896625736737	0.99694480161485	0.996909665473395	0.996856398790719	0.771551877192164
0.997189176644665	0.999323530011867	0.99709856217925	0.992057788459657	0.9848367578273	0.77034685570674	0.769431080594712	0.771215241603797	0.997299244708576	0.997390167404614	0.997035261221493	0.99685189304119	0.769103621368204
0.99721658298875	0.999669703993905	0.997129096382718	0.992240738975654	0.984772514034572	0.77314686259114	0.772605067424863	0.77426171693063	0.99733275491783	0.997387355568378	0.997348045857134	0.997245033463153	0.772204368214943
0.997099455354142	0.999149182421361	0.997068378759119	0.991913710636872	0.984681265929123	0.77100674392724	0.77013647989588	0.771819703049873	0.997368765084462	0.99726221659818	0.997420606411696	0.99725016746916	0.769889396919264
0.997910170386523	0.999172821633645	0.997162570146734	0.991801011645904	0.984960446746467	0.775143800280275	0.774425625542004	0.776052711550338	0.99713430919634	0.997159542996187	0.997144434149635	0.996809209712883	0.774133352645843
0.997816564355332	0.99895231619008	0.997270820812878	0.992568442767626	0.985672127451592	0.775027062605616	0.77428594096842	0.775884535273501	0.997374828690093	0.997343743071802	0.997398208202722	0.997344700136478	0.774074958999375
0.99820764957765	0.999567846565728	0.997062287990046	0.99216626288685	0.984993965608408	0.771456080229696	0.770794141411125	0.772382173827132	0.996927868122184	0.99674608864359	0.996855310422584	0.997136642744677	0.77043696397043
0.997801312783487	0.999404655513507	0.997317258769985	0.99281555842188	0.98579318083526	0.771831481688786	0.770853577481981	0.772709027422846	0.997642255206319	0.997520401435573	0.997466403642876	0.997534334563215	0.770500776692342
0.997924041593995	0.998897881007542	0.997168635245817	0.992454988129693	0.985294787877845	0.773969512563877	0.773264693886728	0.77496939151007	0.997497609371415	0.997510382098062	0.997512694940974	0.99734408794347	0.772876914459266
0.996189124256266	0.999366695142618	0.997103895639945	0.992081772963544	0.98496017573795	0.774311632738922	0.773658948808277	0.775336514254543	0.997264656527222	0.99703316518978	0.997207096419417	0.99707005588431	0.773125177756977
0.99738754675643	0.999267415054134	0.99710724493232	0.992325803193059	0.985126367082828	0.770420075799162	0.769830974944135	0.771349241783764	0.997313835026805	0.9974062838927	0.997317694449425	0.997035954697345	0.769511541154062
0.997916349385375	0.998404993995837	0.997113861925415	0.991891675909306	0.984694927887883	0.77269657473513	0.771990133332385	0.773721180892854	0.99722187304705	0.99730531947594	0.997241651087976	0.997034898540384	0.771652713245674
0.99835804990795	0.998499756222065	0.997162187507497	0.992217912811027	0.985233637511503	0.770815724576352	0.769986586242965	0.771700230543881	0.997248668709314	0.997287766263407	0.997294329250352	0.997065308769036	0.769513740490107
0.997621932218562	0.999472518472375	0.997160496630686	0.991942669282456	0.985135843953683	0.776984013464277	0.776337365499342	0.778085600497705	0.997000448823592	0.996821069018892	0.99687830094471	0.996779985664492	0.775885930659736
0.997686507853388	0.999389430270753	0.99717192143824	0.992187437287701	0.98497379720791	0.775967857611864	0.775265279381244	0.776976298318864	0.997149057699542	0.997197103161317	0.99707046994729	0.996920024931655	0.774944045338047
0.998020524565402	0.99896951823075	0.99707615282982	0.991986182115024	0.9847145424662	0.773695564738297	0.773018903079532	0.774606799683195	0.997046586419028	0.997106078479495	0.997171486475594	0.99698816178185	0.772905790509326
0.998016553538316	0.998611710751817	0.997177649678823	0.992413754044125	0.985243382066213	0.772737759694862	0.772053129815326	0.773657877908682	0.997480781206095	0.99742547168753	0.997445343427385	0.997250623188547	0.771783694064274
0.998161464935472	0.998591406550656	0.997052423953474	0.992178119627116	0.98480601095849	0.77441098094185	0.774075943509418	0.775564866528811	0.997556125376892	0.997469698158756	0.997559743359856	0.996914875821882	0.77353999517474
0.99810813959705	0.999264136924687	0.997053667655884	0.992063849208673	0.985034093788183	0.770178012855551	0.769455562119016	0.771067462261109	0.997203804347598	0.99716155040389	0.997158130635152	0.997396964708866	0.769100578547531
0.997554296474278	0.999302664589814	0.997196183284675	0.992400167998407	0.985328412362784	0.772315679157524	0.771447181660097	0.773299063797644	0.997188886768073	0.99720631355754	0.997393341587258	0.997056818547331	0.770999351532515
0.997515586697156	0.999089594192877	0.997263170352018	0.99238743378115	0.985559601887319	0.777046307278646	0.77620419196727	0.777900783041807	0.99732196102286	0.997194209282725	0.99729417851999	0.997140351311796	0.776009542164974
0.998027066035493	0.999464082382424	0.997120867552543	0.992065717587171	0.98464350490639	0.771852958543872	0.771103471333635	0.772833014556955	0.997219766805617	0.997279170234349	0.997330766775181	0.997222641140112	0.77056920458859
0.997937849188642	0.999516127074104	0.997230719351742	0.99233585046037	0.98543891261804	0.775079440821295	0.774184528273114	0.775883509409798	0.997011532073524	0.99740312804457	0.997454488274167	0.99701467635127	0.77391305760517
0.997736379290932	0.998645588900536	0.997052081200338	0.991640141486152	0.984466115172835	0.771740125977436	0.770893804415971	0.772655686842765	0.996988547505294	0.996888061439568	0.996949665489353	0.996584901814823	0.770627497041846
0.998493149111565	0.999046982925713	0.997149832779841	0.992278664177638	0.985311714672205	0.770303206120337	0.769382226356505	0.77105128568223	0.99738025771196	0.997516923912038	0.99746841366791	0.997110868850711	0.769089306142948
0.998024601790472	0.999043905448796	0.997271054736173	0.992737083892695	0.98584674290815	0.771645335679909	0.770823745237884	0.772499370280288	0.9974872442504	0.997536353103098	0.997424144468755	0.997270890518095	0.770579786225841
0.99809168716902	0.999166642490622	0.997063966054852	0.992074055434837	0.9849061187463	0.769210383595235	0.768119012756758	0.7699161326284	0.997210679285176	0.997084262183279	0.997116752605395	0.99705545083951	0.767742531788452
0.998428633817907	0.99949283701951	0.997209382791558	0.992286849126985	0.985190589948014	0.771578652746912	0.770730219653153	0.77234059145558	0.997333876918164	0.997300272731219	0.99763273647875	0.997134071049613	0.77070875651922
0.998211279544543	0.999578151698602	0.997005161297794	0.991692141509555	0.98457915925868	0.772296162374014	0.771403864068129	0.773176185890975	0.99699416796802	0.996639447969845	0.99692331629363	0.996685819257138	0.771119701082246
0.997587331667853	0.998128644441689	0.997090626415307	0.992008191370824	0.984597018731308	0.772823678347788	0.772032947338657	0.773731153070824	0.99724353721885	0.997311801361711	0.997101042235598	0.99714011423126	0.77177282799032
0.998668195071436	0.999312211731234	0.997241613002462	0.99245434373752	0.98547388664767	0.774216535333743	0.77352538738558	0.775111391329253	0.997247489263116	0.997194744533058	0.997260948135136	0.997076637417693	0.773218157434715
0.998162716541502	0.999317975153835	0.997223337551743	0.992533562867174	0.985452123819105	0.773500842432717	0.772935351832267	0.77450803111927	0.997562667296827	0.997486162417194	0.997684024276712	0.9969507724734	0.772653191336103
0.998488733152472	0.999124779339945	0.997196453098556	0.992396014410112	0.985472926112215	0.773332732653856	0.77260646681019	0.774207491944094	0.997338354129405	0.997316269340256	0.99750655671746	0.997096639348128	0.772281929661927
0.99853886416193	0.998828921992115	0.997186442535642	0.992280423228216	0.98522612063134	0.771034549962072	0.770191755815704	0.7718133128626	0.997224987707105	0.997370242563785	0.997392030099479	0.997104397159097	0.770142621775482
0.997769866151615	0.999047522422352	0.997227617857964	0.992571079124576	0.98562340311257	0.773268626061921	0.772401055725499	0.774016907738182	0.997554444845912	0.99768377485582	0.997680280851344	0.997151883884072	0.772346423711929
0.997675453200486	0.998923597752752	0.997157011971476	0.992164123745542	0.985264971919746	0.772252468507265	0.771628564680432	0.773225758747142	0.997090699719204	0.997291555421601	0.997235111813935	0.997076628288573	0.771232997296019
0.998260473437231	0.998878033767253	0.997112493406707	0.992093490718765	0.984760216801496	0.772044679914123	0.77145158593686	0.773101322905874	0.997416829390173	0.99747587107189	0.997476895963001	0.997244318511648	0.771110433311553
0.998284485614783	0.999459670610114	0.99704844176812	0.992100793014708	0.984785023820763	0.773830694721933	0.77335575006956	0.774890347624013	0.997003670866948	0.99715736695313	0.99733855310624	0.997232121709722	0.772813995751258
0.998113371661398	0.99935652863387	0.997209585798007	0.992570483336305	0.985510450992118	0.772990388049123	0.772103922220523	0.773816920151882	0.99726865436537	0.99738073164314	0.997421556626684	0.997313990845224	0.771735357706231
0.998241810015696	0.999442851356075	0.997074316187753	0.992263765354667	0.984895289208127	0.772581155592391	0.77188458905072	0.77354617934966	0.997185576535386	0.99716290946169	0.997066796433982	0.99713662877655	0.771493409735893
0.997901202282076	0.999335139687274	0.997162031539881	0.992234611165098	0.98507806871423	0.776314049178906	0.775436164897855	0.777101305236344	0.997153072361362	0.997068266598448	0.99711526824589	0.997066867968462	0.775362386170994
0.9977764122556	0.99942390335165	0.997112476397588	0.991886993461537	0.98478052351448	0.771341826299806	0.770385802169492	0.772334327482642	0.996933259814115	0.996555452589073	0.996697865533786	0.99685297335768	0.769903394278363
0.99767918902206	0.999526376505776	0.997161325120317	0.992115224778982	0.984993790950738	0.775090332723795	0.774108102315192	0.775948457027772	0.997051720232702	0.997062091365557	0.996868387752848	0.996801425287118	0.773891784944676
0.997230688667996	0.999112019640802	0.99726690123294	0.992653106782594	0.985532065053527	0.773678453864936	0.772879933533478	0.774471853376037	0.997569380429463	0.997555269563392	0.99762273044524	0.99710383005607	0.77273820258406
0.997387815417017	0.9995222450229	0.997155917408367	0.992350922509003	0.985079101755816	0.773753194327748	0.773008129920037	0.77470984449281	0.99726142751039	0.997554071962148	0.997404182409964	0.9973337571782	0.772578875346555
0.998003556856804	0.99953779402675	0.99710203683079	0.992030624975482	0.984839204086042	0.77431351150453	0.773775282033098	0.775367558801394	0.997201066955435	0.997287931854405	0.997536948890384	0.996932464331003	0.773526996920192
0.99752657845282	0.999285425068246	0.99718750161049	0.992180724621103	0.985579445737487	0.775302282913925	0.774395050626605	0.776099932703123	0.996868324728866	0.99679164525368	0.996623544293477	0.996906654071395	0.773978671073562
0.998270851702522	0.9994597572138	0.997221110587892	0.9924303557307	0.985446309717861	0.775362897848793	0.774611799870678	0.776200169885572	0.997008344659648	0.997290565951542	0.997418074430033	0.997047994282107	0.774467593458586
0.997819344895921	0.999247444757154	0.99720509247685	0.99226806206768	0.985224285647457	0.773250922941404	0.77247822404563	0.774172574238286	0.997334867050737	0.997368987104162	0.99725945321961	0.997201843523085	0.772211905202682
0.9982748185964	0.99928732205754	0.99729864101235	0.992677515683273	0.986004281648304	0.775242898167509	0.774448859846552	0.776132776880627	0.997487423333554	0.99756908677178	0.997547485156913	0.99713933484909	0.774200238618948
0.99821860787631	0.999165740684127	0.99714297964687	0.99220244413684	0.985188061500377	0.769585491700698	0.768716040480826	0.770423555578016	0.997574684046784	0.997423259026829	0.997642606382224	0.997167756153253	0.768412529539467
0.997932063080556	0.999528604439225	0.997079797297308	0.991927920542472	0.98471570373926	0.774139433960364	0.773336173914621	0.775067604645137	0.99722370812831	0.997158245690695	0.997122594043237	0.996948104778298	0.773025576350838
0.997461510553946	0.999368973918904	0.99715879930766	0.992136192621537	0.985028979030069	0.772970031695237	0.772157340179293	0.774036931567348	0.997029514057708	0.997113281723342	0.99716093393129	0.99703495969624	0.771570698638715
0.99794166786013	0.999559393959347	0.997221780004213	0.992566102099088	0.985491956571757	0.771422916855313	0.770721198989336	0.77229179403308	0.997513436401432	0.99752804832512	0.99771895134504	0.99705278359152	0.770479639385667
0.99754943260685	0.99893615324983	0.997051252463337	0.991683857965434	0.984411192054756	0.771510272840331	0.770980442721645	0.772623031714538	0.996990875719849	0.997066752014827	0.9972686789887	0.9969398432704	0.770597594358565
0.997753238281305	0.998939829669694	0.996974650511105	0.991913166093815	0.98453685547569	0.767228972707658	0.766316298256314	0.768000655577016	0.997258383423713	0.997200067142535	0.997250383903082	0.997098410995	0.765941060862004
0.997048182892374	0.99945619173609	0.99715336717125	0.992320550734851	0.985449534500984	0.773778627403929	0.772974402848943	0.774685696412144	0.997216355162434	0.997298394936727	0.997429866748135	0.997277805899062	0.772524596883376
0.998428697747806	0.99910102994863	0.997252475889103	0.992586374386518	0.985472228871777	0.775377778660547	0.774673427202852	0.776356604466568	0.997362559894412	0.997334028729408	0.9974439990234	0.997124000423923	0.774410996932737
0.99848310172227	0.999254552338825	0.997168797676842	0.992452111102997	0.985143752263246	0.771677690862963	0.770713679238129	0.772563198084444	0.997283662657065	0.997526844497383	0.997387943949846	0.997318158910376	0.770270736918436
0.997304239097103	0.998835802275057	0.997289479040106	0.992650433930788	0.985624068131782	0.77239467309988	0.77159420418964	0.773237795927824	0.997568620294354	0.997456347650853	0.997449351480521	0.99706234044495	0.771359090604938
0.99844886642895	0.999027719600066	0.997150685259854	0.99205493251219	0.98500056964604	0.774681751868405	0.773884986196812	0.7756695915998	0.997380367246455	0.997229068228477	0.997475657628577	0.997268251782204	0.773544462168597
0.997580217902166	0.999484099551388	0.997073207457135	0.991974576489053	0.98475308181809	0.770461380314806	0.769711752224566	0.771412948385601	0.9969802168342	0.997132385372024	0.997219703063651	0.996928637010606	0.769339830901294
0.998779359250456	0.999388055127135	0.997217725183705	0.992503664960937	0.985589756386064	0.774335049722313	0.773466443929374	0.77518247923378	0.997349636739155	0.997530449172884	0.997713434624833	0.997414303058736	0.773081478106992
0.99731948412184	0.99920968606684	0.997153122943915	0.992301262687474	0.985468041995392	0.774966365962995	0.773984904690896	0.775579156027316	0.99726868260696	0.997352016917447	0.99718495616594	0.997045179040663	0.773792838823199
0.998617037379494	0.998911498534115	0.997135770084239	0.991994217111868	0.984969379544875	0.773097102208114	0.772355288276254	0.774054201419071	0.997263703359546	0.997314919853393	0.997407217430524	0.997192097914516	0.771866841428289
0.998386452689147	0.999411659728687	0.99713113383767	0.992280247585952	0.985121948213563	0.774257035146953	0.773331650202097	0.775062324360145	0.997223663828707	0.99728251505701	0.997249073909516	0.996903012094442	0.772884772689919
0.99873050419263	0.999012060627832	0.997214403210472	0.992471681774618	0.985476578754037	0.772793626255888	0.771953021753237	0.773592950180644	0.997337076258705	0.997322200140794	0.99742234251408	0.997327666287579	0.771678819050516
0.998465723186398	0.99918962785229	0.99714288751659	0.992240948043746	0.985147361170646	0.770190803737651	0.76944465586318	0.771150948731069	0.99703175519128	0.997097593332343	0.997065835664636	0.99697898838452	0.76900253355671
0.997717610831675	0.999224699643712	0.997206901111254	0.99234532820244	0.985305341260417	0.774695599897492	0.77383682929998	0.775449910817531	0.997141852492394	0.997308905501556	0.997515495503523	0.997208361492987	0.773774722006718
0.99813871161152	0.99938814311018	0.997165752323617	0.992157265531637	0.985103578992725	0.770636163804203	0.769777522659224	0.771633671040635	0.99721846658156	0.997111601562839	0.997152956229214	0.997010616434788	0.769467038556077
0.998315717255925	0.999358002790562	0.997167062182555	0.991965747475625	0.984816548733174	0.773519295016399	0.772741041628868	0.774411458671472	0.997247364040675	0.997005445898903	0.997288840375704	0.996962519079627	0.772434317093006
0.998595659301805	0.9989204807933	0.997037271361096	0.99215950826759	0.984795288331664	0.771970592278495	0.77107709046583	0.772787712694931	0.997297323266203	0.996849240542737	0.99691869311221	0.997089962387723	0.770590630685291
0.998368742694396	0.99948849083174	0.997110492048262	0.9920439348166	0.984779932149624	0.770963230444086	0.770276733066465	0.771984047464885	0.997283771491546	0.997191794545658	0.997429559865397	0.996924385971095	0.769898287841358
0.998161606139773	0.999551314653275	0.997264133890195	0.992368893370735	0.985737605701894	0.773415237277664	0.772610230275501	0.77421008010535	0.99757617091762	0.99755585287556	0.997769284933082	0.996841113153865	0.772375243171014
0.998198622186245	0.99952990164545	0.997115684651547	0.992164926002147	0.984950861994595	0.77302172009842	0.772260433655158	0.774108046010644	0.99717659765981	0.997221657028044	0.997384258120828	0.99671432836753	0.771637057149705
0.997595935029446	0.998905539612258	0.997234262779017	0.992448770292235	0.985309264214308	0.773821382627583	0.772883911462353	0.774641738334156	0.997059637227154	0.997521769251668	0.997279499463946	0.997082533310056	0.772735536767307
0.997730045134007	0.999269222688494	0.997316240982763	0.992769309856728	0.985841633091523	0.776185421248255	0.775370303127163	0.777004807487187	0.997402911532136	0.99730617079718	0.997259844716498	0.997254009758454	0.775146580373352
0.998379362907339	0.999517241977945	0.997124775156926	0.992407722373715	0.985052899860684	0.772840661741902	0.772292675431093	0.773832225184933	0.99739759245066	0.997357078689872	0.997361720109297	0.997102492897204	0.771811382211133
0.997978821817392	0.99947424358462	0.99727882081436	0.992718591601636	0.98590650032855	0.775443399433955	0.7749527089701	0.776446206343402	0.997503604982271	0.997633653451097	0.997584214530318	0.997339642237685	0.774608819070142
0.998287993065557	0.999587206647363	0.997263096242286	0.992380766685835	0.985487228015503	0.772706407212835	0.771913865580167	0.773568657143997	0.9974344267587	0.99740825898885	0.997493903606534	0.997213032716246	0.77170861077141
0.996704814341054	0.998777828330382	0.997097777426075	0.991994473289006	0.98479613334853	0.771524616207506	0.770773866183918	0.772449272773149	0.997145480120195	0.997138319502297	0.997288193360163	0.996970145633458	0.770311860288152
0.997938586496685	0.999363689457426	0.997165804213907	0.99230497100949	0.985199952015098	0.775463081719074	0.774781104092057	0.77645708050235	0.997203566624875	0.997402120182416	0.99728375830106	0.99715799716514	0.774468835432742
0.997433846615253	0.999445968402585	0.997098087747614	0.992074358226877	0.985050091404896	0.770727521906975	0.770018436129564	0.771816697045026	0.997243164965335	0.997320546321114	0.997365674523185	0.99703778100673	0.769374936602671
0.998060379883764	0.998953666504887	0.997009821688394	0.991799472177757	0.984466900120865	0.773284899243056	0.772834529775969	0.774538252903526	0.997179682592784	0.997262823136446	0.997415293266543	0.996693213790523	0.77246126996929
0.997731597561703	0.999203682252424	0.997185568213668	0.992363211481438	0.985243977191645	0.773036253100028	0.772392540291882	0.774041300872264	0.99724191841936	0.99737960677338	0.99717340753425	0.997162801145855	0.772021686976317
0.997331263731824	0.999263122754877	0.997106821824983	0.992434013375335	0.985291337258443	0.771948360042929	0.771372577086179	0.772895952033983	0.997263380564897	0.997249930118042	0.997061105811943	0.997140267344696	0.770991946934845
0.998802895454451	0.99887788945135	0.99715548226397	0.992236409823824	0.985292195039017	0.769919438225561	0.769126520980633	0.770899620146364	0.997528889581	0.99727530443467	0.997536350955468	0.997311184975048	0.768670317795448
0.997758893754435	0.99951284203418	0.997044725646018	0.991994417897546	0.984743361462254	0.77023860704957	0.76957133730892	0.771256073649095	0.996969682148246	0.997131477109814	0.997211449736416	0.997033862728376	0.769140720274955
0.998409150416342	0.99913323330473	0.997239813452484	0.992585664608865	0.985570481957386	0.77470446858458	0.774093979933198	0.775571079606283	0.99734518059198	0.997390347394326	0.997406491293192	0.997295721799512	0.773957917232805
0.99737298578214	0.999179564337616	0.9971845449133	0.992300917123264	0.985334675778373	0.772846321211033	0.772053180107614	0.77370185744074	0.997355681033535	0.997330331565805	0.99736224909095	0.997032781019422	0.771896901338113
0.998234288038903	0.998770687741274	0.997131041571832	0.9922582474592	0.984863356000056	0.774139652041794	0.773525315512901	0.775236890062677	0.997284717572414	0.997180968265422	0.99740424713153	0.997317522730467	0.773068349068285
0.9981341020393	0.999456701850474	0.997151678593385	0.99242172469152	0.98531918611289	0.773337973954855	0.772579014516864	0.774132861630946	0.997532642196827	0.99733922671586	0.99742520944851	0.997276676200964	0.772228936508923
0.997923671192452	0.999489527346733	0.99726832798686	0.992515935443856	0.985628889259948	0.772892686928672	0.77188432302071	0.773598681794447	0.997336657721003	0.99716992871877	0.997325766582673	0.99731327758374	0.771772108244751
0.997678811041112	0.999438674207744	0.99712420023008	0.991950551943617	0.98497413586889	0.772699797452315	0.771814608805106	0.773653896761828	0.99684714214189	0.997007864483895	0.996860310747366	0.996959270025003	0.771299790143383
0.998062454554993	0.999353930827	0.997180619944452	0.99230058760043	0.985381709162183	0.772563426786713	0.772013040969907	0.773600084459561	0.997391442515166	0.997435120268017	0.99733764639695	0.99716353682562	0.771623851422034
0.99809414345022	0.99949201157518	0.997211919483904	0.992269853442661	0.985315886200745	0.77296249659647	0.772374402379342	0.774000755776089	0.997533439085836	0.997415914029635	0.997489634257347	0.997003954387337	0.771882710962785
0.99771680653762	0.99938774617872	0.997046097978865	0.991948169189077	0.98452823277212	0.768276362502966	0.7676276130152	0.769343518751385	0.997071722260513	0.997389575333482	0.997423358955648	0.99710872314936	0.767076017086196
0.998020958067645	0.999264183962053	0.997204297754383	0.992084291091977	0.985185725356344	0.774435052002664	0.77347964782743	0.77529726044796	0.99690957488011	0.99728383420237	0.997244840042822	0.996438442425374	0.772955899144943
0.997955455424077	0.998679234974275	0.997129686065337	0.992313015496982	0.98511239957409	0.774157534459723	0.77348570221123	0.775193732799996	0.99725428421959	0.997270556087532	0.997196960738282	0.99710202930409	0.773093381595946
0.998518925223167	0.998866495006867	0.99706863279532	0.99231016525286	0.985297848772656	0.769311994116886	0.76860453239924	0.770232089966278	0.997584087338943	0.9977670718297	0.99761940100222	0.997306737875274	0.768028365511516
0.998250457500265	0.999504932700677	0.997006124037565	0.991871917468976	0.984772733659067	0.770598465876904	0.770176068004095	0.771691781356599	0.99754193119685	0.99746948758515	0.99754551577281	0.997298887353552	0.769604920685478
0.998232327844144	0.999278009124794	0.997236599914783	0.992611929905416	0.985835870678316	0.773882012850316	0.773104211721459	0.774639196064957	0.9972306700645	0.997217867894933	0.997125294916018	0.997395560870685	0.772861335610543
0.997292190236397	0.999338742773285	0.997058509019512	0.992254197461297	0.984958747296191	0.770075223522127	0.769529043602327	0.771008522445449	0.997344884810375	0.997175602436737	0.997221428322603	0.997147022377586	0.769215906912013
0.99840039519953	0.99936521628519	0.99727860520004	0.992774947571712	0.98577354357893	0.773793296077414	0.772991013531435	0.774639058356328	0.997631166311236	0.997548549907317	0.997526883178054	0.997275465954764	0.772608872791165
0.99675221971841	0.99930478664252	0.997175153839577	0.992443965163264	0.985075115427089	0.774621864297587	0.773824647239998	0.775615938749251	0.997461357999449	0.99758047380838	0.997550578684218	0.99704362145174	0.773528734568254
0.99831961358427	0.999077058736117	0.997245547688053	0.992701287603235	0.985724618131504	0.772904975650343	0.772025886350992	0.773703597677635	0.99746858762288	0.997591766596226	0.99716521018841	0.997348465382914	0.771795292502547
0.997919617998783	0.998991471801768	0.997071834765988	0.992395627124856	0.984962513426647	0.769692654616265	0.768882028307505	0.770607452204487	0.997367275676278	0.997203610009037	0.996658405958992	0.997185727911201	0.768307228479876
0.998358618195352	0.998972523528466	0.997159548430848	0.992324128822186	0.98509891458486	0.776800091104677	0.776104262013025	0.777708241280293	0.997244882075055	0.997174649942869	0.99733822019151	0.996857728112266	0.775748980926181
0.998871970240007	0.99945685363305	0.997152955848763	0.992375360357223	0.985202644502473	0.774112697016367	0.773340425506817	0.774868787974155	0.997322361985025	0.99726681882126	0.997333967260592	0.997234560423688	0.773189269901564
0.99734583947383	0.999265711643073	0.99716226349274	0.99206545291795	0.985171375694238	0.774479889960677	0.773707851841837	0.775385259206437	0.997178089119169	0.997120633144923	0.997058052939105	0.996652264425094	0.773307209714708
0.996427474362498	0.999549743523518	0.997182708052488	0.992500857649603	0.98545931006345	0.772200867434287	0.771329698572116	0.772931651520488	0.997464484488738	0.997292132145218	0.997503173847223	0.997151220341424	0.771057260089693
0.99758429216068	0.998729071756723	0.997165971862324	0.992340180024407	0.985242969700755	0.77135468297939	0.770488559423965	0.77235569664681	0.99719354804943	0.997344216308876	0.997327293408913	0.997240520484196	0.769932308562479
0.99849468743378	0.999422118531863	0.99712224193406	0.991891314698285	0.984833485100287	0.774622656873505	0.773777131315957	0.775611290940025	0.997163014976184	0.99730576177234	0.997298676958288	0.996940290693532	0.773297037335469
0.99741491433563	0.999362008622917	0.997064427676226	0.992104469717166	0.98454357935528	0.769882509354269	0.769374614142556	0.771068835443862	0.997338590268944	0.997232669616144	0.99720692262331	0.997020894118497	0.768668647432289
0.996480015399218	0.999122755915025	0.996984565231182	0.991903119430778	0.9843194055427	0.767265407419229	0.766772426910875	0.768347866171476	0.997039255346547	0.99709501540003	0.997138054927756	0.99696780086004	0.766223883028999
0.99815405427716	0.999508887285087	0.99706815348276	0.99188337791301	0.984848207199785	0.770414105785752	0.769605788067123	0.771363813359084	0.997056917426356	0.996946198585992	0.996846142114645	0.997021363523816	0.769117347476616
0.998273932515844	0.998969235723112	0.996911310190347	0.991444192198539	0.984131929874052	0.770238807456149	0.769723800064484	0.77148001434148	0.996725538622895	0.996482675877328	0.996844560325483	0.996863496006168	0.768978005523989
0.99853518205219	0.99915512455967	0.99732302319874	0.992746475382494	0.985855646151487	0.775721792555563	0.774743559499951	0.776390543277428	0.997516932896516	0.997430363189533	0.997697015253097	0.99735006096681	0.77471554162431
0.99812581616232	0.99933237114427	0.997076957515627	0.992264724684663	0.985080681954296	0.769630017652664	0.769168779651043	0.770679942137131	0.997298684059246	0.996884477290115	0.997251449274156	0.996968730267191	0.768600674269705
0.99799191367985	0.999071699946335	0.997036703277987	0.99179509343132	0.984437376353142	0.769042684084925	0.768482622804493	0.770208641777597	0.997272447390549	0.99739853475754	0.997477287968348	0.99695602407416	0.767858009629747
0.99837409453564	0.999477622077082	0.997158720166464	0.992122344511745	0.985047208086067	0.775882677286628	0.775031411992485	0.776860059642354	0.99725238491662	0.99729708230101	0.99729933991413	0.997016900526807	0.774787471533493
0.99852652135169	0.99934343377313	0.99724240541586	0.992359937879581	0.985313862674665	0.773956252700382	0.773232352056918	0.774954729184317	0.997322016212381	0.99726680978818	0.997229333280932	0.997232809542556	0.77277367524606
0.996902009072104	0.998870758975656	0.997216048884577	0.992305203230163	0.985383408267144	0.77474554177436	0.774170805011614	0.775778199054314	0.997395852227843	0.997353415872465	0.997205957928546	0.99709756235183	0.773824424791427
0.997925975625076	0.999191086411429	0.997096730378617	0.991906286059998	0.9845922990863	0.769325496897241	0.768612700986849	0.770429528628314	0.997122012977233	0.997073500342164	0.997114779278202	0.996342508104917	0.76807370167107
0.998234969283168	0.999022122510802	0.997046970521707	0.99209830107122	0.984709804125588	0.765209446743184	0.764596069809727	0.76621353132027	0.997476922042494	0.99726417041214	0.997421790739423	0.997111800678367	0.763992156203566
0.997792534713221	0.99889580312672	0.99726461176135	0.992571140971684	0.985741496124798	0.773321650443269	0.772477043842676	0.774088160785788	0.997181856678133	0.997334069608544	0.997159261811182	0.997092487906178	0.772147568649968
0.99828024203245	0.998858202510505	0.997065211514403	0.991955640132675	0.984631123250312	0.77190747678096	0.771353969372973	0.773070566174477	0.997101596659	0.99704795543762	0.997222540522566	0.996726765289926	0.770840921525594
0.998638038178172	0.999486338317605	0.997295559161535	0.992680659168858	0.985935509101737	0.770858612960855	0.769943221749496	0.771628978241991	0.997635282256737	0.99747345652592	0.997459092245388	0.99733289426922	0.769644916812616
0.99824600672882	0.999271508510586	0.997167412931905	0.99213134526013	0.985039778073321	0.77306077410771	0.77249088905701	0.774151734312356	0.99746840384472	0.997274380622308	0.997300085975235	0.996644497095288	0.771993801039579
0.99824294821212	0.999340519668458	0.99713015312102	0.992081527538665	0.98504127480518	0.769332250963122	0.768633141827074	0.770335149834559	0.997162102167291	0.997140366572885	0.997084032307522	0.99693860847149	0.768169678020431
0.998717226978387	0.99932824154174	0.997031215214286	0.992059098052548	0.984729801628486	0.773112377023065	0.772460586369276	0.77406610261895	0.996917617492796	0.996897594409146	0.99700066215915	0.9971836385113	0.771863788939325
0.997596746471988	0.99963187572156	0.997001431631985	0.99147706766892	0.984365390290707	0.771600569667935	0.770804201097536	0.772526189672622	0.996688315189288	0.99663886110643	0.996884991866142	0.9965055699442	0.770414838954513
0.998619262433045	0.999232579257948	0.99716715582308	0.992007205826531	0.984901428435	0.776018871825998	0.77518302760126	0.776954992284815	0.997243497549931	0.997205512599492	0.997062900361393	0.996709084022208	0.774902219589158
0.997153178166978	0.999504462865342	0.997081772707578	0.991908755937427	0.984566597019336	0.769444830652718	0.768596946558206	0.770377862533284	0.99709217731797	0.996941381813764	0.996899672850734	0.996799310864595	0.768354332906333
0.997139879676702	0.9995970564346	0.99713202804224	0.99209848301945	0.984739024294328	0.774299311331073	0.77353682385911	0.775294085958843	0.997205137845112	0.997038050032307	0.997186071308252	0.997005913055002	0.773033267618442
0.997697980659956	0.999066312239963	0.99702837139228	0.992066338980355	0.98481200246712	0.7685776022324	0.767937963473833	0.769514787785702	0.997265479173067	0.997546883611888	0.997466087904198	0.99664458346073	0.767483061920898
0.99776333947577	0.998917676887222	0.99722765050393	0.992189617375498	0.985057988665273	0.776900808767231	0.776026844466318	0.777748520058134	0.997285887007517	0.997412148129684	0.997640042477482	0.996655185674035	0.776031793823643
0.99832245676465	0.99888437217765	0.997190782311666	0.992387124373497	0.985288669662234	0.774800470697778	0.773788645140001	0.77566200608133	0.997078124567777	0.99732758450665	0.99713863179568	0.997110765604625	0.773290905775278
0.997242039155064	0.999220690769426	0.997233003963922	0.992087917894995	0.985023149145387	0.771473922661776	0.770712831620822	0.772509058064516	0.997439793629724	0.997485763285657	0.99752266454187	0.997180598641116	0.770392930543334
0.99803540029409	0.999273671272327	0.9972161887964	0.99235484987937	0.985465086545706	0.777759804184383	0.776904146951646	0.778629112197908	0.996964905252995	0.99722601565943	0.997239134477514	0.997034369561418	0.776724176002965
0.998337871229573	0.998911989230283	0.997050126060819	0.992075943369246	0.984850355956005	0.76803571320688	0.767555355518463	0.769133298807495	0.997199021412213	0.996921693728621	0.997016759920336	0.99703702742818	0.766941251295721
0.99808035986921	0.998843622263993	0.99726401868409	0.992646912965437	0.985730308121608	0.772349244095779	0.771541196841144	0.773223235301863	0.997606694367017	0.997539704344922	0.997656661909638	0.997264665869923	0.771195355159294
0.997731438582606	0.998950363085893	0.997136262169502	0.992121744977697	0.98501012380837	0.77523303286418	0.774372480353425	0.776246048385544	0.997170919840026	0.997410376005792	0.99734752055538	0.996956671527564	0.7738352168341
0.997903091392297	0.998800808654768	0.997058335423056	0.992066238132922	0.98489993188055	0.773482404692805	0.77278848489085	0.774346787167828	0.996910021780015	0.996862896710889	0.996794154479174	0.996952970396136	0.772421545295345
0.997797153959657	0.999306008393568	0.997217468741344	0.992311587014624	0.985027569651957	0.770437356425469	0.76983786319968	0.771574612797665	0.997544383878515	0.997556878323983	0.99753640125325	0.99727078146029	0.76922688679395
0.997954235544474	0.99934108968005	0.997186983232903	0.991941125010702	0.984972037415262	0.776581360473241	0.775888421651079	0.777611461711101	0.997175538884096	0.997258737747243	0.997401511108226	0.996198889135843	0.775697151544766
0.997510822722737	0.998590790333155	0.997069900468179	0.991914469190877	0.98472326122078	0.769883236996809	0.768941229531178	0.770733773873027	0.99666050383922	0.996782968121434	0.99690303088891	0.996927908456498	0.76847989301749
0.99850507756324	0.99944053261723	0.997216591738235	0.992248200071786	0.985118570935044	0.773398666631485	0.772758843231374	0.77432035848597	0.99725671049435	0.997349485816514	0.997365648496153	0.996974804127365	0.772555161848588
0.99785462790946	0.998830863585329	0.997184794153504	0.9922697674642	0.985235864897252	0.771266207890203	0.770515214778295	0.772227215806196	0.997387722136664	0.997287382221024	0.997455816267808	0.99718583060636	0.770155189928099
0.998339626116835	0.998847433966063	0.99714694950515	0.992360827526958	0.984983701817443	0.775532433282232	0.77479222818728	0.77644797124571	0.99742887188051	0.997289442868998	0.99732634887502	0.99732431177402	0.7745201335412
0.997456959797046	0.998549587879608	0.997204271526623	0.99236063379291	0.98533003244169	0.772326818632697	0.771412436759714	0.773213281297512	0.997514497102936	0.997535682858758	0.997518389714548	0.997204536042226	0.771046468282079
0.99837017898464	0.999014512127308	0.99722377126829	0.992531359978531	0.98563552204441	0.773503595325492	0.772637532907249	0.77436232539145	0.997283591298735	0.99735827288452	0.997449738030047	0.997313494509662	0.772231104009311
0.99881897680549	0.999404568693316	0.996990392790293	0.99176618979742	0.984082569975532	0.774033509720124	0.773429030456375	0.775128188466218	0.99684136978404	0.996994988096368	0.996561886023707	0.99666675768835	0.772912472846252
0.998372179286073	0.999086148444133	0.997193378924975	0.992070055546942	0.985010392086024	0.771846493160532	0.770983571356433	0.772773144740233	0.997394947688798	0.997245131375123	0.997410729936593	0.996454590264386	0.770840111984731
0.998107310685828	0.999371083274042	0.997009059410297	0.991750034977668	0.984515565950296	0.774438516494881	0.773692068825353	0.77543677815012	0.997264674889138	0.997109204787556	0.997235145905718	0.996672999576146	0.773229585437889
0.995837124780426	0.99949829505463	0.997227296234796	0.992321127433432	0.98539566755498	0.772943973869466	0.772021467171722	0.773794290061837	0.99728381357287	0.997392025002587	0.99744340552864	0.997191261719793	0.771759173950047
0.998406061162113	0.999428254503074	0.997156827728077	0.99214909404391	0.98518800174715	0.77538654229566	0.774473626056934	0.776209164029839	0.996908586897293	0.996909627399556	0.99682828661896	0.996846201994116	0.774241525831
0.998253114735979	0.999468797968979	0.99718903100067	0.992408370292213	0.98504499785688	0.771556602929718	0.770707214663084	0.772391647315988	0.997398971410222	0.99747767465646	0.997448349963084	0.99684513487638	0.770524597331597
0.998417802200674	0.99941320029504	0.997182738450935	0.992260073501288	0.98495649588675	0.775767597438182	0.775036087486724	0.776834273898765	0.997320407025113	0.997386685223832	0.997393390094868	0.997055829205817	0.774811474381248
0.997195991354367	0.99930834805694	0.997114577297114	0.992016413636454	0.984948322489831	0.770419859471363	0.769789408916049	0.771377041597504	0.99716240802204	0.99687176104447	0.997321175600354	0.996907436253447	0.769344676496988
0.997519169774767	0.999207554094292	0.997232833858286	0.992197575807998	0.9852538715503	0.771871385707087	0.770939168831832	0.77275581802549	0.997114553923988	0.997020073498728	0.997371722851893	0.99657844164457	0.770636618932521
0.998619429197742	0.99944154578929	0.99718272845862	0.992332142194427	0.985493668479804	0.776573752667175	0.775850484330684	0.777418310451721	0.996979310115501	0.99692144335684	0.997065324498292	0.99674849818181	0.77556501711598
0.998374041822732	0.999468723448082	0.997157952806163	0.992430635651606	0.985098794548264	0.772662186505711	0.772044993240109	0.773672573259455	0.997226908623838	0.997459663862554	0.99738224248021	0.997176660677464	0.771748553763444
0.99732936454949	0.999015243120232	0.99717559615724	0.992415287043647	0.985262348373595	0.772575351046998	0.771901864216714	0.773529048995758	0.99718869225665	0.99723177880038	0.9973952317402	0.997326140924068	0.771395763058795
0.998363297508281	0.99931863869036	0.99710532471518	0.991912498406402	0.984887179876288	0.773518826803624	0.772832192021185	0.774518372651235	0.997278800959168	0.997391255294834	0.997308868058983	0.99687504770273	0.772367211329913
0.99827805647191	0.998985566972223	0.99714918238497	0.992324981197518	0.98518155956992	0.771366949538404	0.770740350521175	0.772352599452269	0.997291573472569	0.997514800043214	0.997572850023704	0.997197727792575	0.770256369409142
0.997933417288997	0.999296567626383	0.997188799194007	0.992417736271294	0.985601693380123	0.772352448212084	0.771588935164585	0.773153550877332	0.997282055213656	0.99719805178014	0.997395729695467	0.996843621308175	0.771392335422051
0.998288509064932	0.999180372240825	0.997088338388045	0.991793337942084	0.984823553187228	0.774431993115718	0.773608811648068	0.775408291472675	0.996997326522963	0.997080943915774	0.997145789108875	0.996587169723349	0.773405414208575
0.998440674642608	0.998397884328842	0.997277231340083	0.992590384074615	0.98554232578379	0.774393881265183	0.773704501154848	0.775374296410079	0.99749800907111	0.997485347890433	0.997372903717026	0.996704507059124	0.773496360230758
0.997450114009197	0.99912860090765	0.997180437354189	0.992176147250111	0.985297002064968	0.768333657105736	0.767649368181726	0.76927510679685	0.997572287249877	0.997569484896043	0.99760788880112	0.996888520593317	0.767267391530532
0.99805655557483	0.999576561472722	0.997174040340998	0.992276318264116	0.985234026355184	0.773488666671505	0.772745592154048	0.774474608579651	0.997241639991187	0.99755366745388	0.997614744905228	0.997159780122773	0.772382465931598
0.997933302223682	0.999279560548369	0.996938324535467	0.991447906360333	0.984227385736596	0.770033277941756	0.769417038446979	0.771023283860462	0.997023933052618	0.996947009780582	0.99690134935358	0.99706743939732	0.768863062077616
0.997937357121407	0.999091667268153	0.997028146176678	0.99173653064252	0.98433728699554	0.772347069087627	0.771767445318798	0.77352165828504	0.99703766038227	0.9971136496042	0.996948648912087	0.996699943258683	0.771074879088104
0.99745034851361	0.999579988371505	0.997105415440997	0.992012866691845	0.984760949510998	0.771498407064176	0.770765676820659	0.772486332984376	0.99737026018285	0.997358234039234	0.997449654175493	0.99705919441801	0.770413914225291
0.99815001535773	0.999441065574656	0.997207029108135	0.992523119835136	0.985684116535832	0.772098095047469	0.771289847862807	0.772911658811242	0.99759197810317	0.997552212736247	0.997604209840947	0.997279602967845	0.770943503790855
0.998187537082727	0.999432282860642	0.997205027341513	0.992513693078231	0.985618534650667	0.774438086690302	0.773785574068538	0.77538641181705	0.99752643211733	0.997554014985839	0.997370084712783	0.997352703653714	0.773387250743764
0.99776210960962	0.99939417587455	0.997236281902172	0.992477029617928	0.985467695553492	0.773949057017604	0.773036938491146	0.774790285295401	0.99730660976454	0.997183995726129	0.99724541473196	0.997100813826706	0.772830186833809
0.997629892108077	0.999469412323957	0.997057766931652	0.99184438578061	0.984595464823964	0.772642607177883	0.771979372259656	0.773667219578337	0.99707279613445	0.997146108189978	0.997208317249114	0.996689077091648	0.771364646491795
0.99801744693501	0.999522650040807	0.997190396256268	0.992335521225434	0.985526108331769	0.773048392360653	0.772147779504867	0.773903855044839	0.997397755419328	0.997129723029215	0.997113753872146	0.997222441233791	0.771718662222773
0.997761355158297	0.99940660189274	0.99713963886234	0.992057033427983	0.985255684490023	0.772596905722251	0.771823531074827	0.773451763441008	0.996854070335093	0.997098094796384	0.996951600202033	0.99650148012579	0.771234668151128
0.99712862310066	0.999297407381001	0.997081124114952	0.992073636178397	0.984623846879308	0.773674224979599	0.77326703012704	0.774892738677845	0.996886639518175	0.997068363263608	0.99701453898922	0.99694695583202	0.772611272563088
0.997338566081977	0.999237687810066	0.997090954376121	0.992115971659022	0.984848514865302	0.773067450053914	0.772552391050365	0.774128352182563	0.9972913259717	0.997304757924488	0.997274792731012	0.997177280737895	0.772013863435958
0.99779505489491	0.999181134295491	0.997191629396636	0.992414115670623	0.98561058119144	0.77618458863827	0.775267800972054	0.77699239570768	0.997199836612493	0.997198562718156	0.997049324822704	0.997293040393	0.774865303794964
0.997330052196802	0.99941617571171	0.997101906990963	0.992005230000112	0.984673517106186	0.771428529060257	0.770877839651633	0.772502235641493	0.997425845985818	0.997292749520084	0.997412107735187	0.99726936911063	0.770581367063844
0.99817811267295	0.99925731653483	0.997035336034804	0.991958732133087	0.984623243256194	0.771270700591956	0.77054716167676	0.77233099833319	0.997227112446603	0.997343345938441	0.997031168393062	0.99703920026374	0.769903732082572
0.998199372750505	0.99925914270769	0.99713214348935	0.992279801186436	0.98495310763339	0.772885429011406	0.772201821423887	0.773912411981407	0.997045817827191	0.99707768853888	0.99705673139819	0.997065060127856	0.771810855872
0.998671519449115	0.999381224949	0.997033206883146	0.992193771625196	0.984618554162233	0.771856835880283	0.771252842116749	0.772910480842683	0.997373567202777	0.997510209169252	0.997448478661057	0.997421080328817	0.77066896143293
0.99672829162826	0.99948603241031	0.997078210587483	0.99182171327491	0.984776199192035	0.772460610885767	0.771981578759039	0.773614927681634	0.9974455609393	0.997197707182329	0.997509803372844	0.99716480038962	0.771538201583371
0.99815399232899	0.998582889677452	0.997152652508116	0.992298900521303	0.985118799117657	0.771830884795964	0.771011050533402	0.772763725178074	0.997413794564187	0.997429492568553	0.99724565319385	0.99730934788196	0.770611249366468
0.99616639492727	0.99927390209584	0.997169656341532	0.992450959586135	0.98549292538143	0.771545703377002	0.770670281799468	0.77232476517163	0.99770653290718	0.99771271952591	0.99747196476092	0.997430787598788	0.770386150333065
0.997449324229638	0.999184680342716	0.997043280678057	0.99211761213824	0.984695440818483	0.771135855120668	0.770625056697356	0.772268405079756	0.997239984735023	0.99715804890885	0.997245797289182	0.996975301166739	0.770183876475433
0.998047039852094	0.999491858561967	0.997208593486603	0.992359968682907	0.985381322502737	0.771307450112028	0.770283519210824	0.7721654550155	0.997427749490608	0.997440254956332	0.997480542833348	0.997057478857167	0.770036284134472
0.99857931058018	0.999132834908456	0.9971448652378	0.991857270218503	0.984645962458696	0.771200956121345	0.770625931924412	0.772187569663511	0.997031347117167	0.997017789495853	0.997105739803668	0.996850136083424	0.770367605101515
0.998829881633527	0.999386981370593	0.997197305138092	0.992644831539003	0.985554949356656	0.772382048751154	0.771760833877437	0.773292658332275	0.997723179310198	0.99742134571072	0.99736836794222	0.997227158462353	0.771339261247614
0.998526565385574	0.999564111053876	0.997248383619719	0.99252320669345	0.985448675947455	0.7723963450387	0.771654522409581	0.773234618953455	0.9975668903942	0.997500189799944	0.997529551823515	0.996999240113965	0.771606016913925
0.99870793637992	0.999130912985582	0.997111765686067	0.992088280579764	0.984969702902072	0.774067299468594	0.773356564019916	0.775017576653798	0.99775861215086	0.99750980765993	0.997632629855331	0.997065210787476	0.772964036428738
0.998518901120497	0.999537684208412	0.997223701942335	0.992443201549731	0.985289656748696	0.773022439620068	0.772426289782166	0.773949742162847	0.99738176785866	0.99732151990608	0.997590164718152	0.997181873939178	0.772147236208331
0.99844395075055	0.999465030253547	0.99703998063595	0.9918166943902	0.98446708731644	0.768672654139325	0.768288889089848	0.769927238222605	0.997505770222015	0.9971957011797	0.997206614859473	0.997000521504098	0.767732554971642
0.997885985010593	0.999099838213108	0.997166823315782	0.99229629786203	0.985388064094062	0.773347509070817	0.772681024231935	0.774269705718129	0.99777670671671	0.997467660524106	0.997638925549157	0.997001186398543	0.772470408306165
0.997290039642305	0.999517289630636	0.997234374887763	0.992530662706474	0.985477836983545	0.774564335200984	0.77394414959979	0.775581486240736	0.997566895763275	0.99748983904378	0.99751209807088	0.996892070091946	0.773657101791532
0.997959662495305	0.99905050070125	0.997073454473698	0.992262613499455	0.98498478015663	0.772432112165934	0.771867986111207	0.773475285312035	0.997161174231554	0.997175146813838	0.997305874562322	0.996928789354097	0.771406133829718
0.99770604212647	0.999160946942654	0.997176745626663	0.991914996688063	0.98469907464397	0.775049399327512	0.774201827638199	0.776109470416743	0.99693973962166	0.997013008407428	0.996992635622864	0.996837747740307	0.773744282953009
0.997904742396964	0.999164515294575	0.99707790823098	0.99210404567127	0.984781656486613	0.768563609454746	0.767931133278898	0.769593370935535	0.997155600726016	0.997204039632108	0.997242431936705	0.997317470611609	0.767392761622724
0.998014965764176	0.999235989615336	0.997153401242136	0.992236338897443	0.985275130368493	0.77425839806757	0.773657329119962	0.77520576634593	0.997157282379716	0.997248207621046	0.996943478722686	0.996957983417583	0.773130328702989
0.998517077713199	0.9992424559391	0.997029418237436	0.99180856635567	0.984777321225248	0.772349969828043	0.771557839901072	0.773276810746518	0.996355853713769	0.996323216845154	0.996494439986789	0.996511632149611	0.770996855778009
0.997737166578082	0.99943233343913	0.997061022568211	0.992230426160528	0.984753125939658	0.771450586661584	0.77095125899472	0.77261869123788	0.997411740555768	0.997278968935016	0.99754386905844	0.997450897792622	0.770316319952372
0.998116216935478	0.999465359490814	0.996995319290307	0.992065661867863	0.984560776249928	0.772501012643225	0.77204349207683	0.773643292059737	0.997428176834414	0.99730302833715	0.99752168656949	0.997048109511873	0.771504468068372
0.997634358669855	0.999186300479056	0.997089387319036	0.99206526741774	0.9847360262719	0.776296906568765	0.775565527459962	0.777357737947273	0.997088449739781	0.997322879743293	0.99681677224455	0.996767510587242	0.775012078917855
0.997771935217183	0.99922202767544	0.997242525889406	0.992420218847336	0.985487755237612	0.771878022893255	0.771091136038135	0.772761033270884	0.99726070551634	0.997614217325558	0.997276323313246	0.997250470445138	0.770844519199238
0.998191598135256	0.999208561950496	0.997104699012872	0.991958275264532	0.984726063659323	0.775642750255737	0.775036693599007	0.776827942448885	0.997130006671216	0.997263431015165	0.997184148641267	0.997232034347982	0.774503442718155
0.998041072999665	0.999276896294328	0.997156526918577	0.992368602492234	0.98537217991804	0.769336165879876	0.76864927927914	0.770267067486832	0.99751036797208	0.99758155440151	0.997712427414484	0.997208401711232	0.768310877578503
0.998003563755438	0.999159049057277	0.997130214951238	0.992182521824856	0.985201620448044	0.770508368043913	0.76954170653647	0.771313762603087	0.997180546385485	0.997279033985723	0.99701725507675	0.996911221698566	0.7692439199644
0.997819260241544	0.999197182228358	0.99720397601136	0.992481825747563	0.9852978860726	0.775983240942671	0.775292335423426	0.776952515360856	0.997198664710246	0.997215816280105	0.99748374910638	0.997133952848479	0.775075056962854
0.998440206200106	0.998975173312897	0.997164168880994	0.992355533198862	0.98538028229586	0.77570643408595	0.77494023040743	0.776484061010484	0.99696620130848	0.996837842692055	0.997039323352555	0.99697464828539	0.774616873505122
0.997965683602345	0.998745155749362	0.997228541444293	0.992121529379155	0.985383672219143	0.774891607593919	0.774031649789821	0.77573240161654	0.99711253597424	0.99720392272284	0.997203850558153	0.996991681086567	0.773886724730895
0.998271705782235	0.998605526998798	0.99709201590054	0.99181464527173	0.984314092704779	0.772062729917242	0.771417689856182	0.773274919323003	0.997133223391723	0.996908386952524	0.997188833676682	0.996997083043101	0.770797372468408
0.998138138699023	0.99940457194667	0.997079000737434	0.992002799050435	0.98502672774169	0.774979887860308	0.774209528110406	0.775807002583784	0.996977224529607	0.997077516343597	0.997243037858438	0.996964575022618	0.773896810783316
0.998511621404635	0.999475496372132	0.99708645740055	0.992123217359198	0.984846946746277	0.774110352009919	0.773417612905065	0.774979948941314	0.997094096300636	0.99710278097834	0.997133054238857	0.997078675498178	0.773119436873321
0.998896353626392	0.999467830366265	0.997198322066217	0.992162440738987	0.985109846122675	0.769067154045706	0.768233501916714	0.769950127577347	0.997240487897326	0.997241116124917	0.99727604153363	0.996906485381885	0.768000885505725
0.997925511035478	0.999390286070773	0.997010224524145	0.99151070869889	0.984009308004319	0.769765533176705	0.769178307953456	0.770830300399273	0.996769076541185	0.997043051193316	0.99687995060846	0.996866372789535	0.768748262211187
0.998142358990224	0.99811251271111	0.99730413429274	0.99266338327088	0.985610185460903	0.774302368558551	0.773481598632749	0.775144619153524	0.997649079045786	0.997639099732977	0.997536635268772	0.99712017943369	0.77335987269614
0.99729738410692	0.999101507626492	0.9971663789552	0.992271105100769	0.984947182461102	0.77359582437815	0.772735368753747	0.774487158499539	0.997303276155877	0.997194003125406	0.99738408407947	0.996911764991444	0.772529239928084
0.997820404544635	0.999518449469894	0.99719044704051	0.992302864078128	0.985298038810006	0.77007833642475	0.769314594956533	0.771006731453	0.997321092525635	0.99738381666617	0.99721329683899	0.99706890047857	0.7689635596849
0.998680851395484	0.998903345842663	0.997067419353422	0.99236852012467	0.984997904913266	0.768685420736232	0.768044671754159	0.769686974319528	0.997392124793464	0.99739440455684	0.997565275482608	0.99700368796579	0.767474777099522
0.998289570882765	0.999188077386816	0.997049945560802	0.991768776732202	0.984725707206713	0.771920907148856	0.771206316900409	0.772966532123285	0.996848892635828	0.996827455363584	0.996811218541014	0.996756370201532	0.770469490807648
0.99772127981649	0.99940302465339	0.996989746173252	0.991717351848432	0.984365075083705	0.770758017979024	0.770163930773453	0.771856877714277	0.99699590406954	0.997046846919787	0.997163870270512	0.996951606724262	0.769486430832063
0.99808068555998	0.999517032006583	0.997195684846204	0.992236847479402	0.985227364809481	0.773537476355913	0.772541987370156	0.774326337614819	0.997179929153347	0.997162911604978	0.997258177089363	0.99702305654646	0.772228511949033
0.997314923804222	0.99930963085895	0.99718503119559	0.992188973838618	0.98506564812878	0.773728993529584	0.773047192714208	0.774657378009809	0.99712921016801	0.997145852581	0.997103594422464	0.99711797983189	0.772713276437461
0.99797672190178	0.998956676466428	0.99716916631144	0.992104555247848	0.984805201631648	0.773298395553747	0.772739841274325	0.774493653385374	0.997346598686577	0.99732486950948	0.997330861843793	0.99707080740466	0.772314690385589
0.997653528983802	0.999183806200524	0.997160601117332	0.99211969318383	0.984950509535897	0.769162666518282	0.768352831899702	0.770155037598666	0.996963838817387	0.99712628333522	0.997157425279968	0.996984451370211	0.767860165386102
0.998363869460814	0.99923025048303	0.997237937309079	0.992503805731124	0.985580768318684	0.771007535084962	0.770128243886616	0.771802643362957	0.997509724589	0.997499442093543	0.997648553443621	0.997333570954149	0.769936206435176
0.99796484492589	0.999511893911897	0.997012948563334	0.992011526086025	0.984632079774542	0.771802295700708	0.771378857484668	0.772975524780941	0.997450234751462	0.997291681751578	0.99747413256408	0.997293361504972	0.770722861729454
0.997744688808002	0.999226237522956	0.997137214248886	0.992059624522362	0.984896425625822	0.77304440666314	0.772322586611086	0.774152697773062	0.99721947625142	0.996949180230214	0.997064933754444	0.996998268937418	0.771764232043816
0.997782230497767	0.999268671668824	0.99723340744082	0.992558722948483	0.985726179588003	0.774215904589295	0.773330015665235	0.774902424239736	0.997374410165943	0.997369207243582	0.997119617087053	0.99723678877538	0.773164708641805
0.998498336736616	0.998954246081244	0.997260619052714	0.992439397873274	0.985642024493704	0.772192415129292	0.771161314067024	0.772926611780251	0.997342898964985	0.997223596568533	0.997256542735825	0.997169432063621	0.770906381019477
0.997812737029887	0.999678415306477	0.997221315423274	0.992523106078903	0.985696195556064	0.772454399732872	0.771804149799068	0.773324459205025	0.99725713086577	0.997555035505926	0.997430756349215	0.997306989619604	0.771589240775985
0.99828240313341	0.999259752704101	0.997222044750498	0.992470571728084	0.985511740038025	0.775694664035606	0.77508539887288	0.776728013006501	0.997337362368775	0.997252029040632	0.997182772746394	0.997026484875704	0.774759993732649
0.997864733723867	0.999160832407355	0.99725124708386	0.99268816480089	0.985789064118932	0.7726172613097	0.77192232903204	0.773503337482938	0.997241441519753	0.997279944897445	0.99717448419346	0.997079547512024	0.771544539313206
0.998388523894379	0.999309410762225	0.997191403242553	0.992297689621591	0.985209439892518	0.773738306234679	0.772985020170607	0.774627629277574	0.997292329733201	0.997275877923135	0.99715476380586	0.99713150388861	0.772610496720566
0.997527807715526	0.999629585905958	0.997145829747798	0.992429833497194	0.985241239050837	0.772316671139625	0.771414110631581	0.7731191002607	0.997565061402556	0.99746101803088	0.997492223341025	0.997292076517167	0.771285945458508
0.998105153448106	0.998966420808002	0.997116746562578	0.991992517379987	0.984872336212973	0.772501906051583	0.771818390595895	0.773432706807126	0.99699459978848	0.99694300036887	0.997039857486928	0.997063349852235	0.771529989990527
0.998165221640942	0.99898048073274	0.997028209885584	0.991914547172499	0.984726140107552	0.772578319876542	0.771900188421584	0.773501911775887	0.99693106511601	0.99705111969897	0.996990950408097	0.99705441481593	0.771516615448656
0.998253769440016	0.999301321460197	0.997242827272478	0.992413240962565	0.985334489079985	0.773537057551614	0.772818570985393	0.77456600147776	0.99737970638743	0.997537619052893	0.99745897494186	0.996252131750129	0.77256251914618
0.997770584918979	0.999177253103695	0.997232880546824	0.992384815834237	0.985518900091514	0.773790742513512	0.773177297509335	0.77472911148915	0.997593935140068	0.997731240222053	0.997802798509475	0.99713724173096	0.77291965630826
0.998254698879552	0.99899049509561	0.997166846543012	0.992405608250593	0.985251021478213	0.770833732937727	0.770017371563806	0.771629091165795	0.997388623678097	0.99739510720205	0.997446513104395	0.99730721919211	0.769734795662777
0.997900799023412	0.998828689198607	0.997194117215418	0.992535282531922	0.985549098996045	0.775087163631429	0.774372194693886	0.775887600051227	0.99761985140315	0.997429770697814	0.99739063405185	0.997357296637863	0.774144693171382
0.997976740806866	0.999427816971166	0.997166888060915	0.992355570070297	0.985249389854422	0.771270234262352	0.77039002774868	0.772067650998179	0.997448525451167	0.997397952999034	0.997184831060967	0.99720298515575	0.77015859428792
0.998282847570962	0.998732150617674	0.997206096362237	0.992547025224788	0.985483160371145	0.774901829877919	0.774296607110946	0.775853940158626	0.997780025800735	0.99735108851588	0.99747893211189	0.997391038335642	0.773920069545997
0.997515774033079	0.998630647743995	0.997233904302032	0.992464377292005	0.98551989320255	0.773021917225098	0.772204124278661	0.773966253867111	0.99743457059719	0.997415968320978	0.99734398110242	0.997145439644181	0.771646182014286
0.998568748638544	0.999287795423077	0.997135010541363	0.991937791111924	0.984778050396794	0.773505453420912	0.772935938643165	0.774500039347241	0.9969570841838	0.997077178062588	0.99693290687238	0.996558986848273	0.772632407451077
0.997809423886573	0.99937542185644	0.997201318612338	0.99228202643572	0.984863727689754	0.772477362466879	0.771481906191483	0.77348709068386	0.99678565864185	0.99680409205041	0.996981752828973	0.996776608869319	0.770988112297964
0.998097289527394	0.998958124603403	0.997203085317362	0.992098165525756	0.985032292719646	0.774485893869858	0.773667150331365	0.77527817588073	0.997358641909853	0.99693989399394	0.997509218721682	0.997223777631055	0.773552642904587
0.99782502751965	0.999680297877292	0.997155243091104	0.992366849141207	0.985285404408412	0.771198244012102	0.77048037996005	0.772186255987644	0.99758071395018	0.99735088170703	0.997282889843847	0.997202872040063	0.769899950839827
0.997843161237915	0.999030359934402	0.997008738150062	0.991859467682907	0.98435325077752	0.767564502201882	0.767155877637508	0.768797874641426	0.99742562527749	0.997158461233541	0.99737340462523	0.997114722770717	0.766495110187604
0.997561041550362	0.99953924297826	0.99717678389106	0.992445606380887	0.985454675433658	0.77138260504626	0.770516214396759	0.772225927305112	0.997322937523404	0.997336755370546	0.997368991955816	0.997262461457248	0.770124220955134
0.997342191307201	0.999321566514726	0.997140827987207	0.992243164416078	0.985107177668019	0.772112440861413	0.771153476601845	0.772849982135415	0.997015617249265	0.997247659956697	0.99724738416963	0.996892400579793	0.770914505095163
0.997186303525944	0.999550005400532	0.99717965714571	0.99234227197794	0.985137997888974	0.772619306856043	0.77187720751764	0.773574094573688	0.997304778113922	0.997350040648268	0.997247730776051	0.997185081566848	0.77150674261956
0.997323027212152	0.999186951879421	0.997204458722044	0.992181035744639	0.985134673889943	0.77139685866575	0.77042826802645	0.772224122092199	0.997504766512153	0.997508649448733	0.99756211714555	0.997265083216196	0.770130036855048
0.997526242213155	0.999092946063813	0.997184764780137	0.992080402940342	0.985265414073886	0.775566095914638	0.774450829726976	0.776342884960897	0.996932640749054	0.99687505662015	0.996825871351461	0.996824395915657	0.774121808731537
0.997890021167336	0.999581975322507	0.997294608297401	0.992609106185458	0.98584804949209	0.775468341060131	0.774686533798682	0.77631261659028	0.997303751724738	0.99716669286522	0.997307153102868	0.997169952008584	0.774386296251567
0.99848101929648	0.999407258405316	0.99708500570314	0.991952752920347	0.98501669053365	0.775034939642629	0.774311684163	0.775968507484786	0.997291493842361	0.997153929531989	0.997263487886772	0.996943881559652	0.773754681912442
0.99844069389822	0.99906611891081	0.997118360099867	0.992082334573004	0.985029638361258	0.774736247552924	0.774318656531525	0.77583286004797	0.997180883631942	0.997209274167323	0.99719519069561	0.996976933820964	0.773874613050821
0.9981076807204	0.999622286799423	0.997235929811243	0.99247494016393	0.98558983120264	0.775044738391302	0.774304301046302	0.775910013319467	0.997479279041437	0.997288884955857	0.997239037212397	0.997134022443491	0.774079145833973
0.9980017981638	0.998899116809517	0.997180838054754	0.992226011121665	0.98507104089151	0.774895368713435	0.774146906048781	0.77577173316963	0.997242378188067	0.99742144929	0.99735458001026	0.997010580462564	0.774010984043327
0.998026028543764	0.999311334106744	0.997141421136425	0.991887847058656	0.9849319837582	0.776486850687919	0.775911578067044	0.777566717978047	0.997427116345326	0.997364022798776	0.997384675564728	0.997176174106335	0.775426108361884
0.99807822416903	0.999050231971147	0.997172011102125	0.99230934617654	0.985187796744903	0.773085648210365	0.772444179955553	0.774064966576459	0.997775494204531	0.997738692485278	0.997727761031396	0.997597509950754	0.77217321901504
0.998024428349813	0.999412272447547	0.99718060834655	0.991955394876167	0.98494989845454	0.773235259776759	0.772519789356447	0.774251950559154	0.997220920229998	0.99726191925804	0.99727828452514	0.997025796709972	0.772060153844115
0.99819192410119	0.99925358741796	0.99717086186348	0.992234529669457	0.985223972288597	0.773831699804507	0.772947027221339	0.774741037289378	0.997537914278326	0.99759769189654	0.997641167701998	0.99704451129536	0.772673967668917
0.99823698795838	0.999613874963768	0.997169942483796	0.992137713338263	0.985158371284466	0.774548874389108	0.773920316829456	0.775488303861157	0.997395181265148	0.99754528436539	0.99753243226075	0.997047196240888	0.773686501612345
0.998096682931275	0.999233845688096	0.996977452150889	0.99127394377224	0.983807131244733	0.775031337306092	0.774188560413188	0.776353142790938	0.99681203814276	0.996894869389408	0.996807455958002	0.996636751653013	0.773548516576596
0.997728182469403	0.999452898957318	0.997158347253907	0.992346394304798	0.98528820594988	0.77492129257634	0.77417305526213	0.775701922831244	0.996789098322698	0.996912094393234	0.99693566515754	0.996613715265539	0.773923838736456
0.998399316307104	0.99953009558507	0.997199777833438	0.992330872524077	0.985468828023793	0.774648471760604	0.774085152055372	0.775572283788147	0.997373152221238	0.997219521709605	0.997313593545712	0.997185399491696	0.773675368323476
0.997751385729503	0.999101055765064	0.99706492773199	0.9919455952818	0.984871374185913	0.769964089393185	0.769211068276422	0.770878410524803	0.996857396008857	0.996717452768444	0.996894712160337	0.996775213108071	0.768852914212719
0.996799638297662	0.999174028080885	0.99712514977116	0.991894611883834	0.984824695324691	0.77302858696236	0.772295434925735	0.773953453636596	0.99704813488965	0.997139354194627	0.997105923796697	0.996795963016036	0.772034922402346
0.997923767741978	0.999447807846957	0.996947336990705	0.991624077518342	0.983987930522538	0.768659786416037	0.768020657438216	0.769933016031266	0.99707166984964	0.996783105910464	0.997148301784222	0.997335130362085	0.767177059853902
0.99861886408387	0.999117851085445	0.996953280223931	0.991716472596579	0.984166139323953	0.772029496784722	0.771567250822418	0.773190181388545	0.997045118514107	0.99683170685093	0.996808495390722	0.996667306710954	0.770908886673693
0.998176523161172	0.99941159043213	0.997262424144097	0.99263132655329	0.985705560887517	0.771650666943115	0.77066715025656	0.772409399647251	0.997754778783246	0.997521452818467	0.997670571065273	0.99744673516347	0.770500821518213
0.998674870540117	0.999348515856677	0.997195850446892	0.992354252095828	0.985388804135244	0.772933312848384	0.771986592214417	0.77373257844708	0.99743903491424	0.997504457049526	0.99741191649309	0.997133567261565	0.771558319922564
0.998452150077757	0.998911976289637	0.996945607192496	0.991575762673878	0.984483682252263	0.770782643235661	0.770135398375086	0.77173694265044	0.99667393330246	0.99681819737668	0.99676461983374	0.996657974349354	0.769548435714475
0.997830069518532	0.999024308636165	0.997169395201456	0.99227365345263	0.985186822101622	0.771666876566267	0.770732629812123	0.772634591316804	0.99718014892009	0.997436944542992	0.997398604479096	0.997181273131273	0.770272685057851
0.998798959104005	0.999200242608126	0.99704204779808	0.992300563413686	0.984755895368806	0.771505661113112	0.770918362778786	0.772492346671461	0.997502287661126	0.997204059793148	0.99697576380277	0.99723786130177	0.77045740857464
0.99822323478245	0.999543681604876	0.99728880059347	0.992347183083342	0.985725161168748	0.776266219914726	0.775260844343543	0.777049401362905	0.997413513245044	0.99744254607053	0.997441905049182	0.997050415632912	0.775120528085995
0.998041933414231	0.998641956489157	0.997122656786495	0.992159505458815	0.984841647496606	0.769819516866016	0.769234460007118	0.77100160652086	0.997658489387787	0.997764686954572	0.997692971240061	0.997140990972652	0.76868236095785
0.99796870167012	0.99865005272973	0.997234774064586	0.992273084830212	0.98536053322277	0.773768125853836	0.772855685015672	0.774578898725702	0.99712169790557	0.997111409784786	0.996993618781639	0.996769506009733	0.772702937938404
0.997701104099195	0.998971962546542	0.99716151396181	0.992142898851158	0.984906053414978	0.770769401715871	0.770140526470526	0.771873469798237	0.997571705077335	0.997456410795967	0.997339088813774	0.997206908187438	0.769651121978592
0.998231867693152	0.99872109477251	0.997256062893706	0.992585809782497	0.985567152961196	0.771396534783837	0.770672807077891	0.772194840303469	0.997340434716847	0.99753437750644	0.997656560880621	0.99731984935044	0.77057661410136
0.997599674861078	0.999179096583168	0.99706707328671	0.991761850007483	0.984433628601544	0.77221162715548	0.771567578650485	0.773342567837916	0.996476822930138	0.996692682315197	0.996300299779362	0.996546194206382	0.771044341842277
0.997821487475699	0.999390503513286	0.997190830533306	0.99214123310086	0.98528168351918	0.776085284489409	0.775259043725818	0.777123305131994	0.996820979432352	0.997006361797018	0.997030431274134	0.99670599557011	0.774785248883265
0.998327999721668	0.9991289610603	0.997093028756351	0.992278151382266	0.985104937299121	0.768638141231764	0.768012192918594	0.76973922954916	0.997505075686298	0.997453543446592	0.997699478162703	0.99748275989025	0.767425781195636
0.99895300679657	0.999545961914236	0.997083745584745	0.991954533965333	0.984742942530773	0.771092137960228	0.770346892434717	0.772124561360277	0.997185820175524	0.997241508722562	0.99722916140213	0.99720452852886	0.769839770508416
0.99767904784683	0.99948314909011	0.997315654631846	0.99270543041095	0.98574344043802	0.77385753358569	0.772930762817242	0.774694055953587	0.997655200626715	0.997615872009205	0.99753684368832	0.997221938903728	0.77266257560528
0.997752339552917	0.998971067747082	0.99715199622476	0.992166212961204	0.98524710347457	0.771504227025392	0.770879803541056	0.772532201218207	0.997318727763972	0.997405232474296	0.997370350503853	0.99684845508749	0.770494968469179
0.99783008386161	0.999703517698236	0.997079426619197	0.992003598317628	0.98463944663699	0.773909699607866	0.773259220013855	0.774932190663831	0.996993582391555	0.99693839201915	0.997068074670273	0.99665952294133	0.772868995030679
0.9978739081005	0.99893428626223	0.99721880303468	0.992586703591485	0.985561672643452	0.769179219975302	0.768590811635109	0.770082366598358	0.997191236305206	0.997242960152602	0.99729361069355	0.997171677425435	0.768219041462255
0.998489845706136	0.999237662321447	0.997003876634962	0.991926608406114	0.984741894734605	0.77131397841828	0.770755484067144	0.772409880429205	0.997119338262727	0.997016011748188	0.996992122476918	0.99700715624293	0.77019681879519
0.99755981771249	0.998859311502825	0.99713507970712	0.99203452346373	0.984639436588948	0.771229331906038	0.770441880031863	0.772239756486662	0.997094085567815	0.99700281535728	0.9969046017163	0.996994609458416	0.770003850221895
0.997613326970764	0.99940257811836	0.997235834767617	0.992430047924286	0.985455535860858	0.772346517871719	0.771627697680177	0.773361920740985	0.997516976349662	0.99742619229895	0.997468462896613	0.996997150210832	0.771133516986526
0.997179839502164	0.999290221073148	0.99717797110833	0.992307966806687	0.98504057722733	0.770230065190563	0.769566361322367	0.771251497012467	0.997366048865002	0.997209310984317	0.997203738041663	0.997211227645482	0.769086470487288
0.99661980899063	0.99914862714983	0.99699715243123	0.99185653959821	0.98459587746863	0.769887711341141	0.769269393531689	0.770999653089908	0.997109172608406	0.996986138865555	0.997195385756287	0.997081933854836	0.768621738586769
0.998436186109407	0.998698538678555	0.99711976884491	0.99232825834412	0.985080191124423	0.773539119761521	0.772947459552666	0.774516810487477	0.99739192421635	0.997289121050063	0.996974567470099	0.997082632978383	0.772348273034476
0.99787711142051	0.999157262393075	0.99725364034992	0.992422741730717	0.985601159289726	0.774530449459104	0.773673509192664	0.775336032832745	0.997423015172306	0.997111521807467	0.997467576098588	0.99708715511139	0.773548419532074
0.998073610438255	0.998695470918547	0.997316073984298	0.992881094358581	0.98592547784063	0.772807421794621	0.772032006628451	0.773679811928768	0.997658967475084	0.997653173733161	0.99762551574564	0.997458716214917	0.77173927696465
0.997563923694997	0.999337095512953	0.997084435474269	0.991781003521077	0.984503472590336	0.771998160230439	0.771164439465654	0.773141050958322	0.997271169186914	0.997241630378851	0.997257585662983	0.996544651249329	0.770584411564731
0.99815684903785	0.99943599430466	0.996989092254693	0.99186136359802	0.98437010201025	0.772332620573672	0.771837619256778	0.773426261840184	0.997171264179562	0.997241286019852	0.997309784623218	0.996992186280834	0.7712223925554
0.998210951594604	0.998945921208535	0.997178141340038	0.992390574362363	0.985228785576149	0.770732859746286	0.769992371465315	0.77168473677617	0.99726250383852	0.997352297029154	0.99719173880163	0.997139683436971	0.769701217007731
0.998183902141858	0.99913922548509	0.997187878225763	0.992269564249876	0.985282621437542	0.773272059355046	0.772696857219173	0.774356029352836	0.997285428542457	0.997424417605917	0.997433233950907	0.996993947359671	0.772214758223463
0.998160216500877	0.999288387568423	0.99725976950722	0.99262463822724	0.985570822424195	0.77534233182621	0.77451501868427	0.776118420435107	0.997345705072477	0.997370024002863	0.997484043528154	0.99713173569848	0.774364012916749
0.99832359131009	0.999346897708643	0.997116038532723	0.992001497749142	0.984743354047244	0.77464519316349	0.774072847540881	0.775760706612516	0.997207253357926	0.997138954293018	0.997034224822686	0.997009656297708	0.773464833875735
0.99852674015867	0.999403319380071	0.997294418324377	0.99271110000921	0.985883269626649	0.774721612106194	0.773896621704288	0.775503701672735	0.997494397493242	0.997592930285036	0.997479515925776	0.997152909171195	0.773785235730347
0.99707670840892	0.999396025360313	0.997157259132512	0.992273468745284	0.984983377647351	0.770532858525841	0.770001867864122	0.771733487899959	0.997568793396606	0.997447458114983	0.997500246954392	0.997187947209294	0.769411713299224
0.998266613276853	0.999607168727874	0.997305041129268	0.99260169359719	0.985837586648623	0.772014061907806	0.771314564956836	0.77290501092066	0.997689886014883	0.997384341309005	0.997455424387263	0.99718897516954	0.770980941319849
0.998021991937833	0.998787514862278	0.996958289524233	0.991996791682349	0.98457565516835	0.774132269349654	0.773631875760915	0.775277282971123	0.997141696540678	0.9970634498931	0.997135257537598	0.99691133017778	0.772970545194897
0.99882186655824	0.998676833311513	0.997056294841558	0.992121744912224	0.985202751896476	0.774261042001193	0.773636003529735	0.775259698028306	0.99711735393244	0.996939985645602	0.997051717520987	0.996844483348858	0.773054221545897
0.997719694336295	0.99905468890586	0.997273523668167	0.992726387426904	0.98606025336946	0.773558388599436	0.772996115773891	0.774432120891176	0.997290096545935	0.997421661539968	0.997410818726234	0.997340075837373	0.772639855885232
0.99817637435068	0.998981923941598	0.997171944295077	0.99193575408086	0.98479036372477	0.772569557110324	0.771805477643469	0.773545983433678	0.997382799274495	0.99729377237589	0.99744704483074	0.997143725298616	0.771603679550015
0.99861674980002	0.999626596635767	0.997175356513535	0.991783127165622	0.985116859036726	0.771042641179308	0.770252141348104	0.771966235501575	0.996841593498092	0.997062802573954	0.996942178954713	0.996719065414977	0.76995873741743
0.998069781589524	0.999504589380377	0.99707630728267	0.991981425571756	0.984938424464517	0.775619921226065	0.774856652688284	0.7765459002701	0.99730410633557	0.9971414543551	0.997294837804193	0.99684192451489	0.774526743892435
0.99726538295965	0.999608045811349	0.99714071168847	0.992241173674355	0.98502238201583	0.77358878082996	0.77293460391903	0.774555158989123	0.997256204656742	0.997230314006257	0.997170939092172	0.99717478707196	0.772552977801959
0.997316817959222	0.99911695368225	0.997259988110172	0.992498095698506	0.98558748779745	0.774256945852778	0.773523213797166	0.775072076883318	0.99761413950737	0.997647687618526	0.997689175543974	0.997293111267499	0.773461118993642
0.99815981282639	0.998910356165837	0.997134303820783	0.992278476014325	0.984985013199214	0.77263415074528	0.771738484866132	0.773453389837956	0.997427059058246	0.99738982279461	0.99742031021683	0.997256091803917	0.771641593252125
0.998280267142056	0.99934214689773	0.997077264696667	0.991963545035	0.984743149213138	0.770138889871124	0.769396520734148	0.771204891563629	0.997257827782925	0.99727790357978	0.997363126645432	0.99703418573869	0.768870144375975
0.998170293624895	0.998906075223708	0.997276908342058	0.992696437223242	0.985653119539996	0.773490398202937	0.772568020766727	0.774293231801126	0.997575132321172	0.997584989296938	0.99744349640472	0.997304537109907	0.772388271983085
0.997947225354181	0.999370351780905	0.99721405399573	0.992328691807464	0.985378264066917	0.772347030313254	0.771535899791972	0.773304653955747	0.997394707115788	0.99725569067568	0.99741597296892	0.997323615533213	0.771023130597227
0.997951813823035	0.999305895390284	0.997004940715374	0.991785180800373	0.984358077014563	0.772857820325367	0.772350847094732	0.773977032494892	0.996967121359332	0.99685492281464	0.99693101036278	0.996574314000564	0.771606563686
0.997921510293023	0.999092525930303	0.997292021487516	0.992510860829345	0.985514809821709	0.775560243029352	0.77477068592821	0.776468569858284	0.99749058137812	0.997358741084626	0.997525345623593	0.997254625853494	0.77465493417895
0.998402065045567	0.999286267015226	0.997084809499874	0.991917742378238	0.984989777756546	0.771652446930994	0.770914079594471	0.772581212207307	0.997043214642043	0.997087179269096	0.997200786197257	0.99676752472192	0.770457133687388
0.997828152556394	0.999405864319056	0.99706235941323	0.99227003433667	0.98491832785859	0.772347656591673	0.77182419287448	0.773394092398103	0.997062455327667	0.997344419175347	0.997019543767027	0.997294860589088	0.771363466928633
0.997842730620742	0.999056149511135	0.997257177183125	0.992413465313978	0.985524173433039	0.774378472372348	0.773457552428804	0.775234161797692	0.9973382057084	0.997364778855203	0.99732729819412	0.997151102999902	0.77316334913832
0.99814282652351	0.999412548831337	0.997085560768092	0.99210458437148	0.98469432524612	0.770575993418742	0.77015017569951	0.771732095213393	0.997202530427832	0.997203469693294	0.996978370128485	0.997153566172848	0.769713877408261
0.99786630092709	0.99923793884012	0.997136712837056	0.992039010502151	0.98506734102253	0.775132731510801	0.774345084572641	0.775982371001511	0.99706820060469	0.997265108642475	0.996899187263386	0.997065909264869	0.774093688575743
0.998380352821832	0.999078343479434	0.997100552230126	0.992152491664227	0.98487338304718	0.773426148812028	0.772465577509682	0.774226133263189	0.99724491640489	0.997214187352002	0.9970789195993	0.997055746333104	0.77224344077331
0.998068642246094	0.99957596932343	0.997118331122297	0.992276566060043	0.984897089863505	0.773224269522692	0.772846615932371	0.77433768494865	0.997555199995111	0.997410950696752	0.997555845133833	0.996898164946082	0.772383726838443
0.997623799817566	0.997599519638805	0.997137201297921	0.992269498419253	0.985161395099157	0.772597638144557	0.771744780162341	0.773458876008101	0.99746898550983	0.997450787551193	0.997172920082122	0.99730811600885	0.77149686427148
0.997949490825432	0.998841401798164	0.99717077244584	0.991944411767333	0.984905912390313	0.773319806748204	0.772729065077677	0.774474412413986	0.997492191618808	0.99726679577982	0.997191792897013	0.99689327012242	0.772217880638763
0.99790129033017	0.999121887602492	0.997182350673086	0.99237300476159	0.984900751434668	0.774735410411499	0.773886323289094	0.775628161830974	0.997385273105101	0.997329454774012	0.997292949152178	0.997126894981524	0.773629627673439
0.998408358431626	0.99829279952185	0.9970566872438	0.99185459095594	0.984460625314152	0.77298525843435	0.772201790482513	0.773983508133317	0.99669355979906	0.996939707501255	0.997051269564795	0.996812249389131	0.771824322029536
0.997985410587	0.99909463134862	0.99723632930994	0.992333322392047	0.985204676331464	0.772622604978292	0.771923603533707	0.773557441641372	0.997346382355584	0.997391057668582	0.997476673422685	0.997038191368124	0.771687766522066
0.997644043530654	0.9992652038099	0.99722715605824	0.9923556223717	0.98533917217253	0.774938963249471	0.774163172855585	0.775883404504585	0.99735854353629	0.99742467859566	0.997427448652973	0.997194478040212	0.773753117156155
0.99711613040038	0.998832289116573	0.99711892208393	0.992221063970583	0.985168404602673	0.773231464346248	0.77216105742472	0.773970463822069	0.997243484213315	0.99729679003419	0.99730815094357	0.997192055449795	0.772059272189761
0.99832439211026	0.9991569038837	0.997177990537415	0.992325332254608	0.985132004419006	0.773727008700025	0.772964433319052	0.774823227567754	0.99757678306897	0.997414432345885	0.997582864244416	0.997166907049943	0.772522077039495
0.998832359214627	0.999594228552264	0.997295761791644	0.992692390263626	0.985678686082906	0.77281881951887	0.771983648142228	0.773678815344634	0.99763276471955	0.997443157529932	0.997649340550246	0.997223523233911	0.771628188836421
0.99809865883208	0.998907598296002	0.99702429838511	0.991991433654763	0.984440783839797	0.772440395673658	0.772090247376607	0.773628241216043	0.997402623494677	0.997288008602344	0.997343776093313	0.997231633313352	0.77164497521589
0.99775021662251	0.999191692587317	0.997082321476252	0.991754511862908	0.98462924175147	0.770258628105545	0.769619155946539	0.771429143031176	0.99688346289904	0.996837648013718	0.996772222848102	0.99660390169856	0.769048852553426
0.996380630260633	0.999148465324686	0.997175402220265	0.992361603406795	0.985306249925097	0.77479659608969	0.773994801671085	0.775601905426896	0.997249912881944	0.997305066246332	0.997171445812216	0.996941095982762	0.77378113042745
0.99856355784519	0.999170804157757	0.99723008180922	0.992418587062358	0.98548924350112	0.77587065348456	0.77516655598685	0.776788946048348	0.997495672389084	0.997458860944585	0.997623977296386	0.99717300276887	0.77484081152518
0.99720819033691	0.999302407666858	0.99719177302913	0.992156901300225	0.984886170155604	0.775924681432487	0.775035111322539	0.776773478833806	0.997024169248284	0.997169573702202	0.99728160826277	0.996906557004777	0.774895911306468
0.99791850275947	0.99921136009032	0.997094827204177	0.992191487428122	0.98502625441303	0.776280271724362	0.775457902810838	0.777216401654347	0.99686960260095	0.997114080022543	0.996832085641717	0.997056198684326	0.774955297997825
0.99753670241142	0.999209808558108	0.99727450013875	0.992799799352666	0.985880928917713	0.773378255906996	0.77261098380865	0.774164261483823	0.997584128874918	0.997417659068806	0.997542042166892	0.997390242205817	0.772274291255764
0.998672068649696	0.999056034542943	0.99723948382554	0.99231638589156	0.98523974881665	0.773602991143697	0.77265125157248	0.774367868210576	0.997309187469616	0.99730611413896	0.997282872245043	0.99707624282013	0.772484471872226
0.998411164108427	0.999264327093957	0.997219961029853	0.992433697347283	0.98546420794653	0.77371834774762	0.772780311168685	0.774596204095791	0.997486985284216	0.9974090973055	0.997281632985656	0.997027315434283	0.772406816636464
0.997630895888975	0.999216380180205	0.99715841473956	0.992142862912601	0.985023445114072	0.769935098993523	0.768923319659849	0.770874919378863	0.997187298893683	0.997182369477997	0.997048393378952	0.997072497646035	0.768499387236952
0.997363258513005	0.999340363586597	0.99716458495617	0.992437548544398	0.985498166499398	0.775176612601056	0.774386003440653	0.776041435199988	0.997491507526114	0.99726779604032	0.997463757012022	0.997043019056208	0.7741183851321
0.997843761420424	0.999507083741507	0.99723089918231	0.99247780671087	0.98544142576431	0.77552423152789	0.774662768230373	0.776511297659588	0.99737143532554	0.99728885063618	0.997362022738614	0.997208969395293	0.774298456128438
0.998670671838017	0.999456514591906	0.997295072174842	0.992487182584249	0.985853755851057	0.774072897294852	0.773183273212511	0.774762298223847	0.997529276757502	0.997251170831312	0.997536193403823	0.997170352645265	0.773109877029718
0.998345708060895	0.999551605695262	0.997160885511742	0.992148919007145	0.985018925878266	0.772827143429018	0.772012673001713	0.773765156741894	0.99725525088155	0.997274092071363	0.99725025699259	0.997127917541754	0.771720917242767
0.99849304749041	0.999237064624622	0.997211448398784	0.992668298226757	0.985589098372306	0.774501871368819	0.773878314416795	0.775462110140365	0.997265860463166	0.997296810037276	0.99742642535557	0.997119942716877	0.773553128765443
0.9974095519141	0.99930680383701	0.997088295032523	0.992167334612103	0.985237353020704	0.772901420289628	0.772449079786998	0.773932596969999	0.99747781578414	0.997375016802534	0.997470836600712	0.997158806006057	0.772030618953576
0.997047246344826	0.999359813079054	0.997017683627071	0.992031962624586	0.984846625367021	0.770260973422131	0.769700508018544	0.771357246080979	0.997490216500296	0.997608638870053	0.997382062837385	0.997223504526546	0.769007062127043
0.99767384885566	0.999268280959736	0.997189948738155	0.992001503914814	0.984827244432785	0.774730291923909	0.773811655347223	0.775655205240084	0.99741233365325	0.99740431196773	0.997579258741795	0.996772100719355	0.77363303693107
0.998181775002713	0.999235704643063	0.997205378477289	0.992348013614392	0.98535417856559	0.772318896171329	0.771620644151309	0.773211259594805	0.997496089037202	0.99747472471175	0.99755922288068	0.997350118913265	0.771251456083854
0.997672028729406	0.999472967860118	0.997117376161537	0.992057091112555	0.984924199707693	0.775400227440817	0.774701849855829	0.776375175682302	0.997280625912927	0.997168660267014	0.997449857857375	0.996951944626642	0.774448410826335
0.998434697077944	0.999567320011169	0.997237193628458	0.992468147347635	0.985557891194805	0.777682533102774	0.776888521358254	0.778554319141873	0.997291946766286	0.9971951457945	0.997443575831935	0.99712985934546	0.776767835247946
0.99871452242794	0.99940230302704	0.99718394616492	0.992410971627637	0.985275911953095	0.773662654428444	0.772751069057186	0.774445900804348	0.997305575238585	0.997277683495704	0.997152667495783	0.996980329597329	0.772440312530141
0.99791157296369	0.99939935578209	0.997220769877065	0.992486016288556	0.985672917872533	0.77005448876903	0.769153661171795	0.770848281362688	0.997601123546333	0.997319820303881	0.997663585732277	0.99736441172721	0.768899938799892
0.998187630934568	0.998868458249635	0.997170847211827	0.992368985414985	0.985414305682173	0.768735784950903	0.768070515213216	0.76972448876405	0.997265442449637	0.997433889468432	0.997228678498328	0.997166784250395	0.767565404136459
0.997770646249396	0.999250708852815	0.997222014663754	0.99256245897168	0.985572132321455	0.773998408146474	0.773286876965814	0.77493499825091	0.997330472332264	0.997402624606752	0.99752631441265	0.997126641114997	0.772988362356335
0.997967349374668	0.999136928952688	0.996900753999522	0.991524403077137	0.984051065755654	0.770224026466783	0.76988788357938	0.771648478976698	0.997208031259742	0.997046475469626	0.997428816793199	0.996983529226038	0.769052992806095
0.998297990445738	0.999312967461276	0.997170438651245	0.99210955231669	0.985186491542381	0.774931996950293	0.773959377345666	0.775752346330147	0.9968877536787	0.996939766237214	0.997086847404392	0.997038645666575	0.773534772861484
0.99728987268511	0.99954048006077	0.997262124169594	0.992507874588674	0.985395389892747	0.774020435188716	0.773306787051532	0.775043996429612	0.99739359584554	0.997246105850716	0.997527644511124	0.997242075436402	0.77291892039152
0.998210693269148	0.999103989503137	0.997258954953167	0.992739375024002	0.985679295696107	0.77338105009991	0.77273661947897	0.774178912938562	0.997582735132053	0.997529603518987	0.997548926109936	0.997368197050193	0.772529663109409
0.997286939011333	0.999242960270594	0.99694852100573	0.99156021797891	0.984045577717778	0.770597767974193	0.770137969650435	0.771853462302504	0.996904014215836	0.997032673486867	0.997216951732569	0.996805457624266	0.769546819407875
0.998479924024298	0.999372011592077	0.997141446280147	0.992038809848468	0.984781528926232	0.769119706308144	0.76845913309441	0.770212386479513	0.997132608391062	0.997252629737836	0.997212908790816	0.99704369778313	0.768050069894103
0.997827133257366	0.99853210709372	0.997182561720528	0.992219034812283	0.985183088650274	0.77082396914715	0.770059950249766	0.771772932614203	0.997231879702343	0.997264152266543	0.997280293350058	0.997017045492771	0.769757812078187
0.997362058055954	0.999513880061089	0.99694236294228	0.991446037484042	0.984464531906274	0.775250457526093	0.774573720767554	0.776204104779412	0.996697105058494	0.99641087847216	0.99644655060095	0.99648069682989	0.773966844972052
0.996737546011582	0.999495225991771	0.996983142742474	0.99181436629196	0.984681695157227	0.767445987313583	0.766655643513598	0.768385167496762	0.99690504499748	0.996851354295916	0.997071965591777	0.996823481694012	0.766137843917793
0.997944643054813	0.99906799317683	0.99713727215929	0.992130351942274	0.984941439968404	0.773222061054986	0.772382936676752	0.77421985783032	0.997491252464984	0.997450503464282	0.997637739971155	0.99711364609854	0.771872965729217
0.998015129996883	0.999180422276355	0.99726824942306	0.992588494772878	0.985856900526374	0.773233484594145	0.772347406226313	0.774066823310185	0.99751747126035	0.99746935585763	0.997388139838198	0.997227105089863	0.772004253215428
0.998047163142925	0.998812591112754	0.997195954967963	0.99214722694061	0.985388541280487	0.772313173003079	0.771373927962787	0.773077391682896	0.997300805961874	0.997319747037773	0.997242750194953	0.99672134354192	0.771104450256281
0.998007434281303	0.998893758697793	0.997158171172661	0.99218410348395	0.985104921768038	0.773812108334464	0.773024318281818	0.774724109661641	0.997272509497827	0.99719915328111	0.997073967327364	0.997310512704857	0.772628495843412
0.997541289177113	0.999447640653951	0.99706964776018	0.99211431002269	0.984832168787874	0.770792918560145	0.770208322549648	0.771846637902266	0.997483945759472	0.997545215245535	0.997601180883406	0.99733534449029	0.769659127488717
0.9983351073795	0.999280902505997	0.997154577239988	0.99222948072115	0.985056292590423	0.773178942387848	0.772469512673775	0.774185748769158	0.997286967134479	0.99733968272907	0.997227778397564	0.997108422827278	0.77201780696323
0.998702208493419	0.998731354338957	0.997268660224477	0.992489418103862	0.98560374476701	0.773169014374631	0.772230968020099	0.774023971853218	0.997352142507068	0.997353156911643	0.99732152254855	0.997203525097252	0.772002637238403
0.99826147030575	0.999410465779262	0.997228895191747	0.992673778657078	0.985501002032737	0.774926067468962	0.773974988023048	0.775644139097993	0.99752864184053	0.99756689848544	0.997624718152838	0.99741911626106	0.773795922135508
0.9985456558132	0.99914851692359	0.997266361878342	0.992737311663478	0.98580754108877	0.77423997181586	0.773596393333521	0.775208977592563	0.997415670614764	0.997329509187793	0.997535856756047	0.997169673100346	0.773346720601305
0.99874179222885	0.999421532161513	0.997032641405674	0.991792209570876	0.984315625838861	0.770998716638969	0.770424224318894	0.772005108102005	0.997127229506249	0.997213101512507	0.997334602790377	0.99702834362296	0.770056110186468
0.998017155388206	0.999159262862254	0.99710796648533	0.991899840677342	0.98486969656237	0.773573291422942	0.772691452622632	0.774506360528548	0.996887411564246	0.99693389562359	0.996831472219253	0.996915355826652	0.772375425797428
0.997397622191008	0.999293255674093	0.997219191366864	0.992531385446869	0.985660726413732	0.771297835888361	0.770654029009457	0.772131575502337	0.997438115985577	0.997310627716414	0.99758447800898	0.997215540955104	0.770348648257501
0.998588106231825	0.99954751471343	0.997223767536768	0.992636413895154	0.985603974889943	0.774117945832512	0.77331839242023	0.774951963674998	0.99746258404768	0.997590038898894	0.997494804315148	0.997364629017087	0.772990325899502
0.99880748611275	0.999506631246116	0.997129099913137	0.992045764855855	0.984833896488064	0.772419229339517	0.771803188902371	0.77361556191397	0.997163639284864	0.997213229411226	0.997062080808792	0.996944964311949	0.771156046529321
0.997994567575915	0.999198539758327	0.997120913913196	0.992064916504535	0.98487797123363	0.774251631900783	0.773666144251156	0.775328012293997	0.997044965855366	0.996967738451154	0.997008671663967	0.99712471269686	0.773129856861134
0.997950463098564	0.999521117274365	0.997139695510857	0.992307878874146	0.984890979688344	0.774041390775675	0.773556785615248	0.775211935160082	0.997619453232148	0.997570260622644	0.997645822062524	0.99721890349098	0.773275057867037
0.998036652591577	0.99872727462716	0.99699677674269	0.991774927946026	0.984324613641075	0.76959072819405	0.769108856263142	0.770935173056007	0.997477021227294	0.997602754743973	0.997760373152043	0.996943917514757	0.768467357920875
0.998047022470152	0.999258080592982	0.996959705340713	0.991990224459917	0.98445085782127	0.76783143093256	0.76729782429931	0.768940451238237	0.997322375814407	0.997283814270447	0.99702574922301	0.997232705203655	0.76661959774357
0.99807573918816	0.999264147963992	0.997154985085982	0.99218748438916	0.985316221992448	0.771096833219723	0.770297865615777	0.771984416952235	0.9971133241368	0.996962925484055	0.997032372789725	0.99708439551284	0.769801291154546
0.998220382330926	0.999341676081632	0.9971266076907	0.992228370761984	0.985017298408676	0.771266911609802	0.770742906120212	0.772402045197009	0.997135525900026	0.997210310637935	0.997068052893483	0.997136511070264	0.770238735648602
0.997931340301692	0.999297339805216	0.997142594129694	0.992171362558331	0.985098010218606	0.773044329173131	0.772314467808273	0.773959762446848	0.997245098704833	0.997167106630984	0.997370139280447	0.99715634471963	0.772050023529295
0.99897512230655	0.999373303744456	0.997228835683365	0.992527680185707	0.985575446079368	0.770648483027997	0.770000125391625	0.771655591158021	0.997586231496165	0.997533279481694	0.997540731929374	0.997181468557644	0.769487595206992
0.99855666976072	0.998691688063898	0.996976953770185	0.991617845046718	0.984449405275929	0.772876209211183	0.772345416673074	0.773916708648677	0.99702380043309	0.99681213002196	0.997083205588943	0.99671253660907	0.771710476889274
0.998244228992972	0.999286269741097	0.997118331397987	0.9920606000875	0.984767946297005	0.772575060618	0.772042734612566	0.773718888151211	0.997221685986007	0.997116534982472	0.997302246481813	0.996103560583005	0.771589522550013
0.99718642334383	0.999459494976156	0.99712278901633	0.992298494743846	0.985023778761697	0.771060867738015	0.770427890362409	0.772045040238516	0.997404439809469	0.997392288617754	0.997454138623047	0.997190965021972	0.769920836606263
0.997540816003666	0.99964199590442	0.997250705009907	0.992422755455216	0.985520784123717	0.773231996547665	0.772523598762189	0.774203832634509	0.997559005233053	0.997436853121181	0.99766000033908	0.997372239411856	0.772169494720883
0.997632568403501	0.998937964157008	0.997252964994115	0.992499347238094	0.985670165151045	0.773173442671983	0.772296596509016	0.774083118514219	0.997336485589464	0.997318318517817	0.997404811236308	0.99733130987455	0.77200540069989
0.998657329462285	0.998992227265132	0.997259009249128	0.992339227974415	0.985458176516845	0.772806484486028	0.77199525039776	0.773631629603721	0.997536033945494	0.99745241095009	0.99751448490611	0.99723918948806	0.771725140100791
0.998364828302945	0.999295628398052	0.997229943720365	0.992631790364761	0.985769675848296	0.775716227006813	0.774917584750091	0.776484712905412	0.997222571834119	0.997158683891186	0.997193298512224	0.997121645999923	0.774571633666622
0.99821943626931	0.999345277792802	0.997092475558486	0.992276344854477	0.984871896559153	0.773983692805205	0.77340098868755	0.775068589877102	0.997319814973567	0.99721296880014	0.997173544933725	0.99695614748734	0.77287393805444
0.997350338658894	0.99927145974889	0.997106858854126	0.992244753105524	0.985179974133574	0.773239839479483	0.77260410136906	0.774200531554459	0.997189273503381	0.997446170388648	0.997311599580186	0.997251867422396	0.772233173268986
0.998202966082982	0.99914611809164	0.99714097978152	0.992054200066858	0.984787257645653	0.77148655457999	0.77082400583817	0.772601041058756	0.997560179256216	0.997350400379078	0.997592469981177	0.997196785294282	0.770302842200135
0.998189762498717	0.999260008889828	0.997223322877127	0.992071112802414	0.985465654955975	0.771968334112192	0.771309398112187	0.772848843100793	0.997394833523414	0.997152983267462	0.997387570101722	0.996929588480117	0.770926938102852
0.99693671372251	0.99914602568123	0.99710980451936	0.99209067381863	0.984828594726671	0.768866931745999	0.76803526731057	0.769748013745825	0.997081619488736	0.996977544906123	0.996977949881146	0.996529196747734	0.767639339123412
0.998498226059635	0.999167660138922	0.997169639682538	0.99205215362204	0.985135704112514	0.770852285406733	0.77005323433975	0.771828622982853	0.997070934220564	0.997069468321413	0.997106546932104	0.997007210055874	0.76968652094316
0.997750033848295	0.999580390252894	0.9970835332675	0.992026521697682	0.984798812181525	0.77128848632758	0.770724592943106	0.772371833405877	0.99743076356753	0.99729227743625	0.997449856911738	0.99713345000021	0.770261243348856
0.998520015153698	0.999527292664818	0.997225299222954	0.99230201781725	0.985298605981956	0.773265018815949	0.772310662608175	0.774239855726766	0.997280629039005	0.997280546157894	0.997322923594765	0.996793036588385	0.771988282865091
0.997543721040524	0.999194141440394	0.997136082428591	0.992258292575944	0.985077710462431	0.770034117011908	0.769199253258484	0.770945396062886	0.99744650574284	0.99739094778518	0.99725855908721	0.997105450011658	0.768875827640273
0.998735558981282	0.99904642261559	0.997186946129804	0.992486603458774	0.985104096391851	0.77209871207015	0.771468983793172	0.773127836638665	0.99744772749819	0.997272348747768	0.997385858775075	0.997122612119554	0.771210576965711
0.997551691304872	0.999255299154659	0.99706451126538	0.992209283784607	0.984809427231134	0.775046918640346	0.774425432270432	0.776069077577838	0.99706088344639	0.997163803462126	0.996911745103372	0.997130818247618	0.77407451589279
0.997560925121005	0.999389860245172	0.99718610012533	0.992247348201524	0.9851913971621	0.76941153772502	0.768871922162922	0.770456431091728	0.997613216131648	0.997659060566825	0.997576769851274	0.997323948575195	0.768378928267135
0.996682034332063	0.999482620449086	0.997128947048744	0.992298698457205	0.98501978759399	0.769648952169382	0.768833622382048	0.770704707870486	0.99754925209674	0.99760412486583	0.997565418687156	0.997070252954732	0.76836697014033
0.997852627752426	0.999333180640604	0.99719077248591	0.992237524422373	0.985364953617245	0.770617369722466	0.769793566493529	0.77147950637742	0.997244441976377	0.99725242621386	0.99731804424188	0.99704942840986	0.769472426847058
0.997279143406684	0.99960582033551	0.997036812291193	0.991978942349108	0.984660644951856	0.775113158833921	0.774691081938593	0.776317513945138	0.997135448924564	0.996877642486137	0.996879325475646	0.996953338865713	0.773991477622477
0.997875300982875	0.999697955421146	0.9970484000879	0.991863404443948	0.98473314949869	0.772097581795452	0.771270766109972	0.773163512873916	0.997016998527335	0.997120596007057	0.997137366713372	0.996768565250857	0.770664636712926
0.997990175007864	0.999058819364054	0.997216468675994	0.99249434939069	0.985520660405533	0.772783095930787	0.771812544081523	0.77344318349003	0.997604458847975	0.997554761285545	0.9975774525315	0.99730383685853	0.771739041554949
0.998024564349238	0.999424589400855	0.997194749050457	0.992570032232202	0.985442730247676	0.770506726303825	0.769689567333167	0.771380645746322	0.997630614559394	0.997544415493812	0.99741981546535	0.997193869861106	0.769290606333186
0.998711831428608	0.999194396361933	0.997085467510015	0.99196989223453	0.984718070290369	0.771722258909756	0.77109158462291	0.77277026893784	0.99688711392719	0.996833481175105	0.996713526304563	0.99653486737123	0.770627241792633
0.998179924814905	0.999377307546824	0.997218453142559	0.992497249713603	0.985524442506232	0.77123963272329	0.770446766126475	0.77209682529684	0.997440796897066	0.997149180902293	0.997322086743704	0.997346356428103	0.770133687500621
0.997273734864458	0.99947426440374	0.997062408197535	0.99208882985452	0.98462470001174	0.772978291712529	0.772289777674455	0.773985478179945	0.997089585057342	0.997085791936208	0.997151604686686	0.997083410121665	0.771917525554499
0.998392010932246	0.999262856017383	0.99718541367948	0.99246968576939	0.985326025902448	0.774851889279289	0.774052022452338	0.775746648896936	0.997206593003295	0.997227557960693	0.997368728542703	0.997188215462686	0.773768687709911
0.996881313001896	0.999554257521145	0.997114782503128	0.992098464636225	0.984973047755394	0.771141585115252	0.770614823920397	0.772357682032225	0.997254724655215	0.99723973978786	0.997361917825497	0.997285404678718	0.769869692171839
0.997940261630168	0.999551222477403	0.997306961328984	0.992749386370798	0.985876761474777	0.774212006044755	0.773342435055236	0.775045254712926	0.99740590724808	0.997309336673228	0.997221279740558	0.997144266258694	0.773153389867146
0.997984391222455	0.999362446415567	0.997191302980955	0.992239005944368	0.985183912171008	0.77431829595148	0.773434348461893	0.775218788842839	0.99698045390768	0.997294621861497	0.99739525657278	0.996943844585158	0.7730821977127
0.998106310332145	0.999359694746338	0.99725422061291	0.992719196397438	0.98554037711431	0.77216298620834	0.771425031901056	0.773033092874185	0.997648259755995	0.997663205623566	0.997703741291925	0.997440256876874	0.771382017941363
0.997884776705428	0.999465754468238	0.997162984242272	0.992089606700234	0.984815343155533	0.774628730978155	0.773754468459665	0.775475338302353	0.997280106404037	0.997251483422038	0.997364506189813	0.9970910301693	0.773696474951412
0.997339234856257	0.999359548750335	0.997112292767884	0.992289060115847	0.984953794883875	0.771342538684139	0.770719364863786	0.772456928075598	0.997420596972542	0.997386770371012	0.997370399801754	0.997139616757142	0.770343685311888
0.99750927444382	0.99879194593249	0.997179539858632	0.992442934639283	0.985312880937989	0.77122968847967	0.770718945151693	0.77237176353028	0.997742810242092	0.997565118143327	0.99766033231518	0.997361169021616	0.770116312369088
0.998190466214398	0.998852359177067	0.997044246981213	0.99172404441561	0.984482641830693	0.7713357574647	0.770843390232628	0.772477186991853	0.997170704406798	0.997090857387325	0.997234317894343	0.997091324664396	0.770175173292282
0.998287950012973	0.999151832999096	0.99706175232308	0.992173119334193	0.984730447711775	0.771674216781526	0.771166766571376	0.772764751815292	0.997185333782136	0.99719091898455	0.997117703364485	0.996944728191131	0.770757566901895
0.99748994255504	0.999372990644877	0.997179311452595	0.991948690182717	0.984924889211506	0.772587875674949	0.772027166221705	0.773761104430866	0.997299005527284	0.997225146202292	0.997228958593078	0.996861388024117	0.771517458564881
0.998353589709571	0.999024907711665	0.997099244843608	0.991926231751783	0.984751577590283	0.77326196567669	0.772520351816697	0.774325671641436	0.997265709065827	0.997179244648722	0.997164782990966	0.996743796891406	0.771997982927396
0.99786241502349	0.999237764593105	0.997074581116819	0.991956200028738	0.985080439582486	0.77101122833424	0.770273836928429	0.771836917480627	0.996997908782108	0.996690062650492	0.99663669827082	0.997132383179917	0.76999476876161
0.998125809524472	0.999435106534228	0.997212958586756	0.992220138800503	0.985266859930631	0.774531351839869	0.773685623497626	0.775437284860775	0.99704174396776	0.997273014418505	0.997025576574607	0.996922315832288	0.773298045990844
0.998028401054072	0.999408046310296	0.997098835319446	0.992349549419204	0.98507418242163	0.772232727825959	0.771684766901972	0.773299922399741	0.997268236673577	0.997193665644783	0.997457776914696	0.997004761918966	0.771156522494185
0.99685719090324	0.999705926890555	0.996990798702816	0.991867881912668	0.984100339723934	0.770638827561266	0.770185816270303	0.771920574632018	0.996878848148578	0.997111027749596	0.997198766850586	0.997038665981588	0.769502349927923
0.998076686258397	0.999127561535578	0.997189597755285	0.992338814070962	0.985515994339718	0.774920199913234	0.7740596690681	0.775842549493346	0.997443262632858	0.997396837942344	0.997510180679865	0.997116614479048	0.773614986504307
