# Supplementary material for: Empirical comparison of cross-platform normalization methods for gene expression data
Source: BMC Bioinformatics. 2011 Dec 7;12:467. doi: 10.1186/1471-2105-12-467 (PMC3314675; doi:10.1186/1471-2105-12-467)
Supplement: Additional file 4 — Raw bootstrap results for all statistics presented. [file 1471-2105-12-467-S4.zip › bootstraps/figure4/equal_ABI_AG1_rsquare_boxplot.pdf.csv]

resample.1	resample.2	dwd	eb..par.	gq	mrs	qn	distran	xpn3	xpn6	xpn9	xpn_mod6.	no.norm
0.99791263038336	0.997748736665624	0.996477305429627	0.99099122208822	0.986210237508705	0.723368380089752	0.71876911798931	0.722821146400321	0.996206680853376	0.996179194317906	0.996208149692757	0.996152805495392	0.712838644098675
0.99711071585358	0.999004823765802	0.996422643380744	0.990930661418699	0.985801598349993	0.723530265784105	0.71936107337646	0.723053172655241	0.996700248773455	0.99657167896746	0.996619733561768	0.996668241649936	0.713389262973467
0.99840630978348	0.999059161727244	0.996525622433831	0.991266312705222	0.986406071731411	0.723626378008126	0.719354332961818	0.723049889436302	0.996537315545763	0.996292229645343	0.99644857134574	0.996360312476494	0.713098009317622
0.99744310909707	0.998347368877077	0.996470599816184	0.991097157290187	0.986199296703368	0.724187379866025	0.720131579365033	0.723928324664661	0.996577055254786	0.996584693474887	0.996735154822728	0.996584666901837	0.71403360637727
0.997933563652958	0.999316086392055	0.996604101287257	0.99145857053714	0.986450137331754	0.723277164545906	0.718816186592142	0.722570868462242	0.99653573074908	0.996580614967269	0.996554105960532	0.996589904598237	0.713045976849812
0.998643735286052	0.99885885214906	0.996425370710915	0.99092667726334	0.986085533600697	0.724345569597874	0.719957539130983	0.723946671951341	0.99634948694374	0.99624592324489	0.996248250904426	0.996278207331914	0.713977485816768
0.997680139420628	0.998858077863088	0.996510936403231	0.991034916289384	0.986242913872428	0.722679981698518	0.718315600248704	0.722051592603064	0.9966014398347	0.996404140626148	0.996494812264266	0.99615656823597	0.712163120498016
0.99845129792841	0.998523844180228	0.996498427543223	0.991112982895247	0.98623801823824	0.723039126042043	0.718549964195967	0.722238608218932	0.996540133340911	0.996504088735844	0.996630054353373	0.996498553484771	0.712593497442621
0.998058089827723	0.999169611485588	0.996514715075192	0.99115012113625	0.986296580902145	0.723083202326753	0.718913737128477	0.722731230794574	0.99671612969557	0.996473652747327	0.996609464028964	0.996413232135593	0.712635082681996
0.997964955154268	0.999159066928556	0.996462956609167	0.991239257154187	0.986222076760466	0.72752134463972	0.722873187191596	0.726987917429493	0.996418128974092	0.996333240778182	0.996170109248848	0.996525532717053	0.716951293454435
0.997783502941712	0.998975808460397	0.996359233493893	0.990774640618288	0.985538688330686	0.723488676526634	0.719475208059407	0.723339338376103	0.996673237579364	0.996464853868778	0.996517315729206	0.99640058210658	0.713117452128426
0.997755674302815	0.998594547829654	0.996484278398776	0.991115605161181	0.986215313423383	0.724077222410168	0.719739399840204	0.723659755643881	0.996541621811535	0.996447796014228	0.996624425399732	0.996568216955704	0.713707196085038
0.99803280398316	0.999191099172974	0.996556353788177	0.991146377566249	0.986226594730645	0.720780032959496	0.716691638081024	0.720147446725718	0.99667064082693	0.996556916324245	0.996596709973908	0.996511077979247	0.710661817645116
0.998090268774531	0.99911656347621	0.996210376631242	0.990286799251237	0.985220379898005	0.724570569533591	0.72035868971991	0.724223401039148	0.995917297848963	0.995861246662362	0.996034422495806	0.99617736845914	0.714225710474452
0.998322281840723	0.998077393888927	0.99644607570481	0.990753660976227	0.98564993930174	0.720577183641733	0.716796525475557	0.720356032006129	0.996560683696114	0.996484816761906	0.99656575210331	0.996650037931465	0.710484327946379
0.998883016441425	0.998844601090088	0.996405855144927	0.99107371180099	0.986016937884486	0.723020305251083	0.718263255406239	0.722460557759115	0.9965638827366	0.9963884426052	0.996587836771832	0.996222263640585	0.711957332919651
0.997398265138465	0.99873254075097	0.996611147892057	0.991346548743626	0.986480901708893	0.721288952840686	0.716953403303334	0.720615387120894	0.996868078680571	0.996765032010874	0.996581013127865	0.996731855424821	0.710891044924745
0.997871855731399	0.998207756681465	0.99656252266293	0.99144141756515	0.98643483141123	0.724222097742332	0.719880664999716	0.723805414388546	0.996724943616565	0.99664702408742	0.99671645228682	0.99675544344342	0.714024200087761
0.99769774615277	0.999085278998156	0.99629960746674	0.990448348550755	0.985627013710936	0.722825944731639	0.718910471603858	0.722392561282588	0.99640245639257	0.996275629514576	0.99630861488136	0.996440789688778	0.713098042848414
0.997737149629624	0.99834211523812	0.996409250137173	0.99059725097488	0.985614552763395	0.722306291978015	0.718470798964087	0.721943081486313	0.996266081034692	0.996132811193052	0.996248433772745	0.99618034778962	0.712437003617131
0.99801232904384	0.998467302078725	0.996508333756604	0.991361150868986	0.98629614083551	0.723395828431236	0.719293895338885	0.722911261217517	0.99674403585561	0.996629142248133	0.996767499648058	0.996719418066028	0.713527483288895
0.998084810653004	0.9993571157454	0.996603235374124	0.991361666186316	0.986510988421412	0.722779751039494	0.718615928784151	0.722256464778697	0.996639393148756	0.996505497934743	0.99663559391394	0.99643988595721	0.71232546323369
0.998027917836072	0.998712834308572	0.996532432574944	0.991174280755294	0.986066149330737	0.725197842498474	0.720787652637562	0.724752451295137	0.996440562801882	0.99630816459078	0.996475511837117	0.99649170313619	0.71487712774382
0.998065283225193	0.999011303289163	0.996512839246912	0.990966737015778	0.98595698404451	0.723686241462902	0.71956982997766	0.723085103700569	0.996292864326209	0.996099005176634	0.996277702513015	0.99635621594803	0.713369638625235
0.996528874368854	0.998300694323554	0.996504814793404	0.991351317023584	0.9862727873136	0.726187511447568	0.721714089559903	0.72571129331903	0.996574739886274	0.996555566754764	0.996628197828614	0.996373226638758	0.715728389432922
0.99842470661538	0.999102547805601	0.996519494265473	0.991146106169855	0.986372751558497	0.723191216501724	0.71886905202627	0.722486631409784	0.9965611518955	0.996457460315905	0.99645661686443	0.996458314998487	0.713028741985887
0.99792968973233	0.998722953036654	0.996439053152897	0.990976481196386	0.98597291654608	0.727441818138084	0.723148014263399	0.727088369318665	0.996228955242983	0.99608703986904	0.99609970643702	0.996269317771236	0.717272495733833
0.999102047264937	0.999114305273402	0.996336729767602	0.990718462768042	0.985766380500274	0.726466860658816	0.72227821476453	0.726154816141938	0.996608451151217	0.996369374433158	0.996734115219928	0.996536599555935	0.716261434229373
0.99824613902413	0.999253829621132	0.996425707348763	0.99091771345336	0.985898750252156	0.722687313628267	0.718383848318256	0.722274370565499	0.996392878051608	0.996337275612146	0.996476392021384	0.996292139155834	0.712242198583374
0.997917614676904	0.998511371098934	0.996510665685969	0.991180394240502	0.986149123137584	0.724313919512294	0.719930636979898	0.723885191471141	0.996521819635842	0.99652033023601	0.996468299118239	0.99660163031133	0.714087079685025
0.99834158991434	0.998446345770135	0.99639111093149	0.991032031729096	0.985966929926004	0.724237141437905	0.71975333879949	0.723837037186698	0.996685798121485	0.996423263731885	0.996640769375585	0.996619974300358	0.713946409698472
0.997643426512284	0.99868880951938	0.996452323521888	0.99087471369837	0.985953347050183	0.72493550235616	0.720590743089061	0.72433192698374	0.996357084076134	0.9962425259907	0.996376762119832	0.996007880677283	0.714388050952762
0.998128851050334	0.99815352198353	0.996423118519772	0.99067247434064	0.985967763080272	0.720969879519886	0.717180810153835	0.720655156422474	0.996466090319332	0.996411817479882	0.99648274855003	0.99645634797181	0.711278472860237
0.998540366153946	0.999159731130326	0.996417778330515	0.990626417898533	0.985651546440936	0.723777292630446	0.71970233528583	0.723238865058142	0.996232669744487	0.996268540822148	0.996347643092953	0.996254324453396	0.713998430935853
0.998651324873526	0.99873527920259	0.99647959741181	0.99122905169029	0.986412709587075	0.723349609645495	0.719023904341067	0.722720426553014	0.996630822823686	0.996580611766936	0.996663948586284	0.99669031650036	0.713057580854992
0.9979423652697	0.998807546769669	0.996459667278372	0.991117400662407	0.986165849035024	0.722892254810967	0.718553909200305	0.722301667481266	0.9965908147782	0.99668768907943	0.9964472682	0.996340372205009	0.712914411345466
0.997605647766411	0.997941772411742	0.996662783941297	0.991732743779186	0.986920128312876	0.725495367245042	0.721216374106949	0.724985410467527	0.996968019025528	0.996898059806906	0.996820558098568	0.996836283825123	0.715553008968931
0.997743555108407	0.99797272152633	0.996444147065172	0.99098231324444	0.985953377253153	0.722970344590729	0.718767356424136	0.722716931576545	0.996248523032578	0.996228835659286	0.99628603301886	0.996158927121202	0.712435143115834
0.997953870430426	0.998543115213626	0.996505460880227	0.991107698932355	0.985944414200992	0.722254655534227	0.718096330242054	0.721984530190666	0.996644589607976	0.99657412820337	0.99657896174664	0.996631910179528	0.711614830798436
0.997498399479962	0.998667667175646	0.99655378659741	0.991042457150292	0.986063101728176	0.721466941515415	0.71749218881287	0.72087254224969	0.996434125996255	0.996413472746347	0.996414189008445	0.996128070420907	0.711704840258435
0.998093256809097	0.99849973090866	0.99649142971074	0.991225180655656	0.98621450487224	0.723918223734322	0.719900660537638	0.723425368686765	0.996675495637573	0.996592578234988	0.99649999820999	0.996587958212614	0.71391746049116
0.99704750657554	0.998959384592408	0.996414507261676	0.990929795623332	0.98586621053996	0.721454937424539	0.717631258564327	0.721249964291125	0.996580751912918	0.99641875828376	0.996591284639539	0.99599519817474	0.711299781557838
0.997760095129749	0.999083123195982	0.996462567986613	0.990911104685549	0.986021419582258	0.722014432032046	0.717897945477674	0.721486019033871	0.996482290273458	0.996297271795846	0.99640995036346	0.995915877375515	0.712051276498222
0.998723886624917	0.999229805438964	0.996485500805295	0.991198352013733	0.986309863432985	0.720823659348582	0.71651875954891	0.720065153282099	0.99687633243673	0.996782168402361	0.996706313051148	0.99679134398148	0.710670194321686
0.998426925546055	0.99873794083316	0.996173157746346	0.990046260290984	0.984636705697403	0.722824036397916	0.718857089257726	0.722547567513167	0.9957359778865	0.995697631966056	0.995632371129223	0.995906151447942	0.712697931471741
0.99833261924899	0.998697206400918	0.996641308527405	0.991602034814606	0.986834517083016	0.72311560380527	0.718896774866498	0.722585763802043	0.996848543727557	0.996695976121879	0.996895774721344	0.996947731624733	0.712935696696761
0.997995224708656	0.99898926197659	0.996446488371456	0.990817161904229	0.98553934559808	0.72208579933883	0.718247275215123	0.72184157935349	0.996488566087706	0.996376192862134	0.996444606655085	0.99654522475028	0.712127718881244
0.99821956447354	0.998388673460633	0.996474440022692	0.990774161990926	0.985938637857407	0.723220839833015	0.718922626147656	0.722627066048087	0.996197813033367	0.995991358297414	0.9961357983604	0.995705836459514	0.712769848984297
0.99820193015599	0.998107767331568	0.996399652976553	0.99070765123261	0.98547441908129	0.725469755740476	0.721362070484374	0.724978665499085	0.99633181290475	0.996079828310022	0.996217552931511	0.996068774701517	0.715392409470954
0.998148802846308	0.998998663585782	0.99640864768012	0.99077407109499	0.985458523752746	0.725255244123062	0.721036566419667	0.72492315646373	0.996088866619563	0.99596274347214	0.995976268013478	0.996089930659613	0.714900915340623
0.99813169529505	0.998784685878397	0.996364766586067	0.990815497551473	0.985761257986193	0.722601764377622	0.718471792345633	0.722152766896386	0.996315881761373	0.996220464592197	0.996343554718598	0.996287795400608	0.71265556981348
0.998108450646497	0.99847576368254	0.99623531733503	0.9901631594811	0.9851618086846	0.721192345415248	0.717429268651362	0.720912451862192	0.99621504257095	0.996222775307898	0.996199738950058	0.996102107515612	0.711369815442262
0.99783309979493	0.998698671131688	0.9964154801444	0.990869297742184	0.985763648324752	0.724086859073534	0.719948160417557	0.723609214305154	0.99634933939575	0.99622271988128	0.996236217413786	0.996133318472182	0.713914907626566
0.99693140042184	0.998447566027684	0.99655022960232	0.99132927389843	0.986639366275862	0.725227851689751	0.721178695434052	0.724867976560192	0.99692080763974	0.99681438514912	0.997004739464396	0.996908728711417	0.715321417410177
0.998101297363212	0.998850209857459	0.996468117025767	0.99103085852301	0.985993341875045	0.722948266854069	0.718962850172709	0.72238181074436	0.996556067594966	0.996459247382458	0.996579693699548	0.996382902782635	0.713535671326564
0.998803531290712	0.998539479482132	0.996537597332278	0.991180533949075	0.986348679113025	0.722801592888992	0.718517171879498	0.722213200188252	0.99639914975129	0.99617864123987	0.996329107517533	0.996539329056706	0.712747441235091
0.997841573217246	0.998642110022743	0.996438159318673	0.99094847033111	0.986147712596286	0.723244686063475	0.7187712280383	0.72275685561686	0.99644009481054	0.996407558399003	0.996476370057642	0.99640736048209	0.712427478422485
0.998562080733494	0.999025299473275	0.996626827406405	0.991560117587182	0.986782137102289	0.723771395009542	0.719625912230896	0.7233492704126	0.996825219146553	0.996757508771972	0.996702198297662	0.996830194750158	0.713727402318176
0.997871879422865	0.99883674612613	0.99645546175631	0.99115462409532	0.986186507042194	0.723616106091261	0.71933653668316	0.723199724229866	0.996548254902168	0.996546358839854	0.996599768690676	0.996728231884866	0.71350433787515
0.998316546723412	0.998804287565966	0.996463732106703	0.991087133218118	0.986259748697765	0.723225264297464	0.719079485000744	0.722723312732719	0.996391020468653	0.996279557419376	0.996370680956131	0.996216193071949	0.713190179625045
0.998015501410706	0.99911219566597	0.996562779773908	0.991569616007027	0.986737743272	0.724221892195919	0.720011554233028	0.723836074354428	0.996890573730923	0.996880998209636	0.99704103852778	0.996683858762773	0.714251472028368
0.998210929064637	0.998147973400958	0.996611688462005	0.991327572467365	0.98660506519316	0.720730629249845	0.716398769703417	0.720120183686406	0.996786592748547	0.996758548729432	0.996725551426567	0.996714386291578	0.710355832469888
0.99839111063847	0.998553559066821	0.996535450409093	0.991157064754605	0.986184355342798	0.724107158270427	0.719866859848886	0.723575963913575	0.996494786785485	0.996388634541547	0.996508658136653	0.996509930437061	0.713979450607531
0.998609840982797	0.999116408676413	0.996455693975031	0.991053685710734	0.986024154830837	0.724211494412932	0.719904321153524	0.723726692512284	0.996525390287798	0.996591773246074	0.996443983025005	0.99649419314851	0.714059460270195
0.998382892384533	0.998984430149783	0.996478476857482	0.990775786432284	0.986047477821603	0.722687379581226	0.718478943698088	0.722194967203038	0.996366390197626	0.996324391419928	0.996396798026245	0.996406394409157	0.71217368429512
0.99815510207285	0.997589965554545	0.996573798275155	0.991340474507418	0.986197177647053	0.725255230533106	0.720804944009546	0.724816004896093	0.99665079330681	0.996551905059341	0.99654036965418	0.996645769889276	0.714549695670998
0.997762143847136	0.99953473900461	0.996494815961193	0.990833300949115	0.985820725982284	0.722398904764125	0.718191930339261	0.721824683266996	0.996485939654254	0.99634193423407	0.996423806048587	0.996253629090842	0.71190101835783
0.997040617338395	0.998933440423627	0.996468475615305	0.99080679854576	0.985751357533076	0.723314449851171	0.719205988818567	0.723120688317754	0.996525282693897	0.996364606605947	0.996301127578513	0.99647307887173	0.713048167579237
0.997628754573875	0.99832533514343	0.996429569553464	0.991044223447707	0.986155427764131	0.722681638548114	0.71863579340171	0.722272967427142	0.996470156441666	0.99644725216974	0.996495023495246	0.996318212660953	0.712989990896344
0.998309988450678	0.999012408870576	0.99652543419972	0.991124197775487	0.985995353704518	0.723650393359776	0.719567318960817	0.723215904333769	0.996455225896946	0.996264783368301	0.99652123997732	0.996438113266916	0.713686759045483
0.99809651307129	0.997760002172135	0.99644343401668	0.990565728655992	0.985375536821104	0.722181757686144	0.717953662280518	0.721423986628088	0.996388846634558	0.996405978872016	0.996362358423186	0.996320883356332	0.71224082383084
0.998079368945417	0.99921082201371	0.996475253484584	0.990961883878825	0.985801840634173	0.723021084100343	0.718820418746149	0.722536948501929	0.996487299682627	0.996395261737373	0.996362491528264	0.996260295901714	0.712475035567952
0.998076261341048	0.998878042904645	0.996443686439548	0.99080112282136	0.985508407811924	0.721041478650952	0.716448659717324	0.720435938687504	0.99627061959635	0.996165686378629	0.99618556719682	0.996245385754772	0.710067025164099
0.9976469704391	0.998821725083628	0.996386271737334	0.990644916714496	0.9858123489229	0.724603189762651	0.72038814011958	0.724143561354414	0.996140638767433	0.996085711387663	0.996098164155938	0.995868526644046	0.714719307240893
0.99696861625101	0.998747958137905	0.99656821532926	0.991335073277295	0.986406420583236	0.724282831395863	0.719866434140864	0.723650976249149	0.996729809908742	0.99652409258411	0.996551235389003	0.996340267938961	0.713683392762546
0.997792034662054	0.998908733450978	0.996248736329965	0.990008761666915	0.98494524181163	0.720628961676543	0.716689369386527	0.720227746045331	0.996228987061358	0.996070143596574	0.996272970286613	0.996316814415927	0.710471516724576
0.9972153562147	0.99862608113122	0.996453776777186	0.991084203125353	0.985740452898533	0.722738946077246	0.718601824669886	0.722467345052642	0.996719131469342	0.99656312531132	0.996583349484266	0.996573976581858	0.712361980737736
0.997805762150403	0.99859331925976	0.99644230396538	0.990776042343103	0.985778913609938	0.721470226978427	0.717373926081492	0.721009957068047	0.996311596951864	0.996173560811129	0.996225355010662	0.996104099841663	0.711238833953975
0.998126365483432	0.998367556963705	0.99639141935857	0.990752254100434	0.985654170959022	0.724479136983575	0.720344182071747	0.724255821369312	0.996090846746795	0.996105911097626	0.99605771145236	0.996302780649321	0.714185125995524
0.998096225413027	0.998705248714853	0.996448829852384	0.991090734315301	0.986338832754758	0.723155236784536	0.71895364851894	0.722764283766443	0.99634422612561	0.99608606176638	0.996302948837072	0.996325852495844	0.712618604458868
0.9975738051972	0.998562938544665	0.996349887871196	0.990404567988645	0.985675911697434	0.722060622702672	0.717931863264098	0.721635283354085	0.995962304647819	0.996112479621084	0.996170147337927	0.99622477696446	0.711843121860428
0.998259726659679	0.998924085033668	0.99652313085239	0.991289395874564	0.986391266494023	0.723243684272267	0.718878677554072	0.72272725600405	0.996657523010558	0.996623115912304	0.996622877858337	0.996555186349824	0.712870892936567
0.997599520778062	0.999194624347652	0.996427370653122	0.990588384672655	0.98587627546679	0.723133628739949	0.718842685632709	0.722652134102681	0.996358556368148	0.996155430920397	0.996282259241736	0.99616873676338	0.712635301515013
0.998234673953468	0.999142192623041	0.99640728418368	0.99064660883986	0.985612721604025	0.723332779151496	0.719138765119448	0.722863895429913	0.996478978052964	0.996295197966959	0.99650452983622	0.99618364912302	0.712988170102029
0.997442508939995	0.99892590160444	0.996330904130103	0.990728604558016	0.985844331295398	0.723723626711473	0.719299867387681	0.723294871441889	0.996289982055334	0.996149504667314	0.996341117033513	0.99631550715656	0.71315101182699
0.998093051086096	0.998784762831916	0.996521108395542	0.991115216626382	0.986049263365458	0.723589479415482	0.719534075553862	0.723145569476742	0.996521622692986	0.996341174872987	0.996363399915494	0.99629105084612	0.71345186755859
0.997351803961372	0.99924974084362	0.996494796990057	0.99124907438165	0.986054967870207	0.726228494002974	0.721695486521998	0.725798371971498	0.996714077131578	0.996660802224418	0.996743669915632	0.996666967121617	0.715701467298272
0.99815684419646	0.99849573794382	0.996679333822517	0.991641696318044	0.986925333273444	0.724827687244663	0.720338572368947	0.724150182734794	0.996864816329338	0.9967698306731	0.996799851051425	0.996864010898853	0.714635041034685
0.99818356062776	0.998744827071877	0.996448966067393	0.9908370981011	0.986146637323115	0.72391496182535	0.719702216591072	0.723309775975409	0.996322030912758	0.996259599965017	0.996268237255917	0.996428253471507	0.713868201434249
0.998487362335873	0.998739913075605	0.996479555929892	0.991013381667096	0.986107834261405	0.725823738204785	0.721161268630641	0.725127097715858	0.99622648203277	0.996159277406748	0.99623083571336	0.996141096042824	0.715125298833187
0.998234937736622	0.998988399012312	0.996559686604937	0.99137661219363	0.98643473336465	0.72504599137226	0.720792016947525	0.724573636490122	0.996724904137796	0.99661409289629	0.996672571430662	0.996421951308563	0.714927543587647
0.99709201987811	0.999032395760036	0.996461715893675	0.990955186347416	0.985758298927483	0.723714474023757	0.719576809920944	0.723406408520582	0.996440321237637	0.996410724760157	0.996310485348901	0.99636420927248	0.713230415359403
0.998499966263393	0.999093497921982	0.996630494610074	0.99166185661095	0.986469029654096	0.723922405530677	0.719495965045944	0.723336803476407	0.99687257761555	0.996892413942843	0.99679471664043	0.996758781619155	0.713674299605992
0.997607938618648	0.998928315630268	0.99643021635748	0.990846878771703	0.98589016764543	0.722112648133241	0.7181063496213	0.7217421126057	0.996424683937152	0.996254976518262	0.99648670727314	0.995973435003384	0.711901926981538
0.998146182319531	0.999115709207845	0.996346997705392	0.99082904846676	0.985759074914854	0.721432765739001	0.717143787868912	0.720890920165223	0.996489617422386	0.996422778240461	0.996373928373716	0.996429444743708	0.711087254040369
0.9982385397132	0.998529273308098	0.996451294566936	0.99089982217388	0.986066462211584	0.721624628099685	0.71752322903812	0.721093629249237	0.996481511764356	0.996337468493064	0.996299116741938	0.996202930258664	0.71146896309907
0.998498634764644	0.998388540099762	0.996571646445274	0.991420816811605	0.986511942757577	0.72412434765248	0.719973421355058	0.72380898772915	0.996692725799048	0.996587946924119	0.99665940719975	0.996746155235094	0.713683468128891
0.997770187561049	0.99918252399841	0.99643671354809	0.99099569349654	0.986296557824498	0.722823334772755	0.718388833541235	0.722373501005104	0.996350669213422	0.996479849040703	0.996588002514576	0.99629893601808	0.71213212045046
0.997821819919405	0.998461523554213	0.9966773181015	0.991757948200862	0.986945636738786	0.72354718357035	0.719328602715607	0.723199034524371	0.99698241761542	0.996931751695867	0.99697413224445	0.9969127857224	0.713033564225525
0.997806928172206	0.997898278583977	0.996478499588727	0.991118152858969	0.985825382078422	0.722749320388017	0.718182683786519	0.722116762245915	0.996755743465217	0.996666244047117	0.996812002030489	0.9965377681865	0.712284745506668
0.998165169167436	0.998894611813145	0.996680094669781	0.991693957092457	0.986844074844294	0.72381708670776	0.719578970727351	0.723160008005396	0.996771019995868	0.996523149227676	0.996683099461944	0.996680016837268	0.714020393003905
0.99663301488119	0.998069795798164	0.99611176902012	0.99001818222555	0.98482025542784	0.723509259049777	0.719146373847585	0.72306927412405	0.996112459294964	0.996135794820806	0.996108124467897	0.996427333416643	0.713119828037725
0.998221218971164	0.99932743084171	0.99637422832351	0.99122162371861	0.985856916899727	0.725887532080989	0.7215577451758	0.7255992882793	0.996815176733476	0.996576968791035	0.996494591927064	0.996741823850482	0.715332130042953
0.99833041288802	0.998554419809144	0.996502021656308	0.991069745260958	0.985868386275842	0.724078223258392	0.719976207981594	0.723516965579818	0.996323274738648	0.99596188084224	0.996166440678576	0.996159403132224	0.714208254284695
0.99812005819949	0.999032883447323	0.99656421087703	0.99130187291675	0.986256212896869	0.722031941117262	0.718115288161004	0.721556388955807	0.996557027259457	0.996499085083058	0.996418566338818	0.99653417375329	0.712190745843125
0.99832827410597	0.998893176455056	0.996356716673282	0.990860019694126	0.985602038977865	0.723271756125447	0.718987126201919	0.722940859974165	0.996703169509417	0.996394570180107	0.996437192509447	0.996381792208225	0.712642970593071
0.997206014571401	0.998023168099903	0.996483458945854	0.991123919159468	0.986060151845744	0.72394853653114	0.719910417005732	0.72358493611394	0.996487524630566	0.996428441200402	0.996538043076723	0.996112513578628	0.713884328212203
0.997907815638644	0.998773912661516	0.996524489376323	0.99099797275978	0.985861517618718	0.722582980666726	0.718197304288436	0.72213014468716	0.996519260764576	0.99638997392597	0.996353503273726	0.996322675651031	0.711822309740369
0.997842079557178	0.998281247137145	0.99631257127863	0.990798280826808	0.98553299398556	0.724046291757846	0.719827492495917	0.72372146878979	0.996133556166492	0.9960039812513	0.99611331107522	0.996016505246386	0.713444578931528
0.99818654276415	0.999221857537752	0.996536703430697	0.991144675238176	0.9863536313071	0.723884603174762	0.719540213965729	0.72323624223739	0.996406593370684	0.996229936900032	0.996273862696835	0.996390703220902	0.713400432556235
0.997652529949723	0.99851594855449	0.996519109986388	0.991236380149524	0.986416410265089	0.721656881625408	0.7175675417265	0.721266477858249	0.996673638559005	0.996385681375897	0.996624090269385	0.995989845298873	0.711262757249263
0.997091383977584	0.998915982414954	0.99622485276347	0.989946686867497	0.984919426733296	0.723739594647194	0.719643473877039	0.723441461691286	0.995782570105293	0.995758016824933	0.995691354142	0.995835622401296	0.713602454532314
0.996656831736586	0.998820614847384	0.996560286445273	0.991278777940374	0.986356809340936	0.723460067475891	0.719168115312089	0.722911873535895	0.996776939640033	0.99660813874337	0.99672329248349	0.99660372080283	0.713330851218837
0.996354350242178	0.99893270603202	0.996326181103899	0.990667673333664	0.985372062068121	0.722840692124418	0.718788303204013	0.722295801809523	0.996232791082658	0.996132313077155	0.996000462579732	0.995992583264233	0.713059141413526
0.998484293709555	0.998569769214458	0.996428485954915	0.990762850064874	0.985740196764156	0.72508474557574	0.72045665195175	0.724657488614852	0.996396369388356	0.996307854471106	0.99659835221028	0.996156188874977	0.713952655414054
0.998534508345726	0.998689172690312	0.99650954531382	0.991133261321032	0.986151769187614	0.723814003544791	0.719371524153551	0.723289240501952	0.996566414373987	0.996324571127402	0.99631725251566	0.996582205204	0.713419771415257
0.998243886857965	0.998552483714745	0.99656352347358	0.991468511444036	0.98637638455189	0.722988981086038	0.718971398553165	0.722519648511871	0.996824839508817	0.99686228142379	0.996848464048567	0.996901124507476	0.713073665346046
0.998155482680738	0.998708353435684	0.99630854563095	0.99061414365979	0.985393473157336	0.722717271891202	0.718508178800584	0.722310556995066	0.99613624374618	0.996018584442455	0.996165044486787	0.99609744934715	0.712668104894979
0.998298982527048	0.998240512716149	0.996556248635906	0.99148290738575	0.986252791463528	0.724590829392561	0.72019366189209	0.724084285579405	0.996728446241848	0.996575167324672	0.996615994814156	0.996659282681364	0.714337734930179
0.997999665034877	0.998354999588653	0.99656186787201	0.991357254945645	0.9863398149549	0.723801418058751	0.71945465699549	0.723364477603345	0.99648846044983	0.99659128219027	0.99665395471724	0.99635178187317	0.71341877787979
0.998271408864782	0.99848748926591	0.996365433018662	0.990580751547773	0.98592074061323	0.723679168746638	0.719376594628291	0.723170943974603	0.99611146118806	0.996075697446818	0.99608014215112	0.99591136479506	0.713185552892965
0.99714354205528	0.998464155092523	0.99663225226573	0.991398093869846	0.986362378243538	0.722436687866569	0.718240903603411	0.721978006732907	0.996867239826462	0.996612683637508	0.996783730881116	0.996534647329197	0.711954904529573
0.997760442707164	0.998509796428456	0.996379284580128	0.99083843616894	0.985586317338004	0.722583442632386	0.718424654456005	0.722270510835168	0.996342900935096	0.996077220448914	0.99625295289185	0.99609677496515	0.712103656792485
0.997127340157104	0.99851800027062	0.996364432222882	0.990792920850198	0.985719325890798	0.7227315023612	0.718739021529733	0.72238726246614	0.99633877242182	0.99643277024561	0.996347895003394	0.996092786311483	0.712779163740195
0.998632610347393	0.997865130302626	0.996543719418974	0.991366537066048	0.986579755597504	0.72504469491596	0.72075412329817	0.724590767322731	0.99657335890146	0.996506452038406	0.996622568869635	0.996573647266806	0.71484203066976
0.99682900241431	0.998606773895754	0.996520267763396	0.990893246485932	0.985975019855147	0.723985355367245	0.7196619606369	0.723435948471404	0.99628789549386	0.996091525832166	0.996157429504465	0.996168233303123	0.713366541957127
0.998424301809775	0.99895822366601	0.996317626790545	0.990703712069308	0.98540256033698	0.721465499505361	0.717285007264152	0.721184222299218	0.996331153432366	0.996287200188106	0.996352639543101	0.996279051372872	0.71080972491712
0.998198637077399	0.99864588405749	0.996514456482005	0.991215541734766	0.98624899039217	0.722816722628641	0.718704744036093	0.722470717048257	0.996680091079266	0.996625054809421	0.996592937193067	0.996578124641716	0.712271666005359
0.997940919007182	0.999132312474413	0.996412847750863	0.990759153604367	0.985517048547032	0.720541461074681	0.716591549212333	0.720177033249873	0.996133340607177	0.995915399818172	0.996021891222238	0.996135401723444	0.710280808808928
0.99814416535162	0.998826756140653	0.996613640287589	0.991418267840502	0.986442786812562	0.724849456846972	0.720611493200137	0.724318339200054	0.996816385042397	0.996758770237633	0.996854884825107	0.996695317246263	0.714732495803982
0.99822334147169	0.99937997516739	0.996559734743026	0.991212547456394	0.986341659756277	0.723242107212997	0.719008419046863	0.722793818042163	0.996510227182955	0.996540926683538	0.99659814587153	0.99668555488031	0.713181976341123
0.997784008132985	0.998391615763676	0.99648651286361	0.991346769466029	0.986364223045568	0.72120779022793	0.717093012395306	0.720799041300817	0.99677402299119	0.996709523537118	0.996742575614495	0.996621214231646	0.711362663446401
0.997800971648043	0.99912453690508	0.99644331056177	0.99102103939395	0.98586034752482	0.722219625524758	0.718115452063053	0.721819328833321	0.996583457108653	0.99653510645373	0.996429187684708	0.99654155632426	0.712103791014957
0.997873121098452	0.998819690845482	0.996591711235594	0.991582370712788	0.986858332392494	0.725445344097058	0.721112659657612	0.724989548877038	0.996844105416747	0.996749242435653	0.996926714058975	0.996651583634416	0.715422635202321
0.997791301556052	0.998577254703789	0.996376824260578	0.990838169425397	0.985826820607	0.723425045999695	0.719316308566048	0.722992395708918	0.996633359065603	0.996450438043193	0.99653962717351	0.996549030531242	0.71348679122212
0.997996248638298	0.99882225409286	0.996383595602376	0.990661448116948	0.98505483640211	0.721706545842105	0.717628308780147	0.721383083281856	0.996605069292358	0.996424874492105	0.996449011544805	0.996557483757646	0.711313062232185
0.998510212883914	0.999201618087653	0.99640237446836	0.991145328284695	0.986149726814754	0.72345072623542	0.71916745749595	0.723011593097609	0.996551851796946	0.996552968547563	0.996517642920336	0.996696361883212	0.713390498953474
0.998759809470206	0.99897689504699	0.99638207607241	0.990821305703893	0.985735430152772	0.72168604960886	0.717476685029774	0.721177634664054	0.996489514771206	0.996345845052807	0.996394218125429	0.996493182823305	0.711944971501619
0.998466448225972	0.998057738978457	0.996378277686562	0.990829517980586	0.98546015817742	0.722166350457281	0.71819454213537	0.721656078029855	0.996254189255651	0.996284168369281	0.996411639821854	0.996371485602247	0.712323654992997
0.997975404768227	0.998523786018086	0.99631560971265	0.990387431553797	0.985540870570807	0.722111153476435	0.717888119812122	0.721741657919213	0.99614682812739	0.996023824578545	0.996096086391767	0.996033640334442	0.711485387054047
0.997972985606464	0.998340087326125	0.99653750366429	0.991157779788484	0.98629454229458	0.723677677357513	0.719512683007643	0.723084643770599	0.996595497387623	0.996523560184485	0.996467453800385	0.996585558607522	0.713561088140458
0.99860521320043	0.998419897042203	0.996511073592523	0.991261787865047	0.986321639179878	0.723463087562082	0.719215853148099	0.722863180375819	0.996630326393533	0.996617037142437	0.99646422037791	0.996479564056933	0.713735388623073
0.998412733899707	0.998444049298758	0.99654750490495	0.991027130089338	0.986166114138065	0.724083389811951	0.71976982972171	0.723434762279195	0.996537287122437	0.996334631095452	0.996452646622463	0.996343764244575	0.713582791004834
0.998089902597034	0.998659546337034	0.996454882585472	0.99105734972402	0.985625114671135	0.720965705691817	0.716963767526501	0.720732806526919	0.996803583705512	0.996478365213324	0.9964154741736	0.99644945585346	0.710378191073222
0.998485659661473	0.999005367799813	0.99640530631121	0.990400426787768	0.985600788368872	0.724482292671068	0.720215726536585	0.723934461870407	0.996128280140346	0.996107967952556	0.996164888815216	0.996165398158842	0.714209391049775
0.99805753691241	0.998939794737905	0.99630633352496	0.990476224436369	0.985141161918762	0.725550821879251	0.721304032206355	0.725351824047384	0.996242666901943	0.996065339147118	0.996391672830581	0.995976515945304	0.714914532676652
0.99838546033673	0.998703273034234	0.996532196630638	0.9912008888771	0.986547467590738	0.723837404116721	0.719294705275656	0.723242655331534	0.996465810107522	0.99661452856456	0.996535509447312	0.996317444802447	0.713432541596173
0.997566149016224	0.998082016621232	0.996466656543835	0.990790053933168	0.986176365147623	0.725377761355618	0.721008208744769	0.724807191257025	0.996495360313918	0.996348986599985	0.996401095608269	0.996067793251405	0.714845121485053
0.998989659690062	0.998934299361687	0.996340935217657	0.990282695496752	0.985224348721417	0.720693408870591	0.716989538448066	0.720361640774266	0.996113943863952	0.995977269646372	0.996219374327335	0.995961124283346	0.711095644857857
0.99821011397286	0.998763983147414	0.996459546390546	0.991024888032963	0.98581911670871	0.722248398321478	0.718180381137474	0.721889070307203	0.996514338643924	0.996476532113383	0.996572266543617	0.996135056045018	0.711914432581898
0.998741398380633	0.998796374338403	0.996416295831396	0.99079270984777	0.985572120621154	0.723770032348817	0.719876447393662	0.723303231946657	0.99614642019594	0.996118592999597	0.996202856467033	0.99607302287476	0.713799177772074
0.997321953318166	0.99807456740027	0.996497265573425	0.99105203035123	0.986168225446786	0.72206789062723	0.718085814744852	0.721625411871908	0.996615292768951	0.996533282002655	0.996667622075865	0.996511055472465	0.712201257321772
0.99835541154053	0.99887702771124	0.99626810558193	0.990162032298972	0.98496926059412	0.722653851847048	0.718467447632175	0.722064234543186	0.995898121958207	0.99579328606813	0.995976604022837	0.995858809039698	0.712630760812383
0.99777114261576	0.999057116220344	0.99652947376822	0.991160039514805	0.986488990534916	0.72347389603205	0.718929855506503	0.722884605044061	0.996482643629617	0.996414249580293	0.996418927797099	0.99640013568843	0.712807483354705
0.9984064423272	0.998469545248106	0.996492585655452	0.991111904830702	0.986084760390779	0.723140199106429	0.719117820090719	0.722722656156056	0.99668452032271	0.996540010862533	0.99659455133311	0.996697908549894	0.713044452459703
0.998569362292395	0.998817217096413	0.99640652284665	0.990855221736568	0.985527715478584	0.723514306256561	0.719234080299251	0.72322890282342	0.99650766058844	0.9964465122842	0.996583896222243	0.996264327104403	0.712482262467004
0.997212761298154	0.99919822108362	0.996619819137604	0.991659948855823	0.986667136032999	0.726050401797872	0.721642644633976	0.725508348553915	0.996785992434873	0.996640043398807	0.996661535439948	0.996606455683132	0.715733848555969
0.998114012258767	0.997971223694482	0.996399459519821	0.99091103413569	0.985976233959238	0.72230968852403	0.718377211682163	0.722028328016922	0.996800769264726	0.996637339204336	0.996803914161913	0.996755651932586	0.712439950681313
0.99834547509264	0.99909704899697	0.996360909735538	0.99072998533493	0.985693710677778	0.723598803345894	0.719303120976236	0.723047048406501	0.996231534343052	0.996210008436045	0.995936942155522	0.996300945614263	0.713485010858945
0.997933055241972	0.998949379319466	0.99645794670744	0.990917745818547	0.986235791773077	0.723181152053669	0.718972471792291	0.722532680412386	0.996656754805817	0.996633592188827	0.99644532152085	0.996572500016114	0.713323143449707
0.998385368862934	0.997573210962133	0.996500630647122	0.991124060665856	0.98613160472424	0.725331373954922	0.720771443646282	0.724741545609356	0.996470953808646	0.996335009294542	0.996377643951463	0.99628903080214	0.71465946500868
0.998774103316064	0.999099457604703	0.996507576155548	0.990986113023013	0.985960249795157	0.72297748071415	0.718603370530705	0.722281535543362	0.996264647612082	0.99613123714864	0.996279782378719	0.99598691140519	0.712688467281813
0.99766718021933	0.99922082039032	0.996507715111115	0.991072082039918	0.986073401953946	0.722471519002728	0.718050076575453	0.721939628256915	0.996799097686862	0.996521445467329	0.996855395905847	0.99615487336619	0.711755599174911
0.998341893933737	0.998841864680697	0.99634571773804	0.990544198269956	0.985061140356724	0.722633018090575	0.718848005795375	0.722420779951247	0.996288964851745	0.996237864278246	0.99620593652812	0.996443179186601	0.713018301851719
0.99781630858296	0.998056516926737	0.996451426479133	0.990949795919657	0.985967828894394	0.723187909256744	0.719017492063667	0.722644344223797	0.996401114521853	0.996325992191612	0.996406042347804	0.996444025187888	0.713014040977297
0.99786440281939	0.9983873423817	0.996472515983263	0.991120410101295	0.986415660642596	0.725879217771609	0.721480991290993	0.725560918958257	0.996596611636557	0.996486109892383	0.996475210508106	0.996514273301174	0.71495844453341
0.997067847279435	0.998960001187526	0.996442505061128	0.990711640926683	0.985553439402437	0.724223062091751	0.7199083772841	0.723209380412829	0.996198305357906	0.99601458243822	0.99618575381277	0.996056845850063	0.713938524996025
0.998446947077228	0.998525815077898	0.996520284622278	0.991094394883663	0.986075763926647	0.723136858691552	0.718849757329186	0.722550934422662	0.996475335990838	0.99652331668832	0.996463674091075	0.995962668281223	0.71283047197622
0.99870977960449	0.998404163155729	0.996503313603998	0.991102219778505	0.98594967644314	0.723550291962021	0.719151092461165	0.723136598513506	0.996952480780967	0.996721706206132	0.996827545159177	0.996670226256806	0.712532620977569
0.996413484662093	0.999322957419688	0.996572152499313	0.991149877660975	0.986290541371103	0.722138909932592	0.718095409308908	0.721778088875871	0.996791618858125	0.99660972491339	0.996696480537776	0.996622295290344	0.71169602266577
0.997680598898385	0.998557280849524	0.996567285347998	0.99135472619374	0.986481014345006	0.724619854690319	0.720314610643033	0.724037075278656	0.996738464748158	0.996617269422663	0.996689740257075	0.996604981038185	0.714355900061815
0.997888409911878	0.998576250242131	0.99643923313839	0.990835238166716	0.985747151796698	0.722043116794423	0.717683252197141	0.721668499913174	0.996525001800043	0.996620558283623	0.99632823826271	0.996064510387845	0.711566843948555
0.998116031639508	0.998933881971512	0.996455211287324	0.990990947186356	0.986058266496846	0.721772580636486	0.717901821151972	0.721412030100453	0.996589774443936	0.996425873660718	0.996640729546482	0.996281962930153	0.71187836245512
0.998440821433269	0.998925223152007	0.996435734881277	0.990879424239975	0.985809964406793	0.724343381829076	0.720182697715153	0.723931553592256	0.99639930153103	0.996339364435551	0.99639436474683	0.99636110624989	0.71424579340887
0.997380058931932	0.99846222393646	0.9964021296965	0.990823546033205	0.985897522238225	0.724898161898782	0.720576818925208	0.724420198808434	0.996396190814285	0.996342029393189	0.996329365958693	0.99647189184652	0.714635757097723
0.99742484936239	0.999248698406275	0.996449487097692	0.990987980463835	0.98595158579308	0.721185344006147	0.717074377576002	0.72093220719342	0.996590720722302	0.996616060894387	0.99656518853036	0.996535183629593	0.710466126802251
0.997665842129865	0.99849288802275	0.996597986825031	0.991729094426651	0.986890930328534	0.724171263680803	0.719697265415968	0.723611089837585	0.996845503244744	0.996797358993062	0.99683689898162	0.99679024838199	0.713835256429573
0.99846709993632	0.998662413479844	0.996668305264313	0.991680292200317	0.98680248438974	0.72543457849348	0.720746492889459	0.724859582233397	0.996907269398167	0.996775163322855	0.996748289842918	0.996809492420087	0.714646184881546
0.99844882630498	0.99887821701827	0.996447715178733	0.99071610366278	0.98586671223252	0.722041450909778	0.718157097058118	0.721578185534249	0.996239779289966	0.996119986098377	0.996271286632842	0.996255018050168	0.712287066851774
0.998306162677348	0.998472571128478	0.996358482247052	0.990865793758755	0.9859219100411	0.722595784000144	0.718494116726705	0.72225609933879	0.996654169500938	0.99649665948725	0.996582413386397	0.996611732351734	0.71247111310671
0.998174516621712	0.997499947623803	0.996385912162171	0.990417960641801	0.985398490174804	0.723197841068558	0.719091622103311	0.722688261428147	0.996030738274137	0.995655427205496	0.996010705340105	0.99578335873881	0.712892108085362
0.998061145631115	0.998851662706255	0.996466709975533	0.991319193716106	0.986272139278227	0.723560155086502	0.718966987878208	0.723028832626112	0.99658029269924	0.996464426232892	0.996522602731786	0.996782429084635	0.712684833876733
0.997387373186244	0.998904110114802	0.996547717424167	0.991220626738014	0.986277645253583	0.722260790911548	0.718089332881803	0.721713770665836	0.996593919992489	0.996562885163362	0.996504086133355	0.99652188580273	0.712278535136518
0.998048590854242	0.998678002466566	0.99639343391199	0.990827762153562	0.98556632536905	0.722486762068648	0.718559718644453	0.722253881627911	0.996454066888745	0.996336410484437	0.996420370025758	0.996312915117808	0.71201741665061
0.997183032191156	0.998585092110133	0.996578835110464	0.991632156542532	0.9865856311798	0.72431617336069	0.719785434476851	0.72380935652021	0.996775520683225	0.996518401939526	0.996691564167864	0.99646886695255	0.713667163345702
0.998429693543262	0.99895736400684	0.996608345488046	0.991618711581536	0.98647391515894	0.723828206253356	0.71908436667709	0.723176368497528	0.996864385925225	0.996648712731356	0.996687167541356	0.996637880570785	0.712792965481642
0.998543605185435	0.997784064169457	0.99628517811397	0.990356755680556	0.98538534948801	0.72339838561731	0.719283757443204	0.723028382340867	0.99612488361721	0.995798310942097	0.996101393506577	0.996175161529144	0.713337253462039
0.99822802002108	0.998973121493868	0.996372274327003	0.990885300168974	0.98595401642007	0.725150364039987	0.720687607886249	0.724595792113123	0.996245733037	0.996353502449667	0.99635978107179	0.996520935486348	0.714680770547696
0.997340895756157	0.999325218574704	0.996448032060214	0.990927017368732	0.98554715950514	0.723382752127735	0.71905954003445	0.722819325375102	0.996289151426695	0.996027032607257	0.99625197909834	0.996263819524826	0.713100599695582
0.997603396363463	0.999154258556484	0.996642088572215	0.991655079542704	0.986990952036752	0.726380264332167	0.721954561611815	0.725775688331353	0.99673476217176	0.99653138424323	0.99667359480984	0.996645951477626	0.716128002813523
0.998055095000028	0.998527644827822	0.996430696254265	0.990723354879046	0.985938051978435	0.719958857690374	0.715840082610852	0.719511293767788	0.996513543617376	0.996229203280113	0.996436706120769	0.996388847914864	0.70972463421059
0.997541498252328	0.998469923885713	0.996614860312601	0.991343901459135	0.986407719008977	0.724293148623037	0.720073536491504	0.723761564599262	0.996700244288631	0.996578093106952	0.996538722904127	0.996646303641233	0.71410309401594
0.99844585117102	0.99870209359565	0.996493638329648	0.991401841081876	0.986254341604494	0.725290549469057	0.721295155058701	0.724981862223654	0.996602738810844	0.99645740391815	0.99653566880926	0.996524458004063	0.715236035421631
0.997913107702342	0.999383821816174	0.99640892723188	0.990831182173548	0.986101346927535	0.725197171726453	0.720864433923769	0.724524426505972	0.99650129631559	0.996079981930297	0.996103234903761	0.99640697739249	0.715010582033105
0.997409619407376	0.998521631416257	0.996538181774104	0.991501355826046	0.98615718098703	0.72695492978707	0.722347247690219	0.726358201276632	0.996629445993285	0.996446843606407	0.996502222017776	0.996592746564526	0.71631281920267
0.997439988630295	0.99906202856531	0.99642590494085	0.990898100810794	0.985724464072564	0.72123462219287	0.71710213113786	0.720845608805985	0.99657167765942	0.996400276682067	0.996585055124194	0.99661481028515	0.7111426633436
0.997861374786084	0.998936429279514	0.996523743132414	0.991528537688642	0.986624828606406	0.72374606949582	0.71938359101535	0.723206765535381	0.996830665895773	0.996712797437682	0.99668862956519	0.99666372841747	0.713676171384699
0.998664544860445	0.9987826636161	0.996365629172223	0.990551533952111	0.985601919165892	0.72060070540784	0.716711179653686	0.72020068778472	0.996345099026712	0.996271769243689	0.99635123739592	0.99631630522946	0.710791396835434
0.997201171936737	0.998634773440145	0.996506576259163	0.991138434118084	0.986089033130124	0.723921267758599	0.719542873094317	0.723335588859235	0.99644851385015	0.996315102407494	0.99634887535273	0.996314078808778	0.71336897464247
0.998379608998308	0.99859139878471	0.99640566625139	0.99103465948522	0.985709868150072	0.724692105938914	0.720173578974177	0.724331375808701	0.99648188869906	0.996439143325415	0.996381733691298	0.996453504151803	0.713794121160674
0.998100428327364	0.998678839240077	0.9965990663617	0.991393874423006	0.98649707661504	0.725485959199323	0.721003764124074	0.724849316470889	0.996765004402888	0.996686188942737	0.996697002378633	0.99655873549821	0.715174051630088
0.997613832484702	0.998816359590778	0.996524046659314	0.991372664035704	0.986231550124296	0.724752279973669	0.720204782513261	0.724224071007567	0.996588871304809	0.996465618743626	0.996498899364748	0.996517933042011	0.713817136644882
0.99836780062721	0.99934983617891	0.996567821138069	0.9911762203653	0.986313856519876	0.723751239738477	0.719435488853163	0.72322221464442	0.996515035101214	0.99622057791679	0.996270611713892	0.99640789696484	0.713473914823173
0.997912522701962	0.998763000719	0.996614149019063	0.99150205064995	0.986677058605882	0.724874736130168	0.720357824651891	0.72429963877224	0.996861787919485	0.996864801619085	0.996924751882364	0.99680198145798	0.714339440569825
0.998087699066277	0.99916842825783	0.996325656183846	0.990566764814073	0.985630220531137	0.721411859186224	0.717530420543154	0.721014436178997	0.996515103761813	0.996442445906268	0.996458884559968	0.996405367265628	0.711745393682936
0.998120103814328	0.998956360484784	0.99652545660919	0.991337236846676	0.986321881840815	0.72363251300317	0.719035795255963	0.72311490614774	0.99663021052991	0.996535102716766	0.996720701270244	0.99662223297854	0.712773649473786
0.997801492007126	0.998489398173616	0.99646807690342	0.990877701365657	0.98581526656121	0.722517535159742	0.71832825714165	0.722093878801065	0.996402597299464	0.996250765531573	0.996280718688712	0.996210422840806	0.712230913061067
0.99790414823014	0.998720550545686	0.996417982683907	0.9904804083001	0.98536338971173	0.721436960139454	0.717367401682689	0.720705392634133	0.996111189381117	0.996119608514732	0.996163266611273	0.995931061337298	0.711610531986637
0.99857887731626	0.99920895017586	0.996465997784007	0.99102636931773	0.986026736275477	0.721924760026682	0.717974972611356	0.721609232273446	0.996528344157795	0.996582037407523	0.99663237479341	0.996485550643145	0.711753392767483
0.998310908040485	0.998964515405798	0.99662028051884	0.991606434733407	0.986728942493432	0.724368133758745	0.720073055721568	0.723746981577978	0.99661529245605	0.996541102810932	0.996776571386427	0.996721211003364	0.714200544840466
0.998018919827625	0.999064982376835	0.996504265443477	0.99114784553088	0.986236766505861	0.721548643316062	0.717445556874372	0.721003092752404	0.996334242372112	0.99615291767803	0.99619366827765	0.995796450174883	0.711710502326748
0.998479778780955	0.99909404074207	0.99636861634713	0.99083956891642	0.98543031895046	0.723751529281167	0.719666013848742	0.723339901188732	0.996466767394945	0.996333240579588	0.996430448103497	0.996416995793443	0.71385005593578
0.998756160009024	0.998514528148106	0.996507617254052	0.990998515153684	0.986074629192576	0.723613525936072	0.719553182271233	0.723127226719008	0.996383080734772	0.996198103879658	0.996367222910894	0.996368874608832	0.713806186028217
0.998623140083187	0.99820148995237	0.996468318298766	0.990809578401904	0.98583793888027	0.723342972500562	0.718968076019055	0.72264380328072	0.996545923113865	0.996518772546329	0.996602340576694	0.996630717622078	0.713193082674197
0.997346734780555	0.99898580391825	0.996361412041152	0.990710386596533	0.985349321483055	0.726844019685265	0.72236628320643	0.726419142903453	0.995974393716348	0.995859869640837	0.995869248969288	0.995680925296418	0.716371970695639
0.997914505873375	0.999020982723755	0.996602911826983	0.991381726292557	0.986499233733977	0.723974586455407	0.719540942479416	0.723346012960771	0.996596185616528	0.99657799821013	0.996593674164788	0.996555988272133	0.713734040967819
0.998389630090128	0.99907375371565	0.99657626160506	0.991506727008432	0.986533607016392	0.724507273757444	0.720244282342579	0.723967423624807	0.996556938605614	0.99635171303847	0.996435065307512	0.99641515572326	0.714725989627984
0.998346491941839	0.998523483092087	0.99647818747605	0.99093390862829	0.98587571967821	0.721745103534241	0.71755367590639	0.72137686920886	0.996629118123323	0.996440400037486	0.99663805783291	0.996499025694417	0.711027530882768
0.99850223133039	0.999124849843472	0.996545084512513	0.991402272146218	0.986555630844403	0.723056169214653	0.718712501975747	0.72253757877329	0.996743360034203	0.99665378232829	0.996708277389877	0.996772649935103	0.712683691643826
0.997785577530457	0.99861054002531	0.996462637089968	0.99082208225422	0.986177213495327	0.721733654752141	0.717637168423264	0.721443062156471	0.99645520128139	0.996269455844631	0.996410873060043	0.99662770279327	0.711493521427247
0.99844931934924	0.998281351072047	0.99648081041741	0.991123348410177	0.98628660487275	0.724769327610944	0.720274468588358	0.724138614698676	0.996610782352237	0.99639808879275	0.99669658179284	0.9963476474675	0.71426839906332
0.997935310410226	0.998901845862423	0.996483289772013	0.990940906444957	0.985783922885184	0.722282951685117	0.7181654656957	0.721806989968563	0.996426078002813	0.996297412787029	0.99641713452705	0.99623664132177	0.712130738763176
0.998010512519868	0.998662467254393	0.996503319956198	0.991038646325187	0.986133797661197	0.720078255260407	0.716306932130409	0.719704861897854	0.996717361620758	0.99662540505007	0.99669216228315	0.996740775292955	0.710361330648974
0.997599376155745	0.998783953853695	0.99645875022656	0.990662956478953	0.9855056898013	0.719669862376623	0.715651117126627	0.719197885538197	0.996541661685585	0.99650011316934	0.996517591745853	0.99654779646942	0.709365112276037
0.997683782332564	0.998785105375704	0.996476867242617	0.99094117722778	0.985819259733441	0.720555922133966	0.71658781030032	0.720087886437241	0.996804254158596	0.99668160726074	0.996650225235598	0.996548653701843	0.710827665319486
0.998561466065064	0.998701065854092	0.996570863343414	0.991107086635315	0.98596840304863	0.72300477919324	0.718749892052913	0.722548413386449	0.996652421885421	0.99644820558261	0.996680721097466	0.996542354519317	0.712517328544767
0.99804929740492	0.998302558018385	0.996263115998774	0.990562161128642	0.985427848507645	0.722479937489967	0.718663975362591	0.72227936008781	0.996336030228129	0.996289785121381	0.996216440458565	0.996375423831633	0.71251998292956
0.997052880127917	0.998966583766634	0.996368961317883	0.990823136177274	0.985834479502071	0.724154702039554	0.720143239016732	0.723671204905647	0.996266558714975	0.996174992873021	0.996329475101642	0.996152937371995	0.71414714726971
0.998498101337746	0.998680373457385	0.99653039242979	0.991185019755666	0.986187424886325	0.722257802344305	0.718090226585954	0.721790956457174	0.996537793852643	0.996297159399413	0.99635198126291	0.996330212140328	0.712373363673014
0.9982048494488	0.999026084644514	0.996575399444448	0.991321898349038	0.986406728544912	0.723599720862472	0.71913712620905	0.722977305952214	0.996455129759725	0.996184923332082	0.996372957936756	0.99627578112787	0.713124776012699
0.998243234123743	0.997716473957658	0.996608412633855	0.991409267490902	0.9862326947437	0.72526130706869	0.720746212572035	0.724724807408617	0.996696578915079	0.99660532500855	0.996661823245237	0.996538915312026	0.714837949448555
0.998576654722106	0.998490139362278	0.996383391830518	0.990764882555643	0.985619365819972	0.723150528623421	0.71876869400213	0.722577780871938	0.99629532165209	0.99616152983635	0.996274373538763	0.995677643299501	0.712758319505188
0.997995851529007	0.998836465591783	0.99634476025283	0.990659156185562	0.985498300127824	0.72137812011114	0.717433616541991	0.721101032300289	0.99658331724955	0.996451779658508	0.996702834357817	0.99617688505292	0.71140075912597
0.998156484336637	0.998973707374313	0.996511127762232	0.991203666728804	0.986241205527686	0.723851312132504	0.719484096223009	0.723418708641802	0.996769416085943	0.996652132683987	0.99673362869221	0.996531234480831	0.71307186177222
0.997897403674577	0.999140623000907	0.996366561446986	0.99078720978205	0.985971186132656	0.723660719235654	0.719341975540537	0.723152024903236	0.996343926636977	0.99621036897901	0.996469045672273	0.99576794737194	0.713288342711972
0.997941811943907	0.998651128689188	0.99617024246157	0.989984769042279	0.98478703126707	0.725039029731346	0.720878132483373	0.724807001664882	0.995868785719343	0.995784817155114	0.995985835722018	0.996125496846906	0.714668896730061
0.998641889807146	0.998521670303314	0.99645842079982	0.991013865229987	0.98637771932611	0.723238906445024	0.71907061941426	0.722808482571117	0.9966269448526	0.9965201819043	0.99658288243963	0.996447963708742	0.712770126513276
0.997950759820384	0.999090608808498	0.996350048370347	0.991051157955055	0.986027187481248	0.723940800381226	0.719607673869393	0.723700894648543	0.996563229872399	0.996469517877852	0.99648994082481	0.99639281509072	0.713225960032903
0.997916405156868	0.999151774144372	0.996344695576155	0.99058495539048	0.985666524017938	0.724775344362125	0.720446546354334	0.724383597973748	0.996532962062917	0.996499790077766	0.99649629741936	0.996476653412565	0.714461816328779
0.998055722784094	0.998410318946296	0.996543644823768	0.99136497383728	0.986285798375603	0.723551616758686	0.719014426904825	0.723052668419466	0.99679094406616	0.996582518595842	0.99656548475302	0.996747793099802	0.712763398072638
0.998419435522643	0.998798834322823	0.99643808162711	0.990970225269464	0.985919794400815	0.719118993170226	0.71520076553427	0.718755744605728	0.99660274022281	0.996617220230624	0.996695831935796	0.996603252936575	0.709252582630248
0.998194450948016	0.998964568606243	0.996242102404124	0.990216069356662	0.98503486076295	0.722215385285526	0.718019498642068	0.721633934601247	0.996055428043693	0.996073904724892	0.996061535546374	0.996064311403023	0.711601382750155
0.996938786366693	0.999033511657574	0.99648319184268	0.991173732781374	0.98653297805689	0.723419468716396	0.718931429631114	0.72279948462474	0.996639900590362	0.996492336929068	0.996549531128248	0.996371048017202	0.712942571057842
0.998271040018768	0.99886662768057	0.996582623016186	0.991429680702652	0.986668598920556	0.72554373651802	0.721190183931991	0.72505029955673	0.99672334998821	0.996526511033625	0.996710585579994	0.99674423066178	0.71524295470973
0.998620869225635	0.998221644289229	0.996635772331895	0.99172718555963	0.986955371397126	0.724838606555105	0.720311574999714	0.724170344729204	0.99685709393953	0.996990475073024	0.996922929702323	0.99596469679988	0.714360288690691
0.997992434577768	0.998889470882232	0.99658308787099	0.991583267499994	0.986579575501494	0.722924318307768	0.71869854903488	0.722424926674715	0.99685417671958	0.99670052164252	0.996717844144947	0.996748176787538	0.712882114320032
0.997107849756792	0.998248823972666	0.996459973558866	0.990958488797578	0.985832559901878	0.724800166646844	0.720768813947937	0.724441790073595	0.996427749001907	0.996413382098497	0.996346293113562	0.99641229981584	0.714844998314474
0.998261463261644	0.998992354047892	0.996522637178568	0.99116324495209	0.986332025060083	0.721105783108657	0.717228962744087	0.72075843149519	0.996587781923094	0.996362492416273	0.99649907620891	0.996568260240196	0.710994778105437
0.998301102239986	0.998911854807363	0.996360190376256	0.99095827731926	0.9859814406669	0.725381965878546	0.721190159963215	0.725181359296926	0.996350142065697	0.996385488762385	0.99638017017903	0.996307123575434	0.715230494468613
0.99847529304258	0.999427095075262	0.996548098220889	0.991122558012501	0.986012587556814	0.723886962760992	0.719621025018528	0.723484075874841	0.99667297294272	0.996658426008327	0.996616422398935	0.996523690297858	0.71343863263421
0.998543359926643	0.999041479236248	0.996499652443552	0.99112104497579	0.98637143832555	0.72366735284866	0.719331058211678	0.723023126999239	0.996406739985475	0.996387597755592	0.996341248660373	0.996532622929117	0.713563798435096
0.99807219841203	0.998681264078162	0.996583470787286	0.991133239287143	0.986322125951573	0.723451086823365	0.719008126769078	0.722843265088392	0.996761996789275	0.996637630501114	0.99672473362394	0.996746423100242	0.71297616709003
0.998378459873302	0.998542314349516	0.996565152573933	0.99133818703168	0.98627506661893	0.724676044585504	0.720150425350472	0.723927225814181	0.99669794284286	0.99658461699068	0.996773356973037	0.99657687057883	0.714446659401425
0.99829288071924	0.998165522217785	0.996656079836574	0.991592768288285	0.986733355823263	0.722554280221484	0.71829785872525	0.72195959259378	0.996915335824608	0.996804653100666	0.99675110925502	0.996828332868095	0.712018421501155
0.998594787196965	0.99886575611226	0.996515134558724	0.9913392113305	0.986240422814412	0.723561879933757	0.719142273948023	0.723129654592662	0.996965587719171	0.996779486464466	0.996704852680846	0.996751842204534	0.712798228442995
0.998461057700657	0.998391501286451	0.996272677072278	0.99007301615002	0.984888613630972	0.72101910476844	0.717024207820846	0.720806816488197	0.996175729712671	0.995978160462346	0.996167943963753	0.99590258716844	0.710434705273459
0.997914084287468	0.998748906000853	0.996392015472154	0.990861235249982	0.985791230856277	0.722082546704515	0.717742996118207	0.721730823158604	0.996257937248613	0.996256851401092	0.99637052735157	0.996287931946648	0.711427186089449
0.997128143125892	0.998501726285106	0.9964719536564	0.99078203311957	0.986093251882945	0.723293343457287	0.719073663454054	0.72256870881796	0.996474153484455	0.996383139192003	0.996530668080042	0.996351037882774	0.713288892265935
0.99756373739942	0.999064116690828	0.996403316144829	0.990720622917444	0.98565492775405	0.724477932637195	0.720130132996767	0.723876442350581	0.99624475830471	0.996131409013285	0.99629191618309	0.996054277572677	0.713987949101549
0.997456513456043	0.998779222691198	0.996347805659543	0.990755861757827	0.985710653243132	0.72316957490663	0.718850708273289	0.722687777784216	0.99643082616868	0.996312631002087	0.996500853618846	0.99653937601556	0.712898562549415
0.997644724135842	0.99909788464747	0.996446971093525	0.990861960986597	0.98590752419586	0.723600109617174	0.719248519311403	0.723106160972637	0.996487234325	0.996339178548215	0.996451609228672	0.996403540974598	0.713095657281957
0.998519457288017	0.999028541472688	0.996535345356387	0.991311114447007	0.986268575653376	0.7233892231881	0.71926435113086	0.722855446740412	0.996591167203973	0.996430988603264	0.99663477227492	0.996420600888144	0.713493042518113
0.99829364094698	0.999016860459928	0.996397601254618	0.990883385880155	0.985873331779877	0.724364132840971	0.720258043034214	0.7238251768755	0.996371519762101	0.996361774953386	0.996298921286613	0.9964360982522	0.71470476984802
0.99756621379964	0.99845059197316	0.996320287902806	0.990536322136251	0.985471271126003	0.72239498332695	0.718198388569007	0.721785889477438	0.996265721516355	0.996073814448434	0.996331122651318	0.996102543009266	0.712274049817824
0.998178054862797	0.99834209486341	0.996385276940457	0.990700010058082	0.985750503666563	0.721800373419661	0.717777270699499	0.721473779366715	0.996222312921662	0.996327874399336	0.996186931389913	0.996100965096103	0.71174847725668
0.998266860229498	0.998610689546532	0.99631390753241	0.990274417411064	0.985041207623983	0.722165361674053	0.71840447435994	0.721848330540792	0.99587540583992	0.995528153295211	0.995924422237632	0.99610538260987	0.71275894410455
0.996375179259192	0.998748887823042	0.996410914226134	0.990864899348998	0.985565072353024	0.721691337070338	0.717584293920837	0.721311450449213	0.996525074055326	0.99650247229984	0.996591491327945	0.996219802007484	0.711541430728806
0.998172598252419	0.998081069940084	0.996560538177054	0.991127465965115	0.98634322110773	0.723450546845448	0.71927754997384	0.722990384997683	0.996707650947798	0.996670122074836	0.99660424840433	0.996553616940266	0.713259598710948
0.997686036317861	0.99836866465397	0.996507271582633	0.991086528673587	0.9861533418294	0.725201371167306	0.720844528096911	0.724775959269106	0.996754370241122	0.996580417728879	0.996559944227435	0.996752253816447	0.715048441241555
0.99817688862685	0.998758359276082	0.996643622279136	0.99184580625546	0.986948932126888	0.722774957289465	0.718467222458867	0.722305045329811	0.996994609004348	0.996840182826327	0.996950327314171	0.99678284537632	0.712587712850347
0.998733298003837	0.999317395032178	0.996447513642753	0.99098280485537	0.985907530306787	0.723592080004214	0.719316886982033	0.72308874292715	0.996571210902742	0.996431597750837	0.99651991379661	0.996451194794118	0.713554471218599
0.997435041208857	0.99888388423769	0.996279156016595	0.990343882650925	0.984988252486727	0.722729853957813	0.718771512141077	0.722410628187383	0.99605740300948	0.99588273737036	0.99590696704672	0.99568394594539	0.712767604202432
0.99854196379795	0.998751493280835	0.996443945036064	0.990962736083045	0.98618758663826	0.725983480366557	0.721460878212344	0.725505068174901	0.996493931424418	0.996565596215407	0.996599730443816	0.995969561430335	0.715165651701837
0.998060313499379	0.99824936157982	0.996506816535755	0.990886204300203	0.985973776138518	0.722609961358632	0.718353073415116	0.721963410782342	0.996481553621863	0.99618675500313	0.996360692712043	0.996249397314845	0.71230564500726
0.997992821091837	0.998745068682168	0.99649801359527	0.991081357435639	0.985900429479925	0.725158764302017	0.720784985397673	0.724742361277017	0.99652951438215	0.99644267292107	0.996407323363393	0.99636931436232	0.714710076870219
0.997872451316867	0.99903425404045	0.99638528459506	0.990549872886788	0.985464815696018	0.72318644090215	0.718842931013434	0.722786897491737	0.99626771599986	0.996226963413755	0.99635098600828	0.996228238638816	0.712329963706649
0.99825968952149	0.999175586676146	0.996454098660062	0.991002312812778	0.985919032331357	0.725012827068023	0.720839983852448	0.724417258346644	0.996719357580216	0.996506986788156	0.996613015926656	0.99663986291374	0.71509463747425
0.9984686599486	0.997947433404799	0.996630901440847	0.99149287667934	0.986633628217296	0.725139599593922	0.720491698770736	0.72461182802157	0.996983243177537	0.996715109398002	0.996825051933298	0.996759259071251	0.714257653160251
0.998634374771942	0.999071468657103	0.996499004888353	0.991071712382422	0.986017004107782	0.720263943312216	0.71618677578786	0.719748967117792	0.996584576479069	0.996559277794972	0.996651345281194	0.996080949821334	0.710426846685433
0.998622857320454	0.998619734330175	0.996365414713902	0.99070592396776	0.985692355548448	0.723455532480215	0.719212409178875	0.722948696166706	0.99642160120775	0.996481403153164	0.996592224562172	0.996351497111226	0.713458249949935
0.997987958867807	0.997867185745732	0.996391953171354	0.990893709354385	0.985787996300082	0.72324887240981	0.718980378717395	0.722753406370648	0.996455718981095	0.996270294087438	0.996376779375574	0.996173458307189	0.713047963896345
0.998716124654427	0.999083092898187	0.996518245251721	0.991313314731287	0.98619764787066	0.721076536059127	0.71703089042206	0.720729045781939	0.996739218795245	0.99663037649046	0.996653401289016	0.996327897134119	0.710945909991754
0.998689182159155	0.998598516432815	0.996469561094963	0.991086196170422	0.986061044775864	0.722959430559537	0.718962551563714	0.722758496785849	0.996811185989206	0.996709035450012	0.996811604103323	0.996648986492715	0.712783819938875
0.99835704794798	0.999166250268972	0.996385678018096	0.990554042849934	0.98572571043951	0.722355456237823	0.718543862207774	0.722050998535525	0.99623156868426	0.996219462170477	0.995923343572548	0.996361342268167	0.71275898253194
0.997493935048563	0.999103054192338	0.996534553114974	0.991416235667275	0.986761593307781	0.723701060515166	0.71955766899655	0.723102055162675	0.99680253321215	0.996899681202222	0.99680328659134	0.996882449343064	0.713784566608458
0.998353747000352	0.998222836726415	0.996402435283092	0.990911903812405	0.985948862041698	0.721150720907593	0.717177068337262	0.72074616281894	0.996601959626567	0.996554071289598	0.996551730546813	0.99658702913715	0.711199944223688
0.997662207668226	0.99901166108026	0.996329637307548	0.99068305706081	0.98577970556753	0.725062327916097	0.720768189141344	0.724573495786054	0.996582696667973	0.996676876281682	0.996697410428894	0.996576345528515	0.715159270780572
0.99787097880007	0.998786834755728	0.996417583784342	0.99109302382845	0.98609206471224	0.725516396956671	0.721063555165003	0.725079855499171	0.996520333000084	0.996158094361858	0.99653261389755	0.996412885599345	0.715106594679362
0.99795071674225	0.99859297238543	0.99633388729187	0.990560527215159	0.985715508663211	0.724205853280375	0.720101800730594	0.723817861808717	0.996038046505103	0.996181455051738	0.996216744496285	0.996577776647832	0.714298014381718
0.99786189095601	0.999048405263959	0.996516132262696	0.991214628275242	0.985909547770063	0.724492965992769	0.71963230566073	0.723881984199608	0.99673976683341	0.99657681377998	0.996670870160646	0.996672924481033	0.71309987523666
0.998317706009356	0.998484624781029	0.996487689601132	0.991138751097008	0.985660422438158	0.723170236751877	0.718898646139729	0.722770438812203	0.996495723779654	0.996364232313203	0.99638028043179	0.996443857000548	0.712439404445095
0.997771308929107	0.99909434215729	0.996497035214275	0.991270127427691	0.986504182654147	0.723797794095286	0.719673818149071	0.723407318069754	0.996679503830342	0.996346899660586	0.996533529748446	0.996285807332258	0.713754209236538
0.998106595788818	0.997951076842427	0.996485271153896	0.99112496645564	0.986156539327222	0.72307675121713	0.718991354984442	0.722758180379435	0.996791910838345	0.996699147090944	0.996601323367633	0.996616714815422	0.713000231010283
0.998046939975064	0.998280094878829	0.996504338112073	0.990937617770479	0.985962604142758	0.723326501047861	0.71911767707515	0.7226857954187	0.99629489195563	0.99618192651116	0.996245380471726	0.996210657640197	0.71278434825389
0.99696599847587	0.998117576421006	0.996579174884128	0.99098710191266	0.986042627472879	0.721228201765139	0.717102974918247	0.720745455888909	0.996702916466515	0.996406722174127	0.996601985865192	0.99661442511471	0.711011564601573
0.998450743479839	0.998291895762292	0.996518202277116	0.99133259144554	0.986570843684144	0.722456545421745	0.71840966982163	0.721997362357685	0.996590180332983	0.996493776324478	0.996637333507082	0.99656209961182	0.712538061656578
0.998366157641118	0.998317607442824	0.996449444884771	0.99102716523699	0.985860909966025	0.723254298417413	0.718858637720013	0.722862985652266	0.996453647348602	0.99620049691422	0.996568610465	0.99635044905113	0.712398334981104
0.998230742373146	0.997257253043297	0.996451293946602	0.991153391525777	0.98629997306974	0.720277229259382	0.716343990780112	0.719765985631023	0.996470608383413	0.99633776286812	0.99630965018628	0.996345372792234	0.710151753591506
0.998163805382007	0.998850867275804	0.996346036205714	0.990945785711443	0.985632503267113	0.722869070805343	0.71886457370743	0.7226388225916	0.99666506656594	0.996530286133214	0.996634298855502	0.996199538958026	0.712704735977012
0.998399015577582	0.998179196724458	0.99669867213429	0.991831869524263	0.986898669605906	0.725803086815407	0.721112353867334	0.7252785835512	0.996838310508693	0.99679498410041	0.996810610748912	0.99695549697271	0.715157681266348
0.997851911789344	0.99920591201557	0.996529997701174	0.991067489412367	0.986067314990162	0.725577340237604	0.721240511998218	0.725119587773066	0.996505611655572	0.996332048827945	0.996304929005772	0.996531955092747	0.715259077132551
0.997956997536931	0.998904801041176	0.996465567608294	0.991115795460183	0.985968096417249	0.725150249107181	0.720681809144991	0.724773350297652	0.996545516332191	0.99640499199941	0.996616274731683	0.996583468552738	0.714139822843978
0.998300834922813	0.998501216532627	0.99639337057323	0.99091499843117	0.985934621404488	0.722729367981782	0.718502216612182	0.722467438260402	0.99637867757374	0.996208196057177	0.996467865312805	0.996495537023366	0.712386615101856
0.99788637756496	0.9987160204129	0.996624781069602	0.991502501565487	0.986574018661747	0.724499039223219	0.720096675803038	0.723816168109843	0.996779458335355	0.99663351277879	0.996730392920364	0.996747966825237	0.714295695563941
0.998405993097768	0.998055034143423	0.996475680030648	0.99093796419956	0.98617620016546	0.725051499668008	0.720703153750066	0.724635791277446	0.99631708521795	0.996164163297772	0.9963163461191	0.995839952076965	0.71448590959142
0.998490627298815	0.998712055227358	0.996391464241885	0.990601823645382	0.985651207560605	0.722876345698847	0.718823337811501	0.722383757862874	0.99644033109571	0.996376542890237	0.996464170326968	0.996535569031367	0.712915782308932
0.99772584373745	0.99839936806036	0.996565875898147	0.99114066203904	0.985913510646606	0.722633321469054	0.718352802629934	0.722073653222999	0.996468271008447	0.996429302325629	0.996600018138098	0.99645455096967	0.71251462546855
0.9979215849827	0.998803522876738	0.99657925138851	0.99148804550634	0.986630670017163	0.724168599536797	0.719779823687404	0.723644069555749	0.996635353757398	0.9966499966624	0.996577369910418	0.996709278298195	0.713899890043956
0.997508286349183	0.998822315408646	0.996513424962047	0.991107309752835	0.985963549663769	0.722193817026087	0.718004525786376	0.721742874093656	0.996718627161508	0.996680151416607	0.996614235065731	0.996379219095057	0.711874660374591
0.998360580002868	0.998855405568976	0.996620910082582	0.991662460107354	0.986674322479676	0.728267387796636	0.723435252620068	0.727689579231966	0.99693204692499	0.996659854421377	0.996697502538944	0.996838726510171	0.717322333950812
0.998114285651258	0.998853672051055	0.996556406075055	0.991459019720308	0.986353067679542	0.723956280045179	0.719535131357048	0.723498908577567	0.997036863752614	0.996708427865232	0.996668680255213	0.996809204204042	0.713521382210967
0.99849296196244	0.999407607396479	0.996462232726004	0.991224265920056	0.98613306656116	0.724301397871715	0.719835023986764	0.723795823672447	0.996596429566727	0.99665634544466	0.996557152676303	0.996546635196291	0.714187219372084
0.998553060700652	0.999004101898265	0.99651624636329	0.9911140030837	0.986241461161754	0.724619895889169	0.720371965760706	0.72409645250097	0.996431337486496	0.996305724579988	0.996338980446152	0.996621158442013	0.714511000009014
0.99822170234814	0.998468202756485	0.996685555737142	0.991804836813795	0.986928455538365	0.725757065058716	0.721199628592002	0.725227213107943	0.9968820346168	0.996641579685506	0.99665057444177	0.99661493499313	0.715325576777994
0.998469828253795	0.998860733524361	0.996540479916565	0.99102855924719	0.986084020017356	0.72277627496742	0.718733636893148	0.722358137421197	0.99633595654971	0.996198388408112	0.99626075243597	0.996221378091567	0.712658955256852
0.997508390641671	0.99933773822262	0.996454581451792	0.99097635432881	0.98600683370915	0.722972480088031	0.718432775216125	0.722411844453705	0.99630584884001	0.996175968468808	0.996153796574837	0.996224780384435	0.712202841230197
0.998687055928653	0.998414173083228	0.996439005789806	0.991223798163223	0.98594117344206	0.723546357715111	0.719122048914559	0.723102402296051	0.996803601874288	0.996574162459025	0.996628433656325	0.996572930691116	0.713132112191545
0.997876120546496	0.998883565607118	0.996396541391386	0.990706325743476	0.985608433297588	0.721039567770961	0.716753828836707	0.720522991556914	0.996600778540646	0.996488877133118	0.996538178763173	0.99633143776866	0.710750848952155
0.997878665420252	0.998051023187193	0.996557608575792	0.991335220028405	0.98615213911548	0.725271757803375	0.720943392878459	0.724819540122314	0.996735433398704	0.996631302613496	0.996692020004065	0.996557606863262	0.71494551101236
0.998374852348255	0.998034191482973	0.996235877618578	0.99008633599906	0.985176742984115	0.720205700873911	0.716271404520527	0.719930020417763	0.995943491162405	0.995763458542405	0.995933597556895	0.995886261680973	0.710261578191312
0.99685798007043	0.998917688780783	0.996519188628983	0.99104825604023	0.986190510725098	0.724609314079018	0.720302327273161	0.724124898966804	0.996236406442943	0.99627394399128	0.996352914469312	0.996294388293594	0.71397485231363
0.998640219476056	0.99897918090519	0.996587215028246	0.991401565168037	0.986452740982176	0.72292388157701	0.718632756697665	0.722533603663142	0.996759384364142	0.996512902356962	0.996727206945163	0.996162986157826	0.712506303713985
0.998061873731323	0.997896121230843	0.996406230987027	0.990988094060889	0.986048436615972	0.724802033407811	0.72056059971053	0.72427486651403	0.996503919098404	0.996341812700927	0.996534487811076	0.996462459440483	0.714792222196083
0.996890067052076	0.998923910983495	0.996312311927225	0.990680568649425	0.98537164664012	0.723658183283215	0.719598875742018	0.723352099143683	0.99638555899254	0.996393927758442	0.996444650477283	0.996466228271338	0.713491054616503
0.998329285178525	0.99907586050689	0.99633910823432	0.990831244533767	0.985727241219871	0.722185996470131	0.71805990508897	0.721754227247705	0.996356311087968	0.99634431287259	0.996367469480847	0.996341318949168	0.711975498202136
0.998580396505397	0.998746652946632	0.996513150153579	0.991348460382076	0.986226923378532	0.721403284721922	0.71748473232804	0.721184769827166	0.996937268204718	0.99675864449394	0.996829738892713	0.996846415210402	0.711228727726944
0.99671407190969	0.99902411842555	0.99656099220961	0.99114009607699	0.986373923422473	0.722624863168879	0.718250675948485	0.72208178141948	0.99654868100096	0.996509404377374	0.99650824015904	0.99648644272639	0.711912588202217
0.997946354768602	0.99890719360163	0.99644045727629	0.990849031406007	0.986005193381238	0.723387595136868	0.719163223320245	0.723022942837282	0.996591927903292	0.99656796081237	0.996454104823146	0.99650726171333	0.712882858283936
0.998611410944914	0.998547948998832	0.996434035890187	0.99095694854729	0.985545568992263	0.724168025215913	0.720047906474527	0.723851711398538	0.996388763791981	0.996417351991639	0.996629012505278	0.99638610427529	0.713973286972912
0.998328698091108	0.998956428473804	0.996567867330066	0.99131166906194	0.98616323156226	0.723297677632373	0.719396636879327	0.722896422592924	0.996838422128669	0.996976146223525	0.99675166583864	0.996726581373409	0.713432492394395
0.997844160178997	0.999104414303213	0.996421793242502	0.990927927824433	0.985745327217304	0.722395386524085	0.71837220471107	0.722022650871227	0.996379511103586	0.996353088792102	0.996345071414595	0.996164565974778	0.712395707166968
0.99875896147798	0.99891982665361	0.996533248420827	0.990983899295321	0.98641245642479	0.723314481610238	0.719115264663502	0.722692419915253	0.996113841111502	0.995902543168645	0.99611782780919	0.99615275378167	0.713119852419463
0.997515927610805	0.999041411959463	0.996471637771234	0.990924426218413	0.986135922643052	0.722914027837956	0.718717626748573	0.722287846897346	0.996396834613627	0.996258964423447	0.996202881220032	0.996332429954805	0.712870077276488
0.99835300913491	0.998673190191585	0.996527497300315	0.991105621959977	0.986155084561606	0.722517473298736	0.718589102559488	0.722194791212278	0.99670180753305	0.9966330843353	0.996651590637015	0.996745223302024	0.712591100376691
0.998180867959395	0.998567991723637	0.996583597561404	0.991443500852941	0.986493989442388	0.72619280023466	0.721710826236504	0.725745442161553	0.996767534559627	0.996606891079844	0.996668295063758	0.996598986967563	0.715408227207526
0.998354169219392	0.997884234201036	0.99647800834701	0.991127587009353	0.98626680399884	0.725519778356928	0.72120315756927	0.725169107647636	0.996592032574325	0.996371492139913	0.996306032077063	0.996596979850545	0.714960960290648
0.998359264909407	0.998940696675966	0.996331183278912	0.99071850497731	0.985476404139482	0.722594072567554	0.718604504370436	0.722341893619222	0.996147595495075	0.996092998603128	0.996079191510996	0.996408921977406	0.712045564618038
0.998739536796736	0.99870876102484	0.99654501861844	0.991274916724847	0.986414866240567	0.724850619710937	0.720502223201593	0.724244182082496	0.996530631491514	0.996504968209575	0.996539752205736	0.996228166433686	0.714452608277064
0.998714514606697	0.998605452167955	0.996602832047242	0.991416943944815	0.986615775333027	0.721524791110262	0.717518331954634	0.721105234906815	0.996724446391912	0.996602630986023	0.99663388937517	0.996482613983058	0.711266581119961
0.997728301526397	0.998641576205868	0.996492671376053	0.991076281764937	0.986178308238279	0.722755256640166	0.718752197934113	0.722361866408797	0.996746033942047	0.996728474274237	0.996822176719	0.996558166795268	0.713003554271608
0.99771855761362	0.998484031433893	0.99632862442378	0.990512500993738	0.985313329692608	0.72407345768582	0.719891760235014	0.723814106702583	0.996320936518906	0.996147798644594	0.996113068923435	0.9964954940096	0.713501709526672
0.998253768429913	0.999066194935334	0.99661317155904	0.991764086218828	0.986870380682677	0.722533488498189	0.718174791173683	0.721979775859842	0.996875296092972	0.99667016758517	0.996673188234866	0.996792246426581	0.712301550475686
0.998048024652682	0.99910542627108	0.996600059699226	0.991228766869633	0.9863715099581	0.724153122491868	0.719778687971836	0.723600565030905	0.996546128866446	0.996345766422813	0.996451339205613	0.99617133006619	0.713432983801109
0.997917620301544	0.998069566185888	0.996195931812812	0.990255555036495	0.985077210391998	0.722939478332418	0.719075814806401	0.722708399968638	0.995938276479953	0.996149740695265	0.996287410589693	0.99621401798379	0.712895655164931
0.99798980136192	0.999075542495062	0.996376083723623	0.990795090762464	0.986008646818278	0.723367452964649	0.719133075547814	0.72283545644711	0.996374595759042	0.996519273276523	0.996402286086594	0.996119210036153	0.713286769310155
0.997973677171327	0.998404488750032	0.996601958020543	0.991370768822911	0.986435179797224	0.722085822321261	0.717912704784037	0.721617156815727	0.996906055169448	0.996807862323413	0.996890515860142	0.996853264496094	0.711528422789131
0.998387509646637	0.998405520005669	0.996593817375147	0.99151080065568	0.986795622236036	0.723462490362792	0.719151490063501	0.722827453616354	0.99667048781499	0.99655996213063	0.99665040309149	0.996629622036078	0.713309759570124
0.997222836552407	0.998829995819745	0.996577056431496	0.991262839010302	0.986672235942567	0.724363039559362	0.719907586935582	0.723744385806852	0.99677872814865	0.99671971346312	0.99678332939993	0.996727492706398	0.71391791258503
0.997240064071637	0.998735086723484	0.996486708078206	0.991338865537813	0.986357750699553	0.725473404641219	0.720925148234792	0.725029791125843	0.99659803564567	0.996431991525752	0.996467271995456	0.996643062105227	0.715184272977102
0.998411308504886	0.999358409428934	0.996543645456627	0.991328134729882	0.986304419186824	0.726638101682007	0.722137060149717	0.72615132249635	0.996678512866388	0.996497185086327	0.996572714280183	0.99649908397507	0.71611450373962
0.998354950466807	0.99864347514728	0.996278119752498	0.99068228924864	0.985361533515443	0.723687748031845	0.71959308144228	0.723502606183571	0.996270901056388	0.996430222313182	0.996307692671447	0.996789575400928	0.713571679167123
0.99826484363022	0.998517972810823	0.996610134418518	0.991256721090384	0.986398696668175	0.721853948678801	0.717772884126385	0.721342979437351	0.997103631741718	0.997002841726518	0.997081743747277	0.99693676398025	0.712035157056203
0.998024682597495	0.998620386188808	0.996592484175515	0.991410066527675	0.98665908246301	0.725088427123985	0.720670501950525	0.724472164649651	0.996528558629443	0.996383081925302	0.996551322505325	0.99627390782511	0.71455327693149
0.99857458797062	0.99880574172936	0.99639066203954	0.99072637197254	0.98554303952673	0.724114014059226	0.719859100437876	0.723636013943506	0.996267632787974	0.99611299256254	0.996084660448093	0.996069375047714	0.714110786802561
0.998638590536603	0.998154725345694	0.996600197879421	0.991267440761934	0.986370532781021	0.722851041729959	0.718545345561827	0.722347626685447	0.996736042816443	0.99667461566372	0.996682024097153	0.996514472566469	0.7121806288917
0.998339661430793	0.999164653634683	0.996477321968342	0.99120892486905	0.986365305513781	0.722818533300716	0.718555596841203	0.722324890398003	0.996622088790973	0.99644317145937	0.99654942747857	0.996728453777043	0.712518983485214
0.998487519721964	0.998936220795267	0.996551436096144	0.991375599315517	0.986422503392507	0.723317521721168	0.719115517346026	0.722913533337385	0.99671690714317	0.996563839021238	0.99672371219262	0.996542404832098	0.713189491253151
0.997522843087119	0.998666489359821	0.996564764882376	0.99150603457235	0.986574335593528	0.7245402615737	0.720114692717074	0.723994279556587	0.996851041643728	0.996728138038895	0.996766742688375	0.996782010911898	0.714103706127488
0.999148823545213	0.998895310447027	0.996525657777034	0.99132450925575	0.986212222214457	0.722556442792952	0.718550586722814	0.7222417655772	0.9968308435009	0.996714366338507	0.996639369809633	0.996431642221353	0.712337091039462
0.997212543969233	0.999171813301618	0.996446035571472	0.991218571575336	0.986182297658265	0.724314451851685	0.72022438477203	0.723785825292538	0.9965438780353	0.996549570233774	0.996513520022548	0.99650371390564	0.714600638728328
0.998504317073305	0.998843088782272	0.996456800890839	0.991001780612115	0.98599645929405	0.725280327064049	0.720885081579517	0.724862151265252	0.996449543069997	0.996353049213009	0.99638146113029	0.996405740249584	0.715214545905131
0.997513456978633	0.998833418113089	0.996439264999785	0.991000861992892	0.985959136595176	0.722987270468176	0.718705760398841	0.722573296491111	0.996646504910198	0.99645848712924	0.996537861256743	0.996512676161094	0.712731786317265
0.9978115409833	0.997641812875357	0.996418700281764	0.990779764868882	0.985909568439804	0.72413235938444	0.719935313070015	0.723500396502993	0.996413509774436	0.99623332987556	0.996302780306124	0.996431573601343	0.714039875476914
0.996961320800958	0.997853033898768	0.996448123513467	0.991101546089862	0.98623839097703	0.722973949348316	0.718556180283831	0.722525920420642	0.996891900399475	0.99657807994875	0.996745954908073	0.996376252692717	0.712549903495104
0.997520424984142	0.998405727558376	0.996478694440578	0.99082237919751	0.985792948898657	0.723481363169918	0.719305514503362	0.72291899517531	0.99638443175941	0.996398621840368	0.996336746859917	0.996488360542063	0.713467279823801
0.99804206575313	0.99860063286266	0.996368345304071	0.99061944166529	0.985733753379927	0.724228392375352	0.719974390806109	0.72367005913697	0.996315495237142	0.996347126749571	0.996389868683243	0.99639621034183	0.714350265073951
0.998691680380802	0.998894256117132	0.996529265680702	0.991341518861515	0.986317557168975	0.723341618694337	0.718991630853976	0.722783191082257	0.99656624617296	0.996584471888366	0.99661442965354	0.996662463232718	0.713376772881016
0.998332424532088	0.99889621880259	0.996279594692687	0.990701859064405	0.985277227400601	0.722920432820333	0.71892707222581	0.722558966708166	0.996599560743067	0.996329067689342	0.99620466423845	0.996582791782174	0.712980393576592
0.99771193761883	0.998947655288407	0.996421411796928	0.99104724704484	0.985981794462656	0.725548258491836	0.721141376234061	0.725140277347376	0.99640518113962	0.996276963782839	0.996252450849446	0.99644187902936	0.714854115004045
0.997712319254095	0.998925302882589	0.996553947087018	0.991376181586882	0.9866755008287	0.723370276385061	0.71917832550927	0.72289914973281	0.996628112086185	0.996469576825578	0.996613072928738	0.996505217634997	0.713217195783189
0.9984033358113	0.998702496696508	0.996509731393924	0.9911202286328	0.98605751896828	0.722330897449621	0.718382560199646	0.721898288650572	0.996738744594225	0.996536174039377	0.996491768361493	0.996442812285308	0.712470923443139
0.998457880896998	0.998620692761632	0.99623523731041	0.99028401397307	0.985283162459058	0.722880314928594	0.718849955629168	0.722622603823991	0.99623437826181	0.996193155307822	0.996214645926616	0.99616776458546	0.712871737038084
0.998112587052872	0.999112572641205	0.996515597522804	0.991042174850352	0.986366522968279	0.722517791924792	0.718409610795342	0.721940776368376	0.996562621495338	0.996543284339232	0.99657497329397	0.996366492496365	0.712241947081845
0.998020128193132	0.998404538912212	0.996446913072836	0.990916475926688	0.985845896375466	0.72554147890676	0.721052515166995	0.72491791556164	0.996490061902394	0.996156645806792	0.996436622607044	0.99633244314254	0.715067170296222
0.997583620538484	0.9986533491524	0.996452938679357	0.99127291478513	0.986077261659394	0.726484889223849	0.722192421247259	0.726141227947952	0.996558088959456	0.99633910543846	0.996353122940164	0.996724438592645	0.716315176910621
0.998188566359875	0.998624884061824	0.996411674924925	0.990504907831413	0.98543769561216	0.723706581866181	0.719341704556073	0.722956702075893	0.996262190478505	0.99616576179729	0.996045117834476	0.996016484965532	0.713683923554839
0.99743818142082	0.99814716863306	0.996443031931956	0.99120946952593	0.986033774620383	0.725007591382162	0.720900160525709	0.724703309939459	0.996769955153645	0.996766501404707	0.996664727288836	0.996049659258079	0.714835907170576
0.997377166245532	0.99927444027906	0.996476335644522	0.990664107040628	0.98575341448138	0.722124917184859	0.717961277697765	0.721460339557036	0.99614803625501	0.996230538985237	0.996298500448398	0.99612090576863	0.711911875133384
0.99770106853107	0.999069625536936	0.996417947624715	0.990946398633457	0.986076442330972	0.723990784612286	0.719818089609486	0.723600140774152	0.996477779069428	0.996300664649355	0.99642430743701	0.996244136584794	0.714000247337576
0.997999813261564	0.99811408205599	0.996516851211612	0.99137701564207	0.986523948668781	0.723584044377189	0.719243123642052	0.723056239426443	0.9965324452735	0.996379746030075	0.99642004847651	0.995839831909156	0.713110771521843
0.998418617859773	0.998921126082258	0.99655673591181	0.991278830158402	0.986266197891353	0.723996736986035	0.719751267899536	0.723583500753246	0.996589866282748	0.99646166277454	0.996575073659197	0.996420217217582	0.713583633543112
0.997905271008452	0.99898593096652	0.996615266712843	0.991461749926264	0.986374234695653	0.721880269641827	0.717827153941253	0.721363693339124	0.996601590987762	0.996485086033423	0.996488909141308	0.996596943259814	0.711747978383818
0.99744941210264	0.998601724464246	0.996229608140373	0.99029240241987	0.984830619207966	0.721740638587065	0.717741796875319	0.72155374742609	0.995678497622025	0.995770766112495	0.99567898862451	0.99601971039018	0.71141445112885
0.997006062015378	0.99816256971379	0.996447896889153	0.991114643286816	0.986248818198892	0.722898970724684	0.718612063919532	0.722497888020268	0.996886951600394	0.996686454249873	0.996498181405577	0.99639518944674	0.712509330336513
0.997469101354363	0.99870148800925	0.996485887242316	0.991201073793368	0.986105712579517	0.721574836910786	0.717706044063784	0.721244712075413	0.996787762390443	0.996663986350768	0.99673834408227	0.996717726470128	0.711675775298286
0.997680968061519	0.998488030355988	0.996560384519245	0.991590100194447	0.986517941618313	0.724440848491624	0.719875247513327	0.723940717237114	0.996860125368043	0.996784067129592	0.996837030135576	0.996793286160616	0.713744621911436
0.99905531276745	0.999126106393398	0.996630672113883	0.99119580003877	0.986314158576457	0.724459041181841	0.720097486752759	0.723851531165724	0.99663328252136	0.996441914389706	0.996485022232938	0.996489445159218	0.714176733491105
0.99858715835156	0.99894515945159	0.996364146903554	0.990791566472773	0.98582629976112	0.720833635275603	0.716970957864325	0.720556874730878	0.996424701686344	0.996419368027474	0.996334771977268	0.99612239409041	0.711359310031854
0.997743114404717	0.997893511260992	0.996560365856782	0.991354593326214	0.986291269482835	0.72351649559012	0.719185951285932	0.722973119662536	0.996771105340882	0.996754943135653	0.996546200475524	0.996863985780165	0.713177723349144
0.996957416365072	0.999043391507558	0.996530785663	0.990828521351534	0.985908986969425	0.722303383257952	0.718195341134162	0.721736596495655	0.996293445155644	0.99616851909251	0.996126668863087	0.996293252173415	0.71225126823812
0.9981705143956	0.998454835266523	0.996327306782708	0.990610372544512	0.985590362016104	0.725249862354048	0.721267210459614	0.724892434777236	0.99601555106547	0.99598917066997	0.99603253672095	0.99602338109633	0.715516133752191
0.998856201124855	0.998918295081886	0.9964570813318	0.99063892290647	0.985397864014068	0.724608341908701	0.720316718021407	0.72408898166133	0.996055098660139	0.996063182676542	0.996400499814671	0.99600955446402	0.713883513347543
0.99681220738499	0.9990426101121	0.996609513246027	0.991646282577147	0.986924529156782	0.725560333967251	0.720939288357882	0.72506297841092	0.996827488278827	0.996637374293196	0.99668411849129	0.996386914016797	0.714736700694056
0.998072823587938	0.998660172099693	0.996484251635212	0.990672079271927	0.98569164205238	0.720674285540324	0.716440538170548	0.719960991585942	0.996155760708085	0.996039819584581	0.995991427529262	0.99620361561263	0.710309891050156
0.997947510566865	0.998442959531921	0.996378967635087	0.990632114041503	0.985356450718847	0.723428234722685	0.719230613646227	0.72314186111393	0.996360793312448	0.996179666838715	0.996229334917337	0.996523594505946	0.71335570437837
0.998260999436787	0.999296177352592	0.996436712013117	0.991073275970033	0.985943836594794	0.721880273903299	0.717810482086229	0.72158451265188	0.996548399214302	0.996334367650644	0.996579830791281	0.996379565503922	0.711834944913812
0.998165954966912	0.998408360928723	0.996436040849293	0.990985933743172	0.986170662750523	0.72379314665401	0.719510564011864	0.72321175474117	0.996185619482742	0.996227596701624	0.996168389418583	0.996008401539281	0.714001031092756
0.997634918633728	0.997749853237148	0.996548340690207	0.991272533658472	0.98626950878805	0.72177568592828	0.717607781216286	0.721285220201053	0.996645325155261	0.99651570545437	0.996682383876118	0.996673916797912	0.711093552892154
0.996653373110402	0.999003677329927	0.99645512536175	0.99118341450987	0.985967747836662	0.724748311831808	0.720425119802203	0.724305228589115	0.99652131143455	0.99643164454998	0.996509118682886	0.996504399791218	0.714531957883315
0.998132401641668	0.998287482730003	0.996376792670049	0.990477846547723	0.985453479601855	0.72179996143009	0.717706059633248	0.721335220693031	0.99624849810074	0.996328657592921	0.99590644998978	0.996376301960798	0.711663914192963
0.997727869313	0.999012889271357	0.99628991332896	0.990407576828677	0.98539618280246	0.722223388773372	0.718180707073059	0.72195887166656	0.996409087121898	0.996190725431508	0.996143461952033	0.9964459707633	0.712074475310792
0.997251605073401	0.997754870091186	0.996518371999516	0.99113946368696	0.986027446379867	0.723184170233073	0.718950322555612	0.722863906404471	0.99690476100571	0.996661673572353	0.996611049785334	0.996572562736372	0.712632654801496
0.998255905829793	0.999195987571318	0.99634217180515	0.990289504840698	0.98529173233465	0.722565128753037	0.718540761078741	0.722171576526199	0.996207840751262	0.996186365553024	0.99621250182245	0.995418657847786	0.712028688919334
0.997586103208247	0.999240900634845	0.99646196001637	0.990980175043128	0.986118207978676	0.722237998327395	0.718307335477561	0.721817751240041	0.996600378615707	0.996465204573624	0.996476950241558	0.996427525571077	0.712501958407395
0.996672628720885	0.998521738633726	0.996621280901745	0.991190303151594	0.986326280976984	0.723936054059499	0.719628145988114	0.723294524250248	0.996631962783177	0.996433398435546	0.996586535806197	0.99629218010422	0.713669621831247
0.99791223342495	0.998839902861131	0.996391596817934	0.99086526360549	0.985722473565084	0.721488291843113	0.717524513680496	0.721176617211124	0.996426593164406	0.996411272233043	0.99642724095306	0.996425599909434	0.711652446749668
0.99797036503675	0.998235297960264	0.996474229401804	0.991080271126107	0.986138091070977	0.722551942434752	0.718632400222027	0.72221522757021	0.996829886903544	0.99674228990651	0.996704774567088	0.996708828231598	0.712715428321328
0.997961454236375	0.99853704996977	0.996291773624477	0.99050552210425	0.985509874370515	0.722581733913987	0.718414212068754	0.722154689446873	0.996142563376838	0.996261480735768	0.996250985445866	0.99617847878698	0.712603365062127
0.997669269063976	0.998885137662772	0.9962838481548	0.990648858068999	0.98536066143918	0.720753401030022	0.71707473081754	0.720569219247039	0.99609555149561	0.996120173487367	0.99629344717858	0.996337958783135	0.71087958206832
0.997959787223298	0.999002084190063	0.996448373730373	0.990825547947445	0.98575086484983	0.721394681806907	0.717415910076152	0.72091990675772	0.996110443427926	0.995912386410281	0.996028325591687	0.99613888075516	0.71124821834475
0.997488550473198	0.998611734151076	0.99624090320581	0.990245159437803	0.985363893626535	0.722173028275786	0.717926436449444	0.721780166871937	0.996198136582517	0.996144039904097	0.995983764727417	0.996385818084168	0.711862105033268
0.996364745046344	0.99856051503827	0.996245731232422	0.990030424389095	0.984789299816077	0.720621225009528	0.716670829022057	0.72006399774457	0.996127313325913	0.996145496656452	0.996218593661844	0.996175083981696	0.710935336996202
0.997600314197767	0.998511749971182	0.996608805280645	0.991413523291985	0.986526922414192	0.725301772869763	0.720861715764398	0.724698909962742	0.996678557165472	0.996540222421417	0.996693097868733	0.996733489533695	0.714904767582639
0.997852774017276	0.99879552163402	0.996563111404793	0.991421690337487	0.986461229156422	0.724056797361412	0.719704830848982	0.723470103567068	0.996685492177826	0.996589587751035	0.99660503246145	0.996578082049953	0.713655695350258
0.998505874695254	0.999048643547642	0.996512657673228	0.99131027845766	0.986193380973384	0.723978011795229	0.71960389033639	0.723393297868281	0.996619305582136	0.996444786231423	0.996503694956036	0.996518772622716	0.713720870657811
0.998019219974922	0.998558862405226	0.996619518534143	0.991474236118385	0.98675937479361	0.722244019422923	0.717945492396445	0.721764345021734	0.99678658405214	0.9967830370622	0.996718135143825	0.996771671616236	0.711747216581995
0.99873648594055	0.99917972565028	0.99663654211912	0.991541240557626	0.986887988272117	0.72474189876143	0.720536451206982	0.724155341913913	0.996801006801508	0.99659653073379	0.9966810564047	0.996522520645522	0.714803380169903
0.997701724306307	0.998025912691817	0.996412741274819	0.990690084041964	0.985627990950153	0.723542471719916	0.719054337149834	0.7230910702408	0.99642406124705	0.996245969563158	0.996152622729904	0.996171378369387	0.71256738334744
0.998659946971527	0.998603104547774	0.996308062434843	0.990610179049129	0.985738076884308	0.722582958242477	0.718156173400298	0.72220670543252	0.996291941219732	0.99641718262059	0.996579498979018	0.996232099725271	0.71179363640726
0.996889039676409	0.998951888289487	0.996345508382952	0.990289940183472	0.985288133743465	0.725209175235765	0.720826603686851	0.724672409015713	0.995962559986188	0.99599644365251	0.99613943046761	0.995448694891543	0.714901339904411
0.998158593263917	0.999208249591337	0.996539372838854	0.991143653005682	0.986167554132088	0.724379393680274	0.720138917824565	0.723805866788947	0.996333904899579	0.996222669058106	0.996341347029234	0.996322643217635	0.714349010082953
0.997737583775852	0.998595631952354	0.996651527927526	0.991682378118106	0.986699613095584	0.72132363549336	0.716973027335661	0.720776057116706	0.99686287153361	0.996679197448736	0.996795292754425	0.996609711838931	0.711129986635169
0.99798084842491	0.99837007877334	0.996468798203446	0.990998307998373	0.986116129263466	0.723592315977132	0.719274252817015	0.72301691676286	0.996192814579775	0.996016754444723	0.996258170852323	0.995912712216022	0.713277032848971
0.998366718760573	0.997716080513033	0.996657827702244	0.991623579328415	0.986599621162904	0.725440265352133	0.720960075803466	0.724793399654644	0.996611530487482	0.996400128904373	0.99656203255424	0.996566783001732	0.714952786759917
0.998033573704475	0.998558520504018	0.996403126515427	0.990599822389922	0.985478924144664	0.722164945750866	0.718228578827066	0.721841420756914	0.99618646596798	0.99619918969513	0.996089953132399	0.996067383001045	0.711992199488148
0.998099048656604	0.999203368893428	0.996427568563712	0.991144326901918	0.986274162945145	0.72381740521287	0.719376907615448	0.723234779048657	0.99671038404963	0.996644485422128	0.996628519551698	0.99676200485022	0.71349552904694
0.998165357163455	0.9985236669036	0.996525641815368	0.99109606172611	0.986166852771667	0.726196144893457	0.721828137962341	0.725743539941555	0.996323812522496	0.996022132000948	0.99621732825188	0.996383121215493	0.715666583091197
0.997795510413423	0.998525445519856	0.996447897369187	0.99051921613963	0.9854873592055	0.720983371378075	0.717214551353316	0.720672492307664	0.9963445002595	0.99614668568626	0.996223827627202	0.996226790520753	0.711051859841393
0.998522191571823	0.998590624900426	0.99632664354665	0.990757601461232	0.985257592262367	0.722652252443036	0.718253312326228	0.722235045588208	0.996445736029142	0.996232873470954	0.99644841756505	0.996266455819256	0.711988945625047
0.997585690888065	0.998348872165967	0.996601818033934	0.991459425014584	0.986355634448117	0.723597864782226	0.719306165846188	0.723093596591968	0.99679361901519	0.996692143720528	0.996598354862452	0.996527501107145	0.712894913858834
0.99809872635904	0.997991383946756	0.996447688408197	0.990826159717847	0.98575018125761	0.722149701975732	0.718167072639857	0.721623234322647	0.996687780162766	0.99644801926649	0.996485162007576	0.996607157930718	0.71242797125924
0.998359438792236	0.998710006869927	0.996411196694234	0.990751535576276	0.985757475713926	0.72415357867934	0.719898300818908	0.723620030212112	0.99648711933994	0.99636101561679	0.996444562035246	0.996127906289135	0.714054205507408
0.99853731124955	0.998845636478452	0.996424760575042	0.990918432925872	0.986014574294356	0.725002128238144	0.72057621767591	0.724423068390742	0.996554261627055	0.99626962316894	0.996439569996626	0.996301910401923	0.714736420855604
0.99830428167741	0.99889856327042	0.996598696932238	0.991685637127415	0.98678568813222	0.725943039583993	0.721673492889144	0.725554069056698	0.996980846127148	0.996828647378724	0.99689147032451	0.996822275985043	0.715804813118154
0.997061460977286	0.998943968824875	0.99651433675684	0.991167729513288	0.986181750055024	0.724777225166715	0.720405006359597	0.724137679833604	0.996458277781497	0.996295506509573	0.99638999843721	0.99617921217812	0.714206722516236
0.998068569910649	0.998744588637404	0.996489771726648	0.991173995425418	0.986356293450201	0.723623878973546	0.719140732097064	0.723009585993752	0.996652076011977	0.996542458260644	0.996594241120776	0.996773921671197	0.71311313933734
0.99834877329992	0.998577255004136	0.996457201290976	0.990959253757188	0.985659669540016	0.722603528564388	0.718358262051974	0.722089945107146	0.99650598889277	0.996346487220274	0.996424316731217	0.996263793887285	0.712198898219633
0.997194721639594	0.998467041010007	0.996284633985918	0.990617273832408	0.985300350386969	0.723838146608337	0.719632647980636	0.723433026860722	0.996191189768213	0.99607376452091	0.99613382339524	0.995822537144358	0.713431259315842
0.998010410338506	0.99718805483801	0.996581501897885	0.99141767851553	0.98651747200077	0.723376418729191	0.718878639499102	0.722770867854173	0.996751683426138	0.996729350059422	0.996740105858476	0.99683404122927	0.712734975996374
0.997543515795307	0.998907961282437	0.996423839723713	0.990966757312917	0.985565151042035	0.723106013964701	0.718948587108356	0.72271121717803	0.996401444028082	0.996263169798124	0.99647547385351	0.996347144833946	0.712770471806904
0.99796802533409	0.998387724543843	0.99641697471941	0.990663617511154	0.985643471886876	0.721502830782536	0.717381936416921	0.720918342253268	0.99681676088681	0.996627393065982	0.996771163644849	0.99651595151633	0.711667040725784
0.99870878964774	0.998925126298944	0.996431863388314	0.990739571496376	0.985782772075077	0.724458757697944	0.720256917396656	0.723918245848664	0.99628897336754	0.996093543119653	0.996324254752468	0.996082077441503	0.714388514762821
0.998364135925923	0.998927756930336	0.996304671936088	0.990566233566168	0.985493586455196	0.721128881823208	0.716901008769346	0.720700370389612	0.996365616881583	0.996345689800342	0.996426902992646	0.996148422094374	0.71089691412458
0.997337874926094	0.998861438962756	0.996505002966096	0.991367494020935	0.985983204480969	0.725318683727104	0.721051078863159	0.724943686030713	0.996751967079224	0.996697934748027	0.996767715599578	0.996778761696078	0.714912017873757
0.998193218119146	0.99871134783611	0.996538135112082	0.991363304678408	0.98616908353014	0.72514740285206	0.720860156839573	0.724688772340288	0.996699724183278	0.996669962065077	0.996654371661484	0.996461397674174	0.714978423896112
0.998699195628107	0.998467259895148	0.996585832014678	0.991529906492659	0.986433769730217	0.726396917599937	0.721896417672217	0.725750184116608	0.99664639378985	0.996520873332242	0.996632129786863	0.996587019766106	0.716227655500411
0.998516710386172	0.998743791183715	0.996359070850123	0.99077608504961	0.985931807347335	0.725427549039044	0.721093457288033	0.724774330879777	0.996527338735058	0.996274483420136	0.996363146983018	0.996437805359252	0.715436766654166
0.99844560938284	0.998849275310912	0.99653042318627	0.99120433435416	0.98622071381892	0.725181926657606	0.720821271815738	0.724698445547423	0.996453353641894	0.996523194884908	0.996466434749872	0.996261303256026	0.714458733851726
0.997575183331967	0.999091679640782	0.99653072585274	0.991227056941682	0.986090741562905	0.726647596151808	0.722231927846548	0.726238263785612	0.996497778127452	0.996252322311366	0.99635397047879	0.996442634239673	0.716009888495995
0.998300267997144	0.99913922903918	0.996505207227812	0.99132920634074	0.986201208638163	0.724389590950492	0.720134022841026	0.723899679030935	0.996560309404325	0.996615342924003	0.996412715125969	0.996432126169746	0.714328692907368
0.997553106524935	0.99896980334184	0.996553220185202	0.991239295035837	0.986492669125441	0.72205935699333	0.717929231817415	0.721442686118403	0.996625938669873	0.996601502389485	0.996707153213369	0.996653907224555	0.71204956173502
0.99743904418138	0.997051909387792	0.996468198603603	0.99126765760738	0.986303800641045	0.724291302574558	0.72012317186412	0.723961056885411	0.996523465018642	0.99632295214481	0.996498448180873	0.996376926273421	0.714042644409154
0.99741298907087	0.99931600099298	0.996450437701636	0.99099011803399	0.985815347156395	0.723701336427105	0.719595040058093	0.72323795173888	0.996235141908106	0.996052018404325	0.99636414031886	0.99630797728054	0.71355049181777
0.998090818529386	0.99852565124834	0.996554856453795	0.991381109709036	0.986543288133628	0.723833506103227	0.719708443338326	0.7235283629583	0.996902116001703	0.99676782989288	0.996763175879023	0.99683006999498	0.713449680077282
0.998044926172653	0.998430977479997	0.99651746787342	0.99133912771011	0.986287501650445	0.720735577361307	0.716865736798983	0.720420803774439	0.996942639329115	0.996857570959367	0.996779172103366	0.996855220360518	0.710749657116932
0.997660549128827	0.997692926537336	0.996443460994836	0.991071930121783	0.985909119203996	0.724034339947136	0.719664529951328	0.723659024106804	0.996562844187536	0.99646284508277	0.996414315839852	0.996484903808957	0.713215376308422
0.997832337095153	0.998702693771505	0.996568214218364	0.991179403202032	0.98607922354324	0.724504034149822	0.720201613232315	0.72397523362253	0.996512042424942	0.99648300375321	0.996613561841967	0.996357717534354	0.714523901632823
0.997826838776066	0.9990620177349	0.996562032268508	0.99135991532626	0.986297544206057	0.72329528120271	0.719126312112928	0.722818653831443	0.996698665857417	0.996548383867873	0.996605737060548	0.996621269861806	0.713233671207869
0.998435653990532	0.99907669687081	0.996592043955057	0.991398556277607	0.986506715703046	0.723413721815336	0.719009043664902	0.722751631036364	0.996718165175529	0.996604286776818	0.996680379673131	0.996651114039116	0.71313693405007
0.997414392766267	0.997893283440765	0.9961720267253	0.990096510499178	0.985020206115209	0.724264891569716	0.72005221624929	0.724094525715906	0.995946648466584	0.996018417597042	0.996119523196456	0.996281141213705	0.714187694868226
0.998386629475838	0.99861935140148	0.996443506151214	0.990699735583615	0.985508791391382	0.725486221568311	0.721374110216577	0.7252075188811	0.996105728305512	0.995867965637352	0.995862342129906	0.996123606400546	0.715437275924381
0.997372930810588	0.998506430484024	0.996391907805223	0.9908538233492	0.985546662779382	0.723452450808012	0.719356871372148	0.723217699371651	0.996265851973644	0.99656862281816	0.99642264595689	0.996784751822686	0.712973709627768
0.99711381150095	0.998573181832463	0.996478666792965	0.991253571691437	0.986158601023926	0.72220431911325	0.718299292417827	0.72207572427437	0.996576711222853	0.996609874284595	0.99662053539429	0.996751098591937	0.712121090270896
0.99812162723086	0.99884433452282	0.996581538962842	0.991299340413212	0.986220818406663	0.724859157622623	0.720612376813755	0.724454841936636	0.99684327917316	0.99669538085852	0.996770645014784	0.996818402570455	0.714743511407118
0.99839482512456	0.99836914907877	0.996329123910507	0.990393573062532	0.98548392171731	0.725012281813613	0.720786837568206	0.72467795454453	0.995769053471917	0.995894719841145	0.995958525890294	0.996109984372917	0.714622434826434
0.99833754522181	0.999316198483261	0.996407009957085	0.99063091149768	0.985894552924743	0.723808155622707	0.719495514788301	0.723211361250589	0.996009245847516	0.995845986041943	0.99609204119974	0.995933565625	0.713641255178685
0.997918501215	0.99847552645806	0.996191615935113	0.990131879761635	0.984953466956657	0.723032759167004	0.718772002957058	0.722459916119601	0.99582291941703	0.996100320848054	0.996010093601496	0.995901357869118	0.7126880332495
0.997860196327918	0.998950072908072	0.996418919539733	0.99070876950764	0.985625734749092	0.721465159307659	0.717445451888397	0.721171211608007	0.996301027622498	0.996023671417677	0.99620639391042	0.996353736971456	0.711263739467164
0.997765165206355	0.998814467627953	0.996418107888446	0.990997347725826	0.98580603561765	0.723908571002706	0.719870370955814	0.723643866576427	0.996522528825386	0.996538332390458	0.996424983601306	0.996676036690739	0.713804453083253
0.998342062552203	0.998576886837417	0.996454502943	0.990998433916655	0.986060599498019	0.721571227377738	0.717291731587776	0.721178481356025	0.99667303536079	0.996465635836187	0.996702584307282	0.99659000547864	0.711219359096296
0.997961499594577	0.998595451123541	0.996549657035743	0.991377925603027	0.986617999800883	0.719226865374077	0.71535491193713	0.718729172528984	0.996670359917224	0.996365777974495	0.996625553349837	0.996534793347476	0.709391141701033
0.99843570167354	0.997959822825102	0.996400828564933	0.990645040162175	0.985176777658089	0.724230776263168	0.719774719657515	0.723760210902917	0.99625083926648	0.996183389179917	0.996323114184191	0.996335207857924	0.713219501605032
0.997939865261593	0.998707105557806	0.99641142434055	0.99084018995496	0.985837052043413	0.720772802183509	0.716970935583475	0.720452115773448	0.996552440849464	0.996374697982945	0.996634398437267	0.99673193062371	0.710831355993997
0.9984564111092	0.998519661161696	0.996618560199174	0.991535435380233	0.986468728992792	0.724806293303885	0.72051508232751	0.724227763837744	0.996801566306206	0.996524595277288	0.99669567085565	0.996599455921583	0.71457884570611
0.997186285212925	0.998747268947713	0.99660551258285	0.991440725855644	0.9865076846151	0.722991684062564	0.718842952029688	0.722510306208442	0.99677778166563	0.996784927156022	0.996830800372937	0.996723266022156	0.712958940184016
0.9978909975877	0.998736819613709	0.99656172752854	0.991350931418477	0.986225433550592	0.72365747356123	0.719327611620222	0.723262358203561	0.996881040502848	0.996643918551735	0.99678244857564	0.996425478831466	0.712721489752686
0.996255029872066	0.998932310748164	0.99633268534045	0.990553740593935	0.985244892192873	0.721417373156361	0.717222080717477	0.720999051103709	0.996427407021925	0.996299646453296	0.99644026952713	0.996200913810505	0.711128654846233
0.997960936432917	0.998501481596917	0.996151499758723	0.989540871756734	0.984321938157237	0.722803846736886	0.718883036310161	0.722526107704014	0.995620862844372	0.995701094834193	0.995683994323987	0.995317128519636	0.712557147592615
0.99805151981315	0.998574050676333	0.996565598389842	0.991522809478073	0.986681144044743	0.725478199670185	0.720959458206445	0.724891747035582	0.996857065657735	0.996725853631688	0.996712171472086	0.99664189570014	0.71451854294425
0.997412257059826	0.998009277596388	0.996546618554528	0.99117247481192	0.986357413401907	0.72475376351715	0.720282260855481	0.724175661356172	0.99667213394875	0.996569873725345	0.99661733366608	0.996659135647733	0.714271462968234
0.997794259284354	0.99917056235045	0.996613987885137	0.991494396243019	0.986659059369957	0.722649313226329	0.718289281794124	0.72203339278843	0.996661593804326	0.99657581073075	0.996534130111622	0.996346947641426	0.712168923635227
0.99804667667713	0.998983834798684	0.996492839690275	0.99087432216061	0.98594061685346	0.723759918347883	0.719370017880184	0.723321774139647	0.996382082850958	0.996378052412172	0.996450900293588	0.996344439286853	0.712936343833133
0.998251317008934	0.998597488746697	0.996546087188933	0.99127415074791	0.986099056854985	0.72478629558645	0.720218453789623	0.72419702158307	0.9963972943291	0.99638597326157	0.996519008819738	0.99577739826021	0.714360372668469
0.998142004955185	0.998821064698843	0.99656429375589	0.991469176341468	0.986301633784584	0.72501647901324	0.720839886390461	0.724692559761505	0.996665706866218	0.996607034133549	0.996668816206028	0.996642451216275	0.71494974951359
0.998307877076597	0.998108831838387	0.996445321050142	0.99112558157332	0.98618995065226	0.722023991517732	0.717624615672656	0.721489015174844	0.996639900576	0.996666078753763	0.996550922418008	0.99674563722729	0.711641103790561
0.998649578665234	0.999113140439037	0.996582871656373	0.991532482356046	0.986634983836073	0.724638046905748	0.720592323697512	0.724152386241223	0.996801348271598	0.996721491392468	0.996795217583283	0.996763046027662	0.715004196520572
0.997756985163376	0.999108035686655	0.996586305946548	0.991175531520878	0.986075131170482	0.725175918920077	0.720751947368511	0.724618480346369	0.996603299042576	0.99643644520131	0.996552296983732	0.996517836028758	0.714483750369906
0.99794332178481	0.998063729312116	0.996328143583678	0.9905173122239	0.98580483826257	0.723771423029716	0.719394405622083	0.723211880369766	0.996360807458808	0.99640738621973	0.99636566567516	0.996405872615388	0.713460846645816
0.99788627974858	0.998750615293098	0.996591138836992	0.99127609610284	0.986264687267876	0.722728977290752	0.718622333417919	0.722216206744971	0.996684671088152	0.996591081053845	0.996608576128688	0.996565370700534	0.712598765739396
0.997613459668943	0.997309294697098	0.996434826870332	0.990876178185377	0.986042071558928	0.721207353135669	0.717259231377508	0.720629956215183	0.996135163095848	0.99623438182692	0.996097432891507	0.9962682296417	0.71152743117952
0.997352862628981	0.998934900869953	0.99652455742714	0.991276536961502	0.986206743119105	0.725499146175517	0.721130831437768	0.725093708999061	0.996666059235626	0.996547909385532	0.996428173553372	0.996571274903923	0.714640089925515
0.99859131764466	0.998724141078806	0.99628486320358	0.990858605545563	0.985498498472143	0.722895858743855	0.718816063663828	0.722635314115718	0.996656534040767	0.99631524328009	0.99629373382428	0.996467893637923	0.712695056894614
0.998513046931747	0.999023738455584	0.99651834220076	0.99130884720849	0.986323435117743	0.724324023062086	0.720124753139115	0.723919407127265	0.996684144714233	0.996638138858235	0.996575589865108	0.99674780889352	0.713929484048316
0.997965709524426	0.999148984876006	0.996403361376831	0.99094235360597	0.985821221680462	0.723051693520188	0.719127543455551	0.722716829535801	0.996339599738362	0.996228190236492	0.99628671131656	0.996261490840674	0.713565627338353
0.99811807931874	0.998444207615295	0.996445673138065	0.990831965141114	0.986314367815572	0.722007792130606	0.717796892151678	0.721537044202054	0.99640205340624	0.996350683385538	0.996400484258853	0.996260709790297	0.71175869701918
0.9982905423274	0.998787018912106	0.996448616747654	0.9909856316797	0.98583338111035	0.724571285084194	0.720247453998598	0.72405628918236	0.996454930033616	0.996176834042058	0.99633148176246	0.996228600481578	0.714189277462952
0.998390268588644	0.99858351399981	0.996523486465274	0.991126628132736	0.986126712078147	0.722608364509867	0.718690538294734	0.722143103720791	0.996696003359543	0.99659383554804	0.996637538111705	0.996737987581327	0.712956790194053
0.998485141673106	0.99824757849075	0.99649922042411	0.99110368065819	0.98605806911329	0.7256269625834	0.721316410841566	0.725202481522836	0.996553479515501	0.996438166743267	0.99657192872465	0.996461362290895	0.715146919941527
0.997481136568902	0.99819190938349	0.996500986320454	0.990813419765412	0.9860930926447	0.723787587293958	0.719572391157876	0.723200225719278	0.996274882838676	0.99630466686441	0.99619623986384	0.996248493750077	0.713485979909586
0.9981688858559	0.998069234024527	0.996114503159428	0.990089640702587	0.984550135925554	0.719574981052766	0.715901215465566	0.719700232082368	0.996421065138643	0.996344766409426	0.996191646006766	0.996372886125565	0.709155633284787
0.997421394520814	0.99780222338886	0.996394187363354	0.990776551488652	0.985835625905928	0.719335577857163	0.715463963549175	0.718957395968746	0.996718085040073	0.996583951868942	0.996594788721062	0.99669293690666	0.709131031985117
0.99815748869974	0.997894128559242	0.996443639392738	0.990710161045606	0.985962345504505	0.724682171643037	0.720524705732423	0.724228886810935	0.996499329759525	0.99654028318856	0.99659950145345	0.996347512621605	0.714495895257609
0.997935237134728	0.99934354629325	0.996513014268203	0.99111889936808	0.986135427132678	0.722443656640782	0.718410399082294	0.721952367033871	0.996514574202953	0.996425461359924	0.9964070784019	0.99629220382439	0.712742280117324
0.99784145889622	0.999224436296133	0.9965713324499	0.991320451243482	0.986561994031987	0.721509239364651	0.71750861759963	0.720975816903955	0.996725674705101	0.996776520487424	0.996799887150498	0.99675425499863	0.711649473888119
0.997687984004928	0.998888852442466	0.99643780941469	0.990868076153465	0.986029999438908	0.721884454234813	0.717586045887969	0.721407172322512	0.996543186207771	0.996460133055343	0.996508089308317	0.99648056329952	0.711335800096956
0.99844499464554	0.998657532934588	0.99631951681717	0.990399978091948	0.984759533499	0.723609763319402	0.719601933657655	0.723456791021095	0.996336199538312	0.996092691213868	0.996225078237976	0.996291341229112	0.713294106575646
0.998043665882515	0.99908363811251	0.996455415430345	0.99087452769071	0.985576342922764	0.723163930193805	0.718902400842112	0.722662670807111	0.996287783908088	0.996130369251766	0.996135426615483	0.996011413912531	0.712720325465585
0.997940791504985	0.997552100645854	0.996476692649769	0.9911833582821	0.98623333792503	0.725910215874092	0.721543873165671	0.725375356708901	0.996250912955797	0.996309556003275	0.996097817158396	0.996175893350733	0.715705224933703
0.998310490042345	0.99925953195421	0.996386006013067	0.99062193505931	0.985714516695582	0.721364218919752	0.717390691381394	0.720828517736395	0.996202048266214	0.996289211981153	0.99624191376209	0.996170190686556	0.711750743921848
0.998254102286353	0.99916934324986	0.996502644187895	0.990830781934492	0.986046160979447	0.724367337853855	0.72016066121215	0.723858446959823	0.996312504555774	0.996250266089735	0.996356636779723	0.996384333405357	0.714179777140809
0.99855048327378	0.998752831844897	0.996555383919455	0.991412477575813	0.98633391396608	0.722357102160449	0.718230745293781	0.721921081617237	0.996687570019372	0.996585550915312	0.996731361879174	0.996377309738302	0.712244088852835
0.997791301555822	0.998973607756822	0.996579759907813	0.991337007385442	0.986386695943972	0.725549327645835	0.721155678355748	0.72516455036272	0.996744949351366	0.9966236303583	0.996651023805675	0.996538997716542	0.715123091487656
0.998446443851109	0.99906750390569	0.996509508337845	0.991211951194285	0.986105884980475	0.725358119560216	0.720841297234257	0.724936409286638	0.996529826299664	0.996296553240053	0.996506121400728	0.996398965762566	0.714729886368851
0.998305750046157	0.998929045305495	0.996316384004308	0.990569103888229	0.98571295529486	0.723416907797696	0.719131561444283	0.72295436875401	0.996139019171386	0.996131788857782	0.996212804117295	0.996264330910204	0.713250738104444
0.99762040959628	0.998031482777996	0.996596537792923	0.991250124114916	0.986419230692035	0.724538102722425	0.720201466762244	0.724082037504562	0.996731245625073	0.996549972502385	0.996695849822187	0.996687048638875	0.7140726211279
0.998133633770585	0.998828935307347	0.99652022466749	0.991098048203948	0.986138774078238	0.725126183207302	0.720813051622353	0.724696320514701	0.996591892983607	0.996429196426037	0.99654751986446	0.996354867613143	0.71463939239853
0.998399297984098	0.99831971202577	0.996511012817062	0.991121938689455	0.986388617333776	0.725557128812221	0.720988009764224	0.72480027120234	0.996439112588723	0.996258090752746	0.996272562640892	0.995885278495678	0.715193440461509
0.99693517980747	0.998787165191665	0.99647774818902	0.99109773011236	0.986284085297172	0.723956756334089	0.719827921171798	0.723359298797758	0.99629526306746	0.996109366570817	0.996222513746938	0.996066019568865	0.71377291334697
0.996328096118477	0.998931772263387	0.996550585035585	0.9911336743656	0.986049713652044	0.724099780318269	0.71982769710323	0.723619158226952	0.996401366599546	0.996307149839139	0.996389869709082	0.99634083841268	0.713830177554249
0.998423669484357	0.999164688753288	0.996537594217076	0.99101703749058	0.986071329366042	0.721986268670319	0.71787244468706	0.721500848699284	0.99666395549957	0.99658425067127	0.996636803040337	0.996502072215083	0.711497034234391
0.997651010581987	0.99829042283893	0.996543256366544	0.991265777019519	0.986482665727785	0.725316797928682	0.721083098961722	0.724749410344966	0.996544287449578	0.996495685893622	0.996467309076318	0.996554196811397	0.715309620153569
0.99763259872606	0.998774556125083	0.99658422177798	0.991540192217917	0.986544344779665	0.72323971643348	0.71888167590236	0.722639694883374	0.996809496245076	0.996496390677921	0.996462941922607	0.996478178183002	0.712668741223174
0.998706986727404	0.998581531394573	0.996473187832807	0.991135334093918	0.985997459818248	0.726578750883458	0.721843738711169	0.726061615775724	0.996540248087574	0.996319961345058	0.996481185212034	0.996550507765583	0.715586429333509
0.997817124422782	0.998206285014594	0.996370358157783	0.990927606276907	0.985900997556342	0.723949423314828	0.719711857597656	0.723459401747252	0.996371536788917	0.996317299198865	0.996450318104354	0.996176560933907	0.713827537212823
0.996740864628691	0.998636104477271	0.99641494203267	0.990756903739282	0.985792500290205	0.72339275705101	0.71921188275485	0.722995677594842	0.996214691878838	0.996089219096745	0.996211877225572	0.995882432336142	0.712975848884789
0.99811569498469	0.998933318636071	0.996313020827136	0.9904723121555	0.985436192734376	0.719629221922163	0.715459846848884	0.719087564007296	0.996416716218648	0.996224048180843	0.996249186954342	0.996400522347128	0.709419691501413
0.998460537659542	0.997697524869905	0.996515675607247	0.991052043233331	0.985977845723583	0.723873210181699	0.71950657564595	0.723114536760862	0.996505544275462	0.99636396775722	0.99648614612249	0.996343269294498	0.713688325339943
0.99861389033802	0.999147982112612	0.99640649518126	0.991092989845298	0.985759733890407	0.722945383074431	0.718821889146102	0.722710075097467	0.996442381737667	0.99652811006565	0.99654625918149	0.996815858137543	0.712549129920184
0.9978164430514	0.99925607722137	0.99653178687742	0.99121085280631	0.986188097456003	0.723738757361565	0.719127891589877	0.72316962128953	0.996626866495525	0.996599379890154	0.996639966485097	0.99657585591334	0.71270372730812
0.997630087969925	0.999123622852469	0.996414835464108	0.990803212547128	0.985689089027698	0.720489375699668	0.716558592294345	0.720120019854546	0.996419145061581	0.996174692726815	0.996334881723144	0.996290996926476	0.710619242355344
0.997143744905981	0.998439671412592	0.996593663225956	0.99139181449981	0.986434995758217	0.722711871615923	0.718524910064296	0.722283986870339	0.996792753726284	0.99659953177407	0.996730085802413	0.996582656128792	0.712217544995395
0.99740402310328	0.9991553293261	0.996515685793623	0.991302292906302	0.9863861062166	0.723678023063136	0.71942576888819	0.723320334268548	0.996855755625388	0.996626102936448	0.996762854449126	0.996241303029216	0.712961546493555
0.997732894172353	0.99842703458395	0.996594415609594	0.991467358173635	0.986551037655206	0.724509519430079	0.720100363535301	0.723939662569523	0.996716057919297	0.996494221812505	0.99674723856654	0.996655892018355	0.713923300628616
0.998931335610494	0.998518674583025	0.996352957956824	0.99086077719231	0.985775627885143	0.721098327650696	0.716929657480482	0.720799319336705	0.99652214831602	0.996505000295798	0.996399145718982	0.996463323076672	0.710865811381052
0.99787711363008	0.998329175953339	0.996383987852252	0.99032389364329	0.98517330208437	0.722526366446684	0.718278317764595	0.721883482300381	0.995721498550723	0.99566634606634	0.995933656075434	0.995772534785016	0.71235820220006
0.997556137198253	0.997770935600747	0.996590696694721	0.991374278272784	0.986176308737663	0.723766224696556	0.719420121021722	0.72318859135027	0.996551035581619	0.996486171850697	0.996662456921487	0.996436327993302	0.713278049696083
0.998241700698797	0.998305146393596	0.99651966950956	0.991316359067574	0.98637894575673	0.72408487902252	0.719872096587957	0.723728637429904	0.996824165234605	0.996601800728203	0.996646197859256	0.996634600974083	0.713841390966789
0.99839163957864	0.998905460526797	0.99658967467694	0.991264380719555	0.98631541739735	0.721560821890867	0.717573074703045	0.721119934384406	0.99667944559409	0.99646475896158	0.996510195271625	0.99668738299728	0.711738065575731
0.998291963959879	0.998538217474546	0.996510490134192	0.991220962092092	0.986184288775557	0.723282589907649	0.718916301359483	0.722717792594337	0.99653338337409	0.99637256601622	0.996501451859365	0.996418913120499	0.712900786807463
0.997883569368153	0.998696981023013	0.996382189692133	0.990795428773683	0.985648154906823	0.72259782976733	0.718600410452114	0.722426703857798	0.99631284745132	0.996280873566063	0.996308468552675	0.99617235642312	0.712370248137406
0.998146422533362	0.998501075824782	0.996545951191474	0.990922920426938	0.986101975863157	0.72254788988812	0.718330883947811	0.721875017681206	0.9964234644462	0.996261681417798	0.996316948241464	0.99636809516352	0.712281892539601
0.998584858697992	0.998789798614383	0.996444647594375	0.991067993004887	0.986140657724113	0.721410413324335	0.717354514707204	0.720850713557197	0.996706504142637	0.996432356995867	0.996664489180146	0.99676783491	0.711559655519648
0.998054859737235	0.999110582716301	0.996488954117165	0.990842284131065	0.985775966366803	0.721677417121222	0.717579645112685	0.721118440419735	0.996320451978733	0.99620262833241	0.99615722459643	0.996287791150828	0.711855636948265
0.998274037881634	0.99878813862703	0.996401692521719	0.99077579306041	0.98571037801564	0.724062309601708	0.719701631757186	0.723722729941643	0.99639254767119	0.996069571602992	0.996229891071783	0.996344933453195	0.713107108368887
0.998078427688392	0.998747894043247	0.99646668101376	0.991351538723315	0.986153498437312	0.723972927119321	0.719829320727026	0.723581605896522	0.99656280130399	0.996529129480068	0.99652006806995	0.996333323131556	0.713894509223147
0.99837485297997	0.998722663546525	0.996336606231165	0.990792488877308	0.98589457275961	0.724103056720962	0.719673759905007	0.723694975801236	0.996572285091718	0.996263977554268	0.996373352049511	0.996576511205147	0.713357655360016
0.99752525116618	0.99806032687628	0.99626192854177	0.990417004005508	0.98522536127529	0.722606741191595	0.718572004105164	0.722343806323795	0.996011048022462	0.996184757092142	0.99613050508868	0.996060228221693	0.712448260279194
0.998839817914207	0.999094687866489	0.996428810884224	0.990780316006763	0.985793931893933	0.72467399635457	0.720300738338864	0.724112235584128	0.996021967268695	0.99583920092568	0.996040853040048	0.99594373221181	0.713771039650449
0.998284333624985	0.998169996642566	0.99639888718049	0.990969519500627	0.986055495735832	0.723742739511578	0.719527147423096	0.72332653749779	0.996672507976196	0.996495750266577	0.996649845333003	0.996602927950763	0.713722705229536
0.997639940895034	0.998071292023497	0.996506807144486	0.990984025582756	0.98607353703182	0.724951527267388	0.720666856055908	0.724242976213358	0.996451957666256	0.996535167285724	0.996477429923893	0.996518199992424	0.715323343640497
0.997016536828774	0.999007169619793	0.996497761925176	0.99112039914123	0.986057944789706	0.726666856243533	0.722144604358327	0.726050775794432	0.996493739250824	0.996441780708833	0.996477192722375	0.99641655253559	0.716549473849317
0.997738219574336	0.998513246621631	0.996517025701252	0.99119857822976	0.98635727591855	0.724118789710612	0.719767531881425	0.723536307171608	0.9966338600178	0.996559277661123	0.996512061714988	0.996571485014505	0.713431436461138
0.996576349485818	0.998839654598703	0.996417275504664	0.99100284685428	0.985843457140904	0.727943960871056	0.723322901252897	0.727500328717851	0.996622666853742	0.996562551620493	0.996568386055602	0.996620973207114	0.717270206131978
0.998440669579396	0.999218957207832	0.99645856704981	0.990931654635664	0.98592762796547	0.724446097385114	0.719959199938004	0.723866186734677	0.996428802310038	0.996227495006012	0.99642064347306	0.996265858120379	0.713899056713244
0.997896171403798	0.998876993819313	0.996427939168265	0.990767059796445	0.986043124531045	0.724532641556138	0.72030006569178	0.723857330977849	0.996229902539429	0.99622634613889	0.99623708006203	0.99607642002974	0.714774405008467
0.998980298206676	0.99844166531876	0.996577328824107	0.991474618344319	0.986656491039005	0.722180348498898	0.718049938485677	0.721615825231111	0.996858972609744	0.996659906514077	0.996705816496621	0.996673228454573	0.712356921047412
0.998142927217436	0.998743173947512	0.9962772084954	0.990557682358846	0.98501375810903	0.723905524569417	0.719707866638919	0.723591299459679	0.996160975969085	0.996177312757822	0.996255796147343	0.996056244241796	0.713532856420565
0.998633262000757	0.998309213449225	0.996387760223813	0.99074514096086	0.985282709337568	0.725988611582435	0.721577330279715	0.725487189503366	0.996125776252777	0.996022081143588	0.996081411522015	0.996024003925032	0.715209774089767
0.998230682918266	0.99878198210133	0.996647007492407	0.991649726380003	0.986658319135037	0.724395962235287	0.720014168342104	0.723868212389005	0.99686887651006	0.996637259297408	0.996717314264762	0.99673623719309	0.713642483081315
0.99824826344805	0.99868676400375	0.996622205156557	0.991447021266882	0.98672215660375	0.721934748651618	0.717805967379785	0.721377268114615	0.996875334482085	0.996797661922265	0.99690331707386	0.996851869497717	0.711849232576727
0.997744812029405	0.99847878007019	0.996543724030634	0.991232925327246	0.986415532289954	0.722990770989492	0.718657061168299	0.722406659734717	0.996639992784038	0.996599707049	0.996757173607868	0.996501896914745	0.712610013944679
0.998523553135563	0.998176648747996	0.99627197226507	0.990451090791492	0.985532824868156	0.722607158252649	0.718391044334722	0.722108313351334	0.996535683650155	0.996461362000797	0.996348832820429	0.996653956487613	0.712903623953276
0.997688055124727	0.999168617109162	0.996724656223566	0.991741223973573	0.986942231274714	0.721747872714178	0.717469732696174	0.721016844011566	0.996874008472888	0.996755180144358	0.996868752878357	0.99679971320795	0.711595600008698
0.998907016980427	0.998309280953316	0.99638746064319	0.990900421048677	0.985818097477997	0.723604271273642	0.719451315953385	0.72320531524623	0.996529954414182	0.996498600778464	0.996475019640828	0.99635627432701	0.713482471224039
0.998005846907937	0.997794871424392	0.99649141077088	0.991176811250876	0.986032741218643	0.72516015517879	0.720933445695909	0.72465353320011	0.996485481686838	0.996313151099438	0.99634501870356	0.996596521534383	0.714908454626427
0.997693819116816	0.99805369156097	0.996430993021886	0.991127464604184	0.985937227112007	0.724148756033557	0.719679402207128	0.723552565484533	0.996475493901835	0.996408959511984	0.996453044498839	0.996534508785711	0.713731409512632
0.998522457200838	0.99833756196515	0.996428973411853	0.990887187381751	0.986107856798687	0.724009304878097	0.719239009760556	0.723330954416068	0.99642862372755	0.996386577263098	0.99633122959956	0.996356388070104	0.713466786204375
0.998650667958065	0.99853367901575	0.996442179640728	0.990715437266276	0.985696673692203	0.724871099420637	0.720373390985489	0.724117814700863	0.996494351916593	0.99638709688404	0.996382128010734	0.9953048963678	0.714377126479516
0.998656619297883	0.998772060960314	0.996457508360187	0.991460455748742	0.986350272185494	0.725271730158841	0.720724443046008	0.724802943229276	0.996597219375042	0.996508465957578	0.996668880232825	0.99667629977345	0.714692514046339
0.996911183737834	0.999143464879778	0.996481760961025	0.991010619933636	0.98598372926526	0.722013881346947	0.717911967181444	0.721614661795628	0.996428141597005	0.996159456485252	0.99622654314605	0.99633103896301	0.712020586870446
0.998118452211607	0.998447180210113	0.996417762851901	0.990957765561136	0.98597940386075	0.723558335529223	0.719342768356913	0.723189005171539	0.99646636373723	0.996433772236042	0.996478609731474	0.996429467410567	0.713476434343942
0.997891993762968	0.999094130638605	0.996537674834454	0.991245448479586	0.986046396434118	0.722802004875282	0.718594764003824	0.722224023394628	0.996621154961203	0.996262986906418	0.996463847825942	0.996348370645468	0.712655871521118
0.9972358744398	0.99831383714649	0.996574680168684	0.99148480026786	0.98657095539479	0.723782663444029	0.719396580777386	0.72323660204837	0.99664292810077	0.996510162226275	0.996707480444395	0.996655929242618	0.713698931364261
0.998167668896101	0.998823820448664	0.996525324587614	0.99115029646859	0.986374915545235	0.722219191863847	0.718015174101828	0.721572190707386	0.996417217465388	0.99629183446898	0.996379855061065	0.996401849588056	0.712198564854941
0.997839179057282	0.999028579941783	0.996414772456561	0.990950374588014	0.985636923189486	0.721313362054806	0.71739017674859	0.721124304642612	0.99670253963582	0.99661188171334	0.99666223942779	0.996877643866597	0.711284014064855
0.997683649659572	0.99845336001118	0.996466248501778	0.991102274162178	0.9861736682986	0.724236020571346	0.720093897117236	0.72387080323271	0.996485344575693	0.996335161289534	0.99647007598504	0.996358809603625	0.714000270945975
0.997023579561122	0.998049040624745	0.996469584920944	0.991108640993938	0.986079682279285	0.723249385410756	0.718982631603484	0.722750284178064	0.996677798068167	0.996581734850272	0.99649670164165	0.99663088553478	0.712935462086674
0.998171520622008	0.999025614691082	0.996458556904397	0.99098786514011	0.985929446556498	0.723611793449353	0.719444580980226	0.723197920585959	0.996581089785507	0.996411098045882	0.996468459252592	0.996443390776141	0.71348840294411
0.998264022093734	0.998089323694652	0.996583583759584	0.99133434736907	0.986510122342798	0.721805048722759	0.717630297590247	0.721242538753133	0.996866522018296	0.996871415974248	0.996796801772403	0.996404474347434	0.711494883971193
0.99695750092191	0.999144389300734	0.99645702970613	0.990815562005255	0.985984709736351	0.723477642610108	0.719287324258433	0.722962090287942	0.996052980208375	0.99583482072846	0.996052156064167	0.996173595348715	0.713127703634198
0.998460435904	0.999183646328962	0.9963986412828	0.990896404127043	0.985978656021935	0.724827423053427	0.72042429356634	0.724317305410947	0.996519172262356	0.996426586032786	0.996436249549578	0.99627498075795	0.714622732061977
0.998662175668685	0.998512018970816	0.996282076254494	0.98989693174286	0.98470603898617	0.726040089801256	0.721831552432331	0.72568728484341	0.995519729950728	0.99543495416388	0.995534503497245	0.995493854601784	0.715619520612392
0.997330888549072	0.99926969057723	0.996501339743382	0.990973460822634	0.98590440781158	0.723169205908462	0.718944791172588	0.722599373630456	0.996648555461078	0.996501155449457	0.996568887681527	0.996559752248417	0.713029712742961
0.997965738778685	0.998309722175414	0.996430847522318	0.990872773383956	0.985730013382102	0.723509234594987	0.71947511588997	0.72293100111215	0.996289168045385	0.99619286064079	0.996298282890645	0.99635282688605	0.713817671109409
0.9982526266039	0.999455301755832	0.996593877881334	0.991297866065932	0.986524561287226	0.725057930840377	0.720615854370214	0.724602236775291	0.996581290471314	0.996410560484948	0.996494671869428	0.996301796866153	0.714651779624321
0.998125013532285	0.999048255056215	0.996520438916538	0.99118650425959	0.9863822984011	0.722261647031282	0.718228135481947	0.721784440528995	0.996675790392431	0.996568916811258	0.9966130236611	0.99640955385158	0.712284686257867
0.997727197920214	0.99875140124945	0.996461659101213	0.990977464611095	0.986004292438804	0.723432457556429	0.719465971141809	0.723019600422973	0.996605119044614	0.99649327642885	0.99648876615891	0.996561091902544	0.713993617282474
0.997313916260706	0.998816409641244	0.996459475985577	0.990773138823834	0.985757358155422	0.72348591590165	0.719398563077787	0.72303842101108	0.996254515916566	0.996139761720314	0.996308342260843	0.99612487417273	0.713246423526911
0.997701608092314	0.999059443283735	0.996636128723665	0.991763556928489	0.986881542370275	0.726890111829392	0.72258471398081	0.726326579111496	0.996824150785868	0.996722966369325	0.996810641932927	0.996796593132054	0.716884591935532
0.99746162835669	0.997385532793539	0.996250387426206	0.990120001905022	0.985005009015606	0.721410723115315	0.717437342609203	0.721037095869079	0.995967779056881	0.99586278366485	0.996158537876796	0.995856711211937	0.711164328161707
0.998175182440865	0.998263888679235	0.99655563864819	0.99128303585631	0.986468096977484	0.724681142120603	0.720398335411692	0.72410691967081	0.996573560790804	0.99640153132673	0.99667197059417	0.996555008478668	0.71456082539663
0.998175520792988	0.998457121455617	0.99638247755949	0.99112541935225	0.985989085005203	0.723961183386835	0.719600678143174	0.723558999481591	0.9967150563202	0.996776133133756	0.996400720784998	0.996795444215488	0.713362475261449
0.998219363362945	0.998934975920632	0.996528663207808	0.991243458669218	0.986544580534967	0.725031320727489	0.720540470862627	0.724413905784302	0.996319209368728	0.996154124965118	0.99616424115158	0.996170541597351	0.71472787493585
0.997860441256625	0.99891473693284	0.996528869732323	0.991141846510914	0.98651288701608	0.723585663178553	0.71919516292135	0.722956370146011	0.99652603108843	0.996311329381537	0.996331728534263	0.99637404854383	0.71318757415443
0.99735457818263	0.998716852117834	0.99656553861132	0.99121144605211	0.986315506851995	0.722741848344403	0.718603152482563	0.72219726314542	0.996580648168628	0.996449531827412	0.996497214572833	0.996292128916352	0.712513529982635
0.998316815501842	0.998761640823657	0.996412672569293	0.99097771460526	0.985828859228857	0.723331543513114	0.719239340070449	0.722860228798356	0.996683149651124	0.996573244980554	0.996708412699298	0.996612290885425	0.713522627792092
0.996533838068544	0.998954697939862	0.99637430050459	0.990680291045443	0.985609949382505	0.723832813153505	0.719449025072195	0.723304304176959	0.996150777363393	0.9960639685141	0.99618331681951	0.996128066145727	0.713748857171115
0.997783919890129	0.998837361377677	0.99644217835454	0.9909884071065	0.986068853596866	0.722149334150234	0.71782254171668	0.721621915219601	0.996507565881494	0.996359092870895	0.9963851989855	0.996421823323026	0.71164402277124
0.998563993266678	0.99873940867649	0.996616651395165	0.991520043842612	0.98662336291852	0.72365763798865	0.719479386943827	0.723215493736569	0.996895365892624	0.996816696962698	0.996617423356334	0.996453268780275	0.713394595441375
0.998465723186398	0.999029345006514	0.9964585804434	0.990907794820952	0.986259051615824	0.721834030896339	0.71762846073261	0.721296019181645	0.996417290204987	0.996331678739148	0.99654174133412	0.996371652528362	0.711642464521441
0.998271973844456	0.999211194184532	0.996453887684287	0.990968426328066	0.986031062667926	0.721701100623207	0.717624870052425	0.72130902111838	0.99660704882604	0.996590845630519	0.996448089185	0.996641504219256	0.711904979312928
0.998301627179425	0.998460471913426	0.99627037363626	0.99021047190097	0.985265119306696	0.722306403003235	0.717960153288765	0.722015064916894	0.995895207246273	0.9957795586359	0.995822046295907	0.99635436216711	0.711599791436379
0.998045519361234	0.999024643223486	0.99641439362582	0.990842369016352	0.985979768090997	0.724386359921974	0.720137485322797	0.723819793434558	0.996115460745656	0.995909802856505	0.996013520928745	0.995975292827375	0.714496453262753
0.998148392062482	0.998618083274183	0.996644783009222	0.99162147473072	0.986733825532814	0.723342056772968	0.719135112932787	0.72276724514581	0.997007100495857	0.996736754004805	0.996921472268471	0.996705812014323	0.712901212930033
0.99796685952005	0.998709227573224	0.996234838746562	0.990713286546176	0.98544019032171	0.721354932698507	0.717291659083445	0.721051003111208	0.996545156604685	0.996381014463488	0.996381028595806	0.996650453997907	0.711357822926099
0.998150288486058	0.998699714505267	0.996581617655728	0.991343348605032	0.986469821656229	0.724613595291609	0.720313464101747	0.724135191806428	0.99671236764653	0.99655950610439	0.996683461507748	0.996503341251456	0.714072619508914
0.99796666860341	0.998245701933847	0.996422170175155	0.990657989779153	0.98560285674976	0.722660502315967	0.718644373651982	0.722442173030935	0.996353468989094	0.99617708585264	0.996182135919064	0.996412226756624	0.712180998230273
0.997963462133683	0.998344164760792	0.9962757838043	0.990390390160168	0.985409088773036	0.723673551946439	0.719427819953092	0.723220016217832	0.996095003129596	0.996058687301195	0.99615688516142	0.995679313767235	0.713675548712607
0.998529844074	0.997574950779413	0.996510017324437	0.991118044182751	0.986030391995816	0.723501790227667	0.719369406316012	0.722962161880279	0.996557346617116	0.996648525337052	0.996633956311784	0.996646699617565	0.713291668399611
0.998030632223953	0.9987696728316	0.99634642304666	0.990534623997282	0.985399740660867	0.724175871502242	0.719646812137524	0.723725285614126	0.996221376603515	0.996192462826322	0.996197969744578	0.996349217044188	0.713328430019231
0.99810280290805	0.998969519765	0.996522265302508	0.991069646334578	0.986013512593881	0.72060720625004	0.7162810481951	0.719928141705989	0.99672900205171	0.9964875265719	0.996748786152416	0.996503026113126	0.710274225804668
0.998263519609917	0.998599584041064	0.996521422431297	0.991061685765577	0.986271328314327	0.723124964499763	0.718850160064372	0.722487839103092	0.996348711246563	0.996454922309837	0.996451298529273	0.996487307801047	0.712970643937914
0.998476864111424	0.99844644094338	0.996412919952108	0.990748405970888	0.98597889028483	0.723663474136245	0.71961269926229	0.723171567086598	0.996395629655586	0.996370102106755	0.996339751813445	0.996239467657952	0.71361427768156
0.99824438446721	0.999072788127705	0.99652492404838	0.991156513320793	0.986526788010149	0.72319346835956	0.719107790965003	0.72266286535923	0.996395830399681	0.996333663859131	0.996594257059266	0.996403470409756	0.713374615971832
0.997707268630347	0.99866134793713	0.996404002372636	0.99067543250285	0.985426276121627	0.721979207601353	0.717678266215885	0.721380168412385	0.99632853281103	0.99623226313731	0.996337077983074	0.99611767204862	0.711464639197268
0.99905165236004	0.999163947129273	0.99659322276363	0.991354467323658	0.986308270739154	0.722770521485758	0.718762309083704	0.722290867056195	0.996524898745628	0.996404648558348	0.996418669659432	0.996562298252229	0.712662950583342
0.99734087791645	0.99874843602228	0.996419030669428	0.990734559028343	0.98568937318636	0.722069243714957	0.718150931928187	0.721573912634764	0.996289260854404	0.996378725410222	0.996260651916885	0.99608832557639	0.712211889860515
0.99805370701261	0.99819872081731	0.996516778856786	0.991254796289033	0.986190573986935	0.725354913891078	0.721146573034493	0.724843202110939	0.996486033165042	0.99658432188527	0.99675954790968	0.99659928667044	0.715338773042302
0.99799915826508	0.998849722590119	0.99649423083594	0.99109109048281	0.986161015164255	0.72844088971168	0.723844381382225	0.727967183294162	0.996494623855044	0.996426773406338	0.99635766291821	0.996593830324542	0.717779779140802
0.998505771589196	0.998013768820675	0.996657306198953	0.991723820517226	0.986741523895744	0.723341897095742	0.71903629158813	0.722933664267758	0.996945729676372	0.996809724181553	0.996863420871235	0.996792588383096	0.712917243134487
0.99786922802326	0.998627987799065	0.99646813023224	0.990958651022728	0.985896704056611	0.724399208316369	0.72014975435257	0.723904262643562	0.996369480053587	0.99618720239509	0.996345395568027	0.996404961191878	0.71406394751312
0.998059067559272	0.999092686428215	0.99651477250351	0.991301534852866	0.98606915295869	0.721989524860645	0.718014432218953	0.72167436175481	0.996662892190547	0.99656289392229	0.996696466615843	0.996478822959601	0.7119916377242
0.998082904184747	0.998460298177646	0.996600677931	0.991431293488433	0.986541699647828	0.723824481382779	0.719462337640376	0.723300267480796	0.996717550552477	0.99648906196158	0.996517182404746	0.996580116002143	0.713430563548217
0.99806123726127	0.998083797665575	0.996482014926175	0.990973932840307	0.986019218081045	0.725614103553286	0.72113584086842	0.725061412682206	0.996225820636745	0.996024471923243	0.996195258411823	0.99608570635855	0.714910074397947
0.998515120478038	0.998921749604484	0.996398192173869	0.990543364604664	0.98572357789963	0.724044703055701	0.719949765482392	0.723648801601397	0.996156506061137	0.99617298085926	0.996233306152042	0.99633537854981	0.714148499532836
0.998928041627983	0.99758761385066	0.996280130025044	0.990476657800424	0.98497296614186	0.724953502974835	0.720711170601137	0.724665597654699	0.99615024440678	0.99603653795819	0.996020082036233	0.996152388069702	0.714408595461804
0.99794423174573	0.998356098398366	0.996436382544527	0.990921247492947	0.985895753632062	0.723470032567173	0.71921367287003	0.723078433860394	0.996420991773566	0.996317235313054	0.9964235781245	0.996391229372122	0.712804421407557
0.998681234581637	0.998993355828421	0.996534163389723	0.991464333616223	0.98645422668942	0.725138983044068	0.720433343397331	0.724598031192624	0.996911298923174	0.996667806449447	0.996767480509216	0.99679522163887	0.71435771640061
0.998103244966581	0.998461705800503	0.996404314833661	0.99109308553723	0.98608761245547	0.724022515656765	0.71960001478856	0.723640174611862	0.99639639374396	0.996246470823133	0.996455260411448	0.99630815938111	0.713355526411952
0.997317006132144	0.998830635104114	0.99638085553793	0.99059779295846	0.985866639095177	0.721912118759831	0.717717435519406	0.721327320389493	0.996515686190117	0.996360959752163	0.996367833448362	0.99629441332271	0.711643881771594
0.997741969824564	0.99883971174651	0.996463143401924	0.99095705399606	0.986111475612115	0.724621689259495	0.720243755274207	0.724224440630472	0.99644363775545	0.996507749517762	0.996586562895967	0.996439718637307	0.714307616671252
0.99735591176199	0.999066149420803	0.996588483408337	0.991144298973827	0.986316646266142	0.723068974998186	0.718774655869738	0.722392572677287	0.996678095518354	0.99629441126234	0.996373395531195	0.996420326443979	0.712979233746214
0.997912777002189	0.99903017956307	0.996426129703704	0.991062420032529	0.986109869630747	0.721484110467759	0.717371265142395	0.72118482266855	0.996772509722654	0.996571816152303	0.99672327471667	0.996600517439422	0.711331088870274
0.998273176877534	0.99818871419255	0.99665994446993	0.991501202875877	0.98677023832119	0.722882940561231	0.718702352632479	0.722305389458013	0.99708135920883	0.99700289376167	0.996845989090225	0.996680568307245	0.712663768537176
0.99812852589359	0.99907705625147	0.996618355517193	0.99166057938529	0.98685096544016	0.723965994360016	0.719599764001474	0.723343875643005	0.99694789417611	0.996872054036928	0.996961154073177	0.99695662010765	0.713721407847202
0.998121979156216	0.999022030091947	0.996515404301384	0.99120883660527	0.986073192975493	0.724104658207636	0.72001114669921	0.723692842628243	0.996708617614479	0.99645403186693	0.99668024270363	0.996326640463648	0.714074266441666
0.997719259072	0.998932238849642	0.996525899428041	0.990934285452338	0.985882296852143	0.723023432984528	0.718744618404272	0.72235157417907	0.99647435055988	0.996297098178264	0.996277797743604	0.996211371970332	0.712756184841794
0.997557761610108	0.998852782662427	0.996457981139895	0.991205078651562	0.986300826547113	0.724150647218793	0.719826620382742	0.723681469040993	0.996671979757263	0.99639669847477	0.996390285701342	0.996513618555396	0.713994414700887
0.997838336010214	0.998725685790493	0.996349692264569	0.990513654398412	0.985717329001517	0.723075320186336	0.718679289118586	0.722436141365653	0.99594010552786	0.995967240423203	0.995851992244074	0.996026124548846	0.712494070811648
0.998694557695816	0.99907285850602	0.996451888346074	0.991149951585986	0.985970265686286	0.72727532198044	0.722796612963257	0.72659148298727	0.996449101082038	0.996368695275041	0.996435310758804	0.99630881716886	0.717028686914105
0.997726635450483	0.998899409207858	0.996420549033948	0.990901991394122	0.985637410341378	0.72427794170428	0.719868820045093	0.723890625589638	0.99632259098576	0.996517341757506	0.996286259160952	0.996577455325172	0.71374409808523
0.998474648605494	0.998489106183007	0.99639017051894	0.99101917457253	0.985655871368992	0.723530629963066	0.71941196775896	0.723298551754737	0.996636155962376	0.996422127115987	0.996235401735666	0.996681854768767	0.713104705028805
0.996744227309119	0.998465060173676	0.996560445453294	0.991455264369226	0.986522151225324	0.7227222908275	0.718565903470734	0.722248565774475	0.99675728954544	0.996608771987008	0.996593946233346	0.996646174696575	0.712892692572215
0.997440320654697	0.998910828669414	0.996532253700818	0.991266358705983	0.986323055373322	0.722034050360128	0.718132142001237	0.721636664310838	0.996610153613887	0.996560853166183	0.996602501565522	0.99653442480365	0.712339704843313
0.998234548189503	0.999083058528714	0.996523474846085	0.991355270994255	0.986339572868553	0.727457365265635	0.723063134919403	0.727070952398152	0.996677720103747	0.996598164747685	0.996668630187356	0.996622608408023	0.717064286151973
0.998010379318015	0.998573215977323	0.996549421564952	0.991262582327001	0.986261088531383	0.721312956378521	0.71739169457411	0.720913636950019	0.996685643791288	0.99661138018395	0.9966260599324	0.996634928162274	0.711313455237224
0.998445161370604	0.999278665411026	0.996558036855255	0.991599552491278	0.986668928076565	0.726111566347485	0.72140532054669	0.72552387837752	0.996791647464445	0.996661593569642	0.996786433986925	0.996788493446429	0.715417955560961
0.998345586244023	0.999228956521658	0.996336035543486	0.99042306689091	0.985540885362254	0.722687413303913	0.718263534423357	0.722060856631333	0.996017844930866	0.995856308911377	0.99593226048623	0.995926504334863	0.712256791625371
0.998465852707183	0.998951482698524	0.996481710833968	0.990897588244216	0.985991409273445	0.72327143080824	0.719130491666755	0.722692149940403	0.996387317189788	0.996321400542226	0.996369213067098	0.99640084545726	0.713217450171309
0.998029435440526	0.998882670374729	0.9964571341755	0.991037948290001	0.986258277024038	0.724584406753253	0.720428124009527	0.724155496094274	0.99648168505967	0.99644912190451	0.99649694311457	0.99633295175169	0.714608663885364
0.997310733368816	0.99737863807935	0.996453975530812	0.990916355056898	0.985677631403397	0.72551023715366	0.721346053211013	0.725314291361131	0.996504417716513	0.99642324008663	0.996398519997776	0.996401383915995	0.715234076117176
0.997854129683355	0.999076519415321	0.996572448817237	0.991437667006318	0.98654743059801	0.724447273610809	0.720027135455107	0.723874999402502	0.996753146045563	0.99668508137766	0.996804438320147	0.996684257708166	0.714030856166834
0.99736216392235	0.99929661342796	0.996191161800947	0.99001375535123	0.985523984741611	0.724009321256113	0.719633901308647	0.72347551476359	0.995972455982057	0.996005171444535	0.996021566829907	0.995817405235407	0.713399954223123
0.997121311569713	0.99879062827118	0.99649014812762	0.991194760190436	0.986217676031918	0.724875293052146	0.720757712392329	0.724548874727427	0.996467210835772	0.996570789241888	0.996621457283747	0.99671303905633	0.714576222120872
0.997943468124123	0.998663814405746	0.99642961349637	0.99120074083184	0.986147457317042	0.723326846197063	0.71922272659403	0.722929546642232	0.996700728342563	0.996659805311495	0.996460130869687	0.996795122068166	0.713231125411933
0.997675703788389	0.998498836072498	0.99657173010877	0.991557120187764	0.986573461145658	0.723865284622704	0.719380874287931	0.723336274910477	0.99670209573398	0.996661570457506	0.996631810679	0.99649048071674	0.713172846549205
0.997925978121118	0.99846446980309	0.996606309719559	0.991414536128118	0.986467980127662	0.723259195577933	0.719217593291737	0.722769751659964	0.99688047578721	0.996812579607582	0.99688924964642	0.996726191498268	0.713494891747286
0.998124815157694	0.99827228291081	0.996380961047138	0.99060458769066	0.98547691246027	0.723650371286109	0.719473103864527	0.723385798811283	0.996143080682378	0.996074202558176	0.996081598513775	0.99641177995099	0.713202020922502
0.997939460484994	0.998806057074046	0.996315767833162	0.990602730650033	0.985343082512494	0.724753958026429	0.720378501772208	0.724436859714675	0.996140447024763	0.99613729809445	0.996134452342807	0.996254894288433	0.714165455056235
0.997978195430178	0.99857013735884	0.996567336436015	0.991575205383714	0.98673485200592	0.725457656712941	0.720971379362055	0.724932249807782	0.996572644367174	0.996415582046982	0.996461639051492	0.996534712076496	0.71496146076529
0.998472673173797	0.999240607430766	0.996642636097032	0.991636194329392	0.98685499070562	0.724485156581486	0.719942750664474	0.723862566888865	0.99674312846789	0.996670175316478	0.996685640676238	0.996770327061583	0.713904876537659
0.99830629407949	0.997649657596715	0.996366432949956	0.990875503044618	0.985482147831274	0.722501443930055	0.718194528217943	0.722084197325958	0.996272617096932	0.99613506657312	0.996101136809396	0.996257246082807	0.71162971695711
0.997259649692005	0.99874897029118	0.996670097931582	0.991720539149405	0.986696613809179	0.722765950182912	0.718229731776018	0.72205531553435	0.996955074849415	0.99678646798609	0.996763634199665	0.996815827033116	0.712444669346732
0.997909630292173	0.99890193486188	0.996466744561568	0.990903325212567	0.985911736606225	0.721490747829149	0.717517674226204	0.721084408575302	0.996389915244837	0.99629849719562	0.99648523046892	0.99633003251025	0.711739845987656
0.996224697272805	0.99897637000179	0.996578832209885	0.991343682792815	0.986409481955266	0.721320181764625	0.717266714837742	0.720867214474081	0.996730780030556	0.996532786305475	0.996569333844158	0.996426853570317	0.711220397362401
0.998552963431306	0.999213350074633	0.99659530917106	0.991723692001037	0.98672241770786	0.723515395285668	0.71917173848138	0.72304695247761	0.996990097530528	0.996786029030643	0.996867480986422	0.996746348901574	0.713216265584136
0.998001998878305	0.997891320748746	0.996352796344735	0.99057726213968	0.985255739704643	0.723670516564694	0.719427614554341	0.723291468462855	0.996155725910736	0.99594456640689	0.996055679829447	0.995890995013949	0.713067979221745
0.997836997580097	0.998164066140012	0.9964561334593	0.991046208214757	0.986130492737075	0.72232345011761	0.718127703874509	0.721889927787228	0.996432217379738	0.99629823208378	0.996342909057088	0.996403384083474	0.712082562119322
0.99737411522799	0.99840545960468	0.996507562855325	0.99117767702589	0.986355962056443	0.72523065425345	0.720478454681907	0.724390212015062	0.996298859729998	0.996362409705267	0.996307246088081	0.996398688043405	0.71451437865024
0.998450054978767	0.99846382063787	0.996416659428835	0.991161010313839	0.98588429168257	0.724764982954683	0.720191042730839	0.724109911313296	0.996477440674605	0.996382348060882	0.996368506209437	0.996552202186303	0.714237866795683
0.99682867036575	0.998871889724504	0.996413861419426	0.99094226027432	0.985566997458455	0.725528582866693	0.721478768990153	0.725145760957101	0.996484859290226	0.996532366189492	0.996633302489308	0.996625027189716	0.715264346627751
0.997448456444533	0.999031121979347	0.996451806251044	0.991031840168017	0.986161159216763	0.722409605397057	0.718348182495455	0.722044533540238	0.99650245482854	0.996306150134036	0.996322901727812	0.996413666499216	0.712250800832236
0.998345278681625	0.998402128330631	0.996368169831125	0.990570616700618	0.985388750719486	0.723332529812827	0.719301850457549	0.722911221582816	0.9961248591597	0.995977772899362	0.996211358396289	0.996167033387295	0.713413852083288
0.998331192387317	0.998565247554563	0.996303881053542	0.990755921044417	0.98556928956624	0.720628397463148	0.716822206633273	0.720389549336626	0.996265214919157	0.996443708383668	0.996221951452807	0.996362551661545	0.710851222487255
0.997906426958462	0.997716164950683	0.9965919272012	0.991551832952738	0.986765539080494	0.725269386082792	0.72087198047965	0.724790954834159	0.996820455915764	0.996694544061536	0.996782002998424	0.996747263945204	0.714971996602748
0.997581907577875	0.999033519289781	0.996513992134571	0.991382604713	0.986286955520997	0.724858859245491	0.720633323000107	0.724390379344626	0.996775934120515	0.996551381668996	0.996653070515885	0.996694208052869	0.714697777511912
0.997780484883358	0.998536428748795	0.99640313068622	0.990814517592996	0.985599296481562	0.723199155409551	0.719035304980235	0.722663631791366	0.996528943890478	0.996273456037124	0.99628939203695	0.99640396584099	0.712726942249388
0.99815360691977	0.99865570624533	0.996423436619164	0.990620240694167	0.985715102278804	0.720684844305658	0.716506552993862	0.720005922999496	0.996138767874975	0.996020939151956	0.996112084353428	0.996130457556996	0.710790126067448
0.997973371008512	0.99908501243487	0.996414642953682	0.990839531829585	0.985801097455563	0.72408823819362	0.719773220041552	0.723674321123521	0.996424101799014	0.996319699655486	0.9965122465514	0.996409303537424	0.713618237312991
0.996996564648215	0.998770509347808	0.996595228004473	0.991328507871815	0.986519481421526	0.72308281390668	0.718983144410091	0.722550099264512	0.996856541565083	0.9966600033991	0.996602355198213	0.996654933624945	0.712945820800582
0.99810513933476	0.99899513656431	0.996447874100757	0.990912987101395	0.986013237729804	0.725427813506576	0.721052886642894	0.724964128752724	0.99650811358309	0.99646424565355	0.996477560020337	0.996468858400668	0.714705925742328
0.997747966826396	0.998437837545881	0.99647730451191	0.991065193048145	0.986038272818647	0.723080606903253	0.718916686320054	0.722829603907273	0.996560675452532	0.996453620796464	0.996577788955967	0.996400996431578	0.712789578057924
0.99851172851087	0.99838465722664	0.996320731342693	0.99054575459305	0.985629474337861	0.722414907804965	0.718214168675138	0.722019219070187	0.9963668970241	0.996315967459687	0.996362645869384	0.996295366509955	0.712145630302502
0.997910961174868	0.998659116430192	0.996409839244866	0.990697561468157	0.985823775612192	0.72041604712566	0.71639818071924	0.719841334574111	0.996418409447774	0.99615754933862	0.996339060402015	0.996405310418994	0.71054326782411
0.998102009084416	0.999080217125087	0.996483326305015	0.990900766339023	0.985646252933293	0.723491935108962	0.719483058643082	0.723141069106153	0.99643211825388	0.996378345426293	0.99641892387858	0.996266009212967	0.713021471068312
0.998618816129068	0.998778886970768	0.996490803982182	0.991056707069476	0.985860843403172	0.72658760490419	0.721941905175368	0.726015373378586	0.996505100164295	0.996413631089492	0.996471453144077	0.996443744855869	0.715897593373448
0.998068306664676	0.998732148610531	0.996486296576724	0.991171894503545	0.986157012484975	0.723932486870495	0.719719680868643	0.723455576261745	0.996412534963366	0.996261053086222	0.996449119839905	0.996223831455167	0.71361261861359
0.99744981838021	0.998793412517644	0.996465968036244	0.99122862116457	0.9861481902774	0.72356740889852	0.718962087963858	0.722836213460212	0.996856598018643	0.996516308138385	0.996642360568382	0.996539926556626	0.71318149929706
0.99722236348891	0.99819557464717	0.996335531123218	0.990638719205685	0.985645466142428	0.722342108763848	0.718516470755748	0.722073512903372	0.99638694743978	0.996394926111225	0.996571607576617	0.99660086913356	0.71259279890672
0.997617475936018	0.998501586601658	0.996588675637316	0.9914232730432	0.98629569147044	0.724240963241235	0.720183161881305	0.723705108226299	0.996761187292457	0.99668024356506	0.996590207211423	0.996659337416068	0.71441338305811
0.998148489475742	0.998821340347645	0.996422372840742	0.990732304737465	0.98571639875602	0.723424347719406	0.719310236641963	0.722906847810208	0.996473266390366	0.996272136454345	0.9964420971124	0.996265283436932	0.713413718106093
0.99756398125457	0.999271442686095	0.9965741464795	0.991296852462368	0.986503738349996	0.724662504176505	0.720068710622444	0.723961104285138	0.996474741973053	0.996413181422654	0.996394187267503	0.996417198311446	0.714022633143433
0.99810590156249	0.99906336902671	0.996531595855385	0.990945386147217	0.985922234718337	0.721975095931386	0.717954383516845	0.72143899823142	0.996517053861866	0.996384628813452	0.996496717099961	0.996545860748674	0.712125965439725
0.99779944877449	0.999472516098006	0.996525723878267	0.991197011310745	0.986257012161006	0.721359545050024	0.717382489268743	0.720909415235298	0.996701127549178	0.996585319631975	0.99677498509726	0.996407529228467	0.711289071589846
0.99652212203314	0.998919998927582	0.996495847819554	0.990845175051774	0.985833122122088	0.721299406973835	0.717226785154481	0.720639678062237	0.99653037163738	0.996322853277425	0.99629729143584	0.99635625292712	0.71149644676169
0.997862793860455	0.99874242738787	0.99644504791816	0.990941785214285	0.986081535056924	0.722824510427345	0.718687749496702	0.722283717163042	0.996499222463798	0.996316937745684	0.996558202834524	0.996238250974936	0.712815654785786
0.997610135449167	0.998748733821568	0.996507722084147	0.991078972808076	0.985912101593117	0.721003663443258	0.716911792725628	0.72041944133905	0.996503320098797	0.996280355845102	0.996360542717703	0.995868277832462	0.711042629994284
0.998061700906465	0.998607526900486	0.996515512052887	0.99127956382749	0.985953565506322	0.722915133873303	0.718881692771285	0.722490151563124	0.996624282598553	0.996588076757957	0.996592116710028	0.996492467100805	0.713090609916975
0.998619429197742	0.998297481676547	0.996563278157137	0.991407557329645	0.986638436613685	0.725174519427228	0.720609848012623	0.724568689124193	0.996578322094586	0.996527691323126	0.996415410212835	0.996547417796635	0.714503401413415
0.998094072260245	0.998251500929614	0.996224649410815	0.990479182039256	0.98525067889807	0.723022723806502	0.718885855431715	0.72263103211783	0.996366007662477	0.996149042053773	0.996101310456524	0.99627170696428	0.712852043873025
0.99777115904704	0.998495880220662	0.996638104831007	0.991550755298164	0.986688829202296	0.724984085363689	0.720432989765244	0.724362338914127	0.99671299671896	0.996511234239811	0.996649413361433	0.99669449779919	0.713957237378698
0.997812417522285	0.998696109402138	0.996603495354863	0.99134350311716	0.986238582639918	0.723609240248518	0.719211557490088	0.72299932366323	0.99680962120448	0.996728399527838	0.996927054159993	0.99652514879588	0.713350269592231
0.997830326451684	0.998550805570961	0.996392000369788	0.990671940480711	0.985317017822628	0.721328841136086	0.717663453815781	0.721190599020358	0.996471286348608	0.996250739056142	0.99629175191974	0.99633241080554	0.711479231042773
0.99874523388363	0.998882983122918	0.99648099603954	0.99095530621478	0.985967435129027	0.723244051970403	0.719091858968894	0.722647240148498	0.996394230189532	0.996224361354795	0.996453821301968	0.99644094046113	0.713396485009697
0.998157287118554	0.998557382282295	0.99645865838052	0.991137322972738	0.986044473961348	0.722754752811817	0.718454945986381	0.722179116394744	0.996616432294156	0.996474689771888	0.996455309157513	0.996597377418294	0.712261739606259
0.997842143863743	0.9987464280355	0.996319146342583	0.990618395406899	0.985939745687074	0.721793633722401	0.717379807490215	0.721162447002635	0.996340182288504	0.996305248625612	0.996331543509279	0.996130279717896	0.71139582234083
0.998950589719226	0.999149820344612	0.996430735740618	0.990957158378297	0.985754102645834	0.723698241847224	0.719317132518099	0.723267319194548	0.996114138326854	0.99608509365275	0.99622639597383	0.996243225064078	0.713406908821723
0.998755757165178	0.9993390878403	0.996631608574077	0.991550658160002	0.986771364251687	0.723563270855434	0.719049290705468	0.722797344800588	0.996806967943808	0.996685465971632	0.996835843197477	0.996620180726657	0.713192878102103
0.997939216292752	0.998847883256942	0.99647516401315	0.990960400560178	0.985995018249217	0.723262199678218	0.719088181573178	0.722763126812176	0.996494253074962	0.996255159022127	0.996296078945151	0.996410441768672	0.712940988585895
0.997205657966986	0.998743543035417	0.99652089861778	0.991276832700002	0.9863307213533	0.72414597132812	0.719537514276476	0.723542074412597	0.996547077734119	0.996304194930966	0.99648113785554	0.996694406102252	0.713352656393362
0.997438489062666	0.998665675076693	0.996405002794708	0.99084737721937	0.985860302954964	0.722523542141234	0.718319677083586	0.722103691684921	0.996133757529839	0.996185212933834	0.996359359030506	0.99617982681523	0.712072426712005
0.997773330653773	0.998883341975883	0.996385013353516	0.990620018567964	0.98573030780122	0.723505494644048	0.719417189077399	0.723104861252761	0.996322530823312	0.996197095342617	0.99627950897186	0.996341249887238	0.713534319996323
0.997936739936422	0.999075588875001	0.996477480162742	0.991213332359553	0.986179375016413	0.725482074876979	0.721007011824262	0.724985632319044	0.9966665130029	0.996475423882217	0.99667039044756	0.99645593588571	0.714897881346775
0.99771448707918	0.99882130291652	0.996475031369208	0.991131592998012	0.986040039740205	0.72492486338323	0.720543829530773	0.724627567804758	0.996483956699626	0.996304069336977	0.996500647768426	0.996646782835265	0.714215306216507
0.99843818461331	0.998513870763454	0.996387184506494	0.990745255496008	0.985952467683623	0.724349893481896	0.720230964703273	0.723889682690197	0.996504119496445	0.996523291741347	0.996698284664988	0.996330334312707	0.714459394900977
0.997106364460873	0.999375895638617	0.996573408207812	0.99129144483562	0.98628533153217	0.726001903809994	0.721344863985505	0.725411877998991	0.99656899781336	0.99642068692464	0.996347804105911	0.996614068782533	0.715071729308871
0.997660950481667	0.999299791205844	0.996371008078082	0.990701066682188	0.985617736132182	0.72590614755607	0.721494951551204	0.725519745587388	0.996286268913977	0.996146060477374	0.996396742357036	0.99630801974138	0.715323559791695
0.998162053145206	0.998443020227395	0.996393194942072	0.99085852534903	0.985781357848674	0.72314977684151	0.718976441852723	0.72282144992928	0.996582779915503	0.996494893106324	0.996698668109486	0.996649386904132	0.71289025962845
0.99756159926576	0.998831459844426	0.99632026222826	0.990942337608236	0.985711427674643	0.722610378311186	0.718487021774868	0.722427085614812	0.996832859104568	0.996669596819778	0.996837418684587	0.996782663719675	0.712315591958716
0.9983758816496	0.999091993953006	0.99636081298494	0.99066655560748	0.98573021803015	0.724491756443631	0.7200982711493	0.724016265714662	0.996399255273818	0.996248122156287	0.996263826685905	0.996449198604318	0.714057779602737
0.99789129507105	0.999215338060749	0.996296555269516	0.990537645568927	0.985590939545883	0.724096766514622	0.719672353618643	0.723419569724279	0.996029038785707	0.996009925473052	0.995992105210953	0.996114416327687	0.713781946548241
0.998123344924113	0.99888065858236	0.996504096477159	0.991181711389592	0.98602793169404	0.727383794756522	0.722894875805177	0.72689201783114	0.996543523466052	0.996233411143653	0.99637976946576	0.996417963161845	0.716809006595268
0.99871370202556	0.99803274738563	0.996308837252317	0.990441655559573	0.985477687242782	0.723218615791554	0.719131462727367	0.722821599522268	0.996205473335486	0.996093170722477	0.99608593208552	0.995975974385174	0.713088736125094
0.998104664340318	0.998915491121425	0.996432098126787	0.990975084753688	0.986013633934333	0.725128394995374	0.720799909725968	0.724786158774174	0.996530051618349	0.996528559426604	0.996313163026237	0.996510644977238	0.714804467586632
0.997298930356718	0.998721580418165	0.996321176274146	0.990210971504626	0.985035586670673	0.722857543493343	0.718801286524928	0.722223574827785	0.996205510669772	0.995983011057556	0.99601624681571	0.996067788477985	0.713077301905209
0.998339879497615	0.998773817695327	0.996538919908846	0.991349577934866	0.986386474228163	0.723148478290953	0.718685029397172	0.722539446889506	0.996839319541806	0.996625601897382	0.996604722921657	0.99668382117922	0.712764697202118
0.99862267559453	0.998420730385412	0.99656736433253	0.99129926349604	0.986140301252923	0.723205589280111	0.71910759097331	0.722762573460667	0.996896050482875	0.996776899959077	0.996765324050308	0.996586779587822	0.712977624773348
0.997848130494797	0.998773588616904	0.996500242966664	0.991136564339053	0.986297692686603	0.724909953871642	0.720659348970204	0.724430399895256	0.996449118831688	0.996417837384273	0.996331543048267	0.996077949312596	0.714606921892833
0.999058048107668	0.998707823009604	0.996532585616513	0.991276192519343	0.986202928856693	0.723603196164688	0.719224770556108	0.723008794905783	0.996548107292224	0.996524333692932	0.996662109697649	0.996456485461448	0.713168977853922
0.997354327797518	0.998936905754347	0.996339279750106	0.990574233692112	0.985452771258153	0.722333498895647	0.71832099978387	0.722000004402215	0.996373153451242	0.99629173437961	0.996377813639497	0.995869961522489	0.712444862641891
0.998103854319548	0.99901489512228	0.996652949584317	0.991719525972967	0.986716880043435	0.723562114157202	0.719313400080296	0.722952440939943	0.996799029797582	0.996877363445915	0.996882933131075	0.996728027911025	0.713593155740516
0.998310104716343	0.998652726754793	0.996420768681387	0.990901310256785	0.985672886300226	0.722820396685845	0.719069496158498	0.722479765518485	0.996587516868816	0.996463093611906	0.996466494300054	0.996358271611162	0.712965731042467
0.997998534982732	0.998447172824216	0.996447565683143	0.990763048903116	0.985683480315026	0.722367832148016	0.718288324142995	0.721735453336271	0.996113335704868	0.996019495073922	0.995987992059182	0.99612999727294	0.712417339937302
0.99821218530808	0.99879748414336	0.996236235486199	0.990165634643644	0.985032134743931	0.721255666428488	0.717369942196491	0.720839678101261	0.99584368939094	0.995633089266678	0.995787050427874	0.995916708260939	0.711054988639026
0.99852915863499	0.998861488447398	0.996342499322553	0.99079210150833	0.985965702685378	0.72240530574242	0.718324881687982	0.722144054252407	0.996218053215505	0.9962367723388	0.99619856158063	0.996485845044583	0.712463251525858
0.997561913639574	0.99821842912185	0.996484505162692	0.991320440653164	0.98634302541063	0.72444024401798	0.72049092591976	0.72417787524849	0.996729490281785	0.996559806881217	0.996563374371126	0.996689773901952	0.714457723561106
0.997620194500629	0.99828352854607	0.99652394372543	0.991317026765544	0.986285505998624	0.724922439131244	0.720417226746784	0.72445426324919	0.996864663111426	0.996877133775902	0.996842886299871	0.996873548629478	0.714523017364924
0.997914182450812	0.9988184723886	0.99645708331098	0.991121819011894	0.986091647514722	0.725894428578101	0.721541100603456	0.725474656021796	0.996678767086713	0.996656039110922	0.996603670982964	0.996626067958586	0.715148061014057
0.997625702307564	0.999331728315062	0.99651318644867	0.991108004676665	0.986275732498086	0.722931163172399	0.718859958358472	0.72245887653769	0.996569166611504	0.996540345681212	0.99656890329905	0.996355608786182	0.71313861144569
0.997593718102856	0.999053067329342	0.996432195263182	0.99100882694519	0.98597109637935	0.721379211464547	0.71704629332358	0.720972567435422	0.996443695619563	0.996396673919012	0.9963812812435	0.996023285677983	0.710623411211389
0.99829141046393	0.998801216535164	0.996526240759027	0.991088535268445	0.986160280717986	0.72476335802933	0.720401472207318	0.724223887254849	0.99660599074901	0.996487621634494	0.996478727129062	0.996565626922155	0.714249509728289
0.998096041764721	0.99872159971485	0.996534280669835	0.991203533432393	0.986394164875268	0.72277942097912	0.718367243463066	0.722144550428067	0.996381791198463	0.996351410066794	0.99636266419888	0.996380580007673	0.712504848578539
0.998574691125623	0.998366873018972	0.996486512551843	0.991099167775834	0.986014354022692	0.725261049772784	0.720955093353349	0.724893049585644	0.996683340123298	0.99641488789945	0.996691322364646	0.996469504717366	0.714819291936299
0.997597410543826	0.99868134241468	0.99647033551722	0.991334047883335	0.98604582250779	0.7254675882671	0.720976236438648	0.72507283570349	0.996728004669331	0.996581427991987	0.996545494503343	0.996345812989728	0.71493301859282
0.998732699685168	0.998835118737185	0.996546932184344	0.99152818524671	0.986573285953426	0.725751987694226	0.721467455025609	0.72543829747496	0.996817849935013	0.996778504937736	0.996759458334756	0.996805187237732	0.715496508063137
0.998309196766426	0.998919431414327	0.99645706296847	0.99097860296583	0.98609844923373	0.723684231800386	0.719507025338043	0.723225999945014	0.996534029611636	0.99643097355558	0.996465251474366	0.996388043757512	0.71348606749423
0.997756454233623	0.999311380137983	0.99635057120969	0.990442789917703	0.985626948265037	0.721077883517686	0.716963125311635	0.720587269711974	0.995829224044353	0.995738877641824	0.995819288188397	0.995812951260888	0.710965673125432
0.99791549334226	0.99894731596772	0.996493227384011	0.991087320754962	0.986086805658848	0.722120312289842	0.718198840621425	0.72180731181604	0.996893882781739	0.996763227574607	0.99675780849692	0.996788319058184	0.712062466609163
0.997733738516278	0.998952638006106	0.996489912796653	0.991222941309557	0.986341654993345	0.726105386197436	0.721522250470152	0.72560179931377	0.99671413930377	0.99666133527404	0.99672254446512	0.996677393218577	0.71533970333884
0.997876811828269	0.998955701940919	0.996501500009257	0.990986358921387	0.986142198518704	0.726249637498443	0.721778301154584	0.725752713783855	0.996487168547459	0.996434892321104	0.996646393279873	0.996586388110213	0.715813646465365
0.99769962324007	0.999075349264196	0.99646832936595	0.99128362452971	0.986372887476403	0.725414080619447	0.720932116458424	0.724905665388554	0.99653830695744	0.99644666517924	0.99657119109749	0.99635706231361	0.714591892472016
0.998202406478602	0.99888472163631	0.996208765845834	0.99009853229376	0.985193486473066	0.722522206793807	0.7184481601308	0.722152164763567	0.99589706072373	0.99599169665251	0.995880255867844	0.995756909131398	0.712644237752958
0.997827076274703	0.99887704328584	0.996575675201084	0.99147938851941	0.98649638063692	0.723532804313958	0.719528509285716	0.723198672465985	0.996792607295949	0.996769696467671	0.996970693141237	0.99661298522651	0.713463077898367
0.997454271707943	0.999107109084561	0.996501232013088	0.991394928240545	0.986240395493066	0.726416258298374	0.721780300325528	0.725860630511091	0.996533066695172	0.996524689371869	0.99649180355018	0.9966268036956	0.715992419835698
0.99845710626622	0.99872521014379	0.99633641896966	0.990550035564642	0.985509348872775	0.721769676767827	0.717560572204057	0.721144195241777	0.99607285095161	0.996075486153956	0.996050694021708	0.99614665684933	0.711538816116539
0.997901688905242	0.999372703990942	0.996630121377562	0.99164147527267	0.98672514600858	0.723295327863865	0.719189930428031	0.722853006776009	0.99705104279564	0.9968837383027	0.99693545819831	0.997017325850979	0.713242900609037
0.99751721227716	0.999115059584632	0.99660261162937	0.991503991294035	0.986731128305134	0.723646664215293	0.719380820721468	0.723022091347773	0.996714597826074	0.99653048445251	0.9965026338223	0.995937196752363	0.713451666431081
0.996727860581655	0.998811617841995	0.996348889076995	0.99068181053487	0.98585534250934	0.724574461292123	0.720449073110463	0.72426095451911	0.996463395812907	0.996437519107733	0.996381028637028	0.996486638755188	0.71440569674911
0.997632082247219	0.998373762990617	0.99640040829674	0.99102314396674	0.986097132468631	0.725544031346309	0.720789283352471	0.724760261779592	0.996248690581502	0.99631134190793	0.996385000791547	0.99621463073712	0.714854877921162
0.997407322645205	0.99827941716954	0.996597543580173	0.9915730827234	0.98645844778033	0.725198667262369	0.720857520374598	0.724603796769932	0.996680436260812	0.996505765331633	0.996641493650442	0.996378982894469	0.715034812644339
0.99853880144502	0.998225866506778	0.996486873731623	0.99093960384686	0.985939903153524	0.724611269289297	0.720106481781456	0.724002978518904	0.99645413878868	0.996229980479369	0.99641222101628	0.996076147847388	0.713918275338729
0.99860198399496	0.998824318459575	0.996566104986934	0.991226441875257	0.986250216275924	0.724502347271251	0.72004672579921	0.723819865881299	0.9964317966054	0.996297601150372	0.99637102472803	0.99651104315724	0.714311864518343
0.998305625315062	0.998682328905998	0.996577079830345	0.99136064603395	0.986493510250889	0.723725406407625	0.719391538040606	0.723191607915699	0.996888906719996	0.996738045925775	0.996816312301747	0.996611634056122	0.713324933270636
0.99698541847364	0.999034598458678	0.996598342448112	0.991448386625152	0.986582550037155	0.724221548533452	0.719921890461815	0.723795168758385	0.996602630694626	0.99651230710361	0.996627067186287	0.996636356042642	0.713811999127586
0.99764594952234	0.99820086004432	0.996418913792842	0.990963829457142	0.985913968189495	0.724076522023943	0.719781656045922	0.7233899134867	0.996565090153277	0.996479342304224	0.996624515808933	0.99637424145292	0.7141306770049
0.997716418011144	0.998777942224498	0.996533132574374	0.991122121260368	0.986312708391477	0.723682918290779	0.719250151334072	0.723205900883262	0.996339767973163	0.996426047193915	0.996420069847146	0.996372289020438	0.712967546956506
0.998261281560919	0.998098240476603	0.996412013719327	0.99077805641377	0.985635121576665	0.720761896259318	0.716797320621907	0.720333371932678	0.996529700061226	0.9966187283208	0.996607180686258	0.99644642648445	0.710608557273768
0.99854806455946	0.99805831909415	0.996466789540875	0.99103153310337	0.98607651114768	0.721249294779044	0.717235515669304	0.720721208850236	0.996512490284128	0.99644939962206	0.996542563585926	0.99625124377958	0.71123893065509
0.99817751341609	0.998282280925265	0.996555103815951	0.991474034878526	0.986600594148036	0.726343035799954	0.7218075188656	0.725827571888265	0.996951054628384	0.996727873769549	0.996787870844029	0.996852058056394	0.716010694320446
0.99835932749679	0.999056565380878	0.996459793287607	0.990898812395433	0.986160775455643	0.720275410536048	0.716159525814288	0.719682964450456	0.99636289478454	0.996138231577006	0.996345436583407	0.996208790558064	0.71009853713113
0.99708399939951	0.997738331680805	0.996428252006862	0.990840332986557	0.986247376084723	0.723943309714833	0.719482073127079	0.72319949803855	0.996417391083552	0.996455862449647	0.996285923995213	0.996212927749173	0.713802080438205
0.998672594004351	0.999069395370743	0.996440850941924	0.990802744836188	0.98567319280812	0.723315100775273	0.719164166113647	0.722904184784023	0.996128795379494	0.996053284750934	0.99617224808941	0.995886383634332	0.712715050246872
0.998162877871537	0.999093982193638	0.99638199566242	0.990538047042651	0.98514524529256	0.721648118341551	0.717548457074333	0.72136097731293	0.996358958172603	0.996104264943815	0.99624599013615	0.996151010922047	0.710947876413624
0.997242960762219	0.998777073231688	0.99647802035405	0.991238926719916	0.986029293149296	0.723755180219847	0.719572801300187	0.72331945898396	0.997028536688592	0.996800665164707	0.996875111051866	0.996846151898645	0.713688472975636
0.998276125319275	0.998565753391265	0.99638092391669	0.990501293162467	0.985378706144646	0.724881510230134	0.72070613781179	0.724603487812458	0.996111749911983	0.996063215992712	0.996039400662013	0.996080896698043	0.714580655832418
0.998282130938474	0.998132569890342	0.996359231618796	0.990604149024295	0.985484976248715	0.722446724432493	0.718531498259687	0.722198964177757	0.996042677877358	0.995876375380576	0.995921075943188	0.996227976212628	0.712494594717526
0.99696298396908	0.998946734312744	0.996245782882093	0.990374538244403	0.985172317221043	0.721866678820772	0.718024191628224	0.721694264985467	0.996096227354042	0.996360441686157	0.99628154943004	0.99629434625415	0.71164329818179
0.998141226547962	0.99845867382225	0.996453998994752	0.991002911290923	0.986180349422083	0.725140685221591	0.720756655518445	0.724419159729141	0.996377926671388	0.996344390928366	0.99640961866493	0.996306127254365	0.715254529211441
0.997058905516322	0.998574619824446	0.996360061339878	0.990986498137172	0.986045746677569	0.723422885184426	0.718942715642815	0.723039757026235	0.996346556793706	0.996225504278389	0.996359799850048	0.99627431009389	0.712567402292544
0.998509145415955	0.998350271580849	0.996421518495484	0.991028449243327	0.985925128380384	0.724450769514679	0.720162515328869	0.724070834438199	0.996420013044775	0.996318272629597	0.996358191783267	0.996503544573706	0.714161407065692
0.997295078124997	0.998880371828582	0.996273339499494	0.990057667992095	0.984957936442255	0.721227280787791	0.716909178237911	0.720758263210299	0.995951173651057	0.995718351045524	0.99600216799693	0.995320171968262	0.710467925823513
0.998011268776834	0.99866187115605	0.996518965924766	0.991289456321416	0.986192883853857	0.72346623219635	0.71911869662982	0.723041531129743	0.996710525983916	0.996515916157213	0.996547055129578	0.996639574537716	0.712956842215887
0.997604964612932	0.998875298686466	0.996461421826544	0.990984136747832	0.98569059353224	0.724534856202377	0.720116223628135	0.724021286500101	0.996395185343375	0.996337306063873	0.996208393578846	0.99655234630428	0.714048417998206
0.998363602269286	0.998992324348665	0.996470105998852	0.991079294539922	0.9859699067263	0.719901892528443	0.71609503548417	0.719566343941114	0.996573091167237	0.99626369040928	0.996546263490174	0.996494929245837	0.709783480320762
0.998081163844805	0.998810127985197	0.996347307043676	0.99076040339381	0.985763151788457	0.723700672889625	0.719496358665066	0.723230716897993	0.996520078453918	0.996501514970685	0.996543113378603	0.996334548086838	0.71377769386789
0.997945292322928	0.99906877585149	0.99658370472404	0.99138363163893	0.986648074441364	0.722065269568705	0.717612898617613	0.721375784675535	0.996819597778121	0.996631029104556	0.996742374571194	0.996735998301902	0.71181202867202
0.997736445699934	0.998878871685084	0.996419899933723	0.990888692731264	0.98588019381475	0.723812974219585	0.71971082239218	0.72341199689596	0.996209870833692	0.996143845047013	0.996177701483408	0.996144664384017	0.713636160290933
0.998663298588183	0.998908469582493	0.996572429695674	0.99156417731385	0.986591162839008	0.721703807588175	0.71749890960726	0.721284023037364	0.997041513230642	0.9969698332383	0.996957090748383	0.99691366895112	0.711523846375148
0.99788254472835	0.99755666624637	0.996497312541812	0.99144993541547	0.986203515205382	0.724742036335891	0.720342559905448	0.724167878756775	0.996638882370457	0.996502412815703	0.99654351687075	0.99649562787812	0.714342972897141
0.998325505425353	0.99853207113714	0.996419344445778	0.990914174857232	0.98585726940121	0.723911485285682	0.719618591752876	0.723428183905013	0.99646981983465	0.996186411088387	0.996524476699986	0.996329705890745	0.71351621481535
0.998063210165173	0.998541260456255	0.996592677281543	0.991395039804024	0.98655334106109	0.725533961431231	0.721242214665499	0.724916926784413	0.996536858465312	0.996445209522306	0.996441482695417	0.996347754429696	0.715486742278146
0.998011768065461	0.997981956671342	0.99656537564626	0.99143083438195	0.986608821217143	0.725875868870724	0.721161294471209	0.725318924736642	0.996769290971207	0.99648524890105	0.996679601179276	0.996624313560423	0.714973467316713
0.998024241768115	0.998692190469582	0.996511436427936	0.991386457533827	0.9861064048638	0.724193649530421	0.719791575438388	0.723771687414744	0.996869959832223	0.99676398337597	0.99669701977206	0.996571465286528	0.7135865702119
0.99855649778194	0.999118319759066	0.99643431520011	0.991059709015911	0.9860427972342	0.726184645845805	0.721816310997394	0.7258134300421	0.99663564741204	0.996478674962886	0.996700500014427	0.995738565102415	0.715857249108389
0.99742590414943	0.998945053523835	0.996304153460853	0.990327597051458	0.98528454029467	0.724325958666372	0.720020480472096	0.723808393846623	0.996303092802525	0.996150429531116	0.996266398442515	0.99607473275765	0.714219790510326
0.997875352216406	0.998531319671388	0.996662331109915	0.991560170554695	0.986541921651477	0.72452326004928	0.719869402807123	0.723940379278393	0.996735548279922	0.996578973324254	0.996630225464698	0.996495253395682	0.713592449764337
0.998255615196544	0.998153617757982	0.996562427253414	0.991267737448172	0.986400753005012	0.723048513690936	0.718752095409606	0.722634944287989	0.99689765662965	0.996729477720012	0.99673916283859	0.99666114682112	0.712861543951909
0.997562319271255	0.998809641620036	0.996448117829098	0.991186823961184	0.986241918406203	0.723311868679587	0.71909169076917	0.722918276241204	0.996758586245963	0.99658904205215	0.996759525468723	0.996728381857443	0.713178560650229
0.99782502751965	0.99912945097128	0.996435628110385	0.991014341059912	0.985959398109598	0.720973067788996	0.716971810810773	0.720536432633748	0.99649728633293	0.996486700150502	0.99648942979985	0.996449297240865	0.710886829705725
0.997820414420603	0.998195015090091	0.996302662162461	0.9906354495723	0.9853719966295	0.72317757466487	0.719012161215548	0.722787571777645	0.996475417114881	0.996282112682817	0.99636285094879	0.996520757112063	0.713098188396188
0.998366666277188	0.999334667348557	0.996367811946827	0.990522091825322	0.985563653300372	0.723599524856988	0.719390584257131	0.723139114305094	0.996125394316017	0.99613631954783	0.996025224017942	0.996034376466398	0.713352127628742
0.998843819164645	0.998957533409203	0.996516249866139	0.99098691805453	0.986197334696786	0.723800227694791	0.719571135640202	0.723306901901715	0.996424259056515	0.99634759019211	0.99632487526676	0.99575311979242	0.713271703228601
0.998634375494075	0.99899478988525	0.996380834227177	0.990632769765658	0.98547685759911	0.724563032636064	0.720221382789509	0.724068026672416	0.996025250322137	0.995858448722798	0.995865478997508	0.995924750428758	0.71399572802898
0.997927676554236	0.99886859877202	0.996420116227704	0.990944350234384	0.98588168887169	0.721183152621898	0.717049475922045	0.720727159990319	0.996609400912958	0.996481475539214	0.996666402993207	0.996477302559144	0.710792523706955
0.997849503942104	0.998267901301205	0.996497485356867	0.99115672937939	0.98625818201605	0.72139377015634	0.717034003627823	0.720831418250128	0.996594365191368	0.996377842126452	0.99643200856117	0.996525701696385	0.710621198490275
0.998183564095826	0.998482698299732	0.996418392759056	0.990808620301357	0.985936611918264	0.721800172312877	0.717557107055502	0.721359939554359	0.99625671010554	0.996092626682972	0.996269036040833	0.99629785873483	0.711479382281764
0.997867726060085	0.99888147463745	0.996577375232257	0.991142809442125	0.985998991942564	0.722850389915361	0.718894647872519	0.722301455049546	0.99670144528039	0.996483534500207	0.996439118165376	0.996420300068805	0.713263055493184
0.998319328069368	0.99899404220702	0.996476094039765	0.991254194870782	0.986184444714903	0.724736438306297	0.720394482575174	0.724318140225591	0.9966459081613	0.99650228349448	0.996533351573943	0.996655363939148	0.714646208078029
0.997890048087946	0.99847157276759	0.99644849178437	0.990900959002702	0.98594903200196	0.724085443811425	0.719851144284135	0.723516427701348	0.99658833643708	0.99652950093879	0.99641606230394	0.996436219313724	0.714056396213526
0.99842630039113	0.998925675380587	0.996588816363824	0.991558590455514	0.986416755283906	0.725026109365354	0.720865086749907	0.724680528909348	0.996665618014593	0.99663453219609	0.99674605245053	0.996711698467984	0.714704938929966
0.998300922590966	0.998347308327354	0.996607811833067	0.991302473465782	0.986406832072014	0.724200447087717	0.719893986036666	0.723666721011542	0.996466751453217	0.996236355022493	0.996304555172372	0.996428569448518	0.713579079743044
0.99832486470076	0.997716259763428	0.996518314109442	0.99118201138207	0.98625581871849	0.720021462571174	0.716149239973098	0.719641187913257	0.99663514903472	0.996522825940552	0.996527073374917	0.996309430798693	0.710104446244349
0.99752732346793	0.998323459830057	0.996522065997037	0.9914108758795	0.986381901398187	0.72381046558117	0.71963575890165	0.723328931592032	0.996766826546697	0.996667743692107	0.99654892779773	0.996701815605072	0.71370374438972
0.997823787568352	0.998359401991985	0.996407976654736	0.990984993233917	0.985663740658314	0.721587511612202	0.717524634179425	0.721327224517741	0.996483386183463	0.996641834405369	0.99651247676639	0.996671961398805	0.711075024635776
0.997798510386405	0.998303773780268	0.996623015051745	0.9916159152596	0.986870030951463	0.724528932455421	0.720207358929573	0.723931576399612	0.997018169509653	0.996657222118329	0.996751237185624	0.99683811444401	0.714413597051304
0.997437765525046	0.998878149912163	0.996326013880163	0.99076346197381	0.985595991344545	0.72488749262177	0.720758500865789	0.724532329799604	0.996373706889283	0.996336112540723	0.996265034184472	0.996300667144286	0.714694529888228
0.997708513418405	0.998797290015908	0.996351602796163	0.991044592323833	0.985744208514686	0.72223880277176	0.718136170097447	0.721836420700433	0.99648790971569	0.99637547321464	0.996455409235313	0.996570769655877	0.712030976976111
0.997931332267095	0.998588439769333	0.99646592318941	0.990966905074515	0.98607100893907	0.722814837122376	0.718787565393929	0.722572136768961	0.996627678930539	0.996524472185862	0.99656976831474	0.996494165813775	0.712782616435726
0.998332387470986	0.99842081275996	0.996455511127356	0.990743217013452	0.985886547335485	0.721369623208944	0.7171409593923	0.720685759639628	0.996282002467139	0.99617289290861	0.99626647130544	0.99611186690695	0.711377160231845
0.99808256556667	0.998579836781846	0.996223582777802	0.990458370485523	0.985151591067598	0.724281662796417	0.719856499063346	0.724072194268516	0.996618190941726	0.996387412599885	0.996270318334268	0.996422052041385	0.713193376046798
0.99781686236644	0.997598172576996	0.996439002597215	0.990786407273296	0.985663055515472	0.72500173169346	0.720874078059393	0.724405468748206	0.996142389693674	0.996105303216637	0.996329384671128	0.996320330304267	0.715061117490897
0.997610609585737	0.99930496892524	0.996595017393318	0.991634540456666	0.98689930083691	0.723604556927821	0.719311592479903	0.72308829890405	0.997046670759971	0.996925197814764	0.99691430309246	0.996566147032844	0.713332096414748
0.998221266794805	0.998751015449714	0.996475029145244	0.990823235454602	0.985853632211344	0.72259158184329	0.71846204835382	0.721859442247145	0.996400355817292	0.996374532720376	0.996396958002092	0.996197335749528	0.712653346961559
0.997957524515097	0.998361644005117	0.996235915832343	0.990199791858069	0.984221737402387	0.720488634628987	0.716495354648384	0.720311631167398	0.9962127849454	0.996105579720203	0.996182825898203	0.996212578688535	0.710270431074323
0.996857101271823	0.998951600250317	0.996377009165397	0.990751926927728	0.9858171392328	0.725709961358816	0.72120835861177	0.725106272698554	0.996340985456212	0.996360961281897	0.996481033726644	0.996538277250423	0.715357036210442
0.997248664147297	0.998792968685934	0.996493915628995	0.990912604399786	0.985941405095174	0.722196274633396	0.718090236237026	0.721792679852111	0.996645693774228	0.996512185555388	0.996473455820903	0.996026151899765	0.711732416257586
0.99842372636121	0.99876056650526	0.996541644132392	0.991217916962036	0.986387292287998	0.724538792600817	0.720385955961875	0.723980142889747	0.996579960878468	0.996400575056696	0.996431585020697	0.996582912686103	0.71458758226587
0.998046997071645	0.997233788195086	0.996560333772733	0.99140347377353	0.986390890352594	0.72506850709552	0.720627176158041	0.724523915778773	0.996636872757503	0.996494923520652	0.996691759957246	0.996579926127295	0.714765702203634
0.998345542456353	0.998645267257025	0.996529346913872	0.991226963078989	0.98628983377384	0.721392574020057	0.717295988926025	0.720845628364685	0.996516559949512	0.996422529810757	0.996459540939375	0.996437931760542	0.711279439682275
0.998230049717761	0.998213546373497	0.996482202125446	0.991171892794124	0.98645879676744	0.726025427151062	0.721732285239124	0.725441877645609	0.996703480022288	0.99660852869712	0.996794086303505	0.996826055505004	0.716185743373134
0.998285158315804	0.998534543059087	0.99656737223827	0.99133128361904	0.98649612624427	0.726418315769309	0.721847948006527	0.725777412334812	0.996506329165846	0.99630689393413	0.996375751192444	0.99624737030487	0.716014564719551
0.998366474974287	0.998751684478197	0.99658057342812	0.991418285795672	0.98632065943095	0.723504481037813	0.719146391463077	0.722846184156762	0.996862163529652	0.996746207778958	0.996702329663362	0.996391425388325	0.713237011832747
0.997798586507239	0.998099638583483	0.996495272500172	0.991198907378487	0.986416618065474	0.723935070589132	0.719641611821135	0.723534477170242	0.9966472773553	0.996636249920945	0.996649277608913	0.996469825038024	0.713429538232974
0.997293255822824	0.998479882967606	0.996494900807102	0.991159676459448	0.986171306197919	0.726407347431738	0.721938243696462	0.726027115741299	0.996591780215174	0.996399164749758	0.996559366150566	0.996700450948642	0.715564446063415
0.998426975020238	0.998156912090545	0.996441541116384	0.990742492085563	0.98585530172604	0.722993226079387	0.71880775297367	0.722458104241217	0.996262576304415	0.996067494308056	0.99618550193966	0.996213254209023	0.712790042417685
0.9976400319803	0.998751916115755	0.996362328831963	0.990690882039802	0.98591303566541	0.72365690131684	0.719365809077715	0.723098865121089	0.996384663608535	0.99647181739474	0.996376581645198	0.996351378343714	0.713772008867405
0.998132753331354	0.998122513327713	0.9963882138249	0.990636973040064	0.98578078084361	0.724783693322204	0.720360185004061	0.724168224140124	0.996248152918877	0.9960765646802	0.996298630345	0.995679494125154	0.714284315464645
0.998199097591626	0.998996341413711	0.99652155644311	0.991100065013245	0.986086116656147	0.723502120971059	0.71938931107328	0.723141603349387	0.996539594461652	0.99651158824021	0.996555182117569	0.996505512024056	0.713203367912741
0.996174530186844	0.999205006718819	0.996466238732742	0.991006731381957	0.986027579450912	0.72181211634758	0.717753827772073	0.721325576989886	0.996426813407293	0.996338079335482	0.996333302286973	0.996390120101161	0.712116255181742
0.997820092560742	0.99867863206945	0.996532282148076	0.991116681484887	0.98643548114256	0.724048072059478	0.719637994241461	0.723486987127631	0.996436727646072	0.996523924129773	0.996352351929444	0.99660729849452	0.713432200037372
0.998312741054856	0.999172809172115	0.99660769633168	0.991366748953951	0.986290978915814	0.72480098673136	0.720449926934323	0.724370045810136	0.996893586105907	0.996791598347448	0.99676036936799	0.996708881253275	0.714457810577107
0.99802863183639	0.999190999617827	0.996708830157996	0.99170631486255	0.986999042824943	0.723972064882186	0.719790930019293	0.723381976526073	0.99684695444097	0.996695501411526	0.996674716876395	0.996650818024687	0.713878566287402
0.99801023081424	0.999071011508124	0.996579733369368	0.99130130331331	0.98636729585489	0.723666340530829	0.719348814754033	0.723198407832568	0.996632229644527	0.996419185698067	0.996495751928624	0.99623599345852	0.713026648205342
0.997177180660018	0.998905426221797	0.996441128905456	0.991013875449732	0.986122366134843	0.724867483646247	0.720306516186642	0.724260628108712	0.996658353922118	0.996419672016752	0.9964776681737	0.996602051660957	0.714075670554538
0.997711004827916	0.998590200071377	0.996451374622986	0.991051896082182	0.985924532848227	0.72343829558456	0.719489392763614	0.723079575866058	0.996419777962597	0.996235682769514	0.996200718699114	0.99644381855909	0.713354515641362
0.997174391746028	0.99851256817729	0.996530983367644	0.991160643722296	0.986205205780388	0.722334277544021	0.718391413802112	0.722012627099971	0.99656029189001	0.996478937653163	0.996406168560831	0.99652594490729	0.712248942170406
0.998237795925246	0.99868508352759	0.996470039814024	0.991064068693224	0.985951189074608	0.726070970785234	0.721545254390378	0.725639005727851	0.996385950993338	0.996307644273688	0.99650481112266	0.996441595872685	0.71536308473916
0.998528369311437	0.998204222030013	0.996489854602548	0.991047959237133	0.986145311263544	0.722007976991647	0.717855827008583	0.721697201596975	0.996775664918855	0.996648564032868	0.99648654804402	0.996653481785571	0.71140416216039
0.996358903603847	0.998108912461032	0.996652996357584	0.991645746142095	0.986914196523484	0.723421336642141	0.718996207541373	0.72274579386705	0.996783659263765	0.996549796548844	0.99672920382266	0.996501471572768	0.71320842960013
0.997777858791338	0.998511549678818	0.996559621678334	0.991367445178507	0.986228952522225	0.723833400033861	0.719369476258807	0.723373792621678	0.996899144471363	0.996756866350408	0.996756311199302	0.996853885982708	0.713172791939917
0.99781389803304	0.999025986713018	0.996643955689118	0.99172271583659	0.986804955479262	0.723144542057339	0.71895949813064	0.72265959342462	0.996913298761798	0.996811757564845	0.996777746719122	0.996832084663435	0.713387486688324
0.998975915220767	0.998496890123428	0.996310914150026	0.990718691946066	0.985426302950632	0.72513737353453	0.720712953422377	0.724623040988928	0.996087958276545	0.996375016262514	0.996462051303575	0.996495727196628	0.714348235728274
0.99809665219269	0.999068211951667	0.996329432098612	0.990675366227157	0.985251240123968	0.721945749111462	0.718005341045483	0.721667593468562	0.996314372919495	0.996162004262776	0.99626296357305	0.996369591252593	0.712079038913168
0.998163337409648	0.999314261865606	0.996309459020658	0.990358683632619	0.985271967323719	0.723694375921318	0.719377573755248	0.72327801658587	0.996145051434081	0.995966432246264	0.996164047902697	0.996041894938137	0.712991764611665
0.998116688854757	0.99876272074646	0.996475432328142	0.99096367621216	0.986359604643776	0.720669851560806	0.716559029784895	0.720099371820205	0.996569213667948	0.996421182871867	0.996603843669316	0.996398746851782	0.710601091340508
0.997670655018569	0.999343038108694	0.996579971133345	0.991598150121776	0.986495482370215	0.724910603415045	0.72034340111888	0.724295219892253	0.996805178600728	0.996713601103948	0.99672981260245	0.996809800182703	0.714314333912369
0.997845813971798	0.99887703799991	0.996312507459718	0.99040056014418	0.985248759747768	0.722672559047037	0.718662812489295	0.722464141480317	0.99608670893947	0.996009874325777	0.995990980259447	0.996143513149997	0.712651824589473
0.998187281388254	0.998489740492636	0.996591304316695	0.99135801764076	0.98635562409731	0.722878623479585	0.718667000735458	0.72238655354423	0.99688140386603	0.996739532005152	0.99662526937169	0.996868869418156	0.712719641360538
0.998227475467442	0.999103818819364	0.996429333340435	0.990840790107817	0.985582007295724	0.7234133340572	0.719166468071166	0.722932296763648	0.996258197152592	0.99615800058836	0.996249951150666	0.996079201502245	0.713032855393035
0.99794566582469	0.998357746638872	0.996575763467186	0.991452101089024	0.98649580611559	0.724293420056791	0.719914267750922	0.723902103210789	0.99676138169939	0.996549162523445	0.996737247405938	0.996237134343527	0.713802033667263
0.998054691738824	0.998938455659605	0.996517682865533	0.991236542121737	0.986225070261076	0.724332916537799	0.719995922685483	0.723928935747239	0.996653356508624	0.996393709719723	0.996685674142903	0.996390722519891	0.714042936793789
0.997633250603243	0.999081305422648	0.996510295999104	0.990940312726157	0.986003998756385	0.722356536135792	0.718303736394717	0.721831360583024	0.996547558698865	0.996476745940188	0.996474161973963	0.996556917892128	0.71246875132883
0.99766635302017	0.998704547080305	0.99661612303927	0.991414956427517	0.986438897645421	0.72460187975971	0.719871968721144	0.72409835866673	0.996774653859325	0.996796162712911	0.996904906730459	0.996581062108211	0.713735959121652
0.997155175792568	0.998677907519524	0.996595378052437	0.991621130804539	0.986707163126081	0.72673008503641	0.722074576764538	0.726173259823037	0.996708741113437	0.996279315546947	0.996496818015402	0.99650549452033	0.715958044450893
0.996939476960014	0.998697191716652	0.996610387295927	0.991585985991476	0.986711681146075	0.725288198211668	0.72084198149098	0.724684817667916	0.99663401081383	0.996296829843156	0.996422821768387	0.996428968229577	0.714691387901518
0.998814138895512	0.99834579132719	0.996517293710276	0.991223939086622	0.986324666142586	0.721811449138068	0.717546938504037	0.72117764601272	0.996814708557533	0.996743542140193	0.996774312880954	0.996367893224289	0.711537567899817
0.998522576646656	0.999440892445125	0.996524129463467	0.991186866964712	0.986372981006772	0.724667375399697	0.720365460715159	0.724055795864294	0.996379865664818	0.996253414541163	0.996333863019267	0.996282710519038	0.714336381684618
0.998032727582347	0.999104652682092	0.996427320890796	0.990612099891654	0.985785355874203	0.720586481963054	0.716504822486078	0.72002984785493	0.996232295796803	0.996077892833106	0.996080014729162	0.996159169132302	0.710697589247717
0.997999546130207	0.9987864700648	0.996357177657288	0.990676816325574	0.985542855013496	0.722806861777579	0.718679719365845	0.722495406747228	0.996145509717895	0.99612801508379	0.996294643250725	0.996312427999158	0.712025645139337
0.998467936744547	0.999070695249574	0.996457394104047	0.99075174194814	0.985920579148413	0.723565023118362	0.719486748239576	0.723111992977706	0.996451446280274	0.99638259449612	0.996456581072374	0.996517977232968	0.71376295410316
0.997909159683433	0.998641826589735	0.99653392370467	0.990993736130134	0.98625867296752	0.72097721741443	0.717076621242361	0.720446449821943	0.996445488122025	0.996420713956575	0.996455938481344	0.996087938178344	0.711340663732864
0.998078249606133	0.998288604612883	0.996422872890309	0.990815058856833	0.985456845993808	0.722479885536118	0.718378426351064	0.72207018735104	0.996364001880355	0.996133358695764	0.99627279263212	0.99606089884644	0.712326039753854
0.998090026255518	0.998691556455711	0.996263000310493	0.9903334217856	0.985180517558325	0.722285830157505	0.718250227282304	0.721887171602026	0.995627868273765	0.995528453656393	0.995647111291236	0.995818305472382	0.712325402756926
0.99700701288005	0.998872984828312	0.99643706512862	0.990905385406524	0.985873167209704	0.725620465123118	0.721487416214433	0.725237834147665	0.9964015348941	0.996166202120325	0.996306973003953	0.996312138919871	0.715570741533934
0.99782017139582	0.998633798706813	0.99624441658467	0.990656834553674	0.98530597522727	0.722679348288705	0.718413302783783	0.722293371419549	0.996097096841164	0.996039051723947	0.996151368434406	0.996326847996662	0.712185713737858
0.99780059200828	0.997977854350865	0.996519249608185	0.990961223950312	0.986097061723592	0.720415232615227	0.716085933274384	0.719788240008813	0.99649039918598	0.996449897404518	0.996386336068744	0.996461782857526	0.70991853374151
0.998483648585904	0.998594188265837	0.996539489673723	0.991197810177958	0.986124303769301	0.724151484864415	0.720044611157628	0.72371919051202	0.99659551017599	0.996494122809345	0.996555878123114	0.996563924053317	0.714121969799305
0.998434462051245	0.998160259198642	0.996386759735596	0.99106789839724	0.985969399401654	0.725500976394826	0.721059458142972	0.724992032935574	0.996611833728752	0.996430107826057	0.996604582472543	0.99628490271199	0.715253756671768
0.998249152015668	0.997991884930946	0.996650627010632	0.991695092271664	0.986887989564674	0.724945768691526	0.72036172294315	0.72414615237586	0.996835885919461	0.996779707952494	0.996789763814351	0.996682960345644	0.714742623424625
0.997551099023406	0.999010001953554	0.996479690179894	0.991254001632696	0.986160252460552	0.72397386132069	0.719653461517696	0.723455708948056	0.99659163595636	0.99655997905905	0.996677551827792	0.996353231391788	0.713238815095859
0.998274173640594	0.998778885077871	0.996583466913886	0.991441206450315	0.98654685650652	0.724958405533862	0.720820935404692	0.724625980222545	0.996725928587974	0.996607743227083	0.996748871430886	0.996565371744822	0.714795574379587
0.99755341384358	0.998677944998033	0.99637163597785	0.99045373741708	0.985369764594635	0.722367671323928	0.718496844733397	0.722081906549952	0.996319421303403	0.996183417191787	0.995882408314896	0.996058568660974	0.712355974742882
0.9980121410317	0.998445531798492	0.996579883527747	0.99145743365344	0.986372431902547	0.724149314393009	0.719912711553268	0.723650066353902	0.996918994690908	0.99677555075643	0.99698992451868	0.996681969005403	0.714128579120363
0.998553426435005	0.998850986008176	0.996559546330685	0.991459217850723	0.98665886665246	0.724006608070446	0.719658116427556	0.72342596274737	0.996677071467155	0.996712366214812	0.996736110593362	0.99675300766664	0.713738283333218
0.997284811527143	0.99869012893146	0.99640712465539	0.991011319966268	0.986048428717203	0.723563649288947	0.71939730890717	0.723045916830981	0.996515072590805	0.99626191211845	0.996425341170481	0.996365492216913	0.71359682205747
0.998505840918877	0.998495512125244	0.996461260051443	0.990842619698973	0.985858349789963	0.7216963375552	0.717546396484514	0.721255410056683	0.996501830766365	0.996267573487113	0.996406977606633	0.996377613997307	0.711558307007109
0.997782405081203	0.999060766394974	0.996704409502815	0.991880956344629	0.987100440233261	0.722896725035721	0.718711910917199	0.72228053509946	0.997023149842515	0.996983177829008	0.996852922235268	0.996742024611327	0.712868510836672
0.996818895732584	0.99928444812344	0.99640618595349	0.990605241026135	0.985897045840025	0.722869263938949	0.718866756189727	0.722420521295618	0.996174038257125	0.996138395647435	0.996314003152771	0.996209474045351	0.712826504015616
0.998278803533106	0.998856826373783	0.996545041542065	0.991298020230102	0.986439325569825	0.7223553296909	0.718234888113331	0.721831057560786	0.996648393971645	0.996525186646154	0.996582450903232	0.996587600837157	0.712114649186214
0.998142518844326	0.998689932583027	0.996458517683584	0.991139326813654	0.985919166394385	0.721749408444316	0.717514961677152	0.721432738169047	0.996647596531114	0.996489715341464	0.996571171994604	0.99567300436377	0.71108920681794
0.998209298355996	0.998311725324138	0.996586054355748	0.99157833321175	0.986690166738875	0.72457576564496	0.72020261454321	0.724048507709044	0.996910803324927	0.996775400200738	0.996759186872482	0.996762815313803	0.714239250342524
0.997481297299916	0.99835611416949	0.996603203578339	0.991595133553103	0.986504710527056	0.726524163742695	0.722065079267231	0.725910328567316	0.996838772072215	0.996652289732917	0.996803078529653	0.996653804643064	0.716351805679725
0.996708610385456	0.998712894513083	0.996512237805083	0.991209860551046	0.986235140770777	0.726267794140474	0.721754232677149	0.725681546027366	0.99659341824155	0.996569739019086	0.996728613833463	0.99619938663322	0.715897130122731
0.998037692046408	0.999252613639255	0.99640509490849	0.990718253590217	0.98565447749671	0.723123182369619	0.718763376255057	0.722612444909018	0.996380527278086	0.996204093603426	0.996366986819137	0.996339766255252	0.71235224032227
0.997227066966465	0.998790534383348	0.996516291683261	0.991179898565673	0.986316887392148	0.72204985249395	0.717754862997188	0.721406426504113	0.99629411823663	0.99614326798415	0.996282288856232	0.996138520838405	0.711978250459302
0.998398007619703	0.998700137085776	0.996439208399996	0.991050240369318	0.986089527820135	0.723232015390575	0.718861028607069	0.722679783450598	0.996726259040562	0.996356721106046	0.996477885649848	0.996429792356433	0.713001904203963
0.99849430378035	0.99857169787248	0.996255667451618	0.990250603464546	0.985495219251796	0.723523127561822	0.719509328119981	0.723067361995007	0.996026871430763	0.995941953403505	0.996024313266628	0.9957910736083	0.71354321709432
0.998365721340056	0.997810799788587	0.996523852516874	0.991185022407615	0.98608788805499	0.72452508157795	0.720155665295378	0.724155051738157	0.996387545963573	0.99618813586276	0.996236226615249	0.996405998362182	0.714289485935596
0.997843761420424	0.998667318680632	0.996432921771232	0.990901158237974	0.985879734189604	0.726824033776436	0.722529026481327	0.726332315412809	0.996281684999794	0.9962658250825	0.996277208534098	0.996155722462208	0.716992303421133
0.998054276212682	0.998266690085428	0.996365800091564	0.990656250298443	0.985576284805092	0.724297280958219	0.720126362776714	0.723868839873842	0.996350152036184	0.99615159886462	0.996283602551743	0.99621423037924	0.71401102923217
0.99808465741593	0.998600654128803	0.996433612409036	0.990686605345445	0.985523923477523	0.724894976853642	0.720351945270347	0.72426614680275	0.99634367111759	0.99615187531074	0.996401442469473	0.99629841625202	0.71434482118471
0.997347741909754	0.99906008684096	0.996698774862633	0.991718656196992	0.98697060225912	0.722057247327973	0.71794071124018	0.721520535749415	0.99691924229072	0.996885003218522	0.99668446775046	0.99672100527119	0.712002631653537
0.997951952562397	0.99910498459052	0.996500092115085	0.991049718027933	0.986000129835713	0.723412337646201	0.719246705093065	0.72292550066017	0.996393918013847	0.99614576005556	0.99642148885406	0.99648854368173	0.71309702913133
0.99763145312665	0.9986918846763	0.996438014195442	0.99120809335718	0.98602788721345	0.724493115104269	0.720232344167115	0.72418530047323	0.996963811749008	0.99659476307674	0.996820400868319	0.996889821567663	0.713904910896242
0.997414649922323	0.999147568439978	0.996358304863081	0.990577248563889	0.985333611116208	0.722989357656274	0.71894012304573	0.722745091566563	0.995969306569245	0.996021519223275	0.996113899167616	0.996013770728548	0.7127603399597
0.99858172353271	0.998777145973512	0.99641967490279	0.990964476358329	0.985961235549872	0.721817813542728	0.718019904376079	0.721629953694532	0.99665099630178	0.996668213790484	0.99672948110721	0.99662848076706	0.711480362627526
0.99800915045315	0.997751983311964	0.99654789195897	0.991378145435295	0.986280759908167	0.722520265507136	0.71829742685981	0.72219266355175	0.996708805797646	0.996508055806313	0.99654896789312	0.99658023823242	0.711998413630929
0.997833110413892	0.99885552619027	0.996532851850215	0.99154601954577	0.98643852979799	0.726162182824061	0.721523699437864	0.725604846847943	0.996622998171662	0.996563700161164	0.996656292093596	0.996768628059385	0.715681219372368
0.998248225696492	0.997902442424089	0.996596294329576	0.991619547140294	0.98669052485971	0.725215500067677	0.720679409140255	0.724536921811446	0.99685994656053	0.996485831661353	0.996537029271548	0.996492868793245	0.714879058928513
0.998013664129181	0.99863872784626	0.99655323814732	0.991193090334728	0.986362783205012	0.724556180628274	0.720599247666772	0.72406604690881	0.996553455102505	0.996629250572034	0.996707118850977	0.99654149290618	0.71491027561212
0.996934303728623	0.9983577348562	0.99664183272914	0.991566492334237	0.986927841391917	0.725241883705844	0.720937240395202	0.724672519679654	0.996970675199367	0.996740794573876	0.996778363749533	0.99682541783666	0.714948333896267
0.99768142243243	0.999131184510736	0.996579862024543	0.99146825810925	0.986333361757915	0.725738283255015	0.721306020727757	0.725243414387267	0.9968057600629	0.996517559377103	0.996747998834729	0.996659277800817	0.715070781360782
0.99812868475714	0.999117816995145	0.996534870978286	0.99102218887133	0.986167007990177	0.722845350371958	0.718552067437098	0.72226289207056	0.996325437226578	0.996316009682927	0.996262799104116	0.996373122362071	0.712880847078029
0.997673468425414	0.99874143779504	0.996580702218625	0.991179991483094	0.98637437822227	0.725848901212739	0.721334943934289	0.725235198402603	0.996453616305388	0.996270321518824	0.996363502970315	0.996386944168176	0.715202242906225
0.997969199841825	0.998286954078781	0.996519435096525	0.990779450934536	0.985683013336072	0.724872335198141	0.720431245051864	0.724358552326984	0.996378718630806	0.996177703060528	0.996216212114404	0.996146028213363	0.71422101664871
0.998002400086102	0.998578985186433	0.996527172496806	0.9913537420048	0.986462353788077	0.724333241109219	0.720109751443944	0.723954993893946	0.996765956093398	0.996799063148119	0.99686942721225	0.996893861038125	0.714093161941648
0.998213774148128	0.998268118019553	0.996469675374492	0.99103586551762	0.986136859608897	0.723893781580919	0.719574288602706	0.723257616488297	0.996506122071452	0.996329982819227	0.996586309875532	0.996504329645026	0.71385512162797
0.996747063828105	0.99909070266807	0.996342941673797	0.990688687316899	0.985374577818053	0.722605618727938	0.718422778171897	0.722290031292128	0.99654456640338	0.99641899315055	0.996469060911175	0.996510416462873	0.711928299154605
0.998605641873957	0.997933855214614	0.996427101767055	0.990463116649672	0.98535670143729	0.720647859177948	0.716606365118595	0.720213674573564	0.996551889453746	0.996382515553134	0.996450160151033	0.996299779612755	0.710239812650577
0.998069048348025	0.998642798268221	0.996593125525977	0.99128523342182	0.98657440748848	0.725924335840027	0.721444619057446	0.725398042848821	0.996786799108353	0.996513349097544	0.9965363710433	0.996553364977055	0.715392041483186
0.997091210735592	0.998759710137367	0.996432690652214	0.99081711204962	0.985721146912626	0.722555371518501	0.718514348048394	0.72205362303596	0.996256619510395	0.99622386905118	0.99621018563117	0.996195615942275	0.712516342746022
0.99713856272556	0.998489571178456	0.996544577777116	0.991088835638587	0.985946297590997	0.724012156547813	0.719929306725843	0.723528155827682	0.996612134133268	0.9965781054368	0.9963371367133	0.996378290571063	0.714126712278064
0.998392606242738	0.998996725116705	0.996376750301186	0.990842030845408	0.985545289987868	0.723746117073777	0.719514670651264	0.723276532898642	0.996232913460944	0.99611082675825	0.996052004159284	0.996364056479447	0.713645696135895
0.99849532097568	0.99816170574606	0.996631168413025	0.991789181060048	0.986811361189627	0.725293729603984	0.720832302141477	0.724845855138866	0.996966694644903	0.996775195595307	0.996845323241514	0.996747822078053	0.714863990100668
0.99706332540855	0.99873220291126	0.99659345546921	0.99144131317215	0.986493976471	0.722714504999464	0.718139810660094	0.722042631885692	0.996590716815578	0.996492781018486	0.996427953852003	0.996567035131438	0.71194388511855
0.997434854326047	0.998324978803768	0.996576148388147	0.99111167477917	0.98622432680607	0.723660754067174	0.71956720464812	0.723071865439852	0.99647039995215	0.99633759475147	0.99654046389039	0.996494844530602	0.713674418467473
0.99826529242737	0.998515280442097	0.996518511234658	0.991415986747853	0.986582311994863	0.724823387656075	0.720430997941778	0.724294914861397	0.996913921728658	0.996788564659786	0.996703844315496	0.99687541246211	0.714979529910041
0.998554787202881	0.99893413038924	0.996201200760315	0.990448563746187	0.985295593589016	0.72172477835842	0.717447900877003	0.721281490398325	0.996210233246065	0.996138870710817	0.996363076018107	0.996791818299747	0.711562296911452
0.997688507192872	0.99873528974224	0.996469666407779	0.991365927546238	0.986304170173882	0.72360532263564	0.719257693553055	0.723135438971589	0.996743500414831	0.99651818620398	0.996591683937547	0.99672564573761	0.713424476280373
0.998466739323616	0.998760393752456	0.996665359642046	0.991505906421093	0.98653477290541	0.720146500521909	0.716203123562353	0.719689897955516	0.996908830921649	0.996734109953964	0.996772607410854	0.996710011268484	0.710159062776567
0.998204347239454	0.997637245459743	0.996471933640944	0.99100535780794	0.985683174344466	0.723205247639123	0.718872805346123	0.722904786839688	0.996787789295395	0.996740841165427	0.99681291504082	0.996776826144902	0.712407156376329
0.997836506125762	0.997698336974796	0.996527232910309	0.99088558983187	0.98595904011963	0.721620590584399	0.717716684557735	0.7211937897316	0.996238593829092	0.995989470208128	0.9961255932737	0.99615184862101	0.711475315728989
0.99831222024112	0.997775330777126	0.99640249886581	0.990828795035382	0.985892168639547	0.722068716973451	0.717930803015972	0.721563652598387	0.996527358026778	0.996340025105696	0.99637487493695	0.996524776712027	0.712094223361002
0.998385988039112	0.999031059410832	0.996633947094499	0.99163736968861	0.986630945849064	0.722309296853477	0.718304541655935	0.721904480321275	0.99707562524382	0.996883727764748	0.996964367792945	0.996771424606304	0.712292463747979
0.998304953094923	0.99872281503471	0.996491810866778	0.991009439796377	0.986224424762907	0.722841398871405	0.718621284294355	0.722347818137154	0.996408840253145	0.99635653046135	0.99649293467686	0.99638847920457	0.712656974141191
0.996970326316795	0.998618604524742	0.996479186152281	0.99110496976647	0.985978394948972	0.722727578088571	0.718488447501488	0.722293517441335	0.996473595088036	0.996255830109695	0.996426504057012	0.99631011099768	0.711852102196262
0.998467269674412	0.999116127262415	0.996377810839605	0.99110143203263	0.985876784776729	0.721790311923544	0.717828551803395	0.721647809485294	0.996653043120857	0.996670421163402	0.996595212342768	0.996926504397807	0.71151121878077
0.997547499685957	0.99899738343182	0.996602748142334	0.99170032023637	0.986832656807536	0.723669530443284	0.719323286448346	0.723237728491246	0.997077191161154	0.997066135347344	0.996947932458421	0.99697311181563	0.713330181938267
0.997712685635523	0.99883148632421	0.996368687117692	0.990724172365214	0.985563869722572	0.723589507095803	0.719306233234098	0.72311965792349	0.99645124832179	0.996296788887188	0.996379351777532	0.996565115535506	0.71330523841405
0.99693092017176	0.998043795443953	0.996510407019469	0.99135887075359	0.986298253614874	0.725185560879251	0.72062726586226	0.724754279887289	0.996561243010106	0.99641161588194	0.9966216601767	0.99625891144536	0.714169168533093
0.998641837037103	0.998620591566247	0.996409287318113	0.99083265485939	0.985876858781906	0.720217487531488	0.716462324804596	0.719874378446924	0.996346661474407	0.996264956377897	0.996439492863994	0.99630082156267	0.7100027797787
0.997794049288975	0.999044626149092	0.996519445737506	0.991479764480576	0.98650191302703	0.725227234569154	0.720634313173995	0.724689121166135	0.996659847386462	0.996455930319184	0.996613787229381	0.99647627346842	0.714743332667381
0.997331317960782	0.998930059991803	0.996355775298763	0.990479870205286	0.985768434846215	0.723756338130014	0.719509575205208	0.723312757824347	0.996286947595924	0.996220645187197	0.996238371054601	0.996451908786534	0.713494195689891
0.9985108752102	0.9990262904017	0.996597197859014	0.991313238567276	0.986303019229358	0.722358823619812	0.718003970389493	0.721639205360151	0.996716466540944	0.996520398152453	0.996629551631145	0.996200139192335	0.712371516050895
0.99847063971191	0.997199589853275	0.99636212679861	0.990424477367064	0.985228262406306	0.721064377288257	0.716947313186522	0.720694399720043	0.996341707383864	0.996206981060476	0.996456157425968	0.996092700262873	0.710781827051968
0.997315061397932	0.99871524569607	0.996119788977127	0.98983162417457	0.984452429754682	0.721507275557458	0.717569901868217	0.721422145053097	0.99591498324727	0.99587931940334	0.995975369924656	0.996064805028271	0.71124287634427
0.997516789768243	0.998972897770107	0.996307109199777	0.990609174204168	0.985486768697154	0.722791758680951	0.718415145234971	0.72227935149901	0.996334044036026	0.996111716897139	0.996389258287175	0.996418956944727	0.712169817349828
0.998108582402214	0.99918985379168	0.996585838896575	0.99133923838508	0.986311253358924	0.724039263128187	0.71981709799173	0.723577359556908	0.996757154882803	0.996658641753012	0.99669437465347	0.99667832203826	0.713875738246084
0.997958048701427	0.998804578831018	0.996516831511252	0.991289222552697	0.986392656829823	0.72212569117838	0.717963864338083	0.721758113118181	0.99662218473255	0.996489400139809	0.996553251582469	0.99621878590118	0.71166918080372
0.997781088425864	0.998304596690286	0.99653189517231	0.9913166412572	0.98626346920711	0.723971255124891	0.719576129553709	0.723416703343466	0.996730546193306	0.996569651731274	0.996673922141936	0.996628026089091	0.714032083730149
0.997636768769323	0.99905898634596	0.996569947721	0.991361265433985	0.986309408230952	0.725642403130974	0.721375204587486	0.72530995765929	0.99657378946336	0.996578203496803	0.99670126638739	0.9967498227585	0.715189620277884
0.99719845512181	0.999313085358572	0.996639942241805	0.991535873230046	0.986711088074075	0.725191660136252	0.720845827157067	0.724631070649938	0.996958599661364	0.996832031700237	0.99687999954898	0.996832454350322	0.714783365489338
0.99799569606045	0.99808893673838	0.996473052270686	0.990790746645902	0.985866581101603	0.722443793807511	0.718322027439142	0.721852292833124	0.996207592958216	0.996147732709787	0.996205179489606	0.996313127619292	0.712538127750243
0.99734333574054	0.99876352341806	0.996534872625932	0.99126893928839	0.98652987306897	0.72419981610044	0.719947488676772	0.723611973395793	0.996683144379705	0.996649014090696	0.996704399135395	0.996572477821527	0.714275966294507
0.998429281558261	0.998917686128838	0.99656294850558	0.991274633422228	0.986502202155822	0.722942590911132	0.718584478733161	0.722487477788421	0.996565478541926	0.99645505661895	0.996444204734952	0.996494395122596	0.712211848659139
0.998558674040877	0.998400770488117	0.996491813650764	0.990864348716806	0.985951990993398	0.723145837501368	0.718880490296589	0.722560048633412	0.99653132541333	0.996639498418252	0.996703475584435	0.996575638268927	0.713100936451259
0.997624121389	0.998081914393397	0.996392359571326	0.990782855370781	0.985914255213236	0.725043900428981	0.720507769238609	0.724427635554393	0.996187389607331	0.996214663239888	0.996242252031486	0.9961556314736	0.714321218350967
0.99851589480782	0.99850416953846	0.996383108003852	0.990619883131415	0.985787602769036	0.720778363558677	0.716876866879239	0.720529272979843	0.99628219680758	0.996261946656013	0.99635196753755	0.996207922893147	0.710370453998097
0.9984874473619	0.998582165487929	0.996471208106583	0.990905859686742	0.985760997548928	0.721107449883134	0.717290188413126	0.720817815147438	0.99684016654996	0.996688456967588	0.996762529204324	0.996788853451447	0.711120438264713
0.997869507471987	0.998966471215185	0.996512304030079	0.990978556973576	0.986057564169983	0.72009847257176	0.716108842653854	0.719506357497396	0.996628758185198	0.996478939501877	0.996467649445672	0.996476375417451	0.710041979464748
0.998192002905414	0.998583143576952	0.996441309140375	0.991042798928286	0.986073388250064	0.7236359669759	0.71928324619483	0.723060148151779	0.996395004080165	0.996275195236017	0.99647117440941	0.996480693481644	0.713561774466428
0.99802876078209	0.9986878042987	0.99639398160031	0.991033144586615	0.985887128663185	0.721686969170728	0.717444998444472	0.721170931570703	0.996258072781206	0.996170317283127	0.996172766037465	0.996259137261337	0.711411838648652
0.99760075348133	0.999409123775843	0.99652353544042	0.991160747910244	0.98614836285842	0.723545343407967	0.719133655974134	0.722913200048512	0.996524026368167	0.996493818214623	0.996462652629807	0.996486565563466	0.71323547232915
0.997215020866208	0.99871702553039	0.996444189405042	0.990992865417236	0.985748981703098	0.723397198387406	0.719052908931447	0.72290369362154	0.996453638643638	0.996421194310042	0.996265195496969	0.996323005516452	0.712957980904142
0.998673327854448	0.998401546620124	0.996604818751214	0.99144453093236	0.986478138281755	0.725192311183793	0.720840573607943	0.724698813606935	0.996735120868305	0.996683150058532	0.996776534258256	0.996705720965924	0.714586566478639
0.997389574884603	0.998933930876663	0.996498795295354	0.99135076010817	0.986406915715237	0.725792428867672	0.72121108536985	0.725178897245373	0.99646188858901	0.996215057000487	0.9963817852613	0.996385490621397	0.715397024361816
0.99801774773125	0.999219068393034	0.996395143764687	0.990733877369708	0.985599975667625	0.721021449112623	0.717189256998224	0.720670224661683	0.996234100216632	0.996196921446774	0.996265881054506	0.996078547364072	0.711212273157516
0.998454654310096	0.998330963627027	0.996418524170897	0.990893171408595	0.985890374460252	0.724573177376371	0.72040372610419	0.724094884905541	0.996374833987191	0.996333317274228	0.99648838228866	0.996453498787314	0.71457407565398
0.99754973955632	0.998927537807125	0.996329039644616	0.990767671013604	0.985881883139808	0.724770848873968	0.720319274557507	0.724163563993066	0.996356144789116	0.996358328853773	0.996406791926166	0.996469543168958	0.714544961254637
0.997617176411586	0.998660544046574	0.996287109732085	0.989952684603744	0.9851214929412	0.724352867318175	0.719824190912627	0.723844109102501	0.995769629641074	0.99576699488251	0.99573740535745	0.99581163539498	0.713226141515678
0.997602019853089	0.99883479112042	0.996434016120632	0.990756123921348	0.985701182404863	0.726762316504917	0.72213399881382	0.726199410129343	0.995927465089855	0.99618662691293	0.996158321224045	0.99620507657351	0.715985886879975
0.99802955602049	0.998122165237892	0.996386522439792	0.990686698900516	0.985649022618364	0.723522109198944	0.719349907868695	0.723022356196195	0.996281757793924	0.99612030884365	0.99614828859936	0.99606565398506	0.713196231558163
0.998392430534928	0.99856712932673	0.996474256124793	0.990974826963749	0.98596695629555	0.724047298760111	0.720074009490344	0.723655191926963	0.996277876022488	0.99619036808775	0.996237021383434	0.996312854343534	0.714309113759046
0.99816920790971	0.998778325983146	0.9963257159455	0.990346494480946	0.985286552700276	0.7251075641519	0.720835404245716	0.724708345485038	0.995786210065772	0.995751419012402	0.995586084703596	0.99598437030635	0.714776445848536
0.998429272809003	0.998933124628666	0.996293658348413	0.990154140330794	0.985023891882263	0.722373450604594	0.717998299341148	0.721703825967822	0.99580558088545	0.995833790951096	0.995886286771846	0.995700399037112	0.71174956898303
0.998728067471636	0.998708969274885	0.996500635171888	0.991183029710706	0.986186651046073	0.723795142761568	0.719400205901443	0.723256458216628	0.99647164593101	0.996436751529194	0.996496459601388	0.996390586954384	0.713345169227198
0.998442153359362	0.998718092496004	0.996555007193032	0.991498724833717	0.986344915290172	0.724679943435173	0.720078329854085	0.72404524899205	0.996912944105023	0.99681279293056	0.996770540029964	0.996768307344061	0.713942326618147
0.997905592288263	0.99922285572245	0.996265486657247	0.99025809074131	0.985216245548966	0.72030681478215	0.716509185211613	0.719965442116686	0.996363127877344	0.996374719577397	0.996226967509768	0.996056867867234	0.710745710361477
0.998433191466882	0.999190902339148	0.996311792448604	0.990306030237543	0.985362971569696	0.722081524316557	0.717853618442405	0.721752320909708	0.99626792252289	0.996165783127293	0.996236977820498	0.996142608060613	0.71157571440728
0.998780532420367	0.998345279731677	0.996710247389354	0.991827097488539	0.98725882695456	0.723398287779817	0.718928870102168	0.722846472096605	0.99697313480974	0.996761969232012	0.99687261867621	0.99690166562258	0.712950240118623
0.99791228170806	0.999061482161297	0.996409997065945	0.99088112675329	0.985799026567058	0.72482458288477	0.72047144511603	0.724437316048577	0.996592998779556	0.996318228940226	0.996552874461179	0.99664711475692	0.714225747953331
0.99753377287471	0.99836394784625	0.996534445846123	0.991640223435827	0.986594355099834	0.725789092236011	0.721031292453438	0.725283567372	0.996822399789694	0.996461875870962	0.996674662257445	0.996455312258825	0.714926594793092
0.997878600926812	0.998644059857146	0.996540878408422	0.991200557614256	0.986263272287705	0.724288199001049	0.719996977373153	0.723830044583712	0.996678330275024	0.996586895688775	0.996588339218945	0.996514072446545	0.713944187085187
0.997677734443642	0.99912960331634	0.996489939163532	0.99132267202335	0.98640203392924	0.724585846033941	0.720269835351276	0.724172456841213	0.99646956341437	0.9964164819687	0.99658504811247	0.996472827634355	0.714334108169264
0.998541355225217	0.99786817730871	0.996382440409986	0.990819622809067	0.985577327333874	0.726008364985732	0.721305161428223	0.725488214654727	0.996160428036138	0.996029172896567	0.995797112118875	0.996070132451074	0.715103145807632
0.99783852963823	0.99798151292973	0.996506667899793	0.991061674195522	0.986172283453351	0.725235517609782	0.721141548309499	0.724838000632164	0.996608247415521	0.996490300127911	0.996455734010527	0.996468477392834	0.715480282784246
0.997978302098958	0.998971223337835	0.996341127205932	0.99068268505844	0.985523792047422	0.724836932668302	0.720490478648838	0.724392985121601	0.996259938833899	0.996318891740253	0.996341890001197	0.996078215491114	0.714293336109038
0.997824128040848	0.998171294127468	0.996650310152994	0.991701658676023	0.98686221660455	0.724249396294335	0.719833214038249	0.723638930381684	0.996726332250852	0.996455835387363	0.996579305938878	0.996521589817976	0.713536291069307
