# Supplementary material for: Empirical comparison of cross-platform normalization methods for gene expression data
Source: BMC Bioinformatics. 2011 Dec 7;12:467. doi: 10.1186/1471-2105-12-467 (PMC3314675; doi:10.1186/1471-2105-12-467)
Supplement: Additional file 4 — Raw bootstrap results for all statistics presented. [file 1471-2105-12-467-S4.zip › bootstraps/figure4/equal_ABI_ILM_rsquare_boxplot.pdf.csv]

resample.1	resample.2	dwd	eb..par.	gq	mrs	qn	distran	xpn3	xpn6	xpn9	xpn_mod6.	no.norm
0.99791263038336	0.99906598396977	0.99234689459476	0.990065819985308	0.985070945435872	0.730915068906422	0.728812375359495	0.731241524332102	0.996373013305715	0.99666295342508	0.99630202548137	0.996304287965288	0.715938295378564
0.99810468901242	0.999391353127723	0.992447499362026	0.990149996716535	0.984986232995507	0.729855354214758	0.727476609641667	0.73016535471663	0.996569473223396	0.996447117130316	0.996366508441157	0.996096608865832	0.714722010736402
0.998047637262902	0.999593487160673	0.992254156775816	0.990041734285843	0.984992913403526	0.73087787456663	0.728704314978372	0.731334529408525	0.996134279959155	0.996183857730475	0.996403702803525	0.99616624604686	0.715297471210466
0.998695390894254	0.999518623876056	0.992545366419706	0.990547545321285	0.985622888542904	0.732257668539378	0.729735483141041	0.732540805419342	0.996885245641397	0.996762848487304	0.996834055184134	0.996645789886446	0.716364882467472
0.998091477068682	0.999607669540377	0.99231083456695	0.990060693420675	0.985141546737606	0.729149890987394	0.727075075528942	0.729614326005244	0.996231248146445	0.996127840161686	0.99629122312691	0.99627846183352	0.713750545737499
0.998355810107313	0.99945311828271	0.9922916371731	0.990237881833225	0.985161210782614	0.73098038209996	0.728769285266982	0.731432191244359	0.996222137003304	0.996352842859797	0.996298907181447	0.996148257102116	0.715261969809822
0.99806615305075	0.999479974812752	0.99243736619798	0.990248370239548	0.985276731935253	0.731697303127965	0.729284768704876	0.731951096421604	0.99636331869316	0.99645176087263	0.99652253632174	0.99610555555039	0.71601431746088
0.998340348469633	0.999259248210174	0.992417952796835	0.9904339337083	0.985371029727366	0.73101924625249	0.728690407629714	0.731392371844165	0.99644365886334	0.99611635954842	0.996522231100373	0.99643396820904	0.715253742761637
0.997879541123197	0.999640488002107	0.992215173504457	0.990009634933079	0.984958931700555	0.730538345797548	0.728277337431098	0.730950296954679	0.99598417139877	0.99621895013417	0.996259582939832	0.99614459328902	0.714658144348818
0.998301777590026	0.999576640897508	0.992545713376308	0.99027003801853	0.985333885754277	0.730499300880308	0.728096308898913	0.730745824204953	0.996327406624697	0.996073014609609	0.996584802796322	0.996116036691907	0.715328096192381
0.99811383109459	0.999635884112543	0.992183544328119	0.99021024639535	0.984908229979643	0.730960496334154	0.728787353767593	0.731485570293853	0.996309892506671	0.996454599241351	0.996584765292937	0.996330027089963	0.715476565394223
0.996838798184757	0.99917204857185	0.992253089174054	0.990156194246143	0.98501616987552	0.728543230862213	0.726464559849558	0.729004150343809	0.99637368691399	0.99641573884265	0.996693573492507	0.996163055868467	0.712935254606585
0.99868647399843	0.999780460932296	0.992343404297642	0.990220619113432	0.985302743248445	0.730124062991417	0.728040249518156	0.730588720985468	0.996172948257092	0.996477181980526	0.99643676198237	0.996376490188692	0.714568463601092
0.99874469080437	0.999774490750273	0.992164464885685	0.989848487157232	0.984747647639764	0.732416033796055	0.730099019166051	0.732858145078747	0.996466747786413	0.996471151268824	0.99641020465252	0.996308738218486	0.716674306722069
0.998096995634363	0.999265521940284	0.992208985489173	0.98993201559108	0.984747284346263	0.72716760606345	0.725229065620551	0.727630282187253	0.996289146472693	0.996347706162143	0.996323539824812	0.996213454888643	0.711823861680881
0.998196640658202	0.999662632953235	0.99248371862368	0.99030398796619	0.985319264351835	0.731016748787683	0.728506331746922	0.731286148255597	0.996260665722944	0.99625286311316	0.996319408401458	0.996307259910274	0.715152986510062
0.998639286069147	0.999266172630415	0.992350951759168	0.990076096627544	0.98500119267297	0.731182473280298	0.729187330788026	0.731691915572945	0.996533563348143	0.996458349234382	0.99595650188653	0.99638806413404	0.715952066163527
0.997786200169098	0.999551492654076	0.992315785463596	0.990193641933376	0.985060829744326	0.730321597351564	0.72823852767361	0.730720300304487	0.996501762485243	0.996619392810258	0.99672788675814	0.99623180919656	0.71472995424585
0.99763422777247	0.999478976773705	0.992410180457048	0.99052306162038	0.985452530565457	0.728573407579964	0.726488017181068	0.72905440961482	0.99642363481739	0.99651085404007	0.99619942079556	0.996524357505796	0.712765933041564
0.99849428533559	0.99957865480334	0.992286294582243	0.990211081590074	0.985224871511294	0.73210504132106	0.729750151047468	0.732414078875253	0.996281626657037	0.996257105767401	0.996183115061257	0.995928704785882	0.716531469568252
0.998639128287237	0.999562362883656	0.992473863630786	0.990345068284567	0.985382584364055	0.731898759885264	0.729665401883732	0.732281434749915	0.996231295630534	0.996334827051625	0.996176267037366	0.996272763434897	0.716405580949381
0.998237855138995	0.999369132940108	0.991966236809797	0.989463578223973	0.984461043224906	0.731453587896159	0.729336449750822	0.7318900673618	0.996061094962462	0.996120376169736	0.996145765332497	0.995799384394225	0.716131548196038
0.99836564083081	0.999693170435624	0.99230199821359	0.990101021555115	0.984961731961905	0.734860398598026	0.732486349878368	0.735132813799816	0.99570908514397	0.996099140124144	0.996012473172401	0.996048307592567	0.719222380878975
0.99805073396944	0.99949333622205	0.992241686896519	0.990003510063062	0.98476764032062	0.726545814928817	0.724698066100055	0.727059579834676	0.996238959675212	0.996433989923719	0.996506728870015	0.996337101663848	0.711336901471115
0.998719920859018	0.999728823005374	0.992384909291274	0.99017700733303	0.985163372982993	0.731507386764957	0.729246121772382	0.731856884706793	0.996266583691186	0.99634444159686	0.996473116495873	0.996327299848512	0.715622546970295
0.9976249978892	0.999644087256289	0.99245929756952	0.99057280224108	0.98566888458447	0.732010814143728	0.729604766513943	0.732298295359858	0.996719811950052	0.996703478742064	0.996978922621009	0.99645737733063	0.715377951460906
0.997392207854193	0.99955232571196	0.991991422492434	0.989365476102623	0.984120343399265	0.729728458734473	0.727571325112531	0.730123818802261	0.996223901336004	0.996233239492534	0.996359526894481	0.99599166707178	0.714652168091276
0.998381999706214	0.99968944453863	0.992135299403627	0.98978190393169	0.98458721956977	0.728081196139167	0.725877324606415	0.728496119653329	0.996634847874615	0.996544831844367	0.996513761376506	0.996227081357676	0.712756975034078
0.9986759179754	0.999588710334	0.992461002465166	0.990140707098707	0.985277558512725	0.730053536096832	0.727904110643393	0.730406866046612	0.996080110904023	0.996274102941968	0.996569083014452	0.995966765498703	0.71447563641729
0.99786637823756	0.999660651323664	0.992373272816727	0.990012398354442	0.985168267324603	0.731025702767555	0.728652153439922	0.731366146329142	0.99597392172028	0.99606102543825	0.996218025109573	0.99605995389276	0.715520077368142
0.99835510115856	0.999705141277993	0.992112123416943	0.99002836859013	0.984794828097205	0.731594835389578	0.729363653779719	0.732115197554154	0.996142586209244	0.996336488038532	0.99637424471566	0.996481745264967	0.715438814212102
0.99747232302798	0.999512968191916	0.992249750247905	0.989943866927442	0.984897489315613	0.72883380053797	0.72659084089357	0.729264049916815	0.99607199337017	0.99610454563878	0.99627366243503	0.995771014686444	0.713387305032334
0.998123141243265	0.99933810852284	0.992355537866522	0.990165527463726	0.985191381865524	0.730905538931401	0.728627658380364	0.731332529472916	0.996418303015821	0.996397901306273	0.996302627300767	0.996307934549295	0.715156227295559
0.99811104275481	0.99953097344152	0.99229653721443	0.990081513365772	0.984869152303013	0.729887070162488	0.727634143344633	0.730198016735768	0.9963798100444	0.996471403979512	0.996604258363824	0.996413062572082	0.71479729925725
0.998449347125388	0.999522376052657	0.991977623779452	0.989463221757808	0.984473212167164	0.732746427641223	0.730620138344962	0.733249956915217	0.995642994237454	0.995861872459213	0.995423585526174	0.995743670217386	0.717348550845933
0.9988298185528	0.999438693331337	0.992067639493395	0.989637131852736	0.984551393005095	0.729651518451246	0.727577512993456	0.730159479403593	0.996163823331374	0.996154966488924	0.996387118023864	0.996096419444885	0.714344660890794
0.99784317478293	0.99973430712196	0.992214029908274	0.989776116662543	0.984932222290976	0.730605223910298	0.728475685198795	0.730980548856418	0.995797573139627	0.996031379296857	0.996221659885443	0.995806122717006	0.71497830223305
0.998379676076818	0.999594572417008	0.991992913668325	0.989710918001042	0.9847622891897	0.731907046405599	0.729757962801581	0.732471237204514	0.996219786013232	0.996175076143115	0.99610892982309	0.996238920950962	0.71604787724761
0.99814615900033	0.999685533424376	0.992219964439118	0.990196533173768	0.9850970820142	0.729221200777826	0.727295428070288	0.729819191630706	0.996265780240266	0.996073964233856	0.996371878793864	0.996309819623952	0.713548794105645
0.998534423355491	0.999593939433334	0.992101567964362	0.98970386132966	0.984505294748626	0.729787758399369	0.727525553457245	0.730199734817302	0.99620698501597	0.996061583339138	0.996186355358848	0.996194498200507	0.714469459117022
0.997668894083548	0.999546405283685	0.992154810619717	0.98974218550719	0.984658802300055	0.72959497474596	0.727529479775414	0.73011455993909	0.995980680677467	0.99612178107819	0.996121370906989	0.995858324052376	0.714342636351925
0.99804967278198	0.999625086367504	0.992151376015526	0.989845737805053	0.984667585009052	0.730205989428202	0.728054609781032	0.730662747294863	0.996268017889158	0.996385263562883	0.996465158579595	0.99634490854939	0.714846912041011
0.997794785155618	0.99976642084406	0.992288665364213	0.989914024484873	0.98487509341511	0.729429188930486	0.727242870806603	0.729881189634423	0.996378282950425	0.996356370303877	0.9961468520096	0.996187339064983	0.71393728782178
0.998744170966569	0.99950864298996	0.9923185852067	0.989676094321198	0.984701523713644	0.729548409071352	0.727356279557524	0.729843669411037	0.995589109562708	0.995632629898713	0.995313196856506	0.995713725731723	0.714304421189191
0.997812770124592	0.999086422630933	0.992230625850333	0.990089504922801	0.985062248665147	0.731071361037783	0.728923716415313	0.731576094775126	0.99620816319135	0.99629284176705	0.996474230243693	0.99599190917344	0.715581360791323
0.99776571799035	0.999778467332506	0.992448571604821	0.99013826075473	0.985120590849153	0.729890814691422	0.727672387935968	0.730249128392859	0.996505274340437	0.996514272007688	0.996587242573202	0.99628132160126	0.714690964760822
0.998019207817482	0.999663706552537	0.992129402341418	0.989634598291708	0.984703252127483	0.729544673819281	0.727314771199689	0.729977826510104	0.996451386280852	0.996517379936448	0.996580676116574	0.996038485810525	0.713876072808418
0.997631876220238	0.999579472081456	0.992207824027823	0.989754930006066	0.98477832833569	0.72888360336717	0.726624176174959	0.729229549135482	0.99637450153919	0.996342354035733	0.996547565712973	0.996086424440896	0.713582271765945
0.998610100649865	0.999663071231913	0.992351369725276	0.99020620819556	0.9854050949907	0.732428815425414	0.730315947009924	0.732863585992926	0.99640334247381	0.996336511118083	0.9963843373706	0.99630196134958	0.716524228749771
0.997922593535933	0.99952984075298	0.992534431349735	0.990574768734024	0.985693718886576	0.728330782921951	0.72624740542168	0.728681819129992	0.996893680621137	0.996608875801108	0.99672702125345	0.99654681093432	0.713146522249063
0.99767752220503	0.999174119559575	0.992023349306077	0.98971353907537	0.98461271032524	0.734014566415242	0.731736497256104	0.734527451447667	0.996200693119016	0.996477429612793	0.996290327591202	0.99619845472181	0.718119865627276
0.998261722944668	0.999460906489858	0.992015662298073	0.9897528402645	0.98459851085278	0.729584037974263	0.727642864651361	0.730168911745337	0.996252305744943	0.996201501359817	0.996446398050076	0.996111161570833	0.714354249742816
0.998569078143983	0.999573449044283	0.992366060007729	0.990111797074198	0.985137805716904	0.730550280065809	0.728401652950029	0.73093321147762	0.99639772680215	0.99631784815389	0.996451349774505	0.996125332863404	0.715744863186956
0.99844929110882	0.999546869788523	0.992276303651463	0.990216986484555	0.985096704339094	0.731801326078065	0.729540590725217	0.732189326682445	0.995788927636606	0.996494168405862	0.9963554170814	0.99581080984231	0.715931553365489
0.998129226195494	0.999561536366878	0.992199002633948	0.989737465330063	0.984768805652138	0.732084419645684	0.730034836066794	0.732485603643448	0.995895863927488	0.996197227292083	0.995985807472	0.99627230588012	0.716984082293867
0.998296178582484	0.999405113319993	0.992124985875849	0.989491294603504	0.984567534242113	0.729192107840037	0.727043321191933	0.729493435920319	0.996034232095326	0.995940684778183	0.996224173433503	0.995710212431679	0.71413617287817
0.998502497319631	0.999487956751156	0.992321327266005	0.99005448819376	0.985043957267733	0.730233874501912	0.727987686361387	0.730620424934423	0.996392844664182	0.996643937135805	0.996589970974747	0.996292595341014	0.715097385186253
0.997929614245185	0.999604572239927	0.9921880626554	0.989801937856265	0.984671679949262	0.730036560269549	0.72788431576786	0.730580415067672	0.996510895200007	0.996439423521562	0.996434700570623	0.996240834408277	0.71473273840685
0.998165169167436	0.999447551461484	0.992470642696585	0.9903041990287	0.985385772576614	0.730811989407611	0.728460755380265	0.730975654951804	0.996287025408513	0.996441089775714	0.996539546975773	0.99631382649747	0.715684333832942
0.998467329771774	0.999781059309717	0.991862989497168	0.989394583488114	0.984070924862812	0.732024346660918	0.729810436890394	0.732536615619246	0.995704541612255	0.996021667802516	0.996124965403442	0.995960169084368	0.7157717775101
0.997831867033681	0.999629854242363	0.992237988505177	0.98991649925878	0.984828599280093	0.729174663165769	0.726868466369195	0.729567845952216	0.99620470992693	0.99619900362477	0.996104524161097	0.99595973444961	0.714108533437176
0.99863423916269	0.99956556006519	0.992329925634554	0.990187062652576	0.985183963088644	0.73341855446765	0.731213076911358	0.733842268865484	0.9959447554342	0.996600172632676	0.996627949584407	0.99643108275603	0.717899769402536
0.998097287534387	0.999657963517488	0.992252743144233	0.989965973643076	0.984951049377817	0.730405013118892	0.728125174886738	0.730761788539291	0.99602748921197	0.996099643544974	0.996154323646719	0.996018053624414	0.714933807757051
0.997427158633658	0.999506370834212	0.992378289482793	0.990259710896938	0.985098384766362	0.732176583601931	0.730012999711531	0.732478880168556	0.996071498722577	0.99643636383272	0.99615572615634	0.99597584034497	0.716909727150367
0.997506496026064	0.999591583513608	0.991953973713734	0.989662690257904	0.984482878641779	0.731099007474575	0.72908745576792	0.731716088216704	0.995702592843144	0.995513048160226	0.996176151552865	0.996215033597536	0.715262995400756
0.997981428046948	0.999669379408486	0.99239750735935	0.990195225543247	0.985105720218594	0.728886216835881	0.726663580691236	0.729280438364384	0.996312572608327	0.996480230481851	0.996612706835418	0.996426726029745	0.713481743901864
0.998394598423972	0.999467119671682	0.992120100588607	0.98985624926553	0.984532867484279	0.731188486938476	0.729035566937461	0.731703740148197	0.996541819273827	0.99642418503554	0.996470114665031	0.996394375256976	0.715690487439469
0.998383233408552	0.999642857646674	0.992067314928528	0.98980157680215	0.9844564228681	0.730664181856406	0.72843322146505	0.731217323613243	0.996242809558565	0.99578411954537	0.996454988033297	0.996491868737572	0.715094317841427
0.99871962669422	0.999452451728715	0.992157493719665	0.989831169714754	0.984540414482402	0.730702188025496	0.728734735160202	0.731214228536338	0.996117889552235	0.996167029028394	0.99619783679637	0.996053030202856	0.715137957842605
0.998499555291828	0.99962971059281	0.992232026231827	0.990230020524918	0.985020398294932	0.731711542413316	0.72946971023193	0.732231098874296	0.996448015028375	0.99608378352993	0.995908619342156	0.995884693421844	0.715677259022664
0.998126199257826	0.999291692280516	0.99235110338615	0.99016750284402	0.984959880276797	0.72720973823782	0.725153147292834	0.727693833323458	0.99605388189977	0.99622458414308	0.996155719943686	0.996247775468168	0.711708049682009
0.99799388121545	0.99960918304709	0.992096061354172	0.989683162501903	0.98464251578045	0.730338402903443	0.728284679147698	0.730740651308472	0.996159908221108	0.996389043180025	0.996593607835035	0.996062775288066	0.715010386833639
0.99745148480944	0.999387449393715	0.991770621632252	0.989275797701376	0.983937069767172	0.72953876137778	0.72765927398427	0.730218061579979	0.996177682897068	0.996190532845023	0.996130953468764	0.996032676925524	0.71432580029873
0.998103177273333	0.999473841597788	0.99180490643552	0.98948999528953	0.984145668184974	0.731191754850528	0.729130696145207	0.731827115164261	0.99619929999254	0.996071017585038	0.996446743262392	0.99605060346409	0.715470362912035
0.998004691456927	0.99967737945005	0.992491006957586	0.990350942240794	0.985404946436147	0.728163253006773	0.726100112361096	0.728558298774396	0.996655818209964	0.9964839645783	0.99659097112246	0.996448084098498	0.713166928579659
0.998246277083942	0.999640082968273	0.99231628818407	0.99020398058603	0.985048950058216	0.730529108654703	0.728336478140604	0.730918161034833	0.996489085196906	0.99646345037772	0.996478070861582	0.996361015075398	0.715439039236354
0.997777695178692	0.999704575375605	0.992019078096335	0.98949034087059	0.98427945020888	0.729469799012971	0.727479962309948	0.730039246739869	0.996261192420083	0.996039715997225	0.996151181467208	0.995895608031766	0.714163920690336
0.997074453445425	0.999669950169993	0.992342820237894	0.99013533473853	0.985078452658303	0.730460147704816	0.728282702941666	0.730872296222917	0.996028984058715	0.996370843417974	0.996500365831217	0.996141112827224	0.715235009474767
0.998335691737259	0.999551068018387	0.992091731647255	0.989729166546955	0.98455518729032	0.727618810213451	0.72558565901127	0.728150446456848	0.995979666949393	0.995963523940146	0.99639983991161	0.996004131512803	0.712055180043963
0.99807684033076	0.999161656583177	0.992204511426375	0.989910304298644	0.98481767477861	0.731824390133812	0.729525572874148	0.73227634213638	0.99635048957768	0.996181886374933	0.996214202773882	0.99614035827789	0.715939046176552
0.997738034641633	0.999283312685426	0.991988189293897	0.989501546554417	0.984118388655602	0.732200930731857	0.730351240187593	0.732834482950719	0.996071250309018	0.995639751338893	0.995483625931927	0.99585667076357	0.716362410259066
0.998226751471767	0.999566071636524	0.992414167190632	0.990256561521248	0.98516109873649	0.731921738538876	0.729716239497355	0.73225162803376	0.996063813747623	0.996430739825993	0.995853255747889	0.996217157608784	0.716188983325459
0.998174525267585	0.99971742743039	0.992325602227388	0.99035934914312	0.985393805423066	0.733331362658214	0.731052332554929	0.733697307658769	0.996522803007263	0.996384377359465	0.996504753381604	0.996377270315436	0.717107966679708
0.99777279269341	0.999433913603998	0.991895993280606	0.989355421109248	0.98394304680263	0.733691533731696	0.73177529562815	0.734304807047421	0.99582625264381	0.996147092668192	0.995974841100887	0.995821087676717	0.71809737726205
0.998210349982443	0.9992316357692	0.992378385704128	0.9901083643788	0.985243606765853	0.729057570661235	0.726778889088026	0.729370796808719	0.99631086308808	0.996117874664145	0.996283427515014	0.996268350370572	0.71400709232563
0.998573105773494	0.999644033123247	0.9918789709576	0.98946049036374	0.98419667180761	0.730501850451131	0.728544182314736	0.73117592136857	0.99637908893683	0.996127209216966	0.996192738801596	0.99621035261795	0.715148889356927
0.998594789577614	0.999583173404951	0.991870066423244	0.989376520232028	0.984250340199945	0.731081397380353	0.729065992109753	0.73171082734887	0.99619165578722	0.996271355874783	0.996405362294078	0.995907314081482	0.715428871255442
0.998236093541233	0.999400247968174	0.992447891555994	0.99027077756388	0.985316631559955	0.729061505607257	0.726794389889871	0.729338518246559	0.996289605071394	0.99641428328497	0.996247904408324	0.996093167040617	0.714085902278026
0.997630500789967	0.999643491616157	0.99218379146967	0.989993648386028	0.984808679500861	0.73344971115169	0.731316722941495	0.733910011424094	0.996253811151286	0.996023533912048	0.996152555295433	0.99606470440807	0.717242534460235
0.998184034300807	0.999746523391695	0.991976507289714	0.98951431307466	0.98409880335285	0.727607701991089	0.725625987054754	0.72815554634902	0.996169352978249	0.996256449393987	0.996419284369954	0.996060792411034	0.712460431658362
0.998032681496658	0.999646954592248	0.992290038606487	0.990017446120223	0.985104958129679	0.729003587268192	0.726737422048767	0.729396328292833	0.996433200689857	0.996393993743974	0.996068847615776	0.996359942853858	0.7133991072953
0.998085751572513	0.999619311799386	0.99240213431624	0.990108009731436	0.985142530562836	0.729565462031574	0.727098984044244	0.729872989717308	0.996246885827596	0.996553451824615	0.99626310680005	0.996373598386406	0.714081608654009
0.998489659766625	0.99921383410222	0.992304426895608	0.990039290723187	0.984938768067804	0.733020878373336	0.730668500920198	0.73335487325376	0.996273146377702	0.99653886290322	0.99653424754058	0.996376550300313	0.717101032489786
0.99829649232617	0.99969278701458	0.992266103323337	0.990010556348518	0.984853101822415	0.731649035383725	0.729304748366314	0.731950494153287	0.996669138588477	0.996457619682548	0.996595065549853	0.996469621503503	0.716307344070061
0.997928084254476	0.999679391941572	0.992118467394816	0.989847375899436	0.984675680390753	0.730297927276831	0.728161122859787	0.730708699069586	0.996424909306714	0.996364736882184	0.996635554243447	0.996180818602614	0.715051631633778
0.9986749381033	0.999563805611122	0.992028504612706	0.989729329645394	0.98427957189799	0.732102870518316	0.730330627165944	0.732784364586888	0.99608353449107	0.995873637873548	0.99601137576776	0.996131058036192	0.716559404128069
0.998258009373255	0.999540450454562	0.992349706988781	0.990128327109596	0.98508333021909	0.730694497963875	0.728359734944899	0.731084109535738	0.99648761612944	0.9963092944859	0.996285128361443	0.996207312630984	0.714886119920031
0.99865170842984	0.99941527532958	0.992179914870225	0.98995759045151	0.984651562070048	0.72887847867183	0.72693036255261	0.729475833732072	0.996281986811047	0.99635044683582	0.99626109202906	0.99626267857243	0.713713242483264
0.998307572127424	0.999132506203957	0.992012229868053	0.989617035080439	0.984379206553699	0.72822786784367	0.72633158208217	0.72879089910693	0.99534612593344	0.995958226162045	0.996131010136857	0.996275485312037	0.713208949190346
0.997195977374825	0.999314525902622	0.992460912448426	0.9902219718315	0.985328073891384	0.730860021518563	0.728669075699787	0.731154302496796	0.995925383146997	0.996047022962304	0.995763246240954	0.99630593747124	0.715091241020997
0.997961835969953	0.999476321480279	0.99239779923688	0.990211368537806	0.985338196251886	0.730121612991903	0.727833220165922	0.73041190254157	0.99608824753262	0.99618413671468	0.996550236193885	0.996072159810333	0.714377389840231
0.998106808386863	0.999631017754983	0.992261385947604	0.990087371504723	0.984973579180503	0.730126629618086	0.727952742525802	0.730535553270449	0.996586854562914	0.996547986242145	0.996724596428844	0.996267963400381	0.71447448041086
0.99785843252915	0.999424915664607	0.992296515245125	0.989839150181256	0.984866441137427	0.72926548818918	0.726963239073033	0.729526433371227	0.996087896573118	0.996025969967762	0.995902222299046	0.995956841294521	0.71408245817501
0.997912026521893	0.99947340206976	0.991807097030097	0.98927931268969	0.984008644919133	0.729078665523556	0.727060870088363	0.72965506829927	0.995765094570366	0.995725672941155	0.995768043493276	0.99583442578597	0.713887890123431
0.99831502849889	0.999501273501903	0.992377926046212	0.99009475057763	0.98518012171176	0.73073559985383	0.728520806284656	0.731035245882226	0.99642790860225	0.995943412279318	0.996402573166582	0.996171170507788	0.715685417975543
0.998131826887717	0.999611408540502	0.992054122512396	0.990033625917026	0.984805914539021	0.732365989042662	0.730260684519988	0.732929985901729	0.996407950208466	0.996392807701014	0.996283654471492	0.996012835592412	0.716203706806399
0.99752715039693	0.999644208474364	0.991954775383632	0.98974168401275	0.98442607164627	0.728845904913822	0.726882061855337	0.729541888876155	0.996164263141573	0.996039809093947	0.996255855055736	0.995956767746978	0.712708174558981
0.998354142247092	0.999354084686961	0.99228318473598	0.99003109974306	0.9849956700384	0.732823298347102	0.730696781233686	0.733256470734397	0.996060064369335	0.996162452497064	0.99630929490727	0.995821891835512	0.717312623686086
0.998235312079858	0.999569450876796	0.99235473491297	0.990152150948974	0.985111885004995	0.731862369841267	0.729603524843233	0.732203124671719	0.996233375570886	0.996303874626262	0.99624813132158	0.996029581513794	0.716487242579672
0.998441037523215	0.999482326331017	0.992383317202984	0.990001273420252	0.98498902134982	0.728272497741815	0.726169461518148	0.728546573171175	0.996181169512835	0.99634939904424	0.996139618845196	0.99628754392791	0.713713250679826
0.998481195750143	0.999597201685784	0.992261511333308	0.99008379157474	0.984953785678037	0.7325548237736	0.730354832227102	0.733002217564508	0.99649257157783	0.996182046187422	0.996510339867706	0.996198405149837	0.71687557845776
0.997722223737608	0.999679041276898	0.992354195424765	0.9901119868363	0.985022227986533	0.732233451350462	0.729904325747955	0.732560325626266	0.996354629723206	0.996445930227613	0.996482224268606	0.996230217735858	0.716442855447875
0.997709238307446	0.999536978160003	0.992393775936403	0.990446254834911	0.985171696385881	0.730418479068385	0.72814750082988	0.730748997245199	0.996381180018836	0.99638015002149	0.996443068951832	0.996461674102044	0.714986271718712
0.998293832077698	0.999630696796148	0.992219423156555	0.990060884194946	0.984842624544622	0.731982136602886	0.729669693478182	0.732430238886661	0.996137487736243	0.996505046829139	0.996129875221424	0.996210293146036	0.716125044808527
0.998100428327364	0.99948272937194	0.992431821775621	0.99021655409072	0.98525536697693	0.73362480978066	0.731210480163716	0.733904756380192	0.996361256986661	0.996417268829385	0.996294916363456	0.996392823109919	0.718171995528467
0.997219534905594	0.999674569701443	0.992395241905148	0.99008901890239	0.9849635951149	0.732089620648099	0.729800137710202	0.732439840879947	0.996079806355907	0.995943823987719	0.996242310379725	0.996045267165975	0.716475141815123
0.99885824368866	0.999567347646193	0.99224214782131	0.989947857274576	0.985034051530072	0.728381457524256	0.726111501656214	0.728719189877654	0.996399574447562	0.996432280127217	0.996662423105385	0.996123342568729	0.712604548863432
0.997651025925178	0.999685446617506	0.992321880704412	0.98990899433124	0.984832642908775	0.727108076963518	0.724983647236162	0.72749809588515	0.996272809664077	0.996178852045793	0.996241008988408	0.995935199074731	0.711950622187022
0.997694655959417	0.999445557915575	0.992345134569532	0.990348650328708	0.985116783527904	0.729430689237532	0.72726062116252	0.729869632191168	0.996439611770106	0.996778600440344	0.996731332717265	0.996319329641652	0.713588096413986
0.998187135587277	0.999607091495942	0.99234116009943	0.990132146797387	0.985079005480964	0.729054446893752	0.726685303462673	0.729404481028477	0.996160401365953	0.996249156279234	0.996365357518674	0.996238142036581	0.713691547448899
0.99752443412842	0.999658937529486	0.992203974468052	0.99006115882224	0.984751331635114	0.728313138471145	0.726333652554853	0.728856089780972	0.996347161915897	0.996305983437296	0.996289248741047	0.996218116848057	0.713190245849012
0.99752552874447	0.999378280784713	0.99238873115147	0.990208111777703	0.985140978539213	0.730585734424004	0.72842217927531	0.731005473113968	0.99670578513526	0.996742314875435	0.996638696665998	0.99651613075578	0.714958575321227
0.997716275960202	0.999670269600662	0.992181247105669	0.989928801453975	0.984853701400126	0.732602072256911	0.730511524653423	0.733124076343098	0.996676664988974	0.99656001217574	0.996712507847069	0.996481154699984	0.716986017258284
0.998006267281323	0.999605527964634	0.99220520471316	0.989518106120838	0.984567326543425	0.729827367103862	0.727685570828107	0.730250273249021	0.995834796461074	0.99580085691511	0.995880812950928	0.99556678119788	0.714490112540782
0.998249460605374	0.999593089752813	0.992147207235084	0.989586666938864	0.9846386898162	0.727356113812842	0.725481125914395	0.72780471314977	0.996271677714225	0.996347565103509	0.996179397638225	0.996077205783657	0.712594800973447
0.998222627944016	0.999267378832088	0.992323988313254	0.990009559457543	0.984942733376015	0.730206859322682	0.72807833736206	0.730548517920733	0.99648256918636	0.996351385686537	0.996424370351243	0.996264467611523	0.715069763650485
0.997484455739216	0.999636060165418	0.99215445354498	0.989584821908002	0.984804997866063	0.731896794238285	0.729589868569904	0.732289814573317	0.995958421097992	0.996083792341222	0.996015873421395	0.995980407235307	0.716357858338587
0.997770204142368	0.999640549456869	0.99233959059559	0.990013043989187	0.985025006626837	0.730281101629688	0.728144325037902	0.730558146287285	0.996419208234388	0.9963819844228	0.996228867316997	0.996187828071573	0.715344565681187
0.997803888941738	0.999660139456838	0.992302282818575	0.99013443242448	0.985043138881498	0.72985036003332	0.727669919261683	0.730227268426517	0.9963786857034	0.996520047357687	0.99664312415505	0.996235907475518	0.714378282678
0.998412538525818	0.999362253759931	0.992486473822686	0.990524015620471	0.985527278598097	0.730586015936823	0.728462222589636	0.731033904589661	0.996669999635863	0.99683004468644	0.9967863649992	0.996560402713064	0.71516647945142
0.998235587203896	0.999772865780944	0.99238347279776	0.990053173311917	0.985076811657327	0.731413127713648	0.72909995965657	0.73173379125049	0.996192746371892	0.996307939253993	0.996157676424379	0.996218693235252	0.716123688787387
0.997436142722594	0.999454850078978	0.992223988319482	0.989765248192221	0.984705508969463	0.728326232294679	0.72598209330081	0.728642587176625	0.995742613062213	0.995862213851357	0.996052784863754	0.995789225159778	0.712829887227826
0.99818154440253	0.999574628217976	0.99246869513531	0.990105440513488	0.985187602821652	0.73049852944592	0.728348988680917	0.73086322388146	0.996057244819204	0.996300041318653	0.9963511447217	0.99624028890727	0.715327783106593
0.998659793089846	0.999592953841471	0.992059717334545	0.989903010615065	0.9846818273443	0.731719500930919	0.729728808747925	0.732292373328557	0.996447599933184	0.996362526676605	0.996431437141496	0.995788460778367	0.716164134906036
0.997511274749833	0.999325356367774	0.992254634642697	0.99009133087744	0.985056975489456	0.729270161036082	0.727117566254924	0.729692366922078	0.996376762736848	0.996473938908616	0.996448563995337	0.996281659496455	0.713889130568953
0.99729558994389	0.9996145159332	0.992227808128241	0.99021205113306	0.985038516464523	0.733259138901002	0.731094954085092	0.733834004719483	0.996453878072521	0.996148921765495	0.99646945858027	0.996446043297074	0.717281358934247
0.999005798542977	0.999585179311224	0.99214089071245	0.989752694876476	0.984813320497723	0.73016323803346	0.728021970582409	0.730566496021137	0.995642162074822	0.995655705384628	0.99580269648463	0.996124220010453	0.714576792735678
0.998643330141887	0.999284173098343	0.99211857321169	0.989754740005768	0.98447352785634	0.730082793766631	0.72803702787197	0.73062566068876	0.996372929321687	0.99632085975413	0.996680373959945	0.996213710486695	0.714798820006442
0.9975542533057	0.999509611787008	0.992221455969514	0.989994613449875	0.984927524000474	0.727710428123452	0.725537320608775	0.728141014005474	0.996030261889035	0.996275427690059	0.996207365548516	0.996084180962623	0.712581082311733
0.997454370160652	0.999619209557537	0.992257331217036	0.989942151752955	0.98489345834694	0.730174560886313	0.728040882124811	0.730640557322548	0.996576454824618	0.996589545399772	0.99656345865786	0.996436832279174	0.714579419866828
0.996987389867368	0.9992173699282	0.992318938240015	0.990123520744522	0.98517187441125	0.729074596223553	0.727056907303581	0.729514201813524	0.996248076930402	0.996454234764278	0.99623801807375	0.996373407197488	0.713750611122696
0.997783172310027	0.99940860743254	0.99244457936558	0.99026138335618	0.985286516485454	0.734453749343648	0.732063933607802	0.734798725097577	0.996408047835624	0.996608521406644	0.996700491955548	0.996452868571825	0.718637497314562
0.99751321793111	0.999376573024472	0.992283663753793	0.990117439750702	0.985149176699282	0.729292974656298	0.727015592221737	0.72971223824374	0.99646557534889	0.996457533182359	0.996617052099136	0.996318812557403	0.713641507558248
0.99792906062239	0.99965350741312	0.992123569106881	0.9896699355815	0.984599675091647	0.730743853030129	0.728422641230064	0.731011984595766	0.996261010623136	0.996332178382036	0.996390225616694	0.99594754667792	0.715599943317322
0.997713645538252	0.998971759867976	0.992259090397513	0.990173922639751	0.984954015555162	0.730301359874972	0.728212716945147	0.730789366913453	0.99667193026964	0.996366533585857	0.996720988560534	0.996511167093092	0.715001956525845
0.997905021203027	0.99935056162243	0.992398921022017	0.990254129846848	0.985268722539843	0.731493033487381	0.729261036240412	0.731940989644536	0.996257382048877	0.996457893575792	0.996336559134807	0.9965052748593	0.715737059655424
0.99723028831745	0.99941783027412	0.99212937275322	0.989527666376622	0.984488478426285	0.731925425579546	0.729705694555058	0.73230563210983	0.996311737058642	0.996414932873775	0.9962429520545	0.996061127674508	0.716696514014233
0.998452022642287	0.99952098647757	0.992322136766755	0.990247173909063	0.98513090598452	0.731943919046675	0.729678990966155	0.732375133301193	0.996631483374183	0.996424640331336	0.99652655660413	0.99648341027739	0.716108041814896
0.998042221490222	0.99946040979139	0.99241993436222	0.990294625500667	0.98521366347142	0.729772801179178	0.727505630035386	0.730091895105199	0.996426111421584	0.996581158013656	0.996275719288644	0.996251965343916	0.714089810354723
0.997798782036306	0.999586790525924	0.992342311900534	0.990281323201466	0.985260603513693	0.731463926028502	0.72893576734171	0.731775316264268	0.996485057212402	0.996432501048992	0.996598990441331	0.996290506251678	0.715857071938889
0.998342551362643	0.999502274425547	0.99219207271587	0.989911865952579	0.984919072077687	0.734513848020828	0.732196595006539	0.735000055492987	0.995984090706725	0.996200361697931	0.996311765473746	0.99611385361763	0.718437524724467
0.997528789632413	0.999699066017838	0.992409729895727	0.990189450937476	0.985261181773207	0.731889988954718	0.729601742351364	0.732211729970684	0.99656089674374	0.9966029753686	0.99650403396241	0.995680566238592	0.71658358766367
0.998274938209412	0.999195753725505	0.992213635703452	0.98992608997825	0.984820767188897	0.730696262668251	0.728597404087121	0.730995700694144	0.995696170800977	0.99546370261274	0.996287096965748	0.99606855097586	0.715307982688465
0.998268577133473	0.99962261201999	0.992135222711715	0.990030932069097	0.984856803733861	0.731079322136693	0.728942076987743	0.731600962306415	0.99637354739388	0.996452517287762	0.99652243656517	0.99634574689208	0.715618287070633
0.997663683309338	0.99971701307914	0.992411893786323	0.990168693947633	0.985249075118663	0.729837534801068	0.727527856497897	0.73015477471797	0.99682988352905	0.996759498929788	0.996920294141214	0.99633534140356	0.714210996190305
0.997040568163869	0.99972633758948	0.992303161164472	0.99026124938504	0.98519856618517	0.732138765569379	0.729978518852813	0.732599636838047	0.996137592146958	0.996448769403294	0.995535330765294	0.99636918129177	0.716605890796021
0.998176028431008	0.999367195323343	0.99201119699236	0.989581876177966	0.984368150502008	0.729534919295914	0.727447826424829	0.730041913007845	0.995878668860527	0.99614519988109	0.995972107236562	0.995945705838962	0.714090827859924
0.998176241239964	0.999527394247724	0.992322570841486	0.990281233754435	0.984952211695985	0.728865005400331	0.726567102239247	0.729265646195845	0.996472116931893	0.996555746324313	0.99666563605483	0.996215740101327	0.713449519476512
0.997821993070422	0.99957780861634	0.992421265562148	0.990400452154575	0.985301037935442	0.730460009999851	0.728191645414993	0.730825580054054	0.996648282806916	0.99632911794959	0.996285475367444	0.996444291759444	0.714957689072701
0.998158125575687	0.999475081387927	0.992201358389729	0.989845873440916	0.98473177250055	0.72933532287353	0.727260644749735	0.729795932833947	0.996471119858222	0.996682794934443	0.996572184214537	0.99623268702219	0.713823046578882
0.99789069391738	0.999323355016793	0.992509983321843	0.99038586868466	0.985439340251282	0.728956426248321	0.726827573953234	0.729256935260444	0.996447299857567	0.99639796444165	0.996520498559307	0.996166473733987	0.713885018896238
0.99836262858263	0.999331514190792	0.99225033430778	0.99001326410998	0.984903711934987	0.731014413889217	0.72890173900581	0.731414519145443	0.996383862524	0.996540806553929	0.996463676190811	0.996232379234014	0.715924291984652
0.997601146447237	0.99973592257374	0.99224644242831	0.990301006833747	0.985196504138071	0.731324835448624	0.72914064304745	0.731882706353531	0.996714845928592	0.996891287368063	0.996669051928835	0.996512243260407	0.715610812717679
0.998273840241219	0.999647153283796	0.99202350271834	0.98989096272374	0.984476555651505	0.728803122897877	0.727071923940895	0.729479821999783	0.99644609590392	0.996202653412803	0.996285806134934	0.996262572477996	0.713536246503483
0.99792209262894	0.999371692398877	0.992382463481363	0.990418816901134	0.985156219324478	0.72690182490765	0.724847460939395	0.72736533555986	0.99688895533578	0.996995367886109	0.996982438945137	0.99663123482286	0.711866417508715
0.997697937816663	0.999639287752617	0.992002539035314	0.989755003005331	0.984689907242093	0.731234110889521	0.729193980293081	0.731801633624275	0.996258218458452	0.99634422473804	0.996494458762584	0.995867024477261	0.715583683528455
0.997851911789344	0.999708496291808	0.992104919162464	0.989611457724795	0.984568116321573	0.732724926521593	0.730289501827256	0.733068030914702	0.996017838976784	0.995949901599299	0.996036632919832	0.995960927493874	0.716929240130039
0.997871780665454	0.999435185607574	0.992354575636587	0.99023136447893	0.985036062148619	0.731076396266757	0.728945419679619	0.731523470372339	0.99655718879243	0.996647029506956	0.996616721933222	0.99642319261224	0.715712775818402
0.997436856732987	0.99921191555005	0.992278664574481	0.990272240714941	0.98500979680426	0.731407104816886	0.729332613409663	0.731976177505961	0.996639882841788	0.996699655170148	0.996568442110444	0.996461522500025	0.715416131078291
0.998426998491575	0.999541842530875	0.992047017133706	0.98948113265905	0.98424256638524	0.73026525750253	0.728316710286097	0.730761122396645	0.995838751510309	0.995593122177682	0.99575975024062	0.995579575033496	0.715274948401161
0.997819490786584	0.99942906829608	0.99238928199124	0.99022541035604	0.98516954671111	0.729497770986534	0.72709651007292	0.729855463969462	0.99646258058354	0.996481258154929	0.996598324110778	0.996341767378203	0.713775812535535
0.99751364795055	0.999549260356886	0.992440003564943	0.990331828900885	0.985282536211382	0.730122175344948	0.727845212285715	0.730512057810439	0.996498594023293	0.99639981866725	0.996655014743065	0.996419772244074	0.714746874768844
0.998105055661508	0.99955407433614	0.99232823905501	0.990140431161988	0.98518037864455	0.730270025457924	0.727831146958687	0.730493168357052	0.99621760093887	0.996222587640267	0.996107370093642	0.996026413881888	0.714438677798868
0.997568233990383	0.999635357313962	0.991996483358831	0.98961095386476	0.984445891533716	0.731259524973956	0.729091444822317	0.731793238194295	0.996099307308348	0.996093211010346	0.996420485002787	0.996152984290068	0.715553048106586
0.998216794838949	0.999652849368531	0.992070963844373	0.989627430194465	0.984529371595538	0.729878251972033	0.727603050417373	0.730300255501031	0.996132356985222	0.996060404315962	0.996495186078906	0.996017103767318	0.71395865278685
0.996403303690916	0.999648731270552	0.992353503649083	0.99013474344979	0.985085918579948	0.732925286346687	0.730390274445902	0.733205837194004	0.996227719674818	0.99615365068648	0.99605001670985	0.996237490529101	0.716953628480888
0.997900085595857	0.99958774499412	0.99239631866593	0.99022620212666	0.985131062459378	0.732921673153361	0.730442513323333	0.733141069940398	0.996272563186323	0.996145745755358	0.996318188624732	0.996158664718127	0.717684646839139
0.997458716237888	0.999500259695872	0.992540179446434	0.990609098705344	0.98560245027796	0.732513563896078	0.730098669464167	0.7327964171883	0.996386672636922	0.996427294085722	0.99649781686847	0.996508514268402	0.71676230425331
0.998162998234426	0.999590744558487	0.99232135502206	0.989636291348258	0.984673826574658	0.73058942489129	0.728297848463783	0.730824780587695	0.995842153995984	0.99613920725208	0.996106158404752	0.995885444849224	0.715883531995455
0.998510230946284	0.999619688174298	0.992254167236569	0.990130737877418	0.985239515419187	0.731434476363681	0.729334980047344	0.731951535588167	0.996340446978942	0.99626461654347	0.996403410948268	0.99632491182578	0.71551417333142
0.997677718426076	0.999537511536936	0.99213610191553	0.989781372643502	0.984692093126442	0.730516053945434	0.728408562149057	0.731022211011338	0.99617162797239	0.995985946417523	0.996131037224386	0.996135982735803	0.714863344638373
0.99763205416094	0.999613024025597	0.992008231112244	0.989690451196812	0.984193987758864	0.731879339514698	0.729921373089203	0.732501270079609	0.996188456149107	0.9960374956073	0.996393935074473	0.996098228179566	0.71617761626175
0.998001457628296	0.999584701999228	0.992510811319752	0.990226868781398	0.98521396933779	0.729644680598518	0.727252832697617	0.72984918227282	0.995959384366662	0.99627506990074	0.996048636728485	0.996331568390933	0.714300362021244
0.998465252926707	0.999397785314064	0.99222211834156	0.990212477882298	0.985020880663277	0.731935301205888	0.729880076132213	0.732484620415507	0.996693602416537	0.996653683142415	0.996431508485744	0.995812678546142	0.71636712175122
0.998126085527914	0.999669619189362	0.992238357427208	0.989967218106266	0.98492525765252	0.726467630654922	0.724406451276573	0.72703307819389	0.99661577340606	0.99650149855055	0.996586121279583	0.996487465845263	0.71088928498189
0.998402606459965	0.99913664559815	0.992157770769288	0.989839624125748	0.984760667978964	0.730551483395424	0.728577564885701	0.73095392245533	0.996131039262238	0.996289888456832	0.996283524300003	0.996139794719024	0.714990313252806
0.997201687283468	0.999714868008827	0.992213825319006	0.989918113768497	0.985036976339924	0.73017397616972	0.72791802564418	0.73056426792752	0.99630115617738	0.996390448104513	0.996361401516558	0.996211263931942	0.714715683170355
0.998346043049412	0.999648466240889	0.992382028309707	0.990280421737627	0.985359930719202	0.72947337014225	0.727442492279802	0.729893867643793	0.996552329287243	0.99672661471885	0.996241852766227	0.996310089649996	0.713866798306774
0.997329327721364	0.99960673655265	0.99203992528379	0.989519025686866	0.98419535026957	0.73154739636301	0.729305682510288	0.732012642045883	0.99631876106722	0.996254295627455	0.99648745128697	0.99591109131124	0.716174342241514
0.99826423245636	0.999412555793233	0.992323476655345	0.9903386546776	0.985206909037228	0.731570036651842	0.729141024833601	0.731944807682245	0.996628689230176	0.996714290140521	0.99673575796702	0.99639941256734	0.715650330875658
0.99798705506388	0.999429986626575	0.992348274303046	0.99035966463597	0.98522990420337	0.731943828418653	0.729681934257621	0.732295102708938	0.99649079631744	0.996467345207302	0.996699478968515	0.996444569167767	0.716255993053215
0.99840237035936	0.999493865402564	0.992165367145095	0.989822075988017	0.984545444896272	0.730572100899084	0.72838571154071	0.731059011885683	0.996419740354297	0.996411542437334	0.996400951147167	0.996214408090294	0.715273735955878
0.99838806825397	0.999649411857602	0.99256139932935	0.990585057610978	0.985470487263457	0.726022916793157	0.72386652719216	0.726324946287512	0.996761264299758	0.996775728915288	0.996675157792117	0.996612517551085	0.711125915461316
0.997347299388273	0.999327710479642	0.99238682058843	0.99018235799871	0.985157072927028	0.729991850183623	0.727758391186827	0.730349423696082	0.996356076269942	0.996227048351215	0.996604691845215	0.996021438117668	0.714601456889033
0.997449655707258	0.99937524215517	0.99240232544846	0.990306383511983	0.98530069576224	0.730738289658499	0.728383545893954	0.731104670460058	0.996398098942732	0.996202735911903	0.996409469308446	0.995923971344294	0.715084513148212
0.99846120723857	0.999362667214428	0.992123176454533	0.989763947911786	0.98469021978022	0.730194321024704	0.728042262124298	0.730607800407723	0.99609221268179	0.996027897105813	0.996175883584148	0.995960366047416	0.714815840044988
0.997755041798876	0.999456990447418	0.992442128538845	0.990302107331707	0.98531415202152	0.73088249215643	0.728625859579732	0.731207355131299	0.996477229833166	0.99625657936424	0.996429426299409	0.995933076524884	0.715508112678163
0.997754527734398	0.999646168683295	0.992434789791337	0.99048499224591	0.98537393257845	0.731123618113513	0.728847429836743	0.731531338989622	0.996471737984327	0.996287881688979	0.99666041633217	0.996447038018404	0.715365820198094
0.998697542320075	0.99934385311209	0.991827664310808	0.989623819956238	0.98413783404891	0.72805950401416	0.726252755560527	0.728728477647642	0.99645353221121	0.996395134669752	0.996611626568325	0.996285913714572	0.712578381587815
0.998332431594334	0.999413005774048	0.99213613990567	0.98992824427344	0.984760035415613	0.731043577632208	0.728912074851478	0.731574158537058	0.99658738187277	0.99668078158184	0.99658292285102	0.996332243867663	0.71521460997525
0.997860003139274	0.99934949545894	0.992075620766223	0.989813697211613	0.98454917952473	0.733485059525136	0.731330917632982	0.734052394616138	0.996070585390768	0.99582050940505	0.99605526365273	0.995760584179781	0.717609514978919
0.997994183605736	0.999560939875566	0.992162995530893	0.98991738126483	0.984819028101173	0.734925841207946	0.732676484115673	0.735347160416814	0.996258428569212	0.995787415859415	0.996149265295233	0.99608384455357	0.718659401969798
0.997908951541753	0.99960660995004	0.992068014184594	0.98996967201503	0.98455761351705	0.732004386366706	0.729904217646374	0.732596816207396	0.996308789919637	0.996443068119787	0.996351834810705	0.996296537797469	0.716262577816681
0.997773993936374	0.999543304933434	0.99234616256435	0.990361454425506	0.985143396857968	0.729480193496403	0.727410396570772	0.729980143855985	0.99665582729697	0.99665032419293	0.996683953154905	0.996615312012935	0.713698211484841
0.998307213081962	0.999675900325994	0.992167870436094	0.98998584059516	0.984995256017262	0.733912240738534	0.731556432507255	0.734340819030357	0.996099487716931	0.996128674729393	0.996289109097516	0.99568918991396	0.718023575930774
0.997280201390704	0.999519337326864	0.992536000199777	0.990484304400346	0.985565454921243	0.732683761232705	0.73003665020141	0.73296278136572	0.996434203623066	0.996509763602052	0.99669092002881	0.996365174036266	0.716382777820068
0.998559977756413	0.99941713727902	0.992210695475563	0.989912869995612	0.984800725286235	0.73047238687325	0.728292283841941	0.730896386998966	0.996360863576553	0.996507697153206	0.996468264040087	0.996221148813422	0.714890388501092
0.998100733717013	0.999628632161053	0.992550887971911	0.990514095274168	0.9854993288082	0.732617325745657	0.730368859596757	0.732987890079417	0.996425301036849	0.996387361351877	0.996538312818668	0.996400933355685	0.716636955984599
0.99866323758752	0.999533098067307	0.992403438141685	0.990155558498743	0.985033344513317	0.729430407572232	0.727256148486568	0.729767675024336	0.996649169347056	0.996277478037745	0.996725355264422	0.996031066729579	0.714385643283966
0.998018544304366	0.99940431635975	0.992347319683026	0.990297106395334	0.985272794173937	0.729318198234703	0.727206793243219	0.729802884926223	0.996183118459857	0.996428250187997	0.996297724139147	0.996180781258918	0.713582798817812
0.997347762830577	0.999447132407134	0.99224748028825	0.99002148483026	0.98495578259561	0.730236658030132	0.728135892026722	0.730782011025923	0.995724909824223	0.99548129919231	0.995934450978437	0.996331468309916	0.714428499427551
0.997991475263146	0.999751465585264	0.99218989285972	0.98995806729151	0.984854377164748	0.731076298903013	0.72900985000853	0.731544641025881	0.99636753598304	0.99651433024178	0.99655758994931	0.996049879219653	0.715405816785011
0.998543303495422	0.999599906746818	0.992364331098409	0.990288951588032	0.985171022518793	0.729912678756552	0.727647848673234	0.730268665171938	0.996545210706365	0.996559177543438	0.996550952478766	0.99639238212109	0.714217229786558
0.997700174404524	0.999610778542464	0.99241587657771	0.990514107308616	0.985531128330013	0.730434206965084	0.728175889938535	0.730883406806601	0.996704523486157	0.996542118114262	0.99681408943807	0.996318811537484	0.714788378278915
0.998284639832479	0.99946886035274	0.991578974401398	0.988679803869233	0.983374434532274	0.728095782181462	0.72646772942757	0.728670578263382	0.995340627513079	0.995485111046394	0.99541325000369	0.995303181920847	0.713269215363802
0.99785480608827	0.999529160889816	0.992398131324668	0.990192672201212	0.985071634147954	0.732312628828493	0.730297034232573	0.732683724554454	0.99621289499721	0.996241617715728	0.996216540787728	0.99632435851253	0.717071102963934
0.998041103851563	0.99953564410567	0.992375446988413	0.99032775487389	0.98528620295812	0.731568832225791	0.729419348162583	0.731945024492516	0.996345904448835	0.996423522313694	0.996284902038163	0.996273139931815	0.716030032676568
0.99757216202365	0.99952191678461	0.992158944037778	0.989694843893887	0.984514137121422	0.731688937350577	0.72945656921963	0.732048494836694	0.996277254165954	0.99629171443833	0.99611361936399	0.996092927577182	0.716502614930942
0.997658094246416	0.99939672571847	0.992295603900093	0.99010409481102	0.985110895167458	0.72939088166819	0.7273768433286	0.729820656119824	0.996739479465722	0.99661429573187	0.99673999594953	0.996318191355419	0.714265480904138
0.997357680602864	0.999406482356305	0.992318920718518	0.990222320595793	0.985228603242044	0.73223069949693	0.729840088785749	0.732603611784522	0.996360314276527	0.99655901193211	0.996665015425207	0.996371898285814	0.71601444173783
0.997767633986429	0.99960713237094	0.992406539987093	0.98990550370432	0.984873015753444	0.730424894932716	0.728134318313877	0.730652370624625	0.99602040559474	0.995920742218297	0.995379579166316	0.996048269980642	0.714905933891226
0.998398431933804	0.99956879126356	0.992330722259725	0.990124507744042	0.985129353166543	0.731664575746555	0.729230301738083	0.731924856949297	0.996342248276172	0.996326312400172	0.996541000215865	0.995956371801835	0.715649592722853
0.997637877440077	0.999737790641925	0.992282891281995	0.990187994895967	0.98518166879536	0.733099229271109	0.730740208177167	0.733490426049277	0.996208802344222	0.996277477562154	0.996405380213988	0.996339206993072	0.716639336641304
0.998068733402975	0.999337410437813	0.992310869355034	0.990202827624666	0.985231367990336	0.729643067519244	0.727340943284678	0.730134357164952	0.996146089439488	0.99599680767343	0.995866034270403	0.996256350716213	0.713630018026926
0.997728964419778	0.999526335303826	0.992321932205497	0.99001303946738	0.984930915237354	0.731559795239447	0.729096680672089	0.73181325479358	0.995980716813784	0.996038028066266	0.995848514874043	0.996037130688248	0.716492277723167
0.998220961443853	0.999662060480463	0.991958414910136	0.989730825415276	0.984467251451086	0.732134919968326	0.730131874175327	0.732754380142743	0.996285315728995	0.996437865525538	0.996712910206849	0.996159723444907	0.716336260640303
0.998326934594044	0.999470665112662	0.992297835158897	0.99012622711918	0.985058604690415	0.73139832911553	0.729230726186781	0.731780207805993	0.996159750083168	0.996154143954	0.996377127010988	0.996189748805907	0.715715063413901
0.997727869313	0.999710765300572	0.99204381443068	0.989582115383645	0.984490172219152	0.728955520182767	0.726944563226801	0.729578384856712	0.99656703563764	0.996503182401036	0.99660259596386	0.996371665974185	0.713358431423933
0.998787142397633	0.999672937096023	0.99220217533394	0.989888880769968	0.984757367988776	0.731232426522007	0.729373043086103	0.731786958460856	0.996186767617288	0.995799189019668	0.996372783229476	0.99624182604072	0.71561810824135
0.997883437718585	0.999596885646155	0.992346809690596	0.989877077405776	0.984950219739008	0.731107782280759	0.728808913009149	0.731369958484937	0.99635096964996	0.99643196587334	0.996507372200366	0.9962493431547	0.71590790242234
0.99775844483928	0.999709630481012	0.99233598465121	0.990096957700562	0.9851054856968	0.73142242040279	0.729129674552707	0.731760029018326	0.996451928479247	0.996384238929855	0.996586183505068	0.996387637139795	0.715747965742411
0.99729220961754	0.999495744648663	0.99196110661414	0.989681142898478	0.98451840060959	0.730782352593506	0.728693834102464	0.731410539936582	0.996464703943748	0.996053309482522	0.99663869285979	0.996204618587944	0.714961028020938
0.998861766585101	0.999311247253743	0.99188919748253	0.989439911598176	0.984214559071482	0.73032014044595	0.728197456042878	0.73096182580518	0.99617837444588	0.996201788516313	0.996293886138288	0.995991994931157	0.714699314973026
0.998511510000816	0.99949279305131	0.99239720459116	0.990327533888606	0.985260304371867	0.730684477471475	0.728659559490311	0.731141817806154	0.996243667694317	0.99635139635577	0.996585533332872	0.996298049891096	0.715351295140336
0.998505032666614	0.999232423374444	0.992090569161027	0.989626615466143	0.984480965591995	0.732812328696332	0.730648628585893	0.733302549114623	0.995992832794735	0.99622121854785	0.996101242896918	0.996227763810954	0.71747942417693
0.998467353004943	0.99957494161882	0.992202287227766	0.989860748060946	0.984881025352238	0.732393167135671	0.730320800653242	0.732922528187386	0.996007427930336	0.99642954699572	0.99644967592846	0.996204286016787	0.717085917147482
0.998234661700285	0.999632542595784	0.992297606092786	0.98992982916072	0.98501710136991	0.73126406887404	0.728940999450407	0.73159541992401	0.996078115909474	0.99606242185262	0.996033809190243	0.996022858886607	0.71532965721864
0.9970812355547	0.999547931838513	0.992419855922457	0.990305707175342	0.98527659840455	0.72947850949824	0.7272218400271	0.72975766925294	0.996311910905943	0.996280645947006	0.99632942187201	0.996059921122338	0.71412321246771
0.998020193792087	0.999592745253168	0.992343599598835	0.9902380389074	0.985121358982752	0.72883645980805	0.726410975983825	0.729083819795005	0.99641773757634	0.996401967859166	0.996363750508089	0.996232878632368	0.713971798015826
0.998340338148259	0.999703954159098	0.992253489710581	0.990054976517935	0.98507508750684	0.730683161100632	0.728470844288416	0.73110824262362	0.99660366627455	0.996595137123832	0.996630180043478	0.996343951654566	0.715305931145075
0.998378953419547	0.999605900439505	0.9920517099523	0.989572511747635	0.984590426848085	0.728675038800536	0.726418604394476	0.729123458521351	0.996125041954267	0.996243054279324	0.99650089608342	0.99600916371332	0.712948958884557
0.998554881518058	0.999647720887898	0.99231430911976	0.989831496621056	0.984863682842084	0.729251342581013	0.726999255679936	0.72956350637033	0.995451727461435	0.995895847336267	0.995857419574246	0.995965175358599	0.714411676862583
0.99837229826895	0.999659483168878	0.991946222531885	0.989651131890076	0.98427585081896	0.729778927579875	0.727814242178181	0.730320200578398	0.996229374239802	0.996164352343664	0.996216162295243	0.996267609886834	0.714152696561522
0.998276155481373	0.999474438919073	0.991942036628894	0.989730479819487	0.984467300776295	0.727303161400706	0.72550382612581	0.727991171028418	0.996287307792002	0.996291654508325	0.99651747133184	0.996080729212021	0.711754634693004
0.998720832586684	0.99954619687364	0.992305338347928	0.989980144077157	0.984799890285783	0.728163097414459	0.726200510751106	0.728606846711985	0.996769850693317	0.996603860564932	0.996792960693853	0.996310602187819	0.713033107781493
0.99874519661308	0.999367181749009	0.99216054796504	0.989978695997097	0.984720316378818	0.730186109634877	0.728212222092325	0.730757384252095	0.996184480872333	0.996020540714658	0.996471430880426	0.996312970316078	0.714964508355029
0.997954151572217	0.999683003868594	0.99262251309426	0.990679832590214	0.985653549919007	0.733327088619082	0.731093556151036	0.733582501002111	0.99636913280324	0.996452900021712	0.99665216727325	0.996440222139243	0.717499723101861
0.998665921839173	0.999568825793178	0.991894310120711	0.9892294961478	0.984086553477437	0.731099254303693	0.729198949763344	0.731610192018112	0.995861045128762	0.995980943858867	0.995957617127197	0.995775318763056	0.71597970435384
0.998252956793906	0.999690775207144	0.99216961292615	0.989929054204165	0.984765099279092	0.730846732346247	0.729008144460412	0.731468553399047	0.99631588883059	0.99638403555729	0.996323985354542	0.996127444633066	0.715560804243627
0.99860126380916	0.99954371694523	0.992111902866857	0.990106090204135	0.984728783507355	0.730771832376644	0.728758392111662	0.731302506946012	0.9965104971045	0.996462375838325	0.996445475519219	0.99628915310548	0.71532116163896
0.998732836219701	0.999621917183827	0.99243698394131	0.99028812925622	0.985380497450734	0.732185474790222	0.729956568111577	0.732542153275091	0.99630576141325	0.996248094934572	0.996475955856522	0.996204377713964	0.716740629400206
0.99810483593882	0.999613177624568	0.992124721689043	0.98953273965056	0.984501217381067	0.730404774400206	0.728214027778786	0.730710529878646	0.995973417365055	0.996088832138222	0.996234315599803	0.995531906529282	0.715376000820887
0.998338529123973	0.999720259454365	0.992378912644572	0.990112213067537	0.985133191868507	0.729102365774982	0.726787664979333	0.729385617088615	0.996279031062654	0.996250518408806	0.996439576930296	0.99614831921786	0.713353438040493
0.998472829413936	0.999242808433919	0.992389453563385	0.990227344664265	0.985288903795695	0.732419312564144	0.729999497712295	0.73265059556943	0.996622503808035	0.996473224129247	0.996565425604053	0.996240161421968	0.7166830962942
0.997748125171143	0.999624503114158	0.992193795127406	0.989784598336007	0.984724394691302	0.727746005401762	0.725776130733014	0.728171321958345	0.996109048713997	0.996047593957535	0.996222087280444	0.995794193710317	0.71259321496005
0.998325754082399	0.999291678597865	0.992447686178997	0.99029935742306	0.985130052411532	0.732437483574697	0.730104672229023	0.73276221101444	0.99628451681018	0.996156053535603	0.9960714693191	0.99628145142544	0.717028300980644
0.997843404801063	0.999378303446738	0.992378997986586	0.990209194300362	0.98521224037523	0.730835333850945	0.728426208896016	0.731052931350225	0.996360806384618	0.996337141879617	0.996225753756088	0.99620465337625	0.715164237903208
0.997532550060202	0.999514298796094	0.992111783573745	0.989826506509037	0.98466338775613	0.728835187805489	0.726700108287594	0.729319488144375	0.99598200124781	0.996299673935384	0.996185469228908	0.996079278392096	0.713234939131775
0.998360034799865	0.999731881789944	0.992567613112918	0.990541284196838	0.985523602793798	0.731966752404492	0.729769182599689	0.732336902140538	0.996616610117424	0.996479749845016	0.996602046072663	0.996560434990477	0.716471697694058
0.998299866310628	0.999648863738177	0.992285162791666	0.990002871622084	0.985086991326575	0.729678417281343	0.727417229620977	0.729942820761041	0.99615522856031	0.996036768459226	0.996257437673533	0.99618405172801	0.71432081856377
0.997998655233736	0.999601859891914	0.99221338686331	0.990106199188775	0.985053016133267	0.72861010521583	0.726420271114603	0.729074735988777	0.9966075511935	0.99645213905689	0.99645647057551	0.996212449495588	0.713062690019436
0.998346295301598	0.999713820236373	0.991848732538095	0.98953472742727	0.984166008873205	0.730191384737067	0.728274212419332	0.730874706025328	0.9963013096621	0.99641860598097	0.996417602305326	0.996069057340904	0.714289925444058
0.998073892594597	0.999684438151924	0.992351984474453	0.99026085619486	0.985074642575293	0.730317329336201	0.728206285364387	0.730752667356567	0.996440801089194	0.99639071574676	0.99645958352122	0.996428773022327	0.71474634410964
0.99810810971294	0.999675375384251	0.99192610365469	0.989164132804334	0.984116173382734	0.731765728882489	0.729418482180924	0.732040893178655	0.996109024586833	0.996058033199346	0.99603585146774	0.995839084927509	0.716155719155404
0.997825595883198	0.999621494426047	0.99241315507957	0.990300590462845	0.98540410376349	0.730406551785948	0.72813388213556	0.730751133179623	0.996402229292025	0.996594332755537	0.99658659462035	0.996417015355663	0.715067450882636
0.99862962841824	0.99963405243152	0.991916971446757	0.989520525903994	0.984191814162505	0.733369102937482	0.731254181323476	0.733850134418298	0.99599912105404	0.99605546346198	0.995942451328071	0.996067591241944	0.71777986877173
0.998242406959427	0.99967441620917	0.992235156636802	0.990012329152336	0.984859110363546	0.730238082793124	0.728089704073602	0.730679633816333	0.996687736803402	0.996473364015358	0.996594914972474	0.996466208015731	0.714804743752764
0.997986010891802	0.999554831601647	0.992179221978983	0.989648788438445	0.984700752000166	0.729733541268741	0.72749138719161	0.730015472420484	0.995922199774447	0.99609070990067	0.995933401477796	0.99605073912311	0.714758023975612
0.997550886227893	0.999579490409182	0.992210502643805	0.98994989114685	0.98487214807814	0.731145445772302	0.72898207858981	0.73161269353237	0.996451199124655	0.99633490808124	0.99654992887981	0.99614086005128	0.715441165354157
0.997375770030638	0.999095177582814	0.992068441815583	0.989665154837223	0.984404855343315	0.731542858822166	0.729495371659804	0.732047603914385	0.996253695587908	0.996270183028704	0.996415902126502	0.995873499251383	0.716116021887635
0.998068495054753	0.999455041297783	0.991989602585638	0.98978066894453	0.984726523933287	0.733055633818347	0.731029822759869	0.733618796932797	0.99620939980303	0.996425816716927	0.99638137399049	0.996021209410945	0.717014551977906
0.998461342263343	0.999547327709015	0.992066824260683	0.989708574236875	0.984590236500505	0.734093816818701	0.731773081140656	0.734369459312369	0.995935135213042	0.995859883362363	0.996013658102203	0.995863956173543	0.718416241018907
0.997416788351283	0.999370458555612	0.992282631100146	0.989975127245217	0.98488546460379	0.730349008773025	0.72812702197469	0.73069403437	0.996228385329355	0.99620705983891	0.99636277157147	0.996195623130173	0.714765467161841
0.99785519038382	0.99966841198589	0.992309342219384	0.989885667397784	0.98473190725929	0.729226840623267	0.727232104076561	0.729544072086539	0.996189776371898	0.996022523546728	0.99623189344987	0.995898622962962	0.714436932894356
0.998588239432187	0.999531629276144	0.992308536684818	0.990451339401955	0.985389766629777	0.731493654697195	0.729106291792064	0.731940194324609	0.996571847425255	0.996721067430918	0.996678182957613	0.99648914548329	0.715343063634537
0.997421394520814	0.999429295990182	0.992274281996727	0.9899614120474	0.984956993729457	0.725576460630441	0.723540242580832	0.726080243217194	0.99655087652409	0.996531580139688	0.996545697959007	0.99631049787675	0.710298398972494
0.998486026363328	0.999480183796656	0.99215181578951	0.990038672971843	0.984943644572867	0.73113643219458	0.728963002531612	0.731615040098042	0.996438529718384	0.996703433345108	0.996760189760173	0.996267343254845	0.715421536585116
0.998458709717472	0.99954537442648	0.992388224966303	0.9903795108181	0.985313335966185	0.731498705832537	0.729413863990145	0.731951597405233	0.996534053148175	0.996709232891889	0.996871623661625	0.99648283087768	0.715740282226255
0.99820503776589	0.999662616241258	0.992131249301055	0.99008185475386	0.984892313608654	0.733041379607795	0.730860538027561	0.733613145223773	0.996592858260679	0.99649979502978	0.996657997160746	0.996422191267243	0.71694571908668
0.99868498523176	0.999513512848089	0.992217379368494	0.989738761820713	0.984750871395636	0.730900356285499	0.728626472184478	0.731235134918972	0.996366278467435	0.996205575370579	0.996264622727022	0.996056463058188	0.715908352069723
0.997546549356632	0.999458856907136	0.992199180919903	0.989841475376578	0.984904060161483	0.732439199365976	0.730259847386005	0.732834424606371	0.99643310048252	0.996265425351783	0.996603033822036	0.99614700400019	0.716563138216766
0.997995437675879	0.999729525580727	0.992358220939725	0.990336059038142	0.985365595513516	0.731571126467284	0.729250780812758	0.731937182317588	0.996328414043526	0.996436214960211	0.996352768116873	0.996277516854648	0.715489950381066
0.998091003500343	0.999490830666257	0.991911104611697	0.989768646802628	0.98437421248172	0.731763303612852	0.729513292449343	0.732340573966065	0.996050694936033	0.996403578961772	0.996636783959307	0.996192716281119	0.71585049750275
0.997145820713979	0.999562940427453	0.992475497971067	0.990487903809395	0.985636766186617	0.729973706975532	0.727652872626624	0.730337569793031	0.996532297203223	0.99663919821436	0.99662039058321	0.996492510888265	0.714414631466613
0.998304884458477	0.999680917567575	0.992366211956334	0.990084777783907	0.985093516217977	0.731320543191923	0.729034181573447	0.73164626910038	0.99607434780834	0.996293211456645	0.996443346164578	0.996055339142062	0.715928101973608
0.998356210944485	0.999425118210606	0.991995700055345	0.989571867915217	0.984355094050758	0.72964375617617	0.727768645318338	0.730345066588785	0.996038642874662	0.996330099389088	0.996559434816457	0.995936254063703	0.714374210553448
0.998126110492648	0.999693236428304	0.992043260347056	0.989674637557238	0.984778592647785	0.730793237554707	0.728637864064124	0.731255728608573	0.996022700255081	0.996297901654767	0.996347187660304	0.995982719905729	0.714867551745966
0.998219490019728	0.999694809653748	0.99216410207413	0.989941762328269	0.984591303364117	0.727392034742585	0.72543011849973	0.727910920262913	0.996274582787768	0.9961375344933	0.996337774332336	0.99631533783756	0.71224953204167
0.998826165224385	0.999410578564007	0.99182567695717	0.989116713144554	0.983879700558928	0.728620602799614	0.726630212621637	0.729245639459005	0.996393234837248	0.996613854736201	0.99679606149163	0.996225146731954	0.713243452371038
0.998475032970946	0.999419547680644	0.992229345402573	0.990000025179272	0.98471557974526	0.728455284990227	0.726296712185262	0.728914320428801	0.99612178380842	0.99626142525007	0.996297732528316	0.996066176379108	0.71299822476717
0.998020550506303	0.99963582311748	0.992115591668886	0.990043304112757	0.98478098539276	0.730296114719164	0.728298454711427	0.730875753287992	0.995924445486567	0.99609494544645	0.996345526272956	0.996171948191453	0.714496682682412
0.998098155569575	0.999233665749948	0.992277012417974	0.990207089056603	0.985157182082324	0.731391145465298	0.729238121134964	0.731850803360143	0.996652649482355	0.996444248697576	0.996513117300016	0.996418662385007	0.715513890807143
0.9977974531924	0.999697935667245	0.992115721621021	0.98979653307918	0.984785393199792	0.72925701918706	0.727030154651748	0.72962448668028	0.995961516228082	0.996285578188928	0.995979560878883	0.996106518829316	0.713959746488961
0.997608875613228	0.999514436994227	0.992441574706423	0.99026967151713	0.985306197949754	0.730403196877519	0.727913622973695	0.730730362952485	0.996281474028128	0.996359661210468	0.996168014414469	0.99642286137182	0.714147383919462
0.997554151775663	0.99969366271818	0.992473509612996	0.990423299661528	0.985311249859271	0.72716053993437	0.724964559900718	0.727534898482355	0.996633767321247	0.996584088297059	0.99651094350548	0.996449354142385	0.711712730566287
0.998668851265876	0.999665144912477	0.992426044928212	0.990252254371035	0.98509583605391	0.728837348769555	0.726710722403144	0.729225474260254	0.996651125476274	0.99656666313574	0.996549869641296	0.996609697808133	0.713602261325058
0.997946549917265	0.999555346380368	0.992343038599214	0.990172047919768	0.985265715322644	0.73173183286138	0.729404282976755	0.732025317932963	0.99629398559655	0.996043783900645	0.996292061241158	0.996116367877	0.71589438148857
0.99797925354134	0.999391939188347	0.992150981193412	0.990011703015262	0.98483576552028	0.72951854737146	0.727519953095516	0.730057298182823	0.99607875182822	0.99639983794554	0.996430769513517	0.996170994200563	0.713756048793847
0.99795707668048	0.999465740713132	0.992023495561377	0.989721715964902	0.984418181349129	0.729378982118557	0.727288801861884	0.729874940952847	0.996141942048926	0.996238770655522	0.996310228775657	0.996129253526057	0.713861735737513
0.997231518555456	0.999490572411596	0.992199553549025	0.989474666651249	0.98435581288595	0.728558078518389	0.726410277648787	0.728931013302444	0.995818101378283	0.995728795505302	0.995901180312365	0.995552082785994	0.713155386340779
0.99845568334736	0.999693394931	0.992384790424624	0.990279958043392	0.985161373179888	0.729200715125188	0.726915114422692	0.729603653521991	0.9963685380747	0.996290692976003	0.996413986625476	0.996379859476933	0.713747974398591
0.99837149044393	0.999545620140115	0.992263604658373	0.990000623778947	0.985112180325323	0.731436870207424	0.729170058237794	0.731757617038523	0.995967576040386	0.995910313962014	0.996088327916844	0.995737523223165	0.716005775236118
0.998274472519006	0.999144143822476	0.992178507867874	0.989647076575882	0.984540608374518	0.731716148427142	0.729523439462266	0.732132718094848	0.99604422062167	0.99594596455559	0.996107925731712	0.996059038813306	0.716563949606619
0.997866930262532	0.999648073441004	0.992376187531036	0.990322915578618	0.985145420567855	0.731830113994233	0.729685367455898	0.732347363760876	0.996173773908572	0.996427123759676	0.99621250551574	0.996479185553779	0.71604798261024
0.998274374693829	0.999236783808163	0.992351394627363	0.990064450075825	0.984948096530802	0.730700541664574	0.728389354000855	0.731014667333836	0.996274144990643	0.99629564937519	0.996658015318932	0.996471695961066	0.715171318342742
0.997841397224327	0.999268475169783	0.992195890825196	0.98992834905441	0.984901126261883	0.730485645772975	0.72828596659917	0.730784945769876	0.996059970278488	0.99606229507897	0.996069603063988	0.995650014811064	0.714567333481284
0.99771577279631	0.999571837205942	0.992187690294742	0.990145587854852	0.9849116087555	0.731563948655938	0.72938733744996	0.732046904859568	0.996293865857015	0.996435413189419	0.996570624585272	0.99618835592556	0.715567670528165
0.99829061891576	0.99944540763592	0.992002877364383	0.989758554675496	0.98461535076212	0.731991878315316	0.729884134886996	0.732582927483126	0.996531023889195	0.996657474848408	0.996575088534588	0.996371567420501	0.71605970588171
0.997642931089804	0.999557642959217	0.992206357847962	0.98988211000456	0.984769354600786	0.731240104070537	0.72904899364688	0.731658088908265	0.996436315171619	0.996044187426517	0.996458410148199	0.996232973128319	0.715812505498996
0.997658096893172	0.999725199879521	0.992457550213778	0.990414006431062	0.985397471514569	0.729543799013926	0.727129093259298	0.729841669135402	0.996447216588972	0.996538549150716	0.996521034314006	0.99619515706593	0.714042404822058
0.99696685829589	0.99946637506635	0.991805811549237	0.989694518436425	0.98424448090341	0.727074602888827	0.725188780186003	0.727800239040505	0.996372530612613	0.996451852930878	0.996746702646694	0.9961925003689	0.711054348375107
0.99838650296728	0.9995649876809	0.992437898483183	0.99034552572087	0.985397157108798	0.735308810937431	0.732779635481889	0.735540165900741	0.996532076070387	0.99637726997173	0.99655740341305	0.996148661566974	0.719392666970903
0.99802175711532	0.999168945815382	0.992201345787192	0.990073519693278	0.984843218161266	0.730040999850588	0.72783153166196	0.730494888702972	0.996405837584954	0.99640973727738	0.996560004427722	0.996261636226844	0.714573905549046
0.99827598995003	0.99972937232473	0.99217931882952	0.98969054751377	0.984830222257335	0.732433019530151	0.72992208448618	0.732614198224589	0.99574554670123	0.995898259827778	0.995884461752363	0.995685476950538	0.716981327400362
0.997830592628678	0.999410371072962	0.992121510611443	0.989981784150445	0.984829314149426	0.729457426839046	0.727562071930761	0.730052840852195	0.996546813851118	0.996645607808805	0.996643418686244	0.99644077972454	0.713605501580078
0.998618290566036	0.999367109727236	0.992317976810355	0.990140742026238	0.98516674416619	0.733602649945414	0.731178318417614	0.733948116178168	0.996224626800006	0.99626159615003	0.996447079372914	0.996257850515919	0.717709244301882
0.997797905521523	0.999156160294928	0.992162877973984	0.989745775532193	0.984520581431878	0.730943732111992	0.72875045938426	0.731296515010707	0.995991672860668	0.995964483439368	0.99588190160177	0.99598122710376	0.715628000642413
0.99802400678384	0.9992361473858	0.9920990711173	0.989822268180455	0.9845520654763	0.731986517673789	0.729879164268272	0.732481002581235	0.995406028475076	0.99572649235963	0.995999343829984	0.995686246941752	0.716357803388628
0.998706908578112	0.999565618676186	0.992388463821414	0.99031481109639	0.98512216635601	0.728969068044158	0.726831826008363	0.729334908903053	0.996517705391015	0.996538297796063	0.996719538609465	0.996311132829444	0.713716556552629
0.998272751357558	0.999604784508978	0.992027093909198	0.989538706361295	0.9842124819035	0.730713275106933	0.728674387425079	0.731230000056224	0.996076552951327	0.996092976023237	0.99608758936376	0.996003629337868	0.715859865872563
0.99752902228659	0.999688878843273	0.992296756988374	0.989838319740797	0.98490078024486	0.731283307897733	0.729026134737551	0.731618335201484	0.995604984709898	0.99606112831281	0.995889035988867	0.996030436485535	0.716417839378138
0.998051896537927	0.998942556528754	0.992071740619826	0.989460628311511	0.98418254518369	0.727889202270747	0.725968552408035	0.728396611231036	0.99620014024746	0.996417283557686	0.996393161577705	0.99609948512914	0.71321301982751
0.998246360933037	0.999502043684512	0.99220569087207	0.990154321774477	0.984852682965976	0.730049053610408	0.727943671516546	0.730514192833781	0.996365358680548	0.996612315351332	0.996436624286958	0.995982912882488	0.714845751437285
0.99816048009644	0.999501117661227	0.99236727442375	0.990129048689948	0.98535968863272	0.729683228663064	0.727430188901321	0.730067335146079	0.99657645120321	0.996563489166786	0.996580662494197	0.9961553060143	0.714197966042546
0.998465723186398	0.999475098722448	0.992413298560534	0.989978804754383	0.985041073527564	0.72904780296122	0.726900871735776	0.729397096497039	0.996070655005332	0.996154956258655	0.996105516789585	0.9961324966456	0.713883635566401
0.996715647290833	0.999402353676367	0.992241715966856	0.98993948862322	0.984865899673297	0.732672724543082	0.730410907371836	0.733048852235434	0.99615954963983	0.995650952471049	0.99568664307875	0.99611328441384	0.717439166983445
0.998879037025368	0.999706983105472	0.99238598344849	0.99020288736296	0.985163313241264	0.731130653185515	0.728962445016587	0.731460351526052	0.996298010566468	0.996475798310957	0.996638161253965	0.996357129079653	0.715872576876575
0.997355878766763	0.999580894334203	0.9922873651983	0.990093252659321	0.985071542361727	0.731154125010477	0.728975083674159	0.731622041485171	0.996278863430833	0.996337206032022	0.996429174245368	0.99656600005614	0.71540849179601
0.998340329009065	0.99960042672179	0.992163195854918	0.990067912321466	0.98492641479216	0.733720877793782	0.731343545151716	0.734149347840779	0.996555735703716	0.996277785136514	0.996616095634568	0.99626201692783	0.717766927755463
0.998158680913355	0.99972714686202	0.992535633242563	0.99041297888164	0.985471597086716	0.73145424298664	0.729205720943976	0.731655135433576	0.996446797735114	0.996459375352358	0.996440289379615	0.996279010381482	0.716088105966222
0.998515374230817	0.999602939014648	0.991702397784416	0.989078470300815	0.983730912401844	0.7299740465638	0.727926652512852	0.730484978991912	0.99575533939463	0.995832424210291	0.99615563223346	0.99584856996257	0.714688503887747
0.998209400353773	0.99943949743451	0.99235746770771	0.990199829880215	0.985309997389988	0.731664056416707	0.729290078678519	0.731977147246905	0.996545064460797	0.996437322378498	0.9963972659123	0.996270787255324	0.716120865310652
0.998558633089796	0.999470118552128	0.99220418023911	0.990000493287233	0.984688954285742	0.730552486470867	0.728460568716181	0.731134783977972	0.99662836591686	0.996714905539514	0.996723321981063	0.996521595596472	0.715262976704166
0.998463492640883	0.999544266091875	0.99205755417038	0.989263077346245	0.98428574810025	0.731601404239034	0.729354732999338	0.731943482422247	0.99561203604425	0.99589176524882	0.9954878188682	0.995571793054112	0.71601621177001
0.99721110445511	0.999351321590847	0.991851237486697	0.98903432743917	0.984067391297645	0.729103945124606	0.72697832433997	0.729533629168025	0.995962699247881	0.996076754385763	0.996112288713851	0.995774001217368	0.714137086913352
0.997524353653816	0.999680965941944	0.992313142389731	0.990187487341805	0.985270575238015	0.731793245038691	0.7295161251587	0.732150586733857	0.996253813889534	0.996171380730795	0.996302209423845	0.996169402514797	0.715880993905198
0.9988055126407	0.999683126733992	0.992269636259974	0.990208544197225	0.985020658811637	0.730367582264803	0.728202228630205	0.730837272719586	0.996419713910122	0.99621237059721	0.996443662696688	0.996409490576875	0.71494061952801
0.998215882691493	0.999300474019325	0.992502755595243	0.990390701259218	0.98546356594513	0.730073455401402	0.72785095072489	0.730431105249651	0.996059761794767	0.996464222775755	0.996295481664058	0.996518326536437	0.714484937243287
0.9984857106176	0.999560847531457	0.99212797736621	0.989973656646115	0.98467850975914	0.73288251687693	0.730720608937575	0.733366452329191	0.996199874964543	0.995926956263752	0.996230777842258	0.99618084670382	0.717247935255885
0.99867887388099	0.999635554008623	0.992085144260228	0.989920290040574	0.984754937451006	0.729403209042404	0.727292155754755	0.729882906825418	0.996482872215927	0.99661159063177	0.996477462340404	0.996284577364872	0.714256173776138
0.99860124792171	0.9994637013351	0.992138942379767	0.9892207155563	0.984086565192673	0.731151373751265	0.729030553556936	0.731562262698577	0.9951229723913	0.995547266039679	0.99529438376195	0.995616958187387	0.715850213811107
0.997931670403284	0.999635162851943	0.992186973074006	0.989451020344467	0.98434380522039	0.731068024195253	0.728881982301723	0.731421768413495	0.9957364639548	0.995938296624236	0.996008583612468	0.99574483687079	0.716158843281967
0.99845607296027	0.999297296671785	0.992334358789555	0.990157121174252	0.98512028545071	0.732019248951993	0.729802909751046	0.732421368435119	0.99634220753871	0.996441500006637	0.996451751511785	0.996228599101676	0.71639489598879
0.996947862150218	0.999690734665966	0.99191965892608	0.989261013759543	0.984097739006218	0.730068125795316	0.728223769045866	0.730582112172985	0.995824917281022	0.996214946636628	0.99608670592362	0.995906258714564	0.714882409403272
0.99776668696498	0.999385089218042	0.992206381457798	0.990170873156361	0.985088083293336	0.731268685027173	0.7290084786192	0.731742441841302	0.996381775596512	0.996438427388793	0.99671974938196	0.996293639452691	0.715221883606602
0.998411060345068	0.999262058314053	0.992228662965237	0.989832070138042	0.984775695571837	0.729673668890499	0.727373212811147	0.730018658995678	0.996239812124187	0.996262822537043	0.996374532460333	0.996340561792803	0.714666597481223
0.99794655753442	0.99928715415339	0.992203925786657	0.989745994067948	0.984718713210606	0.727998405069868	0.725723548142685	0.728364733543001	0.996647341346106	0.996682677098724	0.996489248374163	0.995886720572434	0.712474403338382
0.996953723633325	0.999420271718993	0.99208792010897	0.99003739566099	0.984715854772097	0.730118513676862	0.728230023087124	0.730758786881145	0.996572671272232	0.996508449905868	0.996635667768496	0.99634863655333	0.714098835145795
0.997623333199068	0.999395033822928	0.992139172343316	0.989627476540104	0.984379652507576	0.72985927406539	0.728031659370437	0.730313945525642	0.996192283949083	0.996260842569965	0.99617384143382	0.99593475760589	0.71500926261221
0.998263861673618	0.999628947455273	0.992167376199288	0.989695188707514	0.98474130587595	0.731249931902221	0.729138141858686	0.731770470536922	0.996264808608127	0.996423145110728	0.996401935738919	0.9959692218304	0.715711523627732
0.99770674276684	0.999432627758607	0.992432105983287	0.990372439587064	0.985502206288042	0.729280984306806	0.727089448525815	0.729678796268206	0.99642445882447	0.996691027600247	0.99658694294337	0.9963719209624	0.71356501918641
0.9971284149133	0.999686796637262	0.992390226211222	0.990322986788982	0.985406147913392	0.731314180920795	0.72890104321638	0.731614680652053	0.995903373415212	0.995906540943272	0.996082500421507	0.996250578299203	0.715925104695181
0.998003303440862	0.999453471301153	0.99196918642319	0.989403648288364	0.984400413203583	0.7323105425778	0.730184701325378	0.732812700399141	0.996072052439961	0.996153420341598	0.996193985739791	0.99575823955818	0.716527693037343
0.99807035666245	0.999703893776892	0.992500528179836	0.99041870245918	0.98526799538232	0.732911010829038	0.730638164481167	0.733218668416354	0.996202105859055	0.996268386285706	0.99645420884916	0.996365473603418	0.717739947254145
0.998645680079012	0.999559484581067	0.992369799208442	0.990168126797677	0.98513827030106	0.730151617309962	0.728050283885615	0.730595483169216	0.99654848113235	0.99649691214075	0.996627115934027	0.996276611493804	0.714850089217575
0.997608322731001	0.999646000690222	0.992166161584403	0.98980783878919	0.984737345039665	0.732109675227288	0.729933334543026	0.732578538731642	0.996271473562892	0.99607210846189	0.996226089093338	0.99613594233661	0.716262209400659
0.998121650617093	0.99967408859731	0.992533333350073	0.990302313436867	0.985454766069737	0.730582977414083	0.728171061942078	0.730877435156541	0.996558258389506	0.996516601105057	0.99656909259272	0.996278126083176	0.715005242923058
0.997796426067128	0.999451746370502	0.992534430634613	0.990405134104321	0.98549067658559	0.730657576437908	0.728316250060604	0.730929308217093	0.996663099891696	0.99660979243328	0.996673847180994	0.99649864714009	0.715321672563369
0.998151616890615	0.999401397554816	0.991785420727923	0.98952968212137	0.984074345023279	0.727547595032325	0.7255434637813	0.728174873850602	0.996224624340928	0.996258628101233	0.996352474571173	0.996221669593781	0.712081932455328
0.998123301156286	0.999385130349068	0.991995026142797	0.98952308950168	0.984291761553447	0.731600722409485	0.729594217313536	0.732219430537176	0.996129336745282	0.99609987681257	0.996265960222705	0.99626030118315	0.716335007149468
0.997512148776972	0.999539672980954	0.99221171460064	0.990056643625387	0.985006007828883	0.728600583641505	0.726468011688706	0.72914509871457	0.996506994159387	0.996693548791878	0.996600458639248	0.99622479036012	0.71290878471947
0.998595268391055	0.999544101733062	0.992439350578945	0.990282470017422	0.985215209075215	0.729325935022825	0.727244260564334	0.729744996268176	0.996407001333702	0.996262039019223	0.99597375112829	0.996149264074194	0.714306899628366
0.998454896174997	0.998970442542693	0.992423681671102	0.990356754081484	0.985199741132356	0.729591527210986	0.727428045160992	0.729980113810935	0.99654017802464	0.99647653340984	0.996537910166533	0.996148527674803	0.714062726927583
0.99862209071804	0.999483167744596	0.99236315608052	0.990131200456773	0.985057876705683	0.731262544504805	0.729076906976525	0.73176851990406	0.996469674429546	0.996629464800037	0.996684205024266	0.996400642355386	0.715748423465936
0.997703219311294	0.999588783669673	0.992167492660144	0.99002898344455	0.984903275930715	0.731400133450645	0.729294816353494	0.731850973149816	0.996509165641727	0.996394601920037	0.996342159423012	0.996152536055186	0.715712573909818
0.998129733355535	0.9996431989252	0.992360441885732	0.99035324018726	0.98527082427022	0.732294680212747	0.730244813271215	0.732756195292626	0.9959858568381	0.99627585197102	0.996216502456736	0.996369878072409	0.716601959482954
0.998274865760158	0.999595704723071	0.992145922277387	0.989817172696162	0.98451067940714	0.730407153573895	0.728338667806312	0.730898238096786	0.996066161822842	0.996274466474461	0.996134455294867	0.99583581643406	0.715328704402169
0.9978970409489	0.99937689691607	0.99231668980264	0.990223196421985	0.985091881850177	0.732780934828311	0.730505749242765	0.733150993438227	0.99652141267404	0.996638721210826	0.99666189893936	0.996438393604518	0.717093661993438
0.99801320629427	0.999819054795047	0.992175467873988	0.989804697618615	0.984753588671433	0.728520684989475	0.726257848481869	0.728859162489064	0.995999358061608	0.99616488465823	0.996399743193068	0.995645458490822	0.713402477035134
0.997922067994752	0.999464605932284	0.992347980973653	0.99004153017304	0.985037947405735	0.729788916452957	0.727505798831462	0.73010827631917	0.99608905657567	0.996181700732078	0.996413209139427	0.99614016128337	0.7141775692041
0.997125362511572	0.999675936467325	0.992146195390635	0.989780795160265	0.98469118741255	0.727878739896818	0.725716685160315	0.728165103777668	0.996130540421018	0.99632740472206	0.996410045527461	0.996118411045408	0.71282783304201
0.998362591342505	0.99941456652853	0.991601825441446	0.989196350162501	0.98369734304168	0.72786436436289	0.726035695667034	0.72865306139807	0.995863569086054	0.995936752435262	0.99615095491806	0.995752508477547	0.71233898224018
0.998619429197742	0.999119727133516	0.99251764472772	0.990397750693843	0.985420547629953	0.733019711933453	0.730635765857851	0.733353170607802	0.996320269016	0.996207190924466	0.99627958888452	0.996198774821604	0.716944102421532
0.998787080370876	0.99932629260362	0.992350696437028	0.990349102931447	0.985454884998747	0.733904834061728	0.731301793021701	0.734250616686186	0.996571911421396	0.996438982526418	0.996581990829326	0.996377918992285	0.717623335156181
0.998132741379917	0.999537174015667	0.992132255724246	0.989567379281707	0.98434435251412	0.730688926933225	0.728597474476965	0.731186464482143	0.99592797889486	0.996019908959014	0.995987610193922	0.995834346538895	0.715301600639852
0.998370023167107	0.999622624040342	0.99229192198825	0.989976480501935	0.985039857018268	0.734453143632202	0.732076893947815	0.734934344881921	0.99630974532117	0.996264138361545	0.996605892897412	0.996291541364242	0.71833177047276
0.998171935832614	0.999625729996505	0.99252028262844	0.9902398802589	0.985394283673736	0.73039540242727	0.728008674216307	0.730605127247386	0.99623013883674	0.996212819589587	0.996463243213063	0.99632177301084	0.715180687066231
0.997304046724196	0.999361350697736	0.992273578315341	0.989827206458488	0.984829747665618	0.729023220281303	0.726954794030099	0.729434152280335	0.996314144793643	0.996172869307492	0.996249026192902	0.99621428558574	0.714305708805917
0.997912298330383	0.999564358653662	0.99199295659974	0.989411668579563	0.984266909575178	0.729460428924706	0.727552574576111	0.730074832755627	0.99566763409112	0.995726065847239	0.994811335819822	0.9959576942621	0.71440627917477
0.997292278621671	0.999545912030686	0.992057515641538	0.98992724673237	0.98460934302553	0.73213329814792	0.729989931847098	0.73263325005057	0.99625498619615	0.996423819190112	0.996372542326078	0.996281836231478	0.716230308335356
0.997194092855483	0.99954721573799	0.992566976803794	0.99048093530914	0.98558837280507	0.731399258174553	0.729028977261311	0.731594460822236	0.996542254467194	0.99630724737518	0.996229278132836	0.996192830390123	0.715983580528075
0.997494649752898	0.999577677092989	0.99235028196973	0.990360328242298	0.985388355835768	0.730705211638329	0.728312814832555	0.731066128470037	0.996437947488732	0.996670984102688	0.996512735191979	0.996095275743613	0.714687062464637
0.998827610171112	0.999140725945213	0.992303949768383	0.99017917878975	0.985323414260953	0.732820547191194	0.730735529093997	0.733287344551294	0.99622173145558	0.99589951900667	0.996110821833455	0.996028097464429	0.716616262130777
0.997971604802283	0.9996163327098	0.992290400583673	0.990234335738855	0.9851427149479	0.733378662485519	0.731178949367223	0.73381234053263	0.995653876490633	0.996000892999267	0.99648062944263	0.996055722062767	0.717453661479175
0.997957514569431	0.99950055593472	0.992243439430348	0.989948747219105	0.984607901478416	0.730211030334768	0.727990940529923	0.730580996448805	0.996265719298013	0.996331294048436	0.996284173469892	0.99634928544464	0.715106797786765
0.998542995191196	0.999602696698277	0.992264545679025	0.99009723014019	0.985078307462432	0.731527868477415	0.729166589161917	0.73194300419297	0.996311760857337	0.996096582941667	0.996107757248686	0.99617651320817	0.715666898726597
0.998243655927897	0.999617839526089	0.992415264444718	0.990104904740955	0.985150755714376	0.729659270702222	0.727388163716457	0.729986949481661	0.996144269998844	0.996138777906848	0.996300056081816	0.996365579885947	0.714430539543446
0.997966076975913	0.999518374236524	0.992308002028565	0.990065013006978	0.985085596682577	0.729285198336889	0.727075736035648	0.72962955985615	0.996502806094573	0.996615686450645	0.996662277764806	0.996282813443412	0.713781641856657
0.99727883172303	0.999368943817242	0.992220961922223	0.98997143155575	0.984969735329907	0.730497883609782	0.728514670289754	0.730980949160568	0.996377604960393	0.996475258154688	0.996338497497449	0.996148508882312	0.714890287004283
0.99910562999769	0.99962009978178	0.99235370187847	0.99001723477789	0.98509855502403	0.728172360718747	0.725882635475168	0.728481612965514	0.996554960308137	0.996416160720367	0.996498977114803	0.996249833580738	0.712863728719713
0.99775358252871	0.999420374385486	0.992299990676165	0.990012914485366	0.98473948532892	0.730776779717277	0.728695344040682	0.73112656324155	0.99638089162666	0.996343443940544	0.996555478860606	0.996169321558332	0.714991272980612
0.998139416156924	0.99963557590755	0.992202949215446	0.9898081006537	0.98468653819829	0.730434773082234	0.728122704999016	0.730748276053504	0.996177755015192	0.99612152777029	0.996235617088283	0.996093831438736	0.715070077037614
0.998576423435833	0.999534092362385	0.992217547910508	0.990170936781696	0.98521505155822	0.728985087305312	0.726871384379142	0.72939947932767	0.996468160614706	0.9967370921441	0.996672496087003	0.99621919986605	0.713288927286634
0.996931867053718	0.999450053122467	0.99229907085807	0.990153467106634	0.984982916297754	0.729354318613286	0.727355983927412	0.72986733524921	0.996517048128955	0.996528918341293	0.996659334702483	0.996428075261707	0.713742064370858
0.998741724288906	0.99979194225751	0.99213160985588	0.989598569133716	0.984445329139145	0.731811289655437	0.729626030755128	0.732225188415694	0.99570361548566	0.99587792793567	0.996098860616046	0.995869398883964	0.716538776541545
0.998407011692364	0.99958147602801	0.991724949761494	0.989607493312872	0.983818422468983	0.732100447796813	0.73031703785125	0.732811890446435	0.996413366887927	0.996404802447162	0.996535301703642	0.9960671547004	0.716677600412581
0.998244751336769	0.999307727559572	0.99224598033735	0.989964966107508	0.985022029355332	0.731170092236412	0.728983199608776	0.73157401812921	0.996306654581524	0.996395348504128	0.996590070509344	0.996173067563494	0.715216972992696
0.998279114393653	0.99918369265547	0.992284028132717	0.989986687567448	0.98496299958017	0.73254867715797	0.730218026087232	0.732926841424362	0.996525846100608	0.99645031417465	0.996743928456476	0.996107931449461	0.716717486237302
0.998062454476673	0.99966710445679	0.99244183859029	0.990155030547653	0.985333739197619	0.731690158800769	0.729375100797096	0.731991828266704	0.996122492835484	0.996423219170211	0.996680254690434	0.996244101912953	0.716083652759801
0.998516566256073	0.999577449115158	0.992108626697	0.989763279683817	0.98479507459168	0.727771981039785	0.725608570258355	0.728204294308478	0.99625046616027	0.9964319853359	0.996313247926297	0.99619677601903	0.712254088586503
0.997842902049848	0.999367378431187	0.99242003230232	0.99018723995741	0.985185956418454	0.730600547422408	0.728351676193132	0.730970173413855	0.99626542486283	0.99629899801824	0.996148776931781	0.99626447146687	0.714778509758243
0.997834138339197	0.99968350895675	0.992349853592095	0.990039728916185	0.98482778985399	0.730804724306556	0.72848247980667	0.73119801582448	0.996374877571194	0.996282842981493	0.99624564821214	0.996157453170318	0.71532921189288
0.99752986078061	0.999644751157089	0.99246423857073	0.990383999872132	0.985476172871701	0.731070053317394	0.728877774631979	0.731475130517795	0.996147975576285	0.996325564433582	0.996634907292383	0.996283499984978	0.715406596741305
0.99885379479825	0.999416411260377	0.992446107457905	0.990352179421187	0.98558260819188	0.731741563037926	0.729403576549668	0.732062442552249	0.996350880069797	0.996373761604395	0.996075115334437	0.996327231488674	0.71605222893159
0.997218113658756	0.99967741411439	0.992431574976915	0.990091165488452	0.985102397436006	0.729628177522683	0.727412313030649	0.730012714114597	0.996345879547046	0.996361435969896	0.996145767227995	0.996287290696323	0.714184500678772
0.997349260974916	0.999556999556018	0.992113331819853	0.989901397280885	0.984653882723496	0.726983139240961	0.725011455465674	0.727567017933728	0.9963451524272	0.996653996183599	0.996519376767997	0.996349700850103	0.711157943727146
0.997511858846474	0.99969460756593	0.99242415005885	0.99018790621672	0.98534449320853	0.730666280665822	0.728442158543957	0.730932248093861	0.99601424445329	0.996190808419096	0.996154360355416	0.996119492004487	0.715281776923764
0.9978770101653	0.999559331037127	0.992154620365348	0.99002104795295	0.984640787430488	0.730341830253456	0.728279598681911	0.73094606090031	0.996521817818254	0.996543184179932	0.996639664369845	0.996302866877638	0.714692649781658
0.99804647231925	0.999438700383606	0.99240905224665	0.990191117307095	0.9851998841761	0.731412288370236	0.729245280419579	0.731745638303069	0.99618718366764	0.996321377559548	0.996204980585562	0.9960724143097	0.716614570198102
0.998402646245902	0.999523371360547	0.992282010413472	0.990051577098684	0.98515168725335	0.729175933811378	0.726854381317629	0.729577630704794	0.9964771765133	0.996347945609695	0.996223030753673	0.99610942373141	0.713600329659607
0.996361768306806	0.999451140618177	0.992171939804513	0.990018631000138	0.984756577504025	0.728425272369441	0.726404069481264	0.728954876961291	0.996576336337292	0.996736629307491	0.996739713189517	0.996317472507587	0.71305351543707
0.99747498969269	0.99942612500894	0.992305122339839	0.990049634046295	0.984903461342423	0.727214337107522	0.725272506169328	0.727667650276894	0.996479862793103	0.996351690724705	0.996451064015365	0.99625402812964	0.712227177947441
0.998323522639353	0.999669022172338	0.99224426074312	0.989935922190572	0.984902823462064	0.733073869784392	0.730811327480262	0.733506695458751	0.996007624305934	0.995966272533016	0.996271805180354	0.995952532226397	0.71734547002744
0.99844661051489	0.999684254923974	0.992334713589886	0.990172177871725	0.985192074488695	0.73270208947031	0.730320077926715	0.733138243375336	0.99621813663656	0.996460341670054	0.996301662305974	0.99655342424178	0.716694726436307
0.998090683733581	0.9996041087033	0.992289997266387	0.990043704611463	0.98489510937213	0.729144877156088	0.727154474068296	0.729564185971513	0.996545673226627	0.99659980152726	0.996578473370822	0.996168655235633	0.714236201236801
0.998781063671497	0.999522804604504	0.991972220422365	0.989505611272366	0.984383852413186	0.729931522773003	0.72787306994258	0.730547199795046	0.996513385196819	0.996415393212802	0.996443619840083	0.996102936397544	0.714179757821336
0.997881867498496	0.999551639171538	0.99230781709334	0.990133503234816	0.985124494390393	0.731301404855957	0.729061414832828	0.731635224627239	0.996537247620835	0.996309888436748	0.996227840483497	0.996085052777407	0.715507813281749
0.9972432778675	0.999400240754016	0.992355207622266	0.990367507912975	0.985169459928456	0.73127908637191	0.729271510165275	0.731749702232065	0.99652926850866	0.996574796255973	0.996714579855266	0.996371111501835	0.716158321824055
0.997502904926754	0.99948899325483	0.992109268951002	0.989610815778125	0.984459107475417	0.728137843120917	0.726087825760501	0.728677892137705	0.996066822727613	0.996145143060524	0.996206993406592	0.995878105894947	0.712670862781209
0.9979891623531	0.999260093253294	0.992493404932248	0.99017029943902	0.985386888668758	0.730003515325253	0.727681576256495	0.730268039448315	0.996399126429482	0.99645652927949	0.99653794106523	0.995864289412781	0.714678100528182
0.99765494545945	0.99959955651748	0.992484553975735	0.9903249022278	0.985413508917773	0.73281975556	0.730513296816513	0.733132035244857	0.996648767120886	0.99570449536317	0.996536975061732	0.996418896578751	0.717223498589474
0.9978102294923	0.99941166538593	0.992247436458258	0.9900521982577	0.98489705639721	0.73386173886767	0.731742626874739	0.734315904186175	0.996233575159388	0.99637964047812	0.996209818026864	0.996254675179634	0.718196677146588
0.997391905779152	0.999464269457948	0.991900426896576	0.989435381077514	0.984111541268407	0.727438810243965	0.725611564249611	0.727949438764857	0.995944698457668	0.995956263038746	0.996086212892048	0.995967537319268	0.71205934493
0.99782502751965	0.99971341003204	0.992316324886401	0.990144316802426	0.98508123726242	0.728990121929173	0.726880948778848	0.729465700112727	0.996351368499528	0.996553842846644	0.996288922877263	0.996265749113907	0.713624926815703
0.997343250340103	0.99957239721544	0.992397974374082	0.9899671776999	0.98514788358545	0.730385537703643	0.728111859203604	0.73068828033345	0.99626606940981	0.996320692947252	0.996214702255782	0.996226320760423	0.715404562579027
0.998105665147303	0.999699122377231	0.99232185877453	0.990281465205354	0.98538711321053	0.732575031975559	0.730466000350506	0.733094495137409	0.996527188299256	0.996536387821382	0.996676314488845	0.9962564628162	0.71665386624103
0.997679269930447	0.999681260830809	0.992183929982497	0.989776604407575	0.984592157677537	0.727778394787139	0.725688352300493	0.728217297963094	0.99607796092621	0.99624499478541	0.996018630828157	0.995854134888004	0.712879347324335
0.998296055685635	0.99956877080811	0.99239550486873	0.9899822956371	0.984970069455158	0.727803609488542	0.725562010734812	0.728041517136892	0.996344303798638	0.996307118888654	0.996354807534337	0.99617682491766	0.713086835185872
0.998447499229093	0.999421162977703	0.992517085183004	0.990620354674683	0.985553542295057	0.729399541488392	0.727125081875018	0.729704354355373	0.996606707453733	0.996595322423564	0.996836731697716	0.996446148554258	0.714473879285836
0.997754885885123	0.999280564973623	0.992070332598866	0.989913441427328	0.984767370047908	0.73242092803394	0.730379793256749	0.733019937562528	0.996151808244554	0.99593069052869	0.996106346898993	0.996131568042583	0.716821335875567
0.998523083691864	0.999460114352564	0.991732394937198	0.989058500628735	0.983585316988918	0.72768902581631	0.72577167505557	0.728283433332908	0.996095362885102	0.99577226968587	0.996165303188614	0.995831465524368	0.712572193101401
0.99823373995252	0.999540082600266	0.992255063433131	0.990089924964382	0.984943234419686	0.729136525744666	0.727029107833219	0.729580922541451	0.996251359224707	0.996370289584336	0.996434613406499	0.996029550007645	0.713521503316407
0.998347641539346	0.999561393477661	0.992537315932334	0.99037636958527	0.985334830399988	0.72942821935025	0.727035297108893	0.729712467801743	0.996460598374314	0.996578763112345	0.996558161255014	0.996431509675606	0.713990933614306
0.998449316887908	0.999657708754644	0.992135918475596	0.989943435088703	0.984660201297277	0.7282157670466	0.726071546854797	0.728705209662327	0.9965249695619	0.996360605988005	0.99651273322497	0.99626487894124	0.712655798875649
0.998134408195272	0.999599706147733	0.99250785589412	0.9902333475392	0.985421613160657	0.730145451915416	0.727864151755655	0.730424287891736	0.99619568607526	0.99627378140456	0.99627559889528	0.99620796304779	0.715206564633994
0.99790220608075	0.99952519209115	0.99245433186815	0.99030933681399	0.985280884549142	0.730327933181288	0.728243184144746	0.730726664855963	0.99641999891457	0.99668756943731	0.996595311712461	0.996664526846529	0.715334331781739
0.997218984634546	0.99960778445375	0.992256141809855	0.989940988331754	0.984783022174983	0.730328730603402	0.728108559930834	0.730685327666506	0.996375220931473	0.996231874566548	0.996440626476986	0.996167477707507	0.715006864875244
0.997675007715734	0.999512733298707	0.991991836147824	0.989452738953869	0.984211788202293	0.731160199143273	0.729141222475027	0.731762876633031	0.996294021454002	0.996296081173117	0.996292720152534	0.995519348552497	0.715813404797214
0.997819900090375	0.999477852576712	0.99229026135683	0.990129409739842	0.984857429145215	0.731949431551677	0.729591085850726	0.732345896875727	0.99646528068429	0.99649155560849	0.996615482669289	0.996428402843403	0.716255871973497
0.998201334658988	0.999695789428316	0.992503257115765	0.990491252715087	0.98553967038001	0.730324921250912	0.728023068354072	0.730680659349982	0.996479821008798	0.99620411293096	0.996416806508485	0.996247792230152	0.714652697349427
0.997405414887384	0.999334103542898	0.992277756807767	0.99015479835043	0.985037417945054	0.727925108603073	0.725897669576684	0.728363846474285	0.996448091470694	0.996246732003167	0.996403308838468	0.996201653653356	0.712701313725556
0.997548774557134	0.999699020241314	0.99225710355688	0.990100182398253	0.98491699643795	0.733355133185841	0.731131406185317	0.733735533531121	0.995933903647848	0.99607140742518	0.99602872186265	0.996186111309892	0.717701667284857
0.997614752268677	0.999498417264694	0.99216825638751	0.989882336956928	0.984746236596258	0.73467552756315	0.732542491450187	0.73508351794322	0.996384644612644	0.995908475860688	0.996258290954063	0.996225995330043	0.71884332280813
0.998401121043251	0.99955522473661	0.992162358677592	0.989776524785264	0.984701510038455	0.731125656757318	0.728746518387135	0.731517382596976	0.996181272565206	0.99598445328912	0.996208401840436	0.99608437379844	0.715570492587526
0.99815510732215	0.99904185119836	0.991986474828339	0.989846894034169	0.984554449924496	0.733154672014623	0.730930172600743	0.733673533147891	0.99627027790161	0.99639680392761	0.99650868474708	0.99614194777003	0.717554188037747
0.99746281998429	0.999408937248934	0.99223351591844	0.989980098895964	0.984992220519002	0.72979287776521	0.727522310633456	0.730246187620362	0.996711461356602	0.996720454150928	0.996699368773207	0.996378247740865	0.714443516088945
0.998478946598527	0.999403268390578	0.992114880262443	0.989926495335005	0.984600933031633	0.731697708304344	0.729580261793557	0.732220777663773	0.996082562393624	0.995971787765887	0.996078164812285	0.996160151683265	0.716079703733008
0.998261169625577	0.99934778214403	0.992382311690599	0.990310957166318	0.98518420797434	0.727588066784946	0.725491347251575	0.727933496427366	0.996664933147239	0.996763273505726	0.996598942860483	0.996526159153186	0.712341753165681
0.997938398204456	0.999615022094817	0.992318333644663	0.990111379954389	0.984946807162275	0.729001603906104	0.726930689010462	0.729412208406479	0.996444271925062	0.996403735162723	0.996567428032992	0.996366376128039	0.71371808235846
0.99788067186396	0.99945476494027	0.992309141323074	0.99010457849523	0.98517581190967	0.730199418517378	0.727954965183145	0.730495066238042	0.995966097134218	0.99614631913731	0.995719233432559	0.996150039258464	0.714755827237184
0.99729417258142	0.999657872464263	0.992328870082104	0.990114030832482	0.985031212742752	0.73167549274796	0.729337867374815	0.731999258350544	0.996238426596095	0.996138499922478	0.996331293490647	0.996442994855662	0.716196789488482
0.998634939716588	0.99950533249055	0.99220465617596	0.990117980142864	0.984852287333547	0.728823832273107	0.72674225525094	0.729365053275468	0.996288650142153	0.996412409682928	0.996243912165035	0.996084985227728	0.713115290950135
0.997165933397243	0.99947518833327	0.992163841928456	0.9898827437474	0.984847161054655	0.731381498721939	0.729088198287233	0.731825265594648	0.996101867565202	0.996193581134172	0.996264526766892	0.99602189439039	0.71516716315049
0.998043427078148	0.999630510165074	0.991976681357418	0.98944103494747	0.984311181903146	0.731304135586954	0.729237771046088	0.731870032160496	0.99612627136411	0.99606957311345	0.99644706963039	0.996100720569058	0.715429152528738
0.997981776340504	0.999704177454834	0.991965049039247	0.989392394528637	0.98413857777855	0.73019647621765	0.728222709005978	0.730783655498801	0.995945142228412	0.996027308630834	0.996209681703948	0.995841661437483	0.714645375746585
0.997040844382506	0.999209200061677	0.992169852980347	0.989841233849258	0.98474315927659	0.729831982881052	0.72774772901747	0.730311918837907	0.996402652675831	0.996497480915537	0.996287242245956	0.99588783361716	0.714956942089121
0.99788008217505	0.999334158293656	0.992241699429907	0.990313290649114	0.985295847164454	0.728318485878913	0.726295355858233	0.72885352767359	0.996742923276845	0.996836098001388	0.996877928491765	0.996530357148719	0.712744226187992
0.996958094172306	0.999563291256456	0.99235367619155	0.9900922952148	0.9849946301406	0.731389229476547	0.729067076508907	0.731740325390673	0.996334684061838	0.996613784555843	0.996356330533305	0.996134871849973	0.71615442219151
0.997515855177905	0.999694593814935	0.9924184851658	0.990099751688375	0.985311816870107	0.730875065285634	0.728604945474807	0.731196425342051	0.996274000495612	0.996151746013404	0.99636051607818	0.995823872503823	0.715082150953749
0.997801315337142	0.999642329638713	0.992169852801392	0.99014012053277	0.984881583089398	0.731327399542907	0.729215051976284	0.73174835131159	0.996550159937872	0.99645953855135	0.996364882225767	0.99642395974535	0.7156845942317
0.99854784989117	0.99968204662739	0.9922389593164	0.98983118401232	0.984724720363246	0.730454634508985	0.728129921156631	0.730822734218538	0.995884712266437	0.996058583634868	0.996230629808294	0.996092603871823	0.714990313930927
0.99829254999714	0.999567229234952	0.992450642558727	0.99036998235345	0.985321182755226	0.727115772479181	0.72481997884661	0.72746611162861	0.996810673067657	0.996574094285568	0.99671882102786	0.996523103482395	0.71186945743005
0.997392308348794	0.99959681161191	0.99245319601105	0.990264206638544	0.985182595375772	0.72949032853995	0.72735621816574	0.729903772038483	0.996505663747804	0.99642890220515	0.996568891284665	0.996359754232097	0.714081868943607
0.998153543912071	0.999518048139543	0.992288890651907	0.989944714824202	0.985116212599648	0.733305538314901	0.730759279478352	0.733664289631103	0.99649624475696	0.996489173274914	0.99619580465977	0.996111329870216	0.717101124439594
0.998464171285728	0.9994196428031	0.99213639219551	0.98956272740915	0.984433098064762	0.730118541447214	0.727889238663044	0.730540338720666	0.996427813795568	0.99632185595962	0.996725588615917	0.996091803364796	0.714584273394664
0.997916602267553	0.999415165298715	0.99243936350199	0.990303278684173	0.985363684829696	0.727869913906173	0.725778518230387	0.728255736967219	0.996321977756165	0.996416106275848	0.996180569341057	0.996324445752624	0.71269844140685
0.997921726828568	0.999418648999208	0.992091987572494	0.989888974263042	0.984770672956242	0.729964802168472	0.727895302004532	0.730483286333705	0.99650270132702	0.99667610558433	0.996142174050033	0.996220633738156	0.714117265852343
0.997279342352163	0.999497461815956	0.992341187549995	0.990073460139614	0.9849528332927	0.730234775934807	0.727853617302949	0.73056846183357	0.996060966333528	0.99626740592665	0.996489183326992	0.99616897639439	0.714826709406633
0.998443268481041	0.999599691747494	0.99218528912164	0.989760374046643	0.984652385308475	0.731504742897333	0.729424301524916	0.731885770961041	0.995922817942772	0.995927374501044	0.996228421931125	0.995895538539153	0.71653622197323
0.99814218904159	0.999257892267183	0.992314428345304	0.990159928470165	0.98511476813108	0.730695015273917	0.728529525969667	0.731094180549416	0.996311069434445	0.99648128000656	0.99657810574399	0.996252803711958	0.714990562201749
0.998270985391787	0.999507639800378	0.99244182350608	0.9904860622746	0.98539146804159	0.731646771507727	0.729446760579098	0.732069558864577	0.996577371550824	0.99645850464409	0.996754045099555	0.99646835154606	0.715704223671986
0.99731016853704	0.999673131795056	0.992279088562398	0.990228552915642	0.984946390885511	0.7296126515823	0.727331125204239	0.730032900917674	0.996667147999337	0.996863624497652	0.996896643466136	0.996387770665234	0.71368992588338
0.997836057767818	0.999638216802749	0.992368171591708	0.990119234715228	0.98493260426814	0.727548069698682	0.725409522992852	0.72790422442353	0.99651084510616	0.99646143254457	0.996550320680222	0.996015638256906	0.712777372863849
0.998360730723692	0.999654300193162	0.992154584598128	0.990059428036267	0.98489261265995	0.732672455723804	0.730604408392558	0.733251559811815	0.99644565101847	0.99631510855483	0.996354552516405	0.996096780271932	0.716827141836217
0.99851062637366	0.99959940043793	0.99214741722636	0.989910942464942	0.984820599106546	0.729866942869409	0.727633520562516	0.730334811316713	0.996435644360371	0.996460019167737	0.996457942380023	0.99623424313556	0.714333677919193
0.998099698276512	0.999552148387185	0.992064303262672	0.989728229937474	0.984541838135004	0.72837707780127	0.726418691832665	0.729050813023051	0.996357187729725	0.996567193674023	0.996549921676902	0.996221334352922	0.712845176958616
0.998122227978042	0.999361158729252	0.992204559579632	0.989814680886765	0.984992981038377	0.728110332775067	0.725938666116936	0.728523678144072	0.996083073712061	0.996078816532455	0.996140394098858	0.996143213437471	0.712531843224737
0.997518686300597	0.999552272814826	0.992256299849898	0.990234164452036	0.98510582384581	0.730056060027169	0.728079672127389	0.730615925931012	0.99650012666523	0.996369103724613	0.996619454483675	0.996390222406602	0.714595205211733
0.998805716494388	0.999419361112613	0.992373042884883	0.99013258826535	0.9850716705568	0.729368558108478	0.727009707505563	0.729727261058603	0.996467218314768	0.996267325937845	0.996288924106297	0.996290047605423	0.71407383854985
0.998635898193708	0.999615659537896	0.992439957514402	0.99035743212565	0.985340328575416	0.732345755177437	0.729998816323452	0.73272509966284	0.996446652437584	0.996380171105108	0.996665057572328	0.996338768508948	0.71656496322488
0.99756341999337	0.999494462555074	0.992315958568586	0.99018514454459	0.985173308120485	0.731069242234931	0.728840379904226	0.731497110000086	0.996490642644237	0.996380277045033	0.996501518312176	0.9963437131337	0.715571063392975
0.998774987322275	0.999437239458448	0.9920567580759	0.990025054917725	0.984828953035599	0.729259352446654	0.727168260850993	0.729875457949864	0.996224428299054	0.99620465194349	0.99638066094811	0.99631706797145	0.713075219864952
0.997631000983814	0.999669942390518	0.99239283662589	0.990237035610671	0.9852888781694	0.7301847453859	0.728067845346583	0.730588445390564	0.996255350815758	0.996200401239542	0.996422512991728	0.996307887859716	0.714820984737132
0.99873046287469	0.99942615310191	0.992368940635753	0.990125562388205	0.985121930780964	0.730640666177938	0.728262402689325	0.730949584147435	0.996577336069914	0.99641330567606	0.99650753472146	0.996308873224237	0.714917707144486
0.99805015571961	0.99949696887088	0.992293834193025	0.99018832915488	0.98488644524161	0.733120455331431	0.730941097248671	0.733576373911912	0.996358423324222	0.996257001425788	0.99653288086429	0.996563514527516	0.717165278994651
0.998538752618962	0.99966229660222	0.992039667836251	0.989800375067454	0.984476759996412	0.732399833710488	0.730392660314137	0.732965779753881	0.996158196762323	0.996141492086008	0.99615762423392	0.996030872152483	0.716574312456563
0.998063346661156	0.999217009073792	0.992284558604234	0.989680593504079	0.984707968269979	0.72937500482696	0.72728389574995	0.729731912228198	0.99583672224769	0.995906434129738	0.996150931547215	0.996196016888914	0.714982062790597
0.997843761420424	0.999566508009388	0.99229665440332	0.990173972462728	0.98524332247484	0.735163826436464	0.732903955011044	0.735556234035854	0.996051838433587	0.996178236489703	0.996292623355498	0.996174400827052	0.719601872315879
0.997409319704022	0.999657335566108	0.992552810836024	0.990394355139353	0.985506985767607	0.731114377013238	0.728878927103613	0.731404763905074	0.996380269131102	0.996656602182875	0.996560629267868	0.996249141926026	0.715884455666303
0.997948181394625	0.99948440188102	0.992226894280202	0.990111263253331	0.984745260134223	0.729973696791935	0.727969012881598	0.730508398873274	0.996473497159448	0.996466060758032	0.996302022562715	0.996319573325885	0.714395834382308
0.998410872365493	0.9995891229124	0.992118775165594	0.990066049662965	0.984893309579553	0.73206471367606	0.729935106462224	0.732580475169225	0.996503073145292	0.996345252361825	0.996412237661605	0.996237377531148	0.715843167777502
0.997317066850712	0.999544222632927	0.992345894062172	0.990232645557655	0.985075983066673	0.728617365370246	0.726595123455433	0.729099343865152	0.996651709895455	0.996429732192925	0.996747852789792	0.996486957046273	0.713052745299659
0.997825081427305	0.999638782198754	0.99219519023861	0.989722735260798	0.984675953985521	0.728161243543356	0.72614147476845	0.728569958860136	0.9958362299084	0.995935511178678	0.996206942500059	0.99603068114327	0.713366901088153
0.997707846708348	0.99941064601938	0.992219084625555	0.989954445223851	0.984886697607334	0.732603304587462	0.730217784337397	0.732972712300633	0.996005846572716	0.996035562179743	0.995802333425082	0.995985393597315	0.716422533603072
0.9978935228886	0.999494544609625	0.99215428354296	0.989673428425947	0.984711766713345	0.730542555207763	0.728346635436635	0.730933829267496	0.99624664304812	0.996064558209479	0.996391664596521	0.996290723487394	0.715198786086493
0.997188924481822	0.999524147404705	0.99218541041052	0.989666297420649	0.984575489574552	0.727348052281277	0.725303821805775	0.727756775001147	0.996295210070982	0.996454169360678	0.996455695616869	0.996136097637362	0.712192944479743
0.99812974828415	0.999681456510407	0.992310642353906	0.990277096438761	0.985210148719486	0.73229428579866	0.730002012546563	0.732639468932614	0.996514951421554	0.996597766782256	0.996510420184075	0.99642702205062	0.71630376612595
0.9984981587281	0.999543576482646	0.99201229478406	0.989596278862779	0.98438450223101	0.72970857988674	0.727545193994802	0.730177065464897	0.99633479233187	0.996414401937854	0.996560542458392	0.996089378807169	0.71424069624711
0.997862648645521	0.999437611351676	0.9922021884592	0.98994841150894	0.984967779427415	0.73274112423908	0.730485249042796	0.73315216103732	0.996197941705725	0.996634271480775	0.996574712183942	0.99617200191726	0.717033078803274
0.99856382447678	0.999513645164856	0.992333029944353	0.989963907449214	0.98485164838802	0.730978112979552	0.72874389225144	0.731352632356628	0.99645234025008	0.996565131477241	0.996432012313963	0.996332073805474	0.715921935383689
0.998531064400636	0.999373068111251	0.99223762212007	0.989906640523142	0.9849081802934	0.730984327981705	0.728577958516725	0.731359077291915	0.996294450541369	0.99614060383497	0.996384461621868	0.99615729564917	0.715258124767182
0.997684933329207	0.999608490517187	0.992357443016575	0.99005813871796	0.98497884282421	0.731217229814704	0.728898095550794	0.731489020938088	0.996131842194228	0.996301879378245	0.996148946945435	0.99600780146809	0.715498284020778
0.99746398137714	0.999037617058655	0.99213516452888	0.989703265836282	0.984593961565576	0.728308403730206	0.726228273120679	0.728781829986827	0.996468614314763	0.996288237909984	0.995990428909849	0.996042344899006	0.712717322142611
0.996657132102405	0.999650978255774	0.992152363882642	0.98985231719123	0.98492424595567	0.731228674133296	0.729072121325713	0.731662596599844	0.99627877657299	0.996277070165083	0.99632134832493	0.996021366302368	0.715358800008923
0.9978322742844	0.99956334243987	0.99219887910336	0.989899548593902	0.98485403362928	0.730602160267075	0.728393273529575	0.730998396845048	0.996433072103687	0.996131275624532	0.996425808849281	0.99617701635128	0.71506454567013
0.997672644746202	0.999541541425202	0.992112085170566	0.989496787525187	0.984465822259614	0.727844555061047	0.725909729252833	0.728238281942278	0.996287457502214	0.99638759139468	0.996484141849577	0.996070962268853	0.713159201049329
0.99800134866964	0.999451782800284	0.992319006701251	0.989959024614072	0.985087123960557	0.729620325038852	0.727399004624008	0.729892315174686	0.996326557164395	0.996259322277865	0.996324862681118	0.99611193249957	0.714645238778033
0.998171339295098	0.99940495599196	0.992340266667528	0.990077193899747	0.985110581133948	0.732916382690659	0.730430268626743	0.733155407319568	0.996105356475986	0.996124047118274	0.996044285656437	0.995772633753657	0.71759841927575
0.998031482346662	0.9996065535225	0.992327508854966	0.99005450294684	0.984994561907343	0.730402507303605	0.728158307271427	0.730811456259255	0.99626531271289	0.996294979079422	0.996205707888045	0.9961414330883	0.714601823882941
0.997319486215898	0.999473216599482	0.99224484641275	0.989924587853672	0.98498926812049	0.730758835998074	0.728452654322184	0.731183338982642	0.99591015674919	0.996080146808956	0.996196298803952	0.995915673569834	0.714930601560556
0.997331188952063	0.99948826232332	0.991833870272634	0.98915459105746	0.983776525533596	0.729185238288292	0.727294190258269	0.72969913969462	0.996275993060447	0.996202354010184	0.99614957709109	0.995733056424065	0.714721514083687
0.997822653018422	0.999665323513498	0.9921980625453	0.98981410876157	0.98490971729659	0.730983507644944	0.728743697271167	0.731369617291244	0.996254402990008	0.996192332639828	0.99633541301114	0.996131165048906	0.715782294111498
0.997382134362058	0.999600194111862	0.992125908568914	0.989926294927865	0.98468437416673	0.730172157031033	0.728128874637069	0.730691926052265	0.996421453395577	0.996403291817957	0.996454226704948	0.996136351767134	0.714080836853667
0.99834021956354	0.99960369857026	0.992248998979601	0.989998475419452	0.98508136047448	0.72969717632711	0.72760499745396	0.73010572985743	0.99601298351925	0.995861110929106	0.995760040650787	0.9961273811307	0.714112639425843
0.99802348136478	0.999544348110983	0.992134075907605	0.989320248582404	0.984477584128699	0.731361036093482	0.72914838313519	0.731644892183889	0.99531239271625	0.995367966673353	0.995585241798164	0.995400614075667	0.716390934913535
0.998261842621896	0.99962293691936	0.992130038301803	0.989956162553635	0.984744651105067	0.730771634969358	0.728395758874962	0.731224734180359	0.996399779220884	0.996285463802548	0.996393716865791	0.996029073534014	0.714912668039301
0.997955796044607	0.999666378599287	0.99210865028665	0.990035872647513	0.98479379546405	0.733669572889312	0.731381904038474	0.734219411223879	0.996460158033627	0.996329729478919	0.996548641689743	0.996223209764564	0.717501334688336
0.997692875487528	0.999044023233413	0.992280902336953	0.990031789129124	0.985169936414724	0.732439113629749	0.730131900140747	0.732848729404035	0.996384857339886	0.99624389377431	0.996416186575866	0.99622962612659	0.716784803698396
0.997672695118465	0.999253124061237	0.992570770900059	0.990545686818785	0.985558627211916	0.732655810587653	0.73028366720126	0.732945246446003	0.99670092039383	0.996586911544684	0.996709818300922	0.996340305263988	0.716672703631724
0.997782273937636	0.99957499539104	0.992267166750884	0.99003022273941	0.984697152836368	0.72971531664854	0.72784973902032	0.730208645901948	0.996544300600167	0.996198343844966	0.99615800888529	0.996284729342223	0.714694419847702
0.998891714497177	0.999618929517572	0.991950871796486	0.989551888446505	0.98420003239885	0.727632896730223	0.72577338010745	0.728236130312846	0.9964263695318	0.996319392915315	0.99646731372875	0.996208549412468	0.712824243109751
0.997978629021563	0.99963901477153	0.99218100597638	0.98968535393526	0.984713907484693	0.72755495895549	0.725546071926728	0.728017170302329	0.996568845464034	0.99658141411534	0.996582832936718	0.996238080867424	0.712613150695507
0.997268290815367	0.999498307793917	0.992496164903735	0.990312469546593	0.985315720236108	0.729455240432175	0.727265468493816	0.729786653320065	0.99659300624829	0.996584880076138	0.996553057656983	0.996446241421381	0.714664928311285
0.998019026794308	0.99929947144819	0.99250021062633	0.990322043663783	0.98547358628347	0.729985511120474	0.727661875774718	0.730318801684616	0.996700436525526	0.996627804843025	0.996642889298454	0.996370180068938	0.71402909653978
0.998822351474706	0.999670927575843	0.992256572474523	0.989852650132694	0.984815693813868	0.728350655136099	0.726464782260907	0.728798453514579	0.995881788334	0.995316066014561	0.995332181695504	0.996087723347478	0.713204667155642
0.997677148883047	0.99954165491557	0.991960062523334	0.98950801821641	0.984217621333436	0.727041806833375	0.725041985331855	0.727546440226252	0.995935500413554	0.996163859825952	0.99628199457209	0.9957384618237	0.712097508030203
0.997893073009066	0.999321316746157	0.992511952825918	0.99042056883386	0.98550321248647	0.730682145465424	0.728456224393452	0.731017329754353	0.996308284810818	0.99634074703198	0.9961705556634	0.996294601176701	0.71539447634658
0.998121237709744	0.999416113409292	0.99240584842898	0.990397013457714	0.985386135072715	0.730802989118237	0.728598579772717	0.731171547828081	0.996462136769307	0.996701210833297	0.99648549404147	0.99658758730441	0.71505107799795
0.997573699608149	0.99935767445451	0.992388160679476	0.990175050854802	0.985181850442221	0.7300150533559	0.727810292027341	0.73041581871021	0.996548439151639	0.9966795678037	0.996666515466354	0.996421782893805	0.71458300992797
0.997788845327314	0.99921812560618	0.991986266399788	0.989937727123292	0.9847220650793	0.729159364423681	0.727000362217465	0.72967068211144	0.996003301782372	0.99643989347466	0.99630679984614	0.996246886985573	0.713194363808698
0.99804470068398	0.999052530265633	0.99195472983355	0.98968856911085	0.984572219429666	0.729351632187369	0.72743860076152	0.730035322462	0.99608230528008	0.995930006756484	0.996514021819647	0.996300479064623	0.713452671599371
0.997486704490993	0.99957543633742	0.992420572000872	0.99005791793086	0.985306393949398	0.732842300413395	0.730360746683768	0.733042928158606	0.996172931813253	0.995903840412483	0.996323094758308	0.996043589654546	0.717076222317874
0.99864044721468	0.999590797895558	0.99252596411434	0.99066010087962	0.985391167833347	0.729443331592086	0.727261389398328	0.729779692475064	0.996573287667944	0.996562896914322	0.996670701250236	0.996497472929632	0.714448813780999
0.998617100948173	0.999367377258483	0.992427615377994	0.990144652521303	0.985195160852276	0.728530438138131	0.72634107747855	0.728828726071261	0.996275904927021	0.996206306560338	0.996297869949088	0.99626177643733	0.713690405712172
0.998109749511753	0.999445869514792	0.99228728695115	0.989902099179294	0.984816622266033	0.730234435027015	0.728009411147013	0.730587578580874	0.996025070103573	0.995939679823167	0.996009452784158	0.996030925479115	0.714513734860091
0.996881671171337	0.999561209822507	0.992324643730098	0.989997366021078	0.985081594055256	0.729963581211115	0.727830638193041	0.730431160615152	0.99612222144901	0.9959094590905	0.996343966852266	0.996166499849692	0.71419600712965
