# Supplementary material for: Empirical comparison of cross-platform normalization methods for gene expression data
Source: BMC Bioinformatics. 2011 Dec 7;12:467. doi: 10.1186/1471-2105-12-467 (PMC3314675; doi:10.1186/1471-2105-12-467)
Supplement: Additional file 4 — Raw bootstrap results for all statistics presented. [file 1471-2105-12-467-S4.zip › bootstraps/figure4/equal_AFX_AG1_rsquare_boxplot.pdf.csv]

resample.1	resample.2	dwd	eb..par.	gq	mrs	qn	distran	xpn3	xpn6	xpn9	xpn_mod6.	no.norm
0.999278891764217	0.997748736665624	0.989686490788543	0.994961626766716	0.988019444424096	0.776822590812447	0.770517517814545	0.776523169245588	0.997651232444203	0.997731842418243	0.997696129345777	0.997557744373118	0.762411250641108
0.999216834387985	0.99914556069483	0.98964721159722	0.994913360756408	0.98779145096271	0.774941884719162	0.768248535571016	0.77455385762847	0.997790979780662	0.99770943115272	0.997681887092487	0.997808080737207	0.76010982798292
0.999156207359202	0.997991824204385	0.99000181550561	0.995157955903974	0.9881117508552	0.779274518954667	0.772347213969222	0.77901082257199	0.997898870718182	0.99777749922889	0.997905197052017	0.99746013565791	0.764103011006557
0.999343822542106	0.998839280585302	0.990465291364666	0.995469494821374	0.988631067042418	0.779955613819422	0.77282550616312	0.779567196619839	0.998353754947879	0.998230932779277	0.998283262714158	0.998013212438784	0.764613931356326
0.99956058771072	0.998921437321285	0.989603503936816	0.994844067202967	0.987285422379558	0.776349635001329	0.769868443969647	0.775994825324494	0.997758187351552	0.997605367918828	0.997681456694949	0.99757413779218	0.76176016033748
0.999241584684654	0.999252680049102	0.989147153400817	0.99434071854948	0.987152455370488	0.777847314234063	0.771154682623547	0.77753786946714	0.99731153534243	0.997357130499437	0.997417594313527	0.997239368207906	0.76324060346675
0.999327462046058	0.998615850755165	0.989836416669176	0.995276599246652	0.988101568715376	0.777167522533315	0.77074362980165	0.776776555445713	0.998058775416788	0.997955521347097	0.997867674783072	0.997920712314436	0.762561402381775
0.999504509923222	0.99880962125127	0.989639539614527	0.994962756369244	0.9879104813751	0.776225938389316	0.769214321152269	0.775872355861106	0.997974898573971	0.998016451402703	0.997960186259588	0.997860101214795	0.760574623700325
0.999591431032885	0.998937281867334	0.990014162898937	0.995231709204255	0.988344582827998	0.777866702643156	0.770897779738938	0.777573781679497	0.99802875177019	0.998087384765546	0.998041572824264	0.99770233800801	0.762572128829523
0.99924712872922	0.999238563823938	0.989245428644725	0.994823366780804	0.987392806921038	0.776262538162897	0.769719446613372	0.775895033895587	0.99805235604137	0.997880533537058	0.997884932998184	0.997849974568147	0.761475340507109
0.999325624628736	0.998914723286922	0.990106602760521	0.995178146103044	0.988664393399468	0.777128348931131	0.770105072450798	0.776818252792783	0.997952192888138	0.998071055539189	0.997998313407054	0.997964046389337	0.761746501618608
0.999275425305907	0.999104038337646	0.98998763682873	0.99533599882607	0.988429275284787	0.776787111378497	0.769879933950607	0.776482910514953	0.99808367413164	0.99807781852259	0.997896356099272	0.997791074082307	0.761573347928768
0.99958008592441	0.998575724289698	0.989781006055565	0.99478858534326	0.987661231833294	0.780086801627379	0.773321355170523	0.779873243674256	0.997708568985006	0.997444794278206	0.997522113380722	0.997443670163462	0.764997569495548
0.999520785459843	0.998657709396893	0.99033984452574	0.995441404681478	0.988538866619832	0.778236118313346	0.771222163134863	0.777907508130043	0.99818554294204	0.998207424141643	0.9981435334301	0.998040458677864	0.762691046028666
0.998489757201983	0.99915054686995	0.989563099153096	0.994915932198254	0.987708503712336	0.778260506137253	0.771559914503692	0.77800640532102	0.99780582632317	0.997727491764175	0.997937746402332	0.997731219952475	0.763269883121664
0.99939992869827	0.999371376665321	0.990440922427893	0.99539056176884	0.98855644281597	0.77945985607098	0.772749812134297	0.779156108074122	0.998077317985798	0.997940683706594	0.997920693208036	0.997894995803462	0.76466757136054
0.999552069815178	0.99817739884682	0.989668654092296	0.99488423305207	0.987824122638795	0.777362981150054	0.77051769546841	0.77705465918007	0.99775520643827	0.997700013222338	0.997820838704733	0.997675932972585	0.7620646338929
0.999346057864624	0.999054134036207	0.99006767588823	0.995407326057348	0.988376622846898	0.776307440840103	0.769388342566007	0.776071357198122	0.998169485495347	0.998105830277082	0.99816212502808	0.997939363806285	0.760843028403238
0.998840901446535	0.998804136111582	0.989583316943584	0.994614951198395	0.987807041008472	0.778819524177	0.772319524887607	0.778493215783287	0.997510530032797	0.997478885600695	0.99769188148666	0.997453926617974	0.764085103888999
0.999241062996436	0.998779560328283	0.989401021912074	0.995022034975866	0.98769062084765	0.775822669106117	0.769197362827777	0.775481026096458	0.998021988216912	0.997964089622035	0.997874409546226	0.99800187241828	0.760519835810816
0.999383365378204	0.998715076803908	0.989832009771198	0.995042016745638	0.988379831181985	0.777188876445847	0.770701787855596	0.776786353799498	0.997954116210295	0.997771466518136	0.99794796644124	0.997358358595554	0.762551775405908
0.99918927609083	0.998089657237883	0.989660302366203	0.995099671636566	0.98821659121153	0.778129133354649	0.771096994341608	0.777891618545082	0.99774917081045	0.997670763341488	0.997841249087513	0.997789408383277	0.762722652582452
0.99953933497632	0.998993706202958	0.990124521988975	0.995031342238766	0.988508531338736	0.780488875766004	0.773730445999428	0.780177799499424	0.997732468927642	0.99750812041161	0.99769473281286	0.99750176565694	0.76551774509482
0.999377243163608	0.99834948375179	0.990025854179657	0.995190230346258	0.987931884946178	0.77929813937883	0.772708918422793	0.778939225578288	0.998184727692306	0.99800475445365	0.998075858431086	0.998098807057296	0.765077884078121
0.999013643719924	0.998477427432296	0.989732379889246	0.995134368991708	0.98773817143616	0.776708213989139	0.77003426503627	0.77643644906614	0.997840589153564	0.997802670835887	0.997944973510912	0.9978199465064	0.762027783624243
0.999296287466704	0.998898480337	0.98907083520162	0.994537792612236	0.987617572863468	0.775478437660449	0.769061480261653	0.775108229866739	0.99756825154486	0.99759623237159	0.997544691075568	0.99750732927652	0.760860095634263
0.999428790298897	0.998413515593353	0.99009499735804	0.995425025468435	0.98875779100485	0.777617372933227	0.770750091431873	0.77734275101313	0.998093364944445	0.998162908647796	0.998074239066418	0.997886256596519	0.76227004314126
0.99931338893381	0.99930108625021	0.990064980772024	0.99536045544938	0.988092889988974	0.776816948263764	0.77046440258494	0.776375134495642	0.998285978254274	0.998225583499015	0.998259014457277	0.998032357576276	0.76251922600633
0.999538324190298	0.998694236177865	0.99022481503312	0.995444001660266	0.988179038798854	0.778105557415512	0.771460609550307	0.777737565086383	0.998113259903772	0.997995360025847	0.998188017716455	0.998067182139445	0.763549354481088
0.999447926835753	0.998031804841404	0.989846442237266	0.995106466805945	0.98852260042816	0.776460021103798	0.76920536010625	0.776146010236069	0.997775019126107	0.997734187275738	0.997706587193064	0.997499888433217	0.76041674953047
0.999426502025765	0.998303986402862	0.990194605421784	0.995472656358645	0.988503913965757	0.777048966913987	0.770077862885641	0.776697385998031	0.998072551889302	0.99790973451885	0.997986139517578	0.997896163604677	0.761843281545061
0.998928863760396	0.997779521693324	0.989774369439535	0.9949243960315	0.98777056857439	0.778727174057662	0.772006918852756	0.778329949722079	0.998077712545974	0.997988983576558	0.998019261123153	0.997600427674884	0.76403061743872
0.997764987361145	0.998655326921272	0.990028655400885	0.9953527159967	0.988347150196788	0.776871836609405	0.76978804470455	0.776618974974238	0.99788418795875	0.997843248678447	0.997897380148642	0.9977392930575	0.761271740057216
0.999469079391092	0.99919877559256	0.9903046044463	0.995467986516855	0.988526733280986	0.77685481637706	0.769960275314148	0.776592899584588	0.998125363277099	0.998017531073329	0.998161418649556	0.99807976095951	0.761538095864345
0.99958639571319	0.998118070022848	0.989755166186005	0.995140271637214	0.987864607909772	0.777436416621208	0.770766379988959	0.777155549420188	0.997858982726403	0.99779968274159	0.997873680427475	0.997862465781013	0.762759572040032
0.999354425173505	0.998945419224353	0.989829733722042	0.99498456874349	0.987866759495658	0.777413408281979	0.770669823799014	0.777088820360407	0.997655170732306	0.997681190201168	0.997693086988962	0.997353406580805	0.76248137885679
0.99950989189315	0.998652104826528	0.990177066156703	0.99546527711769	0.988709264535876	0.777990236239085	0.771381908777052	0.777586187766336	0.998116692094594	0.997991790617104	0.998078225660732	0.997975239556164	0.7631889414653
0.999557968912952	0.999201647137597	0.990482764831482	0.99555541971945	0.988601556443506	0.778724794347532	0.772255375982364	0.77833831767982	0.99837649333939	0.99831790937265	0.998287039348932	0.998147479331546	0.764672573486403
0.999458196362316	0.998297458835368	0.99007089163846	0.995327518995528	0.988462252605384	0.776921376986275	0.770057000831099	0.776582544626465	0.997972709556273	0.997900404675324	0.997979794107313	0.99785741110387	0.761799312776302
0.99943615920147	0.99868716946714	0.989465917072425	0.994602046716371	0.987343013363948	0.776598042438177	0.76985977852758	0.776239072917986	0.997532797887738	0.997406024672694	0.997557018308213	0.997511844498007	0.761670107567731
0.999131871527753	0.998613950614997	0.98921029822345	0.994734092343966	0.987619175836807	0.776440281380898	0.769704719599996	0.776096305641018	0.99764154124606	0.997395803770661	0.997614297228265	0.997500959241483	0.761064829661204
0.999551458663604	0.998859161859175	0.99011661055471	0.995217446048932	0.988249908721577	0.77696021690386	0.770184903001593	0.776571404791013	0.997881955212533	0.997761402067466	0.99799555542169	0.997682670029306	0.762154400570665
0.999479476982478	0.998926384573155	0.990359563648593	0.995443057519339	0.988485375949524	0.779088425850661	0.772460533432805	0.77869384676618	0.998048619323594	0.998048401599638	0.998152316037497	0.997739426053527	0.764292463702596
0.999171824583525	0.99882851774974	0.989424399742437	0.994802755427754	0.987170122238575	0.777188643526017	0.770645427536992	0.776878341057675	0.997657132235955	0.99773557291668	0.997699462704647	0.997365813333024	0.762723017961178
0.999100943724622	0.99881203736758	0.9901812470466	0.995301539162502	0.988218123085357	0.776507054295058	0.769689200664151	0.776130175946679	0.997785027048612	0.997680246938895	0.997844216320976	0.99773202489481	0.761495799871573
0.999073094110416	0.999069859082884	0.989528159460612	0.99494319871613	0.987703432215032	0.775532074201092	0.768699592863536	0.775299424921112	0.998050422536253	0.99799960573266	0.99797142642926	0.99782545388274	0.760018698636733
0.99940806838421	0.999202749583582	0.990174018414745	0.995349413581266	0.988404181577636	0.779079654765653	0.772210775643309	0.778773005102441	0.998186214719325	0.998025402640246	0.997979342127531	0.99783337878853	0.763918980006226
0.998709971241838	0.998852172180704	0.989710646843394	0.994943303434515	0.987643713486714	0.777333179673497	0.770848060277166	0.776981285924267	0.99787036871549	0.99790447137543	0.99796053890781	0.997641973408615	0.762846009540987
0.99952468137781	0.998895833642717	0.989883174646402	0.994891427294263	0.988063941071047	0.777352515307981	0.770899979813717	0.776989050665139	0.99787007079859	0.997929794975145	0.997920627456765	0.99750210933603	0.762820831970703
0.999347075721395	0.999062469480342	0.989556916307016	0.99479888104469	0.987712478401471	0.777460403026389	0.77083048046179	0.777145602066064	0.997473541949321	0.99749173314029	0.997491898435733	0.997413959586303	0.762653707136555
0.99963291164452	0.99856097053134	0.990092486371032	0.995286138822382	0.98796521699924	0.778262795397138	0.77173235612972	0.777908389516553	0.998067039808804	0.998081926634448	0.998040766423517	0.99803730349395	0.763992174706508
0.999130765457843	0.998195394803626	0.989962296437442	0.995317734002806	0.988335604468945	0.777298898631819	0.770347876464096	0.77694076532516	0.998122251993778	0.99811404300114	0.998135372442264	0.997899222192316	0.76201702329792
0.99937887741496	0.998214695565916	0.989613083010482	0.995015103312822	0.988041322213718	0.776370859802094	0.769557209095044	0.77600364684692	0.997887285518388	0.997824248066817	0.997802088171245	0.997774261853797	0.761376713840853
0.99936065034432	0.998745769391422	0.989613535879962	0.995090442078034	0.98778023734774	0.776647889155249	0.770045735573655	0.77626933230128	0.99814538625633	0.998133090870232	0.998144177102996	0.998042762272292	0.762213935956469
0.999190249619938	0.997707238339638	0.989688542783508	0.994841457293522	0.98780451872562	0.778185190861443	0.771157332076121	0.777944326589594	0.997576853717681	0.997374065072018	0.997670342513167	0.997398957430852	0.762714856590011
0.99940356649573	0.998370820114512	0.990027920830384	0.995297339733602	0.988369969312128	0.77670217967693	0.76973152270634	0.776352455153059	0.997773647294878	0.997764778763315	0.997765753899187	0.99773825855116	0.761350320338973
0.99893293126126	0.998705865105336	0.98951765350184	0.99502547328764	0.987580878893686	0.77745259678294	0.770656823786705	0.777111200073777	0.998070619667288	0.998191379739304	0.998114092558282	0.997931559894012	0.762698081294953
0.999443921591853	0.997575685713327	0.989591470135796	0.994742513125564	0.98770746686524	0.778930041927765	0.772160668905974	0.778491365406047	0.997580445157219	0.997711710870693	0.997783276337121	0.9976056963593	0.763998847526543
0.999104111866424	0.998612846509953	0.989977141899392	0.995335460634247	0.988454078727335	0.778095099505434	0.771392799217328	0.777837170179148	0.99813274921839	0.997978270962197	0.998068279400823	0.998036307403487	0.763228677760398
0.998879034209627	0.998176282399394	0.99011509911665	0.995372322036318	0.98855044335758	0.777903210983828	0.770820736909718	0.777581600428817	0.99799594079997	0.997827959959862	0.997929880587108	0.997895567880404	0.762643934844949
0.99947653639494	0.999211405613752	0.989987882316365	0.99511979667881	0.987848851781123	0.77782716828723	0.771272762955092	0.777512787976217	0.998081754983737	0.99806526922662	0.99800409972075	0.997787233216758	0.763471274614162
0.999104980321766	0.99792796460718	0.99011341712422	0.995488668611199	0.988226771884086	0.777990804497134	0.771121717183364	0.777627490222035	0.9983165509265	0.99835073513031	0.998404616464117	0.998366007769325	0.763079071694887
0.999284174178356	0.999215329773323	0.990352685381632	0.99549328591363	0.988609545596828	0.77822550245935	0.7715550698492	0.777800083268093	0.998145063851026	0.998177053404514	0.998149871262924	0.997872704402712	0.763667327812929
0.999217637105635	0.998498707101275	0.990142475564228	0.995168162810056	0.988035005808616	0.778367773999358	0.771367587709183	0.77810489659283	0.998060978766102	0.997902331779686	0.997870178221085	0.997605090676219	0.763233965152548
0.99942662900716	0.998627161497994	0.98966881616898	0.994915462477062	0.987785488608843	0.776465684297546	0.76997293094256	0.776096651599481	0.998044395391962	0.997985211112595	0.997889896080874	0.997746712548293	0.761884490471744
0.999429420766152	0.998998348864743	0.989536826288566	0.99495978857165	0.987609960927498	0.775059299453965	0.768176238739789	0.774751449162867	0.9977269072142	0.99780490976005	0.997799652840394	0.99773149875088	0.759492716338174
0.999046067392165	0.998071127801907	0.989906012032263	0.99509808632434	0.98793084085317	0.778473328062586	0.77125485866724	0.778240393584291	0.997849597850705	0.99786318766186	0.997907760204399	0.997648123238515	0.762645789220366
0.99936105366595	0.999152365698288	0.990094477089576	0.995362032108546	0.988317890942848	0.777191141945223	0.770085939345727	0.776869902853643	0.998244974288193	0.998164242234845	0.998209043391275	0.998058281626735	0.761411303293538
0.999568026950182	0.99775974894089	0.989302831293763	0.99475980026849	0.987636502648835	0.777012773470188	0.770161545994767	0.776738120367457	0.997740348512823	0.997712752676614	0.997696670696798	0.997716446909673	0.761876918756524
0.999448686483692	0.99864459501077	0.98931285270284	0.994760098453995	0.9876051700291	0.777403580435983	0.770782535785763	0.777109249952552	0.997501024196125	0.997482250483295	0.99753382466789	0.99731198348711	0.762565431557914
0.999489562036044	0.998843346652706	0.989714160655321	0.995268873684592	0.987685819701564	0.776654919445637	0.770280434117147	0.776430317054652	0.998109342619997	0.998087283592806	0.99825336743039	0.99803337333123	0.762221856882536
0.999392065918133	0.998192369426354	0.98986314362649	0.995106967844722	0.987977097601145	0.778395033389484	0.771841344658737	0.778063140842465	0.998252543507042	0.998043183171378	0.9980996209484	0.998022249923543	0.763927877642007
0.99919978010448	0.999219244912173	0.989477274338371	0.994828599543916	0.987421063822622	0.77589047297874	0.769325889296834	0.775538345769978	0.997824729924205	0.99780686815856	0.998021918764032	0.99765036224105	0.761134682901271
0.999406228106829	0.998686244453408	0.99010589893427	0.995208477149095	0.98841144350922	0.778512733709986	0.772082065613944	0.778093660426066	0.998164111600068	0.99799932838535	0.997904589864557	0.997602384728579	0.763929305200172
0.998919796111231	0.998936785180197	0.990013025392042	0.995006985084635	0.988598709980537	0.779569816803917	0.772603999523209	0.77930071796522	0.997818182864785	0.997899177555633	0.997968708754756	0.997657274117185	0.764119239858557
0.99933358553635	0.999056112416745	0.990250232463926	0.995457011521348	0.988506100777958	0.778626327177779	0.771595260938644	0.778312918549485	0.99794358375385	0.99795168837983	0.997967381943888	0.99744431242978	0.763272890221447
0.999251891340417	0.998721844355158	0.9892465250059	0.994743553729545	0.987283928649526	0.775125011185711	0.768477202946894	0.774778309797224	0.997635884028814	0.997633664143064	0.997594515832963	0.997636998861468	0.76052648071605
0.999291120662164	0.99931622995472	0.989449390521488	0.994846929991041	0.987564587894772	0.778939885887624	0.772699200356487	0.778603894918906	0.997790737266897	0.997647389873104	0.997893702281062	0.997607996087012	0.764752284599865
0.999188739852392	0.998800307529595	0.99014092449616	0.9953139441052	0.98832792018807	0.775858068660068	0.768964791619711	0.775478954456421	0.997942413072663	0.99791240634164	0.997967949417412	0.997813683786814	0.760818236591274
0.999502693595682	0.99880858444786	0.989444178066194	0.994856056324828	0.98796989946489	0.775964156837683	0.768659886003176	0.775622257812562	0.99776659765969	0.99783708054181	0.997800777945986	0.997734334465321	0.760065356927034
0.99919729408134	0.998179175937807	0.989607241824222	0.99489576754373	0.98786783332049	0.778565357424722	0.771877715199861	0.778269845624162	0.997855293375583	0.997805345674871	0.997804162484534	0.997679380643592	0.763859701861402
0.998970134346418	0.998463381955671	0.989474973589822	0.994848294571073	0.98765573366384	0.775664783312684	0.768930404735295	0.775345239485299	0.997631699793268	0.997575340929716	0.997500345274221	0.997659020986085	0.760342891478503
0.999169305901134	0.999121734493998	0.989072630266394	0.994378839348378	0.98723166917852	0.776225883747065	0.769660159463215	0.775895506806227	0.99733847483384	0.997327341997865	0.997156180741636	0.997195863044077	0.761205238217932
0.999488732515331	0.998878632670294	0.990175074774103	0.99524563420674	0.98828118743113	0.777539197473535	0.771000751316618	0.777139491932746	0.998234056990327	0.99810121217952	0.99808614376862	0.998003321217476	0.763060621246717
0.999376953310453	0.998830549835875	0.990515107312628	0.995542879892397	0.98877093223118	0.778696017984262	0.77142440471478	0.778409763014519	0.998161068808894	0.997989944564382	0.998140823154256	0.997845662022249	0.762833265479366
0.999425999598244	0.998974412775054	0.989401111124664	0.994843321688802	0.98813830165321	0.778798754156987	0.771664578304673	0.778538134271949	0.99769084697935	0.997956308301082	0.99789237801132	0.997477794478296	0.762662938545483
0.999119006729626	0.99858217522201	0.990190977182528	0.99524817965838	0.988463416842713	0.77974100788584	0.772587653705216	0.779383481721377	0.997920405311938	0.997916654309564	0.997997501729692	0.99791549680474	0.764371287366542
0.999462664346576	0.998945645176347	0.989951867078757	0.995197895417398	0.98774228763184	0.778606699815104	0.771881970849064	0.778315702795215	0.998157965632129	0.99809363787318	0.998207309690104	0.998115817137898	0.763979671524328
0.998354988337287	0.998317968832204	0.990140128118285	0.995453581266032	0.988467482023937	0.777692014167645	0.770937395297846	0.7773675753961	0.998093343100986	0.99790148466321	0.9979904536907	0.99795978918356	0.762759353955991
0.998955972487765	0.998631469822649	0.989545058658208	0.99505611641045	0.98762051054141	0.77508886638877	0.76838913573537	0.774691815566274	0.997881615143942	0.99787137150813	0.997993994204646	0.997949658288366	0.760150730205673
0.99937660282262	0.999143344198934	0.989858399283784	0.99517957121416	0.98806192552552	0.776582251636	0.770071481390306	0.776254780213779	0.998077028438858	0.998033382890254	0.998092557364037	0.99794286439518	0.761696357605375
0.999548147802387	0.99892107932027	0.98976305505856	0.995110801308732	0.987823763299847	0.778015631254864	0.771183497766773	0.777715394939241	0.997973403027945	0.99785098272469	0.997867423229942	0.997858140362932	0.762865115053557
0.999393891293533	0.998904504421685	0.989548197079744	0.994962063489871	0.98786154916129	0.776544634577798	0.769685554921466	0.7762506176051	0.997770498003586	0.99754966438472	0.997869111077924	0.99754077375184	0.761357806661868
0.999651397590599	0.998556012933782	0.990553997601637	0.99560479682108	0.989119240046416	0.777703703061301	0.770737994225823	0.77731422150584	0.998253350070358	0.998262033510697	0.998257540459395	0.998074181698156	0.762644447023318
0.999485526790037	0.9986958253317	0.9902395719137	0.995533016492078	0.988589290227779	0.7779628420379	0.770868249215076	0.777726482073009	0.998291424997767	0.998169554774747	0.99822385389338	0.998079759265345	0.762448530397881
0.999426716342262	0.99807599271024	0.99031120677295	0.995554440452872	0.988685060592294	0.776875590803984	0.770036791827437	0.776547623710801	0.998153634165913	0.998117161422712	0.99816933119979	0.997910551379844	0.761734388124779
0.999240236449636	0.998894611813145	0.989744011614169	0.99488288707355	0.98757617890716	0.777543881988932	0.770984637141673	0.777316402015557	0.997678474122592	0.997716142228553	0.997781096642605	0.997612873155542	0.762976223129435
0.999351164852035	0.998559907622287	0.9904913156448	0.9955977813631	0.988690469161579	0.780826006090217	0.773977847258624	0.780545679364486	0.99822366523305	0.99832369004033	0.99819890372765	0.998076362911707	0.76580103541831
0.99902367614424	0.999162217759704	0.98990477670947	0.995056204970348	0.987484266463239	0.779180292505476	0.772625258200993	0.778765833954927	0.99801327244433	0.99797375325636	0.997920342894178	0.99778505945058	0.765066166555225
0.99959545777771	0.998828880299615	0.989695297337079	0.994750262656433	0.987659506402648	0.779794492791346	0.773216603515046	0.779532875536878	0.997523069155446	0.997556687384238	0.997587266592378	0.997596591435385	0.765132227324853
0.998144813153374	0.998320705046063	0.989177864873677	0.99458731727312	0.98738504083407	0.778212338329989	0.771597131499873	0.777969252539214	0.997509569357826	0.997579476225875	0.997659811813813	0.997449990065442	0.763191466788933
0.999287909247546	0.99875038308698	0.98999584321275	0.995257128331023	0.987921446745524	0.77816757708742	0.771549926113399	0.777891241874919	0.9980530567285	0.99813954026596	0.998113448707368	0.997989499033418	0.763597299798586
0.999033711655845	0.99861205486962	0.989830626760266	0.995101308113464	0.988495562807997	0.777737660271356	0.770633134459611	0.777489555662944	0.997746695871363	0.997693002281373	0.997684898455056	0.997467591713568	0.762268603704455
0.999426082965038	0.998268289882609	0.990297944689204	0.995439666335	0.988545916692213	0.778608189748241	0.77162279902431	0.778290243224996	0.998131567125188	0.997992035698122	0.99810016832096	0.997981930534226	0.763337933862659
0.999326977869294	0.999033355412613	0.989608786783946	0.994981734667844	0.987993217777223	0.777323087369671	0.770405386329748	0.776963675732754	0.99799033023783	0.997852420815141	0.99784561591519	0.997574942064628	0.762423354050391
0.999336493296724	0.998744207635275	0.989426944404422	0.99488418030678	0.987790940995914	0.777598662999097	0.771036523492893	0.777214918577282	0.997832666667513	0.997657296501227	0.997772805347069	0.997643864851398	0.762646632293517
0.999611265980875	0.998166771035732	0.98938785171329	0.994886147615441	0.987785710924954	0.776755829141306	0.769692747727612	0.776510896309923	0.997843990538576	0.997833207119705	0.997882753583631	0.99772550673904	0.760865232447826
0.99892653348724	0.998696113934604	0.989711018314513	0.995132074074865	0.987729702295275	0.778280550476902	0.771601154098275	0.778010876530253	0.9980612379053	0.998031451358421	0.997941570209674	0.997949709657662	0.763489811902615
0.999512270829461	0.997684607943472	0.989541406524632	0.994929780160411	0.98774496188618	0.777781188528596	0.770892972130825	0.777432375214494	0.997610363833419	0.997717230129646	0.997757803550397	0.997660955149102	0.762656186288691
0.999500796526692	0.998701010529153	0.989305100547335	0.994913612768053	0.98767222283518	0.776200085082566	0.76914987603092	0.776003324516863	0.99785983958276	0.997865127265118	0.997811486667131	0.997776236188196	0.760460159398497
0.999066851469198	0.998779220910374	0.990002318653103	0.995299608075704	0.98825628857634	0.776673124299935	0.769766977885688	0.776319702705196	0.998083406726984	0.998036545668478	0.99810144816534	0.997907817201245	0.761684024355182
0.999486149435095	0.998665788486666	0.99018374147362	0.99543924197464	0.98849633845462	0.777387736198742	0.770278071117652	0.777081817190456	0.9981973690442	0.99804744390734	0.998170258452342	0.998052388484438	0.761729706652851
0.999515818889523	0.999086741158473	0.990303082879787	0.995527573488508	0.98866194784172	0.779592042759712	0.772645876098795	0.779204480937415	0.998044056760095	0.998000298417476	0.998060441720455	0.9978629462233	0.764671209624968
0.99937725838679	0.997689077247012	0.98928353483318	0.994719580854425	0.987436377470398	0.77762295114851	0.770874896113278	0.777399538849051	0.997485936621453	0.997613826993008	0.997509785755621	0.997441321282697	0.76212178749943
0.999400249431693	0.999076911103968	0.989930231937446	0.995326174809654	0.988331158325803	0.777622830324005	0.770824306284145	0.777294850081423	0.998085430219568	0.99783342202561	0.997995918061595	0.997731513975111	0.762479514495467
0.999111036639271	0.9981832397529	0.989446233916317	0.99510196612107	0.987523837126908	0.774453109592846	0.768058618104434	0.774226631969491	0.997880629781809	0.99789046343551	0.9978918292331	0.997655513343656	0.759846183381522
0.99961937282924	0.999280091702354	0.989781814869731	0.99511228476101	0.987789347856077	0.776495144082014	0.769739184697213	0.776126569903464	0.997734268340777	0.99764250789668	0.997664706916899	0.997608721349178	0.76152619271932
0.999503191898834	0.998347676936989	0.989771362562224	0.995083315961466	0.988015970523469	0.77619659856019	0.76912309042313	0.775900281233702	0.997809954333171	0.997640899309512	0.997849351343487	0.997637517327607	0.760487173081276
0.99948144825396	0.997761051561057	0.989746130894077	0.994970803624351	0.987897246681037	0.778143149897874	0.771463580512194	0.777730893034657	0.997839684273674	0.997813649780808	0.99785466264698	0.997716053913454	0.763378611067672
0.998901820286474	0.999088196616676	0.98946811975984	0.99484742944699	0.98792174202549	0.779203749817729	0.77217758060168	0.77901497463681	0.997706984078917	0.997544169941216	0.997742337877505	0.997250608538672	0.763600912480546
0.99894348283627	0.99856398366629	0.99011934837489	0.995231377695642	0.988451030183648	0.777477676808032	0.77099432818738	0.77716354037504	0.997801273808154	0.997882982564455	0.997902780845773	0.997736048951113	0.763099032920117
0.999504879148994	0.998994953361954	0.989873685851508	0.9952077873696	0.988511651105328	0.777179946371944	0.770172487571376	0.77683024829717	0.99800485353964	0.997928947893792	0.997984868741322	0.997645552650552	0.761824052984524
0.99922176508879	0.997970716474754	0.989073518497777	0.99467754385558	0.987531547110756	0.775072859497442	0.76819690674964	0.774801760937552	0.997692439822182	0.997567641453996	0.997739781920138	0.997496889774642	0.759524416842278
0.99952669221347	0.998784933335252	0.990069936929067	0.995221369821615	0.988061134272885	0.777928013391218	0.771296880532548	0.777578835967056	0.99791933122569	0.99803959648753	0.997868739525355	0.997245327079772	0.763251459993064
0.999223322348899	0.998878642249393	0.990107225137104	0.995405752091566	0.988297841633337	0.77905023722387	0.772137851433976	0.778773638285416	0.99808816822463	0.99800046476209	0.99825306060218	0.998026881135182	0.7636497044331
0.998709698830865	0.99824771035305	0.989857365227443	0.99514851782533	0.987974523074335	0.776578727698082	0.770286394480667	0.776217466830524	0.997889701184158	0.997876219184	0.99800757705182	0.996871093764478	0.761875087974248
0.998872826769394	0.998925793391994	0.9898329558649	0.994922438603212	0.987891159176106	0.77731661118945	0.770564673113745	0.776888354883012	0.997750321530773	0.997790217600271	0.99782302978871	0.99741719372838	0.762505700599929
0.99950575623175	0.998387086514909	0.990003293281364	0.995013911777256	0.987976967740032	0.778283575167538	0.771369664852288	0.777901258414913	0.997824247523751	0.997850925152685	0.997897563860864	0.9977299817325	0.763001852273531
0.999113054431945	0.99914054585705	0.99003528480408	0.995071274134772	0.988370541085524	0.779252894040962	0.772070445603388	0.778905347898539	0.997906214722116	0.997962130817458	0.99786098454839	0.997642286359075	0.763523459300703
0.999584181253062	0.998260622432676	0.990272504127175	0.995593434506921	0.988721647032668	0.77620385109915	0.769593167792672	0.775778752453639	0.998286925793214	0.998313611275948	0.998300506855056	0.998036144338518	0.761632774259226
0.999503870625898	0.99875324395768	0.990038540842834	0.995364743785481	0.988609011685633	0.777377651912305	0.770495856272859	0.776969022708409	0.998055799018513	0.99801473392994	0.998092189922418	0.997831333988074	0.762234110229718
0.99880956071065	0.998999096194942	0.98967192897315	0.995118594799955	0.987977248760487	0.775858752320075	0.769200779167902	0.77555750681704	0.99786158432364	0.997678299523369	0.997809080286834	0.99778848573798	0.760979847793549
0.99922677615228	0.999062735956566	0.989635033769257	0.994983963777612	0.98777876085574	0.779229447053354	0.772519134000064	0.77895604434854	0.997877722479082	0.997816797066566	0.997984225706775	0.997572563262212	0.764300652227999
0.9992751327592	0.999483614396413	0.990014839504356	0.995291129991292	0.987957608177595	0.777953829564275	0.771166210118368	0.77764612399401	0.997912715019518	0.997802486249174	0.997691714794043	0.997778904046276	0.763166739984088
0.99948272807838	0.998691654139327	0.989806557135018	0.994886692532567	0.988288862718783	0.778285973391626	0.771313737025448	0.777857377228026	0.997774883446551	0.997745478714316	0.997845920897465	0.997642543726618	0.763260285026402
0.999624150714264	0.99887781712316	0.989708914844702	0.994859585265307	0.987985681363555	0.778508729848362	0.77163911767772	0.77817235893051	0.997672721958529	0.997574131570576	0.99767352419972	0.997452122519944	0.762953819075523
0.999429251334432	0.998588213577204	0.990105897683471	0.995209156609103	0.988207919453192	0.77781933547271	0.770843748166488	0.77747890698028	0.998037704147096	0.998033793857198	0.998059827570816	0.997856052114758	0.762675522188704
0.99936696733667	0.99861899827014	0.989830728025134	0.995205920750656	0.988055615474887	0.776524276508313	0.769951104166237	0.776247617714431	0.998130774927185	0.998159011855946	0.998137213643759	0.997738386876397	0.761755853184156
0.999089238581399	0.998381575112835	0.990191671113402	0.995240106381771	0.98871647561866	0.779014688738778	0.771789667936429	0.778736779862862	0.997988622080995	0.99796383030157	0.99800768289763	0.9976169504671	0.763540609161344
0.999490959011404	0.999304646369626	0.989981601453676	0.99509077379697	0.988557451353804	0.777943139611523	0.770845954484153	0.77754220982301	0.997835266788543	0.997774161649422	0.997837124193958	0.997484959948044	0.762350008664233
0.999376000456377	0.99874768462548	0.989851568431865	0.995124334798749	0.987866074924188	0.775575753320941	0.769232554808122	0.775197965730137	0.997923548457597	0.998099839262433	0.998089340208524	0.99783672828858	0.761149209630687
0.999217266340555	0.999268703830007	0.98998787076882	0.995453273553284	0.98813339941255	0.776234165588755	0.769348243633286	0.775958960597099	0.998304920605452	0.998287706594873	0.99812459433011	0.99813940946171	0.761021687563078
0.999385862283732	0.99811559641517	0.990274542081813	0.995515936353953	0.988442899658531	0.77809292534576	0.771394987572012	0.777780727708126	0.998289136876308	0.998123039842143	0.998183789551077	0.997725302814428	0.763322606283395
0.999482491937603	0.998634820999848	0.989372200349183	0.99486150093339	0.98756134027873	0.777683905353618	0.770962117616439	0.777328697337558	0.99798897754906	0.997804304156284	0.99796924973402	0.9975071572388	0.76274039498596
0.998840510269312	0.998713538988926	0.98924981783992	0.99476071983959	0.9876506761805	0.777102268395984	0.770282579213482	0.776841362390933	0.997528091658758	0.997452750373952	0.997509974643134	0.997407901061552	0.761696570680132
0.99878131382559	0.997605749610488	0.989953370600609	0.995277148469912	0.988292841555448	0.775705716545845	0.768856736444327	0.775303642131583	0.998000109140665	0.9979330878106	0.997902906076725	0.99784430178424	0.760507140308589
0.999268495227004	0.999055362832387	0.990119666782525	0.995406756223737	0.988306531485225	0.776130109933435	0.769374569177397	0.77588409928506	0.99833636808195	0.9983032623262	0.998111856560872	0.997859904856666	0.761162800134059
0.999271118732062	0.997675065257715	0.990113695910596	0.995345635542658	0.988134335126336	0.776939092386932	0.770683363124332	0.776480910602135	0.997996642102247	0.998057655386767	0.99805553974655	0.997994328396133	0.76288769190354
0.999354506675292	0.998641522109753	0.990189450972487	0.995363385918547	0.988263976732847	0.77946233112358	0.77279967556354	0.779156378014377	0.998067576275923	0.998094034834189	0.99820452268027	0.99798977780715	0.764800584276796
0.999415320247732	0.999343102105977	0.989834242605593	0.995164518869202	0.988234663645835	0.776805537376512	0.769562239596048	0.776507294115923	0.997940794670068	0.997811559894872	0.997929122834374	0.997605556472298	0.760583788220438
0.999553491134088	0.998334705927478	0.990254728859896	0.99524881350534	0.988494635026114	0.780036968188097	0.772959703153111	0.779716246912282	0.998143724913238	0.997947501413758	0.998053806882087	0.997891991901053	0.764388749149355
0.99914647923029	0.99884310529164	0.989798374650135	0.99506031854616	0.988077324109479	0.776965911408594	0.770103238312267	0.776545232164172	0.998060355574838	0.998059329071082	0.998090123653983	0.99761123501177	0.761909543047489
0.99916336373586	0.998858543349224	0.98978374642596	0.994941562376888	0.98737670248841	0.777303386393338	0.770797582128202	0.776940736542442	0.997917288384333	0.997958472524602	0.99786242180812	0.997819606874887	0.763066755339842
0.999694328592935	0.998943528869066	0.989886831101572	0.995176716802558	0.988151204174912	0.776659449025835	0.76972478538201	0.776363281281094	0.998026675495073	0.997942845713375	0.99808954998295	0.997838994504706	0.761369525379895
0.998924738425705	0.998717968546323	0.98998946481285	0.995210182940275	0.988266901074318	0.778329284698733	0.771370340381754	0.778079091979997	0.99790058570064	0.998004479106811	0.998066875551435	0.997930615105475	0.762871250693818
0.99918678424916	0.99944268138161	0.990281429862736	0.99552371396257	0.988587321660956	0.778903547482338	0.772009516027104	0.778618608507305	0.998101743322264	0.99812148521496	0.998109796739366	0.997879737771092	0.76369097983495
0.999502649669393	0.998785469315144	0.990010725809692	0.995146552649913	0.988280121330887	0.777563526409757	0.77036519442537	0.777289393309486	0.99778482228355	0.997626894164177	0.997831322235353	0.99739507977731	0.761797879672186
0.999048441907772	0.99828339442408	0.990149938092272	0.995483582574794	0.988513747049303	0.776854387888768	0.770178367290438	0.776495806637477	0.998224638634435	0.998254343641425	0.998211945572555	0.998043535546545	0.762208424954606
0.999524336986017	0.998217125152273	0.990312112122993	0.995520822783995	0.98841687739475	0.778934985977623	0.772347381379014	0.778533995932159	0.998290813712934	0.998184632455911	0.99814889742309	0.99801026325174	0.764504482473702
0.999574029166965	0.998883454219651	0.989975278859075	0.995301478257995	0.988209480070653	0.777907060877415	0.771045139837644	0.777555953098639	0.998025618895905	0.997984798847044	0.998126282557425	0.997538877781243	0.762772426442265
0.999267628788876	0.998252617596007	0.98948450834423	0.994906722438487	0.987717159311193	0.776180082314914	0.769455524345037	0.775869717243343	0.99785060014593	0.997659242884692	0.997841285753151	0.997053524111333	0.761053890079575
0.999471521900096	0.998677888179497	0.990163541657614	0.9953874113774	0.988221152972668	0.777689028771463	0.771008476241084	0.777321983977532	0.99800258406848	0.997827289666986	0.997910090416227	0.997868956384085	0.763160719526073
0.999205125401694	0.998785105067113	0.990269354504219	0.995359764326198	0.988581288560398	0.777792735486768	0.771155977550752	0.777403900586785	0.998159495405022	0.997993327497307	0.998011778773526	0.997951818884144	0.763082813584869
0.999556542778788	0.998876469645134	0.989967306908427	0.995258211280413	0.988098912944012	0.7759151676077	0.769520902650803	0.775525589309459	0.99801370982554	0.997979313311976	0.998037542119012	0.997445722677113	0.761399974602822
0.999283062900728	0.999063770393298	0.989973758397614	0.99545873778374	0.988276394621101	0.775764450007367	0.768965536775185	0.775407321419338	0.99818497488451	0.99796634913878	0.998047924133283	0.997975029499594	0.760748171917252
0.998910089507216	0.999046956299806	0.989644103149546	0.99492600918706	0.987985444945115	0.777979249608292	0.770892513410657	0.777685551776411	0.997924458328214	0.997896716736873	0.99787079684194	0.997817755154949	0.762149857750828
0.999233650962721	0.998679627624396	0.98930323951194	0.994813201416639	0.98764786395973	0.776086994472708	0.769453890080171	0.775741303991495	0.99773868139945	0.997695868759275	0.997774662543607	0.997534344667176	0.760955459833472
0.999241218898105	0.998144410051828	0.98984939989545	0.995147190264351	0.987931316882254	0.777316693047267	0.770415449817749	0.777021111650905	0.99799838237712	0.9977958246504	0.997974379097665	0.997967917924207	0.76200972522516
0.9994298066498	0.998691653449953	0.98937242516813	0.994721403687717	0.987847245311722	0.776854426207451	0.770250574732204	0.776573722375479	0.997808568990045	0.997728499672735	0.99778054137081	0.997428772096425	0.762208194176128
0.999094303426113	0.997715594648227	0.990057158502076	0.99536475341316	0.988129150066953	0.77747540324367	0.771031822195266	0.77719778778618	0.997900095295866	0.997777390639327	0.997950276753143	0.997978934570006	0.76293252318943
0.99929352198242	0.998853636523996	0.989434825050658	0.994894377277952	0.98730288828987	0.777282002997676	0.770761035093882	0.776862309612965	0.99779505398973	0.997757824689763	0.997830988996204	0.997603630693113	0.762858611269586
0.99909668745834	0.998095507776683	0.989979010466812	0.99530055310057	0.988348161640384	0.777239795077972	0.770367010672729	0.776880474060752	0.998041605370255	0.997909846618353	0.99795922906262	0.9976490771073	0.762239700424087
0.998790767267665	0.9984968852192	0.989833156319857	0.995173723743134	0.987978450869132	0.777736815347796	0.77121358041104	0.777331688911157	0.99808578472966	0.998030364454252	0.998150974622152	0.99803940007948	0.763365596102261
0.999497048500103	0.99911665158114	0.98959545650554	0.9950621307697	0.987636186366106	0.776824203429115	0.769898623008692	0.776520437565039	0.998128170526122	0.998003218075898	0.998050563300012	0.997947267693506	0.761559905022976
0.999545407581185	0.998985696702966	0.99002961164939	0.995296320632833	0.988468354860078	0.776917903173883	0.770285947589495	0.776544559285329	0.997983096477921	0.997876612889022	0.998140739033205	0.997614263679948	0.761951709089993
0.999196355544307	0.99846999565385	0.989289539581702	0.99433064067334	0.987334341179357	0.778251174032461	0.77118611322909	0.778047000363962	0.997294634385242	0.997335278653205	0.9974369293883	0.99679091971679	0.762652616923439
0.999539916559821	0.99835423063492	0.989462805155396	0.995031886253957	0.98772444264761	0.777615509133233	0.771471344292184	0.77731484587441	0.998023548665248	0.998028206471083	0.998111301295281	0.99793713840575	0.763397485695822
0.99945220241229	0.998817081979076	0.990315734746396	0.995471104803266	0.988821247775274	0.776834861903262	0.770069340712907	0.776484457687751	0.99829950972856	0.998298561843285	0.998161227303084	0.997918009603805	0.761891948086862
0.99908402864628	0.99887588624732	0.989906118825404	0.995102296141509	0.988402044248952	0.777489989657289	0.770682188466716	0.777070203627693	0.997674237745917	0.99774498603669	0.997857759950118	0.997681508485596	0.762375605828998
0.999600418240878	0.998214854756415	0.989375494482207	0.99469227223543	0.987548739045323	0.77802504806014	0.771251834954686	0.777686187406446	0.997609507997034	0.997456831504997	0.997654025525156	0.997633778289853	0.76260765424755
0.999260669926083	0.998944166032707	0.989662619061955	0.995109497523313	0.98751204734121	0.77665684119733	0.770228621696263	0.776364364116623	0.998120284014552	0.998074993780826	0.998181137124063	0.997971300604583	0.762542530314299
0.999214418997624	0.998723944703992	0.989956742250993	0.995133649707852	0.987916051557846	0.779046253506392	0.772414891985325	0.778689219759331	0.998092883908445	0.99805888845974	0.998070910339123	0.99783049447033	0.764110183875488
0.99938824001062	0.999078652472732	0.989455216788387	0.994975537772696	0.98757307190216	0.77633526108592	0.76967042577306	0.776057933968116	0.997848685199019	0.997732826953628	0.997728829713425	0.997812341332756	0.761156752931419
0.99933869384351	0.99837720237309	0.989868532358735	0.995233967260936	0.988275238606828	0.777698332402807	0.770560743169	0.77746255516172	0.99789764032089	0.997787711527417	0.997811209962335	0.997817212618334	0.761881657024749
0.999306318468417	0.998588247022307	0.989324125014679	0.994796085046006	0.98727602832601	0.777009621012017	0.77027482660485	0.776730803058422	0.997774933770603	0.99768492456787	0.997636435153284	0.99766287416341	0.762180254567406
0.998993011687877	0.998548767290238	0.989960574819386	0.99517402187651	0.988058991630353	0.776737060060058	0.770064866125886	0.776374838057304	0.997932965160224	0.997814916730731	0.997935788098313	0.99787537186456	0.76216867710502
0.999291135906782	0.99853504255258	0.989829419057164	0.9950298808748	0.988353281194055	0.77784038322639	0.770558439525144	0.777604831896106	0.997716018840674	0.99780494794941	0.997741320574544	0.997849550757153	0.762000244756172
0.998991682488726	0.999103979064004	0.989870256148851	0.995192499588492	0.987678129693783	0.77797529802539	0.771478409406682	0.777594661210711	0.998186455787498	0.998177894546405	0.99822523312044	0.997854742332927	0.763777052350168
0.999095420270457	0.998679959939363	0.989954084537632	0.995295768023415	0.98799784943947	0.777107048813495	0.770830859840526	0.776768802993082	0.99808396291577	0.998118220559693	0.998138356313607	0.998023104925469	0.762983114901768
0.999244010499638	0.998680306365275	0.9897412371994	0.99519579346279	0.9883425465313	0.779088599481041	0.772188132103927	0.778894187881127	0.998006484514986	0.997870461180198	0.99795383562153	0.997607454143681	0.76328852584402
0.99893717992846	0.998379248093691	0.989341383806043	0.994960829170251	0.987903049931402	0.774775076094906	0.768137537922024	0.774386394865425	0.99767051629681	0.997604942568433	0.997732417044644	0.997607851743684	0.759775586821921
0.99924100128883	0.997774307415613	0.98987252131268	0.995320039568809	0.988276646006735	0.77610615159198	0.769434364033893	0.775720615341431	0.997938232287616	0.997853900540998	0.997831987558032	0.997810911738225	0.761331878412839
0.998759474818612	0.998499076882034	0.989912848779193	0.995057442784783	0.987847008591607	0.778251148425009	0.771354358046635	0.777937970204181	0.997752337999415	0.99775586088955	0.99776902533353	0.997615381933407	0.763219344261452
0.99917031846638	0.999295198976673	0.989597360243317	0.995002172042688	0.987815327109025	0.775547490737872	0.76859696185234	0.775125102184721	0.997953937168552	0.997881968406669	0.998025675705744	0.997702574514723	0.760305590199754
0.99932765069246	0.999128748650617	0.989179911279173	0.994456954232265	0.987240895524977	0.777311434661583	0.770774644158217	0.777018867725837	0.997229595994435	0.997143228734506	0.99726871576582	0.997230987857167	0.762346653495106
0.99929216828622	0.998800938155266	0.989792429170323	0.99513264277484	0.988161521115654	0.777707729121644	0.770698224006664	0.7774385777497	0.99787134537493	0.997812906190757	0.997798016245535	0.997789878305579	0.76185765381416
0.999505132117368	0.998678839240077	0.990141038659182	0.995424326213717	0.98856292939231	0.778337586438554	0.771420484179145	0.778087969972156	0.99821014021376	0.998081667351734	0.998212363672455	0.998095233202066	0.762893427955781
0.99952565288098	0.998730887270166	0.990244889925673	0.995256784227329	0.98841576011608	0.777090779984137	0.770062340167487	0.776724790349825	0.9980918911405	0.997946683500775	0.998101320576685	0.997782201021724	0.761505418388545
0.998728309643986	0.999169052824306	0.989820383278672	0.995024191518004	0.98805379658055	0.77735360361816	0.77013188185123	0.777073359375463	0.997723681888178	0.997690391936387	0.997701545277192	0.99758348125586	0.761307353625479
0.999246881608547	0.99891612420707	0.990458277268553	0.99546954899613	0.988453145960052	0.779029592525008	0.772147292170718	0.778628012665021	0.99794562232028	0.99791483790883	0.998088613427586	0.99788026555298	0.764096113406382
0.99933082813194	0.998980560328376	0.989653774408469	0.994989421522563	0.987728198730858	0.778399257716705	0.771956453272828	0.778008814174635	0.997886594323958	0.997931746380486	0.997816311576326	0.99779006726134	0.76410453815307
0.998938766225526	0.998372034987955	0.989948921416085	0.995009749187903	0.98796814486097	0.779104920281177	0.772502416745916	0.77877226284966	0.997659594737596	0.997584015327345	0.997746865434328	0.997724649731085	0.764221977914158
0.99952285967569	0.99906919122592	0.989708437664456	0.995272842908838	0.987880167779145	0.775487124254863	0.768616766799256	0.775278271631445	0.998196748281726	0.998156606756928	0.998193789139254	0.997938632158918	0.760269253508905
0.999261946842963	0.998847453626695	0.98979861717797	0.995217817474045	0.988309139912336	0.77671362911552	0.769965625791036	0.776419561785454	0.998072483703593	0.997922183631764	0.99792129626356	0.997757007783712	0.761548709765558
0.99907939982069	0.99865985688695	0.990156401280534	0.995232481413525	0.988225925851966	0.777357602788386	0.770816885762822	0.776948600954217	0.997941819181915	0.997869368639068	0.997870902794318	0.997825964870166	0.762935914385368
0.999377971645057	0.998753657383737	0.989752657665406	0.99491284192894	0.987489876174735	0.777844049383594	0.771395258396755	0.777564861039005	0.997974319418593	0.997850828012442	0.998013358663625	0.997553275936544	0.763499078300305
0.999476160068905	0.998818796217413	0.990207513158917	0.99530687563838	0.988220218544834	0.778221651511741	0.77159922488606	0.777794830777366	0.998025300747223	0.997892548417766	0.997897257368682	0.997851590274982	0.763527286097923
0.999208868963944	0.999167120223665	0.989411245866371	0.994617281383302	0.987393990495057	0.778417550418338	0.771934143690057	0.778163212289375	0.997428244052327	0.99734134722816	0.99745133714147	0.997328207572348	0.763640351227417
0.999450854721933	0.998066580709657	0.989990305244152	0.995389704160403	0.988613619511296	0.777167849475548	0.770157741235777	0.776905539401292	0.998167281457497	0.9981714723131	0.998277986819637	0.997971271590312	0.761486921286847
0.99921356697789	0.998613299723724	0.989935386131477	0.995295314432294	0.988328344895763	0.777193072731576	0.770452940233575	0.776948167153635	0.998157095302676	0.998049756449674	0.99813598130992	0.9978541350727	0.761891302189133
0.99926548670149	0.998257546155704	0.989679996861352	0.994978194891312	0.987845995655818	0.777084469924076	0.770079924200069	0.776774968174582	0.997665036196918	0.997782524697068	0.997707941593215	0.997604226009588	0.761809566474766
0.999358255105366	0.998052104172535	0.989803188576414	0.995067053114835	0.988373601715524	0.777002607354794	0.769942073361039	0.776602598325124	0.997963628310312	0.9978805190817	0.997828421261157	0.997781249264708	0.761163310592911
0.999170212056054	0.998929660527443	0.98928534371026	0.994803457552343	0.987756053802021	0.775800631498459	0.769155097791532	0.775471634584154	0.997613124124708	0.997593168534683	0.997654001193177	0.996789385377307	0.760620757680902
0.999363120560407	0.998993941371868	0.989554169243725	0.994994664620908	0.987714197781442	0.77878898317375	0.772442080227852	0.778440627804484	0.997822484367277	0.997877396384523	0.997946628396054	0.997544431515347	0.764553045039563
0.99933462130086	0.99900252089443	0.989851019671437	0.99523557586927	0.988298305293617	0.774746142523536	0.767718009669843	0.774383720526137	0.997947137096283	0.997898903138314	0.998050651823089	0.99745791132663	0.759218036378912
0.999036497887778	0.998729066114048	0.989719780218012	0.9950160217216	0.987980854512581	0.778742476297673	0.771919208433872	0.778477280707388	0.99799090712292	0.998075757026436	0.998117640440985	0.997833968123555	0.763462492987612
0.99927145277614	0.999171774194758	0.989826882015182	0.995255803765783	0.987898122327212	0.777811455011037	0.771261896997591	0.777523481028248	0.997965859486002	0.997829220349818	0.997917832462324	0.997921776091877	0.763359674588692
0.99962680719963	0.999149397621317	0.989498290191858	0.994847173692458	0.98797917296222	0.77633097223967	0.769652434557459	0.775993563995652	0.99759159887658	0.99766986936151	0.997706841303377	0.997576126825896	0.761561326018965
0.999335559350462	0.99812308085209	0.989860614902164	0.995237378914976	0.988044442349582	0.777417572376938	0.770618380746172	0.777080326416254	0.998046783526568	0.997853972613058	0.99789087695405	0.997767180983444	0.76234219640474
0.999303627298292	0.99897137996977	0.990080093643512	0.995280671584286	0.98830806847467	0.777091273173215	0.770537520728013	0.776719811919758	0.998079093592708	0.99808870940152	0.998081358450817	0.998021000017737	0.76266380786996
0.999442427193322	0.99849011415611	0.990110689125082	0.995384376280419	0.9883830046094	0.778322171938818	0.771857073145026	0.777966442469215	0.998033718710768	0.998052537127082	0.998014415370453	0.99788569370855	0.764000068756676
0.999243242455196	0.998376168938786	0.990232610254902	0.995311581237932	0.988286608705008	0.779167245098926	0.77254608270541	0.778739924086828	0.998118336485152	0.99812657617722	0.99813469471778	0.997923550504655	0.764641884363138
0.999362806088606	0.997095183337573	0.989860446249589	0.995141340698418	0.988118063357278	0.778825476080169	0.772005737686657	0.77851198851593	0.99783088165928	0.997879497568402	0.998013179258945	0.997557818730333	0.76381677451402
0.999351443328744	0.998982369612535	0.989921747869363	0.99502863707455	0.987913124862731	0.776930322874255	0.770323882264386	0.776674296585665	0.99781342819309	0.997815208451905	0.997839954110332	0.99734292515998	0.761917644620199
0.999080411033183	0.998728526436295	0.990259579769955	0.995316471452535	0.98827251605111	0.779402147430562	0.772484801942809	0.779050317521756	0.997981633021683	0.997907848418803	0.99793095875986	0.997933422701683	0.763997359533441
0.999252179762479	0.998727109523428	0.98983146676912	0.9951307387448	0.987982455170258	0.777526402072637	0.770817129768038	0.777207103650293	0.997947561880384	0.997874136320016	0.997977010414365	0.99781341505474	0.762317698827961
0.999324441040427	0.998946409505982	0.989269917605783	0.99492127900141	0.987219744225585	0.777710613789435	0.770885405636742	0.777356421318679	0.998150404156592	0.9980761053557	0.998009836086116	0.997986103410163	0.762948731010082
0.999256983605775	0.998480060331888	0.989550281634495	0.99494051350379	0.987377266846492	0.778615903744221	0.771989438855307	0.778282448643865	0.99784685591278	0.99787305353739	0.99788007829601	0.997324793082884	0.764372268428308
0.999406777103935	0.998839472302008	0.98963635322711	0.994906723071016	0.987690444348197	0.776805353567067	0.769987306051193	0.776491815478376	0.997522422578363	0.9975143290741	0.997792742449942	0.997639204154155	0.761901049593422
0.999503028152636	0.998243995649497	0.989444099394198	0.994864596741403	0.987422300392454	0.777893266061204	0.771281107685627	0.777622958511826	0.997849759125543	0.997894081856671	0.997690572518929	0.997834576170657	0.763057334233122
0.999277005628234	0.999101707290625	0.989727395215139	0.995008729780177	0.988105248777218	0.778432440449315	0.771575358622109	0.77815012403722	0.997879155418493	0.997825090309066	0.997935228960934	0.99769648865094	0.763004008774175
0.999061745639995	0.998413198361487	0.989415343240564	0.994685083597624	0.987320828805722	0.776705485860632	0.770117757392903	0.776315249756386	0.99775615154526	0.99758668557402	0.997842952502264	0.997391927394177	0.761862324990085
0.998937173721018	0.999143958420144	0.990115257593413	0.995307470227934	0.988335148163624	0.77796817842327	0.771202967913735	0.777654485065379	0.997915276192416	0.997936901978424	0.99803733478806	0.99788918502193	0.762997685176289
0.99944007196432	0.9982793194581	0.989773532061803	0.994940348971167	0.987927421920123	0.777611545957461	0.770699838070704	0.777237189655972	0.99788776433938	0.997792692393394	0.997876380154546	0.997803671342976	0.762659041535673
0.999266848018982	0.998396377429545	0.989884571010663	0.995102298896185	0.988177493580934	0.77773884633619	0.770659771924931	0.777341908523566	0.997951671330112	0.99791404406308	0.997926261385604	0.997726362456608	0.76230812845949
0.99954740418476	0.999133414263305	0.989413559438562	0.994783599939843	0.987434139360588	0.778024809402737	0.7713386297344	0.777679876000518	0.997699173494583	0.997708400357385	0.9976464790552	0.997633146466309	0.763006416188413
0.998922881350836	0.99890152317421	0.98934095740086	0.99479617024092	0.98734940406008	0.777591044945481	0.771087945850873	0.777216811282968	0.997815689949055	0.997855367566398	0.99776350696591	0.99772413145	0.763187238222707
0.999456724643666	0.998570105210538	0.989746462611486	0.995038159740534	0.987817857259252	0.777675238637536	0.771064083670307	0.777317365631977	0.997896358059607	0.997931597588037	0.997873994374011	0.997812628249	0.762845604046074
0.999263314082084	0.99942370202947	0.990180100227894	0.995310846866002	0.988122953499358	0.777669613300435	0.770680453799444	0.777249993439436	0.997941581255903	0.997951116017566	0.998060469417662	0.997836977369171	0.762810298167341
0.999359034332325	0.998281949690172	0.989923298638094	0.995294017600115	0.98836905464315	0.776438669829517	0.769519080935207	0.776095645546643	0.99810420527842	0.998200088351862	0.998193253408814	0.997752961009352	0.761048522638268
0.999293994781382	0.99870081245904	0.990267945907015	0.995468046340497	0.988454229348736	0.778679671586309	0.771983369775833	0.778392051352482	0.998295108414958	0.99826107822336	0.998305650189828	0.99803722383007	0.763714674766258
0.999424131831907	0.998779705093725	0.989433916020384	0.99483008232297	0.987449562416398	0.775070315390814	0.768161683391244	0.77481646420111	0.99748576427916	0.997453316603987	0.99754692370123	0.99741463381719	0.759663598152384
0.999357288037182	0.997842531078811	0.989423690443983	0.994825396739818	0.98781322942125	0.77889241760127	0.772110365025138	0.778653600350638	0.997692128977695	0.997583205202107	0.9976829579887	0.997594513284951	0.763294322740567
0.999471783290749	0.998949361879744	0.98958625788728	0.99490352398387	0.987955116905505	0.776554957978685	0.769865482893274	0.776177389906574	0.997569566084895	0.997573057986218	0.997588304416286	0.997502898521216	0.761775740301882
0.999322981150558	0.998719185304904	0.989185118364324	0.994535447276844	0.98754366869708	0.778009933177606	0.771099599075011	0.777708717458524	0.997321825721492	0.997316364538638	0.99761960960466	0.997162159052875	0.762437716019904
0.999157411170887	0.999206382899332	0.989988899008402	0.99537056182952	0.98823317946428	0.776827752559217	0.769786963555333	0.7765765239879	0.998143741098448	0.998072587299662	0.997980053838088	0.998000592598805	0.76132387009591
0.999258737043313	0.99880933820935	0.990009203240604	0.995417338235843	0.988401230700666	0.775973109312947	0.768656442132954	0.775652618812872	0.99803543888025	0.99782876840279	0.997943320343806	0.997880087882137	0.759766145855612
0.998885777633832	0.998980334941355	0.989064097193747	0.994495640144679	0.987738559168582	0.777248199816997	0.770402969529532	0.77687807749732	0.997294548074288	0.99753428985234	0.99760433991166	0.997534772155225	0.76197008703917
0.99843318338422	0.99688349710371	0.990056347336345	0.995182520776605	0.988635352584782	0.776941649874312	0.769683775320442	0.776635235671342	0.99782202315977	0.997700789750708	0.997886027279972	0.997680204856434	0.760814375290253
0.999048626906134	0.99900889502672	0.989337223512627	0.994545688766505	0.987258253327541	0.778437922445274	0.771976718064213	0.778140464449748	0.997495401283186	0.997561984973143	0.997690015394903	0.997324057915293	0.763858331241169
0.99878533734151	0.998241145630834	0.990265174456229	0.995357679158812	0.988430857556985	0.778592342066844	0.771694795424595	0.778267424493629	0.998095310137012	0.997953649402405	0.99815083174769	0.997900875428396	0.763483398266651
0.999329654417173	0.999360981166417	0.990469550720271	0.99562839185172	0.988750909517665	0.77880202581787	0.771743228639111	0.77852986094284	0.998336782782868	0.99825613417863	0.99820271771171	0.998091383454998	0.763260924284548
0.99959270670659	0.998994324474972	0.989819051185972	0.99513781895752	0.988266015065546	0.77666458867272	0.769614150750279	0.776361963773032	0.998114636793768	0.998137942934898	0.998184368320534	0.997845269592546	0.761123366078451
0.99895334719469	0.997877134507136	0.99053272554686	0.99559954406864	0.988692134666983	0.779824780920317	0.773266810180183	0.77947114967185	0.99833199954549	0.998312670743723	0.998230687388702	0.998042241583271	0.765062689376047
0.99879773180698	0.999230014506502	0.98862335797109	0.994523979877706	0.987452326932302	0.775343413206577	0.768369641932971	0.77518246940594	0.997369443370332	0.997339522077178	0.997504203187546	0.99728566880974	0.759660476595317
0.999562141039477	0.998817657880072	0.990060047595369	0.995316317040437	0.988247406775608	0.77614970714295	0.769493636491924	0.775770138159309	0.99796115019992	0.99795416823709	0.997844226812337	0.997762860394088	0.761308174105678
0.99927632515428	0.99837393814464	0.989780806632501	0.995077343481043	0.9878789724103	0.778595244664945	0.771887237504934	0.778290522022634	0.997969564029037	0.997797649788944	0.997814049380773	0.99734967549434	0.763738645832462
0.999361307822782	0.998831958568167	0.989731232017865	0.99494284863974	0.987853061926885	0.777874869432029	0.770808367336141	0.777598780920582	0.9979517020858	0.997840628294132	0.997850935099167	0.997284414705484	0.762038977463482
0.998812610145428	0.998627996908616	0.98978655756385	0.995104249508498	0.988042566494768	0.777754358511993	0.771418783924959	0.777411906939681	0.998042030678856	0.99810701361486	0.998163150569536	0.997964538048564	0.763467439704804
0.999386853910426	0.998867129242286	0.990152332079944	0.995444992476007	0.988449811915721	0.776470998128581	0.76972066532863	0.776138662345926	0.99810777260159	0.998030007159742	0.998032015433947	0.997943778037878	0.761441254519531
0.999449451607154	0.998759899855983	0.990332246365421	0.995460917940848	0.988742169009328	0.779222372360925	0.772564658532418	0.778910205036063	0.998177994677224	0.99807448080333	0.99816081526651	0.998031017200972	0.764285510016166
0.99930543645362	0.99899625447799	0.98916054164606	0.994779053476892	0.987570865571226	0.775379092760695	0.768574199800841	0.77507297182687	0.997643818910013	0.997548824882993	0.997450745824132	0.997326896150694	0.759973303131529
0.999406747466596	0.998958715618748	0.989942117917096	0.995130196297916	0.987944893122139	0.77704007943155	0.770325412469616	0.776655490100925	0.998036938262168	0.997945374336455	0.998010152209287	0.997847315472359	0.762314712313273
0.999475891083072	0.998731221903918	0.989436214540904	0.995061774718752	0.987464735004674	0.776104558540134	0.769830025211377	0.775703930264317	0.99794972284849	0.998136230370179	0.998008751014728	0.997572263724605	0.762213873200953
0.999172211000905	0.99903601714467	0.988682950314393	0.993991404098574	0.986443085065734	0.776008328583076	0.769433390672046	0.775733120922699	0.997143993706799	0.997146076870482	0.997318295505074	0.997229543635703	0.761284850101742
0.999279604952636	0.998893365932985	0.990123267983737	0.995201347588732	0.988120556326613	0.779070134196505	0.772659987050732	0.778695468810034	0.998097241633393	0.997972723923804	0.997943983179733	0.997601753863193	0.764521433584036
0.999250486368395	0.998962628576247	0.98998471465249	0.995502934631625	0.988575614243882	0.778189264153341	0.771430526419302	0.777864569784888	0.998213728738584	0.99821580289462	0.998246440073858	0.99807540086399	0.763110287384356
0.999242526475696	0.998103455576286	0.990503018451558	0.995498798785861	0.988400778444654	0.778066445602157	0.771650492035721	0.777694998106713	0.99815398432365	0.998165776660197	0.998232356821307	0.997903064739029	0.76372802708068
0.998959284347776	0.999323535621935	0.989137307860576	0.994530811222447	0.987305117606954	0.777551292774834	0.770951418246738	0.777283845273627	0.997625773451341	0.997608051362971	0.99760111294394	0.997454709646467	0.762715204451814
0.99959500345127	0.999333731648896	0.989624086856625	0.99485621405651	0.98781135916366	0.777982800997669	0.77136899436075	0.777612247473442	0.997817220734985	0.997908264010652	0.99793475412016	0.997252250168594	0.762802709688244
0.999424607317167	0.998397476279878	0.989205674505854	0.994678138035838	0.987462860295345	0.778765975410652	0.771739733188744	0.778568203861632	0.997434379561795	0.997555422261916	0.997422545248814	0.997523345626844	0.763050455637715
0.999451921671914	0.998001944847788	0.989961863808315	0.995328500939125	0.98818186835129	0.778050303861042	0.770890316786216	0.777727889246224	0.998168524321045	0.997996043894324	0.998175877386593	0.997893430476884	0.762387871278868
0.999258032130715	0.998839351645572	0.989427437152573	0.994781427678919	0.987520297078144	0.776331802149774	0.76964999940331	0.776111863159111	0.997755039088624	0.997817373521014	0.997901546090389	0.997517798296427	0.761305697288013
0.99867686516108	0.998738166934938	0.989696905595227	0.994899926382795	0.98783832832125	0.777919716098704	0.77164004153648	0.777626135020971	0.997744962409082	0.997906475914995	0.998059850341792	0.99773934051298	0.763780132402616
0.99903175275656	0.99867723412393	0.990299177444373	0.995496833019022	0.988739764685474	0.77762206633686	0.770401854400593	0.777281434192622	0.998076762044583	0.997936966325728	0.997968788352751	0.997990607855763	0.761889301192113
0.999236890492364	0.998462817892892	0.989415117639888	0.994791138440413	0.987546695672502	0.777656565515663	0.770580565865194	0.777411446035199	0.997729677566416	0.99760688610426	0.997636821966305	0.997642099408023	0.762016349314659
0.999236250784397	0.998909603932957	0.990145329953543	0.995282537324474	0.988257513928842	0.777565646091008	0.770645368525118	0.777270448620635	0.998025503941693	0.9979467607765	0.99806369163976	0.997809878934476	0.762441829689522
0.999515873381396	0.997408293611702	0.989732438676537	0.994927012590838	0.987447231120724	0.777182940989331	0.770881555542083	0.776770815427832	0.997992507124844	0.998016837565257	0.997877961115114	0.997874872847097	0.763114080990965
0.998414822676403	0.998766576326447	0.9901430163946	0.99546410678107	0.988657321747547	0.777603756394768	0.770331087864395	0.777255177750757	0.998177940102492	0.99809091023541	0.99814053456833	0.997946734522453	0.762050968339032
0.99921646409133	0.999445525051495	0.989894699941192	0.994907549682222	0.98792810708741	0.77842690864794	0.772013371679633	0.77804915403778	0.997748201170642	0.997772002928494	0.997827927091586	0.99755610137907	0.764112510571643
0.999433392963517	0.999243926561513	0.989861534296704	0.99503596485324	0.987958525306754	0.776910771102144	0.770112043190775	0.776490428502046	0.997940002337713	0.997976465532483	0.998054133685914	0.997778352840133	0.761938928043951
0.999439315142505	0.998317486942886	0.989881922123206	0.995099454625656	0.988278374993275	0.77863286837783	0.771634945509904	0.778319149534773	0.997833458515673	0.99790192413616	0.997876351213537	0.997667757905452	0.763138243343573
0.99953043889702	0.99922051257591	0.990158278916593	0.99534088002936	0.988167808110604	0.777836942369988	0.771187809659517	0.777483982170476	0.998228683926835	0.998032884222433	0.998183904725337	0.997956594330938	0.76322210842297
0.999278596481923	0.999320523981823	0.9904176198001	0.995633158191915	0.98859601836658	0.778446074292332	0.771597081375346	0.778117904987369	0.99837384353607	0.998356598850807	0.998391733808045	0.998073786389077	0.763505206239444
0.998540264937502	0.9980942190123	0.989440347489735	0.994666112490863	0.987331409796446	0.779396385998436	0.772793448762597	0.779021863927139	0.997504454858895	0.997582826332602	0.997685719453251	0.997546345023674	0.764623771697913
0.999174136777994	0.999126732328129	0.989511336768209	0.994757385738207	0.987661773480151	0.779275835498757	0.772593639441879	0.77894156291285	0.99758453251225	0.99750125571247	0.997681797965388	0.997554155763934	0.764567447411115
0.999202898905826	0.997085308476187	0.989648257899354	0.9950120845646	0.987999721674438	0.7779223147902	0.770942914070228	0.777657288474568	0.997720618753322	0.997611415629344	0.997577514131771	0.99759855336802	0.762112033885074
0.9996371096653	0.99846043930411	0.989755442879064	0.995022024542868	0.988120621377072	0.77715056068982	0.770291208978258	0.776897898402774	0.997962628718213	0.997999403521395	0.99816774076605	0.997775734074206	0.761580485927396
0.999312994816933	0.99849226641817	0.990242626081616	0.995463712692172	0.988583585992694	0.77905547483784	0.772201704237873	0.77871876747052	0.99808919230159	0.998097256105837	0.998065896017418	0.997987260903508	0.764000205499763
0.999044486425048	0.998133613838442	0.989866278555077	0.995227031202748	0.988426086359613	0.776712099029776	0.769864831835341	0.776443149264624	0.997798814220684	0.997832850725702	0.997931611297577	0.997808542094406	0.761457569647322
0.999356862069046	0.99862264662508	0.98963959527287	0.995097204349983	0.987485486406548	0.77731012282246	0.770962136167194	0.776972262097455	0.998043839623583	0.998158688259808	0.99815265859796	0.998080541865434	0.763220043811843
0.998035880195217	0.99888297555344	0.990394836269526	0.995456169705474	0.98852901210521	0.778793634410635	0.77210725744436	0.778460681475036	0.99823661518066	0.998240228077092	0.998279629068856	0.99803404096029	0.764118518616382
0.99948129054923	0.998767377063054	0.990084234434646	0.99526521775816	0.98811644335039	0.778237080917253	0.771757503999808	0.777800979123395	0.997891631514135	0.997921462506174	0.99792240806684	0.99738770383559	0.763897575929131
0.999216570685168	0.998864560160126	0.989493901888508	0.99468016091215	0.987589916308093	0.778164790135984	0.771419350528144	0.777775097880853	0.997559331041587	0.997541134724164	0.997590847979444	0.997486177311233	0.763232368521696
0.999169665081415	0.9987968544795	0.989846636328948	0.99530914701806	0.988188720444977	0.775493430097781	0.768920271053669	0.775137266069881	0.997995377330916	0.997937077298589	0.99790919566094	0.997785040998195	0.760673887529451
0.999152586217462	0.998832161673027	0.989046805723974	0.994635781723005	0.986919725401038	0.776975265188063	0.770247994558604	0.77669497134431	0.997601439070138	0.997788252965403	0.99753727069365	0.997780436205295	0.762245317171094
0.998905936157978	0.99920591201557	0.989697040647796	0.995255819570804	0.98808088132808	0.77806383538541	0.771115873554657	0.777915439665542	0.99833398420095	0.998285753754568	0.998310613133144	0.998147589078173	0.762517244586163
0.999712028349386	0.99873629127841	0.990208037822058	0.99538475788278	0.988421471855638	0.778201167152483	0.771232735820167	0.777889615029783	0.998205781357779	0.998170129954136	0.998202076242362	0.997757165639422	0.762802102379807
0.999349229837508	0.99859430482195	0.989252667876453	0.99460204476109	0.987357737989797	0.776839511511311	0.770108135047165	0.77657434248259	0.997444528693181	0.997385168106198	0.99745179547374	0.99739471825584	0.761676445406818
0.999142455161785	0.998235122251223	0.98956126242697	0.994938373713236	0.98746509434563	0.77728744406532	0.770679179561088	0.777003584636206	0.997893965139219	0.997822428233334	0.997945621299666	0.997515926163156	0.762509618304397
0.999023843975535	0.99846315182344	0.989772221909985	0.994927087788967	0.988249315387753	0.778200394225045	0.771515050328332	0.777844370627185	0.997755529208875	0.997602688148212	0.997867063408264	0.99773174408544	0.763050381755594
0.999352427012923	0.998869802165515	0.98886226989213	0.994339992428793	0.987413264891027	0.776320862329491	0.769393250021854	0.775965363473639	0.99749600920984	0.997290593653147	0.99753378725218	0.997421098527096	0.76112301566936
0.999121638612284	0.998865252436486	0.989455533956732	0.994896863800005	0.988000114356144	0.777691760818788	0.770724779639073	0.777398328791994	0.997689746437887	0.997718986132858	0.99766774068258	0.9973968999001	0.762154659613223
0.999192412796306	0.998936606401435	0.98948553617916	0.99484764601064	0.987706690804614	0.77889632032206	0.772015111915265	0.778570336912491	0.997844790123722	0.99793345052726	0.997730346823005	0.997530689889067	0.763798352830003
0.999596222127154	0.998720871635017	0.99008324208959	0.995256781161375	0.98832892283566	0.77934119815676	0.772532472066184	0.779066176405153	0.998171247984435	0.99804366733284	0.998199991439504	0.997767763711918	0.764144100296709
0.999352628426838	0.998777765673258	0.989487942207607	0.99473762752011	0.986834514768235	0.77761100476383	0.771237283184437	0.777271867876686	0.997659288573167	0.9977225132042	0.99768418838139	0.99730530189449	0.763554359160016
0.999446147319246	0.998596823613153	0.989154813452147	0.994653234931273	0.98733452235426	0.775224663827319	0.768497284683995	0.774868902251249	0.997453917086785	0.997590672410703	0.997649874614825	0.997033093166055	0.760182780916504
0.998980246489719	0.999179068731763	0.990000325303134	0.995189204229746	0.988208869421512	0.77709358155767	0.770328243269389	0.77675756467432	0.997893534755914	0.997840545709373	0.99782047571198	0.997565444410222	0.762239286366443
0.999223045490065	0.99870359880978	0.989993969279337	0.99519421070712	0.988235963163082	0.778913583860265	0.772024382628987	0.778650069602705	0.9979329666345	0.997952522734747	0.997867539729858	0.997651767245058	0.763699685770715
0.99952487593343	0.998940604645828	0.988817788032122	0.994543352418086	0.987104539866792	0.774760116689947	0.768346574242274	0.774474583000756	0.997813003089567	0.997571618893328	0.997764005891114	0.99776756621363	0.7601211502324
0.999247989948825	0.998833797916053	0.989913687539337	0.995092557568497	0.988295571056414	0.778726570138546	0.771689513442459	0.778447974693744	0.997777164485303	0.99778206594657	0.997787457209764	0.997700429818513	0.763243251522414
0.9991769662758	0.998802278029398	0.990234988873436	0.995365582152265	0.988352743515241	0.778327034990126	0.771782522415755	0.777990102579813	0.998065681624798	0.997993268425553	0.998095058049535	0.997931069947293	0.763748836591664
0.999080005493806	0.998539521987878	0.990124447381356	0.99525000069526	0.988315251147468	0.777256347583541	0.770512859803324	0.776800426885867	0.998002783261982	0.997890407049042	0.998001389182417	0.99752635732918	0.762386587407861
0.999544735783573	0.998546503163197	0.990038331910979	0.995121868323584	0.988254812861228	0.779131670587717	0.77226595906155	0.77874671544422	0.99780829553446	0.99780500559992	0.997906109028305	0.997811016783744	0.764144133543627
0.999447412909958	0.998133788428148	0.990377452971644	0.99551120306892	0.988700873290224	0.779708318758704	0.772765235847999	0.779341105720212	0.998189368235202	0.998072465237496	0.998156359562306	0.99799072407609	0.764729125314217
0.99924853812347	0.998949730627835	0.990166649849077	0.99550653836527	0.988419152019214	0.777484234062793	0.770703899612784	0.777240093332868	0.99819245968828	0.998024230567901	0.998089085104174	0.998102203837836	0.762080372827913
0.999709225121278	0.997952794436201	0.989831882057378	0.995154070067628	0.988124983261964	0.776351066891035	0.769438718383237	0.77606207899304	0.997871391368715	0.997779970178154	0.997931326849116	0.997677806778335	0.760893946029929
0.999444286674248	0.998550325635937	0.989384100261988	0.99464280425526	0.987308946332103	0.776371141569418	0.770034406942507	0.776012399791107	0.997831502668814	0.997727083921432	0.99797137654338	0.99720246151411	0.76231573061623
0.99932247689398	0.999072213410336	0.98996670279807	0.995180029733984	0.988134834004098	0.776725359747035	0.76967131243437	0.776373823662899	0.997949905400306	0.997821948553474	0.997949874549257	0.9978298569652	0.761082081836514
0.999097882604806	0.998766573337301	0.990027462863783	0.99524950644216	0.988215533147034	0.777947807854615	0.771475217425067	0.777630516336936	0.998068977322915	0.998129188522687	0.998163765538663	0.997943969067807	0.763406334995615
0.99891534138255	0.998785248951473	0.989403888887704	0.99498179137309	0.987474444451462	0.775466620378365	0.768789030463721	0.775097084112584	0.997622714727404	0.997455436537937	0.99750683136982	0.99752668659016	0.760692896840767
0.999207039762138	0.99858349669423	0.990325712672167	0.99528640700877	0.9886710266996	0.778385834708938	0.771401036576664	0.778015314528267	0.997982946387763	0.997984753069973	0.997824181436537	0.99776680122006	0.763140261851958
0.998812252916956	0.998735431700083	0.989612156402866	0.994905208441565	0.987353593718354	0.777607973244023	0.770868111722445	0.777346481209858	0.997985701671081	0.997890710380798	0.997904325657725	0.99774876066002	0.762982247379421
0.99942583034963	0.998581303635878	0.98953866126483	0.994690583437186	0.98754918114405	0.778472711070763	0.771536496020284	0.778180181670131	0.997456282080674	0.99751505370663	0.997561150972944	0.997599126454156	0.763027467638165
0.998886826205999	0.998958522671782	0.98986187202851	0.995091368062257	0.98815006092509	0.778525114895757	0.771404589109504	0.778253372569124	0.997969140889418	0.997904132906772	0.998106860962795	0.997647599335432	0.762945020166935
0.999161869622608	0.99840356989403	0.990204218200878	0.995359394588342	0.988391507876214	0.778396677767426	0.771535536043505	0.77804110421206	0.99829789291833	0.998263207446665	0.998284712173328	0.998201062119346	0.763462324002807
0.999262869430043	0.999075381235178	0.990328394335147	0.995414620966717	0.988458769067802	0.777050505759929	0.770270999290443	0.77667077035066	0.998129358929423	0.998165656842052	0.99814902769018	0.997490561981273	0.762192332692538
0.999364703156615	0.999170913468617	0.990283484117236	0.995382483000023	0.98855965191052	0.778337626755664	0.77125125563803	0.778012633734782	0.997973375173466	0.99794767502179	0.998077908072066	0.9979579299025	0.762922147006773
0.999611593516868	0.998514694026765	0.989556376967426	0.99491806960765	0.98761313068895	0.778714711312787	0.772067213269528	0.778377902483114	0.997849779274638	0.997657642053377	0.997788597987272	0.997683372402137	0.763714489796607
0.999142629249598	0.998786343023513	0.98966675904683	0.995014841408691	0.987895935075327	0.777683078589977	0.771015442513359	0.777298634112377	0.99799258641272	0.998034476855945	0.997945830926315	0.998005403680103	0.763124595085205
0.998092065141428	0.998191313620875	0.9897539263104	0.995144633542533	0.98822770534654	0.777355318320696	0.770218946349617	0.777027127720133	0.997925726483523	0.997848392496692	0.997860425484596	0.997641753364882	0.761503653182271
0.99909795394711	0.999277419061308	0.989989959178842	0.995257835344323	0.988369542501016	0.777725357288736	0.77108613468799	0.777445307133656	0.998152309291673	0.998035760520721	0.998038295910814	0.998008033143223	0.762618107277958
0.999407744097245	0.999029797116447	0.990176605593863	0.995249500860615	0.988503927984232	0.779080960229327	0.772162592319546	0.778803012546988	0.997953474276021	0.997925430947813	0.997967778477274	0.997231855504402	0.763886402478977
0.999007174233346	0.9990790858505	0.989583059135498	0.995044077349009	0.987629849585237	0.776242817066718	0.769720492345345	0.775881349952905	0.9978207724999	0.997705763564697	0.99772706242911	0.99772903875509	0.761630285107569
0.999414832894338	0.997945717417708	0.990045269206445	0.995198428992038	0.988193059905504	0.778799092824214	0.771882275099767	0.778561990952051	0.997946995968878	0.99786933373711	0.997976480458458	0.99780073060402	0.763186276529589
0.999323680308018	0.998440627783021	0.98997338134858	0.99515597783678	0.987917993126812	0.777912933982686	0.77126821653974	0.777565718397122	0.99799593949579	0.997810948615169	0.99798314275317	0.997539371259683	0.763236231953093
0.99929765047137	0.99915510528764	0.990239679670842	0.99557541323333	0.98860399585714	0.777826669703163	0.771005588583433	0.777513845981003	0.99828645266207	0.998206699710883	0.99819628450412	0.998047692258315	0.762920812013046
0.998887515757103	0.998970642202085	0.988605921975877	0.994213280700818	0.987169745248985	0.776384086787644	0.769567807108706	0.776004612082883	0.997406005710308	0.997292716943995	0.997616581462342	0.997324075983682	0.760895963150146
0.99944149677474	0.998716847400775	0.98955833888556	0.994688089930975	0.987864310783704	0.779512484473477	0.772040710990193	0.779190498805006	0.997568323877318	0.997539366426702	0.997539885151344	0.997247983448636	0.763207541544526
0.999439392504895	0.998171013177508	0.989935700756185	0.99513123611478	0.987914296042955	0.778307701777728	0.771638289481745	0.77789237275673	0.99773696975428	0.997721560045436	0.997962607249618	0.997359393071998	0.763712714931655
0.999387544518554	0.99843987991049	0.989802988126484	0.995048684526068	0.98847699880082	0.777611268394761	0.770526733725538	0.777304887973435	0.997825431334845	0.997766200715185	0.997825546373868	0.99751533880424	0.761886563458246
0.999190696281204	0.99843770673915	0.989836439875099	0.995057876772113	0.988116677388238	0.778716198428856	0.771691465961885	0.778310718825657	0.99784266213464	0.997857132759537	0.997912390995754	0.997759639700304	0.763626049400767
0.999046369619696	0.998714725762828	0.990253546367593	0.995407432252628	0.988274975488274	0.779376021382251	0.772832868077049	0.778999283485339	0.99804932765018	0.998043154637288	0.99816705193962	0.997614137812485	0.765203147416062
0.99939524561401	0.999033378098022	0.99011901023815	0.995279614098564	0.988326413471554	0.777025445911872	0.770152494785235	0.77668039706983	0.997937766189102	0.997889536953265	0.997937239170006	0.997635436833766	0.761885298646406
0.99831931249757	0.999117081891987	0.990356698538755	0.995588876302878	0.988793893348929	0.778942062872895	0.771956356541646	0.778579183202633	0.99812253529165	0.998080662805724	0.998145575874942	0.99810073261196	0.763962501061615
0.999190861753974	0.99850451013597	0.990245422439457	0.995423777272296	0.988579299762267	0.779197210198207	0.772442523136177	0.778873951448964	0.998237591714747	0.9982220810588	0.998144223533576	0.997908185374504	0.764147700500983
0.999000270869367	0.998809170716804	0.990415562950702	0.99549758401921	0.9885584279796	0.778043023462833	0.771458330781468	0.77768928115314	0.998261203316688	0.998141847240454	0.998228535060877	0.998059314295807	0.76350450806199
0.999343364261333	0.998837305635927	0.989205769835014	0.994713981537042	0.98724366795081	0.777409033573436	0.770432093154312	0.777171532844369	0.9978687342818	0.99784647332319	0.997850452626993	0.997730518796512	0.762274210252266
0.99942070348359	0.998511394285745	0.989425181466892	0.99485981827545	0.98773049406846	0.77619839725505	0.769473939224486	0.775897613800156	0.99772047120284	0.99764625189035	0.997705303639033	0.997511907219055	0.761144090362433
0.999374668001803	0.998876644053323	0.99040735086312	0.99549211061826	0.988812034841798	0.779092527542015	0.772153490620282	0.778783254138526	0.998221343917443	0.998025615551844	0.998107128890848	0.997995221984597	0.763737408975726
0.999180150656105	0.999292186580723	0.990182082085926	0.99521373263532	0.988556908737258	0.778933324366058	0.771835568095635	0.778533657566574	0.99791086716264	0.99778013906884	0.997936664306358	0.997844321037758	0.763558413650058
0.999226391744773	0.998710978343025	0.989214266249184	0.994764411482215	0.987330846747839	0.774827430906741	0.768502250640414	0.774546786296116	0.99777867410669	0.99772751509355	0.997831078946742	0.997760175432503	0.760579769473636
0.999207995336813	0.998646314965081	0.990474637565377	0.995438139336175	0.98881526633664	0.777596195577541	0.771017066161751	0.77710525118742	0.99818456893661	0.998206880529688	0.998157959590223	0.997717717078484	0.763390316890856
0.99851453771404	0.999096726704715	0.9900439927436	0.995224873503048	0.988253711583715	0.779692487543919	0.772874021221881	0.779340416463752	0.99806452610043	0.998073712224653	0.998002324003963	0.997764153584376	0.764709595940566
0.999629186004922	0.998921691535521	0.989542869826423	0.994906512694846	0.987553290722822	0.77824798982368	0.771769867743413	0.777935377048232	0.997872561543088	0.997763009425003	0.997894691666899	0.997775676257164	0.763716360405952
0.999138259726228	0.999154665704345	0.98983493176732	0.995189726587652	0.98825127356869	0.777501952251558	0.770362089217871	0.777246954572836	0.997849937661362	0.997656234239118	0.997715938567624	0.997641002621224	0.761374809068957
0.999404778791674	0.998884004654466	0.989302183089388	0.99466511042148	0.98702787897088	0.777850094594313	0.77108365728323	0.777530078978725	0.997585301690065	0.997617324641274	0.997752061597601	0.997594465455642	0.763105642530565
0.999282482772468	0.998597116395	0.989972149313424	0.995292175468408	0.988285206531225	0.775769480965499	0.76914855267425	0.775377682744121	0.998002680927403	0.997976197673464	0.998161743046285	0.997687234065434	0.760938039261036
0.998963492004384	0.999057275339722	0.98942028517306	0.995081828895173	0.987509709771547	0.775328003372302	0.768671486834603	0.775100145268968	0.997923020167868	0.997855722969804	0.997863197650936	0.997841008650728	0.760165258474083
0.999100630601503	0.998635581066348	0.988988331617825	0.994285698587258	0.986736643748122	0.777258322881277	0.770663173915446	0.777001866897665	0.99757250804432	0.997502402211142	0.997516816965313	0.996860329769477	0.762775585630803
0.999187644879052	0.998859465280968	0.990133334865467	0.995301236814577	0.988608442750968	0.777660008440173	0.770721428891326	0.777278492754805	0.998037552649344	0.998050863035478	0.998055038859566	0.997832870671036	0.762572839468975
0.999275748922122	0.999095718264164	0.989768996041347	0.99509288662084	0.987782319718996	0.778327721855524	0.771801515346357	0.778056383259874	0.997976335841176	0.997911352732873	0.997907345298232	0.997881359175482	0.763657315978116
0.999221483066738	0.998282488859943	0.990278604496362	0.995475024903016	0.988439456481808	0.777856172664119	0.771217426011494	0.777495957735434	0.99807598179911	0.9981133941888	0.998078412034054	0.997949449730953	0.76307256238704
0.999203109962312	0.999073406006366	0.990196585934752	0.995423632064164	0.98854140734798	0.778496377584996	0.771782557131531	0.77819447237202	0.998111462396216	0.9980223605531	0.998215612229948	0.997977154400718	0.76360753894101
0.99909432742135	0.998527265702534	0.98970942562353	0.995070727669406	0.987681938728008	0.778984282783558	0.772442199905515	0.778748485034227	0.997937455934554	0.997805942505133	0.997874393343162	0.99777537763866	0.764259740294747
0.999524547100763	0.998440924050816	0.990139403070315	0.995290740394855	0.98840264196497	0.778432206736535	0.771429230585305	0.77818704182199	0.998023797696578	0.99798870745693	0.998012024303225	0.997908229953598	0.762775871402848
0.999368721633265	0.998955613909857	0.989991382234698	0.995327591790073	0.987964867560296	0.77820726650894	0.771616851685583	0.777941610140362	0.998280875708151	0.998162874014645	0.998064499435283	0.997251136061057	0.763346810290317
0.99930281182792	0.999074576018836	0.990005165171053	0.995092951899945	0.98776981078559	0.777982613889294	0.771388867093878	0.77757640425084	0.997962951775906	0.99801702147025	0.99804867234762	0.99784985952964	0.763520432230354
0.999428714969065	0.999039540342402	0.989258798628786	0.994695219664008	0.986934606385624	0.777250069360448	0.77072782821055	0.77676445151102	0.997808433495145	0.99781680771909	0.997930036453992	0.997538670876102	0.76303794054745
0.999187080690915	0.998090445343154	0.989917967815878	0.995147962535381	0.98780809229132	0.777680651793842	0.771470546526782	0.777277158879826	0.998090503201884	0.99792957726579	0.998130288840881	0.997891116287825	0.763817679453084
0.999482305837375	0.999110501944826	0.99000558759127	0.99531302758227	0.987948412038607	0.776104538153339	0.7694836597196	0.775801423352628	0.99811695948842	0.99807962200242	0.99812628365181	0.997970103997017	0.761154470175085
0.999188521552006	0.998557612109362	0.989755873680238	0.994936343015303	0.987666606152102	0.777306827317661	0.770691250849955	0.776968172237407	0.997792105642863	0.997670419852885	0.997767985428318	0.99770163630359	0.762642553507411
0.998982713082598	0.99908093950411	0.990432140264627	0.995528058983467	0.98863413494975	0.776905551291714	0.77023170990501	0.776505537432914	0.998261072241778	0.9980286174651	0.998028055377509	0.99783101237624	0.762197088013417
0.99902466738648	0.997829062038293	0.99020167891996	0.995398979371452	0.98854551732419	0.777037813543938	0.7703439551114	0.776659448972156	0.998207464409293	0.998240243309028	0.998139997719868	0.997982754025004	0.761949233508491
0.99913014874705	0.999377647079032	0.989904143768803	0.995197670685708	0.988474047479946	0.777336556700139	0.770089912715933	0.777074509718378	0.997890137533822	0.997920999843424	0.99795568145145	0.997875533482866	0.761810013605673
0.99906236397231	0.999317319759012	0.98913333205973	0.994651073944817	0.98714739502946	0.776526069981609	0.769811593939737	0.776282900977469	0.997740527799865	0.997478401679636	0.997559367226376	0.997402669133275	0.761264400372195
0.999112410186924	0.998472684463586	0.989596923589858	0.994800767020537	0.987843793833205	0.778323200613117	0.771727297731734	0.778041305118098	0.99765912333941	0.997700953479026	0.997645964253072	0.99751221247937	0.763253900324426
0.99963836012606	0.99877608758987	0.989925306963846	0.995271665908353	0.988332261600572	0.77751158914297	0.770757628401369	0.777197216043875	0.9978126224406	0.997850821098747	0.997955070974365	0.997319027189743	0.76257772100055
0.99928443907132	0.99848395985542	0.990359390540384	0.995648868590172	0.988742533253885	0.77900982161842	0.772340404647407	0.778731635241175	0.998412329427225	0.998289171398618	0.998307851668276	0.998162269048956	0.764032281329102
0.999586329243448	0.998541323941	0.989697692862982	0.99511716368767	0.987870397186968	0.77767263348643	0.77091211864351	0.777389816426745	0.997937093713243	0.997886236488755	0.99789323095067	0.99782026390654	0.762612962761015
0.99938544251288	0.99863957475237	0.989601683291955	0.994918260289164	0.987772679450468	0.776657136697885	0.76994478743094	0.776402808442044	0.997660062241223	0.99757460910577	0.997652431710234	0.997587346114386	0.761591216093023
0.999230405506747	0.998774576352605	0.989182821509618	0.994632012138378	0.98755021153077	0.775371037113277	0.768860653782958	0.775027103511707	0.99760632121205	0.997618598954365	0.997803415283315	0.99747853609225	0.760777961870703
0.999482718918678	0.99896642189037	0.989979284697444	0.9954554856116	0.988516875449748	0.777530622048784	0.770591825049501	0.777206720006212	0.998121886571443	0.998137083020512	0.998062432094674	0.99812506226833	0.762315087811967
0.999594275938506	0.998209474796804	0.98940945079008	0.994783868998298	0.987539106528756	0.778241034954664	0.771574521418533	0.777967215083485	0.997900456640962	0.997879311856875	0.997851378893354	0.997742691037832	0.763281568557635
0.99911070255829	0.998709143902064	0.990319074404018	0.995657693202017	0.988536238504132	0.778289395108377	0.771530910843554	0.778021192411274	0.998241993050352	0.998244244989327	0.998312541871475	0.998089199269048	0.76343840087637
0.999082148669333	0.998286712641652	0.989784253146274	0.995301953532295	0.98772360751398	0.777421876377176	0.771066707384062	0.777061317802504	0.997994106167402	0.998041809363035	0.99788924196546	0.998053039530524	0.763144881212107
0.99928343304587	0.99828552670848	0.989790869116562	0.995045987337174	0.987818949579917	0.777016963836729	0.770460876295807	0.776707541856627	0.99771301108714	0.997649691346537	0.99769195198924	0.997807667335124	0.762296107530958
0.99888657560411	0.999099946257597	0.989994457958439	0.995148839644152	0.988079621917128	0.776994478736691	0.770167844889091	0.776617677811545	0.99799431717429	0.99788801746853	0.997972961693948	0.997859802691967	0.761941393368058
0.99945883543839	0.999035717362769	0.989867696182047	0.995112166448233	0.98801902918012	0.778637769306706	0.772073102740616	0.778239212035942	0.998166277248706	0.99818861914787	0.998198546406248	0.998049900654781	0.764405391235199
0.9992330239029	0.998301838373247	0.989949455996576	0.99524168248661	0.988103094451631	0.77592014689917	0.7692439140367	0.775556218973191	0.99787927995598	0.997797647948842	0.998080948922539	0.997804326004313	0.761031344620903
0.9991002915227	0.99846372092218	0.989661479197628	0.994953486407805	0.987803447924536	0.777725658356359	0.771004085060803	0.777402322211612	0.997890132257633	0.997897245161746	0.997977077101835	0.99773764302519	0.763014145358933
0.999198933903304	0.998534309665144	0.990357201475177	0.995307785340816	0.988352193842973	0.777066110179315	0.77056120263623	0.776772084139293	0.998216894048179	0.998124461491273	0.99812184782004	0.99750588929548	0.76279567151739
0.99906023226445	0.998884511620174	0.990175418986946	0.995279237486525	0.988485490868366	0.777386075174603	0.770300320897872	0.777064019270405	0.997947763045226	0.997872090221618	0.998057128366726	0.99759067010405	0.761813437606808
0.99936808260089	0.999241325953346	0.98928825070126	0.994850147533883	0.987151810719635	0.774006314711799	0.767426680750539	0.7736454432123	0.997782315333532	0.997937709642228	0.997979389323645	0.99776847436084	0.759450785054628
0.999059023999478	0.99840114025077	0.98987435770492	0.99519302389286	0.98821475151677	0.777393861912709	0.770577885764358	0.777134465238725	0.997882480555892	0.997876064977552	0.997860074047424	0.99791512787789	0.762184680508698
0.99918520826664	0.998902031576146	0.990154160178065	0.995219165800016	0.988684882663706	0.77821471052055	0.771256181756976	0.777971674391363	0.998117923724778	0.998097136163504	0.998026990790892	0.997793200265586	0.76292960667326
0.999219025437392	0.999012889271357	0.990250756131373	0.995368719190378	0.988512182923288	0.779008975088908	0.771837091194778	0.778661470705194	0.998049683561511	0.998119176658827	0.998029732627146	0.997989047913856	0.763626294910288
0.999181233860881	0.998719560277632	0.98938976924835	0.994939935288928	0.987973151514232	0.776158072058797	0.769427676647126	0.775869745109233	0.997593986700937	0.997399629806502	0.997441732944955	0.997457676503404	0.760745141655896
0.99939306090424	0.998898137200556	0.99020767696834	0.995410753993912	0.988552022260418	0.778178548463814	0.771422246986146	0.777861356392946	0.99805900357662	0.998022855450596	0.998102329170721	0.99774755406857	0.763011519664118
0.999316999869668	0.999116404064173	0.989756205066674	0.99520434074264	0.987940186287755	0.776760491353544	0.769764285309685	0.776466557806673	0.998000222689419	0.997969080267097	0.998041725081567	0.997838214126213	0.7614984934959
0.998573836133884	0.998715424677083	0.989879018739525	0.995207991268795	0.98785799961605	0.778483435392518	0.771969275365518	0.778177730668223	0.99820178528668	0.998054840854523	0.998203956694063	0.997953868150718	0.763835129514841
0.999248591684148	0.99931157108735	0.989857939168087	0.99517577475568	0.988307673642714	0.775949336028384	0.768983915518641	0.775572867234054	0.997913653156848	0.9979487162041	0.997943327791661	0.99779165671835	0.760368572395646
0.99925315293073	0.999001274661468	0.989645190295127	0.995053186022066	0.98802042665768	0.777524215583746	0.770778948154173	0.777292157979901	0.997979114752118	0.99775269453719	0.997722660694036	0.997710087138706	0.762448747631622
0.999356621612593	0.99851566868147	0.990008628488574	0.995100451635817	0.988051652897985	0.778032007605388	0.771258359410402	0.777618105205319	0.99790884586963	0.99789327201088	0.997916606802702	0.9977043451662	0.762871427895107
0.999205759108264	0.99829904976728	0.989916691467992	0.995217395461184	0.98827772299755	0.778262068983094	0.77127414832331	0.777987750879063	0.997951257908731	0.9979457652729	0.99781218821948	0.997852993436596	0.76284558178613
0.99879009358756	0.99916427289162	0.990099774086706	0.995440353291438	0.98826058280277	0.777301556105136	0.770893317533004	0.776978645722767	0.998166503683302	0.9980772860048	0.998062627756735	0.997913550775383	0.762794414941374
0.999100739448413	0.998530131028852	0.989732350279422	0.995037608193735	0.988136235267776	0.776342393386109	0.769551754514902	0.775975510489633	0.997918165908903	0.997868282741593	0.998028711991804	0.997635431302972	0.761072867168161
0.999240778747538	0.999044791158362	0.9898137638821	0.994900878569678	0.987753303155266	0.777961236740182	0.771284039028348	0.777555871841661	0.997695679110264	0.997797027150824	0.99774458611881	0.997502979032488	0.763073438499874
0.999389499865154	0.99869872949747	0.98953659363143	0.994979935309596	0.987724090427645	0.777226872772405	0.770448404629522	0.776898267900339	0.997756831420465	0.997823139898035	0.997562194226038	0.997630886456236	0.761795738304658
0.999132596618338	0.99899399818746	0.989380782690795	0.994890887401414	0.987496252554965	0.777032992833525	0.77022095773248	0.776665946056974	0.998051059924321	0.997850449790647	0.997950261628893	0.997712874745781	0.761960602364266
0.999623819822905	0.998764726990603	0.990003181766097	0.995296079478436	0.988077464788332	0.776958299196472	0.77022015322546	0.776654155169197	0.99809580107527	0.998075826016309	0.998158592244374	0.99792226288044	0.762027110647086
0.999359075689306	0.997968831231577	0.990138148808774	0.995269500726713	0.988430487694622	0.776035364501675	0.769367854466822	0.775676872277859	0.998048857382585	0.998114596890517	0.99808275070496	0.997907317129418	0.761311413089952
0.99935494611003	0.99868409053195	0.989726842004053	0.995002705441742	0.98795635379806	0.776084202903406	0.76940270605767	0.775625730819242	0.997701119046694	0.997632676750147	0.997760270033021	0.99757504209844	0.761208702825973
0.999233910950515	0.997425902826919	0.990480397539979	0.995617374176226	0.988642802467303	0.779630731842003	0.772576636594462	0.77932017888975	0.998330694808396	0.998336320732736	0.998340573650227	0.99822420097553	0.764309182400148
0.999255844321858	0.9988023560462	0.98984599723063	0.995231625902204	0.988273342274431	0.775715675193367	0.769153768440664	0.775380025088935	0.99797835381301	0.998043005423096	0.997959271493997	0.99764551526487	0.760828465621597
0.99901633764969	0.99860601776845	0.989953464446267	0.99528358521617	0.988128120138274	0.776925094395006	0.770459246824072	0.776589111389697	0.997877719104349	0.997765318444557	0.997706732536034	0.997584848998504	0.762381480369498
0.999635213553706	0.998932264482124	0.99019712777735	0.995517489203202	0.988468045349905	0.776310210276783	0.76946084501067	0.776013451001625	0.99822955076531	0.99824693177531	0.99817942833641	0.997979964150293	0.761194168838393
0.99923229238095	0.9983144068935	0.989704095693907	0.995115668172146	0.988123658826588	0.777298611174106	0.770389122500656	0.777000892317616	0.997776531911998	0.997752152221935	0.997972374228192	0.99732779696841	0.761993179002285
0.999347074879762	0.998062290148307	0.989861758864677	0.995293051356217	0.987830082712024	0.777098870825684	0.770518079597341	0.776749972189052	0.998038107081823	0.997991379681356	0.998000401495223	0.997861801766973	0.762643657843796
0.999001655731688	0.998769243581	0.98943969633181	0.994910375868405	0.987654549265395	0.775942752336478	0.769020371085778	0.775649342730211	0.99785597022738	0.997746952165262	0.99783326909133	0.997715971094062	0.760627496377001
0.999569702617856	0.998542906925313	0.989037955479754	0.994322760752487	0.987540580344612	0.777802382848789	0.77112392739419	0.777458355516641	0.997083785879683	0.997284871220369	0.997320983588954	0.997299638277106	0.762787475625121
0.999409081922733	0.99895407533946	0.989846892099472	0.995086845781856	0.987777446598085	0.777527798510489	0.770875950865788	0.777104010987914	0.99812592983218	0.99813813153505	0.998195078384283	0.997852043650723	0.762859268053936
0.999389332727422	0.99921698278623	0.990324869357166	0.995367104563853	0.98850808321283	0.77792673878911	0.770921386311338	0.777572770782973	0.997985620444403	0.99797160593169	0.997943108091961	0.99783028229996	0.76238751756005
0.99946847621919	0.998851469544012	0.989823117408255	0.995206859380167	0.988409774223936	0.778294311134078	0.771107996933067	0.778042082180598	0.998045590246023	0.99802640540188	0.99802214120431	0.99776749127651	0.762490019465514
0.99961751389705	0.998111122063664	0.989871692285551	0.995037596403708	0.98788945006662	0.780374578898549	0.773648602634541	0.780063431792215	0.997815725053158	0.997776343833542	0.997793018031671	0.99775393840202	0.765624686311964
0.998756809699444	0.998930671099765	0.989866992929677	0.995177539352886	0.988055339710867	0.777990763262896	0.771396990217439	0.777683907421261	0.998074798740887	0.997974900559005	0.998098891260752	0.998064169208473	0.763117027530451
0.999442622645414	0.99882340254574	0.989982912013535	0.99517338730969	0.988170464178538	0.776627706834669	0.769791942894338	0.776278209440875	0.998248567592229	0.998240614276454	0.99811657173635	0.997940154540245	0.761444428884314
0.999423788829216	0.998530112740524	0.989779305231675	0.994860972367227	0.987983539921365	0.777214188895783	0.770221064640756	0.776965948752267	0.997450535728822	0.997447911766575	0.997528624685594	0.997440094194827	0.761720264755822
0.999050070842945	0.998680610383162	0.989989607329282	0.995287528427212	0.988142248198742	0.776773461222287	0.770105727988828	0.776398879312467	0.998178132238196	0.99811927286402	0.998146791602336	0.998092282754314	0.762302376399607
0.999444215155184	0.998780131975028	0.989497601101616	0.994852103252372	0.98758326580101	0.779606541675602	0.773172517449158	0.779306754152323	0.997528317553134	0.997665955778638	0.997717764139336	0.996645199144767	0.765470652616473
0.99929823702344	0.999216909128566	0.989911567601223	0.99521332332741	0.987954904840018	0.777512523242451	0.770834221095	0.77721852606093	0.998023141412413	0.998133735046108	0.99811000570002	0.997121429946012	0.762753234028388
0.998793754121833	0.99838909287945	0.98972073705481	0.994900955486365	0.988040235305785	0.77797055860096	0.771406400191334	0.777573984129702	0.99806024860166	0.998089209629548	0.998086345024605	0.997998185354937	0.763654945907277
0.998906916499538	0.998130557668633	0.990131949672646	0.995396694582235	0.988621442892931	0.777142243977316	0.770432029060349	0.776758400100803	0.998108902181381	0.99808270474531	0.998185474266597	0.997389493602833	0.76240495640232
0.99916335969117	0.998642762357818	0.989678986497874	0.99499945734354	0.9880210681837	0.776946001246159	0.77003590403577	0.776624853900156	0.998029995316187	0.99788653616437	0.998000720316359	0.997161769866463	0.761676646714092
0.999176523396607	0.99872725300557	0.989805231556408	0.995297204789098	0.987992913230493	0.776370892116332	0.76960053176903	0.776068300717507	0.99813663719657	0.998012245778223	0.99822527089219	0.998021071650656	0.761364096631636
0.999376253069086	0.999053509121383	0.98996293261514	0.99529922494732	0.988558253303645	0.775971119371187	0.768801214167004	0.77562026474648	0.998008056918198	0.997829163943918	0.997972320922808	0.997726932588376	0.760158302710328
0.999472700340526	0.99750880026959	0.989593433260925	0.994857854115062	0.987862289920303	0.776705008377899	0.769987251699423	0.776319006798337	0.997738711969687	0.9975007149759	0.997638399275231	0.997483530088057	0.76160854358271
0.999119057301734	0.99766835030659	0.990235317947893	0.995421180657125	0.988406069074358	0.779587346053053	0.772578708472293	0.77914531446518	0.99811105519999	0.998085294127582	0.998060781481542	0.99801965644425	0.764185858253274
0.999034864330015	0.998847945654405	0.989820484168625	0.99492752869767	0.988077575090435	0.778116001124276	0.771039593484135	0.777765301853132	0.997739566788124	0.997726247547	0.99790602630437	0.997553495883072	0.762647896379107
0.999354114246264	0.998628710790916	0.989975067642886	0.995243136020314	0.988092082268144	0.77680955044729	0.770118344457299	0.776460742983118	0.998090269415274	0.99796780506982	0.998113219185595	0.997908603925537	0.762268072695752
0.99904113243959	0.998510734751513	0.989598952735452	0.994906086565334	0.98793044807415	0.775455827575377	0.768568188212357	0.775188551364926	0.99773367943217	0.99753108350993	0.997664306006843	0.997594941079505	0.759741527109259
0.999289384880595	0.999334008254864	0.990236606222597	0.995348929272113	0.988452228288885	0.77818869344693	0.771403299894628	0.777861303660262	0.997952231874047	0.997941051070142	0.997987804112995	0.99797735689689	0.76316338790592
0.999326717134401	0.99880502051742	0.990556897222706	0.995615273320716	0.988979520503468	0.778833630612469	0.771839365983707	0.778461059826017	0.998216410412563	0.998130726434943	0.998121821531821	0.998107124797372	0.763529599155332
0.99945389013016	0.998776338719932	0.98896997325567	0.99438375095199	0.987283113072487	0.778351217949686	0.771218878113479	0.77807197311891	0.99756899910196	0.997640581114622	0.997489114063995	0.997294831370617	0.76266071279435
0.999480200463997	0.999049100369227	0.989837489256313	0.995032344762437	0.988011748620649	0.778704001427064	0.771888451689976	0.778458736655456	0.998015081985366	0.997989049254103	0.997965724619656	0.997913240091078	0.763556617016427
0.9989960350603	0.998695784422154	0.989944766309418	0.995158021653788	0.988053295349363	0.776792581718891	0.770368828163416	0.776466585615843	0.998121013562616	0.99796555854297	0.998074911066364	0.99799905962761	0.762234853411987
0.999402850202935	0.998979563008016	0.989370726479934	0.994592452280624	0.98755394444519	0.777745219537579	0.770811235426456	0.777514542455994	0.99739087345947	0.997446054764344	0.997407150323188	0.997294742660013	0.762210034836346
0.999006559292746	0.999286407815197	0.989771573798665	0.995013702318015	0.98802609906918	0.7766529118255	0.769667758680606	0.77632137525483	0.997683309946508	0.997591492855032	0.997661846365448	0.99754201134301	0.761495746980958
0.99933344341764	0.998803182544694	0.98942155890255	0.99468392339356	0.98761786722324	0.777554641383722	0.770986846801935	0.777235623747436	0.997614112809353	0.997765874047404	0.99784456370666	0.997680527063295	0.763009389017443
0.99906909426525	0.998589465979692	0.99006110566714	0.995368036207145	0.988351933904573	0.775998148998796	0.769049009489056	0.77570554179636	0.998151367345003	0.998098274045963	0.99805567207582	0.997960270308844	0.760576153499095
0.99888393557475	0.998585971686727	0.990087230506166	0.99513618153013	0.98816528097812	0.779312966292222	0.772568127168236	0.778925205554908	0.99795893711265	0.99794159885215	0.997972226364562	0.997826631739624	0.764771474340924
0.999335583507102	0.998701730893344	0.989767704364843	0.994932610046164	0.988059619238858	0.775992882219836	0.769344180978377	0.775606716585052	0.99781204198095	0.997636693471185	0.997751290266682	0.9974772999485	0.761159288732777
0.998913754654243	0.998090051384872	0.990507447162006	0.995440745852692	0.98871939681824	0.778407307234275	0.771556448289937	0.777928191621186	0.998164632466252	0.998034557102088	0.99811741935044	0.997597625990834	0.763562529186156
0.999453350662023	0.998107897096088	0.98994653275622	0.995238888158352	0.9880538452898	0.779271003942797	0.772478236986659	0.778962073304844	0.997910134726963	0.997804144284026	0.99779435130639	0.997776350314716	0.764004902458692
0.998938080331608	0.998870702321789	0.990212060922606	0.995637055241106	0.988724480336523	0.777391223770863	0.770259805766483	0.777121788534353	0.99820263075956	0.99829769739499	0.998231943450554	0.998162786714874	0.76212172378095
0.999341165574217	0.998483197623598	0.989700475560232	0.994874604047913	0.987836927757515	0.77716454965996	0.770197625302097	0.776834749339952	0.997636846156284	0.997594237206788	0.997601414005446	0.99738716033451	0.761909109878092
0.998295294394293	0.997529118510847	0.989934862547929	0.995000797294734	0.987786461911374	0.776596628054533	0.770428700383695	0.776268639533748	0.998053792443152	0.99810703427151	0.998016269775027	0.997782370764144	0.762654922126612
0.99933096961651	0.99780152517109	0.989617043573112	0.995144187650722	0.987805275120654	0.77876825458625	0.772172067712483	0.778525989277053	0.997923100005806	0.997953648283427	0.997764215126755	0.99719452152399	0.763966999147334
0.99890185565116	0.998848803584285	0.99037900898805	0.995752829333615	0.988886869760928	0.776821213956231	0.769965364998511	0.77651209803297	0.998411412581602	0.998198563465243	0.99834781778217	0.998249482946846	0.761766358215229
0.999118997988781	0.99900989244642	0.989908252876506	0.9950976711626	0.988154084556104	0.776137075976446	0.769761152245724	0.775726529074546	0.9978316927642	0.997808020363644	0.997882245276225	0.99755303045676	0.761707262216988
0.998365346403306	0.999059764202062	0.990081867371573	0.995201559135754	0.988519924894018	0.77648977108705	0.769180376376007	0.77627465482011	0.997749974731976	0.997819448948908	0.997837137520347	0.997658765269196	0.760332590205934
0.999605761689235	0.998740353478005	0.989955036307466	0.995410247548698	0.988447850600658	0.775542903355411	0.768475575114337	0.775290226886419	0.998305033916343	0.998114965389743	0.998253234633592	0.998074966586354	0.75976111511842
0.999537276410264	0.998226092019068	0.990307781906763	0.995478974747068	0.98847664214671	0.77912748396992	0.772403047441726	0.778785583121324	0.998061853171562	0.99792079018756	0.99807828416238	0.99799071731741	0.764507854769495
0.999340527253217	0.998766549204264	0.990024761950378	0.995251115156741	0.988284443119757	0.7788565504293	0.772051849051943	0.7784563249537	0.99795899562368	0.998017445922925	0.99796780504962	0.997918428911437	0.764087159992823
0.999507524299502	0.998540494038751	0.990046391950852	0.995358672906621	0.988272896046628	0.778770531849537	0.771990993589473	0.77846190079158	0.998116844834302	0.998035213919794	0.998094719764145	0.997809527201294	0.764109581235562
0.998571490671588	0.99816625018956	0.9893113184396	0.994745353216467	0.987533909282974	0.776904291302108	0.770080237518517	0.77666800115838	0.997537303102412	0.997517134871767	0.997443976160626	0.99748782670327	0.761143914532167
0.999085588060802	0.998416025260214	0.9901888199001	0.995361629379803	0.987895507678786	0.778163359201983	0.77167442506707	0.777892532436773	0.99814481059149	0.997975767293282	0.998188788301755	0.997772768306143	0.76373161692657
0.999239854521191	0.999046960041284	0.989959613796057	0.9951807539483	0.98822983140842	0.777007561991872	0.770344769977242	0.776728104020997	0.997824697840842	0.997827675383527	0.997886529785947	0.997630206402336	0.762458078013821
0.999463248605736	0.998251577839554	0.989161937743622	0.994678397652572	0.98786995626562	0.777091040154617	0.770388637960224	0.776721505015287	0.997467206761132	0.997626634000657	0.99774342490555	0.997580760509552	0.761974266315742
0.99886197189336	0.998584784377215	0.989712618824414	0.994995487265523	0.987910706480832	0.777829768813823	0.77098464500346	0.777620109591317	0.998070187966755	0.998003742619202	0.998003518704327	0.997702703687503	0.76279028528562
0.99922778889245	0.998963364958012	0.990123364062057	0.99518819162183	0.988304512479844	0.778325550590548	0.771250688506683	0.777960621532853	0.99798722114217	0.997943258898558	0.997976019434622	0.997728216505105	0.76287801529978
0.999351886270075	0.99887710397704	0.989840201337671	0.995061946500021	0.987880235971698	0.776894783885627	0.769808446078273	0.776615083811015	0.99776758156194	0.997683860737858	0.997780081603755	0.997692176884585	0.761246621079395
0.999374485085389	0.99929036218738	0.989849325558146	0.99503052712915	0.988181509612258	0.777987280188523	0.770835164671281	0.77765110609064	0.997714163395997	0.997936025214095	0.99783731743685	0.997606229802236	0.762532621153527
0.999423568912552	0.998976173295488	0.989953969974673	0.99521546616139	0.988048795304665	0.778010734844287	0.771670105684126	0.777671683404592	0.99832314736542	0.998067921515449	0.998119189220218	0.998089680332294	0.764009479722307
0.998890036082804	0.998595242458103	0.988818465755615	0.99438929610284	0.987282039394652	0.777425330717552	0.77088380791257	0.777118753281312	0.997509926952818	0.997522283154472	0.99764857473832	0.997475833423256	0.76260954403657
0.999393834007006	0.999099710216514	0.989804350843579	0.995129232348005	0.988086706009852	0.777123265179184	0.770447416331915	0.7767987019983	0.997769385017805	0.99762189365005	0.997782826705032	0.997754314547553	0.762014059779295
0.998985912324562	0.998913545241594	0.98977819279466	0.995328247063938	0.988273717420426	0.77775419538948	0.770742460545884	0.77757074810739	0.998062538562313	0.998039643777737	0.998046851523344	0.997821385867844	0.761986130862425
0.99936993787539	0.998600015330584	0.990286299925414	0.995551037674943	0.988388018869926	0.779189476862654	0.772374206907398	0.778881597924493	0.998214407771918	0.998201360437057	0.998308450163057	0.998009912651555	0.764173126974759
0.999009589456248	0.998411220403915	0.9895258906205	0.995066911919922	0.98768271629394	0.778154687267561	0.771811759025587	0.777844510322859	0.997760588327757	0.997909154029727	0.998037923479868	0.99798523376346	0.763861657754203
0.999612274560923	0.998591940657612	0.990362583975417	0.995556623070357	0.988650209885744	0.778449530553205	0.7714430599433	0.778127412657589	0.99832885081142	0.998353922168284	0.998346500900107	0.998225774099078	0.76335785098663
0.999260824600636	0.999193602115322	0.9898181366669	0.995155917645646	0.988248588579428	0.777032293862516	0.769981175096144	0.776750619019501	0.997816744025844	0.997736218496334	0.997702599346027	0.997800944796022	0.761398970962239
0.999527779952632	0.998763843295473	0.990086998596525	0.995201526851955	0.98818105242191	0.777832790690725	0.770804796849597	0.777505056566126	0.997744786251216	0.997570858064325	0.997843729331826	0.997712229127886	0.762550233145671
0.999146375725188	0.997699637256004	0.98948524565731	0.9947375296263	0.987751252181323	0.775850436157487	0.769102940542954	0.775442719116124	0.99759639310203	0.99744291203424	0.997563709222094	0.997466186303913	0.760915039838865
0.99942745279311	0.99831463076696	0.990269000368567	0.995350069098577	0.988605967926831	0.778743217262956	0.771854416492452	0.778451626678655	0.998063264707678	0.997930026846667	0.998102932759064	0.99791322605672	0.763666121868832
0.998691277417107	0.999235019067495	0.989825083921963	0.995021311667296	0.988035031567395	0.779567741736726	0.772703363155385	0.779298676657069	0.997751876399576	0.99743268452961	0.997684999150537	0.997850412449041	0.76433159605907
0.99953441563215	0.998449496878404	0.98974699367244	0.994967559674602	0.987673088712243	0.777650762852205	0.771194780136635	0.777289449531751	0.997742749570576	0.997754615334252	0.997829575398796	0.997371169526246	0.763275210196641
0.99907639093966	0.998517085884884	0.9900104148001	0.995136323821343	0.98811408550656	0.77750198407095	0.770529827209694	0.777213430854622	0.99793262817558	0.997749474575561	0.997877396545252	0.99765509037274	0.762046231554677
0.999057250938587	0.998809015104916	0.989894991624772	0.99504496158475	0.98763019870403	0.777612683294401	0.771017675334759	0.777264337662349	0.998009552810253	0.997789392195447	0.99800130248161	0.99769373971673	0.763024323060455
0.999399723102182	0.99903040207061	0.98971069683919	0.994978813278535	0.987797077681504	0.77854948326456	0.771816965013632	0.778324074359324	0.99771885614815	0.99764813813216	0.997766439457239	0.99713082639321	0.763509571022558
0.99936669750527	0.999204072709144	0.98994974836237	0.99521644909695	0.988027119884367	0.777640740221746	0.770920226317939	0.777315608989925	0.997793199288578	0.99779510834661	0.997824374903112	0.9975795680071	0.762725372183108
0.998957348617247	0.998897792877987	0.989728496907202	0.99487556080403	0.987618077336921	0.779061418874601	0.77252474844689	0.778843649904461	0.997773839628121	0.997806017489127	0.99793097812581	0.997854672845796	0.764613747331974
0.999367735019818	0.998993440945455	0.99016547226497	0.995397906100702	0.988304735135764	0.77665523702978	0.769881290965303	0.776268099666411	0.99802929228656	0.998025530052632	0.998067840991653	0.997753727555431	0.761785033645666
0.998968992519924	0.998960687101269	0.98985759900165	0.994909105785837	0.988022047719452	0.778992618263176	0.772065863599266	0.778639635680243	0.997926441822558	0.997756925263706	0.997816882886708	0.99784086017931	0.763956072192624
0.999105495324543	0.998860550507194	0.990026812561007	0.995288396581927	0.988004038946854	0.777274081278024	0.770500367053975	0.776872739451606	0.998025561967492	0.997956565687677	0.998113608310465	0.997954254628894	0.762239394911789
0.999541938354568	0.998448725912896	0.990127963372834	0.995216073296968	0.988409127233573	0.779041709189526	0.772266077710804	0.778690102812921	0.997886712459303	0.99791011344545	0.997968480948732	0.997813144049125	0.764168677808157
0.999262217314418	0.998729813294193	0.98973554672167	0.995006391204219	0.987838711417651	0.777123269537361	0.770469218118507	0.776855503555882	0.99780991115858	0.997830925281506	0.997904872376717	0.997589078893247	0.762059933192646
0.99950427820469	0.99780222338886	0.98964471144621	0.99509822312211	0.987943377572645	0.775396486468026	0.768281543026549	0.77505290958673	0.99797916296394	0.997877012862344	0.998061763268297	0.997737551701467	0.759728364319805
0.999225404646428	0.998519307408427	0.99027415993954	0.995504666259706	0.988506384870378	0.775763959166551	0.769011011678504	0.775398986312468	0.998182878569965	0.998011258201635	0.998225809158406	0.997911836319429	0.76070974672672
0.999288207283036	0.998821027430854	0.98969549746826	0.994996319936232	0.98779600219185	0.777171668648465	0.770742497865319	0.776871301402318	0.997745892366234	0.997623185623707	0.997424326998957	0.996954175675566	0.762459018074204
0.999012395606117	0.998245464455726	0.98972075676157	0.995059369930211	0.987909406003635	0.77823403650559	0.771487527666424	0.777985320243003	0.998099842578858	0.99791617103097	0.99797717499937	0.997799814938102	0.76325424313812
0.999527358791925	0.998822704208134	0.989700379810424	0.99491875289063	0.987671431918248	0.776395334478421	0.769598695772051	0.7759834295948	0.99753661494111	0.99770916149102	0.997605032195855	0.997519798352048	0.761179339111836
0.999458271046475	0.999194465946824	0.989516611273765	0.994781579129648	0.98776910821087	0.778216843647711	0.771133346298198	0.777915165762416	0.997864377848274	0.99785791242855	0.9979197554448	0.997736222210818	0.762609548011463
0.99913191784239	0.998994963342448	0.989498303958579	0.994735355611728	0.987562643140598	0.77810502536029	0.771676836875856	0.777795117613203	0.997665073204663	0.997601849664192	0.997729421725114	0.997664591465818	0.76345421840166
0.999487694120943	0.99827170520104	0.989834458960294	0.995269196774884	0.988413678894205	0.776956093027195	0.769887003056466	0.776670219024399	0.99810833513109	0.998033899452073	0.998010792676316	0.99794574628972	0.76122661435388
0.999186237313812	0.998959124677037	0.990233461118306	0.995406823574902	0.987953279194748	0.776705858148703	0.770668496454852	0.776290114124307	0.9982465791873	0.998302482736804	0.998251735530595	0.99800346431305	0.763207309558592
0.999272672461801	0.998891170453263	0.989530612648776	0.99483229691306	0.987510254551164	0.775626416006341	0.769204061029898	0.77530130927926	0.997807420498238	0.99782500041161	0.997772292215805	0.99769088869208	0.761193477438192
0.999237655629515	0.997823107692548	0.989546178801194	0.994845568962288	0.987315776170913	0.777171704449008	0.770562407570427	0.776838606416032	0.99784844442522	0.99787620387814	0.997680661317627	0.997600677498433	0.762369457968319
0.999259247891124	0.997954566516522	0.989919089236004	0.995184016752927	0.98822846658879	0.77777091871785	0.770671634061595	0.777511771754146	0.9979296521885	0.997752224854994	0.997954243714318	0.997410272271863	0.761996968120592
0.99953399266645	0.99869762435085	0.990077656416647	0.995286709194718	0.988373147138854	0.777585900360931	0.770319339576109	0.777372680926582	0.998029245357265	0.99793729397372	0.998049950920716	0.9975693740518	0.761901712099305
0.999378089764637	0.999024335892836	0.98952779468267	0.994879029771085	0.98774059592054	0.775999256960967	0.769320802854705	0.775698042815693	0.997714692428886	0.997833073618027	0.997729721013118	0.99705880896447	0.761134022638035
0.998799852579687	0.999012730644247	0.98956885831629	0.994998691820542	0.98774455369894	0.776051710866541	0.76907251150802	0.775838079440068	0.997635003277245	0.997605799784185	0.997675502819152	0.997395092231729	0.76071184146
0.999179765901692	0.998838252810532	0.989631283163044	0.99485925358818	0.987713220508704	0.77704523408438	0.770663282665473	0.776608404210727	0.99793610508605	0.997978146877304	0.997918867350494	0.997816949787591	0.762454204430482
0.99872557671791	0.998966684061034	0.989654092751696	0.995077305529356	0.987781554380533	0.775381131506745	0.768548714639663	0.77507042207773	0.998027174203667	0.99782911181645	0.997846036293732	0.997863625259504	0.760110320250301
0.999324984852857	0.999072562230535	0.989416144760854	0.99482391609217	0.987279432668598	0.77664256046018	0.769763508952575	0.776320693421387	0.997669103623523	0.997794885609443	0.997871524571965	0.997730415443068	0.761453347848059
0.99950358605986	0.99797597852399	0.98957933024778	0.994998875080138	0.98787602377766	0.777823949300922	0.771197124788808	0.777570044210087	0.998083251652203	0.998265951874258	0.998209677662367	0.998063817847147	0.762721333613687
0.99915696012234	0.999047672505757	0.990424247717606	0.99550429906205	0.98850595285677	0.778161489162219	0.771392781592476	0.77776723778095	0.998239437023797	0.998142295024	0.998121436766744	0.997937033602363	0.763213180745987
0.99927203606275	0.998614754257243	0.98975761721887	0.994939131990767	0.987910431968607	0.778015804853399	0.771328945294634	0.777653548738682	0.997979482158187	0.998054134764615	0.99802313610612	0.997888075262238	0.763345147087175
0.999439064710416	0.999148236310323	0.989514246741188	0.994795217388076	0.98771042332689	0.777215925893384	0.7707268940567	0.776867862855034	0.99760775652779	0.997698072368186	0.99764647824994	0.997503452900986	0.762544733140057
0.999149636600552	0.998806022420057	0.989477539225464	0.994790197290957	0.9879219711607	0.777863748932919	0.771150601621483	0.777497812972344	0.997761563776925	0.997703250881812	0.997664434629917	0.997382658058855	0.762854084563156
0.99907559572798	0.99860066483744	0.989812541573352	0.995093639099428	0.98768983161224	0.77655891158654	0.770187706145599	0.776290088585489	0.998000911546177	0.99782766353805	0.998040623545276	0.997771799320063	0.762222122795593
0.999133032676812	0.998006240195465	0.989935665839266	0.995072402537386	0.988051936806783	0.776558158793211	0.769750587382241	0.776146945228495	0.997863490530694	0.997826038552396	0.997887853357347	0.997826241521088	0.76107663150003
0.999465718839304	0.997527881327458	0.989577226681062	0.994834942044417	0.987600236581466	0.777450966895648	0.770511814741834	0.777081133230362	0.997795433589407	0.997914919991108	0.997767625952388	0.997688315601936	0.762277718083501
0.99936515558604	0.998575553789934	0.990314862288475	0.995377412156328	0.988451959607486	0.778954828326075	0.771996767352965	0.778653625275842	0.998028818145883	0.99810797051508	0.998070268481586	0.997681906881765	0.76354852058139
0.999674127554814	0.999463512179594	0.990452254213322	0.995437584109543	0.988454287428392	0.778395577516567	0.771672063278554	0.77807547825488	0.998289147471517	0.998096213394673	0.998163390589774	0.99802281140086	0.763381749770052
0.999495794014278	0.999262431718432	0.990009694569219	0.995100858651866	0.98817283046031	0.77723135904409	0.77039635745777	0.776914751886522	0.997723110380896	0.997690291821274	0.997761081741216	0.997747965302876	0.762244208054398
0.999412814573536	0.999063806758832	0.989953082274363	0.99477362539566	0.987860210092047	0.779017247182379	0.772532013032069	0.778639134303902	0.997523756647527	0.997426240828582	0.99769021181992	0.997079355876384	0.76478386792134
0.99945937327326	0.998791819886923	0.989642583652713	0.994957697138203	0.987760158737575	0.777440646879436	0.770867471643766	0.777108118396115	0.997857153629668	0.998047344286219	0.998083931859204	0.997980216308595	0.762822403767405
0.99891623789578	0.998941393487298	0.99034074604019	0.995563946653184	0.988656025474982	0.77798633499974	0.771360858625776	0.777692760066294	0.99824240900933	0.998166201039074	0.998042083363838	0.997895599495652	0.763160259784958
0.999498303826974	0.998668350611666	0.990066089707167	0.99540148816382	0.988480760639097	0.777744554219233	0.770829955735197	0.777389683228225	0.997965595119174	0.997936535114867	0.997909102739588	0.997857466300007	0.762288153963391
0.99947072923969	0.998396346865625	0.98993120877986	0.995076512792527	0.988221976100446	0.777448579634285	0.770479316234443	0.77706659222972	0.99774817102775	0.997780173738422	0.99790579614841	0.997693423932835	0.761767948166761
0.99934050029903	0.998237115634617	0.990246579062472	0.995455553597911	0.988514576856822	0.776940327662356	0.770276505952285	0.776549455254272	0.998243132873616	0.998156540736002	0.998144765079475	0.998155128658722	0.762173109912281
0.998782300146408	0.998627414795163	0.989836345053081	0.994876512026298	0.987877837867388	0.77724697465519	0.770776596701073	0.776932649574937	0.997796253106744	0.99778730575561	0.997756146459485	0.99718553025827	0.762507218635751
0.999706049498886	0.99911748416853	0.989924291441783	0.995027498001366	0.98799740231713	0.776799516765473	0.770321178915353	0.776521548538427	0.997762648854397	0.997769701237397	0.997790522314175	0.997605714956719	0.762516653168568
0.999272938761023	0.998877762152437	0.989907146670592	0.994906032485606	0.987870941220487	0.779435152017668	0.772857045327169	0.779057095737249	0.997540776369083	0.997652766547115	0.997659979666538	0.997567314269858	0.764973448021091
0.999157871845997	0.998125625092863	0.989783047794292	0.99497213283247	0.988117955168532	0.780019592645157	0.773059012146892	0.779762033931958	0.99783862891481	0.99755462019122	0.997700780613366	0.997734857956584	0.764429673461031
0.999358825720069	0.999232861697375	0.98971329824571	0.994948065610022	0.987660458273181	0.778372525834631	0.771731596916707	0.778116465707486	0.997697918675146	0.997784284939948	0.997878520116155	0.997527268534234	0.763700210770006
0.999318257141057	0.99827035159237	0.990072363528984	0.99532713658822	0.988184092810658	0.7791569286821	0.772474046281062	0.778819796881611	0.998075916787533	0.998088062216668	0.9981561582294	0.99728801559236	0.764438717601402
0.998860115715045	0.998729078430395	0.989903747426156	0.9953686034269	0.988597154357116	0.777450723994704	0.770382191589007	0.777216955684814	0.998094041320408	0.998064777322437	0.998099655156682	0.997821714511157	0.761639970622023
0.999221559752393	0.998647481559315	0.990230533763375	0.995298832085627	0.98854814957514	0.780273520497571	0.773561931695038	0.779891524080907	0.998191092474103	0.998273465913208	0.9981323240106	0.997380044719893	0.765678176116255
0.999569857790312	0.999251092858262	0.98962091592679	0.994857373783398	0.987717918159436	0.778706198624234	0.771952811968285	0.778335146935825	0.997752397102866	0.997764249427663	0.997842058662286	0.997658519852083	0.76397846467769
0.99895427115337	0.99917763797774	0.990412434529934	0.99545174523734	0.988420209390164	0.779414394951033	0.772540521291049	0.779023612124662	0.998208957516658	0.998261389617356	0.998188166558604	0.998023717887206	0.76456945704063
0.999059692703182	0.998470109312364	0.989740532758057	0.995006054887895	0.988036417062022	0.778843933552565	0.771916429218481	0.7785559900687	0.99785599294943	0.997820904361727	0.997818331281263	0.997870944926163	0.763679680745492
0.999452644158506	0.998899860203752	0.989872403809382	0.995154052097214	0.98815842518334	0.776508787686244	0.769504032622144	0.776086200123122	0.998136392604066	0.998161247316697	0.99815482604479	0.997438231979177	0.761249576067984
0.998841445003345	0.99832118360752	0.989995946516874	0.99523193022678	0.9879339434032	0.777862468401147	0.77119961284633	0.777527748535991	0.998002371159493	0.997908642427015	0.998001863790615	0.997954910807068	0.76332027126396
0.999276908210472	0.998213198254273	0.990302471622768	0.99557185325409	0.988564162959673	0.777691966733478	0.7707257090058	0.777370640769983	0.998311824282283	0.998179677187205	0.998253230591487	0.99802880689704	0.762387314833503
0.999366231567946	0.997730487562426	0.989602539825795	0.994983341939587	0.988164681559581	0.77730716326757	0.770275765096358	0.777033587639275	0.997868578739442	0.997730918161352	0.99775023049049	0.997593575307589	0.761570664171708
0.998930037476575	0.998650785050874	0.99009000066156	0.99530271413636	0.98806884613872	0.777749717330761	0.771301197100233	0.777267151086459	0.99782340206894	0.997745086200715	0.997855012594802	0.997877957385307	0.76339213184388
0.999692685329695	0.999038839070157	0.99007887422068	0.995167262412644	0.988159058574916	0.779973771282226	0.772939945666393	0.779747333237585	0.99796900470192	0.997897008701113	0.997916342901176	0.997831194230836	0.764285761646776
0.999151094635653	0.998887450001503	0.9902047903194	0.995424181509012	0.9885584883876	0.777354313544739	0.77054590753546	0.776966719042609	0.99787856902032	0.997871998581985	0.997981916662576	0.997876646879055	0.762101132681543
0.999113721882463	0.998219230344416	0.98990620435507	0.995060349722528	0.98782055254121	0.77825232887814	0.771620606493457	0.777910594994102	0.997751140803915	0.997703876144024	0.997769685726428	0.997539725359	0.763367523115074
0.999280490044797	0.999221301694096	0.98947507471995	0.99495056675437	0.987940614000415	0.77672827801888	0.769851693600848	0.776442147916486	0.99809843764057	0.998045155354674	0.998139350353899	0.997986544874837	0.761242920194578
0.999366586342825	0.999070163068753	0.989132794262985	0.994487923765088	0.986919007296124	0.776168729153764	0.769445194776141	0.775901821895958	0.997311365712255	0.997270065110288	0.997281803604595	0.997395048741291	0.761335919366392
0.9993460911083	0.99869843287531	0.989348905066476	0.995077352983809	0.987392729046877	0.773836722459555	0.767003861838566	0.773626655741184	0.9982334970006	0.99824981837002	0.998170057665165	0.997986581226346	0.758155113254341
0.99934995057826	0.998477529857862	0.98989949789014	0.995174268471617	0.988348998098378	0.77779243575908	0.770784415468261	0.777424643274504	0.997939981479822	0.997861769412428	0.998008833991034	0.997867675565554	0.762517275529912
0.999473899295172	0.998804578665114	0.98967775223145	0.995091800772048	0.987739849967055	0.777193749030943	0.770632474658808	0.77682681862071	0.998092217603453	0.997926221563045	0.99811487873729	0.998069641935128	0.762748716713264
0.999442179687245	0.998790723375463	0.98999498557726	0.995263425811182	0.988856853449157	0.777361098613764	0.770127318481547	0.777042476287413	0.997994958847285	0.998060474080454	0.998008227824371	0.997788496726868	0.761525485374462
0.999507742861353	0.99901149381187	0.99005543357083	0.99532089013959	0.988354886728982	0.778033285369572	0.770966149118882	0.777684253467865	0.99815070883339	0.998195516852424	0.998295968641103	0.998077571344868	0.762932141337984
0.998551949461976	0.998329580991775	0.989445368695604	0.994835209686238	0.98796745756829	0.777704561173628	0.770851215324924	0.77745918679144	0.997649910279488	0.997628915122946	0.997676820548985	0.997417366565148	0.762604138178294
0.999272679067087	0.998484490224553	0.98961094332887	0.994945887983969	0.987776333583692	0.774927215048114	0.76820712783433	0.774558137483982	0.997741648033476	0.997520677718713	0.997676364095724	0.99756569785329	0.760020280971717
0.999507069370376	0.99823214805932	0.990403490005048	0.99536825907834	0.988488708716665	0.779323338319697	0.772632695226463	0.778900177619474	0.998081335841468	0.99796605740491	0.998112991982083	0.997871292039826	0.764841373454729
0.999062455240205	0.998313477309492	0.990107839547462	0.99535733758889	0.988490231972025	0.776965677169572	0.770024664642901	0.776679900116081	0.998069252492319	0.99783981218556	0.99807030748634	0.997959039479744	0.761630064707542
0.999417454345754	0.998980624279953	0.989637264459688	0.994980804534733	0.98801655909238	0.776709051169665	0.770118850021143	0.776344637669046	0.997808452564228	0.997778494312793	0.997819699758079	0.997705844059664	0.761823212369878
0.998921988929574	0.998244963009183	0.990063699410324	0.995164949587356	0.98801174657295	0.776614461116279	0.769739460839991	0.776272335886909	0.997982507296648	0.997940030155915	0.99796186145284	0.99786599990872	0.761430908321583
0.998707606253762	0.99889151783162	0.989453872782625	0.99503376576585	0.987369352912625	0.777058545684788	0.7704838537248	0.776687318789501	0.997987905400748	0.998039070041072	0.998051441985889	0.99798725793913	0.762593843374929
0.999415270761305	0.999037972504308	0.98949471248304	0.994925756536102	0.987684291579905	0.777941769439955	0.771360654955566	0.777581893809543	0.997871495736492	0.997641571664413	0.997601857793535	0.997784448331276	0.763449180524857
0.999241821151642	0.999063828389927	0.989477240979945	0.994746306408018	0.987317817329107	0.776600577874464	0.770003361392745	0.776268374006871	0.99783467535594	0.997742009576612	0.997900573157045	0.997700100324614	0.76179247448577
0.999316898214037	0.998701536748174	0.989635786628125	0.99492726168056	0.98746081842544	0.778766026930763	0.77217066722986	0.77837653780649	0.997902313399937	0.997801579489077	0.997841560700842	0.997794208077982	0.764035054163567
0.998914622533826	0.998311394638766	0.98961575491938	0.994929845988915	0.987794519310263	0.777675953917987	0.77087808269167	0.777241175946746	0.997754315424328	0.997697624523479	0.99779071036936	0.997751980330042	0.762777065138283
0.999325120796114	0.999044963205918	0.990181678988443	0.995501694503776	0.988274012781126	0.77712161104488	0.770272762906895	0.776851092061019	0.998213108671022	0.998128058986529	0.998133720714125	0.99807756443195	0.762252107966034
0.999174144785066	0.998895791481076	0.990047976498904	0.9952175206507	0.988009687377067	0.777165342697074	0.77032835844304	0.776864676592376	0.998079523079141	0.998068292065156	0.998102833444237	0.997678571956513	0.761899408998205
0.998801196471107	0.99917476294582	0.989397613445945	0.994642862363256	0.987337703165623	0.776794328235523	0.769921601630648	0.776453681463253	0.997612619110605	0.997792380236443	0.997776941070342	0.997622437530433	0.761538469978507
0.999287050957726	0.998755872983683	0.989875660380853	0.995214722876747	0.988173129385714	0.777699707009632	0.770738079465926	0.777443551892767	0.998136768131862	0.998098252123328	0.998198569917163	0.997937904771427	0.76227685045244
0.998918160968303	0.999188876641967	0.99034176721971	0.995471799299227	0.988562298466802	0.779099660935206	0.772198700456939	0.778812284658406	0.998246718977863	0.998255157120539	0.998227445178115	0.997846124268385	0.763955858118985
0.999147962913054	0.99770266955416	0.990183422755798	0.995331651781403	0.988808982225548	0.777039925407444	0.7699701669386	0.776667220036389	0.998017456146832	0.998032617221807	0.998094409507183	0.99793647823189	0.761523300582854
0.999056573942263	0.998426558072345	0.989241539878129	0.99474756102083	0.987408422053583	0.777132518020317	0.770396726940798	0.776834536911903	0.997912169406086	0.99774160091006	0.99792360217701	0.997576404761198	0.761830275498435
0.999504509192897	0.999012256735917	0.989843732211473	0.995197852471328	0.988111180753004	0.77618560098416	0.769382495447725	0.775886678599509	0.997833816720527	0.997752847937723	0.997833404037194	0.997292363099836	0.761222135949283
0.998883536019737	0.99902845772422	0.989946217185804	0.995150237714637	0.988236704795933	0.776597819768373	0.769667703165289	0.776208373616558	0.998002928895152	0.99776926402506	0.997922467795674	0.997761507252713	0.761290910714685
0.999190186351403	0.997814814679498	0.989225715298433	0.994882679196548	0.987483318648518	0.775628199824923	0.76920355166548	0.775303951369089	0.997911196851404	0.99786375851127	0.99792866829575	0.99784453496919	0.76116783944096
0.999564599306273	0.99954916552011	0.989711686934726	0.994993667854503	0.987772539759762	0.77626545826352	0.769549899446322	0.775855340494417	0.998044253887008	0.998083207991192	0.998040506404712	0.998028618156467	0.761498423599886
0.99893609468353	0.999196961285316	0.990263830976235	0.99522465162945	0.98857173657427	0.777978171194818	0.7708432283512	0.777651022015893	0.997893840469897	0.997795972208473	0.997801989373425	0.997644244686965	0.762393560995742
0.999307581694322	0.998655857598827	0.989838781115972	0.995332028036983	0.98799134275704	0.777573803619633	0.770511048985427	0.777362561433204	0.998191144329542	0.998172909536607	0.998164715512645	0.99812763710646	0.762106683051039
0.999157712209022	0.99856072775212	0.989728835123817	0.995057189174133	0.98814015862799	0.776760805028801	0.76971281439948	0.776466783385688	0.997670478136098	0.997685671687595	0.997770891026819	0.997526934566965	0.76115507627923
0.99905879526113	0.999331061737243	0.989815254987355	0.994974254611857	0.98806916407003	0.778050538165866	0.771265820842377	0.777677927053258	0.997942154634923	0.997813070613283	0.997905856327316	0.997918493322943	0.762965220875102
0.999065979337004	0.999107609166935	0.989833871342546	0.99508905678999	0.987773660048292	0.778474973884532	0.771856838874537	0.778084803918514	0.997900206384358	0.997766709877599	0.997912811546088	0.997842062590538	0.763887547563329
0.999187534534207	0.998844182399414	0.990135298891164	0.99536272531372	0.988405156505575	0.777681011696903	0.7706292113874	0.777392430310158	0.99801022433438	0.99813106588955	0.998182161461586	0.997960243291546	0.761944155450037
0.9995369655564	0.99783773707964	0.990044793111708	0.99519809804589	0.988476079715079	0.778660921728802	0.771560167245144	0.778402898393624	0.99785948428218	0.997874269861615	0.998012347254664	0.997617707461734	0.762949858486315
0.999518208815872	0.998468237255494	0.989621181665427	0.994933905791008	0.98730165583525	0.776708122608489	0.770412276148291	0.776409411341452	0.99792323085379	0.997862690845445	0.997857458336254	0.997985496292506	0.762659893669894
0.999195241354237	0.998465712779262	0.990293085310616	0.995488502485848	0.98880564026305	0.777656121632405	0.770709570149185	0.777266218395385	0.998251078943364	0.998233795963807	0.99818630318403	0.99803631343255	0.762306696976044
0.999463435217892	0.998302695294974	0.99029628845091	0.995494406902052	0.988588150669708	0.779313721271298	0.772086986149821	0.779035223088975	0.998192357741965	0.998154706352573	0.99814312670055	0.997943901472588	0.763777452919371
0.999222584630277	0.998756594245753	0.99011338312717	0.995366045585658	0.98835586588816	0.77917853371276	0.772264950598517	0.778846567188279	0.998060187856608	0.997902817894887	0.997953185895682	0.997697053617074	0.763940651699533
0.999437595735823	0.99890514686923	0.98987288254131	0.995283064304727	0.988209620046533	0.776667254234892	0.769965481090807	0.776313182975352	0.998111419341172	0.997982580215524	0.99801834599786	0.997865627411108	0.761494803176171
0.99933915680684	0.998057365356358	0.989697217624713	0.994905740254635	0.988087290845323	0.776589223697254	0.769558255028149	0.776232810228885	0.997731128638292	0.997744642270775	0.997798436344564	0.997556157978952	0.760752097140258
0.999356166410644	0.999134613870077	0.989595006860149	0.995062939749125	0.987869929628475	0.776107275456621	0.76955595540439	0.7758252061532	0.997857664470704	0.997774190247271	0.997730172514768	0.99783440710614	0.760956544029049
0.999230079952607	0.998329320852801	0.99013297428261	0.9953805425338	0.98834980255539	0.776910550807529	0.76983221171051	0.776521578375402	0.998223361592585	0.99816770305245	0.998204819694487	0.99778623054442	0.761684800322932
0.999350547162814	0.998644326253035	0.989728167125827	0.995112149066123	0.987623222768402	0.777855442004911	0.771167698149795	0.777487433397013	0.998023494488874	0.997767932824675	0.997898951845605	0.997835957988567	0.763043315788164
0.999222892446742	0.998714573247894	0.989691534129615	0.99505159171078	0.987909232269901	0.775927646840823	0.7694236453012	0.775541956223547	0.997714205236734	0.997604206874768	0.997776589929472	0.997198773726647	0.761094044242745
0.999421658683778	0.999029345006514	0.989611682552122	0.995107216397624	0.988458041906896	0.775809201020753	0.768886615607706	0.775447886808479	0.997972401046686	0.997747556625295	0.997973494953934	0.997902236732775	0.760685823594919
0.999150554973455	0.998847681362735	0.989906056018207	0.995146974970737	0.987676363777577	0.778698634967194	0.772252424735856	0.778393708365741	0.997918431699965	0.998011849176523	0.998007281617452	0.997977888320247	0.76454142224371
0.99946374798706	0.998251685307016	0.989548939144244	0.99468046502626	0.98750967479683	0.77716205465911	0.770778354017829	0.776864363446774	0.997706115481484	0.997673458576776	0.997757925159574	0.997337311921024	0.762530254679487
0.999358002790562	0.99823460926326	0.989950941529912	0.995106383308213	0.98809642037696	0.776791881066339	0.769860225175704	0.776438405231838	0.997766419696417	0.997809106395656	0.99793301458013	0.997704587456946	0.761394970683898
0.999087746081832	0.99918484959316	0.989674237056894	0.994946697309384	0.987934126315435	0.779313132876999	0.772863312099436	0.778964146133206	0.997901188459229	0.9978038131932	0.99798126995901	0.99781155126585	0.76492923102036
0.99940302185344	0.99913797390249	0.989816150605185	0.99484233554562	0.987758768103697	0.779451532189426	0.772655593701316	0.779079245574154	0.99770814128556	0.997803328293114	0.99785670258159	0.997530895068645	0.764596576176571
0.999036608840103	0.998961005025727	0.989778487906401	0.99504621243053	0.988006635733726	0.777905940706824	0.771372680499363	0.777579630508362	0.99800533195246	0.997935992540096	0.99795815695929	0.997629884231434	0.763197705893778
0.999599274517574	0.99904591432984	0.988926816352841	0.994279897902988	0.986914274669143	0.77799729074013	0.771366489714952	0.77777352428909	0.997103992090646	0.9969332907275	0.997195856706763	0.997116798774027	0.763202407422589
0.999314667687874	0.999185129419954	0.989927199971143	0.995237240995544	0.98807383793845	0.778367716518552	0.771602681397427	0.778022667517364	0.998042888787644	0.998001476985765	0.99800989853412	0.99779236355567	0.763312355180369
0.999220022590876	0.998340270849149	0.98973394813154	0.995052595541625	0.987852862947752	0.777735567345611	0.771132550936156	0.777306371567377	0.99784144204941	0.997795254252157	0.997787190007078	0.99771896875874	0.763075372525249
0.999047883923877	0.998510076379423	0.989627597251631	0.9951235059396	0.988097684615382	0.777216282172634	0.770310029317029	0.776945809010698	0.997814274448236	0.997706833753174	0.997741338409404	0.99765650910792	0.761845104046847
0.99914913444473	0.9989579483356	0.989976138533174	0.995354367036117	0.988240900041187	0.777401032401967	0.770611785962618	0.777113775955104	0.99811823144864	0.997974070655313	0.99812498360252	0.997984398172884	0.762523860816211
0.999299396398565	0.998180321100445	0.990045651145897	0.995360378228154	0.988127423031806	0.77719870882659	0.770610002498828	0.776892783416104	0.99809258543967	0.99793071194727	0.998024546720888	0.997903613582296	0.762530883271778
0.999447113993314	0.998578763605632	0.9901567510011	0.995350253247757	0.988576865242129	0.777944804796874	0.771100084229272	0.777468662808974	0.997876700021757	0.997727508041553	0.997940429336968	0.9979209203635	0.76303397329766
0.99899268150127	0.999341145960959	0.990153575513647	0.995479804942835	0.988308591530703	0.777904740115374	0.771308703471827	0.777600329628503	0.99790195732202	0.998105714774016	0.998158034524873	0.998069926282372	0.762989006048767
0.999263738245265	0.998867600716195	0.989551214421485	0.994995544957844	0.987828802325306	0.77765590155812	0.770705199688135	0.77745522446479	0.99791254899359	0.998006888672206	0.997969439321423	0.997712135294016	0.761969591827686
0.999098694717147	0.998431605463732	0.989990458556554	0.995335884505651	0.988596264625778	0.777686119035381	0.770915366040523	0.777350699179755	0.997992174431242	0.998026440949582	0.99798889825783	0.99776273368225	0.762506721432968
0.998875963794082	0.997915985002656	0.98977877680277	0.995046857021633	0.98802871749115	0.778272957849543	0.771239182969433	0.778020860137795	0.998037593680382	0.998034926680908	0.997965273362645	0.997807090898236	0.76290852848235
0.999318027220238	0.99946764558313	0.989317627478848	0.994985480102863	0.98778530657716	0.775689991569169	0.768907554390854	0.77543257706998	0.998009078341862	0.997910699673538	0.997914517953496	0.997865349484063	0.760364491987029
0.999385606088651	0.99857761490424	0.989634929510258	0.994952873671065	0.98821852530109	0.77706192533975	0.770272598372323	0.776719621903661	0.997787048964247	0.997863459088817	0.997845754037872	0.997744866415813	0.761928194954482
0.999460691942876	0.999000690195426	0.990445387993128	0.995489679921326	0.988822081826065	0.779423378872425	0.772471169407119	0.778963922252457	0.99816916037332	0.998131464391664	0.998080617115937	0.99802935506848	0.764319095681629
0.998874785782147	0.99895183401435	0.98927438292269	0.994668030955706	0.987195969737455	0.77915183277018	0.77248115854006	0.778859197201911	0.997704834180812	0.9975486106339	0.997641757568272	0.997451270404754	0.763893813919225
0.999282007085373	0.998305817602522	0.98991331047251	0.995228618642718	0.98806489509676	0.77741563276241	0.770562166131867	0.777131461502601	0.99796453575381	0.997987407059585	0.998012240704515	0.997961378325377	0.762462491812668
0.9988878748846	0.998020713978214	0.9898447098498	0.995096589489882	0.987652081574687	0.777526978050549	0.77084982161751	0.777241917382307	0.99784828799278	0.9977800072104	0.997949108534614	0.99788862231584	0.762669577142629
0.999157288692652	0.998153944225654	0.990048360057438	0.995277630950362	0.988411405159912	0.776988062959526	0.769945264627007	0.77666322246848	0.99794358345921	0.998008580753772	0.997915374513695	0.99780249506698	0.761276245533297
0.99945873681926	0.998746882729812	0.990271662388026	0.995446024836098	0.988628090880638	0.778935935740467	0.77199951389509	0.778604568446901	0.998081010597123	0.9980540797821	0.998200322668776	0.998013344296945	0.763799664894903
0.999335630073181	0.998897445977313	0.989407406462874	0.994674035102966	0.987793726867378	0.777028373178897	0.770100724151379	0.776665159451668	0.997630427979906	0.997734019250603	0.997750688753987	0.99743291092302	0.761851361314664
0.999331816495338	0.997811615652763	0.99017830652394	0.995353466748418	0.98845557760555	0.779047739449076	0.772140235446217	0.778677966287266	0.99809130231175	0.998213908797665	0.998121671072543	0.997436379628896	0.764055512960378
0.999264249083647	0.998720834838145	0.98989979022252	0.995025405788945	0.987867794475227	0.777565296007577	0.770927734845093	0.777310640508905	0.997841244620634	0.997989842002548	0.998004421682858	0.99773739293037	0.762659943291206
0.999321929910211	0.999112644371998	0.989533691479902	0.994824561620743	0.987480530601146	0.776987666273668	0.77071614226972	0.776689503311333	0.997679559801197	0.997666429008132	0.997563389846415	0.99745193418652	0.762601158098119
0.999220554016574	0.998815574324673	0.989793987596916	0.99534489127986	0.988073250276464	0.776813492981207	0.770405757197114	0.776574934632223	0.998218766384538	0.998151231186712	0.998299186117423	0.997871763550154	0.76216889640036
0.999321966993877	0.998173267911092	0.98964423998185	0.99508452847906	0.987578643970603	0.775839955232708	0.769126613408922	0.775529203249082	0.99798770258467	0.998109791594779	0.998142515104404	0.997551351365023	0.760833089768043
0.99934970330156	0.998092194174496	0.990063700209088	0.99522937587991	0.988448536972408	0.77854131078467	0.771464357967587	0.778288466111179	0.99796561539803	0.99780643233699	0.99793710109217	0.99777901643838	0.762773453883975
0.999175377291434	0.998628271531742	0.989841904145452	0.995172974106166	0.988016633847655	0.778322321637797	0.771550052600392	0.777931204354984	0.99788467852921	0.997845152309695	0.997902739405676	0.997638905614728	0.76349713276182
0.99923190507861	0.998349411529924	0.989557227090522	0.994684346208757	0.987422711338088	0.776520139271234	0.769971575564603	0.776173736878167	0.997451431481703	0.997566028201808	0.99751279385105	0.997088756816215	0.761665755865398
0.999129068349106	0.99910431686767	0.990382051411468	0.995528307114185	0.98823624406337	0.777915181284535	0.771420959797215	0.777587725327487	0.998316237791822	0.99833664476009	0.998135208388087	0.998138569115987	0.763540245705349
0.99903721696323	0.998871549009273	0.989939846592222	0.99531004166217	0.988109507323313	0.777671342258272	0.770958686546434	0.777408790958871	0.998158527998286	0.997902224746918	0.99807172973899	0.99796152901792	0.762725310699655
0.999278358223417	0.998434376358147	0.990075977053984	0.995245690733786	0.987951788297056	0.778245329721467	0.771441943482825	0.77794005648597	0.99818414095979	0.998118971171124	0.99829520945234	0.997928827397002	0.76352220313949
0.999543989222537	0.99833510431541	0.990229992282942	0.995545205143556	0.988431517449295	0.778702674061156	0.772159994905933	0.778426286080843	0.998254740684813	0.99816795155286	0.99826238868015	0.998051500867785	0.763984856269012
0.999324546642174	0.999077271546654	0.990224209399498	0.995306401682757	0.988422464261298	0.778760271019375	0.771924419410067	0.778477751533991	0.99814810812852	0.99815714391539	0.998177018053897	0.998035741961788	0.763477597757106
0.999315662866222	0.99909699379131	0.990171008678042	0.99533199574732	0.988299126244446	0.77864640520608	0.771883058570349	0.778402659562124	0.99819127147108	0.998106130501563	0.998133799281792	0.997064540278177	0.763578152617755
0.99919316501481	0.998180707856752	0.98971637973227	0.995103265013365	0.987553395655207	0.778382171033771	0.77171392339755	0.778089225633388	0.997985683808783	0.99800574040725	0.998103448018997	0.997919124424019	0.763723138790247
0.999424889147724	0.9993202310374	0.989815483625629	0.995206301202613	0.988183624684738	0.7779532666629	0.771111610774747	0.77764664730053	0.998045006451222	0.99791514677185	0.998014342135577	0.99777292759966	0.762706135272208
0.999179865073583	0.99812706293819	0.989725374333758	0.995025127996136	0.987853793781429	0.774757697238074	0.768163923032649	0.774376686280492	0.997887619954175	0.997871589275795	0.997933267709138	0.997780263775137	0.7598145359571
0.999628031807805	0.998801865381556	0.989764311795735	0.995163940189419	0.987883595383293	0.77573454802071	0.768934925293425	0.775413966505447	0.99801714708733	0.997914127508958	0.998037001785223	0.997783071342713	0.760719081434951
0.998609447453333	0.998311119490012	0.989725514766378	0.99504753145525	0.988066203088262	0.777738259138437	0.770863155298698	0.777404520721183	0.997955663150667	0.997981645010497	0.997980423265374	0.997820206924458	0.76277830036101
0.998741749730644	0.998514456433944	0.990077621427907	0.99541410968873	0.98830260648754	0.776916351293454	0.7702390007066	0.776522095020925	0.998180337025435	0.998073124551253	0.998167749141136	0.998130103396684	0.762038060010003
0.99876662506264	0.998982966483527	0.990049093526492	0.995066613559534	0.988155936958164	0.779860657186925	0.773087834939958	0.77949783762273	0.997906655759557	0.997802082013475	0.997865376142119	0.997796632257601	0.765121903607865
0.99905273131292	0.99931105311098	0.989656105141252	0.994922298163277	0.98811759308888	0.777794841515932	0.771142964206355	0.777385656575512	0.997783751204012	0.997685558722747	0.997703655832724	0.997749146839436	0.763121460655634
0.999295219934706	0.998676859661988	0.989751967996332	0.99501640778357	0.987665233702155	0.776451277999989	0.769825866326863	0.776104965621045	0.997772793576856	0.997821386809706	0.997811971700043	0.99767432292274	0.761807396488176
0.998976015496913	0.999073231307542	0.99019273809401	0.995455463637745	0.98860464960208	0.776886009538642	0.76994270375588	0.776569359418449	0.998052222159865	0.997809919526173	0.998008917701381	0.99779744430424	0.761561363757795
0.998903298784638	0.998785476095678	0.989811372615303	0.995071566870654	0.988094215028771	0.777858892873837	0.77097406157716	0.777423122917048	0.998108087077074	0.998125536796183	0.998109577910195	0.997751523991914	0.762803685417249
0.999292414534222	0.999317846709377	0.989873973060502	0.995095624887224	0.988174321907292	0.775965743917373	0.76891335238733	0.77562182417461	0.99776567618758	0.99773734614411	0.997856660160862	0.997586723379544	0.760259296367356
0.999274689109228	0.998845613949498	0.989981645824994	0.995215098293158	0.988236519835417	0.778054967082602	0.771277046427557	0.777706839937793	0.997855705046905	0.99794354832811	0.997906277863752	0.99789192462906	0.763199197103898
0.999077200917223	0.998752540591518	0.988869390045036	0.994428473219894	0.986617545464277	0.775781127617571	0.769050682739655	0.775470655836676	0.997425375074408	0.9975243415067	0.997359774505516	0.99730518205269	0.760768681316186
0.99923591987838	0.998098164893106	0.989917988932538	0.995168751882255	0.987942009467078	0.776728113889837	0.76994731784726	0.776428420088796	0.998093312517082	0.998073682523733	0.998019331526756	0.997235284378744	0.761770541940444
0.999532084185501	0.99897552077394	0.989171537894868	0.994597783926264	0.987442457731316	0.778227072309852	0.771721496123983	0.777935592933469	0.997405688014066	0.997498153004363	0.99758713264501	0.997503794323126	0.76345861723803
0.999013184577275	0.99810370912166	0.989735854410422	0.995058973087332	0.98786383681911	0.77837565100181	0.771449440836778	0.778107784818501	0.998034323246358	0.998088416231553	0.997962757318966	0.997821746364762	0.763206390777471
0.999560407494122	0.9987895177938	0.989900477731294	0.995212364628033	0.988228889440402	0.77787239536087	0.770950526745072	0.777680977201407	0.99799016049332	0.997926235643426	0.997890841112852	0.997841275040593	0.762290584644988
0.99938817594261	0.999055607007232	0.989789235013244	0.994926958061058	0.987981707338642	0.777597507456803	0.771004293060274	0.777300165549446	0.997999867463081	0.99794809676111	0.997739792565245	0.99755018156177	0.762797090655962
0.999356446210743	0.999141249769548	0.990010191393866	0.995334532753472	0.988153488032394	0.776927090355414	0.770150043226625	0.776556894732091	0.998018888249504	0.998038030238443	0.998022109254788	0.997792466728597	0.762040092917545
0.999258620546429	0.998613181903963	0.989602799266975	0.99498940706753	0.987273208107806	0.777303978659008	0.770748045679972	0.776877447111765	0.997998821621288	0.997890767073176	0.997930550109235	0.997600630967274	0.762866744358845
0.99933035446574	0.998950892090655	0.990042451369035	0.995192581653143	0.9880850460795	0.778458245337788	0.771657813662931	0.778177359895807	0.998068694767023	0.998093844147095	0.997972493151567	0.99751250740807	0.762987800903631
0.999383605009635	0.998819459498504	0.989643785383287	0.995072598753885	0.987758199078863	0.777280947329975	0.770464185826305	0.776978874817641	0.998034213859502	0.998049636838978	0.997873624094585	0.99786090678837	0.762236347953483
0.999504699870647	0.998351043439874	0.990371454840346	0.995361769755067	0.988285959614283	0.778931668878598	0.772354024888335	0.778588880909813	0.997967895442687	0.997933686673553	0.998048436573042	0.997844932460744	0.764269116286566
0.999073592295031	0.99852507393474	0.989747673138137	0.99514938821191	0.987769748598332	0.779240113124074	0.772610623052535	0.778974283505993	0.998255920183373	0.998302432712802	0.998307264182326	0.998017979582958	0.764331951606123
0.998806095469288	0.998336268614528	0.98965470095524	0.994839733167296	0.987781413095083	0.77627033469555	0.769179812286387	0.776012480921354	0.997700630846465	0.997751555661595	0.997587097907777	0.997536446931249	0.760510260856409
0.99963844877851	0.9987302143886	0.98954093448396	0.995036846660097	0.98790421343395	0.778487821979426	0.771678838557878	0.778281346693792	0.997971447828522	0.997830068102615	0.997985156267534	0.99786835761932	0.763360407379411
0.999418918964228	0.998968236753799	0.989812538973105	0.995060042318273	0.988343358153557	0.776129119341629	0.769008655706534	0.775804908324197	0.997931415554827	0.997917255778522	0.99792208837109	0.997822945186813	0.76047797825992
0.999195692841	0.998294519960473	0.989911091383282	0.995175684259373	0.987893952407856	0.777101963530165	0.770729697335747	0.776710529321336	0.997996922749679	0.997934643455316	0.997978524077552	0.99788100593684	0.762820849119915
0.999335620360875	0.997961040929875	0.989958917811656	0.995064917823757	0.988361808441173	0.777638632106418	0.77058242864787	0.777300841081193	0.997848954867363	0.997752582016664	0.99779723855122	0.997589128295055	0.762363411220577
0.999320515830578	0.99908452705426	0.990288427186985	0.9953272041642	0.98833627216951	0.77787287395773	0.771057292472068	0.777503158892977	0.998068853246353	0.998034083471702	0.998087261460012	0.997291108359445	0.762960686830867
0.998755766133681	0.999132601605894	0.990316507265212	0.995373579368913	0.988742719559245	0.778044845905039	0.771168786304129	0.777733981686528	0.998111923022242	0.998002725608167	0.998203419873003	0.997709762056043	0.763128002607263
0.998888294509021	0.99865811395721	0.98993418491559	0.995159007876407	0.988075503533687	0.778649122802241	0.772037946198894	0.778327853767426	0.997824443733543	0.997743400755276	0.997833068796978	0.997703597609725	0.763854648271143
0.999117897877253	0.998760912413353	0.989625456564968	0.994903766531153	0.98801024918691	0.77844816907171	0.771472847902499	0.77814225784037	0.997814899215302	0.997844398850024	0.99788237680098	0.997640131537868	0.763028885459384
0.999347069553136	0.998923407883746	0.989971973938475	0.99512765582163	0.987860000175868	0.777420232520373	0.770922899186734	0.77701703991546	0.998120319409074	0.998200914087886	0.998234541729898	0.998008723438422	0.763375613180419
0.999439546323058	0.998971775832983	0.98996610696258	0.995370121835068	0.98796212994346	0.777052657791066	0.770535040326648	0.776689254718982	0.998036638918937	0.998023387124684	0.998018887622086	0.997758870284525	0.762311425245332
0.999312440608187	0.999244583689332	0.99006950870894	0.995349862430442	0.988330198492233	0.776989523392638	0.770514107191457	0.776627435609738	0.99806852008102	0.998003703756883	0.997969220685633	0.99793321251238	0.762397864039486
0.99952708944886	0.999267096749325	0.98981061170633	0.995241527798126	0.98783149331395	0.776010256049396	0.769203457700361	0.775694268624924	0.998137133131326	0.998101588181745	0.998039988734508	0.99810400576457	0.760887388091896
0.999193441041135	0.999222729222217	0.989685104537522	0.994934077180217	0.98761457480789	0.778361948194497	0.771565046585352	0.778055123118637	0.997869366804964	0.997646847583063	0.997877985653123	0.99766796804811	0.763256473822055
0.99888882777776	0.998504744894234	0.990126636484306	0.995289207598053	0.988136385305685	0.777501359942539	0.770653391897978	0.777143898581045	0.998130881321132	0.998039425391435	0.998130927652884	0.99792084004342	0.76257250684014
0.999295030864185	0.99929845093318	0.989917904715077	0.995118623414706	0.988228136516005	0.776590085606396	0.769855178460849	0.776234553100404	0.99803652959748	0.997956220704475	0.998034255032074	0.997812345419103	0.761757304647918
0.9996456730171	0.99902823854701	0.98994725277935	0.995090248668377	0.987959952789164	0.778302947203432	0.771846216476542	0.777947049788342	0.997828592294262	0.997940821123948	0.997880679191003	0.997842544942839	0.764145425598262
0.99887947740534	0.999146939836175	0.989575894903405	0.994786512824594	0.98750123351162	0.779345476138633	0.772688787981897	0.779024999706546	0.997823491869058	0.99754690243934	0.99771584647774	0.997524507704586	0.764351319073126
0.998990440861384	0.998301291083214	0.989620520576796	0.994939866076555	0.98789999619733	0.777969985377756	0.771377496603495	0.777747537713191	0.997694256934604	0.99762821990365	0.997645643701162	0.997666855290952	0.76273526635581
0.998333003830806	0.998957375167806	0.989479594491276	0.994902994027839	0.987734313568107	0.777686076401976	0.771043770148002	0.777387524741946	0.997782006608242	0.997701712027488	0.9978512419577	0.997593018255186	0.762679796389608
0.999237470281143	0.99870036276777	0.9902724675567	0.99532505235565	0.988245718958496	0.778380874237728	0.771599294788082	0.778151475132778	0.998232612110355	0.998118181498285	0.998086306117217	0.997970747556845	0.763428858173179
0.999465456674288	0.998201160134964	0.98960465592452	0.995115568645964	0.98770142545864	0.775138161103592	0.76844566010224	0.774864123430902	0.998219165419766	0.998036440493162	0.99802950694495	0.99797913026454	0.760394899854958
0.999012773517957	0.998971647736772	0.990083444171545	0.995466659268211	0.98827526894535	0.776102099590844	0.769563985724526	0.775739023809591	0.99801886516564	0.998046248561298	0.997955397060197	0.997878700056377	0.761235554362324
0.999154087428208	0.998789463532263	0.98964580976895	0.995156872743667	0.98803381310317	0.776599505635945	0.770239887792127	0.776354153050733	0.998035700876602	0.997830368776914	0.997963698147976	0.997333828072864	0.762054888249755
0.999350101397142	0.998995176497326	0.990116956610382	0.99520127578675	0.988136532240138	0.777733745708583	0.770837363569218	0.777424125543829	0.997730966458103	0.997633177010603	0.997762275546265	0.997679474085278	0.762867402052451
0.999441204995858	0.998861260729693	0.989782628822085	0.995199312235908	0.988127705666595	0.775484085542442	0.768634676179845	0.775104867049949	0.99802264736689	0.997940745025138	0.998031932661755	0.997877359920646	0.760233762916994
0.999079740234424	0.998667269076953	0.98948293274541	0.995015259663751	0.987530695591722	0.778056434082224	0.771703248565036	0.7778028055624	0.998015867702894	0.99788289004505	0.998024378943875	0.997943828580605	0.763738170219108
0.999209972171192	0.99711057977892	0.989777336794024	0.995221061157374	0.987849539509018	0.777456365419361	0.77100141942938	0.777125295716168	0.998141640355534	0.998107217362353	0.998054577597378	0.99799059911727	0.763030937031927
0.999189044149267	0.998919402295196	0.989689281948004	0.995178121154705	0.988226840694165	0.777279306956387	0.770622890603326	0.77695960000995	0.997926041354783	0.997857122360857	0.99790583909805	0.99719127806888	0.762040284392646
0.999612436828627	0.998499748302637	0.98963422184847	0.995080848547242	0.987996545585078	0.7762744091334	0.769559173240225	0.775976014005198	0.997796405165936	0.997762478401521	0.997788120144102	0.997695499293247	0.761227241806472
0.999389347810164	0.99845454544855	0.990183075180255	0.995400777721967	0.988307399105967	0.779550838412726	0.772945117894145	0.779262279318823	0.998091754522063	0.998062613388935	0.99805148486057	0.99746535372775	0.764893551548558
0.998771961130966	0.998060409936014	0.990302423231712	0.995527267871306	0.98872519300582	0.777431898242217	0.770409184726468	0.777174216683024	0.99824460146171	0.998125951118824	0.998221163990623	0.997959226703105	0.761807919367137
0.998831097853223	0.997871574265145	0.990163489826664	0.995472289527987	0.988401411180031	0.777880602345081	0.77123982206138	0.777458349064802	0.998066622632664	0.997935812962786	0.998001779499932	0.9978775666591	0.763121601391019
0.999340237185123	0.99875131339806	0.990095089411314	0.99530894806219	0.988617702853552	0.777661044068524	0.770547979425077	0.777272433861635	0.998236957415798	0.99807757518395	0.998178490395682	0.997942399433273	0.76205308326549
0.999358278731021	0.998297481676547	0.98980819615059	0.99515178756227	0.988276498095621	0.777563625837445	0.771078768981017	0.777257139195188	0.997957083083682	0.998102313730414	0.99811938261822	0.997772431268002	0.762766407220983
0.999462716014623	0.99900008028133	0.990170043777636	0.995215171746065	0.988128546446113	0.778045982310301	0.771073507951067	0.777773052714063	0.998098045634208	0.998132281729684	0.998208173268343	0.997960845211166	0.762471778661313
0.99942649957484	0.99769770500524	0.989834444491993	0.995271029261504	0.98779853610778	0.778402095576893	0.771748714725058	0.778103524831643	0.997955100327278	0.997934531448812	0.997941916854618	0.997919152793857	0.76373842641814
0.99957736065476	0.999232972877446	0.989367487398933	0.994804947869825	0.98731569392217	0.777148664185804	0.77060633818393	0.776752280118022	0.997839945476212	0.997752148439217	0.997752407742488	0.997817075410008	0.762538858719196
0.999185356743489	0.998774210557344	0.990108107288145	0.99537208762873	0.988456805631698	0.777335331695177	0.769998302730579	0.777054967724306	0.998166275538753	0.998082770774126	0.998221069322182	0.99770019863147	0.76122929226505
0.999322646951238	0.999016845878955	0.98975834634656	0.995073001568377	0.988193593110973	0.777802332945782	0.770748410763571	0.777520701682512	0.997777702303437	0.997814328143547	0.997706249102398	0.997759584165704	0.761976830128894
0.999509954897936	0.998473967677586	0.990090029986383	0.995211728741145	0.988274793031775	0.777651968217577	0.770572981236285	0.777374591358353	0.997997627675085	0.997955203562166	0.997935810071176	0.997903426572647	0.761987719980085
0.999472026602299	0.998807686333415	0.990158652279895	0.995221956720838	0.988315335862855	0.778287294431494	0.771292551876183	0.77801244510782	0.998094119032372	0.998172544589256	0.998095858954997	0.997774941357532	0.763075691265028
0.999590521123942	0.99916364322618	0.98997556968047	0.995189080942847	0.987906419461245	0.776477380785375	0.770059095409083	0.776070916987482	0.998080534663282	0.998113604158028	0.998182626203972	0.998005787830373	0.76226385301906
0.99926659056051	0.9985885225351	0.99031348269536	0.995402710078147	0.988316769164173	0.778159891409983	0.771318542642853	0.777771836265542	0.99805415577918	0.997959415654314	0.998007529340224	0.997698961652484	0.763364818228461
0.999136730991942	0.997921754141636	0.990443007133862	0.995487303333375	0.988789004360434	0.77792647313049	0.770529487758175	0.777598047644073	0.998036548495134	0.997929840370152	0.997914006325578	0.997899087821635	0.762024432199777
0.999431671686902	0.998648797841757	0.98981308603058	0.99534352087741	0.988028982837384	0.777231067377418	0.770758089683189	0.776961975558294	0.99806285843762	0.998037535711238	0.99800776582094	0.997952820920529	0.762476116014469
0.999245108593842	0.99871250305398	0.990299683440307	0.99539907154328	0.988679345996078	0.778798832859508	0.771737430642979	0.778402751967466	0.998049188913465	0.997897479054627	0.998050782123968	0.99789052731157	0.763440006318333
0.999463644125917	0.998970461092494	0.989463063123372	0.994634867327227	0.987445734101286	0.776584140516702	0.769838516212184	0.776316140295558	0.997565948061026	0.99762428767732	0.99772073305417	0.997473492577088	0.761317182190995
0.999616816389237	0.998778028557879	0.989716930444231	0.994966552571932	0.988027041333673	0.778242942304571	0.771250184063488	0.777947205394319	0.99785547763632	0.997893925588794	0.997813288992307	0.996703595898876	0.762917762117076
0.999490018132036	0.998732028763226	0.989871618134584	0.995050373141522	0.987983678593535	0.77692165127506	0.77026508875008	0.776509525719528	0.997817459930464	0.997744909876245	0.997763275795282	0.99759131975314	0.762177856720193
0.998733448995694	0.997918347791612	0.989792317245684	0.994981686793484	0.98770316607922	0.77739577150327	0.770749348361002	0.777076823692612	0.997780061639132	0.997692385906058	0.997829325031316	0.997524508453012	0.762711768109116
0.999425847625399	0.998319625727983	0.989738278206273	0.995226465442477	0.98807910646069	0.775730370699446	0.769231714907917	0.775423044375263	0.998033953844818	0.997981004171904	0.997918832758868	0.997785471033532	0.760664021452691
0.99913951019646	0.999342843836635	0.989994053021883	0.995291419511657	0.98810645797569	0.776426353244693	0.77011921901562	0.776066685579793	0.998055478677804	0.998092703372324	0.998089908033894	0.997538272636602	0.76209077101158
0.999251220115715	0.998821946721073	0.98958461576541	0.995279866865258	0.98798069707519	0.778562024449921	0.771693475938975	0.77837616354344	0.99825017865253	0.99807589218285	0.998154737636502	0.997370666101698	0.763340216148522
0.999176437367298	0.9977136236369	0.98873296329774	0.994334882624763	0.98691894115835	0.776180267586008	0.769342669201996	0.775878433862028	0.997408019883278	0.997388893980179	0.997480099139104	0.996972553200337	0.761042918125043
0.999380283345191	0.99806489455116	0.990365782189679	0.995540497787643	0.98862214835653	0.778673295584977	0.77173692010658	0.778377507063672	0.99836069328807	0.998429998799503	0.998347236332912	0.99800284557274	0.76344089166481
0.99921234150457	0.998679644462077	0.98963241310066	0.994916902055007	0.988160723067276	0.77660947872421	0.769603316794371	0.776308005358573	0.997618406158957	0.99769472759866	0.997677367881917	0.997040319582648	0.761043776448929
0.99902098140747	0.9990414778753	0.990253357151565	0.995363728420246	0.988363545388327	0.778911561588483	0.77211939188808	0.778654920246676	0.998125169206442	0.998152947660716	0.998308467996585	0.99801578070728	0.763800336300784
0.999034876981187	0.99866665384308	0.989030143399978	0.994262232963306	0.98719371082785	0.777099811526308	0.770436442197152	0.776743535621568	0.997205956428605	0.997182734905523	0.997296411366574	0.997294235396642	0.762178521469905
0.999434231548749	0.998515156731092	0.99002700437631	0.99526055346426	0.987982292404963	0.777859816062162	0.770916111877088	0.777624019430916	0.998023840326143	0.997978164126603	0.998028443741999	0.997860830840333	0.76257387927422
0.999256488699726	0.998980557998154	0.989302791375875	0.994618006963877	0.98756967370908	0.777390054769203	0.770176996836435	0.777232257699691	0.997494621687337	0.997365849121897	0.997290995614683	0.997364398299275	0.76123555753645
0.999282004890005	0.998119248943913	0.990165342178407	0.995287210267234	0.988222994628765	0.778307570486576	0.771881811073742	0.777943278474197	0.998179181673224	0.998281637817565	0.99826547427759	0.997964668714792	0.764029307414727
0.999089189529797	0.998973725198115	0.989793237168866	0.995080535319644	0.987902601237785	0.779274534423965	0.772516572539406	0.779065006651502	0.997958239298524	0.9978092058701	0.997818025760394	0.9977026710157	0.764148937252853
0.999424036761035	0.999189669218162	0.989999352773426	0.995151216457615	0.988153051875519	0.777905382893129	0.770972537877668	0.777555394387895	0.997950028165437	0.99799739248025	0.997980747357094	0.9977339625689	0.762868379923151
0.99950112029989	0.998955720811256	0.989652097028943	0.995085717245787	0.98803041204742	0.777244771458086	0.770643778005843	0.77695216760363	0.99794972458249	0.99787800753396	0.997835025104657	0.99785102354327	0.76244709063632
0.999014878110105	0.998570603152247	0.98964906235988	0.995014655880353	0.987575437728747	0.775919530969842	0.769282726668496	0.775535944231407	0.997943978913118	0.997881591601234	0.997799912811485	0.997479163433347	0.761088210027572
0.99884524551776	0.998636388923131	0.989996958462766	0.995397544950758	0.988238042303592	0.776897544251264	0.770133460435135	0.776518688435929	0.998031799837642	0.997917349418616	0.997959541589232	0.997689990976223	0.762202500200236
0.99925697173911	0.998735722920579	0.9901118681809	0.995224588456908	0.988278305512094	0.779437297522058	0.772781054360957	0.779124131450969	0.998131029081147	0.998043662228463	0.998067484404693	0.997919388876703	0.764737871610969
0.999293835814333	0.998662911149567	0.990113066552108	0.995244617271485	0.988475150077707	0.776807535584248	0.770095601944878	0.776453636273468	0.998086362287634	0.998129134129103	0.99810665725653	0.99773729887135	0.76186863942424
0.999483888771625	0.999057289251712	0.988990310847174	0.994359907382926	0.987058872571074	0.776749004339022	0.77030800609732	0.776552021030605	0.997642495380009	0.997713173030567	0.99778805359103	0.997604493936516	0.762042137464232
0.999334897534857	0.99886458019021	0.989631366199773	0.994897010188317	0.988243236247251	0.778688551362255	0.772050131278169	0.778434000137932	0.997689973404622	0.997650952960923	0.997864130050235	0.99773086642415	0.763754482483158
0.9990435247822	0.998687990714486	0.989734916421652	0.9950695431982	0.98766656000019	0.776545764975989	0.769842791643706	0.776181004401536	0.997993708836929	0.997852479099292	0.998057225771	0.99782034816947	0.761902392379273
0.998584289090859	0.998623048242217	0.990207344381297	0.995291453718018	0.988241208003184	0.778670241143683	0.772094996507136	0.778347088299268	0.998033798508392	0.998033568218806	0.997883970005275	0.99765467661604	0.764240937986135
0.999154181841107	0.998297133813268	0.98980585268139	0.995195172289657	0.988161404084342	0.776732503764287	0.769898796169278	0.776463185329714	0.99803459846002	0.997879340284452	0.998037805410982	0.997984723491669	0.761593982649032
0.99921307227835	0.998676385656353	0.989875890938092	0.995156944489778	0.988041877881526	0.778434189257168	0.771764429235774	0.778126004836419	0.99794178244301	0.997897355234384	0.997949593009547	0.997836689108777	0.76365910230684
0.999108606652362	0.999175027710322	0.989924026113326	0.994980930925637	0.988131592426098	0.777950093299525	0.770922364029686	0.777677652372749	0.997674796919313	0.997727966489493	0.997774334022119	0.997686858369126	0.762161031584765
0.99953679838414	0.99879577431188	0.989731271385382	0.995112493890164	0.98775508726543	0.77561237922858	0.768799528790918	0.775266605244817	0.998048866602432	0.997953575215166	0.997831960262549	0.997794103340142	0.760364411565511
0.99942727058458	0.998639106918977	0.99000816239732	0.995285153944737	0.988241455210887	0.776746751190403	0.769997952072705	0.77642280860595	0.998222728503376	0.998126504478037	0.998163743001502	0.99807671406031	0.761610730595407
0.999294941254946	0.99799640437181	0.989854979661131	0.995253426665279	0.9883049348163	0.776784791756919	0.770018866640544	0.7764839547808	0.998032176753346	0.99795917250716	0.997897484988934	0.998013927145723	0.761521968843724
0.999373245302376	0.998219437686107	0.989851471975464	0.995357930255503	0.988070563026855	0.77475393312669	0.767489756803191	0.774571944083567	0.997997686286172	0.99797451402978	0.998045434597835	0.997716938276814	0.758409702000276
0.99874350675543	0.998654143988292	0.98964450359328	0.994883158269733	0.98760362038697	0.77766632345987	0.771039017889413	0.777317399795535	0.997720864404711	0.997695940370814	0.997805939939425	0.997161222417862	0.763007544924683
0.999311383501513	0.998674562045275	0.990416357317662	0.995472172507018	0.988695980331566	0.778421174803368	0.771546479465187	0.778121963172742	0.998270721402526	0.998316681351063	0.99819540228307	0.997869885515327	0.76303287061704
0.999244484622617	0.999051907027877	0.990053680340233	0.995325220434552	0.98853856500844	0.77780588651427	0.770778784996995	0.777478764186995	0.998156030628108	0.998080621009032	0.998115662074808	0.997035290724025	0.762402873875923
0.999275596265669	0.998836835530564	0.989916246770372	0.995227029248456	0.98824984455066	0.777027811980359	0.770641435440051	0.776641941112527	0.99804769171722	0.99806816653574	0.99802553957069	0.997642777816643	0.762462388810613
0.999158858821267	0.998752860592712	0.98996172170843	0.995199790464999	0.987942127975304	0.777684484627102	0.770921872675413	0.777346582383469	0.998012602469556	0.99810995694582	0.99803625906931	0.997892722421263	0.762803393744485
0.999001121265253	0.998756425770984	0.99001636383244	0.995332255582725	0.988131893162797	0.776268029062816	0.769597623127977	0.77599669887621	0.998101969333965	0.998103174832062	0.998173082938455	0.997975912017724	0.761253288881768
0.99937421612071	0.998774585725914	0.989711540918234	0.994901847514245	0.987612123439258	0.776234022678716	0.770079007987438	0.775840219664178	0.997765934102275	0.997810293302116	0.997743492904522	0.997704284810021	0.762031391594519
0.999223351755008	0.997817436087684	0.989932523234445	0.995176839843686	0.988333255662412	0.777857087357775	0.770566872892958	0.77750016037555	0.997868590429361	0.99776559365874	0.997894387426953	0.997306481214936	0.76200176613034
0.998992945157413	0.998408157092	0.990283618368403	0.995500745930606	0.988521432713095	0.776653255087478	0.769961082877554	0.776305142266285	0.998051434191913	0.998034862903893	0.99810986396601	0.998074527683867	0.761841993450813
0.999391659733295	0.998549036308632	0.990275669215215	0.995341857783157	0.988521040969105	0.777536321067215	0.77057837242379	0.777127803480665	0.99800430229145	0.997958983771124	0.998085587347472	0.997844144894324	0.762451678661694
0.999463545172515	0.998189835893529	0.989661452854736	0.995054871388202	0.988033100954138	0.775107908780257	0.768556886395548	0.774732988723446	0.997839420358504	0.99781151603725	0.997945636588305	0.997573633376684	0.759938730200785
0.999068600921236	0.998685936495423	0.98984218515697	0.995025501159873	0.98819674124701	0.776710362456201	0.769970871745872	0.776325829127534	0.99796598104781	0.997942772898194	0.997960666879658	0.997465840544413	0.761405069813543
0.999261026844126	0.998839585096316	0.989933081877068	0.995180882426042	0.988243401505444	0.776976699732016	0.769957148071432	0.776610178500574	0.997919008747415	0.997756737104818	0.997926358476747	0.997868894307616	0.761711262398161
0.999349395782888	0.998979409843915	0.990075881609682	0.995472855285843	0.98835296434784	0.778123797450296	0.771672183470076	0.777824058738415	0.998338309559422	0.99826093623016	0.998338153515226	0.998092815807806	0.763478250952394
0.99952323983239	0.998493410199144	0.990201640354484	0.99529579692472	0.98800669972438	0.778459308223492	0.771833155407334	0.778072180017357	0.998066702100218	0.9980249914016	0.998028616744743	0.997763736062325	0.764108064070613
0.999340888241394	0.998308652375872	0.989732774170955	0.99508566213754	0.988023110264709	0.778023828568081	0.77113429651657	0.777716953536449	0.99789576580226	0.99781069298707	0.997958484857087	0.99772678415212	0.762855869004548
0.999305212498794	0.999070584337567	0.99002949625985	0.995461670985618	0.98822164745439	0.777985357822832	0.77122621493543	0.777684421922683	0.998348210473643	0.998299657649137	0.998263449552476	0.997806837883622	0.763018849866463
0.999261078949479	0.998615914673187	0.989891278135435	0.995252964983529	0.98837011928308	0.777784595119907	0.770825019634302	0.777546397084246	0.997830273879805	0.997794154839424	0.997790426721142	0.997665231254318	0.76263247946618
0.99919658681123	0.998670292180424	0.990060604938127	0.995256734226421	0.98825500326068	0.776561299961063	0.76987068087444	0.776145145535658	0.997981039019205	0.997952697228423	0.997953421972805	0.997699680350478	0.761824795115273
0.999333722361579	0.998942177940656	0.98984697116484	0.99502957966063	0.98801018253216	0.778297443656945	0.771461018320675	0.777984496125844	0.99778415505758	0.99783982944979	0.997775036016578	0.997717832964265	0.76318883614799
0.99879602686035	0.998964847568624	0.98990639745556	0.995147806723587	0.988208762750572	0.77810431589978	0.771007233479051	0.777822203690275	0.997923985071617	0.997798811578545	0.998001077527839	0.997839006262383	0.762277767419912
0.999398011857075	0.998199080825214	0.9899412253174	0.995270475358955	0.988305814337407	0.776445218614667	0.769211937153997	0.776118489682608	0.997977170527474	0.997971729807958	0.997970707235287	0.997777176359852	0.760898330581267
0.99942309035843	0.998859126614352	0.989433474178208	0.994658348858022	0.987606559147738	0.777522111309142	0.770684295506995	0.777186134910675	0.997364935044658	0.997375196717886	0.997382599193297	0.997410468520045	0.762496026932626
0.99930069473969	0.999217660239935	0.989489982286336	0.994924860313607	0.987523585632663	0.776611902202362	0.769953968136143	0.776412404486072	0.997829344592493	0.997727605278666	0.997803195220163	0.99778062532269	0.761132036671648
0.999362751722142	0.99771897464766	0.989703295189513	0.99489844336154	0.987595726661059	0.776704430231275	0.769982422175582	0.776406083468326	0.997665953559528	0.997506918069503	0.997716830626784	0.99759315168659	0.761842632873893
0.999328272920374	0.998303563179809	0.989105341665559	0.994277414128063	0.986938249942796	0.777820214899541	0.77119611017429	0.777602032458153	0.99738669380119	0.997315188207416	0.997530238065328	0.997460817771785	0.763097952266367
0.999344249563708	0.998609295111873	0.989889170441155	0.994962402389765	0.988165174174766	0.778965689449054	0.772306174519278	0.778495204938415	0.9978592292785	0.997869657899563	0.997942857082085	0.997854573015426	0.764284494249467
0.999523295024014	0.998865992281242	0.989518274618691	0.99471491152012	0.987475641087301	0.776177050419918	0.7694358290982	0.775833632985624	0.997609663654188	0.997661062987172	0.997748141067794	0.997401531990821	0.761335796731051
0.999556526098186	0.998292429300725	0.990134228959752	0.99529122029245	0.98837036297991	0.776999704517434	0.770099373360987	0.776656861190808	0.998051152534221	0.998043185656198	0.997919012924738	0.997646156705133	0.761705699840135
0.99931812812666	0.999304736398857	0.989952117588355	0.995200302664205	0.988104653228778	0.775604858262998	0.768887186011576	0.775142056983291	0.997893516760663	0.997823243756986	0.997896746290271	0.997389157793162	0.76104229996568
0.99926471927947	0.998568367553212	0.990172145419156	0.995280441103888	0.988212562309468	0.778134090083113	0.77130499652695	0.777662872688605	0.997980116469444	0.998008983358685	0.998108091288564	0.99796524855665	0.763275394359593
0.999211866441878	0.999050131345177	0.990089517157973	0.995040794937013	0.98834763084659	0.777204390994928	0.770491634701035	0.776790002974163	0.99794337432774	0.997898492813521	0.998021287998926	0.997663280889922	0.762377989663004
0.999457388781343	0.998748219489163	0.989886010813687	0.995116175710378	0.987680458498163	0.777898330210918	0.771254571140804	0.777620459412085	0.99789501775826	0.997877817820624	0.998017169998068	0.997737998627135	0.763208669222578
0.999294696876415	0.9987994924472	0.989528224799135	0.99483268609966	0.987278007477287	0.774553812307704	0.767683473894078	0.774238047325625	0.99762663457395	0.997754981972194	0.997690251536606	0.997423681890618	0.758981346395709
0.999411691527127	0.998271027829119	0.990417088811961	0.99546464016002	0.988375622914939	0.779145549488982	0.772329586726025	0.778813234203851	0.998116546069711	0.998013044586024	0.99803324932673	0.998005948258474	0.764176522470772
0.99928742951763	0.99904269878084	0.989926183903059	0.995165147521373	0.988218710065588	0.778776081611954	0.77211650583198	0.778437248800251	0.997958116848923	0.997937910242805	0.998029609933748	0.997575045951456	0.763766488993993
0.998288478602117	0.998490991254482	0.989884128043073	0.995361766365905	0.98825505125595	0.776216338811875	0.769437854208501	0.77591887126383	0.99809328633496	0.998000711005493	0.998065009539597	0.99802567685337	0.76076640157229
0.99930516024772	0.99903718099391	0.99012877553295	0.995297979315474	0.987855965237393	0.779832687758431	0.773171688029689	0.779573072908524	0.99815686045477	0.998043175508556	0.998242092989157	0.997786575107493	0.765335532366005
0.999424196214	0.998204165356123	0.990219669732502	0.995377721082515	0.988681521994819	0.777733361829329	0.771227251159612	0.777343442053406	0.998047260924157	0.998015025092204	0.9981128584814	0.998046401905745	0.762971412918494
0.999098605549157	0.998143840103568	0.989834681970966	0.995303445735446	0.988139039456729	0.775992635907106	0.769352326826808	0.775653391572354	0.99794055349495	0.997861655001795	0.99794154076527	0.99775475286985	0.760978795838922
0.99875904104049	0.998911269254043	0.989989408083237	0.995278738016084	0.988234286378936	0.777618961191833	0.770385417204386	0.777341549554697	0.997978236783493	0.998124181955996	0.998052190262323	0.997785923123437	0.761900801523127
0.998444660051604	0.999453587757423	0.9900209701455	0.99527055333852	0.988289632465964	0.776552140203511	0.769557628274877	0.776163811509155	0.997935930820668	0.9980659572508	0.998038007066068	0.997932220664812	0.761268830634467
0.99940525519973	0.998873642400159	0.990297002598372	0.995348716389336	0.98857919516823	0.777599677760525	0.770760084272213	0.777333117836758	0.998173591360252	0.998099613018814	0.99826520093631	0.998072872635656	0.762420220689468
0.999225743136873	0.997781577791014	0.989917371697447	0.995087340813312	0.98807271720125	0.776933540172677	0.770497304896801	0.776614634473182	0.99803078110449	0.997793819453067	0.997932703345087	0.99777713119423	0.762532886964266
0.999539169895868	0.998722556567901	0.989882367701297	0.99516168557442	0.988139340565216	0.778097867396359	0.77129086810244	0.77778034303379	0.99812669340362	0.998054925358361	0.997989358464447	0.997912981204886	0.762999025209977
0.999093205399157	0.999210049433004	0.98970532009855	0.994979786994613	0.987887858562752	0.778028034818906	0.771466995763567	0.777635488410844	0.99780619905307	0.9978440466073	0.998005037729742	0.9976494862032	0.763553359703704
0.99952281714335	0.9990627708737	0.990216581881673	0.995395565120606	0.988673278065173	0.779251277617757	0.772383163966888	0.778946373667224	0.99816178755006	0.998167767842827	0.9980755865545	0.997864403416803	0.764206148994193
0.9993149944064	0.998596486200223	0.99007868010444	0.995310250756182	0.98827407532903	0.778487925555773	0.771855989417296	0.778248344299145	0.998425677390135	0.998361877634377	0.998303852380158	0.998130885787125	0.763992209307814
0.999091337131558	0.998818967130247	0.989018789604431	0.99459931774446	0.987051044595735	0.77520919531697	0.768658997212149	0.774937676609716	0.997481207543412	0.997492753634253	0.99756205059301	0.997456844322333	0.760299069817255
0.999331343608098	0.998772751440483	0.989999361467474	0.995238518317581	0.988420031369435	0.777428562466569	0.770299586223245	0.77711707508611	0.998028245623912	0.997902976361702	0.998143944520365	0.997748222954122	0.761736692101423
0.999603375092306	0.998668744177766	0.989824566235424	0.99519431015392	0.987607007068012	0.776891091796818	0.770735180908899	0.776533794236272	0.998141596154504	0.998230161039038	0.998238040914814	0.998063357504567	0.763163202507751
0.99935551189823	0.998665929731526	0.989625143786781	0.995073038764649	0.987931498829175	0.775710929705206	0.76881314959243	0.775454573954046	0.997881824433305	0.997813145587995	0.99781576516764	0.9977175170238	0.76002863412596
0.999140832057328	0.999491495977716	0.989632147746685	0.995213054813252	0.98823573769035	0.777612884216228	0.770677716550632	0.777388317450053	0.998284588271582	0.998098015575688	0.998091568334834	0.997995470473627	0.76187336445808
0.999440463930338	0.998673343747122	0.98986583083581	0.995154925208725	0.98784712503201	0.777356521270997	0.77089054093324	0.776924048932892	0.997889189447214	0.997837583422397	0.99800396100053	0.997525577947977	0.763178302287127
0.999030808257172	0.99912945097128	0.989817187849372	0.995162585214509	0.988145629212485	0.776109521354694	0.769309537154067	0.775780455359296	0.997823343542535	0.997923288989846	0.997809197514077	0.9978936517827	0.760977240681317
0.999565742388307	0.999241571518521	0.988886471646083	0.994440442540722	0.986873871019003	0.773929892873118	0.767662530126542	0.77356418084486	0.997523828917104	0.997292910889334	0.997473477824123	0.996971014717568	0.759546545046177
0.999146434635786	0.999042287347656	0.990065560738924	0.995301250558115	0.987952946501617	0.777315273078476	0.770872551622278	0.776937599033707	0.998146021233568	0.998073894210226	0.998089572870512	0.998040956383444	0.762802457725956
0.999489197401985	0.998248678564287	0.98982549764162	0.995096924014326	0.98799166715873	0.777191155093359	0.769881055423401	0.776820460279295	0.998001065954688	0.997994171956917	0.998043772346772	0.997803107246843	0.76133854832139
0.999034842713695	0.998047243133871	0.98988827598945	0.995090780253892	0.988022471354485	0.778842126245034	0.77179980702394	0.778583297668084	0.997953675340862	0.997992749728604	0.997863235023582	0.9976321743281	0.763293747381684
0.99941689278716	0.998462456257951	0.9893663436439	0.994919853596545	0.987749644124942	0.77798666822747	0.771164824729158	0.777671341573482	0.99764183411735	0.997536776555183	0.997772653950915	0.99766681447651	0.762610319602903
0.99945232624898	0.998513536638234	0.989642836004766	0.994830553062929	0.98789554018425	0.77734954393233	0.77061673382074	0.77697836971707	0.997607385849845	0.997642303762674	0.997712109943784	0.997012333877906	0.762478988225236
0.99939119879566	0.998212551907974	0.990207600104184	0.995458185519619	0.98877454743379	0.776722733373859	0.769782588125634	0.776370763383836	0.998017623546654	0.997955921758282	0.998028933737818	0.997838278617227	0.761481639865962
0.99918744026677	0.998784407235048	0.989689294761645	0.99515102344316	0.987775960744563	0.775746681042729	0.769178545282596	0.77538352574569	0.99799460915213	0.99794649792317	0.99802135494181	0.997952840508398	0.76105605681922
0.999051895497	0.998647212678885	0.990012740845642	0.995108802409016	0.988000269785855	0.779576384987147	0.773076213728693	0.779252135130941	0.997731358209177	0.997663905452157	0.997671198541272	0.997772992659312	0.765094525732011
0.999322390704856	0.999026352729223	0.989990044010227	0.995347850739138	0.988376570513275	0.777442343839341	0.770729129366289	0.777128178876835	0.998180781863947	0.998071660633744	0.997962880119067	0.997777544914938	0.762298670089157
0.999077334930562	0.998795294881812	0.98981557587868	0.995039772877776	0.987903163189817	0.77755372291416	0.770917630560879	0.777049463660243	0.997764003303535	0.99769242541007	0.997817597616544	0.99774462564515	0.762827568544503
0.999369921618612	0.998976192280821	0.989992631781226	0.9952141311997	0.988392213357224	0.777955876469469	0.771183309978157	0.777550806136862	0.997996288611552	0.997876129252978	0.99798815849367	0.99772105030517	0.762899886248702
0.99964331177895	0.998471672645713	0.989816683135256	0.995156642927102	0.987860551204396	0.777237572875698	0.770538837441145	0.776922698969648	0.99810925396251	0.998033927070766	0.99816572776099	0.997720990911686	0.762510986147897
0.999403572774461	0.999052962415063	0.990143673728797	0.995372885028612	0.98831083123207	0.776482152381433	0.769698622078496	0.77610085406755	0.99817426022646	0.998105276142915	0.998163509132677	0.998019301982604	0.761911618986147
0.999025958324781	0.99897591258259	0.989826598269695	0.994991252413688	0.987629835947507	0.778020188564775	0.771459536163017	0.777678096084603	0.997853639920088	0.99781115606456	0.997820461184513	0.99771771175088	0.763283956429086
0.998737857105632	0.998222551409356	0.990390794463863	0.995483972153556	0.988468323070537	0.778430056206682	0.771690518036503	0.77804131168799	0.998067379112725	0.9979400830403	0.99812489172786	0.99796918269971	0.763617300748223
0.999296181911619	0.998879902290452	0.989568185715533	0.99509678475127	0.987651112891632	0.778226000204549	0.771123469747605	0.77794318432972	0.99810658085618	0.998041922688955	0.998128739355008	0.998033768998694	0.762894075157536
0.99926288619749	0.998963897224254	0.990129094058305	0.995314320877373	0.988370897880965	0.77879781613754	0.772012970439012	0.778407087401587	0.998029904161728	0.998055546483805	0.998018559752135	0.997889558831445	0.764127282674608
0.999496202082656	0.998499879446158	0.988379160858726	0.994008482124332	0.986604185063947	0.77712739294576	0.770396080506494	0.776907540341239	0.997344013181204	0.997281101839243	0.9974198470092	0.99705117417636	0.761884233856095
0.999469618889027	0.998850344925746	0.989902784181805	0.995263428788714	0.988134517272328	0.778198511948027	0.771408283277807	0.777943929655055	0.998037278770187	0.998111263413581	0.99797131492891	0.99769675581312	0.763126770900041
0.99915319617944	0.9992406746558	0.989816401213197	0.995210233094494	0.988004467571613	0.776753672247936	0.769612292649177	0.776506878007306	0.997958481377008	0.997995532494639	0.99805951604451	0.997641461198366	0.76100735900429
0.99936678269326	0.999250109879803	0.989513138379022	0.994700809668697	0.987657093039131	0.776240132855305	0.769753925582119	0.775822753812061	0.997476312536597	0.997473149852293	0.99755812265706	0.997377691789248	0.761872789367022
0.999629322178157	0.998849067373805	0.989788992801647	0.995077066821298	0.987828592987588	0.777169749217515	0.770560844002883	0.77675165255078	0.997851027975325	0.997790708808563	0.997885050144448	0.997582846298693	0.762373715291586
0.998294078937032	0.99828373022277	0.98976694460686	0.9952443731733	0.98805196316035	0.777581886518029	0.770573149600957	0.777351638089261	0.998073996383112	0.997766310366018	0.997830750950092	0.997858717343262	0.76223264211505
0.998918312569041	0.9990799979327	0.990256494359148	0.995455991732345	0.9884805901684	0.779007645685642	0.772101088205754	0.778648151199691	0.998270962138238	0.998129843239722	0.998077711774424	0.998113201370328	0.763792485996309
0.99946622215445	0.998393398788264	0.989684224327187	0.995032921328326	0.98793780201006	0.77799849180488	0.771228154868209	0.777683149307738	0.997840416983113	0.997968674424918	0.997868243760697	0.997182018383325	0.762962019549109
0.999332808081948	0.9987888298994	0.99002492685763	0.995376316692452	0.988386959925733	0.776605726896722	0.769659290230392	0.776263174018124	0.997983248169457	0.997879953037274	0.99793609094751	0.99750786810741	0.761291392803753
0.999597576792595	0.99843661029286	0.990615562793834	0.995616037950456	0.988524681030216	0.778589322411373	0.772033085835633	0.778243392948956	0.998221782704	0.99828176007052	0.99818889646125	0.998096207118955	0.764247389396821
0.99966597231206	0.999067630745204	0.98994955406354	0.995116042363987	0.98784634866808	0.777474269174991	0.771047972413309	0.777017279593029	0.998107316932678	0.99804728412074	0.998144599196508	0.997824556349853	0.76337322814188
0.999395100124884	0.99907742118811	0.989712358633263	0.99502665191729	0.98766874402612	0.777076137984228	0.770616006391543	0.776662137501231	0.997955330853206	0.99802968722954	0.998079974281196	0.99795778979744	0.762300962656235
0.999259267843327	0.999066420497787	0.990196257486263	0.995497404546157	0.988542158047628	0.777335721487805	0.770086974846521	0.777110291484269	0.998279278383108	0.998272630566686	0.99827824738203	0.998145142295553	0.761546032819694
0.999481463575319	0.99771777051123	0.989358372600474	0.994761202275682	0.98763707582067	0.776895399823011	0.770364536563344	0.77654301616151	0.99771479554787	0.997813273422316	0.997762866178368	0.997720872334161	0.761984198812133
0.999434979181437	0.998209024729312	0.989480457478787	0.994676507112033	0.987637673346818	0.777250367858141	0.77040674150981	0.776984505746607	0.997385103717184	0.9975150152053	0.997490486048255	0.99741710809259	0.76181233621945
0.999159399872577	0.998755236887645	0.989027242341012	0.994392191306303	0.987075319697829	0.776123812558826	0.769385149134334	0.77578465305261	0.997445835874153	0.997277012170452	0.997342102126744	0.997500268014548	0.761365504829977
0.9994557587157	0.998763074192957	0.990238647797346	0.995338424285383	0.988098011329065	0.777365450634718	0.770911482214426	0.776923518691711	0.99805138025785	0.997993328011312	0.99800688703126	0.99781396336451	0.763034376100338
0.999589255930802	0.99826017241485	0.989513852309133	0.99495457944713	0.98765152558623	0.776611047341215	0.770074985883799	0.776332672496299	0.997667950023094	0.997645168709699	0.99779869234339	0.997604293410435	0.761552814594392
0.999430928790705	0.998954992273996	0.989997291922607	0.995226544390033	0.988439632105175	0.779038135078415	0.77225132868675	0.778674211200287	0.99802139755392	0.998087498059865	0.998106131251568	0.997979376780712	0.763933632175632
0.999503322883492	0.999103811333517	0.99031431242915	0.995455532139557	0.988696174410937	0.778359522826042	0.771524682285182	0.778037412642182	0.998175541628215	0.998037642656038	0.997989594222936	0.997700715412394	0.763373473317507
0.99945753751221	0.999172128913793	0.99010849543554	0.995357905936814	0.988254896634678	0.776849925888678	0.770206417275786	0.77652944152734	0.998137198182754	0.99803263518121	0.998071938570172	0.9972206185973	0.761829211636044
0.998559796065285	0.99840016653998	0.989739043911988	0.994983301091505	0.988240178205583	0.776525840628346	0.769805875344504	0.776199139179137	0.99786632565675	0.997843253459346	0.997799808274435	0.997747784591244	0.761729359429741
0.99910099362775	0.998106440880594	0.990322595683675	0.995445764331369	0.989012287712469	0.778616966927657	0.771030223803897	0.778262956946944	0.998165508827252	0.9979948531273	0.998119556664039	0.997800461003589	0.762300169206263
0.999526260888004	0.999010346258415	0.989961328847146	0.995417491687663	0.988268669876673	0.778492180053595	0.771833885557784	0.778233887333496	0.998244118690646	0.998012737260582	0.998112818896712	0.99801929969085	0.763859802174313
0.999244898271743	0.998794635003617	0.99004368132758	0.995404896034947	0.988562623115935	0.777188171451452	0.77013099150682	0.776910543551697	0.998122201081462	0.997933477306658	0.99809215736829	0.998055369430857	0.761780134242978
0.999459070879224	0.998738839209323	0.990280727957493	0.995533564892726	0.98864603894405	0.777382885694765	0.770448681782332	0.777087225219586	0.998276081315974	0.998160638628773	0.998275326983113	0.997624928907708	0.762117541928954
0.999203279665597	0.9984329805268	0.989664469468333	0.995067386130948	0.987578481479149	0.776562827556018	0.770004594661475	0.776207537541547	0.99781577066747	0.997583476102448	0.99765755691991	0.99777013879594	0.761973258245264
0.999130154990238	0.998848863454253	0.99021752843066	0.99530862591269	0.988590166731451	0.778012520414055	0.771500813788516	0.777600287748403	0.998142449320063	0.99795908365571	0.998109174510428	0.997871758095674	0.763377209697757
0.99886040510259	0.997719783913723	0.989788605513034	0.99511966663555	0.988250800297364	0.77666046492441	0.769857384134793	0.776344326834985	0.997857390063012	0.997781117095653	0.997825713329134	0.997791444195531	0.761391242551753
0.999265146732648	0.998548344162693	0.990099441606744	0.995285877600518	0.98815211972824	0.77790069294947	0.771375626616438	0.777429241151642	0.998085477410423	0.99795421485322	0.997987318033092	0.997893351372048	0.76349220818445
0.99943471543349	0.998293581777475	0.989674151922696	0.995212566071624	0.987698035566623	0.77776295585822	0.770960210414794	0.777513552272082	0.99802733771627	0.997902326527522	0.997965758724843	0.997955827874606	0.762862696903001
0.999234951859789	0.99874041346958	0.989317561017748	0.99484389143824	0.987474888499352	0.77648611228337	0.769451774476341	0.776192338648787	0.997584471332884	0.997647102062557	0.997743484072725	0.997600612789655	0.760733904371762
0.999312993474478	0.997869527787016	0.989896296475886	0.994917652643043	0.98797332396901	0.77828990886525	0.771413038338414	0.777987465529435	0.997644917202394	0.99762096858351	0.997645982906146	0.997529412618282	0.76302401711535
0.999402183064253	0.999120940047173	0.990166993084903	0.995337329431423	0.988603959328248	0.777053814779244	0.76990006922426	0.776739905414576	0.997964789559581	0.997888896540845	0.99793530624587	0.99766191521715	0.761171199938413
0.999043168685805	0.998942666673193	0.990462863504385	0.99548631117855	0.988751343793547	0.779622061064729	0.772865720771927	0.779302989648956	0.99820058786906	0.998306645025993	0.998265615167876	0.998063757504746	0.764542556875126
0.99930379060926	0.998867779006946	0.990201313635064	0.995451903166762	0.988056201931945	0.7784101881099	0.771883375723192	0.778122773380611	0.998121852289284	0.998089550709962	0.998000905552485	0.998011624419718	0.763867933982814
0.99870463726107	0.998395796306815	0.98954395550486	0.994797353775375	0.987436051774798	0.776760252638287	0.77026138179184	0.776445874791231	0.997606254128357	0.997445655199173	0.997661182085564	0.99758533884434	0.762008962362955
0.998441447121075	0.999074592614878	0.990231270474365	0.995297364649124	0.988458117068443	0.779270051639195	0.772269106818308	0.778962730830279	0.99802149807879	0.997882473777156	0.998120047711295	0.997661222678626	0.763825668582985
0.999053864043997	0.998819430670212	0.989651355426872	0.994981134507602	0.987469427326723	0.777310496223338	0.770808413254725	0.776997111232043	0.997759626096573	0.997815580677744	0.997864989858524	0.997674164926086	0.762691684685608
0.998493992003385	0.99921539544566	0.990432579455685	0.995613392830094	0.98878150020853	0.778054737154959	0.771267600978626	0.77767482263273	0.99821950309472	0.998129996341858	0.998099018660843	0.997875533984624	0.763026932072574
0.99940648728135	0.998003449290982	0.989412706978712	0.994899687557533	0.987629517938427	0.776073902673122	0.76945713612549	0.77577492674149	0.997712319683435	0.99766251579946	0.99755186705229	0.997754700392626	0.760908044613285
0.999293518322834	0.998246378836975	0.98990099115431	0.995242798398432	0.987776139808796	0.777519814620278	0.770881571280812	0.77716876551188	0.99794746479611	0.9979251660662	0.998041055793617	0.997897901267695	0.762867406112661
0.999019453639284	0.998870139268253	0.989815764069835	0.995152237474873	0.988010969421196	0.776517465946784	0.77002873884625	0.77616274841078	0.997953257577027	0.997931999351204	0.998001014328807	0.997892839204644	0.761943101242714
0.998683162074607	0.998222582771758	0.98976494437793	0.99523038048938	0.988348764273833	0.778088578583465	0.771092568772935	0.777748634163481	0.997832704793348	0.997950104020507	0.997888969922652	0.99787419015058	0.762465961650548
0.998749485542714	0.99884035706694	0.989473033190588	0.994852764632338	0.987755101201149	0.77623595064404	0.769639526678507	0.775976907064866	0.9977374457167	0.997720754918278	0.997682439438482	0.997608261470864	0.761289542787647
0.999195849258207	0.9983000747308	0.9900438775044	0.995307093969484	0.988331304289385	0.777879752857305	0.771101419947782	0.777412570938689	0.998086055535287	0.998085180361765	0.998136172655057	0.99798351679005	0.762944559474746
0.999195150977475	0.999172930687842	0.989812171197665	0.995034010950177	0.988075304568773	0.778565911518103	0.771661732900755	0.7783940290548	0.99799289180841	0.998005377428385	0.998056173872493	0.99782483131959	0.763009137439552
0.999074684659247	0.99928710953918	0.989609304227122	0.995019992949397	0.98725012606265	0.77669653739854	0.770412683976409	0.776276107703024	0.997975684390044	0.99789031126254	0.997974544931737	0.997665889508177	0.76291795845875
0.999659092799866	0.998875949177594	0.990141624263145	0.995280312461776	0.988409498481184	0.777633135704759	0.770624457584346	0.777330855892246	0.99801498556516	0.998087169787692	0.998048018355792	0.99795246671309	0.762057612098079
0.999461568494023	0.998743255715989	0.989359707187803	0.9945024252567	0.987452277900158	0.777428897689665	0.770335489102822	0.77706194504747	0.997545231586188	0.997552314255394	0.997524061645266	0.99739710495095	0.761732245984271
0.999156217243396	0.99932805812301	0.990095992996947	0.99542195047864	0.988218160276026	0.777554921716557	0.770879839969143	0.777244240137465	0.998209298336254	0.99805372694498	0.998151493370054	0.998010866104427	0.762519358449684
0.99947428664437	0.998460313204893	0.989940745190972	0.995083281176264	0.988000227837507	0.77890665052788	0.772087725360306	0.778588996775084	0.998031080315087	0.998124394930945	0.997995879328655	0.99777130253911	0.763831320058693
0.999505492307527	0.998670122226107	0.99010204650653	0.995210864361198	0.98806604532737	0.778626309902458	0.771924811612	0.778290291520583	0.997960609994	0.997931899720165	0.997992597101662	0.997758061943356	0.763953919320053
0.99916091554029	0.998842462365719	0.989581516676804	0.994758902305764	0.987717931074488	0.77836275463673	0.771772521093829	0.778039958985219	0.99787193241975	0.997920799323218	0.997802213777415	0.997912328359383	0.763480173178628
0.998647670765582	0.997390295153998	0.990057989051499	0.99524314032841	0.988005179699272	0.777319032965919	0.770518971280828	0.777013533140673	0.998045482270542	0.998055550641543	0.998187015108136	0.99782409830308	0.76243689376743
0.999282267603456	0.998909142879388	0.990193737652268	0.995285938071595	0.98859511801744	0.778122961081344	0.771233391639168	0.777713963376884	0.998157780817536	0.997904078476402	0.998104650146201	0.997432111305572	0.76324147502737
0.999329773057488	0.999004945077778	0.989650350238229	0.9950079897013	0.987807620392351	0.776669447573152	0.770208988610374	0.776340508815406	0.99789676341683	0.997753376598988	0.997849921024643	0.997691818085575	0.761941999131303
0.999120733236806	0.99906510054142	0.98976391725256	0.995110308100877	0.988030160787546	0.776182381215969	0.769318483652065	0.775813720669871	0.997899495247798	0.997836554746126	0.997852319738964	0.997605706549752	0.76092926128111
0.99836129795044	0.999203420467237	0.988833941732532	0.994484482736828	0.987314913128482	0.775579317480165	0.768968238633264	0.775286804539313	0.99742663114219	0.997550566017585	0.997502269834858	0.997286349761176	0.760453283706452
0.999285347701363	0.998428156341342	0.989884435736915	0.99519112203403	0.98851112640277	0.776647863767707	0.76943179657415	0.776345365210938	0.99781915141558	0.997740446097705	0.997772267797837	0.99764608706297	0.760622102496653
0.999288296054872	0.998759023143493	0.990366147124475	0.99529111941265	0.98889021458173	0.778370435237062	0.771212742836945	0.778083867023201	0.998155559677976	0.998022186128142	0.998142191105169	0.997655110801358	0.762866879957532
0.999232865117908	0.998867293116865	0.990017952328298	0.995153608846983	0.988531984404479	0.7778406943052	0.77060015035463	0.777458956932997	0.997940284124637	0.997822710390855	0.997817579083685	0.99772004046366	0.76194259707322
0.999181263183378	0.999080625386592	0.990192839701577	0.995348942543202	0.988263172173367	0.777892499143763	0.770917004676319	0.777514519054868	0.99823273206986	0.998155009082452	0.998182584410646	0.997935277554437	0.762616259302023
0.998965010086793	0.99804421029831	0.9895385286316	0.994891243270317	0.98797169451976	0.774972400328757	0.767977796485438	0.774698534602908	0.997623104969336	0.99763730858931	0.99751261066018	0.99750963748799	0.7594428968931
0.999282457330692	0.998831064441385	0.989736971105684	0.9950055099542	0.98784244626499	0.776572888129601	0.770094215779497	0.776181615009107	0.99786147191674	0.997655442929907	0.997801349102939	0.997767560818407	0.761641864056014
0.99963774977719	0.999187095550108	0.989425581450233	0.994806996786163	0.987353988745337	0.77845219011541	0.771498775301582	0.778094473311062	0.99786101408481	0.997795571980125	0.99787892576957	0.997285592162848	0.763179908407466
0.99899258516413	0.998621899536787	0.989706832725	0.995082485553887	0.988046082905965	0.775113098824087	0.768419892145226	0.774766181206602	0.997791870044313	0.99775363798745	0.997762032989585	0.997660904547427	0.759964266944061
0.999338916154763	0.999218968576207	0.989035960544104	0.99455301060986	0.987421586786997	0.774767372511941	0.76831557771908	0.774331145901005	0.997417269988836	0.997157931585416	0.997491678789397	0.997333694668185	0.759934665825243
0.999218229283015	0.997549709516264	0.989221747147836	0.9946678591429	0.98743655343894	0.778457625357786	0.772177826007208	0.778047241411612	0.99750301002816	0.997650922783256	0.997616604123022	0.997637024460257	0.764271721232721
0.999248044391687	0.998222877124902	0.989917480412713	0.995118740116963	0.987870090523534	0.777415240459967	0.77095148415563	0.777006008639633	0.997758349465629	0.997856846284033	0.997775927749176	0.997712406777887	0.762812676629808
0.999190831225621	0.998625670387022	0.989605792490474	0.995084343295458	0.987444663938998	0.777500004128536	0.770813469671067	0.777162423728585	0.998139224414024	0.998065790885543	0.998108342866325	0.998107923635638	0.762513424338955
0.999469596407654	0.998674039470966	0.98991422915675	0.995175227520288	0.988271632100665	0.776921207769662	0.770223385447289	0.77649166560689	0.998163939932276	0.99806705171049	0.99815474523933	0.997857297790035	0.761919882946379
0.999404125689824	0.998246355534194	0.989737566779509	0.99515409230811	0.987877707263814	0.778202437923056	0.771451382582817	0.777818440261815	0.998246593740657	0.998083657509375	0.99822564125487	0.99795678515104	0.763406498298816
0.9992914386561	0.999073787076036	0.989739092657007	0.995061405801118	0.987757702608672	0.776978730237113	0.770256063353893	0.776671880867643	0.997810650421265	0.997753607676127	0.997917068595947	0.997481662597508	0.762071157062938
0.99946279851465	0.999039264113922	0.990622477478514	0.995675894843696	0.988969210352463	0.778469552031763	0.771203484204454	0.77816426170204	0.998357236885022	0.998288832203137	0.998359956459335	0.998017733417186	0.762674353618577
0.99941260284645	0.999492612930287	0.990362866786306	0.99541734057667	0.988738349534181	0.778752776173637	0.771757844528623	0.778449735823252	0.998184494342923	0.998130545456064	0.998159264040086	0.997974540682396	0.76322294907617
0.999093690007725	0.998708999950581	0.989628701818363	0.995025917571644	0.987647825520032	0.777379446730287	0.770715855387477	0.777036405183287	0.997862650763743	0.9978512332553	0.997868711071976	0.997783113653258	0.762680682846934
0.998263992190517	0.998843886512263	0.989568049441497	0.994758970445613	0.987364838351523	0.775767947910312	0.769302469615452	0.775461048070684	0.997700578271806	0.99755343137584	0.997616233246377	0.99762792036681	0.761078368489464
0.999491828180367	0.998841446806205	0.989871900980708	0.994931352385634	0.98787608406881	0.777521832468365	0.770620840960152	0.77710558138632	0.997871663353084	0.997838536699295	0.99791893940124	0.99775362725074	0.762473572609026
0.999419132672685	0.99847125630098	0.990040247767595	0.995422066037603	0.98803571436629	0.777016359845238	0.770592259294573	0.7768069553852	0.998076728714946	0.99807931112036	0.998247390967643	0.997625255032902	0.76250492657785
0.99919856654495	0.998688594755035	0.98963277491345	0.99493918480684	0.988173859871544	0.778879673462443	0.772141005581186	0.778539248347193	0.997841415985313	0.997791342297243	0.997757653719008	0.997671160500804	0.763690433734214
0.999264156423112	0.998667318680632	0.989789052285007	0.994893946142737	0.987497563888342	0.779465600333702	0.773125244831389	0.778967825408913	0.997764966198894	0.997626138222267	0.997707733504957	0.99753257900465	0.765582504333714
0.99904394127502	0.998501158174477	0.989890360286757	0.995294312776417	0.988430182669006	0.779121130923425	0.772288109364481	0.778810205270187	0.99812285749794	0.997977144113512	0.997918354683586	0.997791946601947	0.763768092824248
0.998672526282705	0.999242811086453	0.989728537500874	0.994982035597292	0.988192155262213	0.777504862024964	0.770776917022293	0.777231583208499	0.99780340609519	0.99777687274254	0.997968264836752	0.99705935997078	0.762254408829004
0.99879547453167	0.998621019204126	0.99001295888013	0.99513824394552	0.98830974902135	0.778179959499509	0.771465434584391	0.77785143105554	0.99785403643375	0.997970063011488	0.997937944625252	0.997782111453953	0.763344414576133
0.998832994379399	0.998641309375026	0.990059027526096	0.995251611145468	0.987951312225806	0.7776263582193	0.771097925008689	0.777266406576174	0.998118859437517	0.997905820574944	0.997989451642725	0.997901692930117	0.763040435837732
0.9993389606515	0.999138206900425	0.989882592847746	0.995102059957132	0.988156556157104	0.777709900465181	0.770951572863802	0.777332188045925	0.997947925939394	0.997971139355569	0.998016603356956	0.99783664676022	0.762641715985377
0.998880751652285	0.998904188565168	0.990262118685418	0.99532237543057	0.988401556479476	0.778127777168982	0.771150933172131	0.777752550545136	0.998052962439322	0.997941681308227	0.998092630865328	0.998016843710908	0.762893835535599
0.99921695772601	0.998525170876564	0.989734095875185	0.994926412747562	0.987716448766012	0.777144793010215	0.770291635089209	0.77679481862987	0.99764591674864	0.997703885129162	0.997700909457638	0.997688742132728	0.762130242919453
0.999219960949657	0.999039992924471	0.989932131975398	0.995192473371522	0.987938937489725	0.778994251169491	0.772000055832737	0.77869056324622	0.998021411776304	0.99791206628846	0.998089587130357	0.997807724587063	0.763752301073407
0.99948474231516	0.99875753417095	0.99014384627972	0.9954656469191	0.9885316681412	0.777748451399266	0.770711791467199	0.777564864651742	0.998461287999079	0.998410755725627	0.998377390370822	0.998113365778748	0.762351563687973
0.9994563272381	0.997588783152606	0.990015808285717	0.995370698010267	0.988293946859865	0.778198432820071	0.771395430531277	0.777799267944396	0.997965780267349	0.997782288824571	0.997994083044274	0.99790978736285	0.763462368908016
0.999498607845428	0.998601018605274	0.989928122513758	0.995187864802965	0.98798702413399	0.776686088383276	0.769834187786211	0.77627579917415	0.99793597884213	0.99773599203893	0.997969497187016	0.99765272314602	0.761541360405513
0.999442412188352	0.998571002460256	0.989824786724477	0.9951590253209	0.987986775419401	0.777180474707665	0.770430946401335	0.776855683788472	0.99781050189019	0.99770630801639	0.997870697771535	0.997770197494082	0.762326782448226
0.99894139101309	0.997197303487516	0.989893795393227	0.995126573522894	0.988100346799863	0.77857037542161	0.771506361753962	0.778179850864278	0.99800479427393	0.99779546166494	0.997914674482373	0.99774362548561	0.763059755893995
0.999070057740024	0.998764856410308	0.989787563553666	0.994978662510037	0.98815499196421	0.775796161028	0.768768797776637	0.775463259798271	0.99779650275299	0.997722470625766	0.997881005923232	0.996998147743157	0.760463962506714
0.999184257078963	0.99873501798661	0.98996564280221	0.995147062143365	0.988134440368778	0.778037294497086	0.771076940032616	0.77772691559436	0.998083483695834	0.998014611502827	0.998039332929417	0.99797600525362	0.762576883775492
0.999362035379056	0.998549998624494	0.99004592897868	0.995226454105983	0.988000411790993	0.777802623419327	0.771161170034643	0.777441521248355	0.99805285809065	0.997917701866664	0.99793047552011	0.997998782248158	0.763220213343553
0.999576562417148	0.998274923580595	0.989663148556586	0.99515034731006	0.987949232028094	0.776892432648522	0.76989241603809	0.776579669383654	0.99798839202526	0.997950516726304	0.997945302660992	0.997865679916225	0.761679531817579
0.99913802522141	0.998828341738876	0.990033071743378	0.995133328465592	0.988027849500464	0.777565104819153	0.770970858412914	0.77719315476134	0.9977736827133	0.997935178001434	0.997761600579465	0.99777351721475	0.762754688574145
0.998579872016626	0.99883464645795	0.990385749656538	0.995533743517696	0.988782677427935	0.778264278294774	0.771168265279904	0.777937243002642	0.998199143682323	0.99822095577434	0.998092886508609	0.998122546936743	0.762654681229093
0.999309771402565	0.99901463442036	0.990111315643066	0.995194210534024	0.988447687775842	0.777546631758302	0.770726851641887	0.777225808056066	0.998009175161833	0.998006026665272	0.99799641446717	0.997904919846645	0.762462239328133
0.999155738762502	0.998705621023135	0.989498395123004	0.994713909759352	0.987432568248203	0.777720045424806	0.77076462751809	0.777447309839949	0.997563693441538	0.997308558202384	0.997445535440812	0.997554827781455	0.762693475739276
0.99917981126357	0.998935052805847	0.989850790167446	0.995192155671205	0.988477013009207	0.777758248029549	0.770835021722517	0.777444539326184	0.997973834278321	0.998007118704242	0.997829567390437	0.9976235996922	0.76215504048231
0.999208376415557	0.998427332785306	0.989761916306872	0.995132612653358	0.98769913075625	0.77884259256641	0.772049061545044	0.778709118595126	0.998086074947343	0.997781221633128	0.997947304241558	0.997884549526276	0.763780263417025
0.99922496980236	0.99905479356812	0.990259216368549	0.995473144520193	0.988260358014663	0.777289258677494	0.770541625710349	0.776905297710106	0.998269215011027	0.998220422481893	0.998211049057498	0.99809898421314	0.762593447299321
0.999507048416461	0.998576381477843	0.990132265195127	0.995242576266867	0.988198608855363	0.778789651765426	0.772212474373237	0.778372602794558	0.998125377642728	0.998022996933903	0.997999953476414	0.997845615263116	0.76419010122171
0.999561143018865	0.998646816897746	0.99011279392086	0.995295449863975	0.988499833398788	0.778812581947508	0.772137015169253	0.778466536587894	0.998031487452956	0.99777816754907	0.997868965820493	0.997651012226055	0.764022647158326
0.99890099389288	0.998957853121246	0.990047147092812	0.995367907346236	0.988406936893582	0.776342607041156	0.769444064878037	0.775977193335914	0.998039949625104	0.997926257423344	0.997952581662085	0.99721375604279	0.76111773300077
0.999368886626263	0.99821405371113	0.990104559611622	0.995507548821656	0.988675047937995	0.776718977342516	0.769828760450139	0.776373981689067	0.998230000891829	0.99825572358911	0.998225652858323	0.997957924558002	0.761497003798413
0.999213740027327	0.99895636491766	0.990166706761223	0.995356378870228	0.988439004541148	0.778038682053669	0.771192046936454	0.77766066176814	0.99829906233291	0.99822188174025	0.9982304216651	0.998072176665147	0.76277802104523
0.999064971258984	0.998714192459946	0.98984666744582	0.99513195424379	0.988230416726112	0.777364221684864	0.770300197257042	0.776963329088918	0.99800654135069	0.998001515580693	0.99795936094126	0.997844263742968	0.762129742392716
0.9992335992065	0.99836492482716	0.990091743683719	0.995379581584084	0.988420033751478	0.77817673052338	0.77162088953788	0.777831172641432	0.99800112408849	0.997977619163771	0.998010516597538	0.998052366833069	0.763720999783752
0.999503795680593	0.998931021288882	0.990150774135094	0.995371725132827	0.988337573758252	0.778085673260623	0.771117159239086	0.777863013107849	0.998150615740495	0.998272246005313	0.998275182685927	0.997968859848366	0.762401098120301
0.999172967982707	0.999322000931998	0.989854833269115	0.99511887589617	0.98817289110985	0.776577010977613	0.76959788353549	0.776284881344937	0.997944901853012	0.997881477102145	0.998041767452306	0.997689981368639	0.76135335711299
0.999397602690626	0.999326506771214	0.990204485053295	0.995439263811145	0.988463262243773	0.778783806157717	0.771831051597687	0.778509805609553	0.997950857755175	0.997904041809043	0.997990624011356	0.997831191475486	0.763958291151333
0.999189872414567	0.999240427803094	0.990237319123404	0.9954897380862	0.988538308079893	0.77711957274577	0.770109383971425	0.77685944288587	0.998260927289614	0.998082211620516	0.998192553274223	0.998039351372582	0.761436369108138
0.998541437748374	0.998421708125644	0.99007461119611	0.99535149828896	0.98834098274256	0.777631408157461	0.771167462426236	0.777383652795344	0.998264678089228	0.998258341481697	0.998163700208024	0.996885620041152	0.763102914461629
0.999225791933453	0.999022207525831	0.989907863216793	0.995165079836224	0.988025298947582	0.778633289485628	0.771727385776663	0.778318941845177	0.99775357518808	0.99796474457614	0.997896755030781	0.997789749931809	0.763548543687145
0.99924716763983	0.999091170697232	0.989678996937147	0.995092633130842	0.98762720340973	0.778385585057639	0.771555974941557	0.778063466577152	0.998045040510827	0.9980824466808	0.998065360046071	0.998072910462304	0.763227770767751
0.999489838005203	0.9987495862144	0.990001643939786	0.99516259015828	0.987883089232904	0.779005823587402	0.772668826325243	0.778584058739378	0.998042140054487	0.99799480400781	0.998071732297812	0.997814749975308	0.764664120955877
0.999587397936818	0.998531194046057	0.989701560535537	0.995050529665911	0.98816002106851	0.777356389036314	0.770048538822754	0.777163548486711	0.997939721707046	0.997939426445235	0.997882521908806	0.997786367660373	0.761340461302133
0.999583208066952	0.999213964125106	0.989541188321906	0.99483126032507	0.987605653913198	0.776152638978641	0.769587983509519	0.77582191933433	0.99783977501221	0.997884268269268	0.997973819897695	0.997199100482266	0.761492672791566
0.999400320366197	0.999025855744957	0.989925035852821	0.995205736163198	0.988111215628516	0.776683991339152	0.769694583175409	0.776256809006354	0.99802975246109	0.99799981345173	0.99800135654021	0.997836180611108	0.761589570203695
0.99961159277547	0.998622802158233	0.98979959331742	0.995081208455794	0.987859463825014	0.777222199404866	0.770652438121187	0.776904512023804	0.99792201838741	0.997688548024756	0.997856305295628	0.997753815410417	0.762382921115847
0.999555247394089	0.998977323669278	0.990336109450959	0.995371671928747	0.988246561459427	0.776773171564003	0.770021678238648	0.77637364453791	0.998012577821285	0.99799349608529	0.997990749126654	0.99778672481581	0.762162018598805
0.99917165339932	0.998722720756738	0.99004541322723	0.995303480617488	0.988151751892644	0.779005098460734	0.772305585040896	0.778652192542865	0.997924619979808	0.998016348774283	0.997968944509198	0.997189136025105	0.764216813561405
0.999389479378412	0.998981305340652	0.99021101923958	0.995266919550345	0.988450217627583	0.778574704017825	0.7719023845181	0.77819198602192	0.997998611928915	0.997890219645665	0.997877538995188	0.997865556290408	0.763712817276647
0.99934424159155	0.998485766150596	0.990284012168714	0.995449666116817	0.988122573589944	0.778416301532727	0.771897441029567	0.778049921203576	0.998239410882124	0.9982955599582	0.998337595072276	0.998101665832807	0.764275792071692
0.999296299787517	0.999003694118618	0.989876851275694	0.995180304575303	0.98835932704582	0.776695332182542	0.770023645570301	0.776274955970811	0.997836330842404	0.997928911870762	0.99798098430692	0.99774239135966	0.761676900300249
0.998899744500102	0.997711620868614	0.989612481107065	0.994768646711086	0.98788354908987	0.777723290024464	0.770614075955297	0.777395694108639	0.997657177469945	0.997567579484585	0.997700549188542	0.997595752331022	0.762254933888622
0.99923481698466	0.999180846916203	0.990054736054031	0.995354960342274	0.988447997638445	0.7774980286894	0.77087535353995	0.777144939990586	0.998229606504434	0.998242074187024	0.998148709632095	0.997961160627675	0.762613828923983
0.998678319692252	0.99821694912588	0.989497822344962	0.994884688533488	0.98803742847049	0.776053838576761	0.769336983532419	0.7756634375513	0.99798236950055	0.998087301176374	0.998069496290123	0.997801035487417	0.761101383292443
0.99935225786878	0.999069226579289	0.989738972703066	0.99507284432965	0.987830501679786	0.777649588283367	0.771021951866942	0.777398228041613	0.998009725688812	0.997919019842688	0.99810666618323	0.99763310398122	0.762530280450637
0.999344996677288	0.999134484180386	0.98912875038598	0.994930090063753	0.987423058332532	0.775236378471357	0.768638033123237	0.775037912275746	0.998028959377754	0.99796235225192	0.997983498758512	0.997807220065103	0.759824158138715
0.999202116365166	0.99883025343537	0.989976539678851	0.99514449948986	0.98816364494234	0.777946126241	0.770975975842349	0.777648794216961	0.99801547503789	0.9980223715778	0.997994044296956	0.997777937995685	0.762744790516793
0.999493414764894	0.998900206971532	0.99027623399753	0.995310342476544	0.988549827554766	0.778657826065638	0.771774439641004	0.778348390556467	0.997956240664167	0.998024123918082	0.998016375565123	0.997739784891448	0.76365748580549
0.99935513088081	0.998521692076075	0.990081143493016	0.995226944651532	0.98814847742632	0.778045497308413	0.771433579814908	0.777727311788609	0.998130947794212	0.997970329666469	0.99805046055739	0.99795388963575	0.763342844048916
0.998767600025951	0.997836019425385	0.990358076294789	0.995576899476243	0.988758649609668	0.777815833945527	0.77077608704219	0.777501539841491	0.998060247692857	0.998094416085136	0.998119287787343	0.998060199190422	0.7624898405602
0.99937458951449	0.99863448848177	0.98957131351093	0.99480841315499	0.98779216806991	0.77720503200073	0.770754848091651	0.776763856342244	0.99773811772625	0.99759901874697	0.997768453931267	0.99760921820391	0.762737300910204
0.999047118622247	0.998444491825437	0.989927262791115	0.995361223805875	0.988059687892688	0.777118810469022	0.770556774941317	0.77676198001073	0.99820689512516	0.9981628204876	0.998169485734743	0.997999792700212	0.762658020255272
0.999358018890363	0.998611057497417	0.989804450551288	0.995119544995046	0.9880195377131	0.7769115833665	0.77025895059316	0.776627433719441	0.99798503721051	0.997942644148089	0.99784731170259	0.997761908752425	0.761746203030877
0.999345225009768	0.99901628028164	0.989930922524384	0.995307593291474	0.988428121922407	0.777672615991277	0.770502533168463	0.777398940782038	0.997910925962135	0.997879890131395	0.99805651828091	0.997359999605907	0.761753717712645
0.999569331593697	0.997551195280957	0.9901507203067	0.995283646617836	0.988393266166337	0.778389447209567	0.771317717380611	0.778151220521084	0.997957485965963	0.998015172482163	0.998076616854583	0.99778869071908	0.762865171259186
0.999470633200994	0.998989404424601	0.990177788102467	0.99537152245705	0.988528781983969	0.777152738299706	0.770442454977764	0.77685031799338	0.9982379207302	0.99812001433327	0.99810824990924	0.99756307926124	0.762111679940741
0.999466132552464	0.998611042482477	0.989797478989494	0.995095472134488	0.988264810656683	0.777533892772133	0.770690365544701	0.777120650562697	0.997998746402939	0.9980167237338	0.998005944084274	0.997883510903708	0.762417943498842
0.999137140828867	0.998719368659967	0.99034637372131	0.995604980501277	0.988716467862227	0.778987897502924	0.772180899937906	0.778601695549838	0.99823780694715	0.998274792536289	0.998238558492734	0.997971781894232	0.76412514715678
0.99958644339437	0.998835766973593	0.989234787635035	0.99465487050804	0.987327441063484	0.775948666545591	0.769176636217584	0.775578460726318	0.99762015045134	0.997711946408753	0.997690318175599	0.997524007433565	0.761056342128971
0.999236867915418	0.998930708023192	0.99017315806085	0.995379873150832	0.98839013592935	0.777389740395828	0.770671755160985	0.77700408021042	0.998063184871002	0.998056412750184	0.998081107771986	0.99789761064341	0.762196886642139
0.999360692833496	0.998633845517494	0.989687824116179	0.995027131259972	0.988021100484543	0.777347734207634	0.77049793711786	0.777052221308744	0.997922901143108	0.99771333903383	0.99783423895055	0.997453461874148	0.762087269483745
0.999337670731907	0.99878083662054	0.99025065884426	0.995280014113315	0.98820331857191	0.777547449008916	0.7709087235373	0.777083814496038	0.998000038317044	0.997900238407886	0.998042410280217	0.997331249870002	0.762989421091136
0.999530455402752	0.99884873880245	0.990084535789075	0.995316876348181	0.988325643896556	0.777173045804107	0.770275825865106	0.776853762677024	0.998056361710914	0.9981074573277	0.998044280093814	0.997952204952018	0.761865616067142
0.99958667305511	0.99880561670489	0.989911497937295	0.995386058444943	0.988020546702428	0.776868822828415	0.770255443284107	0.776576361634892	0.998114144271048	0.998010892106887	0.998123773880023	0.9980258405381	0.762164995721722
0.999516860719065	0.998583407910395	0.98941437062051	0.994631635807385	0.987302784229208	0.779257951321307	0.772823616536716	0.778956544394515	0.99758840915986	0.997665815401752	0.997541552354296	0.997513456930437	0.764931017076829
0.999367818103753	0.99827510000383	0.989798011709468	0.994991798865011	0.987801883629394	0.777743424668424	0.771159021841936	0.777453784168427	0.99782411463561	0.99764032666805	0.997697451390948	0.997304008300474	0.762660919317692
0.999210537634326	0.999013746180911	0.989965930783507	0.995417564968229	0.988425734653543	0.777283020513377	0.770338018247338	0.776967712507149	0.998007396535162	0.997852230826836	0.99796918161795	0.998000362179457	0.762097418422142
0.999296169909367	0.998808781100056	0.989680627483083	0.99492542182247	0.987547956984613	0.777902234721617	0.771007516485938	0.777556627263238	0.99760560398538	0.99744615351006	0.997576976919187	0.997471184915658	0.762771176980893
0.99939597547748	0.998789316380488	0.98970622822476	0.995276613314212	0.988067655372215	0.775513996802334	0.768678674472631	0.77524699918952	0.998017041412439	0.997965703350322	0.99797283206773	0.997893824700836	0.76036473005844
0.999446158409091	0.999330100018696	0.989815360241687	0.994786941762605	0.988011768807876	0.77727047255954	0.770362989664868	0.776927638498402	0.99754167101035	0.997563422456934	0.99750737363077	0.99735197478716	0.761980723445754
0.999334652210933	0.999081682434472	0.990198230683883	0.995347991281994	0.98859163601514	0.777578081939435	0.770815929239632	0.77727678663289	0.998065911254422	0.997999741690679	0.997991358081688	0.99795475534463	0.762523093280216
0.998901772533877	0.998336196531313	0.990394262665613	0.9954788560985	0.988763633209858	0.779274997037921	0.772094518833161	0.778978408171724	0.998191067154112	0.998030852835071	0.998133245697435	0.998010514933166	0.763547384681868
0.99906185124517	0.99900252455046	0.990196368947572	0.995333280165266	0.988241826524364	0.778329730053507	0.771660193662094	0.777977588002371	0.99816735371846	0.99819278394105	0.998079445549378	0.998068064125957	0.763724484964835
0.99963859660036	0.99761092763232	0.989123715073803	0.994530379372998	0.987681059272412	0.776786823405096	0.77015794822814	0.77640338473181	0.996885678554622	0.99681812362486	0.99725490510773	0.997332694275617	0.761735728808684
0.999534832959574	0.998956312460424	0.9902579226055	0.995460500621738	0.98862887379518	0.776774880172155	0.769839529059564	0.77640804384995	0.998141194295118	0.998180054937924	0.998095738706177	0.997994836715944	0.761541699780439
0.998477281394823	0.99857093708815	0.989642178991021	0.995102860936073	0.987803710540097	0.776116311498755	0.769257423290446	0.775863650357002	0.997843673658618	0.997757011393876	0.997912098837785	0.997742608236374	0.76077432739641
0.999537316939034	0.998885660033395	0.989855588858978	0.995200534987406	0.988107293272852	0.777957654007801	0.770963989181847	0.777772778275101	0.997956735603167	0.997986430092833	0.998049597238516	0.997589879890715	0.762276567113716
0.999324942726403	0.998117452175778	0.98992718744767	0.99509435918549	0.988117005784652	0.777451241322845	0.770756349591716	0.776971157195704	0.997865636650922	0.99777843106438	0.997824734855265	0.997652645662712	0.762452531888212
0.999357572091482	0.998921523922556	0.990147719784863	0.995350482365624	0.9883607062508	0.777820996535842	0.771010797772316	0.777442905281644	0.997838666403657	0.997802953322055	0.997870457946425	0.997756997040484	0.762866055640488
0.998914924778703	0.998891133593231	0.989097988597953	0.994352149860839	0.987180338217074	0.777063849230083	0.76981896596296	0.776755555856888	0.997688836261836	0.997839392492788	0.997642021808394	0.99761501046231	0.761565410896228
0.99882748800568	0.999116411548347	0.989749351216208	0.995242559849328	0.988182735101763	0.778059943807436	0.77126632414253	0.777804738429252	0.998049700259124	0.998015669563778	0.997975759205404	0.9980074695575	0.762929113665536
0.999520695621077	0.998801185920955	0.989787661328436	0.995108969502125	0.98786099658385	0.77742158756253	0.77079047304321	0.777109708549902	0.99772674706826	0.997884385703118	0.997867490431974	0.997729903384374	0.762630125812788
0.99945990375435	0.998792910133636	0.989788488854252	0.99483192065124	0.987747850896282	0.777241048930177	0.770308048152629	0.776910826030338	0.997608700452725	0.997601522781705	0.997700307169008	0.99755418768368	0.76179847029661
0.99915929160513	0.998545227208016	0.990450407429823	0.99539886538447	0.987990261890138	0.778820946026007	0.772564433738205	0.778474302313813	0.998270020341352	0.9980659169071	0.99810911063324	0.997869465744723	0.765095395135407
0.9996437039568	0.99799998149226	0.989050045390978	0.994605657515134	0.987301967994657	0.776877454385249	0.770078775712466	0.776626818095098	0.997399183016737	0.997270720949713	0.997459788586582	0.996640417697274	0.761530542235092
0.99926881158094	0.998949397394478	0.989755198844733	0.995310803231018	0.98788558715723	0.776273386215016	0.769660022960465	0.776000220625412	0.997982802686529	0.997970791975839	0.997902329830166	0.997690258241188	0.761602888402352
0.999250917516776	0.997916571604075	0.989518242116153	0.994903324711536	0.987249268422558	0.776280363987494	0.76959019450595	0.775975837077754	0.997743599943302	0.997724179023514	0.997726355049106	0.997736122006683	0.76174267455482
0.999685637374569	0.998769061526673	0.989807601672297	0.99524095785282	0.988142264555088	0.77772482363032	0.771339287231911	0.777444431492043	0.997999275890419	0.997908922378123	0.998028096209842	0.997711112426316	0.763272959005375
0.99943366054786	0.998950105663397	0.989910516062274	0.995297177182562	0.988326121120446	0.77536199470346	0.768483161264891	0.775075970017137	0.997909264092028	0.997797459127855	0.997840997829487	0.997665858119979	0.759998416296966
0.99956343359776	0.998737302690324	0.98943894318161	0.994781005488453	0.987542519616957	0.779030638135592	0.772263624506448	0.778758189686337	0.997632408969486	0.997668736626986	0.99767073667551	0.997610003459558	0.7642411215121
0.99958483713651	0.99902555622246	0.989925881484453	0.995083091425567	0.987980630910715	0.777568758012454	0.770903484186881	0.777247846892977	0.997821339802952	0.997669490706805	0.997851917432835	0.99757164094708	0.762900404572937
0.999307407672206	0.999054080169395	0.990199361251377	0.99548944682371	0.98832403611093	0.77787687212626	0.771011852474812	0.777568828319279	0.998171159513726	0.998149932548351	0.998166377763196	0.997896732379017	0.762734214721136
