# Supplementary material for: Empirical comparison of cross-platform normalization methods for gene expression data
Source: BMC Bioinformatics. 2011 Dec 7;12:467. doi: 10.1186/1471-2105-12-467 (PMC3314675; doi:10.1186/1471-2105-12-467)
Supplement: Additional file 4 — Raw bootstrap results for all statistics presented. [file 1471-2105-12-467-S4.zip › bootstraps/figure4/equal_AFX_ILM_rsquare_boxplot.pdf.csv]

resample.1	resample.2	dwd	eb..par.	gq	mrs	qn	distran	xpn3	xpn6	xpn9	xpn_mod6.	no.norm
0.999278891764217	0.99906598396977	0.992470630884997	0.99421995358122	0.98728956843455	0.791184336042225	0.796012508664504	0.789313588049711	0.998307031954607	0.998359004385284	0.998373326820234	0.998045391847558	0.779933231964803
0.999274522731718	0.99961521889419	0.992421770652318	0.994421799523108	0.987511483473135	0.792748140790705	0.796905464552198	0.790943614240838	0.998475266043323	0.998525835725288	0.99856713266325	0.998076492427117	0.780039474712108
0.99950102273883	0.999747216776908	0.992542976999353	0.994419475690502	0.987632971609007	0.79079164943968	0.795325928699953	0.78895748147879	0.998435267123135	0.998475337636807	0.998428463025213	0.998264563184822	0.778848901230664
0.9993446185385	0.999397522713047	0.992309861901589	0.99384252816892	0.987105854010862	0.791855814518926	0.796065954412858	0.790040266195477	0.998020167754345	0.998111339461907	0.998009904156378	0.99778313134881	0.77948913682179
0.999386182877363	0.999583928204771	0.992613829388888	0.994444287172492	0.987720262835877	0.794689566030277	0.798782010567064	0.792922537932212	0.99839622197964	0.99838860732915	0.998402712448848	0.998240453452214	0.781752829386255
0.999409515972269	0.999765969479826	0.992564597047972	0.994534664819406	0.98774118902543	0.792939988874396	0.79726355873293	0.791070747379666	0.998534582085294	0.998509611283487	0.998427028307024	0.99833036464938	0.780690691976861
0.999081002359373	0.999140458205723	0.992472613454484	0.99432820069772	0.987139709725292	0.793206502493452	0.797609978028486	0.791420530066433	0.99833050956451	0.998160767050578	0.997969243551557	0.99773282851491	0.780788537335902
0.999305752045431	0.999500301140057	0.992576903823614	0.994485259486472	0.98747969732858	0.792055295647654	0.796424846501281	0.790156723679715	0.998287605362124	0.998299250632435	0.99832440627464	0.99749430388052	0.779907441883322
0.998928584553627	0.999577586294912	0.992604383183233	0.994334806657488	0.987616533793648	0.793021606037216	0.797071379631172	0.79114793181217	0.99831414481664	0.998294338085746	0.998203123966097	0.99798911803523	0.779979679965929
0.99880253759568	0.99960255294337	0.99272298570351	0.994709996752207	0.988244931347775	0.796560837859942	0.800179011358555	0.794851929163374	0.998292271553128	0.998322748475145	0.998338999756524	0.998253318308368	0.782293200364238
0.99942582060716	0.99947798326097	0.992274965681734	0.994203279584925	0.987002424548372	0.793629925850746	0.797651831513547	0.791862576556215	0.998044051563717	0.998194938008527	0.99810492745376	0.9980362471309	0.780505342866633
0.999080667079668	0.999736223105304	0.992499667101868	0.99416061887366	0.987158445108125	0.791287068734076	0.795432200690034	0.78947285425258	0.998440415449197	0.998315216548835	0.998424976208045	0.99821685950746	0.778895956472554
0.99894980027338	0.999398632343925	0.992313577845663	0.994035449727693	0.987048065059135	0.792931233843715	0.7972825283239	0.791191905259917	0.99827052107186	0.99825334205242	0.998331480927972	0.99786011260084	0.780366462397986
0.99947392609305	0.999415597204325	0.992592120638778	0.99442710419074	0.987657550010222	0.793220859779888	0.79753975330907	0.79141198435106	0.998457807040285	0.998471873869205	0.998410704923778	0.998249233389296	0.780739932142908
0.99935578710958	0.99977314658587	0.992574638831143	0.99447913593299	0.987839180405221	0.793208001022558	0.797346017072555	0.79145653637585	0.998516277210616	0.998451992257127	0.998596200045012	0.99821009692839	0.780383345349064
0.999038095286833	0.999657018825882	0.992472082267771	0.994317414481078	0.987452200221773	0.793009272472508	0.797283856115561	0.791147797049025	0.998405973592827	0.998364369759844	0.9983184201199	0.99826078682788	0.780589650423388
0.999541170215973	0.99954382488702	0.992367466555836	0.994139107622768	0.986997063455782	0.794427135549975	0.798638860949922	0.79266760810126	0.99839625428125	0.998487826545096	0.998332421070603	0.998064991269807	0.78134484127947
0.999313448869013	0.999563548756034	0.99253999403743	0.994417430625823	0.98792141088697	0.795133847974713	0.799324330603939	0.793406596183477	0.998379618949183	0.99836171247923	0.998375178221303	0.99809512655178	0.781814067156714
0.999482943183681	0.999657472761283	0.992633323179793	0.99446430519574	0.987570200046795	0.792536135186617	0.796757753482857	0.790670543454617	0.998144335638872	0.998164079774679	0.998150740231601	0.998139495458035	0.780024870943856
0.99922781824311	0.999519194682415	0.992732504238435	0.994732479200405	0.987546228792364	0.792994567710884	0.797269140319854	0.791137276013567	0.998242830636696	0.998376185319914	0.998011109447075	0.99833295547814	0.780669479713088
0.99916938363124	0.999282071971286	0.9926047497305	0.994401727939805	0.987593843323648	0.791623088771076	0.796039517004057	0.78979337306789	0.998266112537963	0.998321562483893	0.998271186792833	0.997967382700602	0.77952898920355
0.999278488919612	0.999469359590977	0.992443457755711	0.994330677983464	0.987320358315772	0.793193746601237	0.797413854703494	0.791369703957662	0.998441929627825	0.998360388770902	0.998297081732194	0.99827474393056	0.780364670773345
0.999247124620124	0.999542717070734	0.992656333335332	0.994604115646445	0.987852819687868	0.795206317107358	0.799089381215064	0.793456510557601	0.99832181211638	0.998457057652017	0.99832985909184	0.998293066096422	0.781686504582759
0.999358266669384	0.999265587739833	0.992135989677972	0.993455298578992	0.986182419296146	0.791335024600712	0.795565047992998	0.78949056670123	0.997520220839772	0.99746446096024	0.997584747209465	0.99760677644546	0.778866853050447
0.999190905652792	0.99954666553866	0.99257967460581	0.994499427595042	0.987582397677831	0.791191220632552	0.795437340263473	0.78943032497259	0.998331288337674	0.998297226317861	0.998380530278245	0.998293655731756	0.778834129114458
0.998918294744816	0.999463995865945	0.992425378340354	0.994038647021642	0.987052749186401	0.791733830179101	0.796016731712195	0.789947007672777	0.998167857914983	0.99823559893965	0.998101691156318	0.997963860798577	0.779208156979539
0.999044269253507	0.999575210738368	0.992355554909347	0.994190136402268	0.987295442579656	0.791799085085357	0.796326353278409	0.790052605241593	0.998482694998263	0.998456776577387	0.99847918953606	0.997786645887008	0.77978828409758
0.999156828338565	0.9996028344882	0.99239784749701	0.994006034934038	0.987198515827131	0.792668210770696	0.79663282746076	0.790919086187943	0.998252102207213	0.99810972826604	0.997787725106454	0.998211850927106	0.77940373882321
0.999410498788144	0.999490111069117	0.99265325649528	0.99413799843001	0.98780625183183	0.79571136545789	0.799492088363483	0.793878805249521	0.997897898810986	0.997918753969683	0.997830548666208	0.997876237348294	0.781530517814928
0.998994590323307	0.999051733100695	0.992336713435942	0.994092662376748	0.98693220064233	0.794466259778058	0.798480093404844	0.792686501287228	0.997938233327803	0.99762809478045	0.998251204994985	0.997978801656479	0.781334817346477
0.999508246216747	0.999659382271	0.99250867136165	0.994434850003623	0.987764597979767	0.794523290517973	0.798844550081757	0.792754258803405	0.998703675351678	0.998674739680039	0.998696975093383	0.99798551615388	0.781879784234131
0.999393065937715	0.999696064193563	0.992617560015485	0.99427054646071	0.987515379371418	0.790668687661312	0.795124832768593	0.788753879940499	0.998180435916021	0.998173759980779	0.998114836315254	0.998151637787955	0.778946903077421
0.999595822541022	0.999742211942333	0.99257988209337	0.99438132388681	0.98753558818994	0.793826985013319	0.797913875628503	0.791934105738267	0.99819554735786	0.998207542619906	0.998071173489741	0.99805988438765	0.780775060873606
0.999500896018802	0.999624614795145	0.992511947576855	0.994159773664314	0.98752413730466	0.79414428188169	0.797905975279685	0.792355879273512	0.998067170154732	0.99805894998204	0.998006999148386	0.998046306990036	0.78021127973521
0.99945520766647	0.999455419964237	0.992516074918355	0.994124946145452	0.987244086019054	0.792307461491607	0.796616432098683	0.790504260081981	0.998287932771423	0.99812262493143	0.998385701971414	0.99805537423345	0.779888906767929
0.999428505491305	0.99941050849879	0.992652941568612	0.994462530870854	0.987814353030096	0.792889162723419	0.79698310193876	0.791024883812969	0.9984415375317	0.998314680623038	0.998363838368416	0.998144003964115	0.78022509755547
0.99932252386531	0.99970589825458	0.992491197135384	0.994319965930678	0.987495865620068	0.791503955918025	0.795827766201944	0.789769234255273	0.99838551502668	0.997957812836301	0.998024343440384	0.998158472281555	0.778996347943433
0.999326114288438	0.999344731903855	0.992413528698165	0.994020458681797	0.987128611977081	0.794901606485057	0.799303372996202	0.793141807864344	0.998149660583172	0.998253975507154	0.99813539012815	0.99807363527584	0.782004998442791
0.998976743107996	0.999570294470274	0.99257773901041	0.994280412731486	0.98746510536411	0.79328051276677	0.79748491363445	0.791382573826648	0.99817691272418	0.997901653624455	0.99828653430189	0.997682441557733	0.780586369429684
0.999365461631032	0.999615625022908	0.992436458059788	0.994135453112023	0.987286367351896	0.793053984838608	0.797294467015825	0.791250866982786	0.998243117840702	0.99819424451223	0.998264925360016	0.997944979837935	0.780314504619263
0.999470493749005	0.999730965031719	0.992483543839433	0.994245403529658	0.98746721179935	0.790880753868399	0.795469718075106	0.788968195713103	0.998171743212683	0.998263614941207	0.998126407076556	0.99788594071022	0.779108502471081
0.999388723421904	0.999540515528654	0.992377217340927	0.99424365092567	0.987268413500142	0.794093911961615	0.79832555561335	0.79230001573431	0.998217291842208	0.99823210360016	0.99810540638265	0.99809560055674	0.781539027420299
0.999227482974643	0.999607074863032	0.992398155516793	0.99419734082611	0.987344946847655	0.792080948447474	0.796410138371426	0.790213695807409	0.998360258440425	0.998458383031611	0.998185098608358	0.998173335973854	0.779724617746464
0.998449000878825	0.999444801432163	0.992587728656464	0.994319652368678	0.987577804652688	0.791479409222568	0.795790279073523	0.789582507384479	0.998328848516425	0.998388349808775	0.99843747289824	0.99820482558448	0.779599688711596
0.999466321961517	0.999627237092483	0.992645446597863	0.994470765271425	0.9874005727492	0.79118250766412	0.795689313993315	0.789321320178454	0.998459233944464	0.998301000785229	0.998254602041854	0.998206151186344	0.779398714333951
0.999525840127398	0.99920341729441	0.992241258643798	0.994030313489057	0.986873644563118	0.792665779481083	0.797612506937475	0.790921105575547	0.998339866197954	0.998515774803153	0.99862237047613	0.998098195285712	0.781221227433965
0.999481145610056	0.999484837479732	0.99239553166339	0.994095039329834	0.986974310204407	0.79308861642927	0.797250632486643	0.791241345250126	0.998230929170264	0.998109545980797	0.998413184300208	0.998163986233578	0.780379943029039
0.999467373025377	0.999573268129106	0.992458843095948	0.994196525715237	0.98748998884859	0.792052835547527	0.795761978384437	0.790290403465997	0.997977768100364	0.99815167119285	0.998178354452096	0.998156816439177	0.778552353443368
0.999292451779074	0.999657055936995	0.992646543882364	0.994459671032418	0.987706331855132	0.793653993912736	0.797967156310193	0.791854357921019	0.998406025759764	0.998401938958915	0.998486985263023	0.998277325872168	0.780970893134783
0.998674157059865	0.999489459071724	0.99246932227021	0.994407947485077	0.987318930117912	0.792183946604189	0.796639404904046	0.790357689397887	0.998289759519704	0.998294623808884	0.99824696261486	0.998291033262104	0.780020730052465
0.999318442324191	0.999427735459132	0.992595775325619	0.994381096420913	0.987523791268636	0.792197678468189	0.796385627536167	0.79036632494391	0.998381353657434	0.998212983150205	0.998156537900081	0.998225440757402	0.779583411451985
0.999188025618251	0.999598996466512	0.992440962395333	0.994128983291921	0.986959411994806	0.79108850923218	0.795739096308957	0.789217689135615	0.998296212891897	0.998091818958472	0.998255856049902	0.998190882178198	0.77921437558863
0.999176311244137	0.999477614355106	0.992606809247647	0.99425381828935	0.987425626936292	0.791628905261707	0.795971331941408	0.789722221111696	0.998180460255712	0.998197281398067	0.998253246354417	0.998147944337296	0.779189669817387
0.999343575558429	0.999210861372284	0.992218724831712	0.99378639418346	0.986993725376847	0.792368322489587	0.796596745125671	0.790581991370636	0.99810745888452	0.998231941295344	0.998277672037152	0.997892726854398	0.779459272594248
0.999354254420677	0.999512023301693	0.992599495555874	0.99426613654655	0.987683400030364	0.791287821715992	0.795375449321082	0.78943200057562	0.99810951295383	0.998114874178908	0.998118106318243	0.998045978799569	0.778485275884816
0.999532093016092	0.999530815373866	0.992650081057013	0.994414389875197	0.988245107868874	0.793198397741415	0.79670370459232	0.791407234847662	0.998275946518207	0.998224335482308	0.99833025175583	0.998143519968	0.77942691643549
0.999324805588871	0.99963479004107	0.992300133795676	0.994078886091306	0.987284726246944	0.793876161224907	0.797816374274195	0.792152317213988	0.99789959370199	0.998095408754073	0.998119172357424	0.99804306879599	0.780120322038771
0.999261910551351	0.999623171022089	0.992379622012922	0.994085814063435	0.986991287257747	0.791306607921708	0.795945344553447	0.789513397833479	0.998410360093837	0.99830279238373	0.998273807628353	0.997958609633097	0.779513321561567
0.999225622483316	0.999686666098467	0.992683090450188	0.994720165341612	0.987786718063274	0.791405500709855	0.795458474564018	0.789600625190711	0.998369130054938	0.99835566944634	0.998285035830176	0.998357289296694	0.778714520796456
0.999485655598613	0.999353795020182	0.99229610669784	0.994065071152635	0.987035697036313	0.793080778382044	0.797400262295655	0.791359077718164	0.998307550777927	0.998383444904455	0.998370505806624	0.998013915135097	0.780235418048927
0.99926494295096	0.999490203866388	0.99263978879129	0.994370826930485	0.987567289631458	0.792798272783883	0.797137439520563	0.790840777299579	0.998313498342024	0.99833290353201	0.998280995439626	0.997922289076718	0.780452499115185
0.998012445494456	0.999296051560833	0.992680306747982	0.994433522481512	0.988058359056813	0.79261263352993	0.796643354158436	0.790690963930402	0.998483511641747	0.998434212705669	0.998391717322955	0.997941393790508	0.779771761623939
0.999345276265718	0.999452682085735	0.992751694260723	0.99459477586916	0.988123940019132	0.79221406291231	0.796540027398212	0.79038269025476	0.998478052326044	0.99844444911811	0.99861259271928	0.998383093108724	0.78003180784352
0.999178294230224	0.999457002111273	0.992251560272994	0.994006345008064	0.98667758906712	0.79292298838936	0.797424323179858	0.791114987346595	0.998203511820928	0.998139881661666	0.998199777689332	0.997526411611602	0.780630021264843
0.99939933061305	0.999737890686223	0.992610805027297	0.994472926495225	0.987612200925076	0.795172418940602	0.799148507298906	0.793432482612552	0.998399140414665	0.998083341727298	0.998378581270361	0.998212043991018	0.781677259830437
0.999324424764356	0.999424838059965	0.992341244054447	0.994008928273433	0.98683805317469	0.792028916096462	0.796440497668062	0.790147634057576	0.99785559137224	0.99784178366451	0.99801853927287	0.99802030656176	0.779711487263675
0.999542334290335	0.99973612454585	0.992568877434222	0.994560904368221	0.987926920470463	0.794112453345526	0.797942870950383	0.792386909062553	0.998407244266371	0.998378347619588	0.998412321951463	0.998322952510164	0.780674000221426
0.999298108173226	0.99950713089283	0.992417722140025	0.994326566161326	0.987408726898379	0.791171869894853	0.795216768041216	0.789333133186959	0.998342889605326	0.998314068836518	0.998249464967273	0.998089670459377	0.778409644297869
0.999373342187354	0.999203423968395	0.99264305830846	0.994415617930037	0.987441124243046	0.792533561384142	0.796921404806125	0.790678555630584	0.998120030847305	0.998138286739525	0.99827706785236	0.99819281171278	0.780187992092174
0.99866765647325	0.99945618868527	0.992590492420983	0.994455028535924	0.987755987594104	0.793234110772177	0.79726181187956	0.79145116903658	0.99826568119628	0.998175972324756	0.998280560547712	0.997941688244318	0.780180386594927
0.999447739781029	0.999460865981088	0.992588549412704	0.99445670708826	0.987887943761874	0.793085758630873	0.797372318499213	0.791262794234419	0.99858638250385	0.998523285384325	0.99845936734203	0.998260142930167	0.780474856656327
0.999206021572168	0.99960296145341	0.992244537343624	0.9939178980158	0.986747224984145	0.792063934353953	0.796366066103423	0.79026604397418	0.998151716130774	0.99819038374188	0.998231154448675	0.998018777504962	0.779305075409802
0.999418064725294	0.999481955415928	0.99255512752946	0.994523886798253	0.987740968322418	0.792440847049716	0.79663370430131	0.790653795149504	0.998473861315726	0.99855514220888	0.998282840316534	0.99824365807303	0.779474347868333
0.999530951461592	0.999468183097074	0.992563366857853	0.994565419460127	0.987617280790518	0.791284961237862	0.79566720695473	0.789500376173046	0.99830565956525	0.998378128486403	0.998513656212396	0.998335286104588	0.77903504804673
0.999542128606584	0.999703474674142	0.99267579764995	0.9943956115523	0.987906371701568	0.792959520243456	0.797067695015955	0.791109273560767	0.998332627598658	0.99835248557594	0.998114596507947	0.998238945443854	0.779953693033217
0.999287013625608	0.999513763935225	0.99250289147915	0.99432536208315	0.98728006335192	0.792705525234023	0.797079684238362	0.790879268138476	0.998197031201487	0.998451756386063	0.998456544643308	0.99821134676617	0.780502420002151
0.999143026033926	0.99964972462373	0.992590188227968	0.994296947454682	0.987600961011421	0.793456240229287	0.797678307285428	0.791563247301368	0.99822951533578	0.99815244256231	0.998189985024152	0.99819748476279	0.780494632663593
0.999489187788987	0.998876373955182	0.99254522979236	0.9945382704702	0.987458226945712	0.790232197225202	0.795304277920844	0.788360963681651	0.998562741246862	0.99869717654579	0.998731350013767	0.998340142382751	0.779522618928
0.999479141935832	0.999671807602377	0.992375894543424	0.994078935418281	0.987199640325875	0.79378249183364	0.798034731120807	0.79197355411853	0.99812986192005	0.998097317163524	0.998039022323537	0.997974721927016	0.781103822924066
0.99896202132518	0.999497527921781	0.99272599939395	0.99463212805397	0.987880110152605	0.793816899420098	0.79827780795725	0.791984763328792	0.99841011389058	0.9982655445487	0.998447815927179	0.998238550464467	0.781582889500771
0.999021993139414	0.999381570937592	0.992535673282774	0.994347517332286	0.98735078040688	0.793736830290823	0.798241802327115	0.791944349293156	0.998397250514693	0.99835261696522	0.998484609135356	0.998240043060218	0.781594592059892
0.998587488097324	0.999494353984387	0.992432686184166	0.994151598545885	0.987099812718655	0.791056419690823	0.795394570503898	0.789230084027076	0.998216907358805	0.998194436400794	0.99801573092036	0.998074665066357	0.778778572345793
0.999295707462245	0.999652509268773	0.992491593015581	0.994475874938932	0.98784378025624	0.795019007520478	0.798812885423954	0.793293300429712	0.99824616388949	0.998396775538713	0.998305303779564	0.998274755552661	0.780914466269259
0.998898482274108	0.999637780825446	0.992565117621944	0.994420035124982	0.987914507836903	0.79512064307593	0.798900578514062	0.793365856408268	0.99821513778523	0.998272506795258	0.99821041742001	0.9980283932076	0.781421063438093
0.998989400224461	0.999464140230532	0.992235602019118	0.994250102182586	0.987228656854695	0.79426316210794	0.798334791202478	0.7925525089177	0.998333705372747	0.998297397264415	0.998244563429435	0.99820044400869	0.78089814896406
0.99919164572887	0.99981654407689	0.99190054369921	0.99330782447223	0.98636906808457	0.793749862843791	0.798187888977794	0.79199400748899	0.997802805750531	0.997949051838768	0.99800914178699	0.99767333819191	0.78098993055669
0.999400723866845	0.99970303568595	0.992408169063732	0.994005422506298	0.987340520477096	0.793544481803287	0.797708349296755	0.791776120557179	0.998077386247315	0.99818832747029	0.998220362226734	0.997916667905903	0.780684477262536
0.999145580759514	0.999614609179326	0.992591239994404	0.994642724642658	0.988054626069632	0.794506892139649	0.798496700800494	0.792740394215212	0.99855151508787	0.99842771365153	0.998563365327034	0.998308334525464	0.780823859503079
0.999555640677465	0.999549661167996	0.992554147394983	0.994461483859412	0.987706222069306	0.793056214601125	0.797216387298082	0.791274161557823	0.998433380522038	0.998552624150792	0.998491422402094	0.997801133716939	0.780099323001976
0.999240236449636	0.999447551461484	0.99219988861648	0.9937719275886	0.986827381719304	0.793283507244094	0.797641703441846	0.791566541946567	0.99766700755924	0.997908689476035	0.997982674098786	0.99755227538325	0.78090826271908
0.99943386781495	0.99954355155779	0.992643724729305	0.994568989017831	0.98815045002125	0.795465993874904	0.79924612405876	0.793659908606655	0.998127274627376	0.998488356631744	0.998289493737413	0.99796897712855	0.782024010780693
0.99905548473938	0.999626973124682	0.992419388123458	0.994255550905662	0.98756180409581	0.795867197828497	0.799609710716127	0.794166308529748	0.998118759320617	0.998059908747501	0.998214143620053	0.997919503624486	0.781951070070235
0.999367036566598	0.99966921862619	0.992437310040654	0.994337540707598	0.987344351285205	0.79210701324028	0.796388439169892	0.790319152575737	0.99843037988159	0.99838384188984	0.998399533844367	0.998320249272565	0.779657802626566
0.99950563434911	0.999315147252477	0.992763137621457	0.99475063651471	0.987988326120839	0.79555909766452	0.799705112841795	0.79379954508974	0.99839663530216	0.99843661391879	0.998415895113258	0.99838738030986	0.782664948307654
0.99921813988684	0.999159285967934	0.992445425643792	0.994382853568781	0.98744146072584	0.793770046589155	0.797855106924785	0.79200236655214	0.998201816814766	0.99822771057992	0.998381086982098	0.998242136801423	0.780819270139809
0.999507748985335	0.999641278412114	0.992654400328287	0.994301108794264	0.987451859479147	0.791665072934638	0.796088556178737	0.78977105988458	0.998272807883355	0.998315806778118	0.998314456062513	0.997841331300556	0.779565937836263
0.99958753980967	0.999459568527521	0.99248014735864	0.9942601696209	0.987268756846764	0.793346244754334	0.797734341807267	0.791622928994972	0.998408791629022	0.998256428356639	0.998362158025311	0.998147718377722	0.78097310614339
0.99925154879596	0.999654922298549	0.992589383294518	0.994325181430573	0.987436492191237	0.79195696801756	0.796541980439781	0.790030149648134	0.998371828135607	0.998357983210875	0.998284446969057	0.998169855989118	0.78007030602054
0.999316186107046	0.9997291978654	0.992564047654116	0.994391468937118	0.987120662659157	0.791699642320154	0.796364568526312	0.789846802625599	0.998292936672845	0.998352819484387	0.998289014671973	0.998201336872218	0.779926621347063
0.999133228605373	0.999323435095932	0.992275330304977	0.993866992507493	0.98705619106541	0.791282199427157	0.795737733868436	0.78946146424066	0.998280201120432	0.998303136970725	0.998232308937232	0.998074812978487	0.779010140340332
0.99919525158631	0.99956414474301	0.992405982323764	0.99407356810974	0.987256349889462	0.792267453846773	0.796273547030338	0.79048733541161	0.99802600837119	0.998171297308513	0.998149372310832	0.99813260096943	0.779474326019296
0.998873993357384	0.999751456192475	0.99252258269536	0.99443634846659	0.987529658292973	0.79226114855221	0.796650988855741	0.790429958997909	0.998397120680321	0.998366156396355	0.99833622080574	0.998226833124432	0.780024389541217
0.999248663824191	0.999743873125692	0.99256216807791	0.994371150037243	0.987490026284272	0.793740653688615	0.798084154632606	0.79194578685465	0.998437608046196	0.998482774100855	0.998495861730392	0.998135453651148	0.78136784798251
0.999426488174753	0.999532351636804	0.992405752974283	0.994139791930985	0.98717996170161	0.793517673334839	0.797532604900889	0.791709500420432	0.998006030233292	0.997972484115003	0.997964518105705	0.998019654852552	0.780422527626774
0.998108355591713	0.999604614149663	0.992716405327136	0.99465998810414	0.987784541504543	0.794608305306111	0.798725791796263	0.792854372153982	0.99841334066116	0.99831094931741	0.998274573403396	0.998350874924676	0.7817125511077
0.999578408109417	0.9997097643015	0.992609016048681	0.99448524756211	0.987607670515322	0.791725660933541	0.795779614267987	0.789931522004315	0.998391657973049	0.99845840073062	0.99809887306889	0.998269064102226	0.77920294459669
0.999299626698136	0.99972135843487	0.992644279110687	0.994576381042043	0.987688581786205	0.79160933801489	0.795921985670488	0.789782841499278	0.998278207693704	0.998390087833932	0.998255930504214	0.998222939976648	0.779421186489002
0.999512605369393	0.999677414245987	0.992448813617332	0.994040832349822	0.986820764221303	0.788933025845111	0.793688349813797	0.78704049152661	0.998421178137937	0.99829407602197	0.998346203214708	0.99802078084242	0.777805065192185
0.999102678898814	0.999595414338418	0.992550142707827	0.994570966677469	0.988035866963474	0.792975400458093	0.79689123395714	0.79120019631686	0.998325698042608	0.998315706251929	0.99832929486373	0.998211321836495	0.779604883541098
0.999284697023137	0.99946167202197	0.99236368465818	0.993976291526846	0.986787904318665	0.793996872591551	0.798363242514383	0.792157376984504	0.997972347631543	0.99754546471835	0.99734540306619	0.9978117285046	0.781586868998004
0.999310450535416	0.99943317621633	0.992421297798733	0.994176923226825	0.987572100363862	0.794537016035307	0.798456850144363	0.792741984349221	0.998183597377446	0.998226513991805	0.998370093994012	0.998020907397353	0.781290683711994
0.998766931093476	0.999782049783284	0.992627107083015	0.994346452910085	0.987561195481295	0.792030189604622	0.79657514979365	0.790150438297332	0.99835989810914	0.998391615608166	0.99840417621681	0.998300541875526	0.78015598569086
0.999671590064016	0.99960649522424	0.992653241178052	0.994639654476115	0.987949375895772	0.794429793988848	0.798644895697475	0.792585548371385	0.998464964603556	0.998358058998369	0.998388339533469	0.99795961488113	0.781526297975179
0.999110585222982	0.999424852700235	0.992444502058814	0.994100558850088	0.986917143022507	0.791071879951517	0.795770096674307	0.789255584959005	0.998238970990819	0.99832591134274	0.998326578637616	0.998143476522014	0.779524460710357
0.99928022685966	0.999677636587425	0.99252293396069	0.99442468345925	0.987240012464844	0.793078001767274	0.797405905477031	0.791311821494965	0.998384555465125	0.998420093253	0.998286774927274	0.998286718681952	0.780473844927287
0.999273634040857	0.999379553011239	0.992112628679724	0.99378639685426	0.986820341380154	0.791613973355537	0.795621314411049	0.789918442878956	0.998027871267883	0.998184625755434	0.998001442419214	0.997812802548835	0.77849859224946
0.999416642628525	0.999771558273675	0.992524431446594	0.994036779770198	0.987277873437027	0.790933613344839	0.795180303851805	0.7890925246192	0.998077813087067	0.998186341893853	0.997953606042268	0.998041476661726	0.778462114998868
0.999311823798907	0.999657419138426	0.992498076658258	0.99412555469249	0.98735288160578	0.79076497227993	0.7950221007765	0.788885003558037	0.998254163356024	0.998341231054678	0.998246344014124	0.998042086165555	0.77861373730918
0.99937880488004	0.99963271896967	0.992554917388277	0.99429518547999	0.987504063341	0.791232401336254	0.795652002884471	0.789385546509347	0.997549956101266	0.997940708050629	0.99823823649318	0.998033132370631	0.779086320028114
0.99948769686724	0.99959795285559	0.992590258479988	0.99435861255921	0.987595701098388	0.794939025258626	0.79906754319756	0.793148474693984	0.998157410940108	0.99829584867221	0.998147709293203	0.998161895634607	0.78194292369801
0.999201784887924	0.999495003338016	0.992490168687253	0.99429444318176	0.987115477027074	0.790675376729174	0.795342241364435	0.788895266498447	0.998499434154194	0.998405348362942	0.998315455183488	0.998196646202918	0.778762242296306
0.99932099190245	0.9996971189441	0.99271895413836	0.99458136143257	0.987889709116654	0.792772378527202	0.796903745931555	0.790930145851007	0.998402532900545	0.998258762964013	0.99820138259103	0.998174640171556	0.779990005296111
0.998834940877732	0.999359939022718	0.992422497138118	0.994319599530383	0.987381792581974	0.793783106467096	0.797924101803396	0.792033202004656	0.998306212864458	0.99820493142414	0.99843091233715	0.998125088066144	0.780735802834717
0.99930028375312	0.999611913148207	0.992552680434108	0.99441209279329	0.987657049504937	0.792755538341691	0.797004162351176	0.790934522981067	0.998289036027668	0.998346708483684	0.998063896241875	0.998127841196332	0.78025587356544
0.999476520135092	0.999592134926007	0.99259458810025	0.994429261104208	0.987700230172248	0.794845725933954	0.798838718712134	0.793069263345847	0.99829253587062	0.998230456036542	0.998277275775704	0.998240843748855	0.781232946147224
0.999490284237177	0.999472897382584	0.992371554963995	0.994140614499829	0.987039039210014	0.79290848321697	0.797440734263018	0.791115681902307	0.99823822813918	0.998245989973882	0.99836609450505	0.998035378079782	0.78080979799056
0.999376012895302	0.999698453282023	0.992365093209735	0.994181074690866	0.98724665626332	0.793902815531232	0.79811028511842	0.792122846340873	0.998326358442616	0.998394367544213	0.998175655514848	0.998194025848278	0.78106077974141
0.99949256259247	0.999656192415437	0.992560049482973	0.994365792218387	0.987508179040387	0.792701040210923	0.796974870316716	0.790894857357883	0.998442226816218	0.998237052476683	0.99796707781883	0.998272210388426	0.780402078255003
0.99949844371776	0.99966103328237	0.99235154730589	0.994259162784116	0.987189974443352	0.792575948843647	0.797238943886246	0.790842325407692	0.998094995069328	0.998464856046022	0.998537914588398	0.998237313265953	0.780727863896184
0.999434787055674	0.999743969831654	0.992505711061384	0.99417576632141	0.987074707952828	0.791729671875018	0.796330608272804	0.78984219288	0.998167822477143	0.99817401160166	0.998172242325172	0.998029042900922	0.779666303139955
0.999496633658975	0.99963414618622	0.992468490596217	0.994301718113363	0.98726879591488	0.794333530975305	0.798564638457117	0.79253754107371	0.99835509583623	0.998214540802237	0.998388370972578	0.998186582326189	0.781435955161863
0.999335259292205	0.99960463094975	0.9923824180587	0.993884132497807	0.987143157283216	0.79129800486363	0.795665151722728	0.789564069750648	0.997984737469732	0.998102811180107	0.99795676806007	0.997833314037396	0.77902352426192
0.999192781782068	0.999672458522505	0.992590341096672	0.994447110832666	0.98764588650019	0.789139515340709	0.79329506945351	0.787292733354237	0.99827684310401	0.998203604871884	0.998317870284003	0.998143249448786	0.776667510105046
0.999059568620832	0.999581244253951	0.992649102892631	0.994507175560498	0.98785685504155	0.793110033065646	0.797189551087488	0.791304419781854	0.9983952320139	0.998407604067198	0.998433557245726	0.997976698478709	0.780251493142934
0.99932486103763	0.999308267277698	0.992487237452548	0.994048896886658	0.98745958257528	0.793328506044862	0.79733754343311	0.791410789473349	0.998231977643418	0.998262120052487	0.998091064008076	0.997948799562387	0.780308508894984
0.999446472040362	0.999418570140123	0.992511841100856	0.994406244707965	0.987456419407145	0.795304318601155	0.799317023078698	0.793525281191895	0.998048097684203	0.998146862765125	0.998136629630038	0.99798888734274	0.781958012779314
0.999370437601893	0.999379853530676	0.992464398024442	0.994278498228956	0.98721283175942	0.794076157349836	0.798294830627317	0.792228159029798	0.99811666543876	0.9981671584138	0.99816720962141	0.997846212174557	0.781340822924869
0.999027351284895	0.999714711861975	0.992531305440563	0.994399694565706	0.987840217635955	0.796754287805638	0.800483570532	0.794991840664637	0.9983226614736	0.998285364643374	0.998329382117955	0.99800248628484	0.782877670980767
0.999435971763606	0.999160951957458	0.992506582328779	0.994320074951163	0.987585561140705	0.79443167261853	0.79832388608668	0.792623313741941	0.998264334993017	0.998285129634355	0.998114125876076	0.998146275872562	0.781030822906848
0.998814653330425	0.999683807972225	0.992472140524182	0.994366147159283	0.987341924324346	0.79171453094315	0.796270518299932	0.78986748970544	0.998390062790436	0.998424657571675	0.998370285338698	0.998247987980767	0.77969377325649
0.99926855997709	0.99971897180265	0.992555783862734	0.994399946694135	0.987673080628621	0.792624181969932	0.796758503773494	0.790814310250273	0.99845601356965	0.99834867557765	0.99815857563122	0.99825226620728	0.779825867632132
0.99944022601674	0.99932694669029	0.992440719368862	0.994335429793551	0.98729847137595	0.793171145870118	0.797412313408867	0.791336250233093	0.998273268376514	0.998159730353534	0.998158219178304	0.998179045041983	0.780696209463604
0.999299703636485	0.999459026373422	0.99250737036617	0.994214305262858	0.987271175510727	0.790315461468922	0.794520042930948	0.788488071883031	0.9983214281583	0.998348338002494	0.998139302673753	0.998107237469302	0.77805297265424
0.999347441107148	0.99962566290533	0.99265767964903	0.994511091615686	0.987705295706129	0.789888737849188	0.794221348356284	0.78800579148269	0.998428814913655	0.99848398829814	0.99850241272283	0.99815704474921	0.777820005525079
0.999094711176569	0.999523751845055	0.992511407857331	0.994206570820747	0.98721496666605	0.792483700092945	0.79687232668986	0.790606964109847	0.998087029941313	0.998020658243522	0.99818776978447	0.997968518937215	0.780309334263943
0.99882051721144	0.999749156700362	0.992515826226264	0.994365951080838	0.987373825170815	0.793416199007454	0.798129686935125	0.791544400273507	0.998252316531591	0.998326213781164	0.99814088141937	0.998268185106277	0.781734881962201
0.999336815064094	0.999500143583706	0.9925163569023	0.994176180406364	0.987181119252955	0.790947427077627	0.795577811024012	0.789066665171262	0.998289541852207	0.99810228339962	0.998153333532172	0.998135358908857	0.779488756112436
0.998434590380907	0.99974897752499	0.992661639437622	0.9943842164633	0.98761025235597	0.79406691837443	0.798172382260866	0.792264604642171	0.99813466693488	0.998235916296667	0.997897982623666	0.99790189538002	0.781246718329387
0.999422768651004	0.999598142400098	0.99253043612494	0.994277174708979	0.987359470001222	0.792852304158268	0.796967705223907	0.790995721127531	0.998211273032518	0.99821756216368	0.99798064765269	0.998105675687907	0.780026731288041
0.999299594733236	0.999560879527134	0.992666225644538	0.994645016835014	0.987754287802833	0.793050394331803	0.797370513734628	0.7911792215819	0.998504356610287	0.998485459250503	0.998646333314468	0.998279526217365	0.780664504194927
0.999325082538518	0.99930709735901	0.992407725658945	0.99418862200407	0.987205666533857	0.794856623868719	0.79884631081607	0.793139384317933	0.99823907486373	0.998106962136259	0.998142037163231	0.997995863866776	0.78153593817852
0.99899544734468	0.999530165014283	0.99247169139244	0.994268803362838	0.987496452377702	0.793268079751532	0.797310376146192	0.791471839131862	0.998068926683625	0.998249347871313	0.998366423068322	0.997387099983714	0.780236246907414
0.999246295992158	0.99955130487563	0.992315406727857	0.993976973111104	0.98681778958976	0.793708141344994	0.797654663318053	0.791913237145893	0.99789537833829	0.997948173018065	0.997912990879756	0.998006723939207	0.780398080426086
0.999249006535506	0.999548764845975	0.992493860367544	0.99442398432764	0.987291512768339	0.7917310079294	0.796378431909607	0.78997221582813	0.998550119437955	0.998511309542316	0.998529793803772	0.998199743052903	0.77987728457574
0.999123810469687	0.99960655751499	0.992575774603258	0.994397136699045	0.98751548420513	0.79098797387875	0.795370842287656	0.789205195364195	0.998475916745	0.998367136764629	0.998464490867955	0.99836309623917	0.778806000726205
0.99904775831246	0.999575124738073	0.992641409239967	0.99422812231348	0.987675079599566	0.791849865639658	0.795952215123	0.789980997630153	0.998124494859223	0.997997424464495	0.99794846462008	0.997696018422786	0.779234264372695
0.99950299997049	0.999671581549765	0.992438319403062	0.994402724244819	0.987520727002338	0.793156608676798	0.797261912060574	0.791287802731806	0.998379388135	0.998226426319098	0.99821918423927	0.998249330537312	0.780506060100368
0.998595895605698	0.999638810963154	0.99244682878009	0.994261222807823	0.98670862039897	0.790933570842189	0.795550906605892	0.789052106340238	0.998199196109923	0.998210072130414	0.998249765386513	0.998128428271557	0.779140789226498
0.999509373886627	0.999490643830872	0.99237095012007	0.994105949994608	0.987191553357117	0.791632030103322	0.796063691600587	0.78975910166419	0.998196661173346	0.998172856356404	0.998311769771972	0.997928699301907	0.779309875639364
0.999211685071436	0.999283402331534	0.992470183812533	0.994310483264973	0.9876384089421	0.791763302476581	0.796123514551195	0.789932744592396	0.99840059179743	0.998356975565696	0.998272087073247	0.997911351992511	0.77927753396213
0.999078341070479	0.999731230753216	0.99245503542776	0.99411476529799	0.986845527171882	0.789830771080958	0.794609463622444	0.787993265464224	0.998216670260645	0.99814106123602	0.997881004153362	0.998071318716797	0.778687670479999
0.999451011907646	0.99968421152923	0.992564374575538	0.994436386001362	0.987746329783898	0.792834929095256	0.79703134830015	0.791060733231817	0.998280047768227	0.99838215787044	0.998188526186718	0.99822058479512	0.779865879671379
0.99905832380815	0.999442903273852	0.992586616853397	0.99442825865883	0.987474133130198	0.792284020006188	0.796565605197217	0.790380768424735	0.998087218215764	0.998289665386892	0.99820377688885	0.998199846631882	0.77994642854189
0.999398793635602	0.99964859680823	0.99258616523137	0.994473869847945	0.987713718521217	0.794469926214755	0.798508945482912	0.792546335133797	0.99825743505823	0.99829518631007	0.998354613362274	0.997463605660558	0.78139441119777
0.99948930122829	0.999463344083305	0.99235438827821	0.994060520153038	0.987518026719313	0.79523835346081	0.79908534266489	0.793499652456458	0.998251566847258	0.998306857661427	0.998147709255071	0.99798537094051	0.781530013156952
0.99944059974318	0.999622147551263	0.992475634152964	0.994235355474678	0.987470974695222	0.792776791463927	0.796852936189554	0.790978764930206	0.997633491134055	0.997650650068538	0.99770125500717	0.998106678415513	0.779923151347314
0.99924238594659	0.999203490349855	0.992544128307462	0.994457685157058	0.98743229787943	0.790542483902136	0.795153506813694	0.788726446956043	0.998583334662735	0.998550532282718	0.998572331404302	0.998033470177354	0.778756779000386
0.999033558510027	0.999653519939507	0.992614008375753	0.994396072920698	0.987472038021996	0.790329981550633	0.794726339656089	0.788453757898755	0.998448383257776	0.99837008597995	0.99840365384916	0.998219402803887	0.778364723370408
0.999126118084606	0.99952558351906	0.992565427634217	0.994227564288938	0.987527669124517	0.792843788408574	0.796842399435685	0.791022019977875	0.99829175567217	0.998291593433682	0.998319514250762	0.99813750890364	0.779804485173109
0.998770301853162	0.999701288823438	0.992459187347143	0.994283242175238	0.987190735040957	0.79080987885443	0.79547675050779	0.788941046024337	0.998564864383645	0.998638194455696	0.998595059141663	0.998439398283605	0.779312278621097
0.999053998212716	0.999639423703563	0.99256594456134	0.994424005979113	0.987580506334024	0.793399640150102	0.797893008332633	0.791606288893547	0.998544848780793	0.998679127057697	0.998636587061277	0.997991931710888	0.781066558236994
0.999288451963592	0.999451983883742	0.99267256970569	0.994177952753803	0.987509630246705	0.793605060375457	0.7977731904435	0.791698791774888	0.99796537604509	0.998120994829945	0.997936665439502	0.997915300181032	0.780932046089634
0.999564365914452	0.999785388382217	0.992391362362438	0.994113398792067	0.98732131211354	0.793770881094898	0.798175984104419	0.791948624412386	0.998303082055884	0.998302813774408	0.998195796478967	0.997858138783715	0.781271003636333
0.999334162508196	0.999419664703315	0.992520247717372	0.9943093961467	0.98727001596118	0.792955494088487	0.797205530278356	0.791066729912476	0.997706258178788	0.99778378882818	0.997691628099607	0.998145772767547	0.780438694751917
0.999334355970357	0.999370157068876	0.992658036376781	0.994547138261454	0.98776006983173	0.792533328124802	0.797049266129617	0.790723996111688	0.998501641962243	0.99843143618469	0.998533866554108	0.998302517926378	0.780397321822243
0.999396078042204	0.999378140294114	0.992436032744444	0.994213776886752	0.987000115728288	0.790903840481157	0.795700958789594	0.789010324989703	0.998186875616755	0.9980902789739	0.99814858742289	0.99809914963889	0.779525697031376
0.999537999476578	0.999441535048513	0.992351743347897	0.994144187032086	0.987120385886655	0.79183919492554	0.796340746624896	0.790055627453106	0.997530578624017	0.997846629161254	0.997734466327714	0.998069561307817	0.779599481986119
0.99935168671468	0.999220658322384	0.992500931908546	0.994398086612713	0.987594402954981	0.793304995111426	0.79700718963624	0.791498195050513	0.99847780121439	0.998316564509815	0.998191494843137	0.99809782909814	0.779730313562446
0.99885867962544	0.999655603282205	0.992606289848035	0.994300029848406	0.987586672886744	0.795709669758624	0.79935875705576	0.793889958801242	0.998223034156136	0.998092412657868	0.997980365113762	0.998058506887287	0.781589583758809
0.99869672066745	0.999610562790908	0.992448592590285	0.994312077880932	0.987646529591026	0.792496169257835	0.796773866464515	0.790789558428175	0.998420695700672	0.99857542034573	0.998401261949879	0.99832855540958	0.779687510734689
0.999336058424738	0.999258747807509	0.992674404850308	0.99436684095151	0.98733110125067	0.792163575412797	0.796370523032674	0.790363670149574	0.998043656029737	0.998247842495894	0.998243673809572	0.998125633305581	0.779810664081143
0.999100657817025	0.999459621213735	0.992604203484365	0.994540416177674	0.98764286465803	0.789724165331552	0.794272466516335	0.787774809420675	0.998484182246235	0.998451981170054	0.998481534695268	0.998377156743745	0.778153331303783
0.999432130153908	0.99920341676781	0.99231847150695	0.994317404917135	0.987379153209175	0.792887283395769	0.797099546595001	0.791075565108615	0.998698865429524	0.99862978039531	0.998605585021314	0.99835115403472	0.780105091477017
0.999440966186087	0.999740211872622	0.992498620011423	0.99441325699563	0.98734505710053	0.791941366486122	0.796328323590419	0.79011859319516	0.998318140137308	0.998388523787683	0.998257339036191	0.998216721930086	0.77960021329395
0.999104651182054	0.999551097448474	0.992426923212307	0.99417030503588	0.987142423155544	0.792841095855015	0.797358650902803	0.791038255442882	0.998332654146773	0.998329058737443	0.998315751988903	0.99766188685122	0.780418238475389
0.998959277071695	0.999375561490365	0.992599431742452	0.9942196731272	0.987272164812207	0.79091721342882	0.795319378255881	0.789030288732711	0.998079360084287	0.998375556695229	0.998182586427701	0.998188597343521	0.778918069856858
0.999505132117368	0.99948272937194	0.992556095599827	0.994479848825744	0.9877966175728	0.794452415538055	0.79845073676681	0.792742390100288	0.998415030986223	0.998385438526287	0.99837009331146	0.998253650188044	0.781041001742284
0.99905711804055	0.999535663241026	0.99228442051701	0.993971504398264	0.98707891291343	0.790268428543943	0.794736023373757	0.788474546952943	0.998479137252439	0.998302894931462	0.998376895265473	0.998205889005475	0.7782742900594
0.999164057065252	0.999179410054558	0.992618214993817	0.994381803428424	0.987846294579235	0.793464453852967	0.797719802364955	0.791660142476138	0.998307327787112	0.998413828084735	0.998450070309994	0.99793525877594	0.780889234647106
0.99940175108104	0.999567727413329	0.992537734444162	0.994467678964362	0.98755233132061	0.793192470680616	0.797665781426917	0.791387244064987	0.998430693744025	0.998386669201903	0.998426858957505	0.99812275031487	0.781030188356109
0.99917872949714	0.99942823912526	0.992543751294124	0.99462560291184	0.98780681601228	0.793478260431974	0.797841024597978	0.791768479476915	0.99858201997639	0.998701886270931	0.998724651883275	0.99844912388914	0.781220949169115
0.999572823524364	0.999559500304884	0.992560300078152	0.99443363397598	0.9876049973184	0.794335981968264	0.798517612329043	0.792505723595945	0.998300490242652	0.998327190567098	0.998191024932855	0.998137370033681	0.78137183731111
0.999317345529365	0.9995758005499	0.992429667574136	0.994234456245722	0.986961420046606	0.789201607114992	0.793957597592314	0.787255368489499	0.998070164790905	0.998176123696552	0.998129056804997	0.998165785350123	0.777889532665317
0.999414875045734	0.999670024653176	0.992534942563592	0.994359183682313	0.987602986684294	0.792811551393927	0.796580253351013	0.790870680566508	0.998206346329428	0.9981664900404	0.998139781020198	0.997987295987569	0.779356420511653
0.999072160175527	0.999819309257227	0.992569904009484	0.994422131430456	0.987642441542435	0.794323194508623	0.79871460859138	0.792549325439881	0.998413632985952	0.998467325258169	0.998544512921735	0.996789732605268	0.781915089467812
0.99931731057274	0.999579723244151	0.992569616278723	0.994274199408966	0.987507901666828	0.793829179375344	0.798117971178359	0.791997562429805	0.99822846629685	0.998168599566577	0.998341149755116	0.997933465793485	0.78137510718671
0.999415187634906	0.999331935669975	0.992751267619425	0.994603102729535	0.987908355962935	0.79127895513994	0.795447273746213	0.789446170700408	0.998273399331585	0.99823296470708	0.998281687816193	0.998159834168323	0.778605934491386
0.999367045377998	0.999714801818086	0.9925282252017	0.994490614922262	0.987694634700504	0.792413924696853	0.796566521875253	0.790603171674556	0.998437945692233	0.998435528982724	0.99855889713787	0.99841734284628	0.779695446456221
0.999404067552733	0.999495695928542	0.99246330192354	0.994294741020906	0.987337436809766	0.792946241168266	0.79730507427762	0.791080810963635	0.998476839335457	0.998523081049694	0.99835869276357	0.99817375010662	0.780634743738674
0.999536096469736	0.999589719497458	0.99269450670775	0.99457271194697	0.987786414316806	0.79307478955716	0.797458545342983	0.79125504605428	0.99840787944812	0.998353341610783	0.998431163696628	0.99817264962339	0.780622038812693
0.99939680030148	0.999703088317474	0.99257385329814	0.99446892882224	0.987790342146857	0.794319043980348	0.798637914324346	0.792469680147349	0.998419336291745	0.998457781016922	0.99826618872204	0.99808094930064	0.781604272939923
0.99924389274413	0.99941860477517	0.992552383058102	0.99435664239864	0.987193715559907	0.791276936799953	0.795710214454198	0.789379697847791	0.998299417857525	0.99827828056724	0.998217494886805	0.99827353491749	0.779405723688238
0.9991667625712	0.99959774401853	0.992563243254843	0.994265566531533	0.98719222454027	0.792752091606266	0.797008321877016	0.790791691836766	0.997920643638372	0.99808553751576	0.99804990259088	0.998103067972236	0.780418050734221
0.998912277779518	0.999457317491584	0.992709705689086	0.99451078677657	0.987886704418538	0.794917363891956	0.798819182759993	0.793080378183975	0.99857763503035	0.998508373852093	0.99859649261176	0.998183893682358	0.781569409983436
0.999064022481375	0.999630648602003	0.992414326704582	0.99397335858414	0.987233090165881	0.789988999734076	0.794191197212977	0.788118029004095	0.997950555760798	0.997982323076697	0.998049981575317	0.997925394244433	0.777548906351822
0.999426778735202	0.999515690198188	0.99268470840141	0.99446860291711	0.987694081587857	0.790721960610872	0.794834799967823	0.788837011620607	0.998373446505425	0.998308527096488	0.998147504201176	0.99831809794238	0.778513481721716
0.999499171912286	0.999640439776136	0.992684602009824	0.9946543235102	0.988011610741242	0.794035426255911	0.798158851632528	0.792274936538027	0.998610468305164	0.99849088697961	0.998510440312077	0.998256960687573	0.780907699414819
0.999161732145806	0.999691993646982	0.992251462634276	0.994079457167474	0.986981614905287	0.790363012694296	0.79473484085756	0.788507243713998	0.998303218137486	0.99837649731517	0.998484983741776	0.99817454807937	0.77818283781719
0.999434734916137	0.999636087728834	0.992561051014681	0.994387835840773	0.987731608816173	0.79269480459723	0.796842773624569	0.790927704503226	0.99834554544601	0.99840426463435	0.998360799092662	0.99824712351634	0.779843682144047
0.999195959559642	0.99899856573928	0.992427054012893	0.994282789547746	0.987356103873847	0.793106403040593	0.797252783476024	0.791256586626754	0.99832847490049	0.998353852536144	0.998361868707156	0.998255897442464	0.780117220978027
0.999210288079538	0.999699174315522	0.992401235969292	0.99428542831507	0.986927523531163	0.789835982457047	0.79443284640879	0.788000637004466	0.99839032751458	0.998360764619721	0.998375793842192	0.998068272600311	0.778056239408126
0.998707950134527	0.999771616321243	0.992587443609062	0.994499711064994	0.987745469768136	0.792123503958902	0.79658302971996	0.790312032924452	0.9985503436253	0.998629957686077	0.99852343320703	0.998389344064683	0.77999129500293
0.999463312133008	0.999582783029778	0.992515692517666	0.99436428740498	0.987159550789145	0.79076719289399	0.795532632064296	0.788937343661869	0.99802067323728	0.99798884401851	0.997798318584646	0.997951901759283	0.779328712128144
0.999110114645125	0.99953271325179	0.992605705393265	0.99452361955981	0.98782632730843	0.79342251728164	0.797284296057159	0.791641731639862	0.99833104130581	0.99844604406264	0.998300116997458	0.998287596632313	0.780080686496308
0.99911800317564	0.999554892864319	0.992589332146857	0.99432211225488	0.98782703559912	0.794406693527307	0.798031979899953	0.792632818193346	0.998207077996046	0.998050915503594	0.997935230832416	0.998143900696135	0.780594686406255
0.998873543462244	0.99953542061877	0.99251408891955	0.994247552957145	0.987489373430896	0.793248125921891	0.7975677182544	0.79142030228219	0.99838083951114	0.998341325889971	0.998442654571453	0.997986023245187	0.780660765681278
0.99920350047976	0.999448771046963	0.992583732685986	0.99441193896042	0.987950882700852	0.796210782497924	0.80022610478638	0.79444760167912	0.99827271530548	0.998249638612069	0.998391386785869	0.99812361317972	0.782741404109522
0.999347344735804	0.999570245020318	0.992317443099568	0.993931754297883	0.986699170018805	0.7906020064581	0.795462005680735	0.788812213206958	0.998118992530017	0.998308377639213	0.998090551713542	0.99811897198384	0.779326014619344
0.999067089128806	0.999349053999128	0.99274298249923	0.994565416047274	0.987741885266102	0.793048731151245	0.79756285154009	0.791129772538155	0.99850189268637	0.998533607877543	0.998467533739384	0.998210501834698	0.781208195196473
0.999090914631364	0.99947163122945	0.992522608520497	0.994259782960732	0.9870491277388	0.79058608303686	0.795281365773661	0.788708146267811	0.998357882188228	0.998404809546392	0.998048653017552	0.99817345806372	0.779107508107104
0.999425698768373	0.99944088741248	0.99227669313005	0.99371550751383	0.986476573313007	0.789584371858037	0.794225201583603	0.7877987926546	0.998124430383345	0.998095494939994	0.998060377635525	0.99790282548499	0.777915228315894
0.999559382120337	0.999370864484275	0.992520116386665	0.994233363057427	0.987388029301137	0.791502660821077	0.795489618143564	0.78971848240075	0.998065485277568	0.998240870767027	0.998220991456092	0.997797277941232	0.778676195846634
0.99898448008141	0.99969553438647	0.992603055880005	0.994482327134581	0.987746802671392	0.791950428205403	0.796385802484968	0.7900888144299	0.998316395441861	0.998423095092332	0.998286219252264	0.997991253249573	0.7796531612962
0.999445681123688	0.999484651837847	0.992508796437754	0.99415766471528	0.987533349287898	0.791044207058903	0.795253067587245	0.78922438051223	0.998121152707816	0.998064242131983	0.99809945088175	0.99799155556316	0.778760917921068
0.999133784327826	0.999723796428416	0.992466426485363	0.994147421191197	0.987114795636826	0.790476551511229	0.794675359545906	0.788586779957645	0.99816338092868	0.997919763291669	0.997948131728747	0.998024904793423	0.778087119432935
0.998950785805413	0.999528106062163	0.992514097218006	0.994209979884306	0.987075298961006	0.790554609157011	0.794945519214654	0.788807455988674	0.998139820480187	0.998062707606296	0.997999214420243	0.998135967253258	0.778473634029994
0.999082712836204	0.99979337436949	0.992394852188173	0.994238456312207	0.987283750321062	0.793462645757207	0.7977686949975	0.791743646387611	0.998324020371255	0.998434261555225	0.998463137522405	0.998169226054706	0.780876208334469
0.998358711789808	0.999633796317385	0.992488627005403	0.99443699796197	0.987479086441997	0.794332473293803	0.798456288129474	0.792520737606556	0.99828926572216	0.998349872255211	0.998331231049803	0.99824890936622	0.781392504092592
0.99909752624002	0.999626149459651	0.99264735504033	0.994280992641626	0.987597417032303	0.79128749977107	0.795244334740941	0.789415077146851	0.998019517339345	0.997978454260478	0.998034376494503	0.998061770784505	0.778523585658334
0.999656003398573	0.999645201854093	0.992786048861634	0.99463045291428	0.987800708471067	0.791891931618787	0.796201318765138	0.789941823259911	0.998339701497568	0.998337116430414	0.998253348077445	0.998272223045593	0.779723779605597
0.999327585984333	0.999583972899112	0.992408554747443	0.994400551784007	0.987368585541932	0.791625020305527	0.796574571514548	0.789795006136102	0.998645939888256	0.998658403310932	0.998620900156943	0.998202412472707	0.780626991271838
0.999450840442418	0.99959241341206	0.992479551216128	0.994329163408118	0.987475278689595	0.7904818864296	0.794604169853209	0.78865362912974	0.9980804155956	0.998130806230974	0.998352937952308	0.998106343759246	0.778056850326424
0.999401987402976	0.9996791966789	0.992100564605098	0.993717694201126	0.98681465103645	0.79180322415772	0.795802431996727	0.790066555081058	0.997983329748033	0.998141561381937	0.998049471771505	0.997805803662075	0.778331883003504
0.99952021373755	0.999440924306546	0.992484657242708	0.9942133008036	0.987055079713177	0.792174489505846	0.796719377124726	0.790465255163154	0.99845530348975	0.998360749031287	0.99824196792796	0.998105832647446	0.779796275928518
0.999418688030033	0.999498989853132	0.992513155806866	0.994406186772706	0.987533985949897	0.793662071535705	0.797895466620132	0.791892761666923	0.998488542687381	0.99854230674918	0.99837812998396	0.998239651290204	0.781027963394341
0.999326552481985	0.999497956019834	0.992348528525608	0.993829870843855	0.98692276308108	0.79205458824131	0.796256251496843	0.7902273729315	0.997609365558026	0.997883495320395	0.997467394906282	0.997843518011008	0.779296742581411
0.998686661740704	0.999434774235855	0.992571845028612	0.994235967533194	0.987429057684536	0.79355872597931	0.79761530457447	0.791780435988098	0.998246322177117	0.998193741289995	0.998263640561088	0.998010970322247	0.78063438223295
0.998920783071973	0.99976405250997	0.992764364130417	0.994683904445188	0.987996871406106	0.793041237111409	0.797248978897384	0.791195823639604	0.998426589019933	0.998517843012148	0.998525700944194	0.998219299926455	0.780454426325496
0.99928093611208	0.999342978831238	0.992541399327443	0.994411998291006	0.98785786773503	0.794418585951631	0.7985848432166	0.792597818847984	0.99842326567346	0.998323237375667	0.998362408210587	0.998245239253628	0.781541861118516
0.9991656979282	0.99966364359278	0.992691116129186	0.994464345782753	0.987738327862602	0.793198514796098	0.797507234243539	0.791369106620142	0.998100805453857	0.997948371922224	0.99764899070282	0.99800617438387	0.780794993997886
0.999278639108469	0.999629159303402	0.99259587475607	0.994435483330666	0.987444765844055	0.79105892367957	0.795726251929959	0.789173956152246	0.998349860497838	0.99849116940373	0.99848299934057	0.997808810077994	0.779503191970106
0.999303567372693	0.999529017269945	0.992569567899946	0.99446621179551	0.98762321345358	0.794818521609527	0.79877790036858	0.793088764405593	0.998400654875715	0.998346174295916	0.998129283813123	0.998337664009172	0.78155792435551
0.999143143266707	0.999359446717537	0.992491484546926	0.99436511004337	0.987543832999221	0.79269891815647	0.797072237253462	0.790914617720782	0.99845540327574	0.998272526123697	0.998314163152006	0.99819402782937	0.780443397303674
0.999387664284914	0.999523316991144	0.992492077617382	0.99430764536352	0.986973576801774	0.78974398135483	0.794509959997032	0.787869829779332	0.99851105542726	0.998614436776437	0.998391299051857	0.998276879862642	0.778613811714607
0.99947031503241	0.999782840650718	0.99230541813879	0.9940045490546	0.986975061345995	0.790555664466989	0.794892049294993	0.788629370745364	0.998233189621593	0.998015832076066	0.998096283759463	0.998050476662322	0.778297220638132
0.999410381303483	0.99969217845509	0.992526735122202	0.994403427611412	0.987510451749289	0.79243328870996	0.79681555366028	0.79066276835438	0.998406421476034	0.998434065582736	0.99853747823267	0.99831730120314	0.780263041459206
0.999264339865946	0.999514794798082	0.99270480508756	0.99451000438174	0.98778468428133	0.794577518873874	0.798692199393024	0.792734109415053	0.9981267712235	0.998019590319287	0.998049313907421	0.99818886842352	0.781516418130626
0.998793106013687	0.99954503550056	0.992362225865117	0.994030934765258	0.986836110673285	0.791244866054439	0.795709358407983	0.789448396809873	0.998157732971627	0.99811176142177	0.998241923954902	0.99815466390411	0.779388653749207
0.99956537336795	0.9994385856287	0.992369696118723	0.994077796287808	0.987508003432738	0.793545773509445	0.797314657544356	0.79174370578611	0.9980082053649	0.998049758784628	0.998086838830468	0.998024356112129	0.77997867100142
0.999268108065874	0.999594233837714	0.99259776761215	0.994456127076204	0.987557231443302	0.793547131226858	0.797934041985342	0.791779036280369	0.998416926501852	0.9984456218508	0.998552280609447	0.997486608380073	0.780814546958155
0.99923731746275	0.99922283745548	0.99258989751926	0.994313544856048	0.98797553685853	0.79558876621902	0.799089635565153	0.79389494693567	0.998311894565683	0.998161521445248	0.998186129509697	0.998015992785366	0.781190983238419
0.999213978034366	0.999370300440036	0.99282353264491	0.99454535570777	0.988045452687493	0.79424080553917	0.798131536903839	0.792440910810736	0.998241146423587	0.998410515279545	0.998293755047823	0.998121727407164	0.780714524767989
0.999450451265756	0.999697640300282	0.99276447851647	0.994439452128442	0.987904581340046	0.794056416896894	0.79807750052007	0.79222429235506	0.998209923120785	0.99820104520405	0.998187073457554	0.998037886071978	0.781104214421933
0.999356140887852	0.999588683320082	0.992116288168217	0.99397116383743	0.98695741823481	0.793601796571142	0.797495189243743	0.79192107271683	0.998018333712776	0.998096281280582	0.99776220505671	0.99779456480295	0.779963033111807
0.998397664821132	0.999595180816558	0.99265194429868	0.994501431365546	0.98774627593907	0.790116681129745	0.794708126911937	0.78830346140039	0.998509405840732	0.998479503183477	0.998594711849452	0.998314375530338	0.778695986704944
0.999079600585729	0.999666589492804	0.99265797542246	0.994564882622066	0.987685932571575	0.792409436050157	0.796550138278626	0.790569482082644	0.998308892485275	0.998294834596205	0.998310710756226	0.99827902532797	0.779889687467721
0.998999967790797	0.99956570359326	0.99247387850734	0.994299443859635	0.987338287253646	0.794531502441027	0.79866333960731	0.79283757742803	0.998515269354734	0.99852445279126	0.998537111713761	0.998100092212434	0.781474682627217
0.999214945530603	0.999448343715245	0.992543572347133	0.994526930277383	0.987743407947785	0.791947773011111	0.796139914639757	0.790156264975614	0.998365694316992	0.998330054705043	0.99840948222456	0.99834629589408	0.779403185804046
0.999581168660373	0.99922685258226	0.99255725310949	0.99424105322991	0.987347558067455	0.791417653619925	0.79593181680397	0.789619319506465	0.998199809315205	0.998265232761865	0.998330424829274	0.99810549269477	0.779576052993897
0.999131226450065	0.999283761417472	0.992435477346515	0.994388793066778	0.987236899658222	0.791944757065853	0.79670317223516	0.790131196864823	0.998543517673681	0.998385751813806	0.998464927296214	0.998246724407355	0.780339512486102
0.999379140305616	0.99967924170406	0.992523205128837	0.99428068851444	0.98733523630884	0.792436820572728	0.797066114630828	0.790647839666958	0.998076066263048	0.99817747267112	0.998185903604664	0.998170436972398	0.780780072749977
0.999047302104132	0.999766036852472	0.992275406205372	0.99439009088858	0.987331752974843	0.792924091605627	0.797097204901176	0.79115234369912	0.998376055237286	0.998367238067635	0.998422384486476	0.998394483000485	0.780207826177154
0.998474629081575	0.999289364271248	0.992487383550229	0.994340778758797	0.98767234909471	0.792420438865434	0.796793426469831	0.790565054519972	0.998273875112314	0.998344251204995	0.998370836340986	0.99813785955768	0.780067012710535
0.999297658144894	0.999425106921325	0.992631708620123	0.994394980237225	0.987701628831236	0.793698746941102	0.797821090191682	0.79185579264766	0.998262300551072	0.997989351373426	0.998123944928818	0.998048205607967	0.780723190929828
0.99956490726112	0.999547976784513	0.992624324460419	0.994478861875618	0.987874453512902	0.793154536418664	0.79729237562157	0.79127058468927	0.99847866996944	0.99840230976966	0.998416311815088	0.99805173745229	0.780346594184797
0.998901173593633	0.999669810012063	0.99257447837576	0.994284871804992	0.987088839196926	0.793581603178186	0.797960004394961	0.79171137167223	0.9977572311134	0.99801847926259	0.997728498303962	0.997992391621406	0.781170943822052
0.999122977663568	0.99976740897095	0.992445987581565	0.99418843771295	0.9872724988757	0.7917669464997	0.795999026404775	0.789990462138123	0.998234559604664	0.998117888849315	0.998355117904185	0.998115613938306	0.779280179775323
0.999465877820402	0.99964994835573	0.992598896447264	0.9941700403932	0.987293818868835	0.791654307389884	0.79605757551063	0.789686356636515	0.998058540591337	0.99800451188492	0.998200350107494	0.99780061329605	0.77957118518841
0.999598673999005	0.99943715549257	0.992587160882793	0.99417772555309	0.987433486507023	0.791148080296672	0.79536659456871	0.789340742835765	0.998095569351108	0.998123431469652	0.997915249597289	0.997637760196742	0.778608842478331
0.998826930567582	0.99971563922232	0.99247564494834	0.99420046762861	0.987103482660238	0.790365354430884	0.794960154677287	0.788457060800594	0.99839246898045	0.998297771440082	0.998306904401863	0.998155378181496	0.778891728717335
0.999226359902042	0.999653143226933	0.992576403727917	0.99446844642817	0.987746495882902	0.794374803686014	0.798369459891637	0.79262468589624	0.998104155692774	0.998318150649706	0.99839526371637	0.998053801907272	0.781119061743148
0.99874118984056	0.999597179388792	0.992468205701235	0.994229655028127	0.987230790824318	0.792634692382015	0.797199631740264	0.790819894060875	0.998258292379114	0.998405923557933	0.998326276837688	0.998251934069312	0.780474830481495
0.999280646287885	0.999309046616144	0.992577596449452	0.994229453497274	0.987568477245506	0.792383534033208	0.796563699298804	0.79059530552448	0.99816338694662	0.997813076787718	0.998229588799294	0.99791346152978	0.77982709645518
0.999442904051438	0.999649868884514	0.992631413712394	0.99460892068471	0.988003222820612	0.795051719938223	0.799120227403418	0.793299575279215	0.998656681325092	0.99865879209545	0.998730027247407	0.99817896973639	0.782162755405629
0.999454662904033	0.99959732573869	0.992641124108843	0.994436354560132	0.987791129241675	0.792695678620207	0.79671591923416	0.790854243049064	0.998400153279505	0.998329250773723	0.998366434565218	0.998235385336125	0.77975110905253
0.999019923036838	0.99967478553664	0.99264796437993	0.994543037211237	0.987765655819098	0.790432183619734	0.794646511756293	0.78858124078268	0.998341655298428	0.998321800841077	0.998369499085439	0.998409119951173	0.777999182709244
0.99916864889646	0.999391535132126	0.992364082905365	0.994173912472715	0.98698870718667	0.791967978742145	0.796205259256072	0.790241057513631	0.998177204695598	0.998166904818206	0.9982481791235	0.99812983470205	0.779245122607919
0.999204730807212	0.99960077537967	0.992594587001162	0.994316449695218	0.98746565512204	0.79241510361576	0.796643294166626	0.790530064459878	0.998099746202793	0.998110416186204	0.997991021356188	0.998090777215695	0.779861688100071
0.999275201624298	0.999564372568526	0.99226795134335	0.994241446952659	0.98692717442677	0.793131091597691	0.797393141417265	0.791335971568627	0.998094447343597	0.998212819828465	0.99804928047331	0.99745949843472	0.780373990069556
0.998529120401608	0.999678023484486	0.99258688534422	0.99452970185496	0.987930436212515	0.79482023344561	0.799285849190261	0.793013180148421	0.99851934181334	0.998575040499727	0.99851281719919	0.998313316606907	0.782244809438745
0.999040336539343	0.999710989732292	0.992486603496974	0.994479090366783	0.987482202642303	0.791433969281588	0.795659297183542	0.789610624258131	0.998280752770367	0.998190019210685	0.998088342593713	0.998336690600092	0.779281351998323
0.999636843796867	0.999484963072896	0.99259943046708	0.994416151807303	0.987716474360867	0.7951716312902	0.799291069847186	0.793292221701367	0.99833631676056	0.998247077783453	0.998155590685343	0.998169623216722	0.78199034152034
0.999423878819456	0.999439280382324	0.992422947516027	0.994146427104477	0.987287846505945	0.791012570358434	0.795296393260077	0.789093781779007	0.998133052035915	0.998246718658154	0.998126953698005	0.997933163466282	0.778478807101533
0.99896629884065	0.99961010730239	0.992565256061076	0.99433470626289	0.98747152017784	0.793562233468604	0.797803176072528	0.791732401825703	0.998258085183022	0.998290945560058	0.998394334072234	0.99796448677587	0.78098150598822
0.999220456964376	0.99955915823878	0.992298184598343	0.993745494353848	0.987031467875418	0.791222216732541	0.794986332325122	0.789470402233152	0.99780034629732	0.997810738942573	0.997937883226534	0.997809284721618	0.777743183576666
0.999345548957384	0.999698133226392	0.992487990866515	0.994213869351326	0.98726891518415	0.794131116196222	0.798214878819845	0.7923311629773	0.998322291747846	0.998219255680357	0.99823129191314	0.99786684942348	0.780968487308553
0.998905936157978	0.999708496291808	0.992173224534757	0.994025498475337	0.986995055338437	0.793437288174676	0.797373334198138	0.791737732291224	0.998060440386743	0.998003588718446	0.997876590940317	0.998243182826258	0.780060096071944
0.999018484544103	0.99972153869758	0.99287758258855	0.994787123822532	0.98822255180227	0.79384008021801	0.798081452818097	0.7919552458203	0.998520012594989	0.998403056040769	0.99854435943488	0.998365665473371	0.78147578509055
0.999441511708316	0.999691147738433	0.992753618182547	0.994248539107531	0.987845122240869	0.79244973509769	0.79607949174746	0.790536416793896	0.998221991835257	0.998084962970092	0.998149269656583	0.997983092260864	0.778873084722166
0.999160037935479	0.999586892052873	0.99261447114416	0.994402113099142	0.987745758059804	0.792218699689113	0.796443465100185	0.790323330245405	0.998383386463598	0.9983854244756	0.998291722527188	0.99798644316957	0.779646822036638
0.99950457889656	0.999549465739277	0.992722124456456	0.994649393980056	0.98788579447105	0.793430177861315	0.797676760336908	0.791609849075781	0.998419702073473	0.998502579549187	0.998512950295368	0.998162648319396	0.780589880703512
0.99927372854923	0.999549430991307	0.992439587052024	0.994115962669386	0.987142081288486	0.79114121760821	0.795521061701512	0.789274583324938	0.998124517882105	0.998140788857774	0.998072864249135	0.99804561319441	0.77917151407536
0.999549862300247	0.999432724548434	0.992429864059547	0.993866680778916	0.987197072421259	0.791864654791189	0.795859193091238	0.790066101564224	0.99791383983352	0.997852228132975	0.997974488000982	0.997789255574538	0.778696609731841
0.99947725696253	0.999719810707172	0.99254579684692	0.994429453418007	0.987392146495135	0.79495544616412	0.798928235516784	0.793205206104888	0.998380799335168	0.998324341944957	0.998266653161808	0.99807192496261	0.781671706669035
0.999368085839269	0.999652663439568	0.99243014102812	0.994129882409806	0.987394717451229	0.793169502523421	0.797340991255193	0.79139698562504	0.998208000061138	0.99810929766115	0.99817051377086	0.997976689485466	0.780558045028158
0.99949701312494	0.999402855609565	0.992516220109045	0.9941902631299	0.987268607900984	0.792909630142981	0.797008088822742	0.791076274607345	0.99805301635954	0.998053175815312	0.998122197249414	0.998065137711207	0.780457706322206
0.99890015434093	0.999642606205376	0.992416700923431	0.99419972646514	0.98718942597805	0.793039456690552	0.797484205491635	0.7913558879827	0.99829662939706	0.99834184413469	0.998159865163156	0.99815981552442	0.780841796219009
0.99929619028061	0.999458933906017	0.992770698812588	0.994645084338443	0.988010613022746	0.793205807047547	0.797325122257697	0.79136379183533	0.99845748757451	0.998430116710944	0.998433270134187	0.99835166542887	0.780535880013359
0.998909606154526	0.999461745614339	0.99244118305008	0.994103306349967	0.987441145454307	0.792865628051344	0.796598193564175	0.791039590136241	0.998210275982973	0.998062410465687	0.997990312408158	0.997852645736204	0.779064202489359
0.999118673431163	0.99929588987444	0.992571572076075	0.994464411380227	0.987572752828032	0.792022544804904	0.795986485418213	0.7902264801811	0.998252198921922	0.998142215750758	0.998314119671828	0.998278515620236	0.779098296739272
0.999386597313113	0.999038412914962	0.992410894251545	0.994184678521866	0.987410805279006	0.794118331329186	0.798152263736455	0.79236631399679	0.998320802163448	0.998464992880969	0.9983685831254	0.998211260795958	0.780953817217368
0.998647728178364	0.999644287588646	0.992491383451757	0.994488803284575	0.987545463238948	0.792672952703714	0.797011173904637	0.790862771001236	0.998492188988237	0.998474454123757	0.998267799668712	0.998301006290872	0.780295801724243
0.999273399637153	0.99947719269049	0.992424192739426	0.994289699062118	0.987287218202577	0.791118944929033	0.795537340665725	0.789246620318946	0.998396915679229	0.998158710061933	0.99835796632399	0.998096875800665	0.779127306352632
0.999470785336006	0.999535600358923	0.99262479205514	0.994351713730616	0.98749942585681	0.79455392216915	0.798710394120266	0.792693473430888	0.99816681059867	0.998277962231842	0.998139499389618	0.997828475580912	0.781650785100511
0.99937769907732	0.99976679010704	0.992412270039498	0.994217780596665	0.987083102311594	0.790561643977799	0.795186968428618	0.788775045179086	0.998417477021465	0.998131706696872	0.998352343421794	0.998089729759394	0.778708461008093
0.999597700040998	0.999627894715752	0.99264385694367	0.994404495019033	0.98752482629554	0.792571028464452	0.797014248158509	0.790746297688387	0.998322654797738	0.998319310676475	0.998103068092667	0.99806090939923	0.780783966863026
0.999401539433089	0.99924762583691	0.992397186153794	0.994092744812242	0.987345413392435	0.794121515768297	0.798414484966961	0.792296998660168	0.998280209155303	0.998294550573408	0.99819637089617	0.998045924997224	0.781155324036047
0.999287667800775	0.999653524645207	0.992372592701718	0.994079487699912	0.9870878218202	0.793265504303972	0.797420694624924	0.791471031489601	0.998077292179743	0.998286837641615	0.99822635586966	0.998087032680612	0.78059515187729
0.99933388774868	0.99948437032737	0.992327959045162	0.994247871913428	0.987261477165765	0.793587777319643	0.797683273203255	0.791874429672299	0.998551956605732	0.998496526143018	0.9984699912123	0.99837580002126	0.780732030917483
0.998436563968757	0.999532110019005	0.992400816921747	0.993933543530508	0.98688213198993	0.791148324709284	0.795529713135831	0.789253478893972	0.99828565968056	0.998175977527958	0.998242328193374	0.997904690835371	0.778907501788591
0.999588872189013	0.999385341496101	0.992617759553655	0.99444540864557	0.987544358733555	0.792268197631224	0.796566679726058	0.790487039175454	0.998245501103464	0.998220679301262	0.998186308449365	0.998243718524643	0.779720093494303
0.999352776511728	0.999534565230686	0.992711697321687	0.994750666233877	0.988029607414619	0.794654408035224	0.798959005768149	0.792813278734169	0.99854968910785	0.998572737939356	0.99854035791115	0.99814711861873	0.78167824851564
0.999289364295686	0.999668764204827	0.992584713141238	0.994422516843263	0.98770248901668	0.793106249473135	0.797269966758456	0.791295792910018	0.998308630072956	0.998273239970209	0.998215186011349	0.998135229520105	0.780506828416869
0.999088355129137	0.999673538453029	0.992473022580405	0.994242278765048	0.986993913297427	0.79115526964207	0.795671009175383	0.789218882465502	0.99815558089875	0.998166333665613	0.998186191217505	0.99800753204113	0.779374663185293
0.999284410485537	0.999576173979546	0.992670141490588	0.994576817731306	0.98759212662437	0.792179047120545	0.7965272286365	0.790332100162652	0.998412171193294	0.998316341624035	0.998353151113277	0.99828524889311	0.779884999542048
0.999501438560284	0.99960570088178	0.992550839914678	0.994311885766002	0.987551455866905	0.791998713089103	0.795953239307393	0.790115929367928	0.998287522284866	0.998286200399718	0.99822745189261	0.99807150853574	0.77921592801868
0.999465787401278	0.999522038187668	0.992308450325448	0.993930781954847	0.987356098933638	0.793460218470589	0.796900942073605	0.791664482190992	0.997641338724653	0.997694681982578	0.99776961684579	0.99767616489328	0.779048647817327
0.9992401444671	0.99968766599056	0.99261794916696	0.994538523981396	0.987703705028165	0.79388310948568	0.798101699600163	0.79204233960556	0.998440597079204	0.998486987622578	0.998477386513308	0.998381018619086	0.78098760351165
0.999264754223083	0.999313151224168	0.992552655908202	0.994284539566217	0.987592635869095	0.793660156728367	0.797601358801998	0.791846641705508	0.998317439337627	0.998287280890047	0.998274221065828	0.99815931342511	0.780502068658974
0.999085686215124	0.99962485040788	0.992412632298725	0.994147097582518	0.98702013037574	0.792377213141869	0.797020238434157	0.790555089288207	0.998483761471593	0.998405883723307	0.998384596551898	0.998118923007322	0.780451226829572
0.999149225177345	0.999796433282158	0.992669918931542	0.994468194281122	0.987712486059663	0.792547506425094	0.796828088082073	0.79067572331637	0.998374529744529	0.99831482969045	0.998368308269947	0.99816748446861	0.78033886802858
0.999678092173445	0.99968438686461	0.992548723949197	0.99426759820002	0.987253516291004	0.793013389710237	0.797451385949946	0.791164873939331	0.998071583975622	0.99821102223544	0.997815246880606	0.997989062453138	0.780800749934934
0.999143770356837	0.999416695418583	0.99246137004715	0.994343020934117	0.987458684861786	0.794607727511304	0.79884754670188	0.792873240218453	0.998259157836695	0.99822106394814	0.998196279526488	0.997894735521215	0.781695617227994
0.999006150817532	0.999494612662974	0.992373783432825	0.994263798606057	0.987309229179823	0.79282715921089	0.796840592586326	0.79106363373995	0.997682489368573	0.997870077174913	0.99791882114686	0.997858892662128	0.779603859283791
0.999180056835115	0.999527640331607	0.99245915875631	0.994006448683756	0.987130472464297	0.790810878464353	0.794834380141426	0.78896931872441	0.99803394032027	0.997744722783194	0.99805349176554	0.997619539946057	0.777907213278066
0.999152687498223	0.999625573359967	0.99249040209329	0.994210346156677	0.987421833917923	0.791791123284671	0.796265346744197	0.790010474199466	0.998221800653636	0.998255546121514	0.998171313288963	0.998217275801594	0.779792149631274
0.999538818219	0.99961374061304	0.992090221852154	0.993861096596695	0.98653093868251	0.79104826540076	0.795650774180639	0.789171730357465	0.997938035495083	0.998111471132588	0.998025312926253	0.9979609033291	0.779107465094312
0.99914084196959	0.99938080606829	0.992418713996065	0.994110466770066	0.987022102563314	0.792103547304705	0.79676129280169	0.790326836979427	0.998337733274513	0.998337644962245	0.99814986932749	0.998087517832825	0.780165011738527
0.99942999675165	0.999008240926396	0.992478688921195	0.994249200892664	0.987130848523225	0.79128978567705	0.79590758180236	0.78939002409961	0.99820846613194	0.99822267118862	0.998143356361893	0.998169601610492	0.779775446295235
0.99950254100152	0.999488791188828	0.99221322797807	0.99386384443862	0.987195665425843	0.794498637636926	0.798322855422375	0.792772399479669	0.997963414421367	0.998111523604239	0.997944412918717	0.997948188160856	0.780669997801846
0.999265787852812	0.99968114521841	0.992617784003947	0.994256912258898	0.987588046210745	0.792275776374188	0.796043845676624	0.79045616825137	0.997980608683902	0.998056101827382	0.998005607665334	0.997889158568	0.778588728488795
0.99940619939303	0.999705234863942	0.992541152919693	0.99455286390225	0.987507933221034	0.794826703683494	0.799110565483563	0.793042715736121	0.99868905742403	0.998244028303932	0.998537413787948	0.998113988582736	0.782082547927802
0.99938607995588	0.99939043047996	0.992710051120744	0.9945702611837	0.988243587068584	0.794804224304555	0.79853210430091	0.79299247220386	0.99833523668584	0.998290517970448	0.998317119644852	0.998288986391039	0.780896328830444
0.99953260153572	0.999372734584926	0.992514977979446	0.994386358174775	0.98745508374825	0.79146476587244	0.7962340052141	0.78968250616771	0.998439621715766	0.99837887297294	0.998476869062527	0.998167020017323	0.779929565634963
0.999238767697826	0.99931357516144	0.99222808033567	0.993780562139592	0.986959688126076	0.791762393524142	0.795840458759894	0.78994435912186	0.997966605440003	0.99803087557199	0.99782909121947	0.997801549886342	0.778799892158202
0.999119070186483	0.9994113620777	0.992613044472645	0.994412127269568	0.987644924613285	0.792344689793253	0.796223253116752	0.790554358464548	0.997927465451712	0.99796545193006	0.998026782524898	0.998186315335618	0.779161751683732
0.999109781442094	0.99961210080623	0.992424569854184	0.99406532485327	0.987141463460562	0.79276826959373	0.797002130160018	0.790988473241429	0.998169007912548	0.998158116656997	0.998012777597383	0.99802403090279	0.780028796038529
0.999417262094508	0.99948856384191	0.992462155053178	0.994248933069832	0.987088692804758	0.791052714272522	0.795688815120174	0.789220087849837	0.998514361575232	0.998391994576107	0.998424122188242	0.99817926727257	0.779476610728483
0.99939146199457	0.9992356920321	0.992645872164399	0.994556852382276	0.988007680816172	0.794809546497197	0.798979967571542	0.79308158432173	0.998674186937492	0.998548986102304	0.998612529019586	0.998360554585655	0.78188063736781
0.998604348304657	0.999435454169114	0.992382459601187	0.9941384379478	0.987124768050467	0.791001697381892	0.79532234249188	0.789088754447169	0.998033276127442	0.998097211652592	0.998015728384182	0.998033652023	0.778754467737506
0.99923400388649	0.99960438963343	0.99249827173552	0.994312454007322	0.987377432001277	0.793414179130667	0.797647005807695	0.791550043238127	0.99749970828232	0.997591357962728	0.997185954246234	0.998347137675119	0.780801637336904
0.99915502035105	0.999279343809205	0.992416599197202	0.994266278997245	0.987101234498144	0.792465194749448	0.797013401704195	0.790583757183932	0.99824939981265	0.998328680192455	0.998286525321164	0.99819174868691	0.780490507282438
0.99922986720001	0.99945695890534	0.992722905121868	0.99462636759464	0.987807988492303	0.79418618322391	0.798411201467614	0.79243195719848	0.99852414516062	0.998571936201214	0.998513999873468	0.998326832671369	0.781661930405795
0.999732850195832	0.999760370060935	0.992516873732493	0.994297876567093	0.987554493533594	0.793054281644323	0.797077919001563	0.791208323516897	0.997400725322517	0.997961373161687	0.997373689219453	0.99794828409518	0.78007499752274
0.999165043554866	0.999557872442393	0.99238452739868	0.994227197758224	0.987405257189479	0.792187370108684	0.796517369844834	0.790374236102157	0.998158453591361	0.998330578106466	0.99825792667928	0.99808058189175	0.77932877879313
0.999263967710372	0.999441064433996	0.992805115046315	0.994703294402351	0.988121994383628	0.791568807398602	0.795863314761668	0.789656431688994	0.99851969564649	0.99843052657735	0.998590579635809	0.998011011048119	0.779485719902789
0.999384227227042	0.999371132892038	0.992240386327621	0.993819588285164	0.987167844691351	0.791704851244995	0.796267900212566	0.78991779682135	0.998353143488412	0.998354274376978	0.998421308243233	0.99801859214078	0.779705023108387
0.999384657761496	0.999537156052052	0.992341601439295	0.994025770596877	0.987057616757196	0.79201989953691	0.796259971927785	0.790208147932107	0.998098672333741	0.99808338057356	0.99779542713032	0.998013403869838	0.779599529715239
0.99922648924757	0.99942295178433	0.99252925982887	0.994394794280145	0.987358353047987	0.791314024523579	0.795748925032872	0.789483789462822	0.99817656342498	0.998157229957463	0.99812339200755	0.998292479124717	0.77909426297627
0.99912497378129	0.999408908578746	0.992627259764675	0.99431757071869	0.987750720184426	0.795203878994565	0.799162169188405	0.793397574061053	0.998358490525422	0.998280376168437	0.99836747668488	0.998129538697918	0.781701510238368
0.999193000092385	0.9995317960038	0.9925437552078	0.994440152527145	0.987523290534875	0.793156654495197	0.797594431934798	0.791320897573473	0.998355621680367	0.998461004603856	0.9983448154439	0.998330444499838	0.780845162625336
0.999010487006379	0.999728970250978	0.99250826545903	0.994395604794165	0.987499474784555	0.792176661960246	0.796280205340682	0.79029207412286	0.998179924670127	0.99811007088559	0.9981621770489	0.998100949217644	0.779238722182304
0.999393140072472	0.999478181156837	0.99265366148321	0.994302772387475	0.98781620891831	0.793021388093708	0.796770208889902	0.791201867926491	0.998193814583108	0.99819803946544	0.998013687902117	0.998180159785296	0.779539785089795
0.99916297895676	0.999689809028907	0.992404077956534	0.994062878280487	0.986898122122575	0.79239893305216	0.796950350719632	0.790595911419825	0.998167024492654	0.998273998942488	0.998193531564904	0.99812660920972	0.780386457870152
0.999526365526323	0.999743865762206	0.992446243268556	0.994083270429392	0.987360986828769	0.79201376950399	0.796689331908818	0.79015138970157	0.998304705514548	0.998111977752848	0.998130651237562	0.99794088192115	0.780230044634535
0.999376217764032	0.999576175894042	0.992681333404886	0.994605208068926	0.987654169186006	0.793341010003168	0.797647960811276	0.79151830082459	0.99838816264025	0.998223251642699	0.998172262374746	0.998243410718303	0.780756345068551
0.999128943980097	0.999498543426366	0.992478022767977	0.994296496573795	0.987365829079894	0.79084916858012	0.795474860591777	0.788980172000422	0.99829469585888	0.998389934346273	0.998186021565497	0.998050648328648	0.779148587993407
0.999092213442841	0.999010569990436	0.99265459739124	0.994583577112577	0.988141430925986	0.792975069105079	0.796833300072959	0.791211582302575	0.998626406377158	0.998673704372432	0.998585225969523	0.99804453676292	0.779571968703254
0.999185773619918	0.999676274172379	0.992692211669775	0.99461691458717	0.987980521921967	0.794198414522299	0.798494887238226	0.79235963709126	0.998510073073761	0.998344174868414	0.998531428392557	0.998224243588528	0.781529730334779
0.999261597965073	0.999646272245886	0.992587877399221	0.994359144894472	0.987307549060052	0.79000651423295	0.79479263312239	0.7880504911019	0.998235980672887	0.99828156083331	0.998239352743376	0.997931335532827	0.778603894802914
0.999246841677239	0.999474804150692	0.992435964840575	0.994271117743072	0.987549333125253	0.794064006877345	0.798195589787124	0.792358361130146	0.998399356323035	0.998290707818665	0.998368295962977	0.99819929233413	0.781052617314948
0.999588101831308	0.999712305637426	0.992346357453503	0.994058445612453	0.987115912177245	0.790295892501287	0.79508250442776	0.788554210163996	0.99822576616263	0.998446556028447	0.998429321067572	0.998036971114236	0.778905650535793
0.99946360318209	0.999542478137662	0.992470519307797	0.99416726867425	0.987470478077662	0.793635014812717	0.797725864028376	0.791903429839525	0.99806149824497	0.998205254399962	0.998133680469547	0.997882491315176	0.780418198071667
0.9992343413343	0.99918907998673	0.992391942114987	0.994232501602592	0.987472950471037	0.793837330761358	0.79772626162426	0.792058893415986	0.998008598043819	0.998169995713324	0.998215819400963	0.998054331492738	0.780480663917427
0.999144720571076	0.99964253980798	0.992490792086987	0.994145337230268	0.987137689293712	0.791573119508868	0.795985461586145	0.789749229045263	0.99810245467216	0.998186062584936	0.997935519784638	0.998064214430133	0.779301518937736
0.99903215183926	0.999194277245875	0.99240181998003	0.99434031635736	0.987221450198893	0.791998895450597	0.796525691066276	0.79026339280747	0.998375217246226	0.998609335892837	0.998660297642948	0.99831332369594	0.780018910036322
0.999229857309452	0.999515986999662	0.992670826604683	0.994606108276973	0.987754183931826	0.79223072559755	0.796525581761402	0.790360573887387	0.998569849510255	0.99863808519257	0.998491528772562	0.998340617624553	0.780048607597667
0.999502046726487	0.999519407324077	0.99258670115496	0.994495946176904	0.987562293891975	0.792635070544274	0.797239855679844	0.790788857353076	0.998509945959251	0.99856256299901	0.998564377963565	0.998246121243407	0.780939891712421
0.998970411663735	0.999462778954395	0.992601310151818	0.994563993619933	0.98780862857207	0.795076455936582	0.799323366240696	0.793325087074776	0.998649049505068	0.99860509874127	0.998631248158955	0.998323478188723	0.782115371704026
0.999362397821503	0.99958916603285	0.99246754006345	0.994423998886308	0.987556660099386	0.791680927000683	0.796010013479132	0.789811115591843	0.998391434553947	0.998131596904088	0.99821976314993	0.998269886287147	0.779533664395481
0.999372068791095	0.999697318276446	0.99266735041305	0.994477383553669	0.98749292312637	0.794729765425188	0.798748002602793	0.79283237299175	0.998324591949678	0.99814401560052	0.99826363359224	0.998257425524435	0.781613596903998
0.999466431546	0.99965204489313	0.992357242978586	0.993982043676672	0.987173731919737	0.790158493941866	0.79482632549509	0.788384848232588	0.998268057646305	0.998084042411362	0.998505351921232	0.998171375489044	0.778570072224551
0.9990126196796	0.999611274665996	0.99269052635999	0.994432072026022	0.987589346633874	0.792237257889775	0.796542031188433	0.790367580115174	0.998210873502874	0.998218536172206	0.998202306940946	0.998007472609962	0.77985678525759
0.999026204808072	0.999513697140573	0.992513896295955	0.994227640548975	0.987280418384566	0.792352814577254	0.796535083801682	0.790505096434582	0.998259790575763	0.998199811099955	0.998108972489255	0.997618502622345	0.779857093060249
0.999153686380546	0.999318059371812	0.992472306968569	0.99440262544263	0.987454042974096	0.79472957669939	0.798805752968275	0.793002465781028	0.99829000916844	0.99838024375636	0.998408750536954	0.99818303150942	0.781579304489246
0.99952071603775	0.99960337714623	0.992587959679548	0.994423898222581	0.987485785847578	0.792737939269026	0.797193255780688	0.790893335295425	0.998266854643205	0.998250779197864	0.99822939411876	0.99795205314966	0.780534327451902
0.999246074950626	0.999183308623288	0.992513203059548	0.994353420902124	0.987728480287033	0.793881665455249	0.797831455001616	0.792149221308792	0.998158494189175	0.998183349476745	0.998193571655757	0.998146853452778	0.780689188042701
0.999256506880387	0.999687626158866	0.992381007634337	0.99430906594841	0.987237054444452	0.793836267953165	0.798126045428246	0.792071549678328	0.998490719077537	0.998158584340047	0.998153951663008	0.998296160656295	0.781071132595065
0.99915696144169	0.99973174470914	0.99251110444076	0.994225136567426	0.987406468334067	0.793016515795998	0.797296670301483	0.791228817868647	0.998251948201655	0.998245050828296	0.998305256190952	0.99801577097239	0.780314741620901
0.999413042569337	0.999374898613943	0.992414000748184	0.99379082150311	0.987105064338046	0.791287134490971	0.794874091685303	0.789535212687726	0.99788725637601	0.997940255589943	0.997736527052287	0.997848976043972	0.77752791361232
0.999726848269747	0.999379957418898	0.992600968282283	0.99452040166728	0.987825326722406	0.793988525360164	0.79821905406394	0.792159690932684	0.998502690898487	0.998507994495472	0.99856505718587	0.998344800000396	0.781307968908829
0.99934553123481	0.999636559667882	0.99245853063144	0.994125139380802	0.987388202038816	0.794223067036592	0.79802553035507	0.792428100715809	0.997990028000512	0.998063660516547	0.997949684127953	0.99731030964133	0.780499780235621
0.999495166934823	0.999636398908903	0.992552250261145	0.994292966054796	0.987360885979507	0.794488742991803	0.798801234743835	0.792740642302855	0.998284141788928	0.998186118951564	0.99829262092859	0.997683109132143	0.781899284166684
0.999204404877644	0.999339622501688	0.992634392987793	0.994536957889038	0.987677963906984	0.793649682804303	0.797974323280651	0.791885235489824	0.998407117902816	0.99810673595082	0.998312942083244	0.99829231640945	0.78091799619382
0.999528527947093	0.99958902850022	0.992576118806133	0.994526439405613	0.987700120027424	0.792018293033147	0.796381534552839	0.790178285355513	0.998519139226328	0.998622358103748	0.998189056477177	0.998391638565455	0.779743369462066
0.999542616565535	0.99945170514847	0.992501932792544	0.994337141761634	0.987255654536295	0.791082876113884	0.795652096959942	0.789162445451843	0.998257566123918	0.997947623671303	0.998083172985823	0.997660834515966	0.779121244291763
0.999219025437392	0.999710765300572	0.992684099112664	0.99450741168644	0.988128753857052	0.794709221029187	0.798410841096378	0.792864530197931	0.998395188481922	0.998346533569938	0.998382201457555	0.998215226626186	0.781127747629363
0.999177522251075	0.999515325591587	0.99244112129439	0.994173063407935	0.98726132729154	0.79379082208654	0.797596910250765	0.792042267162631	0.99808693745252	0.998157597406038	0.99801426272357	0.997589502168947	0.780437331541414
0.999209207490774	0.999704689844904	0.99237137443781	0.993880505079267	0.98702812160874	0.794522038515864	0.798563012160419	0.792844741954548	0.99804104650326	0.997904877018156	0.998103928501393	0.997685921273943	0.781235924285927
0.999429852823602	0.99966894753857	0.992558132991175	0.9945439470675	0.987823518740628	0.79383392340756	0.797898825396239	0.792055080051872	0.998632719328363	0.99842717670376	0.998512478056497	0.998242931282507	0.780721069918917
0.998785967855837	0.999183049236774	0.992424901524675	0.994303280881946	0.987426285287752	0.794299214590363	0.79841286905917	0.792572915143139	0.99836022868876	0.998462321823447	0.998106578424122	0.998065673831972	0.781223031047042
0.999561470150842	0.999638874290435	0.99256606554336	0.994536791629687	0.987973520566277	0.79257023618076	0.796314845420826	0.790783067614075	0.998283030417958	0.99842728176527	0.998227029401041	0.998232243394158	0.779106049007595
0.99927028084328	0.999610114531742	0.992616021232286	0.99444346608834	0.987527105333447	0.792628770898154	0.797021571480489	0.790860870819284	0.998522987566637	0.998404434874363	0.99828803226534	0.998413460840366	0.780393769377485
0.99884179551071	0.999707234508216	0.99248768181404	0.994160199291454	0.987446870050352	0.793755306652163	0.797682511231731	0.791913333532211	0.998187320583986	0.998083071148666	0.998251650236879	0.998016589084614	0.780471733214705
0.999182430983382	0.999487951148063	0.992641371995854	0.994480015425228	0.987675630039704	0.790883501415157	0.795145973076694	0.788967545650807	0.998482761083589	0.99838675019092	0.998141845660376	0.998382513759149	0.77852123109906
0.9994755623473	0.999421579423226	0.99256151432589	0.994413696521843	0.98777783267552	0.793567102620575	0.797534290387993	0.791814375676576	0.99831864619951	0.998437437758368	0.998080924836392	0.998075647883504	0.780301934323568
0.999301391990927	0.999485002688111	0.992552479404234	0.994304983225179	0.987637548712044	0.794084317741156	0.798396957688452	0.792280425021052	0.998163408654018	0.998103644064276	0.998145874255387	0.997912140855408	0.781477168834853
0.999353850271642	0.999542535185763	0.992358982893682	0.994223438584172	0.987263930571408	0.792600488898565	0.797066716393667	0.790829108895332	0.99845139008619	0.998393320869303	0.99845553169166	0.9977917126533	0.780383957115895
0.999035908154275	0.99933042362143	0.992545978507405	0.99434242017953	0.98763306641711	0.794391474354739	0.798498977454561	0.792588215208705	0.998032515095592	0.997483786140453	0.998143328514727	0.998117443581161	0.781423017706684
0.998782443841827	0.9994715520682	0.992491507040773	0.994179460595687	0.987333698876164	0.791694030646468	0.795806376828215	0.78985550316478	0.99805562193841	0.998134288543614	0.99808711457923	0.997888275342875	0.778817899093908
0.999291454979626	0.999242856367648	0.99264677988085	0.994437188906587	0.98753453531163	0.792726175856665	0.797312079701167	0.790888014301811	0.998332809511373	0.998164682087228	0.998282314212728	0.998280929442598	0.781016130123674
0.99926326295388	0.999724905523255	0.992578738496661	0.994364482143363	0.987371913453015	0.792299804065288	0.796760050016233	0.790467823236762	0.99839620654604	0.998435342107968	0.998252398239162	0.998292596234417	0.780241746658443
0.998863156234365	0.99955627466136	0.99259887403639	0.99431568668105	0.987519189587242	0.791190542066963	0.79520881848845	0.78921297379576	0.998131530955493	0.998061887698476	0.998025855876167	0.998039997321915	0.778430835587753
0.99960766800603	0.99944425295932	0.99256209591155	0.994379791467463	0.987749269852536	0.792832734712357	0.796663582094442	0.79112046878738	0.997971404641044	0.998095133047484	0.99814172273962	0.99797341338806	0.779588257324433
0.999241179823755	0.999673506985422	0.992582598858616	0.99426646738598	0.987459697846542	0.792983092972053	0.797293014099707	0.791144587988038	0.998317580100593	0.998230653654948	0.998239148560563	0.99818439314128	0.780640525804271
0.999555000082915	0.999425653310618	0.992447503293073	0.994253271221594	0.987319455453906	0.789656964302541	0.794292756176314	0.787753374412042	0.998524619105523	0.99848799755295	0.998579975527876	0.998306832325404	0.77836385159943
0.999247242147814	0.999684742788261	0.992535529669293	0.994507859007817	0.98786415564586	0.793979418976346	0.798176012083655	0.792227369034912	0.998617067277337	0.998612366863423	0.998606978005743	0.998053195266399	0.781094272160911
0.99958236889185	0.999529662761367	0.99226382659956	0.994231606889864	0.987206405332454	0.792171906847833	0.795987029803693	0.79032691905988	0.998325145909796	0.99833762522387	0.998412355355037	0.998229397705627	0.778389391185122
0.999350659624508	0.999675309196494	0.99240572749934	0.994129335602308	0.987225341660044	0.792810867278416	0.797130120485653	0.790985685711408	0.99793396967998	0.99813036695048	0.99808172098643	0.998094115128952	0.780398229310232
0.999120060619105	0.99943973971593	0.992560175188788	0.994482548318915	0.987884792362875	0.79229433732173	0.796451924450094	0.79043887552854	0.998311178533782	0.998405754153318	0.998476018697693	0.998235850763917	0.779517295167045
0.999494976287066	0.99959501979533	0.99258608546997	0.994645990905965	0.987913678305392	0.794127072806691	0.798341249287817	0.79239106348454	0.998380276168388	0.998528496969698	0.99835430404418	0.998136033244062	0.781077623643263
0.999332009961527	0.999529137622672	0.992383122232018	0.993834203688616	0.98720172684175	0.793571412833959	0.797583687029549	0.791778131217332	0.998058636394723	0.998097909294644	0.997999735934183	0.997719498889755	0.780420039734334
0.999317201073342	0.999653854615323	0.99265192185816	0.994339792318293	0.987668658971532	0.792795073511426	0.796790851529786	0.790995620145648	0.99789869065165	0.9979728716278	0.998004624525629	0.998006700124634	0.779594541054709
0.999059858761085	0.999470909714513	0.99264260112535	0.994461412585144	0.987802527312363	0.791821289704885	0.795878082737748	0.789935722673064	0.9984490690689	0.998378896876021	0.99833176880984	0.998061862578194	0.778997220451204
0.999559266280822	0.999621740467413	0.99251287420945	0.994412375641337	0.987733900388428	0.794260846892067	0.798341611715615	0.792511561693151	0.998388452802514	0.998234532047498	0.997955556507674	0.998215935452797	0.781024688403404
0.99865951918905	0.999062143740016	0.992754340289156	0.9946825139466	0.988190228803906	0.794644595925042	0.798480841264829	0.792842674455048	0.997995964536452	0.998360686021742	0.998190184552147	0.998113794395472	0.781164262053755
0.99891909150723	0.999525796221808	0.992428912988876	0.99431442552408	0.987542130430293	0.79381159747088	0.797740079290906	0.792056121854169	0.998408890504738	0.998283438092936	0.998301050062944	0.997980483662558	0.780580335505519
0.999350822757435	0.999636612039821	0.992568542145588	0.994480516120684	0.987679981212573	0.791652996453681	0.796113970893979	0.789738514067502	0.99855186574058	0.998555796644066	0.9984321324919	0.99832845919713	0.779735290818524
0.999564057143079	0.9996238419617	0.992600139896795	0.994268881428686	0.987768890115794	0.791732413101625	0.79558557079207	0.789857030944165	0.998165586032174	0.998139161148479	0.998107654147996	0.998132798663315	0.778803689664263
0.999542405402153	0.999634790851896	0.992705626741863	0.99458013354313	0.987351804571958	0.790922401256205	0.795702594967058	0.789076597704902	0.998549761222901	0.998544520484552	0.998520381231824	0.998212833108324	0.77983314952198
0.999389184700537	0.999727828316865	0.992453512272477	0.994503587893259	0.987353197779242	0.792331611063144	0.796519384919257	0.790542909687316	0.99847597240131	0.998473613789143	0.998376881064976	0.998308735882636	0.77950995363453
0.999448585442022	0.999704398143077	0.992344099731583	0.994127597799172	0.987158993316744	0.794242261490933	0.798106036966255	0.792458149206222	0.998071440486368	0.99813822345834	0.998188994461955	0.997960245821436	0.780673694540073
0.99888900131806	0.999620520431145	0.99252373835147	0.994223351320154	0.987491167711822	0.790231987687143	0.794704198196964	0.788391690545871	0.998248536396669	0.998144904011818	0.998065062024568	0.998068948793368	0.77833567084948
0.999020450277656	0.999636125232913	0.992530228737765	0.99434774220788	0.987775293177047	0.790397758433732	0.794644533600688	0.788517920512145	0.998309927999086	0.99832176593563	0.998354567032477	0.998058039301505	0.778147948535595
0.999252674990786	0.9995887279583	0.992357735488722	0.994221527156023	0.986993574062234	0.791773108415736	0.796262724260456	0.790039453235463	0.998188564370855	0.99839863220513	0.99843154087992	0.998053248413948	0.779871671200868
0.999496054548934	0.999243049695172	0.992619944228872	0.994514981092766	0.987668898038724	0.794972177222953	0.798885563173758	0.793235155486067	0.99846946727589	0.998155521883962	0.998010147965056	0.998308189946626	0.781454974174065
0.999070822407577	0.999592132620788	0.992621663260921	0.994494296986936	0.987851586573266	0.793957569252272	0.798198384613633	0.792117660790277	0.998263425543716	0.998246865129816	0.99826612244805	0.997840366477413	0.78118948074095
0.999349541009615	0.999750681990858	0.992541256817793	0.994450774918062	0.98766887602076	0.79050755045986	0.794919929598476	0.78872671195445	0.998324792680024	0.998247785825942	0.998284807713492	0.998312471072395	0.77837176389157
0.999208593830336	0.999454401625553	0.992508326667903	0.994292656022536	0.987437526496252	0.79293553999407	0.797076832100169	0.791034695687456	0.99805175512082	0.998221695270995	0.99809427906017	0.99798849515893	0.780072470446256
0.999317033013953	0.999495904193146	0.99253232797408	0.994323667720482	0.987367161902653	0.792993833478422	0.797656206461452	0.791090691689103	0.9983311365211	0.998348180056892	0.998455295519725	0.99815507289831	0.781337243445508
0.999260991993978	0.999463919838042	0.992529236169757	0.994116039840796	0.987357335372892	0.791297650103128	0.7954175174825	0.789462300509705	0.99808270318485	0.998251415920785	0.998159300616216	0.998130466122903	0.778835563352316
0.999024058163506	0.999508253031612	0.99277678531576	0.994639980482783	0.988046629190665	0.79319629064174	0.797314162047732	0.791399034988263	0.998395272400696	0.998334260509502	0.998390846703626	0.9983619976195	0.780432449060208
0.99953178104707	0.99964569905064	0.992551284309526	0.994465045681218	0.98757187532942	0.791387051262892	0.795902176043819	0.789530228440671	0.998432669640442	0.998416785386737	0.99852035995827	0.99833194337407	0.77951671189329
0.99954275065599	0.999513832529432	0.99253164006294	0.994314814560119	0.987569046008003	0.792985641734075	0.797196707896254	0.79119854808212	0.998253998855535	0.998301936947406	0.998358160595546	0.99797809913027	0.780096818916909
0.99943707282044	0.999449885467005	0.992488780510616	0.994392630656064	0.987385390477616	0.79193330850774	0.79618121008765	0.790080004560677	0.998371271752255	0.998140017057412	0.9983169052811	0.99829162724613	0.779683256003484
0.9989905228617	0.999667416252433	0.992342061222584	0.99402241967557	0.987447989034308	0.793790368170055	0.797555616338736	0.792052085583273	0.998013530191582	0.998130038195674	0.997933480432794	0.997777682345738	0.780008476436606
0.999474484500463	0.99958721527288	0.992613602674265	0.99444031434558	0.987528390006622	0.79267252707192	0.796794393927864	0.790853646741985	0.99844614171745	0.9982845925926	0.998084557527906	0.998343023258367	0.780265011899575
0.999369810517781	0.999421737244196	0.99253941520729	0.99418633762754	0.987355367685632	0.7927581509143	0.797002949089283	0.790913988077564	0.997929520564427	0.998086195259897	0.9980865313633	0.99796008007724	0.779843243584193
0.999447816246963	0.999580465665342	0.9923977665802	0.994118764957758	0.987370798747915	0.790599874900738	0.794852231250597	0.788876898063257	0.998479827661629	0.9985467356598	0.998440025292492	0.99805344788356	0.778444322147772
0.9992646796711	0.999553641191504	0.992542967966274	0.994507261612652	0.987771793825594	0.793286916767817	0.797460885908027	0.791535801465225	0.998322099785116	0.998424717618975	0.99849229034095	0.998151321634685	0.780444672648388
0.999505209535884	0.999523059580787	0.992449433539282	0.99429217303698	0.987602022701629	0.793656601405426	0.798059953670537	0.791821085145674	0.998472618281616	0.998609847567705	0.998501341184258	0.998085571719444	0.781329761914786
0.999510926645422	0.999503645853334	0.9924440795421	0.994375962829646	0.987469590050974	0.793331743814785	0.797467919469784	0.791557108237058	0.998375191942644	0.998490316715715	0.998498465035708	0.998188447036797	0.780507774176786
0.998737860077673	0.999709950240036	0.992142098760396	0.99336204633028	0.986351134487455	0.792070194143114	0.7963225017983	0.790323054769668	0.99728680967506	0.997468476154834	0.99756534235467	0.997635034047929	0.779360507081274
0.99913318250149	0.9994966493032	0.992729981878149	0.994566743957645	0.987750857475979	0.79181669333648	0.796381222488528	0.78992902047128	0.998438239526374	0.998424480468765	0.998466159573718	0.998332164368402	0.780095037476642
0.999589324030915	0.999711559370366	0.992507084595183	0.994356436000175	0.987740385326005	0.795433633100049	0.799173923241739	0.793795042239392	0.9985022482666	0.998358903438503	0.998126306842797	0.998142995310851	0.781580882343944
0.99955702515504	0.999635816825455	0.992298245565767	0.993891471757733	0.986387381306792	0.789492623552995	0.794245100076277	0.78759925863662	0.997657455610772	0.997842095883172	0.997686471864628	0.997834406032455	0.778137830141779
0.999554063944278	0.999727676500977	0.992378972451565	0.994336752737955	0.987163512982238	0.792210969585808	0.796730647682106	0.790437172250144	0.998625049759793	0.998648464755166	0.99853667507767	0.998305448140276	0.779873471585838
0.99943161683618	0.999538151544275	0.99262678286084	0.994381225266517	0.987349010977182	0.789129165606114	0.793518921034992	0.787287842718106	0.99810303303642	0.99819251126538	0.99818357103808	0.998104562924598	0.777158739801334
0.999563019550904	0.999543435173915	0.992638024277614	0.994476738146974	0.987753345965372	0.792979821263263	0.796953049175651	0.791148656721966	0.998345386821046	0.998217731618968	0.998303778787047	0.99824731564706	0.779770149214987
0.99923446339154	0.999645034354149	0.992409497551153	0.994325728765746	0.987230176856897	0.793294801590582	0.79772261187361	0.791574803956749	0.998434153197975	0.998377392330945	0.998434977033071	0.998173481124231	0.780887571594
0.999214719664635	0.999674175001986	0.99256955025875	0.994417161829057	0.987439018063796	0.792561389106324	0.797043853463493	0.790729793662292	0.998613553109951	0.998682444794075	0.99859207433337	0.998357518431224	0.780680614588988
0.999337330555057	0.999634462278541	0.992445479638169	0.9941753867045	0.987415699984318	0.792548367411603	0.797059443039703	0.790655080432248	0.998398259558038	0.998283987239527	0.998300117474796	0.998104779938678	0.780353199540757
0.999120740670257	0.999500083233493	0.99238097377454	0.993972937261906	0.986909351298796	0.791817990893482	0.796237250538242	0.789992979850667	0.99800425763341	0.998002379377245	0.997890934836377	0.997925226651873	0.779530796559033
0.999364030969102	0.999572800226733	0.992502552778572	0.994323856405453	0.987893806377513	0.795634369626969	0.79903156386355	0.793924416624411	0.998087356730178	0.998108377306602	0.99798203559889	0.998151939320724	0.78101751337958
0.99933582813169	0.999438637685356	0.992509574917274	0.994242632399475	0.987456087746137	0.791985481842454	0.796652884842525	0.790152974484687	0.99837845087228	0.998279925061574	0.99829622566948	0.997995936272667	0.780045350848287
0.999183625336887	0.99956103360528	0.9924612552591	0.99419634702272	0.987534736419685	0.792527987951304	0.79676251610087	0.790761959739554	0.998396669333483	0.99860445103818	0.998564257857052	0.99794156787577	0.779997461300455
0.999418675005825	0.999586977998914	0.992401492689149	0.994192116444225	0.987125312566748	0.791558820769158	0.796043859772501	0.78980985524518	0.998434450934495	0.99823164367419	0.99849037843406	0.998296716599975	0.779608811900532
0.99868390549928	0.99960405368518	0.99228260069156	0.994111705927918	0.98739950230026	0.794769833747946	0.798833493657917	0.793106320580448	0.998272412142538	0.998329863774376	0.99838669047081	0.997953744166974	0.781476076160023
0.99917400510604	0.999518605671216	0.992611316259202	0.99425388877541	0.987441986806	0.792751608449612	0.796744100131283	0.790947943944724	0.998235127462692	0.998216397767758	0.998029911056577	0.998124267162732	0.779732945973681
0.999596489856657	0.999625271195413	0.992505575487029	0.994404783756879	0.987491406763792	0.793211138863356	0.797254377114853	0.791422414644058	0.998329022804574	0.998269736218204	0.998269514796648	0.998090767853816	0.779997360676889
0.999313685285097	0.999460220434408	0.992641601444683	0.994627879828196	0.987823215511472	0.791479826100205	0.795840789584966	0.789604522303661	0.998380806328987	0.998520171428305	0.998421023763685	0.998338912682374	0.779526582814476
0.998784067037746	0.999174009082364	0.99258278011426	0.994480424537348	0.987706110774502	0.792102129368443	0.796213652221545	0.790261884932398	0.998445712093807	0.998467134852574	0.998364149861311	0.99844985673757	0.77912048473155
0.999441187042572	0.999644625322287	0.992485336951064	0.994214099894851	0.987218090838728	0.790391249504373	0.794864376250638	0.788517998742122	0.998220655554365	0.998231509115516	0.998210425316905	0.99801280637326	0.778420045282698
0.99962478769615	0.999154207752507	0.992656914649678	0.994608429190142	0.987816634689544	0.791726163733074	0.796210664290124	0.789948781872142	0.9986361287723	0.998548668883453	0.998537312935941	0.99830549765413	0.779663185138689
0.999628188775882	0.999647690831346	0.99261245774477	0.994340745708793	0.98717512617682	0.790533146771465	0.794922387770479	0.788692736195466	0.998169906219087	0.998187908692145	0.997955961621465	0.99823551259854	0.778549827203092
0.999479738799176	0.99952448761765	0.99242071066518	0.99397055655262	0.98715242377497	0.790649875035348	0.79526812910301	0.788808768299777	0.998256248635238	0.99818108959359	0.998207805714418	0.998079127096697	0.77901769480002
0.999376363908287	0.999175800550376	0.992390379699703	0.993991090913684	0.987391045095684	0.793499143757865	0.797735454796907	0.7916633201119	0.998221584884584	0.998275889790715	0.99826967902236	0.997872349720918	0.781194167762907
0.999238702312411	0.999063638751502	0.992514042453585	0.994486455803281	0.987116960602081	0.791637055530977	0.79633000224654	0.789858811046479	0.998193577350215	0.998588281353668	0.998595421995785	0.998321720897467	0.780051771189785
0.9992452909612	0.999732575447246	0.992214248983302	0.994034662850455	0.986851491603812	0.790614282263988	0.795319928299708	0.788882541645094	0.998584022867166	0.998603730154303	0.998574071310314	0.99822337262799	0.778900283891858
0.999347849868665	0.9995005253636	0.992455269451427	0.994293470419163	0.987124155343733	0.790976141687768	0.795470152336527	0.789153521866699	0.998018446707633	0.997961129175567	0.997873846887848	0.9971818147066	0.77915580294736
0.99946054601887	0.99925999662662	0.99274652702241	0.994668813163393	0.98787918071645	0.794738609068022	0.798802165158933	0.792948178350352	0.99839964459269	0.998286897106206	0.99816830434171	0.998249676134819	0.78178388007011
0.999358814677665	0.999646843233372	0.992621060867937	0.994418657305912	0.987777736940978	0.792564144541399	0.796830623914335	0.790734096111965	0.998383256882007	0.998423388701693	0.998367671263608	0.99825660580031	0.780364918821625
0.999606298537093	0.999428525051096	0.99248844745402	0.994222261769194	0.987507981409565	0.792641460066098	0.796618450956055	0.790865978200374	0.998173581869293	0.99821743082705	0.998248574543514	0.997961425583816	0.7796224127732
0.99934752984781	0.999375759043883	0.992505858279337	0.994321379114539	0.987403413768706	0.792106620613023	0.796445113914423	0.79031886579034	0.998355503533928	0.998448479052162	0.998297946264962	0.998114173052172	0.779772400484806
0.998938861746613	0.999700116612038	0.992387289268153	0.994236406881043	0.98742257144169	0.793312084287199	0.797284053476079	0.791495585386887	0.998131952585557	0.997915401188835	0.99806996275713	0.9972934340022	0.780063440864765
0.999142199305479	0.99957869952449	0.992709856940567	0.994409944883296	0.987679491769895	0.790872842746385	0.795279098513818	0.7891254674239	0.99845884026003	0.998290762367985	0.99786763392764	0.998200684228279	0.778820167586994
0.99930780794534	0.999550396345585	0.99229927870599	0.994300317344455	0.987014710631145	0.792337203075357	0.796744971893216	0.790502052459037	0.998335820344783	0.99823713347118	0.99822969033671	0.998248562263631	0.780268998963453
0.999567103840344	0.999425799148484	0.992555249335272	0.99433063448843	0.987219107568078	0.792738741420324	0.797114382634202	0.790887643304257	0.997995686356213	0.998324037799856	0.99818476998907	0.99811106990847	0.78044672925847
0.999464598059073	0.9996929614603	0.992782018684425	0.99468198260906	0.98816013217837	0.794104133533922	0.797940313231944	0.792204656954482	0.998261886257908	0.998290676270692	0.998268804076826	0.998344105981786	0.78073487988722
0.998592707278794	0.99922431128323	0.992485353392834	0.994420998539642	0.987529465730443	0.793030469047237	0.797454200613849	0.791175101432533	0.998534362506096	0.998582488435194	0.998494954747844	0.99815650543786	0.780905763395485
0.999557132254556	0.999716185527742	0.992415142382071	0.994106936663834	0.987291586655998	0.794170122593433	0.798111725680222	0.792368455419818	0.998223910417148	0.99817065345321	0.998232379541107	0.997890603024718	0.780855310213305
0.998565762259273	0.99945470357931	0.992670987918452	0.994424920348848	0.987845135054564	0.791077031604262	0.795410409926182	0.789198032631857	0.99857570146095	0.998410919233227	0.99857534622053	0.99835532832599	0.778934490546208
0.998958445548047	0.999522574425194	0.992404929107502	0.994081573055395	0.987067149808434	0.79264304176135	0.796827788727306	0.790864607357668	0.998152835939921	0.998174045849016	0.99813326911746	0.997898954492886	0.779870804120425
0.999345706447592	0.999563673595658	0.992783346700243	0.9944957239883	0.987895576770732	0.793960981886628	0.798078717477746	0.792077252549964	0.998270780725902	0.998160409126961	0.998019866390562	0.997995318664793	0.781049958476878
0.99934360144859	0.999320596906118	0.992582210209373	0.99436207216066	0.987457877256318	0.790377539763635	0.794972944890326	0.788431275805133	0.99838674067252	0.99834458002881	0.99838220007354	0.99830485249433	0.778950335830162
0.999492991952574	0.999339592731093	0.992545237116184	0.994444599493395	0.98765343094129	0.79417168055947	0.798490237009266	0.792350535462446	0.99841891983077	0.998394107520592	0.998433130367678	0.998139129534738	0.781746816654246
0.99950427820469	0.999429295990182	0.992487496868047	0.99415861468285	0.987309114724861	0.78967762038593	0.793837125812181	0.787810466811604	0.99796146174172	0.998103182650677	0.997967382093694	0.997890740917148	0.777091439859553
0.99940747424281	0.999567283162745	0.992559366746478	0.994383722610285	0.987581562959053	0.794123532420983	0.798436389827138	0.792316426212045	0.998301339575846	0.99825415010578	0.998359758065552	0.99815420088411	0.781546564269784
0.999548866138256	0.999357176192663	0.992362443380114	0.99420884726124	0.987314232501448	0.793304116221162	0.797330126619693	0.791509413649601	0.998142119442164	0.99812443437143	0.99801077078722	0.997983611979034	0.78009515188037
0.999146485636813	0.99935178308529	0.992645697928986	0.994466346899094	0.98769445722258	0.795105072622272	0.799239204852902	0.793264791584379	0.998569898751478	0.998493259982198	0.998477865827565	0.99813984120979	0.782312443504727
0.999382930097876	0.999400763234822	0.992585626470305	0.994375833697254	0.987593841637536	0.792841401873909	0.796951436489224	0.791006472891322	0.998212363165588	0.998229798428866	0.998248108717186	0.99819751924373	0.780120916019547
0.999332334129647	0.99960911474789	0.992583738878014	0.994483067150805	0.987779417822832	0.793598341286777	0.797629633635807	0.79179948353436	0.998338699585207	0.99827757874344	0.998457967328408	0.998188023436683	0.780491184256858
0.999647529956218	0.99958988443483	0.99242986752591	0.99439423391884	0.98760337955936	0.794383795222508	0.798260616459777	0.792643955664846	0.998319972484553	0.99827572577353	0.99830051555221	0.998056586061441	0.780731687740884
0.99960778317807	0.999529215537625	0.992603944137702	0.99444509949931	0.987832536871133	0.793359545879573	0.797195852005635	0.791524928720626	0.998374566744077	0.998365116950718	0.998269746836545	0.9982301629564	0.780034896456117
0.999270486828229	0.99948897557098	0.992603237437485	0.994474426767327	0.98784847460554	0.79344307064217	0.79756485094145	0.79168231060434	0.998470066863222	0.99833328552391	0.99825441758548	0.998371330707652	0.78028278346266
0.99935628915877	0.999400011225514	0.992385288056475	0.994305223306775	0.987387081085573	0.792202819606371	0.796840458422603	0.790452726186342	0.998357048752005	0.998317055231634	0.99843175922732	0.998271554151705	0.780258314868883
0.999143173802967	0.999504230211967	0.99233414823851	0.994173300391722	0.986790478486558	0.792071628471487	0.796812959798661	0.790316409363247	0.998232445201533	0.998268109506518	0.998028146173388	0.997923416222676	0.780302140945608
0.998645906974553	0.99947339064414	0.992460651713456	0.994357068122207	0.987330538328376	0.793532846746913	0.797685459157147	0.791781431409958	0.998162414203435	0.99832988060913	0.998195525731902	0.998198080245102	0.780783567284213
0.998914461138793	0.999570670643328	0.992485492422713	0.994229869901337	0.987546169927724	0.789661678453114	0.793940542746136	0.787759455214877	0.998356292391357	0.998255176887228	0.998275509449363	0.998253095249618	0.777844629370988
0.999277090179245	0.999490407911414	0.992664096134804	0.994360332069106	0.987794710170238	0.79420909576128	0.798087901457867	0.792399057521248	0.99819121723238	0.998078122115837	0.998188660772899	0.998171404731658	0.780841959940828
0.998806601904082	0.99953748858991	0.992459817068568	0.99439024872662	0.987699413219463	0.794148915132662	0.79824267460919	0.79233760562489	0.998616272872608	0.998496439240833	0.998705324020265	0.998504278177338	0.78097132378754
0.999383725590056	0.99958169223048	0.992372319010176	0.994292450681153	0.987056680933627	0.791348715814648	0.79571426283874	0.789529360338433	0.998362241590752	0.99830939355781	0.998326053503453	0.998315864826605	0.779173624219061
0.99930501329088	0.9995632774706	0.992335438117477	0.99430237119781	0.98744150274299	0.793521376942091	0.797697275892421	0.791765438750675	0.998381008711902	0.998428981702237	0.998516765927387	0.99819441777464	0.780155836088027
0.999126915611704	0.999581884202563	0.99257623472982	0.994345013522063	0.987240426302893	0.794713906779489	0.798754615725466	0.792994685594208	0.998428041921506	0.998351746045907	0.998118374623307	0.998427149946048	0.78172305292035
0.999414920878747	0.999401287869986	0.992258449672406	0.99421800130796	0.986908016978548	0.792963399063364	0.797028804150833	0.791195105475756	0.998042295239978	0.998225189006967	0.99814872568584	0.998095924746586	0.77986511917238
0.999538308855539	0.99965255288392	0.992615683065667	0.994427842422123	0.9878317295686	0.791102600734244	0.795253206219934	0.789244034443457	0.99826793373444	0.99828415415355	0.998278816888715	0.998166375723264	0.778708480000433
0.999313310539857	0.999560743026342	0.992602220172784	0.994676207800778	0.987995522632258	0.794715368748214	0.798660599004381	0.792914325965178	0.99855894787736	0.99856595051851	0.998536526504115	0.998332737698054	0.781455888035136
0.99937990768096	0.99956238223819	0.992463748170354	0.994028469559233	0.98695841399597	0.792170124568558	0.796584566617983	0.790367408936208	0.997978057983929	0.997987637652636	0.998208755146067	0.99799166616724	0.780129153483758
0.99934419761321	0.999410752165076	0.99253911331953	0.994331395319675	0.987501904927274	0.789598719965062	0.794169009620602	0.787683956202666	0.998358418557547	0.997993824710197	0.9985243132611	0.997957273516108	0.778033461974687
0.99962489750899	0.99947681401113	0.99251276687821	0.994091833021729	0.987202932629823	0.792699087558893	0.79676326757636	0.790867219430837	0.998007919593055	0.997944379170271	0.998089242989806	0.998019705227453	0.77975082051819
0.999189185452869	0.999419672886923	0.992470554803547	0.994336404345154	0.987653071646605	0.793692734697094	0.797542673378912	0.791988527714755	0.99848417903976	0.998460911251094	0.998449766920153	0.998231460706345	0.780250141148697
0.999599440012293	0.999672219835504	0.992549908439475	0.994417759058544	0.98744506156599	0.793861184649332	0.798468724408586	0.791996800242586	0.99835614906795	0.998376205367402	0.998182898030148	0.99817534118555	0.782161567816698
0.999430440860133	0.999596867782788	0.992515593222482	0.99430965862121	0.987212230043511	0.790152935756716	0.794718723474045	0.788372689611178	0.998414901560143	0.998096291635553	0.998300608418216	0.998132634746832	0.778463279472534
0.999369368590793	0.999349862827552	0.992393520965725	0.994344892377683	0.987261422716196	0.79301966397565	0.797441195104776	0.791307916060567	0.998337689041946	0.998140042078915	0.99832107020431	0.99834635428307	0.780668543915345
0.999448108968995	0.999515501597372	0.992599748960787	0.994547650639304	0.987660579591085	0.791247818830032	0.795330869805246	0.78944613612342	0.998160865961806	0.998244908803797	0.99783077605433	0.997823262965637	0.778765423748849
0.999003973723292	0.999638963302558	0.992555221656193	0.994380633192801	0.98735839296356	0.79262213810826	0.797036758703775	0.790691269655876	0.998279464413753	0.998399322021146	0.998306307816602	0.997978101770994	0.780895218379537
0.999480118062734	0.999495805069335	0.992207863966991	0.994030582079108	0.986972133639408	0.79174984186584	0.79599391158131	0.789928267130036	0.998093306726097	0.998230992912714	0.998120405470808	0.998037059113395	0.779208520224235
0.99965839158079	0.999691938296144	0.992663574570196	0.994540834520738	0.987898168810952	0.79268358789435	0.796979999208219	0.790824633637834	0.998533657964438	0.998438010844705	0.998459940521188	0.99818002154185	0.780496788347023
0.999561584390336	0.99957740324181	0.992427023885667	0.994424604622898	0.98747519378745	0.792780353568094	0.796875743229504	0.790985741966255	0.99814756361152	0.998088384049534	0.998456972595322	0.998027886052289	0.779927762812811
0.99933370010648	0.999572786544147	0.992750179009587	0.994502916253118	0.987949786988077	0.793507457186565	0.797394430931985	0.791664162034652	0.998177180474936	0.998209921243958	0.99822283563076	0.998164931785263	0.780438615159131
0.999403686813094	0.999554142547208	0.99245132246229	0.994383977408888	0.987601947501714	0.794683154398927	0.798792475523077	0.792881086383478	0.998311333020342	0.998369471141798	0.998392734966686	0.998132540250206	0.781525849961816
0.999418843967436	0.999531680889476	0.992431488290906	0.99407490579816	0.987366426276737	0.792763576685151	0.796745260492994	0.790964699824088	0.998070798732836	0.997956333802884	0.997891756575314	0.998038067173725	0.779439697289814
0.99913649672319	0.999532538545487	0.992306375683526	0.99419227379059	0.98703394458901	0.793714553762343	0.798003771220245	0.791846259115306	0.998290646351854	0.998357395691593	0.998323815361548	0.998205828017836	0.781371883841573
0.999356470558326	0.999409155995418	0.992170459145783	0.993770078834334	0.986690295040936	0.791392719721486	0.795800972291993	0.789550483072794	0.998296000574393	0.998298387243034	0.998307573489308	0.998051068321337	0.779477707056814
0.99889825028894	0.999658242115555	0.992266593556077	0.994099299719378	0.986639499833333	0.791429337440923	0.796009145808955	0.789635972987192	0.99813527236227	0.99818151804765	0.998168722011197	0.99800942748686	0.779480347508459
0.999525978664052	0.999506058039914	0.992626282464007	0.994346375432721	0.98761121243229	0.79299003649017	0.797191834112867	0.791125684602653	0.99834475642962	0.9983022788782	0.998396253279475	0.998238272443265	0.780653922244877
0.999439405097494	0.999567210623001	0.992676642982605	0.9944975363519	0.987937464222598	0.792937761123857	0.796623242510788	0.791144443060408	0.998340130586847	0.99830099529911	0.998153997976327	0.998170593565067	0.779305536858528
0.999547928037243	0.999364419249522	0.992537762552297	0.99435756627205	0.987641191621684	0.7940393532703	0.797766655008265	0.792235334830523	0.998247821658691	0.99813786197042	0.998109738229558	0.998111629846314	0.780220148765719
0.998592509409777	0.999468888623754	0.992446094891247	0.994199798025598	0.987082338046617	0.794256760045833	0.798412493374486	0.792482926292834	0.998236973724157	0.9982072374541	0.99815222903021	0.997985352091822	0.781287243512944
0.999571611228086	0.999625013027511	0.992603774496896	0.99457456001888	0.98781359365638	0.793417929550813	0.797636650799336	0.79166325607157	0.99852398317958	0.9985188662215	0.998543452191162	0.99836787184002	0.780698176151623
0.99937455266358	0.999344924556574	0.99260315456068	0.994484377483198	0.987747376459776	0.792860957563866	0.79713985282369	0.7909720098066	0.998367901375004	0.9983721030589	0.998323524036676	0.99824102778404	0.780282865085616
0.999351895651708	0.999720574609103	0.992285068614728	0.993965213119503	0.987268600235013	0.79262110369966	0.796741573051022	0.790924167381656	0.99819369807546	0.998101304823815	0.998092881110327	0.997904337006564	0.779506396201041
0.99948005345828	0.999551065081494	0.992435664191886	0.994176489625542	0.987199080026954	0.791270269438526	0.795559109970254	0.789405452610743	0.99834470986572	0.99832524172326	0.998337632474276	0.9979556684716	0.77882685132989
0.999540487434632	0.999612715495213	0.992496230501472	0.994361310419524	0.987353180001174	0.790900221273393	0.795405152143465	0.78909334816534	0.998339021935434	0.998249540180614	0.99849532082652	0.998158120837467	0.779106990331242
0.999349175165292	0.999549937175285	0.992317127850404	0.99410507514701	0.986984699517268	0.79201188976789	0.796266423859056	0.79020045268273	0.998240355607075	0.998198947182445	0.99809939368657	0.998152212176142	0.779603190003223
0.99932135486169	0.99964553212721	0.992490486824416	0.994403176221785	0.987787767231937	0.793548385254818	0.797779691746068	0.791720692607753	0.998652353496852	0.998561674556503	0.998636430779866	0.99840331149527	0.780695427895065
0.999395917965956	0.999647101572728	0.992542072461907	0.994563643082782	0.98771853031812	0.793318345844506	0.797692952743134	0.79160757315774	0.99846836671556	0.998438199271346	0.99851472035908	0.998327868363877	0.78083269798552
0.999078631202612	0.9995558563742	0.99257851363913	0.99448957733876	0.987756525896576	0.792758057007191	0.797032561657359	0.790895735434917	0.99835363603568	0.998464401521405	0.998499411769704	0.998326929375317	0.780406389208854
0.999254159968658	0.999541641871676	0.992347786743795	0.99438441362503	0.9874013415078	0.792442242794722	0.796416155734971	0.790607304291326	0.998520372089965	0.998344149780214	0.998498288622272	0.998293450762378	0.779494781290766
0.999158743676967	0.999346383557302	0.992682251702246	0.9943835100463	0.98744550651664	0.791820594463046	0.796351522742057	0.789984836209442	0.998246358458113	0.998087927558743	0.998079578133206	0.99783263149819	0.779904050430723
0.99941920295309	0.99945315748621	0.992637718699943	0.994449111514763	0.987973228858376	0.795963806618993	0.799473872022823	0.794251876411736	0.99809821471425	0.997935094012634	0.998079567873398	0.998058433939305	0.781536145071504
0.999456541705043	0.999658641853177	0.992685455621907	0.99470666441027	0.987934561650813	0.792343816342466	0.796651036138258	0.790566180186344	0.998534356277528	0.998545869736355	0.99857196348989	0.998408642018493	0.78022614421521
0.999357466381663	0.999634531553606	0.99238264275059	0.994072979325273	0.987417815829967	0.791965408917173	0.795529013664168	0.790223225722058	0.998233379191122	0.99814957226366	0.998143449885425	0.998077262141465	0.778500912917554
0.999439544053948	0.99963276026018	0.992597156665546	0.994563183680312	0.987682608035214	0.792807262201849	0.797110002163086	0.79098771221272	0.998385846276135	0.998513761685863	0.998151494157508	0.998200959613037	0.78026924581403
0.999215526816244	0.999585039706413	0.992661884031555	0.994347455605625	0.987595924281144	0.790520528059058	0.79530090671503	0.788588088806595	0.998535960397146	0.998502320454232	0.998452554051414	0.998233808946624	0.779180414493604
0.99899122441005	0.999615873024296	0.992506983235908	0.99444133149352	0.987842734343665	0.79301515479392	0.79721749707752	0.791185335297384	0.99851265216073	0.9985375985699	0.998399314275385	0.99828708704065	0.780437176809748
0.99944774255985	0.999492808950134	0.992729965636643	0.994723926226223	0.988166250670755	0.794808992114932	0.798676032706524	0.793025924681791	0.998370962641625	0.998442604610477	0.99820097582033	0.998209233175366	0.781367070399087
0.999033200901387	0.999519534133106	0.992698397013006	0.99458584280447	0.987929813805324	0.790694824318979	0.795300935174552	0.788805375515586	0.99846168147647	0.998359686648573	0.998459001784044	0.998215171856116	0.779155683793862
0.99962743057756	0.99963730066516	0.99268484113896	0.994521992133237	0.98779321863761	0.791080055859066	0.795315777247557	0.789194435565358	0.998384603209196	0.998421080866052	0.998490472999916	0.998359117815834	0.77898201291731
0.998925258967934	0.999721137423515	0.992521732569494	0.99434998251614	0.987535757072074	0.792832150535933	0.797005255680884	0.790990225335217	0.998401369907075	0.99834992493098	0.998298307135874	0.998217663587928	0.779903212565793
0.998616806152153	0.99923077999276	0.992689443776405	0.994379989033836	0.98753361909475	0.790384400870657	0.794714748471914	0.788405456656826	0.998088555254518	0.998109754581875	0.998049002231226	0.998084032236737	0.778613510888972
0.999653385028416	0.999236988420464	0.992345585924232	0.994071188469166	0.9870097216814	0.793544892176525	0.797618040198834	0.791717545431815	0.99798485412768	0.998141708346687	0.997942557065419	0.997729430588245	0.780449278957067
0.998976108713328	0.999492619534414	0.992386821331208	0.993955207647442	0.98678523250321	0.787852986499555	0.792169327644873	0.785996491640886	0.997994975420392	0.998015428747798	0.997938134307628	0.9979218454043	0.776131492942181
0.999574178455818	0.999348242133652	0.992619414992992	0.994621439625157	0.988150618648768	0.794717815231809	0.798647668039927	0.792946858956268	0.998601004591351	0.99846015749645	0.998418409496394	0.998169103939912	0.781192358336252
0.99927399518695	0.999685415968592	0.992347902829814	0.993942748058983	0.987212468089867	0.792766434884976	0.796796720319773	0.790946664040275	0.99796748018971	0.998175619716508	0.998016506778504	0.997872490677526	0.779873325331901
0.99886840897877	0.999492718476441	0.992444560069847	0.994176840008905	0.987360648970765	0.791801430945978	0.795414860973892	0.789905590954418	0.997965253125164	0.997981199347032	0.997963056820424	0.998054659907743	0.778266497982594
0.999186760450605	0.999400112675816	0.992560476659508	0.994133772136455	0.987789429979381	0.791817061599629	0.795809652413139	0.789941313001226	0.998125440905172	0.998080126767896	0.998243803259194	0.998064841955737	0.779094400709281
0.99915589218932	0.999544926203892	0.992442678098055	0.994258860533175	0.987475805123814	0.792577016601861	0.796958626894498	0.79074621549174	0.998314517514076	0.9983783859742	0.998207540137994	0.99790558875762	0.78033993164009
0.999136025938214	0.999402291321803	0.99266826458172	0.9946355680367	0.98762778879081	0.791021831561956	0.795279776427965	0.789090265007127	0.99839679267214	0.998477820409377	0.998485071075183	0.997849121878557	0.778842695911309
0.999241993190013	0.99960281750813	0.992466224277475	0.994494194963506	0.98743059322664	0.792106940603565	0.796430823506774	0.790266536914687	0.997919979115318	0.99834029960969	0.997843093559006	0.99832289643798	0.779991282055038
0.999182447849055	0.999584246878612	0.992434189558794	0.994132856958092	0.98731997806158	0.79323511540086	0.79745717695409	0.791422776254951	0.998180554731318	0.99809421765447	0.998096948704517	0.997993937184027	0.780456044248056
0.999081026033645	0.999664021679453	0.992633492293524	0.99450631777646	0.987605742434725	0.792693642912453	0.797312747381366	0.7908051208774	0.99841954074608	0.998379932909738	0.998585177092356	0.998172663196065	0.780597144245628
0.999251190390432	0.999616865129656	0.992594995091781	0.99424856591301	0.987234004528545	0.792215040448537	0.796686106156271	0.790297915410793	0.998128142893226	0.998210556999949	0.998073630575402	0.997959089147468	0.780197807210097
0.99937023828796	0.99972296467321	0.99241757958316	0.99425214925054	0.98714366804625	0.790592879877135	0.794973888990527	0.788781699460336	0.998450324928564	0.998238089904279	0.9983965380892	0.998258403687502	0.778508883597292
0.998684364554738	0.999578962787832	0.992506501859457	0.994131127839174	0.987560202648373	0.790843941343634	0.794658643348114	0.7890583628823	0.998156520620597	0.998225893500705	0.998025134236753	0.997918273911413	0.777908616893721
0.998403659031334	0.999719098854275	0.99240550120384	0.994039652708067	0.98718547612262	0.792070773797162	0.796406401103827	0.790232922119453	0.998048005614007	0.99814895774129	0.998249754882118	0.99790897093037	0.779744844496388
0.999122676083637	0.999378472251797	0.99249673424725	0.994351495433594	0.987657943694043	0.79385541216286	0.797947128135886	0.792064889423598	0.998340418950612	0.998400837163918	0.99841551602671	0.998235873114662	0.780854864159345
0.9989517773998	0.999574515803036	0.992519294875248	0.994448107120067	0.987556261315204	0.791445100416993	0.795953262875808	0.789611757771463	0.998432091103197	0.998318900511943	0.998213387958642	0.998307377153395	0.779687661358837
0.999640190807774	0.99958901733228	0.992539107367933	0.994431925765853	0.987802648328747	0.793358880327667	0.7974972159213	0.791519788591658	0.998489734986763	0.998482678144915	0.998504989960192	0.998132755524065	0.780517226509146
0.99927198501541	0.999795922966066	0.992268516877888	0.994296612870191	0.986754800829178	0.791184532619564	0.796012967869832	0.789430093167268	0.998396750343068	0.99841256855532	0.99840682142541	0.998201762912086	0.779602407099158
0.999153724934582	0.999419567152849	0.992586961202373	0.99448951168733	0.987579641511493	0.79426750326209	0.798544574397102	0.792489316494928	0.998444993045778	0.998288309802621	0.998344960516758	0.99821497136249	0.781615188398161
0.999624495326396	0.99969000693769	0.992559418679547	0.994421071597844	0.987550397970933	0.794881502146554	0.799249508163003	0.793094824058925	0.998357409126955	0.998353686989329	0.998386653362711	0.99838520287159	0.782349507955162
0.999473336755743	0.999163904669525	0.992545514317835	0.994495766665357	0.987434570549226	0.7928947755351	0.79717435954198	0.791092074030428	0.998377837896032	0.99838262399481	0.998214721019104	0.99812817647136	0.780373147352748
0.998758172847152	0.99945552287995	0.992700703166673	0.994605356658267	0.98814400460571	0.794113707611799	0.79830841929351	0.792321361144815	0.9984607848259	0.998445870007649	0.99858769295772	0.9982113562781	0.781013270829672
0.999448647380296	0.999337553687002	0.992353064553217	0.994079133577107	0.987077499384578	0.792067390779026	0.79644188354356	0.790218539413375	0.998215937032772	0.998255189294198	0.998312328657884	0.998053513407026	0.779533205893493
0.999207899956065	0.999195981914494	0.992569504033487	0.994048953376723	0.987418030237363	0.790960178196819	0.795353533264892	0.789095857917475	0.9980400764051	0.998069008885057	0.9980706752164	0.997928436940088	0.778869235372033
0.999559199611065	0.99953962950721	0.992723494271808	0.994680898211225	0.987997535381248	0.793804678457171	0.79854375411629	0.791894176196975	0.998733532647935	0.998609430081555	0.9986898905099	0.998089977173978	0.782395681230783
0.999543480041788	0.999625372965073	0.992521155131685	0.994391606616952	0.98745624463601	0.788677646580748	0.793071050503334	0.786816780385228	0.998501878697474	0.998488773459517	0.998512343448994	0.998279851587047	0.776878400705236
0.998926368510421	0.99950328338495	0.992487148119405	0.994329359955416	0.987730970403707	0.7926479689689	0.796540468297661	0.790909037848055	0.99830731457051	0.998297668966172	0.998336575079296	0.99817595468054	0.779337101368619
0.999501955526549	0.999350887177607	0.992593316658184	0.994324469459301	0.987608720153576	0.793437437660006	0.79756219204099	0.791633840910293	0.998205974027122	0.998190728005057	0.998145850651547	0.99824981465651	0.780838036389951
0.999421658683778	0.999475098722448	0.99274806761876	0.994378039261434	0.98781010364495	0.792314869862924	0.796386121267317	0.790426827145088	0.998297765425388	0.99822309723801	0.99828401807565	0.99800813148722	0.779837798032885
0.999011803255637	0.999257791971191	0.992555023686117	0.994483048905597	0.98773474925626	0.791188680843636	0.795467707635516	0.789353052592669	0.998552167721053	0.998394210979836	0.99845069021676	0.998390502750424	0.778803535937673
0.999576248077798	0.999625909397727	0.992578327670447	0.99451450020728	0.988062351457886	0.792898315041254	0.797037947153008	0.791030950853088	0.998390021219533	0.998385341604127	0.998543410070953	0.998300864833384	0.780272975473915
0.999223678347006	0.999618181826454	0.992429088536158	0.994281449111447	0.98741770826159	0.791966699666087	0.796233616752305	0.790192923573981	0.998188235352897	0.998015971812683	0.997945114380333	0.998186272136714	0.779501410073211
0.999355521090623	0.99930074278035	0.992438895465006	0.994353073824458	0.98760883703647	0.79365771987555	0.797838930800787	0.791901073398563	0.998639417206633	0.998571369914618	0.998553169507576	0.998307698726648	0.780651696036318
0.99960983061186	0.999686671140073	0.992538286564418	0.99404871311423	0.987379759662221	0.792809739919552	0.796785754731438	0.790991680032482	0.998008477380538	0.998142096602928	0.998182531619577	0.997839976301045	0.779950135033999
0.999405497957305	0.99930063841504	0.992673551021257	0.994398536391331	0.987584753246783	0.794650542169187	0.79882113426704	0.792827927067973	0.998422464813148	0.99825360727826	0.998212659590085	0.998297641656442	0.781802099772054
0.998753607478595	0.99935454727062	0.992644882509803	0.99457078150067	0.988005237580265	0.793434149477323	0.797355734304697	0.791618491233852	0.998288536573516	0.998375768753935	0.998281324298629	0.998247676781187	0.780230038844603
0.999508421996444	0.999158194657414	0.992493312798152	0.9944977302171	0.987713776458581	0.792695590710818	0.796789515439899	0.790978329413232	0.998209187796263	0.998337148584886	0.998194599013188	0.998110916799782	0.779625668543903
0.999128942359247	0.999665331559034	0.99257867588351	0.99435451423598	0.98761746602982	0.79073925635082	0.795064797014052	0.788926227444901	0.998302200215987	0.998439383342806	0.998261922361328	0.998118577906242	0.778468346130566
0.99919880309673	0.999541612882284	0.992479343489477	0.994311942923114	0.987110720650185	0.792438583250494	0.796761262421211	0.790516985492337	0.997972317374084	0.998078914947654	0.998017548728185	0.99789428285366	0.780275085355127
0.999132028701914	0.999554028607054	0.992607851720182	0.99452972413399	0.987819822185034	0.793653985369586	0.797547805649884	0.791816334564578	0.998292142918265	0.998278432498346	0.998213094961198	0.998296453312843	0.780196525026099
0.99891954489523	0.999286590347078	0.99246298776064	0.994414761018507	0.987262563794923	0.7907957543125	0.795451869080443	0.789010411931927	0.998281260985335	0.998352163402644	0.99832951938796	0.998233116820385	0.779252184934731
0.999374014998563	0.99931516508553	0.992321028537866	0.993844862186805	0.986967164693647	0.791558684223719	0.79564497557094	0.789753651918398	0.99787730107096	0.997937241297438	0.997912223753247	0.997855898459408	0.778756900250137
0.999322649957152	0.999657972388873	0.99251756584129	0.99426162144242	0.987479842157598	0.793943147138163	0.797977672266473	0.79213381857886	0.998287422790323	0.99810150451164	0.998197143502095	0.997985012048226	0.78090063386837
0.999213226161055	0.9993691472522	0.992570692138856	0.99444899032595	0.987488571573132	0.791021771272392	0.795470877921373	0.789187219689777	0.998507663501912	0.998359656259268	0.998358775136825	0.998416871612916	0.77901636212994
0.999459262274796	0.999568363118878	0.992672354695926	0.99459808879305	0.988055582319536	0.79498508513322	0.798897170649625	0.79321759831018	0.99846846737291	0.99835204151481	0.998284767601482	0.99822949284771	0.781532063587726
0.998851454995585	0.999731525158305	0.992721146343058	0.994546887803935	0.987724706866937	0.791698936170137	0.79615068006659	0.789814393063218	0.99812108075294	0.998346917267709	0.998294987683885	0.997963649821523	0.779694169472744
0.998980817207074	0.999479048636927	0.99266921690438	0.99447853718959	0.98782086462348	0.792869708349526	0.797137319463589	0.791047411173188	0.998337480015592	0.998387087235438	0.998169659565518	0.9981736537249	0.780355656845153
0.999230734491315	0.999616056828292	0.992329059315386	0.994141166328934	0.987200149394617	0.792742496161586	0.796983281549805	0.790929953389132	0.998188422024168	0.998240236416281	0.99815998755252	0.998139165510192	0.780305773034316
0.999482454465814	0.999481628213934	0.992518855603144	0.994343289874987	0.987322741305736	0.793669239637534	0.797814058962327	0.791969950881264	0.998301907790065	0.99823280746705	0.998133271509654	0.998114251833756	0.78074913495832
0.999101742545095	0.999547933824845	0.992521648784644	0.99428873475016	0.987217277934506	0.791763810800333	0.796367897371129	0.78996155095167	0.998348322278507	0.998388868399915	0.998524200286855	0.997818245283342	0.78003115336509
0.998914600180759	0.999568955772848	0.992487232719032	0.994279252762932	0.987506072528855	0.794415698805625	0.798084800414761	0.792620899587322	0.998306435378904	0.998028623607874	0.997933923617253	0.99814306717965	0.780532606466864
0.999285865602622	0.999408903562417	0.992476509682988	0.994478606676338	0.987727414987886	0.792596804174359	0.79702476764623	0.79083186890034	0.998554239911104	0.998607998835704	0.998733743644953	0.99830357018332	0.78038933027373
0.999218973018756	0.99960649968606	0.992485187147916	0.994434674762004	0.987674197068457	0.79211033932509	0.796387576146417	0.79033232667201	0.998545401333434	0.998394793819182	0.998427459220804	0.998083396740487	0.7795523076475
0.998854902165062	0.999564726654577	0.992565918842988	0.994399208166838	0.987293684865768	0.789785594992225	0.79458536699141	0.787980676702781	0.998452105735123	0.998420421186063	0.998436939355513	0.998351032464784	0.778306797247219
0.999226389774733	0.999205259348328	0.992297083120747	0.994174359200055	0.987286419266189	0.792979006363538	0.79740624315955	0.791215608174613	0.998069404010438	0.998320256783888	0.998271630696044	0.998202085195344	0.780314088739192
0.999287546776652	0.99924675414865	0.992710949866285	0.994573043783578	0.98764841959696	0.792838294255848	0.796912760995797	0.790931454542508	0.998122095584967	0.998255657777148	0.998052753185352	0.99820463020839	0.780030255432184
0.999438715822463	0.999216816706116	0.992539999211183	0.994307423619172	0.987330357006792	0.790119283104063	0.794655553145666	0.788270490224688	0.9981880309655	0.99827093834431	0.998135519427247	0.997839273886416	0.778726341516356
0.999309138094903	0.99959742264716	0.99266041958895	0.99439494101576	0.98755736115115	0.793603956323672	0.797877139576745	0.791833702166594	0.998412976073265	0.99837171077979	0.99813465600965	0.998124436438472	0.781004967110075
0.99951971402934	0.999600847664744	0.992594753204254	0.994042985188078	0.987183637317478	0.791474250211002	0.795839528229293	0.789654794255965	0.998140082307089	0.998168523582185	0.998094190235743	0.998167730543045	0.779332703251946
0.999549032021182	0.99974832060864	0.99259651748954	0.99450510587968	0.987524660393898	0.793547556102813	0.797747061470596	0.791676278460985	0.997964180887735	0.99806057606248	0.997782827265682	0.998006821030315	0.780880603963104
0.999506947930084	0.999564621496116	0.992492380449569	0.994021461177543	0.986909591315037	0.793098239259476	0.797362543072822	0.79121993951344	0.997780688816316	0.997812166403617	0.997855266798345	0.997812470154893	0.780548023815165
0.999370361925804	0.999735007696386	0.992559683209515	0.99450581652206	0.987764520748543	0.794151010991894	0.798293289597785	0.792309108501162	0.99840655023009	0.99843311613869	0.998593442327418	0.998356742191216	0.781384935618613
0.999141517730396	0.999526053290457	0.992418117061775	0.99428808533737	0.987250375564517	0.790186121806915	0.794564856106045	0.788363878581426	0.99820098628476	0.998453090808233	0.998358390971652	0.997762312425073	0.778144542233057
0.999335081841578	0.998864636492748	0.992261488489994	0.994287082460448	0.987184536343207	0.795183378638654	0.799417226880973	0.7934708159886	0.99852664505509	0.998605685995397	0.99839429938902	0.99816358512927	0.78204608600735
0.999239291553119	0.999380677219853	0.992563211379146	0.994268488424	0.987617605240016	0.791921876814316	0.795916964190361	0.790138160947605	0.998127687218305	0.99808910241334	0.998090986533417	0.998052519544397	0.779129367234653
0.9995990506865	0.999357645343707	0.992543737144916	0.99413724121546	0.987211856347545	0.790690600150244	0.795124053892765	0.78879710952238	0.998107170551246	0.998188431228835	0.998344735786765	0.997930061791857	0.778826014429492
0.999432871607537	0.999330526835272	0.992568459190063	0.994484884965465	0.98799156321246	0.79437260181723	0.798514440230516	0.792579068512094	0.998601917156423	0.998529713524967	0.99858626811395	0.997895572782734	0.78115056626698
0.99917584345442	0.99965024928067	0.992649464024736	0.994495622221468	0.987604382235995	0.793124113731718	0.797434116106482	0.791261000860826	0.998346013332128	0.9983487992285	0.998323963957254	0.998157792196538	0.78064547921139
0.998940467639046	0.999352421205288	0.992318040528993	0.99414883521235	0.986935814846342	0.792758114592446	0.79703859835116	0.791018900106834	0.998085520605634	0.998267749613335	0.998348171161404	0.99805501051072	0.7801663309226
0.998782217137073	0.999652937031747	0.992142983318592	0.993978273561727	0.986724384080298	0.791763818808223	0.795996820119563	0.78999958411687	0.998058143462077	0.998080296673739	0.998283134884633	0.998109739037323	0.779280427736764
0.999565959483114	0.999101589467688	0.992650722342626	0.994600866529358	0.987677161872094	0.790569527878946	0.795086081808134	0.788757415546595	0.998529636796808	0.998522029704174	0.998357107445763	0.998198342826704	0.778837511905714
0.999626673163174	0.999714371698984	0.992638704925912	0.99448675246074	0.987691071117146	0.79226629957397	0.796670694652308	0.790370469395689	0.998233401053542	0.998254381089339	0.998214448725402	0.998177623586226	0.78012234246507
0.999115199715582	0.999374813440853	0.992355823660182	0.994139360858871	0.987104703500302	0.792411245042498	0.797110420082924	0.790643211707195	0.998603772609302	0.998628854384938	0.998528284047767	0.998208960168969	0.780676009279944
0.999462657559168	0.999348739656412	0.992671892733877	0.994606430612194	0.988060333136952	0.794134676695254	0.797952857230202	0.792320166200519	0.99844637347059	0.99841024380949	0.998431440042684	0.998267556983134	0.780866838924563
0.999260120216502	0.999565921299015	0.992305400059607	0.994100437482683	0.987293339254193	0.79367160329472	0.797995191645249	0.791913803209024	0.998263400612994	0.998260559512845	0.998503128200004	0.997685359296867	0.780901180114526
0.999703078459149	0.999596406356605	0.992511329900084	0.994377382024194	0.987017428258773	0.791835277911094	0.796674045790197	0.78995175476236	0.998299682849103	0.998306955185268	0.99825227713987	0.998189349639895	0.78055046359859
0.999164800123287	0.99967291557295	0.99258371996969	0.994463629537374	0.98762153325149	0.79422383443501	0.798449107254968	0.792451307839456	0.998301407064854	0.99844517375409	0.99834458738741	0.998257894833808	0.78129937091888
0.999108076754626	0.999756223706336	0.992477813070122	0.994346396492086	0.987355314799512	0.794278419155614	0.798550173677725	0.792555494415426	0.99845422837276	0.99834515304769	0.99835250790069	0.998270872530511	0.78159823523263
0.99925641010987	0.999587969233048	0.992602626371563	0.994454361220517	0.987812299970263	0.793694440224673	0.797922468663878	0.791913639723529	0.998210031362493	0.9983217938369	0.998178154608226	0.998045311103927	0.780952862620792
0.999563998300226	0.999664217065168	0.992223934376904	0.993976185573342	0.986681081073589	0.792564254111095	0.796965349259845	0.790772577917742	0.997981807344538	0.998165680592467	0.997959106155974	0.99803045814804	0.780193964968655
0.99942842948175	0.99926157646095	0.992610376938167	0.994469991134242	0.987772806378746	0.79356550897008	0.797613408233806	0.791768633106901	0.998375654886209	0.99842205497392	0.99846263365541	0.998040590203956	0.780716492464353
0.999645729240664	0.999549186468715	0.992235866795707	0.993877271815976	0.986699658052284	0.792119489347967	0.796406938565304	0.790353721810744	0.997921050866763	0.997960250447777	0.997794558451865	0.997942403722304	0.77942915157706
0.999162844648203	0.999472234827006	0.992447939932332	0.994255925218788	0.987551980728675	0.795683992294827	0.799846033690139	0.793926835959081	0.998155343475275	0.997531736157368	0.998123426421874	0.99810535942625	0.782596514247528
0.999194605394947	0.99967888508557	0.992703862431818	0.99465934020993	0.988081062054717	0.793632511430064	0.797572208577296	0.791875041282525	0.998272644000235	0.998293819936953	0.998280369068823	0.997886706511363	0.780163229910478
0.999404894835737	0.999520900061068	0.992569163629363	0.994393483280618	0.987448449014187	0.790928133208712	0.794978806929447	0.789064503399816	0.998337974029673	0.998342459015246	0.99821298412234	0.998189439939633	0.778602086500135
0.99953752714191	0.999679764329788	0.992437277099746	0.994099843893408	0.987052259548151	0.79266143481485	0.79705360627189	0.790821516913593	0.99824066941281	0.998219050930135	0.998012650098031	0.998230112493275	0.78054557225274
0.999226271731999	0.999554020520893	0.99243575990521	0.994166851941863	0.98696817423416	0.789824208397686	0.794392691433725	0.788014847281744	0.99829067405379	0.998211845807448	0.9980678149217	0.997874159177747	0.778215429362967
0.999338464604078	0.999590096795815	0.992474571966474	0.994484168257622	0.987565501493293	0.794769389834835	0.798859174823406	0.793127679747723	0.99836191673842	0.99838426110631	0.998190587665836	0.998080234547396	0.78144811954195
0.99844594086509	0.99940415150171	0.99240528878224	0.994380539031464	0.987350057252146	0.792533634298076	0.796671327976427	0.790715348364381	0.998332732753425	0.998347843040648	0.998352234789044	0.998218098754373	0.779879143026497
0.999426857799185	0.99920515792296	0.99231562665422	0.99396741120067	0.98682093084013	0.790145239584386	0.794943202092693	0.788258778560882	0.998473594715414	0.998353813215621	0.998467721358843	0.997743785897475	0.778811631858663
0.999446603867524	0.999756387481908	0.99252750213998	0.994538407733926	0.98790720396576	0.794649903924044	0.798182669774788	0.792925456732343	0.998327467546232	0.997671552017984	0.997909601033205	0.997471812452607	0.78051791361034
0.99931413806787	0.999715861618972	0.992068497814899	0.993850109780315	0.986467460799744	0.790985094497676	0.795563185145285	0.789174445235368	0.998145131765608	0.998058215189023	0.99840224949479	0.99759603811637	0.778975757773309
0.998777914399823	0.99969107958702	0.992412874138274	0.994288250817852	0.98750863624298	0.793080184851968	0.797159057114806	0.79134605614078	0.998478835812704	0.998450858279124	0.998347890206037	0.99824073521628	0.780049913094709
0.999402488776213	0.999603194569865	0.992612605651824	0.994364697613753	0.987616321972833	0.792896371334319	0.797007317281805	0.791089227554482	0.998113492441767	0.998216982538042	0.997981398750907	0.99752201993827	0.779971461933603
0.999370955072954	0.999625426137268	0.992539929624648	0.994226470604151	0.987538010595664	0.79331107072237	0.797580951231548	0.791425182471573	0.998172814389213	0.998043553190206	0.99814034609341	0.998144190956357	0.780709190844196
0.999440012907813	0.999596207410145	0.992685392033521	0.994474874306985	0.987843652956145	0.794087646910113	0.798234688968196	0.792259024958584	0.998249389356974	0.998226042019308	0.99837369184463	0.99779308696102	0.781239427942259
0.999429788707305	0.999690578467161	0.992463934486664	0.994162527962492	0.98728613492525	0.79320175807056	0.797425323857621	0.791435954457151	0.99828817697227	0.998364173296933	0.998136659306126	0.998059742597883	0.780495924007877
0.999309742603112	0.99960121241305	0.992566910466695	0.994468199877336	0.987736227661482	0.795257659294813	0.799295716641957	0.79350848556608	0.998530245678333	0.998470146196795	0.998424317677012	0.998296143699349	0.781976453756306
0.998699366159786	0.999582505706913	0.992411401971822	0.99408847622855	0.987139866554414	0.789814123004365	0.79407187621858	0.787931873618866	0.998282714957353	0.998189012874664	0.998361828129906	0.997467368679397	0.77758731785348
0.998612386929244	0.999479479378853	0.99264842461298	0.994120637436303	0.987305082012544	0.791435734506039	0.795657766236697	0.789561892600748	0.997983256721533	0.998070072861108	0.998171805677198	0.99792579334407	0.779056168600493
0.999573055122436	0.999062244436504	0.992508809575805	0.99423194013848	0.987465998498943	0.792026222328	0.796466817397401	0.790221584838893	0.99847550263924	0.998476911579274	0.998424825880186	0.998008164981574	0.779749671044936
0.999368247419712	0.999797878063022	0.992677706113222	0.994582170686378	0.988070719986145	0.793316537835414	0.797444746267045	0.791462737617735	0.998531085662263	0.998428715055043	0.99839650958896	0.99813861920755	0.78027322278965
0.998780755458936	0.999371890057597	0.992469643974143	0.994381644204593	0.98753212525321	0.792463855078609	0.796700136393532	0.790612937957953	0.998293188185257	0.998386079656575	0.998256561617456	0.998197255348545	0.779961218525562
0.998738995744697	0.999601947887496	0.992467847403103	0.994294693671296	0.98765021207121	0.793714635150429	0.797999321147157	0.791920416242193	0.998232851702959	0.998313614789725	0.998421113782856	0.997991941463304	0.780908322483303
0.999296114457045	0.999666634380892	0.992469322673263	0.994158715482773	0.987180665927036	0.791186793011046	0.7958184106623	0.789305867552163	0.9983643410371	0.998318432450303	0.998372018923167	0.998195070353266	0.779406002511382
0.999175162499693	0.999499716797097	0.992667272294302	0.994566177199662	0.987667397906586	0.792328505960547	0.796624597975542	0.790545516449963	0.99857962432083	0.998328693303812	0.998455996194802	0.998360219664935	0.780058495788746
0.99898910490899	0.99955924297908	0.992329450953493	0.99395917653756	0.987032385051274	0.792837669631975	0.79697881913161	0.791000662597969	0.99828920385477	0.997989149520315	0.998271920514508	0.997899086568984	0.77980954425715
0.999050135050278	0.999421522944428	0.99227031684779	0.994305400402756	0.987077381997633	0.791593363278629	0.796043587438504	0.789853314943694	0.99847534242903	0.998610098715573	0.998361544721218	0.99822308291611	0.779404266110502
0.999385946215383	0.999748227506636	0.992518830580483	0.99413213146582	0.98735960203794	0.791979044260463	0.796479483205126	0.789999830470292	0.99828569045203	0.99818595736878	0.99829007794011	0.997954853255572	0.779943417969202
0.999607674979954	0.999741016993893	0.992619759574233	0.99448244611511	0.987637411026172	0.792586737461159	0.796922641812	0.79087445133695	0.99856858770894	0.998475432271215	0.998510613592036	0.998324857350858	0.780004820253032
0.999269180376666	0.998837672242436	0.992625932275658	0.994458126766214	0.987752419418466	0.793473571583404	0.797551980286648	0.79168747110271	0.99840216377378	0.998234705784743	0.998208994624594	0.99796444003575	0.780358336230989
0.999329561152368	0.999783768580425	0.992424469599012	0.994163261295772	0.987704966571503	0.79281960250556	0.796777078245472	0.79100418276	0.998204759468312	0.9982184851829	0.99818686300398	0.99802212076488	0.779678883988364
0.999146493837147	0.999495874344991	0.99232398281616	0.99425505128908	0.98754075304109	0.795091344348668	0.798648778701919	0.793347718216174	0.998268393165657	0.998227306391529	0.998163771248244	0.998046801084593	0.780791111620659
0.999220583772935	0.999207187726288	0.99267684694745	0.99444449997501	0.98764099743443	0.79441262507108	0.79874833500836	0.792552865429133	0.99831628119528	0.998422288333	0.998078113569798	0.997873938037173	0.781829354557044
0.999454666808463	0.999532599013476	0.992473365483515	0.993997587282224	0.987229239218144	0.793100554961077	0.797046257303437	0.791329859956982	0.997698866965456	0.997859806209134	0.99771390970564	0.99777623857559	0.779776000499272
0.99939221318115	0.999611122941845	0.992679377604607	0.994542195066883	0.987868742262175	0.796562157856251	0.800508979852142	0.794796655985172	0.998540486831557	0.998501246249644	0.998409373017467	0.998242334238347	0.783053369896072
0.999375889057857	0.999259860105956	0.992669155629511	0.994349810627321	0.987890526884016	0.793042798990307	0.796934378546072	0.791196683475591	0.998443980579737	0.998358606181745	0.998313425147053	0.99831605276342	0.779874515822829
0.999268059156016	0.999567484242667	0.992550316464026	0.994568008234583	0.987771265552945	0.792580291390879	0.79683491288448	0.79067544800617	0.998425532324457	0.998362789080762	0.998453074682232	0.998233752955575	0.780128880850245
0.999218841763738	0.999515511279033	0.99259706199662	0.994221588287116	0.987516993563013	0.792276105088506	0.796462814133708	0.790417938952345	0.998136333121195	0.998109209931963	0.998152338785548	0.997801114604143	0.779480023497747
0.999492243406555	0.999476941147018	0.992558083980142	0.994280481516002	0.98707721438301	0.789701371725558	0.794408774389169	0.787787986111815	0.998341316609072	0.998315069090473	0.998330061342468	0.997970537864635	0.778416726732084
0.999430798293187	0.999673593605776	0.99245623458945	0.994322256521204	0.987482591021647	0.792328047599067	0.796295312363634	0.790622815857309	0.9983832880719	0.998187387331712	0.998331544880484	0.99794991231375	0.779389052398283
0.999272526520127	0.999634951454502	0.992447223988374	0.994111768207469	0.987374133205354	0.793226185924926	0.796836995702722	0.791459269747106	0.99803268677812	0.998104281151346	0.998091354851376	0.998070004192338	0.779451684419197
0.999484633514542	0.999499421928696	0.99274920746498	0.994434460141243	0.987742338300638	0.79250973573766	0.796745537769177	0.790601507238726	0.99822083253743	0.998288331028097	0.99817388137084	0.997879129522667	0.779916825956276
0.99944101476076	0.999465595407287	0.992489603530903	0.99434619249055	0.987605374755471	0.794379484152295	0.79857682835749	0.792597495988257	0.99849617039753	0.998418487039064	0.998453029187485	0.998316102967923	0.781498878913015
0.999051989306467	0.999542771421788	0.99246708672536	0.994151055326193	0.987367725230182	0.79299331001144	0.797218262048251	0.791215940455496	0.998248838586742	0.998149162453125	0.998155510972062	0.998252322075896	0.780257922050548
0.998962532583938	0.99957148973879	0.992460303423086	0.99437671820476	0.9872676612085	0.791490354904056	0.795966840856748	0.789654444256341	0.998556674247696	0.9986161147059	0.998544417926564	0.99818072124605	0.779224796520516
0.999050116409998	0.99966662489749	0.992586958395905	0.994366407091016	0.987514660541505	0.792339829983684	0.796897132036528	0.790528104706761	0.998241193289887	0.998188096538377	0.998312169500293	0.99770414441782	0.780406863861218
0.998950600644648	0.9992969130455	0.992627660363221	0.994613264086282	0.987531698495278	0.792430028187626	0.796792061370712	0.790633057641172	0.998246023563638	0.998536061595452	0.997862833507042	0.99827777386166	0.780169870491631
0.999358278731021	0.999119727133516	0.992562333732913	0.994213423599498	0.98751446901203	0.792902534651216	0.797243373667113	0.791013070777225	0.998057921677224	0.99820712128706	0.99827992459273	0.99777296886274	0.780319590290561
0.998752797187108	0.9995661475486	0.992536570052039	0.994604271108395	0.987900147657734	0.792707918467283	0.79697075456832	0.790925083274225	0.998482467170831	0.998516862018851	0.998483871359429	0.998290224170134	0.780160740917147
0.999150027563015	0.999470787441054	0.992454577301222	0.994120287736724	0.98740342046758	0.793697372086548	0.797623617446839	0.791889478173751	0.998358671389552	0.998189596705108	0.998103430972871	0.997728496888108	0.780119893320383
0.999383615979006	0.9996236300398	0.992437382212107	0.994370168716448	0.987365790484888	0.792031557263094	0.79646508066359	0.790135057177098	0.998127126848276	0.99830408063163	0.998208201003256	0.998286674501668	0.779594656835166
0.99932695506506	0.999012451451977	0.992560113864344	0.994155997811893	0.98736356044997	0.792561387592377	0.79673521447483	0.790763915412365	0.998328431153327	0.998340338334393	0.998354751827442	0.998052103825783	0.779895144166594
0.999438588767481	0.999535233314817	0.992435394141248	0.994265192006554	0.98722297323587	0.791139538745825	0.795875980124517	0.789256858402014	0.998044973852072	0.998018913841147	0.99819551947891	0.998161290524223	0.779394789215423
0.999325573300558	0.99959634450192	0.992382891908783	0.99428362680152	0.987190169788348	0.791062180953281	0.795754244518369	0.789271805191474	0.998426577342536	0.998274735538572	0.9983406778404	0.998284184945685	0.779369405444276
0.99919122640969	0.999607456480124	0.992754140299149	0.994657291517344	0.98775394604566	0.792063556072812	0.796516848408007	0.79022254109054	0.998430045092156	0.99811021350354	0.998288629450693	0.998001624503084	0.779943497922052
0.99917477360086	0.999595975447734	0.99241266025251	0.994037274184572	0.986790821703232	0.792339773758723	0.796803205384235	0.790534064760396	0.997712363745512	0.997986318518214	0.998081743230886	0.99793910265094	0.780380557739681
0.999408381362615	0.999649304344172	0.992653293134365	0.994476248148418	0.98766235242377	0.794568434489423	0.798707013709952	0.792775827262013	0.998236661502426	0.99804697485227	0.998245501051863	0.997909695064135	0.781615005658661
0.999369540011585	0.99950308333803	0.992538351961158	0.99431220549033	0.98762247895773	0.794510877237701	0.79849442204337	0.79260131274855	0.99809220883836	0.99829052385683	0.998350697775237	0.998186748951245	0.781309300159929
0.99941811771615	0.999421607861657	0.992676661369309	0.994419265770888	0.987851995615622	0.79321370481297	0.79754823794017	0.791429962625397	0.998425666269108	0.998294364384405	0.998315619221724	0.998148135181312	0.780816570531356
0.999335392973953	0.99945740294569	0.992596558316194	0.994350482179812	0.98768604699042	0.793672582600189	0.797884054322373	0.791930714767762	0.99829991358406	0.998290797445833	0.99826634269342	0.997686264557016	0.780745042401285
0.99852382210479	0.999454802981999	0.992613134649382	0.99449284052943	0.987723793048105	0.794395541643544	0.798872316460655	0.79259718332148	0.998324894978995	0.998215306003268	0.998311466886036	0.998200743964448	0.78188301571246
0.999464274061703	0.99948928899872	0.992785628105032	0.994479511963316	0.987714661686715	0.79089040195536	0.795507750551618	0.789060477830134	0.998351414412922	0.998342876307113	0.998355185396575	0.998206288560843	0.779411449467597
0.999661901169904	0.999460541947425	0.992458016973188	0.99437403978179	0.98760460473165	0.793656069658463	0.797846229248688	0.791858748996729	0.99848287661432	0.998511300477716	0.99862654843242	0.998050999373925	0.780810981349944
0.999422202725632	0.999341548718683	0.992523320229884	0.994387961115453	0.98759168350097	0.793066242575226	0.79773292846796	0.791184325879264	0.998702349255783	0.998609080375755	0.99868566895064	0.998212492461784	0.781297114362053
0.998897083667447	0.999623372023956	0.992432319564458	0.99415355126659	0.987337385546815	0.790422164923015	0.794419965111356	0.78854846313912	0.998317537809527	0.99835119191342	0.998311786592733	0.99805568150793	0.777632534436851
0.999238954465836	0.999572166102674	0.992638517383351	0.994213697755634	0.987308521111744	0.792128190055608	0.796532962418032	0.79024752982595	0.998229197688987	0.997992399184073	0.997943044860943	0.998102126922736	0.780104042805488
0.99948868284772	0.99952234275487	0.992604711857696	0.994487453571654	0.98776259348538	0.793279916918523	0.7973119909115	0.791379804625046	0.998290281259637	0.99829160628185	0.998315963261326	0.998139767022029	0.780213997221813
0.99908259473773	0.99942240276231	0.99259086546973	0.994442663722158	0.987710152937027	0.793795328197446	0.79793891255344	0.791947756451935	0.998303292685346	0.998248249441827	0.998144248234203	0.998087232480018	0.780751369727743
0.99956103453978	0.99939429379583	0.992580760872415	0.994416653523227	0.9874511502596	0.791538013460036	0.795846271570128	0.789581108620137	0.998287818980084	0.998367626390443	0.99815416876263	0.998040557981566	0.779242211874244
0.99859957984955	0.999438029552808	0.992589004101116	0.99441602631561	0.987739966643925	0.793031302031903	0.797577831636144	0.79123521947969	0.99862372456306	0.998584660989482	0.99864907620396	0.998258664335846	0.78082989957138
0.999513783357764	0.99974480672894	0.992589847973128	0.9942134625575	0.987408605374765	0.791657915325547	0.79641313660958	0.789679776773995	0.99822891200592	0.998204959305967	0.998252795077695	0.998140443069067	0.780405221341318
0.999501632011988	0.999534186137902	0.992318552805185	0.99407632739856	0.986902331652516	0.792449248540353	0.796776323379677	0.79065546733845	0.998477359896766	0.998513671143442	0.998549306188098	0.998160765214381	0.780356213015433
0.999382280670712	0.99932702457917	0.992478624581405	0.994242168335405	0.987256411515677	0.791878165349524	0.796007568773325	0.790115411226099	0.998186649469128	0.998115370400264	0.99827127234127	0.998232226406149	0.779493377819937
0.999386344162974	0.999760443619518	0.992463296107403	0.99436689814611	0.987498020186213	0.792940208688164	0.797096509515974	0.791112007987815	0.998182954185222	0.998235164167845	0.998110438078846	0.998168992083883	0.780177921964316
0.999389192352559	0.99961011962671	0.99242530657532	0.994354057808066	0.987256186940657	0.794163171945827	0.798483109095215	0.792391987033529	0.998326838533416	0.998215309920386	0.998431971779171	0.99790400891405	0.781488148512133
0.999461562456128	0.999730228605495	0.99256847784597	0.99453197290622	0.987643204443663	0.789782883879351	0.794138307001478	0.78786875187205	0.998332978529021	0.998424945065612	0.99843809384643	0.998194340786119	0.777764651895952
0.998720463811278	0.999516117154943	0.992613201234897	0.994393169223056	0.987717177531394	0.794186178923224	0.798329046043151	0.792351853849925	0.998423475702852	0.998383881002795	0.998255363029302	0.998253957602696	0.781350802965814
0.998795767298263	0.999648822891302	0.992496245753678	0.99415108812204	0.987151308096727	0.791623778443967	0.79564447343767	0.789747324768074	0.997895101007738	0.997929746241858	0.997898438478853	0.9978724528819	0.778849190213399
0.998935443528982	0.999665297579997	0.99252777483022	0.99444190547271	0.987480794477807	0.791686889559287	0.796139418917335	0.789802038510921	0.99851743613916	0.998375602186755	0.99843173764928	0.998323219431789	0.779674985730212
0.999202182827324	0.99939964217676	0.992740187452963	0.9944192807147	0.98791784462955	0.79433753274665	0.798566698974417	0.792466519939543	0.998201285926695	0.998193078856938	0.99813693411247	0.998076394307068	0.78161261351596
0.99943654411693	0.999431762790153	0.992400073435003	0.993948990459417	0.987172475294564	0.792717951311558	0.797272818232945	0.790825100652334	0.998060073772573	0.998134488368622	0.998263113886374	0.998107828266823	0.780667432834155
0.998967120796437	0.99953267730153	0.99257684297201	0.994631445784296	0.987894655046264	0.794130776684021	0.798366748561998	0.792392995959985	0.998362492266556	0.998483052089724	0.9985133525453	0.998315339449734	0.7814901795086
0.99949700240694	0.999644932843497	0.99272800357087	0.99431204351793	0.987571850031352	0.795251157777203	0.799302684819028	0.793379355006988	0.99802932533968	0.99807171739952	0.998076572702123	0.997973474804678	0.782072569507908
0.999288669748769	0.999357129876598	0.992578292971531	0.994624739026342	0.98745951918145	0.791856005628173	0.796679854986294	0.79004479552619	0.998378165716266	0.998489432437418	0.998386844536446	0.998257136649626	0.780181802103906
0.999116759618313	0.999456204242807	0.992670087439931	0.994562285098101	0.987988026544547	0.794999222363603	0.798841908490455	0.79328428506436	0.99842575953113	0.998434124665138	0.998372148363917	0.998229687245018	0.781391388364285
0.99901224626728	0.999502477967366	0.992498675330393	0.99450987391252	0.987662010592968	0.792574175189544	0.796680940674595	0.79073459870406	0.998400418657835	0.998338993906514	0.998352361950734	0.998375469836815	0.779926384078757
0.999247411512418	0.999536122267646	0.992394614573225	0.994306744066474	0.987232484181214	0.792242452349875	0.796386365669675	0.790472895032446	0.99824979080704	0.998262170448724	0.998200093471896	0.997806342893234	0.77961186817532
0.999319897699213	0.99936621602033	0.992539474990368	0.994365869003215	0.987780887486468	0.790926754922556	0.794868833268239	0.789098822251782	0.998237334475832	0.998238018703766	0.998205000599202	0.997983744413092	0.777898489061046
0.998866825509225	0.999656435198752	0.992432912819764	0.994318239013637	0.987529512327202	0.792215947280122	0.796615867265635	0.790427946172656	0.998430519149336	0.99841824422808	0.99853456569682	0.998240812235406	0.77977941660726
0.99945139952143	0.99921749167584	0.992560955429835	0.994276559813177	0.98745606955306	0.793452787192108	0.797659044306213	0.79157178936359	0.998196842578567	0.998375671571861	0.998352397452877	0.998143651492624	0.780818424258084
0.999343712083063	0.999375690321852	0.992552484596946	0.99417709394949	0.987540770221243	0.794110326016498	0.797711309926928	0.792337631296473	0.997935561336507	0.997858292026276	0.997870410016117	0.997939552444853	0.780097614567675
0.999045003394877	0.999729248985594	0.992490152970848	0.994352179305933	0.987484287516792	0.789209056782608	0.793291040717266	0.787426973800136	0.998299770885102	0.998356682148274	0.998383246509928	0.998131493365892	0.776400471623226
0.999488516313127	0.999590629211965	0.992643272686842	0.99414782660093	0.987468198575212	0.792375901148723	0.796391482527767	0.790442647639127	0.997806527075707	0.997931359632514	0.99764824448009	0.997834144438084	0.779443641464517
0.99892801290767	0.99947832057414	0.992383050616875	0.994238041210404	0.987352920305334	0.792422231450492	0.796805858570085	0.79063195397664	0.998302189295455	0.99827659027725	0.99840479944359	0.997911652409194	0.780027237693607
0.999323948400364	0.999573222273868	0.992555869427082	0.994609334794086	0.9875230171895	0.792879282920089	0.79737764579762	0.791066074549663	0.998557238849803	0.998306567773054	0.99834497558504	0.998346724823645	0.780884176535349
0.999459448904045	0.999550215485113	0.99242833403789	0.994115419353002	0.987412115107726	0.793582664740663	0.797505588063362	0.791768893500886	0.998386118168492	0.998238783838205	0.998219030369666	0.998147231843553	0.780027169529994
0.99954267899099	0.99960487937059	0.992632229853513	0.994485917405724	0.98756305985353	0.790997728941326	0.795186382649957	0.78910845745793	0.998284178971965	0.99814057247629	0.99835307446335	0.998129495531466	0.77863945816016
0.99881569484565	0.999614339380415	0.992243222473017	0.993884190622292	0.98687618843521	0.79217799631908	0.796458339824678	0.790379463817398	0.99803496034769	0.99805670738376	0.998114902420034	0.997553030781433	0.779641279736822
0.99888766654766	0.999573641442085	0.992582008385853	0.994498436595724	0.987743942223908	0.793846846008473	0.798130283006733	0.792041492161714	0.998638048725467	0.99855916774482	0.998510441432303	0.998318103346185	0.781336374364658
0.998865439448178	0.99924595195662	0.992590815443433	0.994475803535738	0.98776291894392	0.79517016325952	0.798971889139252	0.793420275489312	0.998126399065927	0.99822971636581	0.998092583425874	0.998161218020676	0.78162739481642
0.9993881144932	0.99954114719907	0.99254239681328	0.994390834550197	0.987668001605428	0.793337184774266	0.797280405805207	0.791574248372358	0.998250891332845	0.99836431059117	0.998186133847517	0.998254598244943	0.780377803570817
0.99938522651327	0.99961764698001	0.9924012080279	0.994010978700348	0.987475512237337	0.794311382366351	0.798157676470594	0.792552905646838	0.998106787441964	0.998108592430496	0.998260652757295	0.997937463664883	0.780700338956745
0.99916108912949	0.999625082516686	0.99251778130456	0.994257957784836	0.98760659281864	0.793533950520672	0.797855445172671	0.7917200141429	0.998512029298592	0.998426956437555	0.998536527586913	0.99824842181091	0.780950898888437
0.99943818468249	0.999755030036252	0.99250186590135	0.9943705664056	0.987723952703363	0.793072079755404	0.796999269330462	0.791212352958519	0.99816200434804	0.99821916764716	0.998231760867165	0.998013340934887	0.779911100770467
0.999656641716073	0.99963057951388	0.99234229066648	0.994104320912735	0.987029202382215	0.78992296084312	0.794118618310827	0.788081566446768	0.99826713662484	0.998028627371918	0.998136398543626	0.998169157260348	0.777460814467652
0.99962371524804	0.99955762576905	0.992640932046297	0.994488703924526	0.987922242932456	0.793904499500102	0.797853519642838	0.792098431539344	0.998402659124373	0.99838420235192	0.998456591538051	0.998259822359665	0.78059573686938
0.999484640367995	0.999430052620088	0.992458737682326	0.994230809726885	0.98734384011766	0.790337411147821	0.794701489146066	0.788500572904914	0.998294063899786	0.998225656153457	0.998211231981318	0.998212608717345	0.77805247138608
0.998981413246497	0.999511702005376	0.992780395352923	0.994632095547611	0.988479375767317	0.794809799739142	0.798476506567206	0.793002503625627	0.998478247709008	0.99855885753305	0.998446914538111	0.998173943396213	0.780919808727584
0.999085040312733	0.999625608066901	0.992498815616438	0.994503456291525	0.987890182272316	0.79615530891045	0.80009239753251	0.794405824192854	0.998541122716876	0.998523757661248	0.998578037756338	0.998154731732202	0.782402415378287
0.999250263840246	0.999536676004297	0.992559712763942	0.994287077866467	0.987411643192248	0.792131152806297	0.79624721771472	0.790358197626654	0.998194720570258	0.998276543200502	0.998177299041832	0.998074065262582	0.779526895068814
0.998593991409699	0.99949057183072	0.992223426528506	0.994086963014694	0.987023198486826	0.792632276257966	0.796921487624718	0.790851341737832	0.99805606372418	0.997985767915963	0.997842030264417	0.998148049040553	0.780031384080386
0.999320939018397	0.999629095153307	0.992355805113262	0.994259880164248	0.986896409510865	0.791836521625028	0.79591421719752	0.790051907876135	0.99815238312546	0.998244059997763	0.99798368181409	0.998309474929894	0.779234537814484
0.999060789569146	0.999521480663176	0.992695093900219	0.994624624118458	0.987775502670825	0.792240941361729	0.796773851752281	0.790346380454712	0.998397738634228	0.998345198566433	0.9983344845898	0.998006562064115	0.780239363328783
0.9993553894102	0.999453788497104	0.992310181439318	0.994154858195922	0.98723104306947	0.79121117884915	0.795315728435147	0.789350874091742	0.99823340374217	0.99827079810871	0.99833318240351	0.99811447071889	0.778358242997817
0.99889744194062	0.999392459020976	0.992538058262185	0.994303344742575	0.987592542068667	0.79101617812983	0.795451869748499	0.789145201821379	0.99839079656867	0.998287924958675	0.998364565791728	0.9980792809038	0.77899340662112
0.999540053008233	0.999714442384348	0.992655736363411	0.994496556461715	0.987732675099269	0.793891675791914	0.798007427012142	0.79207910294814	0.998496071952544	0.998535594382985	0.998571438493137	0.998343376488935	0.781046930679358
0.999440248762154	0.999586401795655	0.992369470428676	0.99420502212232	0.98742794268314	0.795610451609267	0.799498814534373	0.793988290707704	0.998211223645826	0.99819603503201	0.997931164607082	0.997730087618452	0.78212637122786
0.999270591443408	0.999532391060993	0.992299257321987	0.994200726359715	0.987109691370714	0.793597711934227	0.797786272827141	0.791795631928261	0.99792982586543	0.99803759095779	0.997554713415726	0.99819306044769	0.780670098555868
0.999356451509637	0.999521268908982	0.99259562022311	0.994410329770775	0.98761192350493	0.791490029014577	0.79574323069572	0.789656735572221	0.99810463795319	0.998119888709383	0.99815779102905	0.998298565351917	0.77912365858497
0.999369519356687	0.999603389670735	0.99251873491161	0.994491026165552	0.987401595989467	0.79176703579708	0.796466466957977	0.789914116567335	0.998397475541158	0.998315272359768	0.998365135332395	0.998265384790938	0.780054214970773
0.999270934734342	0.999530365537674	0.992338213227478	0.99410298737844	0.986988399283518	0.794270075920692	0.798644141596892	0.792618222532247	0.998272195651493	0.997948189233325	0.998128864630025	0.997368006135611	0.781505103171069
0.99900829613158	0.999667517160357	0.992503295551408	0.994155703534803	0.98721709990104	0.791847775313693	0.795890716646165	0.79003458965516	0.998010341155865	0.998118792276168	0.998148233729982	0.99813931758135	0.779019531334696
0.999204359284586	0.9993658799036	0.992288693459374	0.994187192886067	0.987071635525565	0.794409482334016	0.798592874266237	0.792578327965944	0.998222457086016	0.99813037160528	0.998274254284736	0.99809240970144	0.781448409391372
0.999535190299983	0.999514577313997	0.99257235656267	0.994399124971933	0.98760081210659	0.792993568359363	0.797314657146538	0.791217153187024	0.998445477881043	0.99833161228274	0.99836543910885	0.998195602631242	0.780616923999491
0.998954654292247	0.999491009132074	0.992729534385984	0.994570109643456	0.987747082566137	0.793427268984063	0.797813495712355	0.79164040482463	0.998686664547013	0.99859742836785	0.998226197885513	0.998273897820136	0.781201585801817
0.999136349631785	0.999716656564219	0.992232686332563	0.994051098387703	0.98669928192166	0.790717074744296	0.795166485534863	0.788863829536892	0.998339078389732	0.998383490141961	0.998391923512666	0.997978224715137	0.778574986793307
0.998767705078575	0.999479110232474	0.992429548870233	0.994481483520742	0.98762346809448	0.792630983180494	0.796945871859378	0.79074499451376	0.998525856153193	0.998608626181258	0.998627964331054	0.99833731626669	0.779868860394651
0.999075255395772	0.999703820574538	0.992592012850366	0.99442635108469	0.987669096722196	0.792727401182802	0.797163465109939	0.790913883628114	0.998178166417725	0.998341847231375	0.998501068842054	0.998165095241086	0.780261615110861
0.999400904904475	0.999672560251089	0.992251224148199	0.9939739631767	0.986587264303615	0.790614567668955	0.794960731365707	0.788872062332654	0.998421025382078	0.998028974657808	0.99843129194903	0.998087504042942	0.778377843223199
0.999268387370738	0.999680276435693	0.992538819525706	0.994282949698732	0.987407563794661	0.791148616340437	0.795985724015288	0.789201153264805	0.998287607125914	0.998245580256724	0.99823087855633	0.998112430381766	0.779785136130356
0.999073112144286	0.999317293838634	0.992433066923993	0.994166117170654	0.987186173515144	0.793238820969526	0.797375445428404	0.791355213975696	0.99807546912372	0.99815121290951	0.99806587921338	0.997971208793795	0.78067094017967
0.99963479280509	0.999623218859843	0.992661610240254	0.994667301911524	0.98809323642769	0.79531816942056	0.799451742855457	0.793591368871225	0.99865396412227	0.998627374315505	0.998504383526926	0.998424424499055	0.782064798031266
0.999359118675178	0.999556078859686	0.992337726943702	0.994165501551516	0.987189481148155	0.794405933842758	0.798268070114273	0.79259541939014	0.998218820898014	0.998307681442229	0.998300980915407	0.998139430260653	0.781109836963567
0.99934574878443	0.999673172077397	0.992512498723695	0.994490508206874	0.987707457197972	0.792593109552435	0.796556770928576	0.790785775178789	0.99848754517948	0.99834090667574	0.998110582313996	0.998299000348682	0.779439339304192
0.999074803770655	0.99948870907935	0.99228369586276	0.994092422905998	0.986776772057517	0.793372365241659	0.797655873927048	0.791582681103072	0.998235939959442	0.998334596464356	0.998154146627973	0.997748332245313	0.780775431243877
0.999292327168995	0.9996091754086	0.992576027162624	0.99450034158554	0.987627435461592	0.794733031113447	0.798980740424248	0.792832429735563	0.99832499639776	0.99856522984224	0.998575980855436	0.997524933926924	0.782195414408838
0.998938537057845	0.999425139858973	0.992601377245984	0.994537526786334	0.987690613319137	0.794182891981024	0.798530558402279	0.792437845253799	0.998519074346987	0.99842085096077	0.998435935162435	0.9983228191201	0.78160392869847
0.999172386833234	0.999517102762935	0.99258174290404	0.994371106164312	0.9873764787766	0.790890066533868	0.795343537312556	0.789027729960554	0.99820084012211	0.998467484793802	0.998389707822713	0.997898473641654	0.778977811350989
0.999022412905017	0.999673056085815	0.992629817383398	0.994464096362235	0.98816623119571	0.795903490155533	0.799595139409238	0.794112388203957	0.998414486068527	0.998332208156083	0.998317172486899	0.998036181609	0.78181311312995
0.999607763523552	0.999396931457972	0.992533317091145	0.994453077983778	0.98753767872512	0.791455030548108	0.795783746183609	0.789643283426967	0.998406831209976	0.998203705336932	0.998250371289812	0.998140584893592	0.779207386424615
0.999185933397206	0.999448078175922	0.992632129259171	0.994391115086203	0.987751003505066	0.791096088415094	0.795315889562766	0.789274761929298	0.998338752174168	0.998316277910235	0.998286321258812	0.998265379609308	0.778662226319654
0.99874255329796	0.99936239779049	0.99228668883501	0.993966582260245	0.987007481350683	0.792394286837756	0.796347922910412	0.790624740013488	0.997961832991735	0.998070366377493	0.997374589591812	0.998111147366263	0.779186852498636
0.999368439315175	0.999373948081083	0.992489169217302	0.994165253267732	0.9870109071105	0.792835218175929	0.79720602619712	0.791026165749493	0.998215935632375	0.99822378328691	0.998100008928652	0.998239568214407	0.780479428161676
0.99932265001575	0.999531090195096	0.992137145722382	0.993932122271273	0.986629320355018	0.789641281010535	0.794531754085647	0.78792361959556	0.99794507088336	0.998118978698067	0.998116067915086	0.997477887675738	0.777895713680435
0.99937253088562	0.999573088903328	0.99217814307412	0.993502180939502	0.986705561919802	0.789269373860995	0.793675285468067	0.787466739937288	0.997839766514192	0.99767637512855	0.997968314548332	0.99784747983319	0.777136893363363
0.99929677628702	0.999476379202164	0.992468598565813	0.9942444188579	0.987630828982755	0.793494096466377	0.797393887626933	0.791723373780932	0.998358548192608	0.998353544709427	0.998190295917746	0.99818246416892	0.780051774381276
0.99935085144904	0.999706588282615	0.992213592670908	0.993788689754113	0.986942218622075	0.79270739773628	0.79680186567756	0.790907107526013	0.997835522302144	0.997940807063767	0.99794309140073	0.997514792741866	0.779616176229651
0.999030808257172	0.99971341003204	0.99257476689485	0.99440988872311	0.987666513234203	0.792041597627387	0.796318152471933	0.790254061680196	0.99842891924248	0.998482145826204	0.998377063966484	0.998054881641229	0.77957444337432
0.999182976349524	0.999491727174205	0.992408558120362	0.994213465621308	0.98745171535761	0.791878471405447	0.796213204856782	0.790098601907989	0.9984064931907	0.998400923301072	0.998465490834452	0.998210277406617	0.779440000530729
0.999124441169887	0.999553980245231	0.992356039741958	0.994012332844998	0.986743167296945	0.792507927571952	0.797108780131056	0.7907070479267	0.99834753879993	0.998245738495613	0.998318484060805	0.997736502826586	0.78040559078951
0.999288547221434	0.999703640261695	0.992485018611202	0.994012717001795	0.98721445081741	0.792643630000379	0.796669384227106	0.79076339281731	0.998181268351946	0.997992359633795	0.998176708091304	0.99788194861925	0.779954966360731
0.998999674812316	0.999703377680456	0.99247617961729	0.993917577555015	0.986767389189234	0.790351625473061	0.795084398472579	0.788464769721969	0.997885647966652	0.99789994096855	0.997624377998465	0.99755868925793	0.778931533786148
0.999278327181455	0.999647169441003	0.99254305982685	0.994605960308836	0.98776482908645	0.793129030578551	0.797134175139242	0.79134482750593	0.99838600330567	0.998361011677757	0.998391151433578	0.998014797173024	0.780067266125557
0.99861596158303	0.99961089772364	0.992690026649242	0.99458240102358	0.987813799285852	0.794176742793665	0.798456900690106	0.792354285376858	0.998557892388822	0.998541671051605	0.998362239376008	0.998357536633718	0.781761144827231
0.998870466353257	0.999584910383572	0.992551271324112	0.994393259678674	0.987685658569508	0.79285932107593	0.796916443408156	0.791038951888624	0.998396971909434	0.9983755915256	0.998256753739332	0.998323605905406	0.779751288141662
0.99959047643747	0.999597215998256	0.99265165414252	0.99439629853288	0.987723638400147	0.794559038089244	0.798640012071903	0.792761618971577	0.998230185191925	0.998330678947405	0.998301808222417	0.998154846301835	0.78146346682918
0.99908950399455	0.999539101891717	0.992644204825997	0.994395055779444	0.987613664807046	0.793940581975447	0.79810101944686	0.792105883979062	0.99823462376554	0.998257917170643	0.998075842254442	0.998164553497787	0.780980045974853
0.99889245590624	0.999497587783829	0.99262973492593	0.994607665773709	0.98767459715532	0.793419339706517	0.797762301213897	0.791629662260898	0.998543334622984	0.998528802469615	0.99846477208678	0.998427449443102	0.780805956337455
0.999422594133302	0.999541854617672	0.992550217019314	0.994310922020325	0.987605860439497	0.793774267320705	0.797521144531461	0.791973826486434	0.9980477806053	0.998141566747954	0.998105003139804	0.997981120450482	0.780481956138865
0.999191959590745	0.999698115418976	0.992603733539097	0.99452954179503	0.987809355148982	0.793198027171172	0.797363936608585	0.79139951913806	0.998482917062214	0.998398282767414	0.998380967651688	0.998103619574227	0.780457323692441
0.99949585850496	0.999535965106235	0.992589799921024	0.994615735034766	0.987890003685632	0.793554094295595	0.79779317940046	0.791698447994468	0.998606031305317	0.998490894095614	0.998365634855965	0.998358564844223	0.781060403995124
0.999160993253764	0.999533900988725	0.992512796533038	0.994330380998207	0.987649494503867	0.793264467030122	0.797200053684883	0.79145053446925	0.998268629313564	0.998173677551515	0.998259268821434	0.997992263084697	0.780023180137413
0.999428977324663	0.999560332865691	0.992392387215963	0.99418341097621	0.987427899190079	0.792948797515935	0.796775441302168	0.791277026392023	0.998151193543946	0.998114808962015	0.998106536511586	0.9980067782403	0.779427844269996
0.999452498827016	0.99957607568512	0.99267545963872	0.994315977960007	0.987653146268093	0.79236437293079	0.796703858441964	0.790468431241064	0.997945580440483	0.99809138455706	0.99795084961052	0.9981230525188	0.780039118627534
0.999208476234266	0.99962385500168	0.992717372825637	0.994742152049478	0.988208626965839	0.79478967160746	0.799095300384838	0.792972185945431	0.99873416069638	0.998765275445856	0.998712488009712	0.998222132144484	0.782359008770406
0.999190131115815	0.99955644104348	0.992435899046915	0.994364358754196	0.987520038867492	0.793984370853988	0.79816134366281	0.792156109500063	0.998430285198362	0.998522533984852	0.99846892447126	0.998066697050953	0.781323543277929
0.999140406956074	0.99946897881482	0.992481145829894	0.994096737358717	0.98710685296662	0.793979280253872	0.79841784543393	0.792199463411596	0.99820504152473	0.998265156285542	0.998198452042233	0.998038587082805	0.78150389533033
0.998920280870902	0.999326271316192	0.992384080767132	0.994020192199532	0.987117200500493	0.791725020263305	0.795709569437799	0.789842298852066	0.997993078890747	0.998000807299524	0.99775705031304	0.997997192979826	0.778796554572925
0.999600190446515	0.999690344810985	0.992561768985977	0.994550439101525	0.98802881190658	0.795516587632713	0.799338257119961	0.793800554110375	0.998227127772993	0.998016762937334	0.99815444622613	0.998176845680819	0.782023929094172
0.99932248207848	0.999553456349218	0.992153837143642	0.993915488170461	0.986587425224065	0.793351252381764	0.797765099025887	0.791569643566438	0.997907369608463	0.997911188835295	0.997896661747695	0.998082482537357	0.780875630658174
0.999447013658594	0.999519026649248	0.992432721716246	0.994451885410963	0.987281770767398	0.792689989090404	0.797193488595998	0.790972293209845	0.99847099444785	0.998372450830668	0.998471246333724	0.998070079691266	0.780666281067178
0.99944233792166	0.999397668695195	0.992564968984247	0.994604736656802	0.98753462637691	0.792564258582824	0.79731833940517	0.790681225626848	0.998301886674047	0.998434116691347	0.998402079183628	0.998058214875675	0.781070557383724
0.99893804939983	0.99966262407902	0.992503635636744	0.994399660593687	0.98746671314317	0.792704257139405	0.797223160348873	0.7909806566461	0.998498138984176	0.99858157006476	0.998567318534504	0.998224995273318	0.780749206134468
0.999576780692188	0.999533320541898	0.992501255112725	0.994394220041621	0.987543047417128	0.793312691996883	0.797249489043865	0.791536743000432	0.99825882237209	0.998287761125846	0.998225848681833	0.998280917583103	0.779914138258784
0.999429194950783	0.999435331220512	0.992469633755592	0.994431742488132	0.987764794399883	0.793000665594741	0.797023530723629	0.791263560891107	0.998589751859498	0.998499122759527	0.998574757530613	0.998213772640954	0.77995215121027
0.99954256533311	0.999481848185482	0.992738275652224	0.9946547952381	0.987702035712838	0.796596020531997	0.800811096853619	0.794837748951709	0.99796245405479	0.998062386620669	0.998097803409616	0.99819480568255	0.783300791644364
0.998927542937208	0.99946568464854	0.992815379615743	0.994673209981634	0.988187472764172	0.795849399920004	0.799546959556357	0.79406911925015	0.998181879907673	0.998326985997198	0.998278207324174	0.99827860186954	0.781979008378586
0.999582284864018	0.999597384449177	0.992478523871784	0.9942167230624	0.98719655396291	0.791171014351626	0.795633550379738	0.789334557303465	0.998260610642436	0.998337206787677	0.998340566881654	0.998099520444182	0.779196332949623
0.999045389371314	0.999684733153313	0.99254397479621	0.994567849317627	0.987521941576636	0.793124412479612	0.797787683530398	0.791346796137671	0.998681762441442	0.998693975979925	0.998745213606307	0.998309214163723	0.781319099015916
0.99872192390238	0.999342130893064	0.992515191553033	0.994409324316066	0.987516713417545	0.793092588025223	0.797535455435298	0.791291323465708	0.998533685348015	0.99845439465636	0.99858462072887	0.99816592417587	0.78087090812124
0.999253462259842	0.999577883819456	0.992650385552525	0.994459025007221	0.987537921755788	0.790777383427602	0.795300998556051	0.788915766697862	0.998242066264595	0.998346875298666	0.998257941666432	0.99806873380489	0.778925080632467
0.99911350791678	0.99936147747429	0.992580859460538	0.994474599706556	0.987954146868967	0.794217856528115	0.798011990241878	0.792459936127451	0.998225453218978	0.998238086433086	0.99824946509287	0.998140932117095	0.780789176655311
0.999053195649945	0.999685839031847	0.992583371193764	0.994362140907428	0.988034688720665	0.794545247891638	0.798137466853106	0.792849701285673	0.998364968493143	0.998244934266128	0.998254074085686	0.99798871690501	0.780445294076091
0.99938827307871	0.999185781805206	0.99244704268552	0.994020563054935	0.986901960566468	0.791168868753382	0.795960503920955	0.789220476738793	0.998288032534795	0.998262502569482	0.998409119331623	0.998092631961702	0.779856356189515
0.999555428928635	0.999449421925797	0.992539337489438	0.994184968217563	0.987586076926885	0.792698681382526	0.796782652260726	0.790782723648903	0.998174899344656	0.998230011538386	0.998102880106652	0.9980259744989	0.77993347584258
0.999553929632856	0.999401850843708	0.992283378635254	0.99388696154076	0.986843579628587	0.790364392935629	0.79484896432794	0.788506980088867	0.998279341404902	0.998147967009773	0.99814281558587	0.997712291022746	0.778449957936416
0.999237201638769	0.999435502447626	0.99277322064344	0.99458793805708	0.987857464044356	0.794467531254116	0.798652593043468	0.792672614859208	0.998209724829103	0.998223309955627	0.99837022041185	0.998323167785908	0.781638808148115
0.999398203453913	0.999657164411595	0.992407497711117	0.994172757916533	0.987053814651945	0.7899186215385	0.794537473897796	0.788079291157022	0.998081471513921	0.997915651344722	0.998232094602535	0.998159059064522	0.778116683502877
0.999413757047463	0.99952352283004	0.99254935828359	0.994223160273198	0.987552538192809	0.792938041524748	0.797071542442635	0.79112783834838	0.99811014370628	0.998070731357694	0.998223284579196	0.998196284038818	0.780050293256901
0.999359710523716	0.999508268936624	0.992635176358727	0.994361550091897	0.987722581560108	0.79387959185506	0.797641794214398	0.79208321703696	0.998264706469792	0.998298019045208	0.998236536073066	0.99817948859359	0.78031944785529
0.99900224000095	0.99930967284901	0.992526354795918	0.994538072558805	0.987794525671155	0.795116156348508	0.799247277202119	0.793360772332831	0.998487696276144	0.99823321115529	0.99826162269878	0.998332048657506	0.781822806118758
0.998880704504664	0.99934898651447	0.992623723063873	0.994517369602117	0.987663149246467	0.792270204443605	0.796575075516264	0.790376489615755	0.99835689524512	0.998321142926695	0.998389528821107	0.998258466500443	0.779870541414411
0.999444355245794	0.999703518709486	0.992600546497922	0.994357534705753	0.987625154921484	0.793828730095686	0.79789747022094	0.7919974230446	0.998337026301458	0.998475004571545	0.99812995187219	0.998199219743542	0.781107674649265
0.99935056207665	0.99918735208842	0.99263936764837	0.994566481939327	0.98763827312278	0.793820531907707	0.798301380303795	0.79211536406341	0.998528580726757	0.998421908721635	0.998489055057234	0.998291029518924	0.78126916470112
0.999073372543831	0.99948600357124	0.99211408352679	0.993556035213574	0.986867191807166	0.793940775443537	0.797846460954382	0.792201704617203	0.997683979292268	0.997936770246287	0.99794957112777	0.99771818798812	0.780222157132616
0.99909748051518	0.999752894016039	0.992396277693822	0.99433998140261	0.987503351025408	0.79027597618794	0.794035635861169	0.788441954837957	0.998248460950086	0.99820012037275	0.99831031770485	0.998135897202706	0.777030712576357
0.999218307566603	0.999578637761924	0.992387959897036	0.994018730804353	0.986923108009685	0.790223694459502	0.794957930559419	0.788385477981828	0.99824568065166	0.998299346218075	0.998130232775638	0.997673587074019	0.778683265185288
0.999424980177091	0.999260180272873	0.992790741597961	0.994586259264827	0.987853917924405	0.78917293025985	0.79404021784062	0.787216290682667	0.99841583442229	0.99858384431464	0.99847193399479	0.99839848402285	0.778336204509902
0.999207260763042	0.999349687710856	0.99250065250529	0.994295425860279	0.987753837905618	0.796569789398811	0.800368247298039	0.794879060340434	0.998168323155572	0.997762080019522	0.998181824460944	0.998135292339133	0.782349380680564
0.999365767572734	0.999661013927916	0.992552985503246	0.994202607600177	0.987407555636957	0.79247349528638	0.796769320455598	0.79062259050293	0.998354804090012	0.99851184826509	0.99843638749325	0.998053198552342	0.779776605764819
0.9987908993221	0.999558458432968	0.992513744869438	0.994250264712433	0.987265954925197	0.792147944349512	0.796674818417758	0.79025973733794	0.998177432425873	0.99817266300472	0.99819599893076	0.998093097256991	0.780217318091407
0.99969164328324	0.999470794590044	0.992720704501264	0.994538167856492	0.98777401257306	0.792270139056133	0.796222740951366	0.790458047732733	0.9982635292504	0.99820507798743	0.998287771852798	0.998231108492983	0.779114840638311
0.999049130597336	0.999555686236805	0.99234707051708	0.994174883956953	0.987176512084238	0.79283354534995	0.797117163743817	0.791009280350236	0.998421248399834	0.998374713478794	0.998470337386135	0.998219084659948	0.780585332686056
0.999423836368652	0.999649051854868	0.992700307595708	0.994608779313072	0.988104244030521	0.792492161328224	0.796593274458518	0.79063460966412	0.998451173452257	0.998459642558753	0.998414563678025	0.998238222807379	0.780004676132258
0.999312704231815	0.999487993166524	0.99208645603325	0.993320182397384	0.986588007498142	0.793602609893758	0.797676919324529	0.791848063344825	0.997536216527115	0.997614590010954	0.99775444915899	0.997125251068426	0.780514041232125
0.999395275176506	0.999769235935078	0.99251628208657	0.994454854374925	0.987464081323246	0.790628853859954	0.795308591235705	0.78878200387341	0.99858759962923	0.998692844188923	0.998688385427388	0.998080812718477	0.779216655598321
0.999620370899937	0.999536487552584	0.992585124889002	0.99442524434894	0.987585338374061	0.793583556909334	0.79780228279003	0.791716687422732	0.998471820140544	0.99839161280066	0.998446156333852	0.997492644389658	0.781039458728176
0.998923014290624	0.99959051621591	0.992523269042448	0.994301536971465	0.987186300926958	0.790805871788242	0.795567813006833	0.788999183060562	0.997786878393295	0.997709291591183	0.997888687157678	0.997993572684257	0.779216301714346
0.999200085057314	0.999557378977937	0.992676881739988	0.994558095623526	0.988029295125787	0.792145208394953	0.796157963558977	0.790315613447631	0.99855468591475	0.998564577164776	0.998575599543888	0.998273544324653	0.779452252208778
0.999356174596326	0.999620846263926	0.99270390647016	0.99459244333174	0.987973396455013	0.794288320613028	0.79840298451841	0.79249475045957	0.997993084695134	0.998063763648136	0.998255479986871	0.998325184471155	0.781047508683231
0.999511998568262	0.999711151138612	0.992448166435373	0.994278077124482	0.98693079853669	0.793129306585537	0.79781007041152	0.791249923165113	0.997770014287746	0.998074898004804	0.998049282200239	0.998129916524713	0.781431577180661
0.9992568830365	0.999699228983852	0.992500833929977	0.994243449419204	0.987445773079011	0.792658191038069	0.796891207378998	0.79079885936358	0.998133142756196	0.998111110319885	0.99805570110634	0.99747679442335	0.779987318844731
0.99908174448518	0.999146120780094	0.992642506818822	0.994682026029282	0.98789987174544	0.792599972635833	0.796968877030352	0.79076475126054	0.998405653075539	0.998385048871056	0.998423553756093	0.998291698564528	0.780344281247757
0.999162251861712	0.999633208656314	0.992444056858132	0.994232890130553	0.98738107935526	0.79261314359926	0.796781644674038	0.790855553385173	0.998303596267328	0.998399250147066	0.998387967692607	0.998239420679054	0.779850340736099
0.999290291231318	0.999631771524148	0.99248600164782	0.994273970156042	0.98725402891099	0.792452168853847	0.796585281259155	0.790670255563126	0.998058633101582	0.998130879800752	0.99810515865036	0.99824008670617	0.779707583392321
0.999137598825304	0.99962333750414	0.99262584022333	0.994537405989476	0.987973301443921	0.793867527455503	0.797982486301846	0.792082893898702	0.998458373123702	0.998334402052805	0.998294148529094	0.99810658463154	0.780913766226808
0.998911505781496	0.99959331538304	0.99254858447361	0.994343354158023	0.987380912296224	0.791673681860103	0.796297266887454	0.789759621484271	0.998571982357384	0.998557390068329	0.99848495338616	0.998306743160845	0.779882013236393
0.99893659999386	0.999688671335196	0.99260305429139	0.994512766973697	0.98742184176944	0.788947183421261	0.793882286430201	0.787063367581508	0.998361649011329	0.998431689173288	0.9983429480545	0.998279048259182	0.77811850378467
0.99921592041819	0.99961621181261	0.99225755409455	0.994081405588916	0.986992644515925	0.791419846151956	0.795806479255347	0.789618558764264	0.998182690109783	0.99816576665899	0.998259608994139	0.998011402494408	0.779173296039595
0.999339124080763	0.999728646953966	0.9926681515622	0.994275044426052	0.987583486629321	0.793123998447663	0.796895592174688	0.791253176716687	0.997992880832443	0.998048418024084	0.997885962524824	0.997950503245806	0.779742527228045
0.998980284749545	0.999497459702114	0.992552057628878	0.99444120091216	0.987838160464999	0.7934849504456	0.797804571267614	0.791728262333794	0.998354133049935	0.998493733116258	0.998556277464383	0.998209632128322	0.780909832422503
0.99898288311956	0.999444371176322	0.992618364416263	0.99430188781275	0.987540869142591	0.792599696524154	0.796561656374304	0.790744940568897	0.998061021410347	0.998129842676858	0.99793236382403	0.99797629984926	0.779632114838801
0.999406365736774	0.999698427680224	0.99261836155491	0.994348180481325	0.98768647777974	0.79135957676992	0.795670046585388	0.789461481923818	0.99825089050994	0.998130998343802	0.998090167020185	0.998191730931285	0.778933933802457
0.998583019231482	0.999703491278838	0.992362045029162	0.99421595415379	0.987111416286229	0.791613531670782	0.796084933462073	0.78986196488736	0.998318196142008	0.998410196046104	0.998411324596803	0.997999579565677	0.779331388908524
0.99931374643552	0.999591786532718	0.992682496809928	0.994350248357134	0.987915981212967	0.793072501169949	0.797352521681365	0.791205229449349	0.998278697645873	0.998349051448268	0.998405327115733	0.997214074173797	0.780766205964385
0.998857866885254	0.999602532390212	0.992423257279323	0.994060225702582	0.987355742980975	0.79562531235691	0.7993123858392	0.793863101006905	0.998107765762008	0.99806001718432	0.998142728123367	0.99782768125396	0.78152483151853
0.999021312891472	0.999434285307676	0.992020914273338	0.99341713777499	0.986316633561075	0.78982096004164	0.794519965362512	0.788040229519354	0.997749698442328	0.99794684006313	0.997828401999128	0.99787013243546	0.777993114903925
0.999055770667013	0.999438144047433	0.992750944421783	0.994689748677231	0.987988058083022	0.792297911578503	0.796367941029733	0.790452220214414	0.998281153334203	0.99830399226604	0.998129051070166	0.99827303618161	0.779591267250446
0.999281368298227	0.999504106095015	0.992253193570356	0.99401848317484	0.986802503465845	0.792216652746851	0.796612518247039	0.790396265184506	0.998337567456366	0.998243327471504	0.997997640069173	0.997940430196118	0.780019119534704
0.999253301102487	0.999483978905322	0.992548624132164	0.994349455458402	0.987644776620784	0.79215333312801	0.796196080183181	0.790365088059012	0.9982626414757	0.998238081749294	0.998330450282341	0.99799213889317	0.779394323292065
0.998838465260045	0.99953652797596	0.992558251997694	0.9945523260508	0.987559247769377	0.791873104593019	0.796547715949902	0.78997752831749	0.998473540811266	0.998540632555582	0.998349624644912	0.998357634137812	0.78010142072955
0.999493459729563	0.99918205524822	0.992677987124994	0.994644388736964	0.987972590950248	0.79360725378549	0.797593200038376	0.791775063103406	0.998586562384842	0.99847868072833	0.998505115149512	0.99832062899031	0.780664480772077
0.999666920628185	0.999699767803139	0.992528862172995	0.994246987523594	0.987289461836255	0.79192431164771	0.7966594591833	0.790097184666976	0.99856049267536	0.998454699026672	0.998528883358014	0.9983317038318	0.78048549052385
0.99909734421618	0.999559088048481	0.992583406100375	0.994607146686202	0.987964228261253	0.793462581107398	0.797973390706677	0.791739929289599	0.99877058926161	0.99884285368905	0.998666397016925	0.998035871862685	0.781313276400042
0.999520597114234	0.999640347762934	0.99244224832621	0.994121807625248	0.987115270238869	0.793401164368417	0.797742128009906	0.79158751838957	0.998299358687576	0.998262135488456	0.998340401108547	0.99804457149619	0.780990527713563
0.99909542584687	0.99940010380355	0.992314266020356	0.993777163548026	0.986907906275581	0.793675152284337	0.79787637061657	0.791984526468015	0.99781333480225	0.997753119847593	0.99786986961484	0.997680846769224	0.780742960004639
0.999712425616217	0.999304892773856	0.992475268085502	0.99421996472415	0.987103372640813	0.792723541713806	0.796988127763537	0.790863082730691	0.998140577304652	0.99817411063481	0.998144389356773	0.998108319326433	0.780243661677109
0.999433400626053	0.999662664584228	0.992374601928813	0.994159300918202	0.987335035066386	0.792659416126797	0.796743003452132	0.790948367487696	0.998130315498479	0.997963815247563	0.997915121033544	0.997962612125723	0.779699394666539
0.999264156423112	0.999566508009388	0.992544218485432	0.99436611099382	0.98750224205366	0.794798922616334	0.799226904523442	0.792889802732463	0.998169595990078	0.998206368676524	0.998177478553173	0.998225630836557	0.782382368699953
0.998955917255715	0.99951314255367	0.992588291670687	0.994580407613074	0.98799678388078	0.793726060122223	0.797464248280895	0.791964157676052	0.99829742707752	0.998284154117164	0.998397621320856	0.997929130376478	0.780243629840015
0.999459381892386	0.999570693800936	0.992441755854834	0.99398134549481	0.987109479126413	0.792896346481566	0.797014018212447	0.790991048796112	0.99788744787579	0.998052689120154	0.9979323438312	0.99773427968105	0.779809121830125
0.999418522854374	0.999682255310487	0.992516754065472	0.994423970242249	0.98730772121128	0.793141205394784	0.797492424626749	0.791310858976115	0.998279144251936	0.998179246959893	0.998297604831847	0.998279095605295	0.780597363886572
0.999452360099655	0.999472728937506	0.992519752273634	0.99403325414654	0.98700396821503	0.791791320853743	0.795865729496048	0.790023026633543	0.998196256507546	0.998132489207996	0.997941465524005	0.997933974377089	0.7789382246534
0.998809908997865	0.999522169369968	0.99233428068224	0.99404839530476	0.987014760843734	0.79264157501264	0.797296091235121	0.790842157225195	0.998227527735735	0.99805627046212	0.998285375883753	0.998037518006959	0.780434143787215
0.999002155257737	0.999686589676788	0.992567488422898	0.994402942814495	0.987448845655918	0.7910903358746	0.795225203927724	0.789171593099369	0.99819208172749	0.99824307468605	0.998115499444277	0.997928856630155	0.778711487649653
0.999353682210278	0.999096437400937	0.992645934581403	0.994738736624265	0.988120004498571	0.793388277968376	0.797529906895777	0.79162706020269	0.998347633753868	0.998382688488785	0.99845308266047	0.998332044757256	0.780493974240585
0.99935621059859	0.999320517712452	0.992663808184788	0.994429292110367	0.987989973471836	0.793375528331508	0.79719894045629	0.791617099498113	0.998087966307841	0.998210099683217	0.998154770261504	0.998085099172753	0.779590312153895
0.999261140106767	0.999677126322344	0.992688521166393	0.994430730410537	0.98771554626021	0.792361021744051	0.796547150973367	0.790476702407968	0.998356367425432	0.998360710528862	0.998336483256883	0.998277334467989	0.779984383426535
0.999358251290584	0.99968538786755	0.992256528671595	0.993877491973923	0.986990035317006	0.792797124054244	0.79686989678425	0.790993939982858	0.99804789047309	0.997792518983117	0.997992212729492	0.997514377605872	0.779498527717926
0.99928882355746	0.999440641920907	0.992584435064842	0.994037533686361	0.987332519123655	0.793850278121413	0.797408307251624	0.792145948393483	0.997936486749432	0.998024808281503	0.99803329943199	0.997704852087483	0.779637743867668
0.99867689361464	0.99960619273516	0.992560281695132	0.994391056523281	0.987494443266607	0.794360920307381	0.798710454575182	0.792504336157286	0.99816868245582	0.998274195854956	0.998339997108214	0.998241672514412	0.782022929712423
0.999123369774007	0.999358930732482	0.99255510414078	0.994254886052137	0.98737794847197	0.793014048032344	0.79696517990604	0.791210396515444	0.998368179431163	0.998113519101953	0.997949912415294	0.998179318109166	0.779811178567809
0.999130461728426	0.999631842319207	0.992692320098605	0.994469074801076	0.988010745385072	0.793071869806805	0.796844505412652	0.791250346047588	0.99824584363992	0.998150623010331	0.998211918527795	0.998131370513381	0.779669000568849
0.999257402733058	0.999620391714833	0.992717240160555	0.994445288775327	0.987937244419468	0.795352639027478	0.799279105394452	0.79360429298692	0.998338697421454	0.998280559570208	0.998331798755743	0.99801569214901	0.781803129805315
0.998739483474252	0.9995717728016	0.992526292023042	0.99430909742378	0.9875363704225	0.79460661647724	0.798864704418815	0.792828414401005	0.998290499294567	0.998380714513085	0.998107461808028	0.99812784964517	0.78164205625353
0.9993258698446	0.999523942079278	0.992473028198767	0.99436777904252	0.98729520263159	0.792857049387705	0.797187761248071	0.791058681561716	0.998625097117444	0.9985572797157	0.99841861618202	0.998071093843782	0.780253092843796
0.99953323039922	0.999453816946095	0.99262310714024	0.99432242005988	0.98768600007716	0.791169511160836	0.795107611212245	0.789263747088635	0.998150906366053	0.998121694111415	0.998165689715993	0.998158422305543	0.77833822319089
0.999141562648598	0.999516148661524	0.992703159408348	0.994428211967684	0.987782648175487	0.792337886559877	0.79693807803512	0.790492100818986	0.998579716352228	0.998391311961135	0.998589540014427	0.998127488318733	0.780778010297548
0.999552464918687	0.99966204428277	0.992556895024523	0.994365341516414	0.987342076031178	0.794601121698443	0.798555791466824	0.79286576791406	0.998002683616832	0.998149639292955	0.998190068247737	0.998047424038697	0.781139828641552
0.99937709933913	0.999621963940932	0.992464072174863	0.994326558165493	0.987356251942015	0.792460647869772	0.796969096114468	0.790672515477528	0.998490943164244	0.99852527241959	0.998618931166946	0.998333573262082	0.780402578889924
0.999530952135	0.999616817852506	0.992174439619089	0.99374249735528	0.986771135325244	0.792967508052893	0.797222242483514	0.791124767095176	0.99779801735007	0.998009203942224	0.997900508430582	0.99781897486314	0.780197274702712
0.999020172866483	0.999313996879928	0.992758989707242	0.994663763619445	0.987934489793038	0.792218205535728	0.79648205119202	0.790363960570888	0.998543930147538	0.99843180926605	0.998442321737678	0.998409944908355	0.780028692547982
0.99958709742957	0.999512205687712	0.992488302533723	0.994256289132543	0.98753795633429	0.794326057380352	0.798346135811396	0.792482650418891	0.99819268163838	0.998064311565438	0.998188751148647	0.997913829672432	0.781051112532244
0.999165254218729	0.999579727314275	0.992466661787814	0.994182202824295	0.9871970698588	0.792253872856258	0.796663435495518	0.790458512828518	0.997932273841865	0.998068820368424	0.997864872125654	0.997944796988489	0.779916067156553
0.999334053128097	0.999678068582264	0.992626890955804	0.9945210905259	0.987858140901315	0.794677838724786	0.798709149075011	0.792872192346184	0.998296419511308	0.998363040082978	0.998335385875868	0.998301510891002	0.781274035860862
0.999195998528545	0.999380748690498	0.992241476719935	0.994038776702037	0.98665689494554	0.792491228525304	0.79718555557458	0.790658617798769	0.998420842063004	0.998335285416046	0.998491755006486	0.998004792172724	0.78075545027051
0.999544164766017	0.999457715375594	0.992167588050896	0.993617677816562	0.986543678367377	0.79135118661341	0.795671993769344	0.789526730008872	0.997591922335382	0.99769982656457	0.997625091322408	0.997621372803072	0.778941932607783
0.999009277679456	0.999714987504485	0.992421223027203	0.99436095285485	0.987507380804988	0.791382065920916	0.795508548393592	0.789544209412387	0.998407087145633	0.998448528961888	0.998370101715203	0.998078632438572	0.77878902284043
0.99926386256036	0.99961426047471	0.992537328979997	0.99443849043983	0.987551242551	0.791567542824172	0.795859565551604	0.789728242425262	0.998480271183852	0.998326811363417	0.998374651218233	0.998314543472873	0.779285829549352
0.998821364787974	0.999565955021333	0.992468749069981	0.994294462033785	0.987427937885644	0.793441969193903	0.797981694716072	0.791701976752327	0.998222482473995	0.998412547767377	0.998028174897682	0.998151740651532	0.781351709912141
0.99911997480346	0.999690440939008	0.992506937081885	0.994387108358706	0.98732117690566	0.790586137021054	0.795062301112581	0.788699929895264	0.998260546729353	0.99814481431506	0.998169598252602	0.99805474795049	0.778605994924212
0.999239084888094	0.99940586975843	0.992707370818257	0.99444209268011	0.98773401295903	0.795201989618296	0.799216077257658	0.793370864355466	0.99839823421174	0.998227667473535	0.998343660265482	0.998143743752053	0.781971369249579
0.999121598026343	0.99971821202036	0.992601418253651	0.994464039236425	0.987638287743556	0.791998863458441	0.79654260765964	0.790191686954148	0.9984456716587	0.998472620478062	0.998634409277732	0.998302635263346	0.780260727911599
0.99881998166594	0.999647126488134	0.992506050724846	0.9942366997674	0.987229249196394	0.788000501399945	0.792616262592757	0.786125798062507	0.998155002322997	0.998138520691445	0.998250263770514	0.998146175982064	0.776694668994777
0.999376671137637	0.999606977989402	0.992407450382502	0.994216952867482	0.986851445286907	0.793682510476445	0.798315051902658	0.791926301546385	0.998256024098594	0.998002754661407	0.998168261389988	0.998049053622893	0.781762894617633
0.999160677702185	0.99953177081851	0.992243747608094	0.99406877784811	0.986988156540718	0.792501460886281	0.796835398972719	0.790674412256618	0.998179735745946	0.99824353669182	0.998226958549217	0.998015695409884	0.779875548962395
0.998759906400167	0.99966454090918	0.992638550696697	0.99455841177435	0.987783299542701	0.792796948866572	0.796904976176382	0.791046184540206	0.998581683517788	0.998578094750874	0.998602886958692	0.998156781828364	0.779957191161076
0.99927199025828	0.999393745221229	0.992655535236431	0.994318603268177	0.987825067264055	0.793674476691204	0.797639538348916	0.791820610067379	0.99831830083952	0.998345109858213	0.998344337916715	0.997980957790506	0.7806920173808
0.998844440158092	0.999392903259247	0.992671454470768	0.994528948697113	0.98773339029007	0.793457077274322	0.797824722418568	0.79164139289393	0.99814735602014	0.998407079705805	0.998440648927511	0.998083177160313	0.781027674503064
0.99940878295597	0.999583332384529	0.992207370712553	0.993712025798325	0.98688517048843	0.793147237988447	0.797293804282414	0.791535889307612	0.997712032771776	0.99803891402553	0.997982727739646	0.997917444527277	0.779897815258167
0.999045857241676	0.999429883580588	0.992686797990853	0.994417229085446	0.987687603925563	0.794046311096939	0.798349145407973	0.792212843875268	0.998423864652822	0.998445182203584	0.998377100445406	0.998104055371955	0.781555925575849
0.999292974310139	0.999613643690925	0.99260484931129	0.994520554381902	0.987460907235554	0.790864786396116	0.795909595188192	0.789014484748197	0.998073394288856	0.99730095563825	0.997881328755746	0.998325124676587	0.779835980879597
0.999303687739525	0.999647924411698	0.992411536163129	0.99415831932367	0.987399453944871	0.794949196297787	0.798852984504058	0.793122903303975	0.99821116340647	0.998358089220538	0.998327212719405	0.998108305641114	0.781629209893341
0.999220607143102	0.99969216512389	0.992586024601255	0.994419738504408	0.987390827400328	0.791875539332203	0.796547506170456	0.790057484199879	0.998425138447852	0.998270354761317	0.9983394321047	0.998333870969624	0.779981658047265
0.999243587700633	0.999510962230692	0.99266208309849	0.994199517323944	0.98742674950736	0.792780402163523	0.797108489302042	0.790869757671999	0.997985126383224	0.997979927948573	0.997743060883828	0.997840471763015	0.7803199156613
0.999456142662865	0.99963317489268	0.992529638083514	0.994264865776926	0.987744014223486	0.793965088663683	0.797830366714422	0.792193761346829	0.998251382928653	0.998099880238265	0.997896101733954	0.998211118474887	0.780263981721937
0.99882187369511	0.999396415814076	0.992608590939551	0.99435232281799	0.98762812299017	0.790852582705803	0.795182629594167	0.788953180258926	0.998314851678789	0.99828007597023	0.99825083392442	0.998300541269653	0.77866247359169
0.999476352615265	0.999677234013482	0.99272690813705	0.994565928503083	0.987571592552352	0.793746428198345	0.798107713300783	0.791964073058418	0.998201058756944	0.99818376477926	0.998224194875107	0.998197410718673	0.781263067397587
0.99879505149892	0.999602583985642	0.99258910497309	0.994455646442901	0.98772024885022	0.793695272240624	0.79745706918285	0.791938627089175	0.998047918357	0.99829431440468	0.997994863609333	0.998033067218899	0.780065873902215
0.999330287524444	0.999610816329532	0.992400205681216	0.99432277586011	0.987155775151928	0.790890183499794	0.795475788605888	0.789090591016048	0.998507589825675	0.998286333247557	0.998278741398679	0.998032396390017	0.77927417712355
0.99899796487527	0.99965136475265	0.992425125881073	0.994046473664121	0.987169678065221	0.7937025061501	0.798092631515505	0.791902170052863	0.998217087886624	0.998126727109955	0.99830232959695	0.998033889522785	0.781248530321748
0.999260139042392	0.99962488544733	0.992505843286623	0.994282290759287	0.98705653137207	0.791141032705685	0.795706745354193	0.78935220967628	0.998374478372304	0.998269968540863	0.998313383119886	0.998263145040684	0.779318589519659
0.999370077984937	0.999628501581038	0.99245187429466	0.99438550140777	0.987008316789737	0.791985530696057	0.796695143621256	0.79017939928481	0.998352641029554	0.99840248475259	0.99839739458694	0.998262001202432	0.780201276179261
0.999058595620136	0.99908168569557	0.99257346605426	0.9942256648473	0.987771242439508	0.79588726094615	0.799442145112893	0.794061675256523	0.997847196258405	0.997774200279724	0.997971385088706	0.99774892762124	0.781778448298843
0.999181495015117	0.99933711497036	0.99262698212234	0.994418192177369	0.987997721239333	0.796152418387459	0.799937115256723	0.794403218185565	0.998420495413844	0.998324194404672	0.998380552822397	0.99802217444835	0.78227399293547
0.999473569101144	0.999541998456014	0.99261120719429	0.994263007040329	0.987388240205697	0.792747557632914	0.7968126400138	0.790882002444333	0.99805973654492	0.99816341975901	0.998089475319348	0.998136916436285	0.779665723251395
0.99943190150642	0.999680193346963	0.992280393541598	0.99413472573987	0.987261490020576	0.793612551810419	0.79762664306796	0.791924430482482	0.998160393059308	0.998190595608375	0.998299591226545	0.99806634494356	0.780460205604749
0.999244899788938	0.99953575155683	0.99232609180736	0.99417711722118	0.987156036973396	0.792481964054813	0.797095531107731	0.790687500405722	0.998481887674131	0.998142937264756	0.998392570161227	0.99803753348686	0.780683677886822
0.9986609984742	0.999413089316042	0.99244565288715	0.994249175606687	0.987609263378727	0.792980071319836	0.797083680919773	0.791108932623962	0.9980624476766	0.998063103912852	0.998034669369097	0.997966807562735	0.779762484693692
0.998562625135046	0.999086782979867	0.992615488787354	0.994547378353405	0.98767982590816	0.793690284173153	0.797905650202077	0.791870450089006	0.998198254052284	0.998209968473253	0.99830349048731	0.998075131917744	0.780857787818718
0.999023228169238	0.999719999510972	0.992523983550058	0.994303715747813	0.987474257034604	0.793515946577845	0.797737051989418	0.7917313342354	0.998311376895212	0.998294766108887	0.998291605777881	0.997661213971985	0.780883772910471
0.999221846714276	0.999584081788272	0.992615392322736	0.994407025607172	0.987406245661066	0.794103390419513	0.798474063418497	0.792268805297804	0.99836785078473	0.99820896719374	0.998184480757723	0.998198802394418	0.781680221299549
0.999146197770843	0.999657498927333	0.992446306993862	0.994225058930657	0.98732438006895	0.791387344443677	0.795895733892405	0.789531604091693	0.998202219295355	0.998265202738069	0.99829048776171	0.998061975969102	0.779591106513326
0.999386273120172	0.999709576177553	0.9927398166034	0.9945203622629	0.987931672665022	0.793399903074248	0.797520667955638	0.791507845194152	0.998301773025157	0.998248172441265	0.99810429667786	0.998129433923839	0.780689118237154
0.999174102649508	0.999643526296944	0.992456903824214	0.99426264387358	0.987049474393508	0.790686792552038	0.795537414647906	0.788841522948246	0.998412154705003	0.998267540505305	0.998414340851272	0.998268976220864	0.779361684541503
0.998954975713768	0.999809303718743	0.99259269153509	0.994369118774576	0.987583662215132	0.794197243079659	0.798693516420127	0.792378922196916	0.99819902685429	0.998323998243858	0.997964695609518	0.99823472340629	0.781869052243551
0.999241203942527	0.99974162955942	0.992199801324657	0.993618324600399	0.98667790317237	0.792272956247956	0.796789070890579	0.79051826612741	0.998081999998732	0.998078272469724	0.998232652250757	0.997534273044918	0.77997400454458
0.999525128226797	0.99958268763853	0.992293084112398	0.99413911703926	0.987192733117306	0.795226816394727	0.799533930018847	0.79353855814029	0.99823457503051	0.998247261934905	0.998236534874248	0.99813769911441	0.782297860676412
0.999310050577925	0.999497688510474	0.99253961245909	0.994394769597857	0.987582713076125	0.793451491602333	0.797432523451063	0.791547443265346	0.998314278380077	0.998332706139797	0.998385118858798	0.998240822933484	0.78017344445648
0.99876999941564	0.99957204930382	0.9923598425565	0.994223040804544	0.987005027115223	0.794054275439527	0.798501125692947	0.792228357374883	0.998345544969837	0.998297673312862	0.998338723666306	0.99822857867084	0.781709142462147
0.998958784654835	0.999645376851097	0.992565455672688	0.994397779542836	0.987617157873126	0.791886202033186	0.796217898080948	0.790033696069054	0.99829191545321	0.998416937029305	0.998399532043244	0.998187729301608	0.779464480853177
0.999339590667326	0.999677369746055	0.992452660541643	0.9939499059919	0.9872004663708	0.79348717367562	0.797585275896932	0.791681026456747	0.99767742463081	0.99779470666773	0.997752642165188	0.997837901820077	0.780328693912776
0.999080750200482	0.999503481669	0.992552364107085	0.994259317418047	0.9874649894732	0.79222988415663	0.796418702121139	0.79043493111856	0.998232079483422	0.998290855784933	0.998244684966435	0.99819858606245	0.77956147189788
0.998646000849827	0.999455490979552	0.992575062110925	0.99449282635483	0.987595662228085	0.793896797435034	0.798134947446525	0.792073383294186	0.998293848822894	0.998404417389376	0.998419638190544	0.998142209232107	0.781338695998616
0.99914157159717	0.999760735992087	0.992611576074263	0.99414755214048	0.98773845269438	0.793082652305484	0.7967761716494	0.791194571213508	0.998124550019616	0.998057295005265	0.998221367605696	0.997948668003124	0.779700766516622
0.99929389581913	0.999549586259364	0.992662974801715	0.994571138812027	0.987941558229486	0.792959716893417	0.797207071906494	0.791120325311154	0.998705055012944	0.998654141788273	0.998751929677582	0.998102241868753	0.780754612820091
0.999423802344584	0.999396143850802	0.992595015323385	0.994315947534014	0.987527236414657	0.79051172114149	0.794500462878046	0.78859263985796	0.998019457939343	0.998095402596817	0.998107502849129	0.99803991873924	0.777806407003443
0.999302012862054	0.99931691255696	0.992540612776443	0.994215103012763	0.987506069900938	0.79380570574285	0.798050830608467	0.791924535552848	0.998277277425744	0.99832540253253	0.998384509618688	0.998148015852154	0.781202155943764
0.99930715395709	0.999571516813	0.992539468412113	0.99424757541056	0.98782458430802	0.793705294598559	0.797848214971442	0.7919220926881	0.998234254220083	0.998106013530387	0.998316331720508	0.998184380808565	0.780687430653939
0.99926984447394	0.999735403175555	0.992319454419163	0.994241735672956	0.987312283823645	0.789808569794606	0.794611196392877	0.788023300481402	0.998542495388758	0.998668817782506	0.99862982107759	0.998402045660841	0.7783581925932
0.999331501908092	0.999653712236807	0.992443560998165	0.994214316113297	0.987301429777774	0.790871448441396	0.795218981970463	0.789006951293882	0.998171891030513	0.99815661497336	0.998288729581748	0.99817496376696	0.778614001430608
0.999516263700195	0.999393089740296	0.992634102823346	0.994410618960486	0.987716756975528	0.79237923779213	0.79655817781663	0.790535122562891	0.998163886344203	0.998313479705283	0.998328085811472	0.998098076076952	0.779907312924976
0.998883356553896	0.999673009698728	0.992482743191825	0.99420034338456	0.98742112553208	0.791102045714947	0.7954592981621	0.789238933813281	0.998171737883407	0.998224982590502	0.998242097272414	0.998154872616876	0.77904037969711
0.999206925336667	0.999664480869872	0.992417783049444	0.99427585936384	0.98729030946102	0.792178854770594	0.796445905744444	0.790361647297683	0.998595170752061	0.998597783748945	0.99854296227904	0.99813551488471	0.779669676696188
0.999418910936714	0.99957160407151	0.992451665082396	0.994090304866423	0.987090447031593	0.792276301329498	0.796524189084065	0.790472225079749	0.998118566043452	0.998204166590057	0.99815923575624	0.998146231984597	0.779759061218462
0.999407743334445	0.999370457686095	0.992596201513358	0.994256201073803	0.9874046198612	0.79292272456216	0.797085941636419	0.791111047172405	0.99819631869032	0.998208194191787	0.998064684841317	0.997855843031004	0.780181452114399
0.999391697632518	0.999547216172018	0.992217420854896	0.99392046698435	0.987093364415535	0.792726136126773	0.796954298600554	0.791017143625406	0.998326841088761	0.998214581481932	0.99853660180325	0.99800800796093	0.779928808597428
0.99939267238574	0.999758004116483	0.99251920915993	0.994318730338552	0.987852423011382	0.793411038863205	0.797270909923284	0.791591086613683	0.998338632938247	0.998344642894944	0.998444512729995	0.99822018763082	0.780086416375147
0.99920025054399	0.99927532575421	0.99231474833358	0.994117171634094	0.987114482301144	0.792921053442501	0.797014539341714	0.791201788781083	0.998335754347061	0.998212429757771	0.997923281825228	0.998025808572637	0.78000324234788
0.99918871226287	0.999556656362597	0.992606280427213	0.994395686202656	0.98760985740903	0.79455161791673	0.798700270339202	0.792723456254748	0.998291859050025	0.998331736554735	0.998310812795687	0.998034987909033	0.781596713216826
0.998869466222425	0.999737373936387	0.992667374608616	0.994444639188808	0.987728327677814	0.794902756907945	0.799025457308872	0.793079159077035	0.998292781959045	0.998375946745825	0.998257885377463	0.998116979735421	0.781749399884118
0.9994879437044	0.999391013687453	0.992593312138573	0.99425906025076	0.987561442153144	0.79090435663776	0.794953589066938	0.789034202924536	0.998320479380196	0.99845350086995	0.998498807745203	0.998229078917088	0.77848245048238
0.999346861561758	0.999642327338292	0.9924943323841	0.99454034210338	0.987365068030813	0.793150487410454	0.797495302922611	0.791354716040069	0.99828562967074	0.998300244609553	0.998473958291036	0.998324073824612	0.780911843640208
0.99893100815592	0.999473795454256	0.992544598669241	0.994324495506246	0.98730601582952	0.79298864870989	0.797297259307612	0.791125254120312	0.998306483613795	0.99854938448856	0.998358827609796	0.998035628242263	0.780684890944301
0.998858163159814	0.999217185187892	0.992496027578012	0.994149767605335	0.987602998227517	0.79404958968611	0.797668452867381	0.792269781266058	0.99806430768699	0.998060144820146	0.998111485930178	0.997926092808325	0.780024078305397
0.999141107204575	0.999240079732575	0.992595543910998	0.994418854969496	0.987614800881243	0.79211552970271	0.796427626395105	0.790322876082102	0.99837528911791	0.99851310737354	0.998622702661139	0.998217726160762	0.77935187498477
0.999583363296239	0.999192892188756	0.992346258088066	0.994069553653536	0.987162929221866	0.791275307865786	0.795753298972994	0.789394079881643	0.99832423441186	0.998445968075523	0.998295087449654	0.998108702437186	0.7792752634866
0.999288050228983	0.999570661050374	0.992377041946737	0.99406834817652	0.987090194951457	0.794131090038406	0.798397540096631	0.792438029498598	0.998378678322271	0.998332949039454	0.998503426958686	0.997882653607197	0.78153339411901
