# Supplementary material for: Empirical comparison of cross-platform normalization methods for gene expression data
Source: BMC Bioinformatics. 2011 Dec 7;12:467. doi: 10.1186/1471-2105-12-467 (PMC3314675; doi:10.1186/1471-2105-12-467)
Supplement: Additional file 4 — Raw bootstrap results for all statistics presented. [file 1471-2105-12-467-S4.zip › bootstraps/figure4/equal_AG1_ILM_rsquare_boxplot.pdf.csv]

resample.1	resample.2	dwd	eb..par.	gq	mrs	qn	distran	xpn3	xpn6	xpn9	xpn_mod6.	no.norm
0.9984594247925	0.99906598396977	0.99200051486896	0.9929405547317	0.98902263355156	0.713189686642004	0.710030739384941	0.714120999737047	0.997206153474036	0.997338324254429	0.997353379528278	0.99730217321482	0.707296601507943
0.999214765413128	0.99969181881216	0.99209850762509	0.99321295307669	0.989500604274316	0.712517472317906	0.708934143253513	0.713292332527625	0.997759109913138	0.997924574306567	0.997867662097043	0.997300553396926	0.706518770800317
0.999160393439123	0.999716047605418	0.992028669872806	0.992806688290982	0.9892057018457	0.712521046078574	0.709040532629447	0.713313889678047	0.99719677933692	0.997258423077112	0.997383437536378	0.997229027448095	0.706529004117686
0.998879551333787	0.99968090943109	0.992418927029954	0.993554347685092	0.989778116771452	0.712332151320534	0.708833257643552	0.713041581265928	0.997659164527147	0.99748979983393	0.99772984206441	0.99747436139912	0.706307695148052
0.998379573670197	0.999575772494714	0.992410359434226	0.993531069450513	0.989739891038133	0.711326206361487	0.707889020480309	0.712070489108541	0.997633661475043	0.997752088138374	0.997685122780021	0.99763086520328	0.705643609595889
0.998870256039682	0.999428780969074	0.992428313041001	0.993457725330607	0.98967583552807	0.710629254284929	0.707146335939495	0.71127885293018	0.99768568641417	0.9976764119535	0.997516781255946	0.99749097656728	0.704927914272424
0.998671529928025	0.99976153359381	0.992229079516106	0.993271265352764	0.989613588318407	0.714100946105565	0.710544254318186	0.714873968153173	0.997716144141412	0.997583949876839	0.997700470077698	0.997667187883112	0.708099944789929
0.998551092078892	0.999521478859452	0.99243275401466	0.993535094354377	0.989681591980618	0.712674021673206	0.709143096490499	0.713451355774963	0.997629155234703	0.997473385641188	0.99747960395845	0.997623950276253	0.706672786523546
0.99874740813656	0.999556407299125	0.992288562923716	0.99330243452957	0.98952154275035	0.71133922648598	0.707816317858447	0.711820809850236	0.997523755892927	0.997538260971344	0.997549376906343	0.997452795258186	0.705511518606283
0.999103935373138	0.99963114101336	0.992296790584981	0.993285520225935	0.989494884923295	0.712378111240719	0.708926019244408	0.713008493164439	0.997617905968785	0.99736484051758	0.997063503132825	0.997324284817585	0.706398889447458
0.998784235139892	0.999677981388791	0.992114913554814	0.993062163427396	0.989326857958334	0.712529322051584	0.709109542964536	0.713200800903438	0.997410419721748	0.997486187588896	0.997319429419392	0.997398236916267	0.706618226394806
0.997947112776856	0.999591951968071	0.992356169445646	0.993383897571457	0.989583831396171	0.713491800642228	0.710054005369147	0.714270780780539	0.997632155908545	0.997628908700144	0.99773313664447	0.99751869632064	0.707532960425236
0.999050322932892	0.999411347084145	0.9924592722116	0.99345845031023	0.98965243825988	0.710433805118354	0.70689160544724	0.710966717670337	0.997450771163722	0.997276394248064	0.997436879657714	0.99751247833113	0.704771819585661
0.998620387882605	0.999556154520017	0.992268941573475	0.993383088147745	0.989579935572984	0.71366314421902	0.710003189838106	0.714566045765412	0.997796401231202	0.997846158220702	0.997841821180853	0.997642370659389	0.707364827858907
0.998796193528797	0.999648475066435	0.992346097269133	0.993333917610422	0.989561383207934	0.712322691463104	0.70881811011108	0.713081725061507	0.997556658922757	0.997737448837593	0.99782349977274	0.99745468695543	0.706472363831155
0.998276417027157	0.999013395003373	0.992405307250706	0.993407309490425	0.989507862731277	0.711197927873867	0.70779192570253	0.711982222168251	0.997602277331258	0.997636630497581	0.997544325708902	0.997350595790204	0.70541427957481
0.998483243181385	0.99966164532065	0.992277892868947	0.99310769962244	0.989190602022521	0.711444937617433	0.708164069527848	0.71209265784571	0.997340360608775	0.997427891250914	0.997506159366892	0.99737205102349	0.705979366483776
0.998990471765009	0.99940115266883	0.992268436664616	0.993138242335767	0.989406770269528	0.712279862745694	0.708974220784949	0.713018098404749	0.99743182524328	0.997347495872665	0.9975533090052	0.997161663347418	0.706577191971497
0.998962830639117	0.999180335421047	0.99200449885452	0.992672605606477	0.988904922416283	0.711583962546883	0.70826656584406	0.712135899842049	0.997258071805428	0.997507445506892	0.997442879664555	0.99711977938247	0.705624490962505
0.998028714593965	0.999611755952196	0.991982577262502	0.992937604541967	0.989250097023262	0.715013057407352	0.711566753587621	0.71573321630389	0.997601223783921	0.997613645479385	0.997594759452626	0.997244366379657	0.708878739656296
0.999288594391056	0.999643837454737	0.99219632142884	0.992996251788487	0.989272099262477	0.711033292411361	0.707591089181055	0.711538873330704	0.997412059278047	0.997283831018157	0.997280609071655	0.996949350276447	0.705264861937732
0.998658847825358	0.999590346694656	0.992254932255294	0.99336386716866	0.989705225408764	0.713347034348304	0.70975595212225	0.71416771364118	0.99778403246079	0.997500863142397	0.997629379221238	0.997415844844318	0.707256828751263
0.998895414932757	0.999453940979532	0.992266814295733	0.99322605831048	0.98948771461603	0.711161584124347	0.707712460276834	0.711789076809451	0.997608918615132	0.997627615123571	0.99773480184479	0.99752026482194	0.705328181480095
0.998479716092065	0.999683178597502	0.99210913334531	0.992979288513202	0.989228832078626	0.712766459673854	0.709397024521986	0.713269685443422	0.997342390145808	0.997496716283137	0.997381868328834	0.997355741378703	0.707142141440116
0.999201736340327	0.999612735084966	0.992165258258096	0.99297377453536	0.989250811011742	0.712722105331004	0.709168832946868	0.71339081604088	0.9975198798408	0.997560682844325	0.997281932503003	0.99747727234357	0.70689980053326
0.998902182003168	0.999525265407778	0.992348998092456	0.993422213760604	0.989571647797953	0.711490726224717	0.708015738058887	0.71214736111189	0.997582172238518	0.9975379201045	0.997620473054066	0.997251014813284	0.705767385768635
0.998736827740148	0.999740417683893	0.992158238376146	0.99295196530902	0.989169048363	0.71153020303501	0.708117500690727	0.712157440542984	0.99765852441327	0.997410581983064	0.997708799437123	0.997411070321234	0.705924291668298
0.998681381044007	0.999160294323807	0.992162779722213	0.992817096861821	0.988908463269801	0.710200564072796	0.70696230643998	0.710843777234223	0.99742001549164	0.997566161650879	0.997591322401927	0.997235456366318	0.70470247684158
0.99863206932719	0.999558907468062	0.99235662157806	0.993481930531914	0.989741605944637	0.713364031728492	0.709852678847643	0.71402587492608	0.997495901193165	0.997537682240515	0.997438923407114	0.99725315391986	0.70731543952467
0.998706752236297	0.999650423593486	0.992103441285203	0.992863824920014	0.989057480822824	0.711445485748604	0.708014932641475	0.712075490233086	0.997457991003924	0.997615693615643	0.997683509289262	0.997551592030632	0.705724999763206
0.99929593091853	0.999317632131792	0.992079287917138	0.993252613909631	0.98955668261348	0.715232983686374	0.711728247094949	0.715941263272173	0.997747727186283	0.997756699036353	0.997844407008786	0.997594622060499	0.709050863507856
0.998417289149636	0.999179124277517	0.992468966269866	0.99363949673611	0.989794383458167	0.713326870593005	0.709819366221873	0.71408119380248	0.997631703748513	0.997628679095464	0.997773201583623	0.997638406945047	0.707391197801352
0.998694380304432	0.999603184864157	0.992373587333387	0.993424056987306	0.989583867686518	0.709706503258652	0.706268068668617	0.710329339882914	0.997579796925866	0.997569194720126	0.997580361755523	0.997528368162812	0.704227417965759
0.998335825105464	0.99966146680079	0.992211064502133	0.993155993129297	0.98935077544398	0.713619504033724	0.710133519595932	0.714294710609286	0.997499226480213	0.997619366614504	0.997710100397288	0.997148227482905	0.707591874918155
0.998840964827415	0.999522876076754	0.992283058602027	0.993352455300316	0.98954024256748	0.712791794239127	0.709330310252204	0.713565982899238	0.997503104601478	0.997781290697737	0.997730647521605	0.997601566819576	0.706787002001534
0.998541103311986	0.99957886651832	0.992362355063805	0.99324306670712	0.98938857649845	0.710091937390218	0.706662684243488	0.710643007892427	0.997648863572332	0.997533441041198	0.997501116235704	0.997550682336557	0.70452532807173
0.999020035418494	0.999676844786967	0.991976262566692	0.99295273056226	0.989310711438395	0.713130110548858	0.709760169436919	0.713682354982268	0.997313341936928	0.99741337629903	0.997448645187474	0.997270071242018	0.707438115910924
0.999106684104342	0.99967073906244	0.99248805480382	0.993599687190257	0.989723173969963	0.712295689796418	0.70883666508963	0.713012908414488	0.997685544094017	0.997565628024283	0.99762025082217	0.997443280902984	0.706475326071418
0.997809011844865	0.99926183380528	0.992222867331426	0.993027656600772	0.98933874753951	0.71128304404896	0.707936102422514	0.711783863816283	0.99748764881258	0.997469484451536	0.997448185113366	0.997293640945206	0.705669930133764
0.9978816101267	0.99940676876923	0.992362920759095	0.993454329802457	0.989646449448318	0.711291935969646	0.707852972485262	0.711830583309715	0.997609121335863	0.997810504361065	0.997698815402147	0.997568022885114	0.70575845183116
0.99846579314563	0.999475468432566	0.992062592497632	0.99289597323107	0.989028359646254	0.713196820998559	0.7098549123219	0.713875776663988	0.997453016027436	0.997626729234256	0.99752379742972	0.997392073719568	0.70751413757445
0.998364209332008	0.999499216448596	0.992565495461064	0.993663247062944	0.989739386859672	0.710064338741784	0.706630869695518	0.710646063351496	0.997720812117685	0.99784240086877	0.997813515844167	0.997549454154034	0.704533849266004
0.998692086488912	0.99928591660804	0.992231341507471	0.99309803407551	0.989333964958802	0.709031856890423	0.705408147055458	0.709719353640206	0.99769508898691	0.997522347642086	0.997587489328567	0.997457248047193	0.703272753037948
0.999065602505442	0.99954467766568	0.992218139467471	0.993329007822898	0.989448001697424	0.713307048951638	0.709950516352447	0.714078771748392	0.997468976880405	0.997597273498058	0.997663788000715	0.997367575542578	0.707352742134766
0.999037122042904	0.999519172138414	0.992320157951681	0.993412742348434	0.989713944567078	0.711728429722837	0.708277493792189	0.712327859179897	0.997596775223676	0.997495642442723	0.997572323353914	0.997542543012018	0.705907086291369
0.998707177070397	0.999370439511047	0.992221098028905	0.993095940834358	0.989232781530185	0.710546163803826	0.707096106311974	0.71131676964487	0.99765825341702	0.997658805488737	0.997805013355422	0.997374412220805	0.704935906902666
0.9988512396688	0.999641837050566	0.99230966155945	0.993305829814386	0.989648806018168	0.713684970795358	0.710196449551861	0.714386191157114	0.997449310695186	0.99747230550042	0.9975037493574	0.997272829917374	0.707742189608786
0.99873033372243	0.999597080644666	0.992313244827795	0.993221829247981	0.989458739785754	0.712335502143886	0.708778780889988	0.71298096219583	0.997345634341435	0.99732009566979	0.997323786397976	0.997424403154697	0.706432880694624
0.99897060196017	0.999725540627507	0.992003281287213	0.99277033893214	0.989084325342498	0.712552579350825	0.709059101488283	0.713154598439478	0.997223915591048	0.997289677381802	0.997254324813028	0.996926894694091	0.706525740718676
0.99829982094774	0.999607324297504	0.992083693895972	0.992893060825354	0.98915064368499	0.714002824239168	0.710718805242145	0.714806536507815	0.996966645926884	0.997012243830248	0.99681069457971	0.997196516045607	0.708086379670072
0.99921614154723	0.999589920763902	0.992335936713307	0.993128481890894	0.989470348480713	0.710297649837244	0.706887333181058	0.7109313396244	0.997397589833182	0.99726675370173	0.997339204184098	0.99751661922503	0.704898662947254
0.998744858418514	0.99937706531641	0.992304204224302	0.99335573494605	0.989580975499984	0.712113467562215	0.708744022022712	0.71271241264775	0.997584442807485	0.997573366766935	0.9975771820102	0.99748626559866	0.706388240212287
0.998904224887877	0.999697150214381	0.992370761557874	0.99341928488414	0.989719255150475	0.713423107143395	0.709956167352639	0.71398025888497	0.99762535021869	0.997538410746506	0.997513352972118	0.997451712137733	0.707605025783684
0.999420572974231	0.999596947369664	0.992323082764663	0.99330938113221	0.989403125349475	0.71173677573148	0.708408603078779	0.712422939492833	0.997195147779163	0.997356928018897	0.997465237277733	0.997149285473492	0.705995229619229
0.998898058331408	0.999691765658542	0.992240003075754	0.99320196841278	0.98950534177692	0.712821425358909	0.709265109520783	0.713530559938417	0.997262709543768	0.997356682841486	0.997440979765752	0.997230048303662	0.707063591104868
0.998807585606421	0.99961303042715	0.992274144432975	0.993306071408313	0.989586434019305	0.713643111006567	0.71011578587251	0.714268798975301	0.99736122182596	0.997377565516687	0.997357723344383	0.997275020886623	0.707651564865373
0.998585229643362	0.999447551461484	0.992337301847402	0.993322428487877	0.989509970736618	0.712965219317651	0.709636985489005	0.713597850714231	0.997432323573478	0.997082811070206	0.997196350677463	0.99724767852246	0.707170346774113
0.99933730420795	0.999679887364652	0.992441475308685	0.993528138887838	0.98960900756432	0.712056366666216	0.708614670491223	0.712880963933658	0.997664349052195	0.997634242701575	0.997739817681042	0.99749939756639	0.706037114127724
0.998427788703228	0.999046448396342	0.99211699427792	0.992928055642844	0.989095514118785	0.711789917234801	0.708563450122127	0.712455791726354	0.997139320623434	0.99717581640064	0.997312279477086	0.997009221740687	0.706221049841435
0.998657793921411	0.999566249843107	0.99204437616551	0.99299323050467	0.989256457479634	0.713300185449904	0.709768611279917	0.714011604407547	0.99739718490915	0.997144567663273	0.997300675965224	0.996960092768849	0.707367561344716
0.998920280602838	0.999456408405906	0.99233865397249	0.993335369235405	0.989505434721822	0.712663215777617	0.709297101997089	0.713502166537995	0.99673164371515	0.997070824346466	0.996724345761028	0.996639827555235	0.706853530237493
0.999358531675812	0.998844668186901	0.99229572661715	0.99343793241579	0.989578002540175	0.712675643031921	0.709287931023425	0.713569580826608	0.997612729959237	0.997662509882707	0.99767666945303	0.997456158507372	0.706850191208199
0.998901686697892	0.999706705541474	0.992344799947908	0.993564946010065	0.989706741692248	0.713807695883897	0.710466077054548	0.714594603920484	0.997697451080246	0.997664083087492	0.997658123758829	0.997463602727722	0.708061173243009
0.999061369261082	0.999441596467268	0.992293462303527	0.993430625627462	0.98964273785387	0.714485612248057	0.710974950439948	0.715201322960545	0.99742922148484	0.997437136204393	0.997528352216928	0.997411129064	0.708349961592864
0.999201654234666	0.999568927403042	0.992153487971986	0.99299402111411	0.989091802667236	0.710123079804197	0.706653862878267	0.71086098209673	0.99768930688631	0.99776155755327	0.997756082582566	0.99744901467071	0.704236169578103
0.997741655186186	0.999506448361396	0.99231047741053	0.993326104687582	0.98958755423525	0.712657571403494	0.709272185033612	0.713215358336131	0.997568429444263	0.997534046978384	0.997578946076046	0.997354898973788	0.706814975941066
0.998602721730283	0.999639506608478	0.992215479560452	0.993289609250967	0.989657255298436	0.713831941180352	0.710223780386088	0.714554386206089	0.997588305478946	0.997580537980045	0.997540301576518	0.997531315762396	0.707655640365489
0.99863026173879	0.99956330616071	0.992012761357578	0.992888523653423	0.989165067761613	0.71288155206595	0.70933187570018	0.713281684235139	0.997145463486785	0.997108815334928	0.997214003468995	0.99691166499218	0.706943479626754
0.999264890620873	0.999622342663224	0.992088653186326	0.992872737857473	0.989099763326966	0.710646794766619	0.707148472730135	0.711309815389881	0.997565326411484	0.997538784538347	0.997555229805256	0.997291949578324	0.704939222476483
0.999169063450484	0.999552829243326	0.99232665308032	0.993451659351969	0.989683557522546	0.712579752444286	0.709065898232007	0.71319642882878	0.99767372668597	0.997747533912803	0.997489297989705	0.997582636299646	0.706691447134346
0.998737549890488	0.999460594401135	0.991970588322595	0.992715287359347	0.9889822987347	0.711928858452194	0.708401726972569	0.712576925648443	0.99720089571816	0.99722180399832	0.997414857468908	0.996916622184268	0.706022059036126
0.998543112063185	0.999528129370758	0.992255403078579	0.993213323675216	0.989376755090168	0.710443049418173	0.706873165931897	0.711067368593694	0.99769058792325	0.997808459328746	0.997719274254324	0.997613229888268	0.704611447057975
0.999106426692754	0.999485099381728	0.99229481528424	0.99330387199139	0.989459028334728	0.713221744351052	0.709772932365416	0.713910850398417	0.99755948682359	0.99741450309271	0.997390669622131	0.997092431145737	0.707453023844586
0.99806438888676	0.999383895171064	0.992323339986366	0.993351436757996	0.98942062266796	0.71181750599936	0.708412273110139	0.712687956240265	0.997509108502224	0.997498860130839	0.997439143060998	0.997408439773136	0.705881650335522
0.99865800972483	0.999560215781263	0.99228789827946	0.993399634155822	0.989474798724023	0.711495955437032	0.708157610343568	0.712161540979048	0.997656639419197	0.997665994387185	0.997638586455324	0.997324850447325	0.705779100004707
0.99880107243795	0.99947858856461	0.992210286770463	0.993442910413735	0.989759072049656	0.712539039898978	0.709029921802665	0.713224839092268	0.997680534749626	0.99772909912007	0.997684575831056	0.997658014003515	0.706490494089653
0.998651727272362	0.999463311721127	0.99214083035174	0.992788749115625	0.98914787247578	0.711490346499922	0.708221716821107	0.711869797411811	0.997086012922629	0.997263657590104	0.99713035488692	0.997038642621153	0.706066440171804
0.999218382206195	0.999789658231635	0.992165905556147	0.993322925104333	0.989543755061384	0.71023979036396	0.706780916240316	0.710962039748518	0.99749979180685	0.99758805857873	0.997681477592825	0.99764859784333	0.704600262955969
0.998685182078718	0.999608332916672	0.992517446911562	0.99363351677515	0.989741142074675	0.709327370081277	0.705867926523027	0.710036746093472	0.997850398918973	0.997832258429164	0.997856768767835	0.997736179460838	0.70362871203996
0.99838618126071	0.99951580738026	0.992295184933445	0.993376711907782	0.98960586714034	0.712280888536557	0.708688587572989	0.71298531028609	0.998063184154844	0.997909754842945	0.99796603147368	0.997794956656565	0.706336501267261
0.99853606402334	0.999514882330091	0.992350294775342	0.993415646024773	0.989581998740196	0.711028333818391	0.707524993262857	0.711687645673899	0.997719097417357	0.997743311474347	0.99781474422716	0.997619406934125	0.705296705323746
0.998742008598457	0.999607175131963	0.992293087848655	0.993053546322552	0.989365937463976	0.711915720463171	0.708411889326648	0.712685510249249	0.99761034683019	0.997590962915383	0.997747723117416	0.997522986394336	0.706146079124703
0.998545033272714	0.999618217277405	0.992197484827136	0.99283007537536	0.989122945248997	0.711359636226838	0.707982315719932	0.712074979777553	0.99739587871332	0.997479911984538	0.99751165292259	0.9969678404141	0.705598173569537
0.998458054813102	0.99956903706226	0.992213778888604	0.99308504979565	0.989437004119224	0.712317820975973	0.708848863831337	0.713032026818396	0.99733136420661	0.99743228002338	0.997445987441006	0.997439769561417	0.70640231821732
0.998134001158144	0.999732829649748	0.99210106573815	0.993174439966062	0.989415923360532	0.711706146020189	0.70838980645606	0.712221748588449	0.99741996238935	0.997476250767668	0.997568414108868	0.997451946533837	0.70599780999717
0.99917738538241	0.999650535776466	0.992023977385053	0.992682448168095	0.988898157704357	0.712725780473944	0.709082863237911	0.713375297714685	0.99701691334896	0.996850944833133	0.99652228585222	0.99722466795328	0.70671431488014
0.998557430739221	0.999486768880176	0.992147299126186	0.993174582420473	0.989489303138951	0.713114606813377	0.709698653171461	0.71387243698589	0.997581666177197	0.997612085028294	0.997451522747027	0.99724725144949	0.707263658136825
0.999207605895008	0.999503069887153	0.992305567757686	0.993294230113101	0.989606540970176	0.71410683742309	0.710531318186135	0.714638723709958	0.997596343850353	0.997465896858347	0.997461489124024	0.997281841318195	0.708033919275183
0.999032481656683	0.99965149059778	0.992405078216156	0.99335765406568	0.989477794880171	0.711569309506841	0.707977396934642	0.712196874621566	0.997554269733023	0.997594418420205	0.99760828191147	0.997368110129486	0.705507018644693
0.998605955761167	0.999617779910515	0.99222568479054	0.99313228732903	0.989388318397083	0.71051560542229	0.7070277939458	0.711257461958493	0.99759897090439	0.997605526059447	0.997652175775817	0.997580886275498	0.704645007816958
0.99865611862398	0.99958037233051	0.99228608293526	0.99322507397756	0.98950887836766	0.710665861268551	0.707176007666499	0.711241870543318	0.99765913151982	0.99761683963089	0.99766744358718	0.997611538053803	0.70498640925036
0.99892889418422	0.999549029638963	0.992197858630053	0.99326193535184	0.989522908642966	0.712419161012238	0.708966867498187	0.71317303555971	0.997767380511889	0.997914686948407	0.997836071637258	0.99769726532356	0.706514457709124
0.99900715356816	0.999469281668624	0.992198189782299	0.993337418687175	0.989673237571903	0.715558910111032	0.71193478012012	0.716350645537537	0.997313299021182	0.997650207525765	0.99746458008412	0.997221550249816	0.709183822716208
0.998783370662857	0.999404895507847	0.991979761478417	0.99278570407739	0.98904021687826	0.710659443730983	0.707111809197231	0.711409837660979	0.99755983691158	0.997619272659876	0.997560292905122	0.997424222089037	0.704779414921242
0.998862825137265	0.999567852577683	0.992384223808277	0.993455653993228	0.98967599068839	0.712540771616017	0.709032578901585	0.713159254623682	0.997640406350321	0.997661500528122	0.997617854556967	0.997531641584523	0.706734926130617
0.998710453056517	0.999287057747696	0.992178191939225	0.992949595154232	0.989169681922697	0.710736284334751	0.707284621706424	0.711360045722692	0.99754133375059	0.99759003212254	0.997682557898637	0.997308858944428	0.704979052007169
0.999306466099913	0.999676535099585	0.992163103586673	0.993024416640425	0.98932538471197	0.712913306632904	0.709459343367096	0.713624092731325	0.997421168771827	0.997301897662057	0.99751226416523	0.997202198472338	0.707079978844159
0.999443430548929	0.999593166276301	0.992331176492467	0.9933911571881	0.989657471009448	0.714160443703659	0.710803679395632	0.714844247424822	0.997583441938955	0.997254855720551	0.997327723758198	0.997547197548518	0.708226997838715
0.998434104630065	0.999722563806308	0.992132534422314	0.993000210583185	0.98936338949522	0.713166759985374	0.709661040227181	0.713825063328669	0.997062905626976	0.997051576565212	0.99714407053388	0.99731944548666	0.707195370542622
0.999044759224993	0.999611141566668	0.99233986592987	0.99337490278096	0.989764989811294	0.71417612510044	0.710624185487835	0.714818682659324	0.997335795948167	0.997475110080838	0.99762369568666	0.997529779268768	0.708202024752886
0.998757986237501	0.999423076858805	0.992158267563188	0.993090743772722	0.98933814562074	0.7119489525788	0.708468818571324	0.712713648022738	0.997701780703049	0.997561093706033	0.997494986549178	0.997602313283101	0.705838953561339
0.998613216047796	0.999578244677118	0.992248745380478	0.993163474763682	0.989410025676908	0.712472136322744	0.709096847987656	0.713195818124575	0.997396642120232	0.997237896188627	0.997524587890269	0.997313869107783	0.706662774698568
0.998737065239261	0.99954016636109	0.99242634767049	0.993601233095984	0.989755479760855	0.711329352060024	0.70780776620532	0.711957286128345	0.997753707814553	0.997781902687993	0.997756663700422	0.997668492880346	0.705484635662062
0.99887365814574	0.999613655787783	0.992450639937086	0.99355700845541	0.98965442206046	0.711621659805489	0.70814816288823	0.712299416905586	0.997748015262588	0.997755197875152	0.997731437895577	0.997592327272626	0.705739759699731
0.99904165222676	0.999545145716273	0.992382816854631	0.993596858904528	0.989842481208306	0.713757485549905	0.71013824022008	0.714388387912027	0.997595979392094	0.99768117949928	0.997705703831607	0.997447399120083	0.707628981914496
0.99897836736424	0.999567752697093	0.992061099463614	0.993216142406322	0.989583456101897	0.715148423715637	0.711631477434814	0.715993976723937	0.99771136427728	0.997845846919108	0.997853862148862	0.997293880304545	0.708919776101853
0.999239892602074	0.999674444399612	0.992404921776377	0.993661072036502	0.989920085577151	0.713856186606171	0.710375652428674	0.714760588268876	0.997763585970264	0.997831288372436	0.997875590828838	0.997665616006842	0.707717882287634
0.999075886563216	0.999587392064238	0.992358307585418	0.99346556962665	0.989727156193965	0.712118977477145	0.708683511516061	0.712922536783686	0.997676843600826	0.997652106876486	0.997785666986894	0.997546447048212	0.706188832164804
0.998844824619355	0.999474137644753	0.992346665352085	0.993266828429312	0.989539110628674	0.712705613479498	0.70924965656703	0.713316918717957	0.997578822409919	0.99760880530196	0.997581484233343	0.997280346363223	0.706940128609285
0.99910522059594	0.999743032421296	0.991828302203533	0.99250054160447	0.988803648282177	0.710586680155692	0.707137142251915	0.711312542246585	0.997630784777092	0.99764828560489	0.997621990161826	0.99732841412045	0.704705309842072
0.99895415993151	0.99948272937194	0.992314544838902	0.99343142513882	0.989609820016095	0.713312588677809	0.709845565637264	0.714004394438901	0.997585132080916	0.997639774885385	0.9977172524307	0.997482053044163	0.707296500498378
0.998123051168052	0.999674569701443	0.9924007353023	0.99333897098845	0.9895200524083	0.711483368117542	0.707969913778118	0.712083905561366	0.997306217899916	0.997604402243662	0.997413590901903	0.997529041223924	0.705923843376066
0.998127900354208	0.999379423422522	0.992253505010244	0.993145462943211	0.98942759194972	0.711756625371591	0.708246479204413	0.712474084652653	0.997372557421496	0.997572535526214	0.997604045618862	0.997434046937066	0.70580687024387
0.99806371565636	0.99940091093737	0.992301567118184	0.993491155619876	0.989694898175467	0.714409331758895	0.710891558165812	0.715226844272328	0.997610071593054	0.997633216569883	0.997537905873058	0.997432207921797	0.708197297544968
0.998986050255664	0.999495966982356	0.992437514386698	0.993454719315084	0.989658732235584	0.710678471580383	0.707147971842802	0.711350196011419	0.99776473383872	0.997665327484815	0.997639674529239	0.997533905027945	0.704965829840685
0.999038167134916	0.99943304791629	0.99237835033293	0.99338567729371	0.98949754433139	0.709973490803107	0.706659316277802	0.710787348144119	0.997589708122653	0.997546555805002	0.997540604711143	0.9975270675314	0.704441400401989
0.998811181290383	0.99951706285537	0.992340075051015	0.993433876258228	0.98961777510956	0.711031243249058	0.707734993794391	0.711748642969045	0.997719255797465	0.997692585007837	0.997804408832707	0.997603782568264	0.705456746240315
0.9982895997275	0.99965354725316	0.99191446159506	0.992574810555448	0.988920189343011	0.711461336442288	0.707902426387726	0.712186752627889	0.997137346618958	0.997285248356462	0.997325019230165	0.997053411738214	0.705461501911095
0.998681841692847	0.999695959368155	0.992291059022906	0.993475902816772	0.989654203302893	0.714739568671483	0.711261681772967	0.715486092511519	0.997724667794574	0.997749000368264	0.997648881018126	0.99749926359489	0.708538457403948
0.998896959174101	0.99926163310208	0.992143159063056	0.99296685314313	0.989241289451716	0.710419937538788	0.707073857837016	0.711198393140066	0.997342289339937	0.997440356556864	0.997499299878595	0.997182585782682	0.704603447098867
0.999162397599672	0.99944145712991	0.9925147699702	0.993632459706346	0.989923060470535	0.711038316422946	0.707533331579698	0.711701992887068	0.99785424754244	0.997715530575886	0.997795439078529	0.99721258768215	0.705264643735537
0.999116146775644	0.999522152809563	0.99229813073741	0.993233103762102	0.989395387259833	0.710054525024741	0.706676608442367	0.71076340629997	0.997521152194058	0.997536474066383	0.997612900125072	0.997270722693403	0.704377991792426
0.99871975973403	0.999378638008556	0.992285029978883	0.993490309263613	0.989406818465944	0.711903490969505	0.708569538151611	0.712685259139418	0.997752105239542	0.99761724566256	0.997600176248168	0.997628779704104	0.70603778143679
0.998856321234792	0.999718729437585	0.992040049633164	0.993024225141919	0.989326052862912	0.712532266814719	0.708814699240794	0.713247556972249	0.997645037405256	0.997747873145943	0.997737319147124	0.997677915514548	0.706402784466741
0.998869679248158	0.999596170055687	0.992400412830918	0.993474646026537	0.98958958492044	0.709118886982029	0.705728379802435	0.709906922058481	0.997895887551545	0.99785225297432	0.99781443471748	0.99761257807143	0.703523515615101
0.998966559419344	0.999635105911126	0.99237620734875	0.993365154316668	0.989625324014674	0.711982071067033	0.708449081487562	0.712615653743078	0.997528042766943	0.997588587886692	0.99745644380355	0.997568889154132	0.706258982428647
0.998701932169482	0.999661005309037	0.992265963791536	0.993204333899977	0.989309827364174	0.711687606761983	0.708331815362289	0.712285283776658	0.997300275195466	0.997167777243776	0.997205969443172	0.99724169844851	0.706097188365207
0.998942597732293	0.999479258293415	0.99218293747397	0.99314019535631	0.989393952791469	0.711356411038162	0.707914197550745	0.711795281000265	0.99745153973156	0.997489982323113	0.99753903055811	0.997360298867858	0.705706759222057
0.99822236644805	0.999580362094076	0.992284790347166	0.993533917907957	0.989850478329564	0.714143698376149	0.710652755263333	0.714934216427944	0.997715016639128	0.99752409682425	0.997666942234783	0.99739338732472	0.707927564063763
0.998333356921421	0.99954109395596	0.992188627594298	0.993338332339126	0.989573399786374	0.715100762600884	0.711635262931614	0.715914588476035	0.99757068914369	0.997690523577907	0.99774262227421	0.997616157996345	0.708850149870351
0.998896690153115	0.9997139838851	0.99208093890429	0.992924086228013	0.988946560539476	0.710712402020206	0.707434620629555	0.711338831937921	0.997353038846625	0.997393207003544	0.99747922028993	0.997297911474804	0.705106910476784
0.999008985105646	0.999581138931178	0.992287436704776	0.99322890779519	0.989402289216469	0.710561260301415	0.707093977943768	0.711259794884457	0.9976618165097	0.997635022160194	0.997649180505994	0.99729138278293	0.70488371506404
0.999167186673102	0.999763074211046	0.992218735667746	0.99319974322735	0.989378718766215	0.710301636834564	0.706904981713788	0.710724198772585	0.997341169957727	0.997266775654276	0.997386715638988	0.997218929064343	0.704849826849094
0.998217977694124	0.9994691226007	0.992063209817864	0.993003205145877	0.98915648342469	0.711007712707226	0.707435139114732	0.71163914276777	0.997448122056861	0.997578365449158	0.997445719963334	0.997569678666365	0.705131985304581
0.998534981735705	0.99957353324037	0.992350970361253	0.9931414911802	0.989193154583507	0.710437844126585	0.706921205034332	0.710977781437674	0.997459434714142	0.997345039881675	0.997494887284394	0.997173754481854	0.70461237979766
0.99877130427444	0.99971532062175	0.992083178644175	0.99295981461644	0.98917842378875	0.713418126348269	0.709873068307807	0.713971924643393	0.99740423441414	0.997351316003604	0.99740473937289	0.99716499129882	0.707419664532395
0.998732414252926	0.999635054517907	0.992268255903258	0.99318245915601	0.989277856955977	0.711425121460348	0.708125282097976	0.712106252437122	0.997341722400928	0.997469181131353	0.997624000236797	0.997368579408607	0.705822502380011
0.99831980065943	0.999463550784643	0.992373736342894	0.993288493651352	0.989502667748586	0.711787502148734	0.708228863498556	0.712493770799642	0.997594781471558	0.997562772927176	0.997632231993445	0.997269071143107	0.706004689883779
0.997866100501136	0.999464816065864	0.992361414186066	0.993376309048692	0.989523165039997	0.710590168862976	0.707203900127376	0.711258361940414	0.997787109926702	0.997513150687922	0.997673080656344	0.997608014754454	0.704921863176892
0.998372771605826	0.999388955282911	0.99226080294106	0.993294307910588	0.98955833437588	0.71092556245886	0.707437468229875	0.71160509017686	0.997653258116217	0.997640756404028	0.997761434685382	0.997616987466908	0.705312634399343
0.998911104262996	0.99968262541444	0.992332681521263	0.993503639175568	0.98974408519954	0.713498465584517	0.710079122293016	0.714185664380496	0.997728286392427	0.997612037469347	0.99765045251397	0.99761122391033	0.707680999856726
0.998604612368789	0.999421916407807	0.992327116657307	0.993351733561468	0.989609167664319	0.710797901428667	0.70732846905685	0.71166555443442	0.997618512272755	0.99777048343351	0.997745668717368	0.997556483562182	0.704944756587423
0.99888099100785	0.99958079220912	0.992413258331628	0.993427465720814	0.989543084474851	0.709409308206035	0.70598064300893	0.710016097676525	0.997685777126134	0.997698024206767	0.997678842256794	0.997449679024905	0.703839535515736
0.998600330630869	0.99947204265494	0.992163625779636	0.99299988320818	0.98933920785268	0.713114727981096	0.709571302314723	0.713955547763062	0.997340984770274	0.997458090189473	0.997237142853185	0.997313688846376	0.707138941652892
0.998923843034502	0.999616309178985	0.99196372873892	0.992468734584345	0.988693098368152	0.711007684432455	0.707638671710616	0.711911650898294	0.99708753453801	0.997451119335746	0.997346799421885	0.996803641003176	0.705169285335164
0.99906065372113	0.999599291698843	0.99247657931255	0.993680858376304	0.98967204299918	0.71114231528206	0.70762739314161	0.71182592950828	0.997785498149125	0.997845416276894	0.997759785329763	0.997750026921396	0.705186661821736
0.998735288678452	0.999536054707144	0.992370069174307	0.993424417473197	0.989611397972026	0.711660891798818	0.708458345849636	0.712512576372295	0.99778489862253	0.997788809411857	0.997870161453955	0.99752871533121	0.706072271149022
0.998845936558996	0.999212956140046	0.991882335990958	0.992568964904043	0.98888999739394	0.713709116314356	0.710541492126438	0.714611195429615	0.996986182526984	0.997218678779972	0.99726611005075	0.99702642204372	0.707801264849181
0.998951548872516	0.999706556595201	0.992308743980653	0.993122224292925	0.989239446345324	0.708891072616734	0.705526706580983	0.70940880954474	0.997469163419216	0.997547312075625	0.99751668414888	0.997428469140501	0.703503154472366
0.998812285859662	0.999061674636688	0.992369447429202	0.99324865595189	0.98913430959124	0.70712070001719	0.703626498923349	0.70769407476895	0.997450511013306	0.997522546555107	0.99764210215826	0.997334500201176	0.701597315106089
0.998428211313578	0.999680916764717	0.99205535151167	0.992745022057838	0.988956963434292	0.710785083100848	0.707471534025488	0.711246586459192	0.997396494991934	0.997514146345984	0.997553301822154	0.997198712180554	0.705334638095885
0.999421110673625	0.999593409694976	0.992293622850606	0.99337335899606	0.989717539844432	0.713523208286739	0.710072874731196	0.714118873384126	0.99758930217024	0.9976823443015	0.99753057272114	0.997431929091052	0.707786048239791
0.998755283702176	0.999684302209642	0.9923474257081	0.993553804202785	0.98965005979507	0.71288073223336	0.709435940500665	0.713459018247055	0.997539965300245	0.997656773590288	0.997568026464082	0.997557225111122	0.707171259314516
0.998494655972112	0.999634291198169	0.992047839434864	0.99269926519582	0.988988242242308	0.711830027781547	0.708550782720039	0.712617430080452	0.997337384124012	0.9974952558936	0.997391277690125	0.99719110044027	0.705982041023021
0.998877442543418	0.999676075997882	0.992256103391576	0.993088587502464	0.989306025505025	0.711829494200774	0.708350998095824	0.712573978162537	0.997623806808498	0.997573675915732	0.99755361661755	0.99698420189367	0.705951336344997
0.99891457688993	0.999488534317035	0.992394810217818	0.993459679613144	0.989713142413126	0.711059754167732	0.707520983877519	0.71172657256356	0.997792793262585	0.997530387182377	0.997719632539449	0.997491256684912	0.70521847948068
0.99909256201984	0.999506337254898	0.99226367402528	0.99314177298196	0.98925265815738	0.712709362746291	0.709220191949245	0.713511348548106	0.997555758125502	0.997605874464257	0.997612370234286	0.99737114160128	0.70664808622096
0.998629822184922	0.999467057986799	0.992307157126154	0.99339290270768	0.989530337223876	0.711615972604392	0.70828730941505	0.71237268881243	0.99765478570612	0.997596370802911	0.997737088506643	0.99753040565196	0.705984859265232
0.998988477622742	0.99938684184205	0.9921139187651	0.99291617315015	0.989203200753719	0.712214323231051	0.70872686254201	0.712820552536276	0.99738440317027	0.997184686737802	0.99722038676179	0.997307884350894	0.706486967064964
0.999044510606236	0.999565194998526	0.99236604449309	0.993281893953902	0.989333949175802	0.708261273959235	0.704987232079792	0.708792149788649	0.997553892235931	0.997464050749532	0.99762936662271	0.997318691640876	0.702922029218918
0.99888062113331	0.999524945917202	0.992344052463403	0.993346081224417	0.989429670244304	0.71155373150774	0.708133766112638	0.712264214347944	0.997246606717697	0.99738532446504	0.9972599617332	0.997260201863364	0.705855433064193
0.998021177217207	0.999430982281417	0.992378919007022	0.993351291518213	0.989521035183498	0.710476047276013	0.707130226716006	0.711279837604298	0.9976756123255	0.99754243187082	0.99753951380923	0.997272174366366	0.704854523110962
0.999061838260925	0.999684966843584	0.992168178147096	0.993125497020487	0.989425380483798	0.714307743406738	0.710865916885267	0.714949488760592	0.996948396747025	0.997012014082037	0.997363681044592	0.99712782686942	0.708279476376742
0.999246331085419	0.999517283071508	0.992237442184964	0.993159351622999	0.989363618276004	0.712008877718454	0.708655739350758	0.712793329245602	0.997319050799002	0.997413259886863	0.997526854907485	0.997321761085712	0.706090247340094
0.998692343383644	0.99961834334509	0.992216514173146	0.993086610543678	0.989470024003583	0.712398364255703	0.70882476177837	0.713033590719785	0.997559046170436	0.997524214190254	0.997687054321024	0.997032199777098	0.706505705358993
0.998861068479393	0.999550755394714	0.992288099617362	0.99321436375444	0.98960540113406	0.71338810965706	0.709912446878436	0.714032654565972	0.997672413711428	0.997772003024197	0.997795446334434	0.997452929704934	0.707408282378935
0.999117655274576	0.999673662748158	0.992316844018573	0.993260002718488	0.9894697385021	0.712261285574348	0.708808033666709	0.712982962612596	0.997419153995222	0.997451637920748	0.997571734604852	0.997354107603542	0.706270994192946
0.999305230693193	0.999744533683447	0.992426818425711	0.993501108282313	0.989776962231739	0.711524225565038	0.708051703239097	0.71221347061324	0.997789016571312	0.997660194646606	0.997852805977437	0.997627948253984	0.705792070860916
0.99878759273346	0.999539765466963	0.992180126611334	0.992962123084266	0.989127371192293	0.708892079037999	0.705460907389393	0.709566597541073	0.997304244842121	0.997529838965256	0.99751263048377	0.997500303762522	0.7033221881808
0.998900934931334	0.999651669095214	0.992044757630979	0.99308347113135	0.989253647258753	0.714079946853659	0.710787167930467	0.714905898024249	0.997448899272111	0.997323544411134	0.997400102006928	0.997198564204158	0.707959437417292
0.998829844070618	0.999577561355732	0.99222581328329	0.993029561755767	0.989342580785103	0.71200789025912	0.708433898719433	0.712759993966199	0.99711438441951	0.997115852513792	0.997395781580813	0.99734879059375	0.706199223745047
0.998791171208266	0.99967797876459	0.992424356800008	0.993610759101718	0.98985776029756	0.712834497538218	0.709282576743643	0.713516899304454	0.997780550074718	0.997788236574783	0.997805913397813	0.997530815789702	0.706695913787004
0.99799388238746	0.999416207664427	0.991741311328771	0.99252494145882	0.988801435950007	0.713513032624576	0.709979492067347	0.714382012880121	0.997451786228975	0.996980641449326	0.997500413284456	0.997645944168496	0.707473689502336
0.998895515463213	0.999670064639703	0.992364261459692	0.99344938395959	0.989761113438025	0.712133729534725	0.708604604561708	0.712914482539219	0.997454952738555	0.997463089866794	0.997714647089444	0.9975419116903	0.706096023096137
0.998956265697723	0.99956721674087	0.992175670184755	0.99316438548773	0.989386690604938	0.712484768021586	0.709153084969148	0.713168545749078	0.997682171318327	0.997544418974186	0.997694688297271	0.997558052200202	0.706830897242974
0.998858246072334	0.999380979100395	0.992259110425906	0.993378179467428	0.989691738852798	0.713922762049108	0.710350565783457	0.714688441890222	0.997542835099086	0.997643243254076	0.997564967476242	0.99764930386484	0.70770737664656
0.998836739796362	0.999620954499353	0.99215845681695	0.993200566615032	0.98952108501102	0.712335131650695	0.708691883986554	0.712968796420411	0.99759555864121	0.997637143411804	0.997653668927605	0.997335627815626	0.706215069398688
0.998698827442047	0.999708496291808	0.99211350940396	0.992840618765443	0.98912988725021	0.711892600538367	0.708395191905955	0.712347184020051	0.997106056632321	0.997213397969161	0.997184442480779	0.9970340916326	0.706117861754222
0.998205900992608	0.999654620004224	0.992348068773526	0.99331896612965	0.98951909498722	0.711352342161711	0.707902284414917	0.712110080926688	0.99748048652498	0.997656155990104	0.997574591074622	0.997444221702104	0.705571102257623
0.998810133676875	0.999543536720201	0.9922166591696	0.993198502198964	0.989520509876862	0.713348940593675	0.709888952548534	0.713916432125907	0.997424048283976	0.997357571404318	0.997518240344553	0.997283397300885	0.707389973617106
0.99868758047524	0.999280045335444	0.99212947328365	0.992996418081432	0.989217826313767	0.71166655506083	0.708244670468533	0.712445969247612	0.997434584820906	0.99745683422038	0.997704774299704	0.997297627542334	0.705690974848457
0.999159680412286	0.999636540545504	0.99169229395789	0.992134655726848	0.988480641560966	0.712024091652643	0.70880853148419	0.713020173815256	0.997126972864055	0.997316614281306	0.997436069778854	0.99731591384484	0.706133167286907
0.99903864349812	0.999321961296978	0.992123075490355	0.99313206061602	0.989486837599696	0.712240317567918	0.708740968106148	0.713000174965335	0.99783661342962	0.997619696581153	0.997817643860973	0.997671750386307	0.706308840122331
0.998919474383363	0.9991790360188	0.992232631344984	0.993242966050165	0.989554494791445	0.715209707527912	0.71161387362033	0.716029830906029	0.99759200798478	0.997643220938092	0.997594302916563	0.99712507212174	0.708963309867356
0.99849090110449	0.999493803351624	0.99240757590244	0.99360543870247	0.98971519854874	0.71179498184319	0.708280818022555	0.712460063191465	0.99756984538383	0.9975755227797	0.997543097109386	0.997465503551263	0.705754184124377
0.998080098201092	0.999324015850303	0.99229797874817	0.993107104057123	0.989300021152192	0.711479757849706	0.708082453897707	0.712249507983093	0.99752851160808	0.997549928793625	0.997601702830467	0.997202977233951	0.705824266654455
0.99847639745607	0.999340818939428	0.992276653589223	0.993458660405493	0.989661626410031	0.713375660481856	0.709860679122906	0.714159836308863	0.997507840790314	0.997458716541273	0.99767295791674	0.99749572846924	0.707310629174342
0.999272120799743	0.999708295109944	0.992152254207239	0.992920248101817	0.989315782148798	0.711382767571807	0.707801241217757	0.712050389156744	0.99747801029166	0.99759246911585	0.997648893990184	0.997159826503262	0.705359843359519
0.998869498978691	0.999380087567786	0.992191538198848	0.993155334641222	0.9894585362327	0.712902853502661	0.709402790827865	0.713695710820362	0.997733747758793	0.997753265313	0.99790897397298	0.997640920173512	0.706787083983544
0.998992965636404	0.999562760951338	0.99226517571025	0.993173827129854	0.989351139913877	0.712946971882244	0.70950827916368	0.713859765053818	0.997543390346438	0.997735886576145	0.997767384200504	0.997391602221735	0.706891021155488
0.998877487116725	0.999429634033787	0.992415608873173	0.993512899357534	0.98972563919628	0.711709714722338	0.70817024785191	0.71253176469745	0.997501328748982	0.99755682118727	0.99767289368605	0.997252381488192	0.705708694269696
0.998858352976505	0.999486300629875	0.992146527778434	0.99329961231768	0.98961841468339	0.715409963816449	0.711864901807708	0.716097092372593	0.997590854409274	0.997103329412924	0.997352378251931	0.997405022000679	0.709263840402677
0.999252799102328	0.999420003454393	0.992062160099072	0.99283062165136	0.989020755404902	0.712097533143153	0.708744282751422	0.712906352342126	0.99753933505293	0.997449730498976	0.997531078728812	0.997227727190826	0.706179969625103
0.996578419076512	0.999631206495854	0.991995404597593	0.992720601673362	0.988949674467316	0.712176604012409	0.708831375283116	0.712846858189789	0.997399657114415	0.99741078334798	0.997549377160132	0.997300172176533	0.706293565485408
0.998443604299987	0.999436137635244	0.992111574522445	0.99277507799675	0.989079254385557	0.711618516107661	0.7083509807497	0.712289622821713	0.99732530620623	0.997426184763925	0.99743546054651	0.997102398539097	0.705823701383953
0.998334675389357	0.999468429091992	0.99231547622621	0.99328208063259	0.989471343258476	0.71179218819857	0.70834789788914	0.712436470487905	0.997081753060904	0.99735014750281	0.997457556620808	0.99685473746251	0.705941406587813
0.998795305205807	0.999462686644258	0.992498550439533	0.993646968326842	0.989876431300304	0.710685050353595	0.7071897722049	0.71143474998109	0.997794005414434	0.99781123169744	0.99790670740317	0.997710456276338	0.705028428363019
0.999090582352578	0.999562443994026	0.99216655780231	0.993057049029304	0.989309140485838	0.713311388346837	0.709855799734771	0.714089926245653	0.997542937613017	0.997494096143686	0.997562675697714	0.997231471166312	0.707402101797299
0.998741355502565	0.999506081947105	0.992373352518781	0.99339445801202	0.98956261428126	0.710343624444619	0.706755496417102	0.711014843008536	0.997666059808238	0.997571645995214	0.997833087512726	0.997475407863334	0.704573494233042
0.99832794966735	0.999282310785581	0.992369548957405	0.99348804785886	0.989604554611533	0.710581475816542	0.707124067069512	0.711186248438033	0.997688945934393	0.997671011573266	0.997778948387755	0.99744803568029	0.704932315363215
0.998716588853828	0.999651113909445	0.99202367483171	0.992730887352302	0.989118090192835	0.712471997246294	0.708995958789416	0.713003186634406	0.997144503493547	0.996974180875917	0.997317088714524	0.997115326069264	0.706593199696645
0.99845607382716	0.999599638998256	0.991892371772072	0.99262044198364	0.988942506916238	0.714046391757676	0.710684043570967	0.714688716543806	0.99701507802586	0.997007499324602	0.996692974170328	0.996960671598516	0.70820113154742
0.997633071192753	0.999577574218207	0.992269131285943	0.993183259344946	0.989290491554003	0.711256453151404	0.707868096255015	0.712045094429363	0.99754220936969	0.997608921118852	0.99769022867741	0.996774968995667	0.705486469547433
0.99821276041058	0.999768515393677	0.99188279921632	0.992714877097176	0.989005063373372	0.714101646815287	0.710818114606164	0.714782410695634	0.99735963390754	0.997462836751853	0.997458740468842	0.997277983403157	0.7080512971345
0.998674127204604	0.999583657745672	0.992376032649255	0.99374981559893	0.989983845104265	0.713926645364363	0.710502282937753	0.714849729124199	0.997895117085464	0.997837008279176	0.997908776992004	0.99788179397412	0.707780003667776
0.998552342703601	0.999565406431606	0.992275537123904	0.993165797626176	0.989376271321488	0.71048214573634	0.707019168999104	0.711146284466406	0.997834646351237	0.997826453069075	0.997796181323736	0.99763534055863	0.704727799381312
0.99858843998135	0.999239752650774	0.992283263923873	0.993005993128284	0.989260983545496	0.71080164115363	0.707303695023009	0.711402954094243	0.996949855060395	0.996983549292918	0.99714057283734	0.997233314495427	0.705208580238612
0.998844262546326	0.999371361530973	0.992334736795122	0.993491682193824	0.989638763442018	0.711352123286071	0.707916940036511	0.711918258009869	0.997657993201273	0.997744863397944	0.997822797288363	0.99753740433741	0.705752136651551
0.99884686950559	0.999556450130053	0.992321890148794	0.993158883686575	0.98942729841189	0.713249066598264	0.709805054688385	0.713774998058097	0.996972371050705	0.996926125503394	0.996799581849143	0.997204877873306	0.707635068545347
0.99842889328048	0.999628372387877	0.992279424145697	0.993104408236728	0.989287170853062	0.709503911793223	0.706238501734152	0.710226862997421	0.99745174369986	0.997495432769476	0.997559666547381	0.99744305347085	0.704153604850933
0.998502063166124	0.99957380411932	0.992393272149993	0.993553329714198	0.989723180133232	0.712546946504751	0.709042030960904	0.713170315440918	0.997689973393447	0.997609310863358	0.997659865805958	0.997580987139223	0.706661828521294
0.998809974287064	0.999674875238347	0.992370075762749	0.99332598493876	0.989631194620523	0.712035274423438	0.708493985516154	0.712801304930037	0.997610913245466	0.997716666341483	0.997630845857118	0.997489794580174	0.705975834193764
0.999298463644611	0.999678807144968	0.992063734005284	0.992780633370038	0.989074338484663	0.712563970193726	0.709172000388798	0.713212725278724	0.99716995900827	0.99732044066282	0.997207584891008	0.997061612740814	0.706830669052011
0.999227071886428	0.99961226982346	0.992289262188157	0.993326799539803	0.989572566504555	0.713000209104118	0.709438264379247	0.713637287099815	0.997627179243963	0.997556285943294	0.997597588352688	0.997578256059702	0.706992457132303
0.998897117942074	0.999749713018684	0.992297546862202	0.993439969029837	0.989684482049484	0.712904348737934	0.709413466396181	0.713564849585253	0.997700905158023	0.997735323814994	0.997736753953618	0.9976505489855	0.70694326943819
0.998862346009484	0.999477923562343	0.992178931617702	0.993290376718444	0.98965475948621	0.713494884651712	0.710014214372604	0.714214589483916	0.9975697163628	0.997603793658674	0.997680405829848	0.99749550064869	0.707478919376972
0.999102360400312	0.999563180788673	0.992261971163377	0.993228310574602	0.98922105270665	0.710837328666067	0.70759602088953	0.711501501578893	0.997534905869807	0.997525953545653	0.997617138120906	0.997101992051114	0.705088909985008
0.999420697330399	0.999515456650632	0.992528222031926	0.993739325885142	0.989963348459112	0.711965658771592	0.708448167431511	0.712602778878092	0.997667235124003	0.997579769732688	0.99752792041301	0.997357318830066	0.706143041387932
0.998997170030492	0.999511731092055	0.992421650533787	0.993516639142507	0.989739575228443	0.711307751939301	0.707763043471632	0.711909434063206	0.99777678472205	0.99775030431894	0.997796981886417	0.997716335355777	0.705594074899561
0.998955998906928	0.999579903815971	0.992321356905767	0.993212757867885	0.989509348338495	0.711541305017965	0.707976692096875	0.712207166214963	0.997424031121465	0.99747339622274	0.997478394656506	0.997369383034234	0.705638326801834
0.9981247478286	0.999581418716602	0.99223869027619	0.99326421786017	0.989527256182728	0.711160762851586	0.707812197702193	0.711723914553125	0.997606211515891	0.99755606100226	0.99761426194869	0.997159592448924	0.705684731778613
0.997979574673585	0.999756051737381	0.992135491348428	0.993102154051274	0.9893196450816	0.713734813764845	0.710214057616191	0.714535068306175	0.99770883501854	0.997853158659556	0.997723806047438	0.99764096905604	0.707734452369153
0.999192017748457	0.999661064141095	0.992210888399845	0.993217334867226	0.989439939144806	0.712265244044634	0.70892749482827	0.713115633931689	0.997480504122066	0.997507337333718	0.997559958303417	0.997359372323506	0.706446778227523
0.997882914235578	0.999570822362665	0.992333685651603	0.9932904202418	0.98945675110684	0.708980279471702	0.705658302086217	0.709545405642335	0.99741970295287	0.997387673211657	0.997432670294016	0.997201097122973	0.703578235587633
0.998083952496557	0.99970385819869	0.99234474483881	0.993603752218774	0.989892941872726	0.713777568398567	0.71018914112649	0.714524934048501	0.997764444631435	0.997659290645074	0.997791821939827	0.997694079318	0.707679550461896
0.99858192440791	0.99974389603607	0.99229291131881	0.993181497875753	0.989505097438895	0.712963547538247	0.70943307548799	0.71362194849904	0.997652719163398	0.997637381340287	0.997829972152418	0.997327796404745	0.707128923652875
0.99874996932434	0.999597492339268	0.99230645618993	0.993238499424678	0.989332048506861	0.711205970479057	0.707738232054547	0.711883865476994	0.997586970250986	0.9974443550142	0.997647995954631	0.99740305282305	0.705606014058845
0.99903298941202	0.999554982958473	0.992156364135115	0.99312354158636	0.98942334855105	0.71264637373702	0.709183365160483	0.713215574557749	0.997338189999378	0.997398706076206	0.997272880365198	0.9972828335988	0.706842398951047
0.99848839475007	0.999620167738827	0.99218996257934	0.993011209981111	0.989226378676027	0.712193413001034	0.708935780417672	0.712692719436152	0.9973294297192	0.99743311551275	0.997480376909795	0.997178398337792	0.706538548279022
0.998110018082034	0.999247710014718	0.99233784237119	0.993228910214852	0.989333005792831	0.709286092144233	0.705975691631811	0.70999381513733	0.997570192811418	0.99760580507257	0.997457202288279	0.997460211223058	0.703967069799128
0.999124581413676	0.999640506558656	0.992143519678673	0.992912423374882	0.989240342080698	0.713081712424961	0.709463838107936	0.713696391775962	0.997162554946276	0.997067054868644	0.996849583673278	0.997440721497688	0.707165554022917
0.999191330056027	0.999396415039623	0.992340943904195	0.993306908040638	0.989566872180048	0.712332231417397	0.708878498074057	0.713060315613997	0.997498363174584	0.997686172254988	0.997608241345534	0.997515545271106	0.706434668251891
0.998507873519343	0.999617171312437	0.992299665492937	0.993328289576408	0.989601524224663	0.713193636754251	0.709643829653265	0.713919630125284	0.997682838919413	0.997747414843537	0.99750317769991	0.997520383755014	0.707084333831946
0.998906192636214	0.999575717328647	0.99212815209155	0.992993901960977	0.989254632316732	0.711847392563638	0.708208741796596	0.71247448870617	0.997361038068566	0.997596068744337	0.997552650915459	0.99739798020138	0.70576743600865
0.998388147242865	0.999356922264661	0.99179080657102	0.992304372204472	0.98853907751889	0.712309142642109	0.709038820081885	0.713138692915678	0.997449293003508	0.997565805064834	0.99763666152759	0.997169738132509	0.706577358971574
0.998937444222349	0.99924162202052	0.992352179678902	0.993519155951975	0.989711281800328	0.71240799247535	0.708983531912998	0.713156969323444	0.99780973359478	0.99782412588219	0.99782597372651	0.99760750092174	0.706372577967916
0.99883073916148	0.999693497146071	0.9922033589607	0.993236058560864	0.989489113579843	0.712064652738136	0.708564076296779	0.71270074923232	0.997510333982801	0.997452627462884	0.997579980303273	0.997525071970048	0.70613587392052
0.997658377799065	0.99948125293953	0.992479532902172	0.993671411710434	0.989966385159076	0.713854912654519	0.710282498802853	0.714711653395857	0.997562419849174	0.997466285106217	0.997701831662537	0.997586242001024	0.707699086746698
0.99885781594152	0.999710765300572	0.992071400588602	0.992789584603067	0.98913171613077	0.71169529972863	0.708167177850454	0.71236182070238	0.99743810842832	0.99755876456092	0.997456448159323	0.997287862585596	0.705786287145754
0.998428601834958	0.99951591078417	0.992025211418528	0.992596539994165	0.98892831411012	0.712781633001212	0.709454409146033	0.713498401839862	0.997318655576355	0.99736381522384	0.99729568379248	0.997240067352814	0.706919019970282
0.998743363947773	0.999734643981605	0.992227229378782	0.993241323495021	0.98958058343647	0.713563391781759	0.710076844444194	0.71426757170254	0.997607795418719	0.997564750631185	0.997783860373747	0.997532644519877	0.707451451506731
0.998724219329798	0.99945199240894	0.992251286485412	0.99314419768439	0.989285414775212	0.709752083361626	0.706398665314465	0.71050306104965	0.997460727915448	0.997617762805118	0.997743915617304	0.997452039509762	0.70406149935718
0.998705338403346	0.999386154725546	0.99212082923948	0.9929581581041	0.989270059097927	0.712926886603689	0.709251661622572	0.71350042004884	0.99767837413797	0.997761199136324	0.997731252762904	0.997160234857097	0.706842835756154
0.998367884637251	0.999681790785078	0.991686662102856	0.992020606189038	0.988426213581175	0.712435982253097	0.709197743308636	0.713121274579091	0.996951027213692	0.997204552714624	0.99740384112745	0.996716512221954	0.706424320709232
0.998799012529228	0.999310016682173	0.992435765506763	0.993655161255382	0.989875416712195	0.713371871512639	0.709816709506371	0.714100845607518	0.997746914201711	0.997807564850166	0.997727904493893	0.997566466954108	0.707436017118968
0.9992689573247	0.999403557425375	0.992340045542422	0.993318653537723	0.98958414203929	0.712789694108142	0.709282508014765	0.713569979470156	0.997494718624321	0.997463142737018	0.997553879651423	0.997018696402186	0.706739017697357
0.998947437383705	0.999433538047805	0.99225255705158	0.993302208554978	0.98958314385146	0.712028967336557	0.708605536764472	0.71283870372633	0.99769009015744	0.997785334679108	0.997732833281602	0.99715997490395	0.706328758350886
0.998982305558744	0.99945683161828	0.99218077961205	0.993260767159864	0.989512203118944	0.714008455088726	0.710339919353208	0.714811558815585	0.997574985267012	0.9977634832067	0.997764700024615	0.997386845232346	0.707538772048688
0.998215898872262	0.999604602986159	0.992397745463308	0.993508682537478	0.989668883038348	0.711956222676585	0.708335840894348	0.712607596274202	0.99754744838795	0.997462035058408	0.997637657348195	0.99746955344288	0.705955952313413
0.998924061267032	0.999602515802467	0.992261072226567	0.993118321842121	0.989287173673163	0.710884997524375	0.707433862903102	0.711672953585959	0.997619920220186	0.99759759117231	0.997594027858995	0.997358382823563	0.70500019177701
0.998986767705472	0.999716357342225	0.992369489395397	0.993615018995572	0.989779509599055	0.713678083610741	0.710043433268328	0.714361507965767	0.997684432307885	0.997509455967637	0.99770531053132	0.99749555697085	0.707347759785167
0.998957103326247	0.999509029865492	0.992351143893345	0.993335391024036	0.989396628976452	0.711272739452243	0.707682480979589	0.712026136070857	0.99721925537653	0.99687884595824	0.99706420632835	0.997139892518682	0.705322337619096
0.998918183075662	0.999692434857787	0.992157024361955	0.993034668219375	0.989270680914132	0.710985785466591	0.70749587307733	0.711664767808688	0.997399249457396	0.997524092820592	0.997602877881302	0.997350212068323	0.705129582651445
0.998491230642502	0.999495890445343	0.992441478812955	0.99364038666459	0.989875483893673	0.712328781479989	0.708776976737301	0.713064643264595	0.997837143524994	0.99794842619103	0.997915773842563	0.997649005121776	0.706480085852668
0.99872143760665	0.999626807359757	0.992051833563147	0.99269617595464	0.988898361690813	0.71046595228194	0.70707298539395	0.711288537772403	0.997442275970898	0.997490345294989	0.99749153155978	0.99727699581506	0.704812520253258
0.999081573530812	0.99941654040248	0.992202950214978	0.993077202372016	0.989296307245015	0.712503390114849	0.708942847837319	0.713264838494065	0.99781133855374	0.997773301230856	0.997735665885273	0.997574313628959	0.70646592984355
0.998163377588893	0.999617048791112	0.99197456832388	0.992638761595902	0.98895995393631	0.71269216124701	0.709244508752507	0.713510346721476	0.997336305918084	0.997371805302365	0.997436637743644	0.99713609391511	0.706695491346275
0.999125952052712	0.999469240803576	0.992179434926595	0.993192402610732	0.989436822435383	0.712769274136459	0.709253701816518	0.713354021043398	0.997789629274148	0.99780130086055	0.99761113233724	0.997686842552222	0.706873889085726
0.99908186293459	0.999581189393014	0.992212515174187	0.993229462199932	0.98947010973827	0.712677964612386	0.709120499757137	0.713289331708069	0.99728745261413	0.997246197351585	0.997277872179648	0.996890009512252	0.706624272268147
0.998834056579386	0.999579837578548	0.991883429828632	0.992684612255026	0.989021059162548	0.714963908518381	0.711461587900838	0.715848230469818	0.997400609977694	0.9976009410643	0.997616485033595	0.997286429393382	0.708564942497831
0.998088037597348	0.999358205012773	0.99221068287723	0.993085541057976	0.989202390665053	0.710631023133142	0.70726287414872	0.711294379448062	0.99745824372462	0.99747518440187	0.997616603717916	0.99713552973888	0.704980497321887
0.99913875718552	0.999272996779333	0.992345527624998	0.993321288490937	0.989549291259854	0.712615281165335	0.709091588277287	0.713292303324155	0.997637400658158	0.997034987935435	0.997516777210889	0.996882244635806	0.706765562235607
0.998673196416312	0.999423348939497	0.992433191088427	0.993471636221737	0.98971508530822	0.711790708222172	0.708199112608177	0.712512772727161	0.997632758617635	0.997513732686926	0.997577392077152	0.997410681872916	0.705722777221717
0.998486745199061	0.999537849847337	0.992487581404587	0.99348492059084	0.989584975141025	0.710413766319979	0.70694004914398	0.711078846219747	0.9977120509219	0.997754282108626	0.99773862092955	0.997535077285485	0.704675720438474
0.998057944458013	0.999110167463555	0.99212338350572	0.993013992954863	0.989391729668406	0.713164920043737	0.709682363080294	0.713812480720976	0.997393656961268	0.997711663343455	0.997575055802557	0.997447183588093	0.707252801215416
0.997834168236137	0.999647581565923	0.992255377598539	0.99328145616876	0.989424861193657	0.711551237408647	0.708222872993373	0.712291510904744	0.99765388871705	0.997547372434882	0.997764025563869	0.997324433770196	0.705900678279148
0.998711940769698	0.999318546506568	0.99227388551485	0.99303892052648	0.989229625106838	0.711249001688516	0.707806870354623	0.7118530997664	0.997088635990115	0.997180711467718	0.997321658697376	0.997327136534977	0.7054874019137
0.998603291356646	0.99935898061052	0.992327578055621	0.993422955999536	0.989799016407248	0.714437226776565	0.711003265527543	0.715247615062678	0.997633769776793	0.997530617006925	0.99758094737853	0.997474551546187	0.70840235104409
0.998896467579519	0.999330741427923	0.992307149127032	0.993248858382992	0.989405596021854	0.70993994044006	0.706426306631041	0.710519090526338	0.997502631923076	0.99756371224476	0.99765922760024	0.99723956728695	0.704271477554092
0.998310459349226	0.999433659926538	0.992171417683616	0.992733087201307	0.98909888283486	0.710610846884263	0.70715165593203	0.711176069265302	0.997106226465028	0.996954663874904	0.997009901314876	0.997243228028947	0.70482956745447
0.998042544328002	0.999233425383568	0.992464347133033	0.993650503307039	0.989898064000658	0.712049010382688	0.708587588799866	0.712704729687682	0.997690440383143	0.997606759104913	0.997610354067842	0.997560744116568	0.706289335896831
0.998894322682133	0.99948141127752	0.992345708510092	0.99353871288321	0.989698079274188	0.714682589760282	0.711130948362613	0.715464410097834	0.997642131159897	0.99760408688581	0.997483558575364	0.997414104717714	0.708492081866479
0.99865450797815	0.999529037631254	0.992238260781014	0.99320992329464	0.98944127947826	0.711647333945317	0.708334049716126	0.712351356833722	0.997496662537296	0.997554522629027	0.997592420775194	0.997386962348927	0.706036646940495
0.998118673717775	0.999593895522776	0.991998368115854	0.992817350669564	0.989280165947993	0.713919074573045	0.710351968415754	0.714853971685158	0.997583840124774	0.997630082069923	0.997711101037136	0.997469300013907	0.707575814942278
0.998020823107465	0.99928276727923	0.992330222568322	0.993275056667385	0.98955090468815	0.710422272474483	0.706968462791252	0.71102713329282	0.997622555713733	0.997532644280372	0.997440277550653	0.997374538077267	0.704777127819351
0.998312321210532	0.999215275071515	0.992243316320367	0.993333281379998	0.98949936346108	0.712583833420108	0.709252641299892	0.713203235963509	0.997603589858472	0.99767961228538	0.997765059042466	0.997646339431116	0.70673406019532
0.998976016101008	0.999649380760856	0.992379187972497	0.993318609615243	0.989549018684815	0.712957930049695	0.709436621684486	0.713643439461687	0.997773173500568	0.997696484387825	0.997724181061247	0.997455034872814	0.707025762929527
0.999148599779681	0.999667529743996	0.992272206896702	0.993122199539043	0.989400837068611	0.712420028112269	0.70890168512412	0.712996201869068	0.997362077028235	0.997313958749266	0.997413194735287	0.99724166004177	0.706597979216243
0.998984006432958	0.999712437748277	0.992471483660825	0.993685265247604	0.989854868601936	0.713515214587957	0.70998375574628	0.714259687124828	0.99786084412781	0.997717146925163	0.997793036257086	0.997530499275064	0.707582330995379
0.997746690637676	0.999625507363603	0.99217308180787	0.993070540428138	0.989361628244308	0.711848961461113	0.708378405030779	0.712597350530138	0.99737373090179	0.997274367003704	0.997322007491672	0.997269133714683	0.705894209929472
0.997406008106675	0.999608927527968	0.992081550546853	0.992929342141583	0.98915682094884	0.713327398434992	0.709870291530596	0.714085557009998	0.997527754604945	0.997604683894719	0.997753842653599	0.997561190640628	0.70736327350198
0.999229001937007	0.999651866527525	0.992289044765507	0.993292410626144	0.989677246047975	0.711323400379893	0.707797803294623	0.712000131456023	0.997693724845617	0.997618224871983	0.997726719963126	0.99750710872927	0.705393414038246
0.999305146994063	0.999514113034114	0.99233632620083	0.993484748855892	0.989610289716155	0.714114847668775	0.710702859631035	0.71488816491042	0.997255392928882	0.997267029388617	0.99748203424049	0.997455678423058	0.708313729142286
0.998787469289988	0.99941932073735	0.992435989118495	0.993405652703279	0.98952107693517	0.709935808022645	0.70629304684223	0.710515893953763	0.997514312754469	0.997566567728603	0.997555360721493	0.997438060721218	0.704206819438722
0.999017086723656	0.99970736771563	0.992333819230368	0.99343437480297	0.98942809346859	0.712275095636796	0.708888883484943	0.713067851913322	0.997666172750633	0.997542633608618	0.997606715598377	0.99749571498405	0.706459664126962
0.998013151365183	0.999583775268895	0.992383204626508	0.99342796966233	0.989708310004972	0.711078933185008	0.7075109463617	0.711883013822888	0.997718671409086	0.997700045176073	0.997774350141905	0.997510631062033	0.705098479152351
0.99907347165902	0.999765605484056	0.99222630892184	0.99327735456706	0.98958280010582	0.711833425219876	0.70818457265627	0.712497961370014	0.997467339636322	0.997252470065974	0.997663434207025	0.99750733786447	0.705765192451613
0.998430750382517	0.99958742398568	0.992208935271695	0.993214855753802	0.989513013909564	0.712062332120758	0.708526056241838	0.712832238924157	0.997596099018788	0.997599833633074	0.997663263976822	0.997358475798564	0.706020510702206
0.998729737316167	0.999548504479197	0.9922965961313	0.993119002151483	0.98930970490769	0.712215974437185	0.708816075020025	0.712786254521637	0.99749711479422	0.997399628601923	0.997521858183488	0.997156114814046	0.706345699646276
0.998579025803608	0.999605198967345	0.992156598148971	0.99298412024255	0.989219992819457	0.711915717294742	0.708442738026779	0.712552928175672	0.99748803701733	0.99733746724431	0.997361520589337	0.99731462908176	0.706151437099861
0.998992086092045	0.999622536107314	0.992275900892124	0.993234493323065	0.98953741753205	0.710603074278757	0.707096138801713	0.711210479462317	0.99750626495826	0.997532782674917	0.99759918939935	0.997467545884727	0.704965150713066
0.998459169760803	0.999206623809502	0.992411300219093	0.993651777295118	0.989812646278865	0.714299893906062	0.710795756231858	0.714967697375625	0.99776226111547	0.997606237908298	0.997629574487767	0.997517961991602	0.708265729062814
0.99854341878542	0.99938451221698	0.99210360970421	0.993086476319496	0.989425640154456	0.712608467154545	0.708972379073096	0.713344865276795	0.99751935221519	0.997495261284726	0.997447998975713	0.997284865825208	0.706476964809378
0.999051419625951	0.999453391142424	0.992484317206023	0.993734063948717	0.990010563427804	0.713929463724594	0.710475073172258	0.714624223829192	0.9979917897847	0.997791848175435	0.997679952959604	0.997703775583587	0.707867226326117
0.998947619289104	0.999499440436883	0.991912681593824	0.992612696546233	0.988873093976021	0.713797581311968	0.710617753329677	0.714487310492247	0.997052673269745	0.99721897535209	0.997345034585938	0.997086939924147	0.707933502391825
0.998708648698525	0.99961968826843	0.992294246393816	0.993147532768934	0.989369647272583	0.710925023473778	0.707410298160229	0.711680374518836	0.99780409318073	0.997881598043926	0.997892977141676	0.997551312793244	0.705032075100098
0.998956125099474	0.999659802116864	0.992155648746188	0.993129398155124	0.989423829139744	0.712775386007904	0.709281529500515	0.713584021788929	0.99758862462785	0.997680842230353	0.99755735303649	0.997334952944065	0.706889996865918
0.99893499061719	0.999530261722767	0.99223962707213	0.993312563250987	0.989557622850164	0.712653608212864	0.709144119131393	0.713366835553915	0.99765654957949	0.997585926598599	0.997695525326807	0.997661028167312	0.706711430389381
0.998382831240369	0.999656559101115	0.992388470875227	0.993380020186853	0.989572625484992	0.711004482299388	0.707363865539317	0.71177697318988	0.9975918304737	0.997695142664653	0.997725523391478	0.997546198129593	0.705020398552219
0.99913396042085	0.999457021140118	0.9919224008676	0.99250550783345	0.988805394068735	0.709975822548811	0.706609100649687	0.710413194795396	0.99721000059211	0.99717139430275	0.997281167753453	0.997163988128304	0.704431066059618
0.998917754516772	0.999683253163178	0.99205017356056	0.992771177976957	0.989148122459447	0.711148309263784	0.707701005213507	0.712043023226288	0.997376197708943	0.997545494505484	0.997648837723253	0.99738525101099	0.705148734817585
0.998982762693722	0.99956507780489	0.99228953822979	0.993150724886365	0.989390867588922	0.712617461218243	0.709224644981151	0.713123597925026	0.997232319521337	0.997101850760786	0.997319222097795	0.996988465154168	0.706992414936108
0.9988538911057	0.99962531395551	0.992293340555062	0.993433976671116	0.989624354428	0.714774837903691	0.711180598073373	0.71548897749124	0.997573012689448	0.99757007871024	0.997698297076916	0.99749989747598	0.708551887663966
0.998703555316525	0.999653632449605	0.992144715615984	0.993112708114178	0.989250325957528	0.710474394186889	0.707051030901294	0.711143491594496	0.99760922988124	0.997577128387083	0.997721479619794	0.997602174002596	0.704798571116038
0.99906198761001	0.999435632051887	0.99227521891402	0.99312400296703	0.98928331969248	0.709226577604891	0.705757999967265	0.70972991798668	0.997208500259242	0.99716185776485	0.997295156989597	0.997058680799321	0.703727075903482
0.998740977580265	0.999639114563554	0.992144203312666	0.992778466478226	0.988947177945323	0.710122300743603	0.706627216034515	0.710887789420238	0.997365488776863	0.997474002565726	0.9975770488648	0.997339934476783	0.704318366343184
0.997979945993294	0.999629167552717	0.992060924199645	0.99298855910366	0.98933660282154	0.7124643930555	0.709061142929494	0.712961708178857	0.997374230047611	0.997313522480246	0.997407234364304	0.997229430386544	0.706621410038041
0.99871677957795	0.999658176631865	0.992458593171982	0.993594055503727	0.9898032330733	0.711002702657134	0.707543152021069	0.711663288213327	0.997644743732068	0.997603186076976	0.997784107844622	0.997542024114497	0.705241902225003
0.999468718831424	0.999380108945405	0.992176093065174	0.99308541311575	0.98943560045023	0.711441854380077	0.708002355767026	0.711985580004592	0.99734885367618	0.99721336516444	0.997288889310854	0.997183429689304	0.705721870776965
0.99874156223781	0.999359950429484	0.99220487525326	0.993292242305012	0.989581789842428	0.713372901787717	0.709942628448845	0.713845731174699	0.9976061226672	0.997727250881147	0.997690443076654	0.99738453193759	0.707544920439861
0.998763340274265	0.999306980046744	0.992100967411768	0.99290824451133	0.989177903675368	0.711309658864722	0.707816037326241	0.712110948375961	0.997633823135485	0.997660473106138	0.997584103748063	0.99729117213327	0.705395795410381
0.999049016984198	0.998978077368831	0.99221246553116	0.99313102992785	0.989313369616332	0.711946207425418	0.708438842776262	0.712648525810033	0.99752697066107	0.99764574170175	0.997735451731237	0.997528649686756	0.706126530475855
0.99843945482619	0.999520227915086	0.992290881614495	0.99319481692554	0.989284073862896	0.708981769333102	0.705609997150038	0.709674424686942	0.997490736565255	0.997530759936971	0.99748215879044	0.997421871392774	0.703428600879294
0.99873902187379	0.999509576287389	0.992224094556837	0.99302965323786	0.98934999720742	0.711778257744895	0.708310318493084	0.7122487813523	0.99733669317026	0.997307712003702	0.997449480299122	0.997162306652855	0.70596086599008
0.99835344051809	0.999429295990182	0.992106017302482	0.99297908646721	0.989162661126122	0.708260046320323	0.704848252614602	0.70897307844754	0.99779262219591	0.997699947320008	0.997740162467493	0.997746821483268	0.702688491979866
0.998567422053877	0.99931101141488	0.992255917565418	0.99312904054817	0.989373433172615	0.710920306650108	0.707403671356464	0.71159747627138	0.99771371940021	0.997778940972061	0.99785171528812	0.997626434278745	0.705207654679058
0.998033289707335	0.99965860544081	0.992229207884838	0.993316821648034	0.989614993734473	0.713774116026908	0.71023758867795	0.714355681850716	0.997637867398393	0.997508467650106	0.99751444213006	0.99745547604013	0.707603714749993
0.998192245139486	0.999684503263958	0.992340094665157	0.99328746748286	0.989462179027698	0.71072011508038	0.707346044161314	0.711382110338052	0.997626528339094	0.997503527501958	0.997634774768977	0.997387989469279	0.704984320616475
0.998564241763783	0.999490481694952	0.9922848537536	0.993291330742652	0.9895198615079	0.712830380341924	0.709354608028636	0.713510543193463	0.99773407608213	0.997829817541486	0.997795050888946	0.997689152462754	0.707040972842162
0.99889022153499	0.999400021977075	0.992220848125588	0.99323203944607	0.989585937064674	0.712591987391009	0.709055552452518	0.713290519323104	0.997452342793836	0.997578359625733	0.99754307061564	0.9975756338021	0.706557385694527
0.998139920344487	0.999453723246536	0.992365137171332	0.99359098677037	0.989873546906684	0.71339979261715	0.709727656200232	0.714114321895175	0.99778395325796	0.997795414933669	0.99772282160221	0.997664109138893	0.707277495165621
0.998769164115854	0.999630726616403	0.992183482242278	0.993057320836416	0.9894073484838	0.710616659964783	0.70703088091014	0.711328556843034	0.997696437937666	0.997612216207504	0.997799459267427	0.997677833206354	0.704757168903854
0.99869021143064	0.999444709154452	0.992270300557778	0.993034557886035	0.989101659532805	0.709402358385463	0.706035007649106	0.710189857817137	0.997374306314395	0.99731101856694	0.99716643208638	0.99736687052753	0.703751140924882
0.998681503144073	0.999570869107598	0.992376275994665	0.993353566502403	0.989498622321712	0.70974810269755	0.70635419769271	0.71035365099268	0.997755363696485	0.997695419350905	0.997769474076108	0.997522000621935	0.704217986429847
0.998353704532357	0.9995722441411	0.992427747927692	0.993443120565073	0.989532234308527	0.71248204883138	0.709139440773878	0.713184992342492	0.997559490974613	0.997432924497802	0.997395119700162	0.997341096622734	0.706863154227455
0.997934592851922	0.9993712340158	0.99206367198345	0.992982731682785	0.98930251852267	0.713892712080038	0.710400047092103	0.714600660825728	0.997518172568655	0.997609629921075	0.997670597410838	0.997190002553337	0.707833095191684
0.998729650826316	0.999652286216621	0.992308788623424	0.993404735319962	0.989645834479744	0.712785432090531	0.709333132550022	0.71357588061988	0.997538015108278	0.997545849898535	0.99769735873222	0.997324671461834	0.706906929511417
0.99882071858304	0.99964590165943	0.992218531116747	0.993067420973768	0.989270417835808	0.711342001685303	0.707951186531712	0.71197713181688	0.9975256276176	0.99755774070425	0.997623963396368	0.997232301409712	0.705548044890117
0.998902078573578	0.999576537271404	0.99218606140259	0.993267883487577	0.989514478494855	0.714445136672838	0.711019760739074	0.715227639563463	0.997679726644	0.997566749159532	0.997759386080678	0.99763247343252	0.708477236890865
0.999075293171985	0.999215354647975	0.992401204645875	0.99344155894364	0.98972898151113	0.712822620738276	0.709265653959016	0.713498498757216	0.997209925828653	0.99708591503939	0.99759542768151	0.997474383826462	0.706976224319462
0.998962636836712	0.999005944667488	0.992254071490327	0.993032456666358	0.989257475545026	0.710498326731893	0.707199243170738	0.711054383897711	0.997297505210142	0.997190643632252	0.9972187505983	0.997045646819668	0.704961057004738
0.998322211694927	0.999618775657812	0.99195055354234	0.99260155069612	0.988876667216132	0.710989707014277	0.707532485698333	0.71178485364445	0.997589642183421	0.997595263288713	0.997470918465735	0.997554366324966	0.705130514191235
0.997988527239614	0.999477753226887	0.99245201954407	0.99360466729757	0.989742667785524	0.710505455897667	0.707102735904748	0.711193083594946	0.997668714916676	0.99760829546205	0.99772220145058	0.997601256007127	0.704745955964987
0.99814090483191	0.999730966487032	0.99171071291134	0.992379853204645	0.988580938238504	0.712842629446849	0.709408502230552	0.71370339791669	0.996972461196874	0.996614131506961	0.99676533654151	0.997501319057105	0.707012644799789
0.999016985973795	0.999328854311812	0.992167191716319	0.993080401448858	0.989491262710528	0.713066506264944	0.709509806028206	0.71390062322358	0.997658222305386	0.9976001145669	0.997631378612166	0.99737250665304	0.707038484818291
0.998895919739922	0.99941607025656	0.992035363200597	0.992911007484962	0.988977256368626	0.71181494051773	0.708403159426765	0.712235942563647	0.997048246744169	0.99705381296179	0.997134060154644	0.996914539187547	0.705955838311193
0.998049050466235	0.999407028528848	0.992233649199418	0.99337564858154	0.989646511415068	0.713341672696263	0.709783974226582	0.714151329058853	0.997771474294506	0.997692158336212	0.997717512441256	0.997603486462291	0.70731502349996
0.99796154244295	0.999503767337837	0.992298854047303	0.9932233122781	0.98951916289879	0.713216989953313	0.709758736815167	0.713941877491709	0.997168627786964	0.997281726693221	0.996946869439029	0.99738266143484	0.707289107658515
0.99825694950799	0.999778162703234	0.99242553480835	0.993470902423607	0.989246969739456	0.707895352802523	0.70453158434537	0.708544826016284	0.997603145570253	0.997546378915343	0.997657771417292	0.997396884957472	0.702565777801549
0.997789991692455	0.99964345746023	0.99239430070706	0.993414136399918	0.98958613565481	0.710851892763737	0.707437263864954	0.71146009529959	0.99773440215362	0.997600618458937	0.997577835875262	0.997480218084504	0.705281779788618
0.999292728075537	0.999598930054567	0.99222132588623	0.993204333306358	0.989460490710864	0.712313445288193	0.70886348660014	0.713103184666245	0.99762663035807	0.99771257051003	0.99772544103841	0.997369621924637	0.706469232598579
0.99884244036522	0.999422917645844	0.992382938992267	0.993332806481688	0.989583665472434	0.71201855967627	0.708418633960892	0.712667513383137	0.997560460279798	0.99756189746134	0.997710288174048	0.997480210681099	0.706034009557364
0.998912928742202	0.99962170194372	0.992220440768865	0.993154500246216	0.989427596044325	0.712959752787968	0.709588447825049	0.713624029296885	0.997376299524954	0.99737677637768	0.997618535401625	0.997349644963184	0.707119410495903
0.998914088242744	0.999402890247702	0.992328389988988	0.99329181671997	0.98955682272878	0.71257306005456	0.709229734777134	0.713312248510963	0.997671975652942	0.997584326329495	0.997736194641333	0.99741098043772	0.707025886132192
0.999174485463465	0.999642032009128	0.99211930289331	0.992810363747962	0.989028815319102	0.712442753825187	0.709236701849486	0.713089319986889	0.997106307034176	0.99702864539995	0.997412785632256	0.997026915150916	0.706726103976819
0.998732534567114	0.999531704834475	0.99225945067855	0.993244525031488	0.989484034063902	0.711044804455278	0.707685341967086	0.711691328071524	0.997194323327254	0.997300997676693	0.997220954758492	0.997259149087115	0.70548938697029
0.99774693037858	0.999526715108068	0.99224247181372	0.993132289731356	0.9894644426996	0.711444805688018	0.707922783739581	0.712230904339024	0.997500614051557	0.99756670889887	0.997538786755788	0.99751839032298	0.705529374149985
0.998512685886696	0.99952659017872	0.992326537567272	0.993505471767855	0.989760751406413	0.713040863235007	0.709590296191897	0.713855194369596	0.997721580105894	0.997683111272065	0.997757403987747	0.997458076528148	0.707056746680596
0.998729634021343	0.999588770690624	0.99211257647539	0.993197106745474	0.989382752061903	0.712753711743418	0.709522963555026	0.71332799611693	0.997387707005069	0.997406506623683	0.997523076929025	0.997228079788537	0.707056836653237
0.999150416877715	0.999512891327076	0.992268728224705	0.99326611138638	0.989470178972305	0.711404296430049	0.708012495548541	0.712006452516897	0.997484012702955	0.997654050134894	0.9976915431225	0.997528753270596	0.705733075758718
0.999011461086133	0.999493127185365	0.99220409379379	0.99315254633475	0.98938319466516	0.710583091769311	0.70704486203035	0.711353084907413	0.997583579757861	0.99743041342417	0.997602881588062	0.997410312803566	0.704857794989281
0.998757844263145	0.999382236441673	0.992098079616382	0.993095215514372	0.9893593916341	0.713770184103282	0.710352685416498	0.714659382677983	0.99765582965264	0.997689567423383	0.997879593896163	0.99745254386072	0.707828790814421
0.99883935390233	0.99955821908496	0.992395653503945	0.993409056806764	0.989449294494806	0.710436085363274	0.70708912855284	0.711110095236083	0.997638696311395	0.997586177521323	0.997749080474986	0.997379499567593	0.704740535636816
0.997603448849735	0.999570583587802	0.992264531171266	0.993217640188301	0.989511442040124	0.71190742491561	0.708487906584785	0.712437526143281	0.997379363882598	0.997335322706425	0.99748630852918	0.997326383449794	0.706392467891697
0.998392477217435	0.999448302151624	0.992428590968791	0.99357205869831	0.989806205364907	0.712607906604045	0.709014850103621	0.713438202027615	0.997761082964948	0.997665053084987	0.997839156805132	0.997616506247974	0.706524650202254
0.99885614429839	0.999381128005858	0.992295550123258	0.99322699902747	0.989379551110494	0.711439486494512	0.707893843404408	0.712046111240843	0.997565887265915	0.997475444123123	0.997555207454265	0.997387873941392	0.705617428313651
0.998895364936829	0.999588646874694	0.992196074267651	0.993218603924565	0.989388975214732	0.711072219271213	0.707680882470675	0.711617910088853	0.997461121696646	0.997610042642433	0.997497680809182	0.997427922995164	0.705538537563233
0.99848198306964	0.999780498570596	0.99229931444804	0.992986401130152	0.989294117787336	0.710968204210111	0.707606854061032	0.711558650910075	0.99715169283022	0.997224245291253	0.99713849548251	0.997197217907582	0.705327647552834
0.998884529324766	0.99961005041702	0.992286368404392	0.993213378719023	0.98942677930458	0.710214324538048	0.706837522440168	0.710921108840867	0.997662451381408	0.997746450390796	0.997498977876347	0.997454679182233	0.704365841042727
0.998708214992822	0.999392741204232	0.991917780902203	0.992471240437004	0.988798495012125	0.711315807939938	0.70796407789293	0.712035292520564	0.997188062654103	0.99742170309021	0.997558148955118	0.996926508187565	0.705606625908261
0.99877109992379	0.999509771259422	0.992108540185817	0.993136805807012	0.989384731067552	0.71330651600238	0.709893906058107	0.713916620471883	0.997356235510714	0.99721750758761	0.997321433591243	0.997266525868774	0.707280897690636
0.998336266536738	0.999506929367995	0.992256497380164	0.993245300780094	0.989502134130105	0.712798002913053	0.709323249501538	0.713479301283895	0.997569082604844	0.997617825197243	0.997640006005025	0.99752333191461	0.706920730501697
0.999126168832528	0.999573670020242	0.992336591021592	0.99328688013203	0.98959785038461	0.711698020381043	0.708315549854202	0.712338209791047	0.99754981272097	0.997529275203183	0.997697442178702	0.997445596152057	0.705952912849747
0.99816699565137	0.99951306107609	0.992129334208962	0.99309184487771	0.989391057991916	0.71074163969163	0.707152116609131	0.711372097207726	0.9977922619861	0.997778681831798	0.997800211670447	0.997539821065544	0.704934990102878
0.998830660862154	0.999356791690021	0.992423780422057	0.99343078254593	0.98956654982649	0.710084618359368	0.706632372367129	0.710740230183484	0.997822240410658	0.99780863803189	0.997834619597955	0.99727662975977	0.704410711481903
0.998697710488131	0.99931079309323	0.992259178805635	0.993192837784273	0.989550203464634	0.712296429476078	0.708873734629887	0.712943273998776	0.997655422627215	0.997719469120644	0.997655337861062	0.997543525713673	0.706526987595326
0.998138162398238	0.999606011273958	0.992497619742844	0.993579943221427	0.98963728056472	0.710117835645796	0.706714061066692	0.710875538079412	0.99771186506342	0.997632481496142	0.997557569286421	0.997576747503174	0.704613177073179
0.998362499078054	0.999607940509897	0.992069979701819	0.992941281489876	0.989303997738318	0.714460170735908	0.710963021954703	0.714968550192305	0.997095568372771	0.997027632534445	0.99716797406723	0.997084004595423	0.708455766692921
0.999087109689504	0.999687379745468	0.992074932827413	0.99293663982571	0.989273527707292	0.713241186848349	0.70974603111433	0.713815622545424	0.997290989971204	0.997512619837373	0.99740840292986	0.997297408111878	0.707261499032264
0.998828242122921	0.999637374306	0.992353626181383	0.993592639091635	0.989706488451298	0.713646668431038	0.710119257115341	0.714376868404861	0.997650302225935	0.99767703689322	0.997718017854603	0.997550761628492	0.707599039835452
0.998589971082845	0.999455797789104	0.99225558947005	0.99318771809923	0.989496624079304	0.711028159360115	0.707514466143425	0.711738179058749	0.997507620552253	0.9972735704431	0.99727800307944	0.99757534243558	0.705143691770091
0.998906893184108	0.99966012263514	0.992084453193635	0.99280080447781	0.9890103710437	0.71023635917477	0.706832400437439	0.710846236714125	0.99717721012035	0.997417038964219	0.997333924583733	0.997284130526993	0.704588963507168
0.999237882435193	0.9995820861294	0.99241817326143	0.993433095286118	0.98950627172834	0.709694660206999	0.706312592681614	0.710219209703949	0.997532884186488	0.997548582711166	0.997622095016957	0.997361381444823	0.704233142434846
0.998549585461763	0.999606691355585	0.992017916514322	0.992825187475404	0.989163039795742	0.71280025139608	0.709400853928766	0.713446637850226	0.997343353048168	0.99724308213417	0.99736995917717	0.997219899647343	0.70675907393566
0.997599133082796	0.99922131666167	0.99208527887206	0.99295056542472	0.989012272448499	0.710545092097068	0.70728855381947	0.711154483828859	0.99727696238928	0.997359083364055	0.997499574191242	0.997054999114257	0.704878453073893
0.999148918896508	0.999475098722448	0.992372495952496	0.993342059525694	0.989574855233953	0.711466157342182	0.707950734693764	0.712135888879328	0.997503137669162	0.997304712063223	0.997472173712757	0.99751774014581	0.705673857036128
0.99878279894627	0.999619418665747	0.992277106681317	0.993336865878838	0.989612369534576	0.713883184185967	0.710230855553618	0.714482471000718	0.997576564965785	0.997649538465497	0.997509058263602	0.997559592355781	0.707652793011543
0.996212320623333	0.999634869330558	0.992223214923033	0.993022756362766	0.98931540789356	0.710868214535795	0.70731029812265	0.711474686570052	0.99738081941744	0.997501619168125	0.997535997617829	0.997466047646513	0.705090071961947
0.998656640152895	0.99931849565664	0.99219988686661	0.99309713250036	0.989302872485154	0.710312823871739	0.706839666970783	0.710899641880768	0.997357767400628	0.997463869651094	0.997510578397066	0.997229467627661	0.704623524233557
0.998744342746431	0.999697941318122	0.992401707911903	0.993413630537486	0.989695576752742	0.711688610260764	0.708141312902354	0.712302057756543	0.997590651894587	0.99766484686969	0.99763188567546	0.997515419793687	0.705678619008033
0.998803715573128	0.999529800164957	0.992024423037486	0.992965328661093	0.989208310804681	0.714108266697112	0.710673478202972	0.714719619067377	0.997543901468062	0.997653407945542	0.997633542422814	0.997007247903212	0.708176931297589
0.998347823780314	0.999622718291316	0.992058050661047	0.993029980382618	0.98931693249545	0.713272807518466	0.70959730135953	0.713849215032713	0.997410728050102	0.997246287846276	0.997440481063405	0.997451541691785	0.707091798510826
0.998656385474957	0.99958870358395	0.99217862204028	0.993094186492267	0.989460010145813	0.71215515530534	0.708860122828953	0.712630363306355	0.99735907182126	0.997335943562891	0.997358267895533	0.996628800801872	0.706542726303158
0.999015460659833	0.999742359560506	0.992304771765515	0.993487206185108	0.989750641560403	0.713975638877493	0.710508582823085	0.714768250110665	0.997812606996203	0.997753448018626	0.99775916118914	0.99746900762808	0.707750025443293
0.998840002751184	0.999489170776054	0.992210001994715	0.992949156182812	0.98923638076829	0.7099338301876	0.706579902085726	0.710553479918302	0.997431718761815	0.997482557500835	0.997471950381024	0.997200918054942	0.70450360130702
0.998879104745943	0.999640133421504	0.992243920597286	0.993003958468224	0.989252812312556	0.707686221853802	0.704183458708424	0.708061297421064	0.99740083099611	0.997377660168035	0.99737242239648	0.99706287457707	0.70221103527072
0.998720958514297	0.999452707454788	0.99236456431535	0.993556698170847	0.989696162452412	0.713065192362236	0.709627366145346	0.7137451851259	0.997741748241176	0.99767017603788	0.997733059318892	0.997582563774105	0.707060801773463
0.998317677295558	0.999556300158803	0.992389519349424	0.993422511523381	0.989615588143418	0.712879624432337	0.709487652173686	0.713654324189643	0.997706539960952	0.997664366635882	0.99789327150917	0.997485577571264	0.706975686565301
0.99907418596934	0.999548323072384	0.99200942350625	0.992770118755057	0.989074372081848	0.71135899270289	0.707939346132932	0.711970373701213	0.99758126565418	0.997455805384573	0.997320964253908	0.997516696197098	0.705672402404971
0.998541421317513	0.99914223823504	0.991860902235363	0.992582186779088	0.988836846471858	0.714047152034379	0.710589628394055	0.714617668015271	0.997175024171042	0.997200206178668	0.997485539789248	0.99696593932611	0.707928644949107
0.998372466017412	0.99952108542413	0.992289222198666	0.993447938409352	0.989695509973634	0.713222157142791	0.709683226845178	0.71398776962261	0.997586726190366	0.997491318222174	0.997596528206766	0.997541721614843	0.707092611186945
0.998750259726276	0.999544465183388	0.992088737237127	0.993054438311506	0.98932134329111	0.713125313641445	0.709747375577538	0.713712127464552	0.99741049947908	0.99731929699385	0.997382412417244	0.99731383089515	0.707184963217985
0.998480094618357	0.999385258448084	0.99193597376241	0.99269202136657	0.989022398551314	0.711120770932265	0.707676440057455	0.711803840548062	0.99747916967598	0.997491037104396	0.997513335203045	0.997262115550854	0.705364519405162
0.998891490982092	0.999710040069146	0.992146073118287	0.993087829324746	0.989418206685215	0.71316128037417	0.709562153667255	0.713868122340379	0.997533883080428	0.997556817925573	0.997517006609307	0.997395239573047	0.706906040065524
0.999258123960216	0.999384609389569	0.992407694188823	0.993552465857573	0.989877935125367	0.712510351986604	0.708917430778297	0.713177973456749	0.997831022219488	0.997863263261813	0.997918142045838	0.997771112095005	0.706467819906466
0.998720260770962	0.999626503525582	0.992148473045433	0.993123770537904	0.989457552906511	0.713691567347783	0.71008078561479	0.714373928281	0.997736514624366	0.99773992979121	0.997755374974026	0.997556642338794	0.707493882129724
0.998616125835263	0.99965910478274	0.99213168937359	0.993072803829352	0.989337388354522	0.712364628576851	0.708793259239726	0.713050504906129	0.99777812870564	0.997662462290286	0.99778027687883	0.997567744842684	0.706424091704023
0.998481763208919	0.99963329874847	0.992328483310974	0.993073785770072	0.989267636578436	0.711914134837429	0.70840590879161	0.7125170714674	0.996892307287253	0.996445848502675	0.99686155280169	0.997119339261898	0.706107345393215
0.998670065592135	0.999450325618577	0.992512750799637	0.993720637626395	0.989943867769497	0.712854331144792	0.709132728587854	0.713607657962483	0.997857792967697	0.997887658030655	0.997856917067625	0.99766108266901	0.706640352584633
0.99825503303212	0.999640138331443	0.99210398951156	0.99307202402409	0.989444932908596	0.714140156544984	0.710660306183178	0.714833229557955	0.997508849125586	0.99739272412392	0.997479605573575	0.997391524000405	0.708021048106977
0.998092626048504	0.999636757759098	0.992413838554462	0.993502070097235	0.98962243698809	0.710150823746387	0.706703224092838	0.710859799309266	0.997857146740418	0.99773869445485	0.997872441384254	0.99772516422275	0.70445718274568
0.998080857147376	0.999741935918839	0.992248485850765	0.992968650196756	0.989279202136233	0.711167421728144	0.707640123339463	0.711829172174986	0.997181204732666	0.99712685869253	0.997157576637498	0.99733685687732	0.70534873471813
0.99845786895282	0.99956326083445	0.992286129521806	0.993243898812652	0.989435417204474	0.712132923405568	0.708764582041166	0.712787927160744	0.997413930004757	0.99733274999551	0.99741129113573	0.997247154215577	0.706428858778151
0.99909072066615	0.99926262887788	0.992240144024912	0.99347491728846	0.989553032006216	0.713851546187996	0.71035990801599	0.714606681433579	0.997550066368346	0.997539317907145	0.997645593205468	0.997401722140629	0.707728194246247
0.999052921922805	0.99966875988452	0.99245498694045	0.99333482817568	0.98960812310519	0.711622859936363	0.708163037634067	0.712275272136033	0.997498135694773	0.997509648395397	0.997612449421778	0.997044783459867	0.705934661407187
0.998771871683432	0.999625849763564	0.992260792249036	0.993090457703256	0.989355157098643	0.70981269344702	0.706350803175385	0.710357504407833	0.99730210002604	0.997276729902144	0.997438776544013	0.99741872276494	0.704339578584151
0.997649124744144	0.999764780732712	0.992244240987637	0.993282946623552	0.98946419771803	0.711729592866892	0.708420793268684	0.71237572674567	0.997571444427964	0.997547762447063	0.997644190974403	0.997325499099713	0.706031771906492
0.998340153210495	0.999499098055336	0.992424390091855	0.993449448607917	0.989530332351275	0.710249860652565	0.706740677523445	0.711040623042347	0.99794158413608	0.99780006988982	0.997829411000887	0.997338456759666	0.704341217574332
0.99842044531059	0.999476051045716	0.992354712779365	0.993203939796792	0.989351957080653	0.709383557790345	0.705972248301815	0.70982125830078	0.997478488983966	0.997275059746455	0.997617986954282	0.99740322277205	0.703778677369597
0.999004564389625	0.999624113699762	0.9923224905052	0.99300789575004	0.989154309340604	0.709157801857807	0.705784644599874	0.709729400756065	0.997237519070896	0.997290714231816	0.99741518989116	0.997448516095612	0.703762381787768
0.998211923346488	0.999607020374347	0.99215394370085	0.993207637479514	0.989457788606113	0.711397780133074	0.707936350173253	0.711940374961096	0.99759372805327	0.997611901686507	0.997596118119884	0.997442828755647	0.705688392261889
0.998269781462853	0.999568976306787	0.991766230475357	0.992312215715363	0.988664907304495	0.712725432088378	0.70961173767	0.713639552834268	0.997253983715422	0.99743469270736	0.997409261472232	0.997024777127667	0.707065621567333
0.999120734094418	0.9997618619108	0.992238400302023	0.993218357574892	0.98933581185065	0.712326444615582	0.708950962677043	0.71299562257318	0.997337364174	0.997432283918543	0.997405664463543	0.997352077977905	0.706571144791732
0.99874633211775	0.999527490783598	0.991963702102246	0.992561503980626	0.988815390413926	0.711412222876423	0.70796387159899	0.712041548522304	0.99728414515132	0.997366130825873	0.997327788741886	0.997259344322074	0.70558288016038
0.998773658503332	0.999512677905828	0.992382832026815	0.993424200302464	0.989723460570452	0.71187829869262	0.708409566992894	0.712447570588044	0.997676601653963	0.99765618749374	0.997667487982514	0.997537380555006	0.706117764646062
0.998484776010592	0.999490840317289	0.992079123012328	0.992839415773097	0.989115980274277	0.71222370020865	0.708814412207209	0.712964835321198	0.997369712879953	0.997387911605324	0.997418538216717	0.99726161463844	0.706237851017735
0.997126732512814	0.999650842409739	0.992287179920338	0.993276677926458	0.98939846736112	0.713254335992784	0.709874282795993	0.713994083927993	0.997568155666242	0.997651953596335	0.997654429466277	0.997672918517484	0.707455471453519
0.99917732230125	0.999450887497228	0.9922118903891	0.993109737911726	0.9891901513884	0.71296595075833	0.709480255412059	0.713740307784224	0.997359922799746	0.997643650878156	0.99769487557796	0.997428663021475	0.706878501512131
0.998781037136995	0.999352045808933	0.992158883951926	0.993064280834885	0.989431045976433	0.71359099401644	0.710022374879098	0.714307980680773	0.997552843433122	0.997266833712477	0.9975092420969	0.997350159462196	0.70751692849754
0.998729634555584	0.99963348347442	0.992081536152399	0.992900042768651	0.989288614974846	0.713713776312622	0.710187181292719	0.714361834076572	0.99725492941849	0.997346136584222	0.997265133060834	0.99718728919753	0.707417414642603
0.998592066251616	0.99953392092445	0.992038358945826	0.992747662743463	0.98894420458966	0.711097781493887	0.70785517350789	0.711860295753525	0.997300219045972	0.997353314824963	0.997354448335667	0.996912756033506	0.705477630167116
0.998452470972277	0.999240834046276	0.99238313624263	0.993431162670104	0.98971814722183	0.711626664920447	0.708063423588009	0.71223008461004	0.99779724366691	0.9977028263593	0.997712193859085	0.997518628811237	0.70571195060388
0.998127588846795	0.999469696921207	0.99213568947764	0.99295671944761	0.989180917561582	0.712396926549753	0.709103025588524	0.713078041570873	0.99736169551542	0.99737898941451	0.997325199516933	0.996915577363639	0.706534435274314
0.998621430216768	0.99935177661968	0.992369732311072	0.993412646156783	0.989418886887883	0.709035929272926	0.705678397929845	0.709661913192787	0.997557600103602	0.997488133621627	0.997595297337395	0.997137460908435	0.703660149792288
0.999014300432794	0.99966462752269	0.992204096794896	0.99305810016976	0.989277042744251	0.710544741524374	0.707216288503265	0.711308061530443	0.99754596308903	0.99764195859347	0.997700333036656	0.997489663684766	0.70482558638495
0.998630379795793	0.999106422206635	0.99208204452613	0.992925359575826	0.98916868175143	0.71279851926272	0.709423724194716	0.71354065041126	0.99754612532084	0.997596877726834	0.99765778108025	0.997510124199878	0.707000508483269
0.9990462581735	0.999546606391587	0.992223792462974	0.993173001101226	0.98940025976425	0.711995486335151	0.70836262411074	0.712627305204142	0.997644679866182	0.99759798037605	0.99786358115375	0.997693679682636	0.705945610982533
0.99914039312353	0.99958176353419	0.992441439631617	0.993631476871255	0.989829904231225	0.710568306185129	0.706991569328003	0.71131648609818	0.99780685390684	0.997779197339838	0.997823538509174	0.99781201346941	0.704700889070632
0.998503633810266	0.999154571615201	0.99215499848708	0.99322516442616	0.989514045038267	0.71448780472661	0.710990750472843	0.715089313208828	0.997602104715899	0.9975804019383	0.997582957837328	0.997522365519917	0.708434143078251
0.99853378307628	0.999432748294334	0.991937262368874	0.99286858087615	0.989172931656903	0.714935865013438	0.711451795594755	0.715516833890678	0.99714210106191	0.997166488049612	0.997347722849112	0.996941003649645	0.708803507420695
0.999100167135416	0.999380668782002	0.992210097646696	0.99330613257581	0.98961162980592	0.714662368216437	0.711221549062295	0.715179204720006	0.997563817204364	0.99741409449429	0.997531229694228	0.997311632513118	0.708564854949296
0.998470589743845	0.99977312166915	0.992151678007448	0.992926256159382	0.989264144283712	0.711038984038601	0.707512052131535	0.711910678984906	0.997569500481276	0.997557383198684	0.997748617964528	0.997234919128477	0.705070549982576
0.999195625946164	0.999228483130073	0.992091552741288	0.993052217880154	0.98951232094438	0.713266816283123	0.709627442492568	0.713968836315249	0.997856105565814	0.997791469236198	0.997728016976218	0.99770752249639	0.707156146329357
0.998866020112357	0.999518244394846	0.992315147339617	0.99330838460736	0.98952455285517	0.713335048544346	0.709838842139142	0.713950254990961	0.997566440294932	0.997554778797576	0.997514416871572	0.997483214932762	0.707414803560914
0.99893323614932	0.999364741727236	0.992222092743996	0.993358048191577	0.989383744537715	0.711775249638846	0.708427896209517	0.712424128270016	0.997419763937405	0.99732007151407	0.99750030185591	0.997251990452153	0.705962486249882
0.999016031959776	0.999349915279305	0.991957199507386	0.992917355709152	0.989189044279449	0.712459170941937	0.70900342382095	0.713171570063348	0.99750645521622	0.99756388247977	0.997621250367624	0.99761178089787	0.706584261194182
0.998570210594082	0.999140244745479	0.992353859696002	0.993404309173702	0.989661526578401	0.7125392220005	0.708947308645127	0.713123813859246	0.997547523703346	0.997467610204195	0.997407883082496	0.997531664725	0.706575418500813
0.998882754142918	0.99954066902762	0.99238577862154	0.993399813643515	0.98951674825334	0.711323043520931	0.70783338942877	0.711863080211343	0.997522484484666	0.997562495304495	0.997194996601278	0.997367501646808	0.70552421882403
0.998680582651478	0.999683376257997	0.99221290045749	0.99304776582932	0.989333012257767	0.711538395874102	0.708095031152233	0.712152075471863	0.99749425263288	0.99744483660021	0.997600945231829	0.99717200017361	0.705894675686677
0.998521762831303	0.999639017946272	0.99229960324678	0.993388568231273	0.989648060837015	0.71299903404757	0.70958130807332	0.713729291727241	0.997605177136087	0.99759831340527	0.997647639059878	0.997424742310915	0.707143862693984
0.998652758852538	0.99949875596209	0.992053959684796	0.992870780797561	0.989241114803167	0.714142636356707	0.710615405302808	0.715092520569623	0.997317953504	0.997283601018127	0.997370564911184	0.997174707795854	0.707860653327071
0.99921332185868	0.999119727133516	0.992432135204203	0.99344803581751	0.989673172198963	0.711422427669616	0.707943852150955	0.712039972107188	0.99774525326976	0.99758929484617	0.997701665287784	0.997597136501297	0.705564354519055
0.998498632917186	0.999555229564133	0.992287898970253	0.993352018793135	0.989599291892653	0.712487130092285	0.709045554469328	0.71320166257682	0.997740937136062	0.997790989358478	0.99774785825969	0.997464432832535	0.706625517121075
0.997415365543134	0.99962798307617	0.992220399122402	0.993113755415068	0.989426274329987	0.714666132588254	0.711213955923658	0.715341070580493	0.997202410003704	0.997178692263057	0.996918022820436	0.997122364841405	0.708622139707403
0.998244575349589	0.999492952960998	0.992117073027294	0.993045334622334	0.989248081510755	0.713202258727146	0.709771435942514	0.713976744089527	0.99759641669089	0.997616008160503	0.997698158411537	0.997364086443946	0.707194288379705
0.998990638072715	0.999513405029096	0.992205207410272	0.993122734171017	0.989392198717193	0.71215088280628	0.708604442523316	0.712909610110757	0.99758751956908	0.99768494557449	0.997605901394931	0.997290574201125	0.706207533522468
0.999111498358882	0.99947249943735	0.992230875443753	0.993191378427285	0.989567016267816	0.71287511618607	0.709274318824614	0.713728611992922	0.997574181018944	0.99771933083946	0.997889511617373	0.99752990340418	0.70679665312066
0.998052482413436	0.999629161038076	0.992312969757708	0.993378252698437	0.989377944600588	0.709513509270776	0.70625309712077	0.7103136926399	0.997681220927242	0.997687608276889	0.997637530950057	0.99763691475069	0.704070854543082
0.9990230538629	0.99963816450873	0.992050611923256	0.992925428482417	0.98903945232756	0.710312603744261	0.70679412241327	0.711113541002424	0.997685660158508	0.99772377626557	0.99780204060861	0.997519301959638	0.70466105016529
0.9987322067914	0.999597461130972	0.992132126724427	0.992830359229287	0.988854973864937	0.70967531947948	0.706329791480667	0.710480813936442	0.99733974429504	0.99736953715105	0.99745395942944	0.997230760178243	0.703914824444342
0.998792783942713	0.999011380162172	0.992254440937805	0.99317416573673	0.98952337480946	0.71396532407968	0.710531675967542	0.71462731811181	0.997166286673902	0.997438362926143	0.997228515164397	0.997096529535734	0.708057526994463
0.998810801194128	0.999309062433895	0.991992984790662	0.992786943317884	0.988909595977426	0.711942281101156	0.708464468404468	0.712734682818422	0.997667646067486	0.99778373925978	0.99776319518411	0.997652697127077	0.706060158934459
0.998788585779162	0.99950711736669	0.992324355476445	0.993314061753118	0.989493503310094	0.71166411018829	0.708213692512641	0.712429230410869	0.99749392677833	0.997527748026638	0.997611382536917	0.997357834207052	0.705888996402249
0.998930600718177	0.99947461513798	0.992347682758754	0.99327637351604	0.989397926115142	0.710601665134323	0.707179393719351	0.711328778817146	0.997840470367858	0.997781621618313	0.997791919029264	0.997539810622256	0.70489745346905
0.998654498852463	0.999666431499332	0.992299833348037	0.993454391303995	0.989729563654219	0.714876897532427	0.711348539146557	0.715873272727793	0.99773636404579	0.997633081168364	0.9977267758086	0.997573402498373	0.708541727804531
0.997888659575987	0.999447615397127	0.992325189737326	0.993418181199682	0.98975512721429	0.713994005350088	0.710455475511684	0.714750021302661	0.997593612928556	0.997278191774398	0.997406219053972	0.997577737796736	0.707805998913404
0.998277505496312	0.99957497556455	0.991977655890026	0.992757258245932	0.989033600972535	0.711729172299242	0.708237702693728	0.71253204796946	0.99742548781321	0.997644992849508	0.997775483139137	0.99732349898797	0.705744226938676
0.998990473960993	0.999639699315672	0.992172416316731	0.99287215837761	0.989107831498327	0.711649318167892	0.708215730693599	0.712177448566557	0.997127453377668	0.997181707890543	0.99738054928414	0.99717459492873	0.70597765466836
0.99858440485697	0.999676699694034	0.992399670822707	0.993581636003738	0.98972277845289	0.712206156137931	0.708682547463583	0.713133280445315	0.99768826866406	0.997702174161006	0.997694768324584	0.997620436928108	0.705997251699959
0.998311297408817	0.999303001626397	0.992160213021806	0.993030039577808	0.989272960910646	0.711727191070922	0.708188219930008	0.712443105997085	0.997335704831528	0.997403502653275	0.997539750156136	0.996817729635928	0.7057497137471
0.999105709013751	0.999356713726866	0.992418946306122	0.993533117677244	0.989720871998448	0.711632259298373	0.708163087259182	0.712223758395253	0.997704559088458	0.997566412522848	0.997647972503763	0.997485902726596	0.705852303796431
0.999028730786555	0.999678770033077	0.992062392071582	0.992823695062262	0.989155047074729	0.711613438642873	0.708146236166963	0.712251052670895	0.997479968501273	0.997581981158883	0.99760596105001	0.997457627395866	0.705819401811538
0.99894044634741	0.99965497939429	0.99238373504046	0.993552403577763	0.98971770086631	0.71332718039316	0.709800088965151	0.713930423991479	0.99774247345614	0.997700862326766	0.99777855068606	0.997627965946066	0.707231210279624
0.998629183236897	0.999526473058597	0.992151835066839	0.993176534272914	0.989495403401624	0.714566248017934	0.711098851670532	0.71522829202541	0.997656583967354	0.997522908117195	0.997610728399673	0.99750345886892	0.708547644161677
0.998922613329552	0.999392637417275	0.992180833212543	0.99307178368553	0.989135694525344	0.709820362286013	0.706572928346991	0.710659157077732	0.997508301683955	0.997477318376307	0.997466621133115	0.997126412333164	0.704407426768934
0.999063792560535	0.99967725768779	0.992056432307068	0.993061934974114	0.989278448741729	0.713054111310531	0.70951006678643	0.713625643004323	0.997653500059894	0.997541288787338	0.99753795953191	0.99751199148449	0.707109395192453
0.997977048755728	0.999226470433615	0.991836593183065	0.99256367043564	0.98862318816341	0.708336231378808	0.704934061837385	0.709084765574304	0.997597139226414	0.997546943208012	0.997603555656661	0.997395402000166	0.702823779193017
0.998248609181198	0.99964279214758	0.992384036139775	0.993440447560361	0.989639466341318	0.712504186167667	0.70907454997073	0.713117020346532	0.997321587901756	0.997534694349555	0.99757082415612	0.99718274183979	0.706993159904659
0.998350985436745	0.999502029399781	0.99230660928271	0.99327015239128	0.989466215678202	0.710930586985048	0.707466576042176	0.711620157290658	0.997537259333833	0.99742205988136	0.997450546380434	0.997315067829122	0.705310250694731
0.998873435552618	0.999598282252028	0.991774193171367	0.992472805152321	0.988656272128206	0.714675206037352	0.711229213525144	0.715465368138491	0.997236081259237	0.997483490660769	0.997482012460532	0.99704762406529	0.708324082133054
0.998597826716101	0.999585446795447	0.992251850575825	0.993380282925478	0.989655787840282	0.712513821792713	0.709216822048802	0.713142918178809	0.997637834830358	0.997743529364025	0.99771963110079	0.997544363246096	0.706777559078634
0.99910683039075	0.9995675789319	0.99183902844935	0.992614109059264	0.988841211668972	0.713458074097954	0.709993743506322	0.714237621259001	0.997443248005668	0.99760798494961	0.997780945240494	0.997435558044917	0.707311890806136
0.99819853157584	0.999505820953276	0.99229101510073	0.99306793547877	0.989204257368195	0.710307614232136	0.7068270331045	0.71099953354702	0.997500327855314	0.99746912392147	0.9975506521313	0.997335233315099	0.704659321859117
0.998463824841226	0.99916104265615	0.992200879040502	0.993200591924436	0.989510439658222	0.713084008057036	0.709559082213835	0.713757438021302	0.997653359815354	0.997619047869138	0.997729742726085	0.997187742726622	0.707109078453289
0.99874264769508	0.999418830630918	0.992431083566436	0.99343501291691	0.989585746857625	0.711038366329879	0.707532302224688	0.711636501727256	0.99754810490306	0.997577085847358	0.997505792561112	0.997201557587025	0.705218743846532
0.998536785434413	0.999671758148384	0.99237450711134	0.99327926604079	0.989490432415807	0.709583157912804	0.706095932674362	0.710119938604529	0.997478889641711	0.997537707711532	0.99756963425297	0.997225498976888	0.703966398615046
0.9986094714027	0.999539236486123	0.992065035674529	0.993084123392794	0.98938264953639	0.712837755551447	0.709251169715683	0.713542766417	0.997544341728745	0.99756935541143	0.997566460234072	0.99751456944887	0.70678560430237
0.99853582906553	0.999353825533634	0.99238761190352	0.993560012375723	0.989797847170882	0.710693813405383	0.70712920004673	0.7112968561894	0.997631780921763	0.997728926994228	0.997698070859578	0.99739218360071	0.704941539783134
0.999144040041003	0.99961294587425	0.99216250822553	0.99317650296914	0.989519890544182	0.715514800713927	0.71206753445616	0.716289499244197	0.99745817457493	0.997338000865926	0.997539322878678	0.997148721580012	0.70935409811672
0.998067077193713	0.9994150022672	0.992266460117394	0.993311627530858	0.989616415447569	0.714312642955297	0.710858697715731	0.715217342113684	0.997686133828174	0.997823973924847	0.997857716104236	0.997670431964789	0.708154470554725
0.998530019704484	0.99963389439751	0.992125627398188	0.992917530024084	0.989078186130085	0.71169446781991	0.708213490862381	0.712312562237838	0.997200594652933	0.99717519801436	0.997313129257578	0.997075631800503	0.705789930666092
0.998630824960266	0.999379872302817	0.992177802650996	0.992955117680619	0.989222108833977	0.711120888950724	0.707634951472476	0.711783172947649	0.99751270346358	0.99748186201639	0.997554372698398	0.997408566606732	0.70543125410567
0.999063070618623	0.999442918380735	0.992340655198353	0.993516253051558	0.989714419105898	0.71248782589293	0.70908907988752	0.713252645435011	0.997856865455208	0.997792178544167	0.997790050215277	0.997726169779654	0.706715016051932
0.999116381949019	0.99961931970698	0.991968562895732	0.992569518076975	0.98866595765389	0.712192285891137	0.708754010628722	0.712801476405405	0.997296125478484	0.997363168770155	0.997464618566095	0.997178377671369	0.706504671095484
0.998242300712554	0.99941067823033	0.99234124943104	0.993409599179438	0.989722117278377	0.71299004378565	0.709518814696032	0.713732685283471	0.997642041032644	0.997598215568636	0.99767840539481	0.997382822683613	0.706934172963078
0.998820808694842	0.9996270059069	0.992166361612407	0.993082051033933	0.989354132731988	0.711710596862695	0.708194415610079	0.71247054560067	0.99739166534703	0.997658905076223	0.997489985880892	0.997384103625737	0.705686423587315
0.998985961380492	0.999251848139564	0.991728979564364	0.992421725549646	0.988752503102494	0.710933150363222	0.707445003782234	0.71168184734601	0.997733760015673	0.997881087747257	0.997628819857794	0.99764018318016	0.70512445149001
0.999083858384113	0.999649669916853	0.992195004614627	0.992982029936544	0.989274544514888	0.711436041609538	0.707945305433654	0.71206616735465	0.997428070937561	0.997365776264965	0.99747970013249	0.997243643225046	0.705749178743581
0.99822261800089	0.999653795240345	0.9923564843787	0.993502939180305	0.989751425435208	0.71345554521332	0.709877717375547	0.714145846120007	0.997666996161444	0.997586879264608	0.997645037223402	0.997485383664655	0.707389420036795
0.999209182347165	0.999637645015367	0.992127069808616	0.993140531628328	0.9894215542527	0.712913126861158	0.709394969556633	0.71374258370894	0.9977254135912	0.997855541812724	0.997664027634433	0.99762138920899	0.706852280854293
0.999370288871434	0.999725395015919	0.992218233477628	0.992876831450242	0.989267007078136	0.711527804956147	0.708172219976726	0.7122847872831	0.99736504287738	0.99759550456628	0.997637597374902	0.997316669287586	0.70582306065328
0.998595173961335	0.999313223411109	0.992076032904144	0.992870101636802	0.989220657622725	0.713651184565796	0.710232214347387	0.714481707312465	0.997302822006772	0.997515778559684	0.997379050760155	0.997457494566019	0.707750039556584
0.998186351966495	0.999333473815087	0.99235399621647	0.993511406790124	0.989787458836777	0.713355373581445	0.70990151231493	0.714091465119637	0.997573146518927	0.99757744739285	0.997688267857725	0.997422826027897	0.707390138426679
0.999134258256751	0.99963304717926	0.992195615895165	0.993136758179067	0.989398207155985	0.711564079812394	0.708093085171874	0.712371200731456	0.997616990737567	0.997579912143202	0.997583843602595	0.997522230338016	0.705856029150467
0.99883088961009	0.999620465231946	0.992004647935631	0.99316216066191	0.989399123644685	0.716206569088327	0.712744551694982	0.716959113499505	0.997504790919858	0.997534819893726	0.99753899879395	0.997512312008616	0.70974642266655
0.999160097061868	0.999314467874176	0.992291022226074	0.993286399761736	0.98946639381293	0.71107711266668	0.707746439140134	0.711832529465706	0.997652442849305	0.99774798512058	0.997826737049648	0.99724052524693	0.7054916679525
0.99832205491539	0.999422734558663	0.992307150274396	0.99323961677076	0.98943841081806	0.711839567217908	0.708316161550885	0.712444932842758	0.997801514405218	0.997754272400467	0.997791866258913	0.997540745931464	0.705931489077403
0.998071508495942	0.999804252096437	0.992304650321728	0.993356216751475	0.989556492428154	0.713742794391815	0.710187620764531	0.714594347337795	0.99768429786418	0.997865672497604	0.997783222266372	0.997579397120255	0.707463892507996
0.999269256761478	0.99967961993927	0.992091730945582	0.992861703521853	0.989078899479999	0.71177366337917	0.708271697950092	0.712499126740922	0.997352960714394	0.997371402821357	0.997565665357352	0.997292377178978	0.705916319290695
0.99859377484893	0.999404089389608	0.99189175896242	0.992696140405014	0.988964884947164	0.711805513629933	0.708422201858418	0.712449573837401	0.997195968401633	0.997561303222465	0.99766633475279	0.997107688119346	0.705956224452292
0.998717834305797	0.99967756372511	0.992074702159684	0.992835832486446	0.989071625810608	0.711552480716683	0.708197708296165	0.712037635191854	0.997388522794146	0.997498464158194	0.997448840774829	0.997186098698228	0.705956649118696
0.99799557204736	0.999694502911385	0.992165877381276	0.993140500020957	0.989454694618134	0.713429923337181	0.710011472827235	0.714235570971201	0.997557233412919	0.99760411598895	0.997515872466534	0.997409227645342	0.707375877356921
0.998815969820304	0.999615014934378	0.992250892166083	0.993111758298306	0.989277363109785	0.710664297906977	0.70734211149414	0.711342960973839	0.997311815017333	0.99723387090398	0.997454088748855	0.997182573885102	0.705035563934022
0.996449541682205	0.99954071607878	0.992538919094444	0.993699102637597	0.989778516802681	0.710667514786174	0.707102614642558	0.711348402363899	0.997805619616016	0.997572717727256	0.997690297453796	0.99763610466195	0.704746248962979
0.997764652548272	0.99964536983911	0.992260911413795	0.992940793815283	0.98921445833401	0.711118933977864	0.707707035503083	0.711743457302566	0.99730336658505	0.99723040488604	0.997096909148893	0.997273252477794	0.70542155051793
0.998453632260742	0.999457468398039	0.99241538220017	0.993357517877081	0.989604292386805	0.71009023414775	0.706551099308576	0.710832537763827	0.99743710117646	0.997243599262344	0.997402056841722	0.99744132822303	0.704443895209376
0.998719241326801	0.99971341003204	0.99221314391183	0.993212030301451	0.98945473779331	0.712188431563232	0.708697941930003	0.712956641122555	0.997403863412	0.997554867711927	0.997510395757275	0.997479820179896	0.706272175085447
0.99736425605117	0.999748197012527	0.992328953758052	0.993360849971425	0.9895963286328	0.713759504312305	0.710320189148881	0.71440448044776	0.997518459323049	0.99735482524114	0.997233715350477	0.9974721999591	0.707956016853286
0.998569890880315	0.999683753416583	0.992051488336225	0.992750798620865	0.98909540864267	0.71299842899819	0.70968900496992	0.713751631205651	0.99729057392701	0.99731930453383	0.997517751861636	0.997205289649349	0.706936739077348
0.998960487685452	0.999370973970384	0.992336453625034	0.993461514936807	0.989572579915056	0.713055787952979	0.709708271005124	0.713721234642855	0.997497107526223	0.997504487258627	0.997525622422422	0.997260085606606	0.707207568895659
0.99923649764366	0.999732715224548	0.992165252976623	0.993019114552834	0.989217176174776	0.711585602511592	0.708180802576083	0.712395769227733	0.997698087170548	0.997710666394559	0.997694581686242	0.997473041057105	0.705658567788022
0.998580759670666	0.999520480611432	0.992310227569512	0.993252370318267	0.989465889544045	0.709469958048933	0.70602760798547	0.710138140872778	0.997729655615228	0.997706784382205	0.997670250167534	0.997368469045825	0.704002707051252
0.998868796174384	0.99955960542804	0.992354410134855	0.993555388195778	0.989682151648482	0.712613162829303	0.709216849004803	0.713286580645817	0.99777529537108	0.997732532978996	0.997790664891635	0.997457620515748	0.706721980701315
0.998781697779568	0.999686213157076	0.992229928236887	0.993249112733846	0.98949643085985	0.713021024003673	0.709584609974711	0.713738025271617	0.997091811010395	0.997324743141928	0.99742557110994	0.997391733106547	0.707089892736137
0.99899362375391	0.999507088418647	0.99231784813783	0.993293146101293	0.989516342091153	0.71188370403413	0.708381305624278	0.712715460519848	0.99755632733394	0.997595489818455	0.997740091419323	0.997354329883722	0.706057966126194
0.998684894881305	0.999570459296048	0.992154763483736	0.992902528359965	0.989112292529336	0.710461601987744	0.707195463288367	0.710893620517714	0.997107437696563	0.997124708057252	0.997138841333147	0.9970821148051	0.704878306460604
0.998525463974348	0.999637988867517	0.9923334492142	0.993298385408997	0.989430966898086	0.710860774964872	0.707510786345718	0.711647555132626	0.997593416943157	0.997652059854328	0.99765314976188	0.997431043292377	0.705187285437498
0.998012955004442	0.999628483867167	0.992269573179945	0.993270872128308	0.989421576998119	0.712326170386171	0.708940749247684	0.713103058006474	0.99751352834068	0.997464050628644	0.99742838202207	0.997367465502452	0.706338141640214
0.99911244568196	0.999517237655334	0.992204764071744	0.993226933338183	0.989373172856354	0.712761018822253	0.709429304731445	0.713435263109082	0.99739653119082	0.997253563146933	0.997409053934326	0.997223442397562	0.707009077183804
0.99871248382995	0.999495785424182	0.992338361589273	0.993392829843985	0.98978442158669	0.713284527110097	0.709865568749535	0.714061524912069	0.99747708134366	0.997702670093744	0.997758128322191	0.997452713078075	0.70734516055435
0.99897152032198	0.999587532194518	0.99209297923486	0.992860592541845	0.989067931860374	0.711655055421284	0.708100771916529	0.712419831787394	0.997348267214766	0.997390785808953	0.99751483511049	0.99711157954263	0.705558259263908
0.998680528848928	0.99942168467732	0.992259932413826	0.993429271271622	0.9896339463729	0.714776223401663	0.711383080538577	0.715502862126502	0.997700365188062	0.99769037318283	0.997768036903373	0.997634053955699	0.70875130418397
0.998581032134686	0.999844441045703	0.992376363210577	0.99338568449784	0.989571150102242	0.711995400312311	0.708574337399415	0.712757538207039	0.99758406586863	0.997531131858567	0.997585119451148	0.997516656460842	0.70607262034436
0.998484409180993	0.999667023866052	0.992044985497096	0.993030190914074	0.989311882269175	0.715441558854302	0.711937880011168	0.716002678869097	0.997443297821013	0.997458531045865	0.99747242938326	0.997227280671615	0.709128573427288
0.998562089837508	0.999370887177159	0.992381201056787	0.99342895543551	0.98967403649111	0.711494891040367	0.707999452308598	0.71233236322957	0.99780904442143	0.997793483914079	0.997895430311786	0.997701136680621	0.70558926004456
0.998339810004429	0.999655357487632	0.992017375796535	0.992703236484776	0.98904899319747	0.711973092504868	0.708645109180117	0.712647400104882	0.997335289568087	0.997431559544752	0.997373356170922	0.997264201815476	0.706345116766516
0.999288081418292	0.999460046997512	0.992218778991394	0.99303049719728	0.989155276559303	0.709002936826132	0.705598156912422	0.709760022390903	0.997339539840687	0.99753739566321	0.997587848739782	0.99732408912769	0.703446258141612
0.998301467793984	0.999406388650714	0.992159627578094	0.992918780492424	0.989148032154073	0.711665378035764	0.708209060343593	0.712400866044501	0.997344059307826	0.99737575223372	0.997582313078126	0.997016807717122	0.70573818235708
0.998954862504085	0.999623618812437	0.99223482516282	0.99322753426846	0.989544108903094	0.714111260430142	0.710529444436256	0.714917554108412	0.997732405988913	0.997566446315134	0.997540972703762	0.99751116481301	0.707873921288773
0.999236819042665	0.998825170805793	0.992278882314216	0.993261051337245	0.989586460883176	0.710202466181884	0.70668394547604	0.710850807897402	0.997531858946872	0.997531668812507	0.99770749788869	0.997591618002508	0.704528358995863
0.99802629172967	0.99903142303575	0.992266270076063	0.99324225615356	0.989540080821972	0.712127554332462	0.708602428400538	0.712839267002127	0.99767094158311	0.997322772318986	0.997475737465644	0.997395124222327	0.70624108790042
0.999159292018334	0.999705090412895	0.99228140375294	0.993202332288713	0.989581412224583	0.713867771511845	0.710425623903609	0.714731277908302	0.997561576739555	0.997620291584232	0.997695566318098	0.997403481550694	0.707914814012971
0.998247608009483	0.999624520937892	0.992258927229907	0.993160780294387	0.989467942588474	0.712857112122344	0.70943776862211	0.713501112602389	0.997550633608676	0.99747897476585	0.997545041120037	0.997494895308418	0.70690591114174
0.998968281084507	0.99952907614077	0.991953117496704	0.992561193413238	0.988504327325088	0.709154238282732	0.70595855349459	0.709783232937266	0.997202197772064	0.99721698581564	0.997210354213414	0.996738409114206	0.703755709454252
0.998728588804301	0.99959467354728	0.992270888814676	0.993017555530223	0.989243783440884	0.710061600907292	0.706656980587194	0.710631803990601	0.997413744669245	0.99752693087756	0.99707160391369	0.997347860875325	0.704416656350844
0.998063692540612	0.999611143052207	0.992379044145908	0.993437669342722	0.989596933097704	0.710524130259365	0.707182245308944	0.711234712457662	0.997620436673186	0.997606087848844	0.997666822151903	0.997576406897393	0.705024893108274
0.99896610896623	0.99967067151549	0.992296454524304	0.993240654466968	0.989409459421545	0.710321629495972	0.706797641696748	0.71081553990468	0.99769844149221	0.99754874974427	0.99739803640969	0.997244375226467	0.704555116657963
0.998669409450795	0.999632987387583	0.99227791085149	0.993298219092634	0.989579025000305	0.712184524732218	0.708724710646035	0.71283007620435	0.997408830521548	0.99734236552602	0.997490952845943	0.99725005629577	0.706229462489973
0.997673406673243	0.999842958491256	0.992445094665928	0.993595174255477	0.98967128524811	0.70917937198663	0.705739031283482	0.709907005218634	0.997778947395622	0.997805870096524	0.997722913554354	0.997713386325236	0.703592008859817
0.999140253880426	0.999715893804593	0.99221774236502	0.993032323053345	0.98928991110907	0.712348806242444	0.708883083004146	0.713042249047075	0.997446345902986	0.997408665187104	0.997608935710244	0.99710726692756	0.706425436272742
0.998765445076423	0.999727550177324	0.992480041285548	0.993507780623846	0.98964291054162	0.709693822077655	0.706161587389235	0.71027268084161	0.99774766476994	0.997744110380571	0.99778191224599	0.99725680797809	0.704115784277558
0.998290268095432	0.999437353789848	0.991923825284576	0.992702946371353	0.989092974103087	0.712910066989115	0.709651425567107	0.71374636530025	0.99734974205196	0.997343539409568	0.997561500202674	0.997084056731548	0.706930963920422
0.998986315618415	0.999304797264801	0.991907615916626	0.992284821102086	0.98844902076565	0.709788669832558	0.706374315108656	0.71038189692195	0.99716883392268	0.99726990082573	0.997187980383887	0.99645941085022	0.704087806120524
0.998135084158802	0.99970872978902	0.9922077424301	0.993088770183805	0.989410205086484	0.711324134607646	0.707872318611329	0.712099332054988	0.99757929217934	0.99749200438742	0.997784575368013	0.99745679651642	0.705597502572045
0.998728172760587	0.999770065442649	0.992346824038393	0.993488369652178	0.989789913192372	0.712992876671518	0.70953302661642	0.713650299647746	0.997893786631567	0.997925479397373	0.997954908333563	0.99771942568963	0.707120012955015
0.999195577505375	0.999568636823554	0.992352721174225	0.99341974302683	0.989592117505386	0.712593164090711	0.709213824957123	0.713452042700301	0.99755315167306	0.99750259312473	0.997628785419347	0.99739249683218	0.706649760706093
0.99822408681328	0.99945156706131	0.99212672919118	0.992743585387102	0.988915019364064	0.710517178532702	0.706990480527524	0.711332845274821	0.99752106566235	0.997601059932895	0.997492715899918	0.997450594124515	0.704589229845599
0.99872830807332	0.999566321789248	0.992210933909986	0.992944284470514	0.989242736538473	0.712488672671075	0.709084183634375	0.71313673513125	0.997554003654513	0.99755220953851	0.997686858033358	0.996302119625308	0.706613950090066
0.99838949378986	0.99946028512647	0.992248960532939	0.99333890749169	0.989554717170684	0.7156487651982	0.712136896540396	0.716338386121597	0.997166051844297	0.997217958137595	0.997091230771835	0.99741155996631	0.709551222508015
0.99865271331262	0.999496962893035	0.992267225012416	0.993212304720132	0.989376926239893	0.710116033119576	0.706642407840586	0.710764536142901	0.997554132736388	0.99743972317469	0.997577513876944	0.99734638335964	0.704478939473202
0.998486254841112	0.99962423140174	0.992343431041837	0.993308940585417	0.989581411089485	0.71219711502814	0.708761469973084	0.71292580171468	0.997733273708726	0.997759130418246	0.997710004042847	0.99757292717573	0.706190963800793
0.9987086192223	0.999758953154363	0.99230128335915	0.99335855605378	0.989615375305894	0.712711379098407	0.709457318950181	0.713363305139756	0.997424061908736	0.99750250426003	0.997516167176135	0.997297718533097	0.707055990003023
0.998523129203194	0.999668308129485	0.992317952132577	0.993140015670942	0.989345184148606	0.709590255136996	0.706263370761279	0.710063387818857	0.99744032823104	0.997453169496008	0.997600519821558	0.997166671113403	0.704080278340835
0.998443506821603	0.9996397504878	0.992452359578197	0.99342117902165	0.98954154421746	0.708740764960819	0.705333775039197	0.70940279942497	0.997704952177094	0.997668938847564	0.997790790373302	0.997462236809138	0.70328234238204
0.999069642752103	0.999676319803276	0.992289496442073	0.993244189932294	0.989447467110612	0.712479904128248	0.708999824021973	0.713157282745018	0.99748489368838	0.997578962068869	0.997644130541719	0.997372898480157	0.706640392496534
0.998303944971622	0.999382449070642	0.9921119679165	0.992962365485154	0.989242302504172	0.711140656197499	0.707644472377302	0.711775737185795	0.99767664294007	0.9976921262376	0.99781266120802	0.997603801515695	0.705428536692446
0.998956995189995	0.999580272197573	0.992327987440748	0.993388177379422	0.98962284231228	0.711807384226748	0.708233332533018	0.712428908748223	0.99765625831017	0.99783224766794	0.99781669233974	0.997637516207184	0.705835542332055
0.998777781110693	0.99960188523515	0.992218157301573	0.992913934960853	0.989020247970215	0.70909132305723	0.705584006293101	0.709730236556417	0.997392939076255	0.997406146414432	0.997467674490128	0.9974933961451	0.70356588346582
0.998901875199111	0.999561241191362	0.992236996693223	0.993380833376667	0.989624854039863	0.713300833875457	0.70970687504385	0.714130934955045	0.997980366116368	0.997891006113312	0.997892424754134	0.9977625979935	0.70703571979016
0.998133288823378	0.999625904554323	0.99235384551836	0.993497672805048	0.989717363455844	0.711984140429618	0.7084978173897	0.71262035101365	0.997777276036253	0.997733986430568	0.99769209528516	0.997021893901298	0.706239744304532
0.998494748507495	0.999521045057578	0.992296937766237	0.993313443564486	0.9895591166142	0.712729945966705	0.709323375713726	0.713550818375625	0.997659855988567	0.997711449133153	0.99779358751296	0.997639113554555	0.706939433008061
0.997851986074898	0.999417808632365	0.992305933091407	0.993303138014273	0.989459723314558	0.711734787926968	0.70825691751864	0.71243459475918	0.99764845538668	0.997720342829916	0.997777105148556	0.997302617228113	0.705982390791245
0.998765858244635	0.99963399096649	0.992228245714469	0.993217371232798	0.989520723554413	0.714516785905634	0.710929230091582	0.715017335616597	0.99727470082458	0.997148271046356	0.997370496789992	0.99732789186789	0.708403319727413
0.99891474295733	0.999730185472922	0.992170873432663	0.993106350668752	0.98929084563446	0.7114954811912	0.707905777362439	0.712087612904153	0.99750112103473	0.997482588013316	0.997566990637525	0.997462467433855	0.705690816438
0.998429075333252	0.999566508009388	0.992132526877393	0.992863966262482	0.989223145704423	0.713219788170074	0.709953728925131	0.714111259494906	0.997343203253964	0.997568104329663	0.997767655704754	0.997099199264022	0.70731945591432
0.998706586444454	0.999561270292344	0.992095660338182	0.993147392719291	0.989403564041113	0.714472659339272	0.711099451783213	0.71506659827041	0.997389618906798	0.997434360816094	0.99763504465763	0.997087438518205	0.70837227579977
0.9985097574643	0.99921246055526	0.99194888680167	0.992601218797814	0.988813192063825	0.708528734513664	0.704892353024107	0.709282788532502	0.997561468576785	0.997567286478872	0.997582725037674	0.997574406571185	0.702757699891727
0.99929040753071	0.999031347268383	0.992159395254594	0.992906871179888	0.989205463680222	0.712688441403027	0.709133157528001	0.713450443701173	0.997122552206693	0.997414741384397	0.997319437462208	0.997481270174968	0.706618563200337
0.996664944720107	0.999395628038039	0.992091920691053	0.993005493151874	0.989303291235027	0.711711289590326	0.708265458809518	0.712159228528273	0.997337738081033	0.997302788819706	0.997393240822184	0.997284798217604	0.705979391787968
0.998996023875633	0.999318092984767	0.992367935535868	0.993475098741814	0.98968985465664	0.711708268531409	0.708406348364264	0.71246150826953	0.99760920165325	0.997626457056769	0.997633500017185	0.997520927624806	0.706035117438433
0.998840209130737	0.999705250432329	0.992069063104687	0.992958470552117	0.989325390054726	0.713515070448098	0.710176279214681	0.71425897569711	0.997510202763086	0.997653828402345	0.997661492684603	0.99730217179175	0.707656633399547
0.997403805237987	0.999273006854363	0.99221777297622	0.993227770169448	0.989458317689495	0.712627156548518	0.70911129682842	0.713199773758595	0.997443497983238	0.997226211524566	0.997419062526068	0.997314120102015	0.706740974255385
0.998674566525238	0.999553852290763	0.992227550220338	0.993246851952796	0.989424474585608	0.710647316508715	0.70724401514277	0.711404676682953	0.997557179670294	0.997690986854755	0.99772954223701	0.99744598314476	0.704915348605414
0.998636923923307	0.999649951752584	0.99236522106073	0.99335818885704	0.98961584229685	0.711709229323387	0.708174925521551	0.712228454198898	0.997402998169986	0.997422375913247	0.997369593087514	0.99730381239856	0.705908821451134
0.998717069746405	0.999333006976444	0.992130820147778	0.99307912770897	0.989349667557991	0.71350182147139	0.7099922505629	0.714193075004359	0.997387015388804	0.997512219037305	0.99756344534486	0.997465081952107	0.707514268153103
0.99875142095344	0.999363302050048	0.992310326284177	0.993452201976543	0.989789929005118	0.713175953165169	0.709788316472428	0.713855129326188	0.99757137640455	0.99762489896702	0.997709071066117	0.997520573467442	0.707251406753335
0.99828635524453	0.999563420390548	0.992087294170598	0.99287354276294	0.98921272893644	0.712587179703227	0.709218062194848	0.713267416803505	0.99739120885859	0.997398000155596	0.997352319314633	0.997298403925656	0.706878796993864
0.99779856771838	0.999651447619477	0.992284844302335	0.993221760946655	0.989439675263166	0.710623839994652	0.70707865257459	0.711222848956349	0.997674375307298	0.997468519705843	0.997726667703373	0.997509488945892	0.704884410086706
0.99889506366216	0.999423361717267	0.9920913337635	0.9930184645436	0.989242869332585	0.712051635610693	0.708701926846187	0.71254872281647	0.9974438577769	0.997392227794818	0.997434580403975	0.997229009827094	0.706415227545763
0.99827706752489	0.99936619341137	0.991922797444055	0.992668222396142	0.988892737110006	0.710658418872684	0.707166790549524	0.71145751963443	0.997646079899943	0.997589301263922	0.997458255177263	0.997554612310504	0.70485015106251
0.999348347866385	0.999705001661115	0.992304843696653	0.993396105063745	0.98932139135897	0.712435904002185	0.709051250571514	0.713150877983944	0.997754461598032	0.997620958655662	0.997646221008896	0.997527210766534	0.706567268888587
0.99752060042447	0.99961191393455	0.992294397796996	0.993173102987636	0.989403967139452	0.7087272492344	0.705290175523376	0.709402350457752	0.997444500973767	0.997720841112859	0.997596146863183	0.997819692154508	0.703186144463109
0.997971124598827	0.999309536696115	0.992059109230684	0.992864688897165	0.989003267658537	0.711115623209406	0.707849007409338	0.711834061461594	0.99720125521597	0.997277670147187	0.997464567266025	0.997077452066507	0.705466810093425
0.999049388001523	0.999420143654538	0.992325936941675	0.993362774773632	0.989663471324348	0.713195980610404	0.709782503857749	0.714015853199823	0.997660572915571	0.997677446349687	0.997667826809016	0.997532586923585	0.707310193474704
0.999051677254018	0.999418971304615	0.99214429699438	0.993010277947252	0.9892716061784	0.712938056804346	0.709429379977134	0.713650723290896	0.997229202187415	0.997284588940795	0.9973227345574	0.997205906421943	0.706918575348126
0.998731927805994	0.99949040229224	0.992352520131962	0.99327610398913	0.98953704535055	0.712711059212742	0.709285823945966	0.713418980773562	0.997616910070084	0.997586319295217	0.997590774043612	0.997423233106737	0.706963946096534
0.999239868580092	0.999418649616513	0.99225399954487	0.993288835853438	0.989254323845397	0.710108228040663	0.706675547692009	0.710891538309083	0.99770241759148	0.997644441800094	0.99764826727108	0.997619970165484	0.70432772423639
0.998809699894884	0.999442479002534	0.992223463670971	0.99345814300162	0.989501985810453	0.716255960467649	0.712777088849993	0.717186795201467	0.9977347667556	0.99759156979587	0.997815150189674	0.997551376196444	0.709781455515994
0.997617631341986	0.999731080545373	0.99238317666044	0.993450485859923	0.989574222143967	0.7109266209348	0.70750147447181	0.711610077476108	0.997627279407726	0.997557119030034	0.997570272450836	0.997367663924771	0.705137543501196
0.998864638894671	0.999580921373634	0.992383184556774	0.993585780604039	0.98985324895027	0.713485688735875	0.709948951696178	0.714220935325409	0.997822226678214	0.99764453057798	0.997899976032039	0.9975743840913	0.707410984429483
0.998644662749205	0.999722489580703	0.992271136068185	0.993466211198857	0.98965552103023	0.714187601494082	0.710779879665047	0.714709660518937	0.997596549119276	0.997559909902819	0.99754211310458	0.997334202533076	0.708257420341768
0.99869608506993	0.99963141245058	0.991917620390567	0.992698414718629	0.988893718477416	0.71245134504281	0.709067281373619	0.712964832843937	0.997291111449213	0.997322908856364	0.99738452910935	0.99722397784031	0.706547620831358
0.998008226091328	0.999601179728913	0.991981902984164	0.992930784500675	0.98928247998489	0.711265093518075	0.707816259142634	0.711998016366186	0.997786697056858	0.997678710968942	0.997743520236475	0.997623682319732	0.705479754359463
0.996474180543114	0.99976778254373	0.992437967723516	0.99344076165366	0.989569469963705	0.708805783817065	0.705310843302686	0.709502204469321	0.997609334007167	0.99757560093796	0.997672957702012	0.997116321739915	0.703175903410707
0.998678536158699	0.99945540197432	0.992427777533253	0.993487749633244	0.989551645980116	0.711362003213412	0.707923508059025	0.712014148093032	0.997589732140828	0.997657655570275	0.997572324517815	0.99747496291794	0.705670219727308
0.998995932970827	0.99951221751251	0.992266142547748	0.9933240127893	0.989524700206713	0.712282240717288	0.708655469817259	0.712980109228695	0.997386197299916	0.997271563684366	0.99730996595349	0.997696606852838	0.70609503606323
0.999353301554803	0.999438597371524	0.992311334516325	0.993351440877324	0.989503534779152	0.710765460511945	0.707296966864695	0.71152942140624	0.997498585696124	0.997743209095993	0.997601334949746	0.99762483988544	0.704929310820484
0.998861229136851	0.99953257834322	0.99244163502712	0.993514439967698	0.989632072762586	0.711511818645774	0.708083547887072	0.712112329324869	0.997706549217737	0.997666608210114	0.997741044195983	0.99744346847233	0.705780401177487
0.99885257072427	0.999019482522187	0.992378052322801	0.993294984816137	0.989489402344432	0.711394882617573	0.708007392018626	0.711995692481124	0.997571532969824	0.99754727724333	0.997498439058058	0.997310673141615	0.705675334153036
0.999067241114667	0.9996871921167	0.992192528454264	0.993045525720157	0.98917155042908	0.710886954908272	0.707386180411868	0.711543429424223	0.99742937016696	0.997411433192969	0.997393695345144	0.997068109639355	0.705084254813925
0.99795659610505	0.999628045866266	0.99240196086505	0.993364054073882	0.98946952397956	0.708770002974543	0.70544136144903	0.70944024019239	0.99776073808895	0.99775554555153	0.997898313553583	0.997672464531558	0.703550837473628
0.9987351862115	0.999379299845943	0.992151830123972	0.993026275277095	0.989402756839152	0.712516667101714	0.708965186964146	0.713306724755254	0.997624470681914	0.997603749148663	0.997495444104256	0.997185996463329	0.706481933442343
0.99911710058782	0.999605843477228	0.992382450298427	0.99341696734116	0.98971607136446	0.710458815576165	0.707021458500624	0.710956668160754	0.997570420908606	0.997651156648527	0.997683726972807	0.99751531626031	0.704876552315657
0.99833128727979	0.999722280105099	0.992006607519117	0.992782081844373	0.98910156667851	0.712047414011921	0.70851864168902	0.712800752651907	0.997426164935377	0.997572554185666	0.997609749790374	0.997331259573033	0.706082598348324
0.99888540652344	0.999650395535163	0.992114843475276	0.993192359059823	0.989607343538545	0.713777811812493	0.71023342192791	0.714461733626431	0.997727211031068	0.997673859629928	0.997710727020637	0.997597235507815	0.707719536895713
0.998651887542586	0.999536494208062	0.991940337974242	0.99276398502804	0.98892054445055	0.711356218517216	0.708022799513637	0.712283528533497	0.9976448418623	0.99766535253805	0.997659509883263	0.997417962552584	0.705616957076163
0.998104839296169	0.999694144393774	0.992469618175414	0.993589332365258	0.989750852876822	0.712830768590254	0.709345726376002	0.713547011403316	0.99773170908232	0.997802515254665	0.99780240209429	0.997681079588343	0.706895046731969
0.99894973543776	0.999637601881188	0.992236250136536	0.993228164450186	0.989428425379677	0.712139440426222	0.708622249091067	0.712937237166956	0.99753344248462	0.997506053601672	0.997548704427198	0.997554185169317	0.706307051154478
0.99816739338499	0.999576857179803	0.99202882136539	0.9927567677779	0.988903600174156	0.710427415662761	0.706933924735437	0.711067420071656	0.99737743887341	0.99719408275403	0.997372106864429	0.997404988458568	0.704840690707706
0.999456249501477	0.99952485814884	0.992471620497247	0.993725305239742	0.989937438431142	0.711392268184237	0.707971583166251	0.712127777426669	0.99788482653365	0.997763754065673	0.99777431317615	0.99770523085006	0.705677387757825
0.999184706502088	0.999603646011216	0.992267172428684	0.993066538730724	0.989176161751068	0.711131077996307	0.707618775950422	0.711580032754569	0.997194036446946	0.9970829706783	0.997049368406612	0.996999061778262	0.705519704147109
0.997939002499721	0.999722724185524	0.99198034910466	0.992665154541827	0.98900006599921	0.711263239897273	0.707894224476692	0.711729096010399	0.997363951939335	0.997308257001414	0.997299437742346	0.997202121256742	0.705647017431594
0.999029419581241	0.999417558976569	0.992413969092975	0.993649938272256	0.989981023181442	0.713327250861594	0.709707804755124	0.714073958718732	0.997688797059198	0.997607598224578	0.997827740006471	0.997679248409828	0.707243871954018
0.998755230088497	0.99950175229153	0.992381707443053	0.993289633162022	0.989424339832606	0.711156954306486	0.70759291809144	0.711883466116745	0.99745737564453	0.99761666362569	0.99768836802911	0.997196255488814	0.705373198246065
0.998146045136756	0.999330617730513	0.992178394896242	0.992814499775665	0.988937856851661	0.70986026979094	0.706544269367625	0.710501591076504	0.997485422123252	0.997486020894651	0.997692982361878	0.99733730957788	0.704159905502343
0.998210456343598	0.99961022178329	0.99246076733567	0.993650531220561	0.989896673773116	0.711111882771047	0.707418396167447	0.71183641265056	0.99789025653524	0.99786592956747	0.997906079090376	0.99769359339882	0.704981790348992
0.998106641934105	0.99964270825182	0.99238690301077	0.993452736766532	0.989657204268753	0.713380712327029	0.709816287686217	0.714224698746959	0.9974183576694	0.997425093871921	0.997468188570846	0.997463255104892	0.707246313048946
0.99830735375197	0.999478830419608	0.99185136860969	0.992617115135244	0.989042989872586	0.712560970469502	0.709223206752094	0.713253857362904	0.997294364135101	0.997221034340831	0.997216763912773	0.997288878348567	0.706856511956967
0.998764373519598	0.999577545318426	0.992194261741214	0.993118109934302	0.989354744499	0.712561914610539	0.709080775139919	0.713139234449448	0.997401457215112	0.99742888914942	0.997543337364268	0.997308255835292	0.706766430939872
0.99904763125398	0.999603876388256	0.992187350932324	0.993047852440964	0.989176681077926	0.71099777830235	0.707607744389159	0.711822132416349	0.997720181779693	0.997550533375806	0.997540910122678	0.997347684201416	0.705282974995534
0.997837783059102	0.999325068156913	0.9924168704699	0.993416794113876	0.98965634077569	0.712331075848925	0.708940973724843	0.712977001281123	0.99717956842134	0.997124749722665	0.997121935142903	0.997378762093402	0.706764303205352
0.998718159424592	0.999576071074733	0.992436734867026	0.99356152105089	0.98983823644882	0.712175959678473	0.708542590663176	0.712851136513073	0.99765572600575	0.997661945572164	0.99776367553598	0.997522124401912	0.706125006798241
0.998906019296438	0.999431945574725	0.9920457928993	0.992973952789733	0.989257784406976	0.713008733761919	0.709492522733566	0.713735602591914	0.997543129473903	0.997591745424272	0.997376694088747	0.997575043095487	0.707133572457585
0.999187514433973	0.99944686804904	0.992208064543185	0.993011118996751	0.989253971683422	0.711190503447723	0.707828514264793	0.711773781126353	0.997594042017245	0.997683964789114	0.997667180912589	0.997483897561837	0.70557912021866
0.996335442664932	0.999679288750014	0.992285717804967	0.993079621177442	0.98940465218939	0.711463440375899	0.708109549602492	0.712165384381442	0.99755302261383	0.997659996244038	0.997578105483936	0.997503848862043	0.705928145099184
0.998623863727287	0.99952271094403	0.992264412488157	0.99324575116571	0.989417302865772	0.711348681902035	0.707927133905815	0.712025031130816	0.99776812281193	0.997844801454462	0.997756174018194	0.997748155938479	0.705677884423691
0.998179845371154	0.999484203874903	0.992423624981524	0.993530222984477	0.989768204234606	0.712848216884326	0.709368163394933	0.713420871386283	0.99761506902724	0.99755473339147	0.997653953910919	0.997355070338202	0.706960952805636
0.998750026990845	0.999213186337398	0.992041021847144	0.993087187487772	0.98934608126731	0.71450606653329	0.711075471178354	0.715290401922815	0.99761955504115	0.997532296445293	0.997664657301237	0.997422561836037	0.708326060779078
0.998221907627234	0.999352733008305	0.992386672737376	0.993494472944099	0.989579310311504	0.711004843676224	0.707725295222251	0.711805753440585	0.997784140119191	0.997679453540577	0.997612532709734	0.997744160357173	0.705341133446031
0.998596296482992	0.999660303080792	0.992408417186935	0.993421658089642	0.989518107107802	0.709203303273083	0.70577229085162	0.709815655081832	0.997551221047	0.997627070956074	0.997710185369696	0.99740312322114	0.703755746201666
0.99845756489667	0.99960760199813	0.992261649868038	0.993374924326244	0.989595967018867	0.714966259080061	0.711400856497363	0.715718638232615	0.997306918044025	0.997335754512246	0.997276565502983	0.997133579750228	0.708782298899541
