# Supplementary material for: Empirical comparison of cross-platform normalization methods for gene expression data
Source: BMC Bioinformatics. 2011 Dec 7;12:467. doi: 10.1186/1471-2105-12-467 (PMC3314675; doi:10.1186/1471-2105-12-467)
Supplement: Additional file 4 — Raw bootstrap results for all statistics presented. [file 1471-2105-12-467-S4.zip › bootstraps/figure5/equal_ABI_AFX_excess_boxplot.pdf.csv]

resample.1	resample.2	dwd	eb..par.	gq	mrs	qn	distran	xpn3	xpn6	xpn9	xpn_mod6.	no.norm
0.000457034157637912	0.000588867752874038	0.00044959060458192	0.000405177404681169	0.000490530146389876	0.000129765941609462	0.000138367380696385	0.000139607972872385	0.000390951947729716	0.000239434289967745	0.000283930196013564	0.000277065585973039	2.67140848565052e-05
0.000647010172855842	0.000702009759325118	0.000308080390373004	0.000272764866429576	0.00033529071209991	7.73302456372503e-05	7.98941361343152e-05	8.3698618807377e-05	0.000212885617401373	0.000155487552725168	0.000315606649574063	0.000173848316929947	1.9435944090646e-05
0.00043122984037714	0.000516334463650649	0.000246050781573071	0.000247539492184268	0.000278306178149036	7.58415350260525e-05	7.87362501033822e-05	8.27888512116447e-05	0.000198494748159789	9.77586634686963e-05	9.09767595732368e-05	0.000111487883549747	8.68414523199035e-06
0.000502687949714663	0.000598130841121495	0.000363989744438011	0.000338847076337773	0.000365561161194277	8.51873294185762e-05	9.65180712926973e-05	9.78413696137623e-05	0.000173517492349682	0.000241832768174675	0.000213051029691506	0.000249855264246134	2.11727731370441e-05
0.000322553965759656	0.00066834835828302	0.000247456786039202	0.00024729137374907	0.000262592010586386	7.38565875444536e-05	6.80671573897942e-05	6.75709205193948e-05	0.000194524853196593	0.000138532792986519	0.000211562319080307	0.000122074270118269	9.3457943925238e-06
0.000687122653213134	0.000838226780249772	0.000601356380779093	0.00054991315854768	0.000603672152840956	0.000219998345877099	0.000202464643122984	0.000201389463237119	0.000417583326441155	0.000497477462575469	0.000573401703746589	0.000527086262509304	6.92250434207262e-05
0.000589942932759904	0.000826317095360185	0.000284839963609297	0.000305020263005543	0.000264825076503184	4.31726077247537e-05	5.04507484906131e-05	5.06988669258123e-05	0.000214953271028037	0.000146141758332644	0.000177487387312878	0.000162352162765693	1.08345050037214e-05
0.000491605326275743	0.000741460590521874	0.00039591431643371	0.000401455628153172	0.000364320569018278	0.000114465304772144	0.000110578115954015	0.000105533041104954	0.0002816144239517	0.000258704821768258	0.000413199900752626	0.000323877264080721	2.27441898933097e-05
0.000661152923662228	0.000941857580018196	0.000612356298072947	0.000543792903812753	0.00057819866016045	0.000177570093457943	0.000191795550409395	0.000190885782813663	0.000273095691009842	0.000254569514514929	0.000339756843933504	0.000223306591679762	6.4758911587131e-05
0.000407245058307832	0.000492845918451741	0.000240344057563477	0.000225456951451493	0.000298321065255149	8.7089570755107e-05	8.42775618228443e-05	8.45256802580432e-05	9.15557025887019e-05	0.000103713505913489	0.000154081548259036	9.01496981225713e-05	2.3240426763709e-05
0.00067852121412621	0.000699115044247787	0.000444876354313126	0.000431064428087007	0.000492432387726408	0.000133570424282523	0.000150442477876106	0.000148953767264907	0.000344553800347365	0.000300884955752213	0.000263336365891985	0.000309238276403938	4.75560334132825e-05
0.000551567281449012	0.000630799768422794	0.000564882970804731	0.00054726656190555	0.000565792738400464	0.0001563973203209	0.000136713257795055	0.00014093127119345	0.000278885121164503	0.000260689769249855	0.000339674137788438	0.000287817384831693	5.77288892564716e-05
0.000630882474567861	0.000810437515507402	0.000316681829459929	0.000339839550078571	0.000324456207096187	6.550326689273e-05	7.83227193780503e-05	7.65858903316517e-05	0.000184517409643537	0.000189148953767265	0.000310148043999669	0.000169051360516086	9.67661897278914e-06
0.000512116450252253	0.000715904391696303	0.000362501033826813	0.000347283103134563	0.000375982135472666	7.90670746836484e-05	9.5939128277231e-05	9.61045405673639e-05	0.000212389380530973	0.000302952609378877	0.000274915226201307	0.000336035067405509	2.77892647423702e-05
0.000431147134232073	0.000523364485981309	0.00031593747415433	0.000295591762467951	0.000321561492018856	9.73451327433634e-05	0.000107517988586552	0.000106773633280953	0.000269456620626912	0.000248118435199736	0.000267306260855182	0.00029947895128608	2.22479530229098e-05
0.000491688032420808	0.000491274501695476	0.00038557604830039	0.000349019932180961	0.000439169630303531	0.000149284591845174	0.00013175088909106	0.000133570424282523	0.000248118435199735	0.000186254238689935	0.000271110743528244	0.000194194028616327	4.1187660243156e-05
0.000642626747167314	0.00106872880655033	0.000573815234471921	0.000525928376478372	0.00056587544454553	0.000160284509139029	0.000180299396245141	0.000179720453229675	0.000536845587627161	0.000380613679596394	0.000572740054586055	0.000413861549913158	6.96385741460585e-05
0.000604581920436689	0.000711520966007774	0.000378959556695062	0.00035629807294682	0.000340087668513771	6.3518319411132e-05	5.82251261268715e-05	5.9961955173269e-05	0.000239599702257879	0.000233148622942684	0.000244562070961872	0.000194194028616326	1.95186502357124e-05
0.000415350260524358	0.000691423372756596	0.000416177321975023	0.000418741212472087	0.000379455793565462	9.51120668265655e-05	0.000106360102555621	0.000107435282441486	0.000220329170457366	0.000283185840707965	0.000343147795881234	0.000272268629559177	1.98494748159789e-05
0.000517492349681581	0.00080927962947647	0.000247208667604003	0.000251922917872799	0.000287321147961294	5.44206434538091e-05	5.53304110495406e-05	5.55785294847411e-05	0.000196096269952857	0.000157472500206766	0.000184351997353403	0.000157886030932098	6.94731618559252e-06
0.000825820858489787	0.000717227690017368	0.000439831279464065	0.000441981639235795	0.000416673558845422	9.5442891406832e-05	9.8420312629228e-05	9.74278388884295e-05	0.000211562319080308	0.000295012819452485	0.000374493424861467	0.000347862046150029	4.51575552063521e-05
0.000446199652634191	0.000752543213960798	0.000231908030766685	0.000205607476635514	0.000271276155818377	5.55785294847407e-05	6.87288065503273e-05	6.83979819700604e-05	9.77586634686964e-05	7.64204780415181e-05	0.000155901083450501	7.60896534612519e-05	3.96989496319533e-06
0.000630055413117195	0.000663385989579025	0.000327929865188983	0.000318005127780994	0.000354395831610288	7.77437763625842e-05	8.8330162931106e-05	8.86609875113718e-05	0.000249524439665867	0.000141179389628649	0.000239682408402944	0.00019361508560086	1.69547597386482e-05
0.000525845670333305	0.000919361508560086	0.000336365891985775	0.000317012654040195	0.000304193201554875	8.37813249524449e-05	8.95707551071046e-05	9.24654701844346e-05	0.000139029029856918	0.000165991233148623	0.000205276652055248	0.000164585228682492	2.59697295509055e-05
0.000625258456703333	0.000707054834174179	0.000432305020263006	0.000409891654949962	0.000422876519725416	0.000112563063435614	0.00011264576958068	0.000109668348358283	0.000243569597221073	0.000198246629724589	0.000232156149201886	0.000207178893391779	2.43983127946405e-05
0.000580018195351915	0.00102489454966504	0.000413034488462493	0.000395831610288645	0.00043098172194194	0.000123149450004135	0.000133570424282523	0.000131337358365727	0.000212554792821106	0.00019990075262592	0.000372922008105202	0.000221156231908032	3.22553965759657e-05
0.000595236126044165	0.000676122735919279	0.000339343313208171	0.00029129104292449	0.000319493838392193	7.02175171615256e-05	7.46836489951208e-05	7.6916714911918e-05	0.000243238772640807	0.000218923165991233	0.000254900339095195	0.000209411959308576	1.38946323711855e-05
0.000470515259283765	0.000516003639070383	0.000342320734430568	0.000357207840542552	0.000338433545612439	7.76610702175173e-05	8.60970970143078e-05	8.84955752212389e-05	0.00019750227441899	0.000196923331403523	0.000286245968075428	0.000209329253163509	1.11653295839875e-05
0.000717806633032835	0.000863534860640145	0.000597551898106029	0.000570424282524191	0.000606980398643619	0.000193780497890993	0.000194111322471259	0.000188983541477132	0.000324290794806054	0.000277065585973038	0.000435613266065669	0.000277975353568771	2.75411463071706e-05
0.000510214208915722	0.000661731866677695	0.000305599206021007	0.000333140352328178	0.000294516582582086	7.62550657513852e-05	9.37060623604331e-05	9.42850053758985e-05	0.000271110743528245	0.000158878504672897	0.000220246464312298	0.000134562898023323	1.62931105781157e-05
0.000491026383260275	0.000482424944173352	0.000296005293193284	0.00028665949880076	0.000307336035067407	6.12025473492683e-05	7.09618724671247e-05	7.16235216276563e-05	0.000198577454304855	0.00023786287321148	0.000289140683152759	0.000231163675461087	1.90224133653133e-05
0.000562401786452734	0.000728971962616822	0.000457199569928045	0.000414275080638492	0.000466793482755768	0.000104788685799354	0.000131089239930527	0.000127119344967331	0.000271855098833844	0.000274997932346373	0.00040972624265983	0.000308990157968736	3.44884624927624e-05
0.000907782648250765	0.000858489785791084	0.000521793069225042	0.000480274584401621	0.00054602596972955	0.000158547680092631	0.000164006285667025	0.000165246877843024	0.000373666363410802	0.000241171119014144	0.000410718716400629	0.000317012654040195	4.84658010090145e-05
0.000706724009593913	0.000576792655694319	0.000519311884873046	0.000459598048134977	0.000579604664626581	0.000190141427508064	0.000150938714746506	0.00014696881978331	0.000236374162600281	0.000324704325531387	0.000411545777851295	0.000335456124390042	6.05408981887355e-05
0.000431064428087007	0.0007495657927384	0.000301050368042346	0.000283351252998098	0.000291291042924489	7.45182367049867e-05	8.9653461252172e-05	9.11421718633692e-05	0.000141923744934249	0.000141013977338515	0.000201058638656852	0.000142419981804649	1.51352245471836e-05
0.00061616078074601	0.000562153668017534	0.000276817467537837	0.000260276238524522	0.000304772144570341	5.58266479199413e-05	6.42626747167313e-05	6.21123149450004e-05	0.000234802745844016	0.000100322553965759	0.000221156231908031	0.00013125465222066	1.98494748159786e-05
0.000541642544041022	0.00058448432718551	0.000412207427011827	0.000384914399139856	0.000412786370027293	0.000113224712596146	0.000126209577371598	0.000128442643288396	0.000203291704573649	0.000184765528078736	0.000281283599371433	0.000201802993962452	3.84583574559585e-05
0.000676784385079811	0.000782152013894632	0.000347779340004963	0.000342651559010834	0.000354892068480688	7.31949383839218e-05	8.57662724340417e-05	8.57662724340415e-05	0.000140021503597717	0.000208584897857911	0.000317343478620461	0.000263336365891986	2.58043172607729e-05
0.000500785708378131	0.000603010503680423	0.000378628732114796	0.000378132495244397	0.000378876850549996	0.000101645852286825	0.000114134480191879	0.000114796129352411	0.000163840873376893	0.000147547762798776	0.000191382019684063	0.000158713092382764	3.00223306591681e-05
0.000623604333802001	0.00055115375072368	0.000345711686378298	0.000332065172442313	0.000362170209246547	8.05557852948478e-05	8.05557852948479e-05	8.36986188073773e-05	8.67587461748413e-05	0.000182780580597138	0.000233562153668018	0.00017550243983128	1.49698122570507e-05
0.000533537341824497	0.000586800099247375	0.000345380861798032	0.000312711934496733	0.000325035150111653	8.89918120916387e-05	0.000106442808700686	0.000105367628814821	0.000186998593995534	0.000174344553800347	0.000204615002894716	0.000213547266561906	3.05185675295678e-05
0.000425026879497147	0.000672318253246216	0.00039715490860971	0.00038747828963692	0.000395831610288645	0.000141758332644116	0.000153089074518237	0.000153585311388636	0.000239103465387478	0.000181374576131006	0.000266231080969316	0.000210983376064842	5.21048713919449e-05
0.00063741626002812	0.000501943594409066	0.000277892647423703	0.000261599536845588	0.000284591845174096	7.3939293689521e-05	6.02100736084695e-05	5.97138367380696e-05	8.44429741129765e-05	8.0142254569514e-05	0.000116946489124142	7.7991894797783e-05	1.65412290133151e-05
0.000395500785708379	0.000523529898271442	0.000295757174758085	0.000267058142419981	0.000348275576875361	8.36986188073774e-05	8.70068646100409e-05	8.7089570755107e-05	0.000137209494665453	0.000153668017533703	0.000207675130262179	0.000161855925895295	1.73682904639814e-05
0.000427756182284343	0.000495988751964271	0.000403109751054503	0.000371929534364403	0.000398230088495575	0.000104209742783889	0.000112314945000414	0.000113390124886279	0.0002499379703912	0.000232073443056819	0.000320155487552725	0.000265982962534116	2.78719708874369e-05
0.000440575634769663	0.00056587544454553	0.000365147630468943	0.000365395748904143	0.000365395748904144	9.12248780084359e-05	0.000102886444462824	0.000104788685799355	0.00033429823835911	0.000306922504342073	0.000408816475064097	0.000335208005954843	2.68794971466376e-05
0.000568191216607393	0.000534281697130096	0.000292531635100488	0.000280704656355968	0.000311636754610867	5.77288892564708e-05	6.21950210900673e-05	6.16987842196671e-05	0.000128938880158796	0.000119427673476139	0.000200562401786452	0.000153337192953436	1.46389876767846e-05
0.000580349019932182	0.000643950045488379	0.00038822264494252	0.000352824414854024	0.000439335042593665	8.33677942271111e-05	9.40368869406993e-05	9.44504176660327e-05	0.000138615499131586	0.000219584815151765	0.000221735174923497	0.000232404267637086	2.79546770325035e-05
0.000552890579770077	0.000850798114299893	0.000340170374658837	0.000335786948970309	0.000379786618145729	7.39392936895208e-05	7.98114299892486e-05	7.9315193118849e-05	0.000308411214953271	0.000169464891241419	0.000302704490943677	0.00018418658506327	1.77818211893139e-05
0.000691506078901662	0.00074038541063601	0.000354230419320155	0.000322636671904722	0.000364237862873211	8.98188735423038e-05	0.000109668348358283	0.000109916466793483	0.000129021586303862	0.000110495409808949	0.00016582582085849	0.000117029195269209	1.257133405012e-05
0.000706889421884047	0.00064659664213051	0.000462327350922173	0.00043412455545447	0.000504176660325862	0.000154329666694235	0.00013969067901745	0.000138615499131586	0.000298155652965015	0.00039475643040278	0.00050326689273013	0.000368455876271607	2.59697295509059e-05
0.000559837895955669	0.000788437680919692	0.00050301877429493	0.000477049044744026	0.000486808369861882	0.000135803490199321	0.000138284674551319	0.000140517740468117	0.000306426267471673	0.000333636589198578	0.000392688776776115	0.000249359027375735	3.88718881812919e-05
0.000768588206103713	0.000506078901662393	0.000323546439500455	0.000307336035067405	0.000388801587957985	0.000107021751716153	0.000116036721528409	0.000117608138284674	0.000149946241005706	0.000119593085766273	0.00019096848895873	0.000142833512529981	2.06765362666443e-05
0.000483003887188817	0.000586965511537506	0.000310561574725002	0.000281779836241833	0.000336779422711108	9.6352659002564e-05	0.000106194690265488	0.000106442808700686	0.000168307005210487	0.000191878256554462	0.000292366222810355	0.000219584815151765	3.37441071871642e-05
0.00050930444131999	0.000769497973699445	0.000369200231577206	0.000422462989000083	0.000333636589198578	6.79844512447286e-05	8.70068646100404e-05	8.51873294185757e-05	0.000290463981473824	0.000348110164585228	0.00036258373997188	0.000313621702092466	1.54660491274505e-05
0.000404267637085435	0.000542469605491688	0.000314200645107932	0.000300554131171946	0.000341493672979903	0.000107021751716153	0.000106442808700686	0.000106277396410554	0.000154825903564634	0.000154991315854768	0.000256223637416261	0.000175750558266479	1.97667686709122e-05
0.000419568273922752	0.00056752956744686	0.000274749813911174	0.000250930444132	0.000275328756926639	6.45934992969982e-05	7.64204780415188e-05	7.75783640724511e-05	0.00013199900752626	0.000141262095773717	0.00016557770242329	0.000142171863369449	1.14134480191873e-05
0.000535935820031428	0.000644694400793979	0.000497725581010669	0.000464808535274171	0.000492018857001075	0.000172442312463815	0.000138036556116119	0.000142419981804649	0.000329501281945248	0.000384997105284923	0.000449673310726987	0.000392771482921181	6.10371350591348e-05
0.000567364155156728	0.000936316268298735	0.000546191382019683	0.000530890745182367	0.000527086262509304	0.00018153998842114	0.000206599950376312	0.000211314200645108	0.00032561409312712	0.000301712017202878	0.000284674551319164	0.000276403936812505	7.04656355967254e-05
0.000486394839136548	0.000819287073029525	0.000420808866098751	0.000366884459515342	0.000442064345380862	0.000147795881233976	0.000146886113638243	0.000146472582912911	0.000319824662972459	0.000218426929120834	0.000341741791415101	0.000242907948060541	4.33380200148865e-05
0.000616243486891076	0.00097361673972376	0.000421470515259283	0.000462575469357373	0.000387809114217187	8.57662724340417e-05	0.00010586386568522	0.000102721032172691	0.000285170788189563	0.000168058886775287	0.000268546853031179	0.000215284095608304	4.62327350922177e-05
0.00052212389380531	0.000455214622446447	0.000315193118848731	0.000291539161359689	0.000366719047225209	0.00010900669919775	0.000122818625423869	0.000125630634356133	0.00012232238855347	0.000115954015383343	0.000150938714746506	0.000125796046646267	1.91051195103798e-05
0.000609296170705483	0.000619634438838806	0.000289554213878091	0.000256389049706394	0.000366553634935075	8.55181539988413e-05	8.45256802580424e-05	8.18790836159122e-05	0.000199073691175254	0.000201141344801919	0.000220246464312299	0.000204366884459515	1.24059217599869e-05
0.000685882061037135	0.000706972128029112	0.000337192953436441	0.000342568852865769	0.000361922090811347	7.41874121247214e-05	0.000110826234389216	0.000115788603093211	0.00010611198412042	0.000176743032007278	0.000252253742453064	0.000188818129186999	1.32329832106526e-05
0.000428004300719543	0.000757836407245058	0.000312629228351666	0.000279050533454636	0.000354643950045488	9.27135886196343e-05	9.62699528574968e-05	9.4863948391366e-05	0.000182697874452071	0.000220163758167232	0.000184021172773137	0.000232735092217352	2.93606814986349e-05
0.000495740633529072	0.000390207592424118	0.00035894466958895	0.000339343313208172	0.000344884624927633	6.76536266644617e-05	8.89091059465722e-05	8.78339260607064e-05	0.000197998511289389	0.000188818129186999	0.000240674882143743	0.000143660573980646	3.82929451658257e-05
0.000516996112811182	0.000586634686957241	0.000232073443056819	0.000237945579356545	0.00025382515920933	6.40145562815318e-05	5.55785294847411e-05	5.6653709370606e-05	0.000146307170622777	0.000139442560582253	0.000157058969481432	0.000145480109172111	9.26308824745702e-06
0.000379290381275329	0.000373418244975602	0.000181870813001406	0.00016847241750062	0.000212802911256306	4.0195186502357e-05	3.82102390207594e-05	3.97816557770244e-05	8.03076668596475e-05	9.00669919775043e-05	0.000170705483417418	9.7924075758829e-05	3.30824580266359e-06
0.000486642957571748	0.000617732197502274	0.000294930113307418	0.000268216028450913	0.000295343644032751	4.89620378794142e-05	7.22851707881893e-05	7.50144735753863e-05	0.00016822429906542	0.000208005954842445	0.000232321561492018	0.000125465222066	9.18038210239046e-06
0.00067124307336035	0.000601273674634026	0.000365891985774544	0.000372591183524936	0.000364072450583079	6.12025473492684e-05	7.78264825076505e-05	7.60069473161858e-05	0.000180051277809941	0.000293193284261021	0.000294103051856753	0.00029732859151435	3.73831775700937e-05
0.000330080224960715	0.000423868993466215	0.000227690017368291	0.000194276734761392	0.000254983045240261	3.74658837151604e-05	5.59093540650072e-05	5.76461831114055e-05	0.000123480274584402	0.000103299975188156	0.0001870813001406	0.00011578860309321	1.14961541642551e-05
0.000565710032255396	0.000520304358613844	0.000336696716566041	0.000313952526672731	0.000313869820527666	8.41948556777766e-05	8.92399305268384e-05	9.13075841535035e-05	0.000170126540401952	0.000214953271028037	0.00021561492018857	0.000217847986105367	1.81953519146464e-05
0.000377057315358532	0.000539657596559425	0.000215035977173104	0.00025332892233893	0.000239103465387479	4.69770903978161e-05	6.10371350591342e-05	5.98792490282025e-05	0.00010296915060789	6.0127367463402e-05	0.000115540484658011	9.1638408733768e-05	1.47216938218507e-05
0.000609213464560417	0.000703581176081382	0.000307336035067406	0.00027557687536184	0.000308163096518071	8.97361673972373e-05	8.90745182367045e-05	9.11421718633695e-05	0.000120916384087337	0.000155487552725167	0.000270366388222647	0.00016218675047556	2.96087999338353e-05
0.000496815813414936	0.000626499048879332	0.000268216028450914	0.000269291208336779	0.000298238359110082	7.40219998345879e-05	8.3285088082044e-05	8.41948556777774e-05	0.000106690927135885	0.000108758580762551	0.000150690596311306	0.000106525514845754	1.09999172938546e-05
0.000515176577619717	0.000725332892233893	0.000434207261599537	0.000390290298569184	0.000452485319659251	0.000133735836572658	0.000134232073443057	0.000134976428748655	0.000238276403936812	0.000192374493424861	0.000251757505582665	0.000210156314614176	1.46389876767844e-05
0.000628897527086262	0.000680258043172608	0.000578860309320982	0.000491357207840542	0.000604168389711356	0.000216276569349103	0.000182201637581673	0.000181705400711272	0.000176412207427012	0.000166487470019022	0.000295674468613017	0.000211645025225375	5.02026300554134e-05
0.000408237532048631	0.000391282772309983	0.00023182532462162	0.00020908113472831	0.00022793813580349	6.73228020841953e-05	7.2615995368456e-05	7.63377718964523e-05	0.000114217186336945	0.000185096352659003	0.00015325448680837	0.000173269373914482	1.00074435530562e-05
0.000421966752129684	0.000729716317922422	0.000399222562236374	0.000378463319824663	0.000408651062773964	0.000136878670085187	0.000139690679017452	0.000140517740468117	0.000323794557935654	0.000318666776941527	0.000327433628318585	0.000308493921098337	3.38268133322308e-05
0.000601025556198825	0.000759738648581589	0.000419485567777685	0.00040294433876437	0.000414605905218758	8.07211975849805e-05	0.00010321726904309	0.000103134562898023	0.000355967248366554	0.000299892482011413	0.000385327929865189	0.000382764039368125	3.28343395914312e-05
0.000454139442560582	0.000546108675874618	0.000306012736746341	0.0003122984037714	0.000293110578115953	6.71573897940619e-05	7.25332892233895e-05	7.22024646431225e-05	0.000208667604002978	0.000198990985030188	0.000313290877512199	0.000213629972706972	3.04358613845009e-05
0.000416590852700356	0.00053634935075676	0.00036018526176495	0.000313869820527665	0.000377140021503598	0.000112149532710281	0.000110743528244149	0.000112480357290547	0.00019072037052353	0.000306426267471673	0.000237697460921346	0.000303366140104209	2.59697295509057e-05
0.000490033909519477	0.000618228434372674	0.000481101645852287	0.000441981639235795	0.000493921098337607	0.00014332974940038	0.000160284509139029	0.000160201802993963	0.000435034323050203	0.000287817384831693	0.000464477710693905	0.000307666859647672	4.47440244810195e-05
0.000535026052435696	0.000434868910760069	0.000431064428087006	0.000417252501860888	0.000401207509717972	0.000124555454470268	0.000130096766189729	0.000131171946075594	0.000213712678852038	0.000223637416260028	0.0002504342072616	0.000230998263170954	4.49094367711514e-05
0.000598378959556695	0.000417335208005954	0.000324290794806055	0.000317508890910595	0.000351583822678025	0.000117029195269208	0.000118848730460673	0.000119344967331072	0.000143247043255313	0.00013390124886279	0.000292697047390621	0.000156976263336366	2.59697295509055e-05
0.000588040691423373	0.000571912993135389	0.000411297659416094	0.000386816640476388	0.000436771152096601	0.000161773219750227	0.000148209411959308	0.000147134232073443	0.000391530890745183	0.000188900835332066	0.000301960135638077	0.000201885700107518	4.01951865023576e-05
0.000346373335538831	0.000386154991315854	0.000193697791745927	0.000195351914647259	0.000185013646513936	4.42477876106194e-05	5.29319328426105e-05	5.22702836820775e-05	0.000151517657761972	0.000132164419816392	0.000128773467868662	0.000131750889091059	1.44735753866513e-05
0.000463981473823505	0.00067099495492515	0.000316351004879663	0.000291869985939955	0.000381109916466794	7.75783640724505e-05	8.47737986932428e-05	8.69241584649746e-05	0.000166073939293689	0.000126705814241998	0.000207757836407245	0.000155570258870234	2.21652468778431e-05
0.000653295839880903	0.000443883880572327	0.000348523695310562	0.000310975105450335	0.000393681250516914	9.57737159870976e-05	9.69316020180293e-05	9.49466545364316e-05	0.0002195021090067	0.000213795384997105	0.000266065668679183	0.000213712678852038	3.07666859647667e-05
0.000513853279298651	0.00060623604333802	0.000317674303200728	0.000301546604912745	0.000319659250682326	8.35332065172444e-05	9.3375237780167e-05	9.80894880489624e-05	0.000141096683483583	9.66007774377637e-05	0.000191216607393929	0.000114713423207345	1.33156893557193e-05
0.000557191299313539	0.000664461169464891	0.000319576544537259	0.000320486312132991	0.000353568770159623	9.6600777437764e-05	0.000109999172938549	0.000106277396410554	0.00013464560416839	0.000152013894632372	0.000228682491109089	0.000172276900173683	1.58795798527824e-05
0.000635596724836657	0.000613679596394011	0.00048077082127202	0.000436771152096602	0.000475146803407494	0.000141096683483583	0.00015035977173104	0.00015350260524357	0.000302952609378876	0.000219419402861632	0.000281449011661566	0.000252915391613597	4.15184848234228e-05
0.000529898271441568	0.00063162682987346	0.000397237614754776	0.000369696468447606	0.000418327681746754	0.000120916384087338	0.000117029195269209	0.000121991563973203	0.000210817963774709	0.000179472334794475	0.000206021007360847	0.000190058721362997	2.65486725663716e-05
0.000497808287155735	0.000584567033330576	0.000339343313208171	0.000313621702092466	0.000393102307501447	0.000132412538251592	0.000139359854437185	0.00014167562649905	0.000318005127780994	0.000250103382681333	0.000332395997022579	0.000282358779257299	2.0841948556778e-05
0.00079596394012075	0.00082524191547432	0.000498883467041601	0.000526093788768504	0.000517740468116781	0.000150607890166239	0.00014332974940038	0.000141841038789182	0.000536266644611695	0.000254073277644529	0.000422380282855016	0.000268464146886113	6.03754858986025e-05
0.000520883301629312	0.000378959556695062	0.000282524191547432	0.0002506823256968	0.000297163179224216	7.20370523529898e-05	7.29468199487225e-05	7.50144735753866e-05	9.1224878008436e-05	9.6435365147631e-05	0.000175502439831279	0.000124638160615334	1.09999172938546e-05
0.000577288892564717	0.000632702009759325	0.000358365726573485	0.000307087916632205	0.000390290298569184	0.000131833595236126	0.000146637995203044	0.000148209411959309	0.000235877925729882	0.000185923414109668	0.0002811181870813	0.000174675378380614	1.94359440906459e-05
0.000494665453643205	0.000742453064262675	0.000364899512033744	0.000347117690844428	0.000367794227111074	0.000114961541642544	0.000120585559507071	0.000126457695806798	0.000253907865354396	0.000156810851046233	0.00016243486891076	0.000144901166156645	3.48192870730295e-05
0.000378876850549996	0.000443718468282193	0.000221238938053098	0.000219088578281367	0.000241501943594409	4.11049540980891e-05	6.09544289140679e-05	6.15333719295347e-05	0.000190306839798197	0.000154660491274502	0.000188570010751798	0.000193697791745927	1.49698122570507e-05
0.000528492266975436	0.000557108593168472	0.000323794557935654	0.000329501281945249	0.000323711851790588	0.00010875858076255	0.000119427673476139	0.000117360019849476	0.000337771896451905	0.000200562401786451	0.00024075758828881	0.000197667686709122	3.29997518815642e-05
0.00036547845504921	0.000689355719129931	0.000324704325531388	0.000305599206021008	0.000351087585807626	9.717972045323e-05	9.66834835828304e-05	9.91646679348275e-05	0.000297245885369283	0.000264494251922917	0.000268960383756513	0.000237697460921346	2.96915060789011e-05
0.000560003308245803	0.000686957240923	0.000320569018278058	0.000320817136713258	0.000329335869655116	7.10445786121904e-05	7.98114299892482e-05	8.70895707551072e-05	0.000235795219584815	0.000152179306922504	0.000210239020759242	0.000172773137044082	2.25787776031767e-05
0.000473823505086428	0.000471755851459764	0.00035944090645935	0.000344719212637498	0.000391282772309982	0.000111239765114548	0.0001247208667604	0.000120502853362005	0.000282855016127698	0.000288313621702093	0.000316185592589529	0.000252501860888263	2.80373831775702e-05
0.00035389959473989	0.000422297576709949	0.000227772723513357	0.000239682408402944	0.000227524605078157	6.50897361673972e-05	7.18716400628566e-05	6.8149863534861e-05	0.000165743114713424	0.000144653047721446	0.000178231742618477	0.000173682904639814	1.41427508063848e-05
0.0004063352907121	0.000409064593499297	0.000302539078653544	0.000307997684227938	0.000276652055247705	6.45934992969974e-05	7.63377718964515e-05	7.51798858655196e-05	0.000135555371764123	0.000183607642047805	0.000281945248531966	0.00021586303862377	1.9187825655446e-05
0.000343892151186834	0.000429989248201142	0.000260937887685055	0.000241336531304276	0.000309817219419403	8.54354478537749e-05	9.6766189727897e-05	9.4946654536432e-05	0.000152344719212637	0.000124638160615334	0.000174923496815813	0.000141262095773716	1.95186502357124e-05
0.000793151931188488	0.00103597717310396	0.000416425440410223	0.000384997105284922	0.000418575800181953	0.000114217186336945	0.000111901414275081	0.000106525514845753	0.000297494003804482	0.000297411297659417	0.000240344057563477	0.000312215697626334	2.62178479861048e-05
0.000606897692498552	0.00063038623769746	0.000433297494003804	0.000372177652799604	0.000430154660491275	9.86684310644283e-05	0.000117856256719875	0.000119510379621206	0.000439252336448598	0.000230005789430155	0.000294185758001819	0.000256306343561326	3.14283351252992e-05
0.000683318170540072	0.00101091721114879	0.000382102390207593	0.000357538665122819	0.000441898933090729	0.000114465304772144	0.000120502853362005	0.000120254734926806	0.000317012654040195	0.000211479612935242	0.000229178727979488	0.000217186336944835	3.60598792490284e-05
0.000534033578694897	0.000631957654453726	0.000380613679596394	0.000344719212637499	0.000415681085104624	0.000122984037714002	0.000131420064510793	0.000130923827640394	0.000176991150442478	0.000167810768340088	0.000300802249607145	0.000198577454304854	2.14208915722438e-05
0.000532544868083699	0.000569845339508725	0.000380282855016127	0.000340004962368703	0.000367959639401207	0.000118104375155073	0.000101480439996692	0.000107187164006286	0.000260441650814656	0.000247704904474403	0.00033065916797618	0.000263832602762385	2.21652468778432e-05
0.000571582168555122	0.000948887602348855	0.000371929534364403	0.000413530725332892	0.000379455793565462	0.000101315027706559	0.00010321726904309	0.000105450334959888	0.000220246464312298	0.000152179306922504	0.000268629559176246	0.000172690430899015	2.65486725663715e-05
0.000542469605491688	0.000631296005293192	0.000282524191547431	0.000266313787114383	0.000313456289802332	8.5187329418576e-05	8.98188735423037e-05	9.3292531635101e-05	0.000103051856752958	0.00010346538747829	0.00014382598627078	0.000111322471259615	1.80299396245143e-05
0.000429327599040609	0.00046604912745017	0.000364899512033744	0.000317260772475395	0.000397320320899844	0.000120668265652138	0.000116202133818543	0.000111239765114548	0.000155652965015301	0.00016342734265156	0.000236539574890414	0.000181622694566206	3.21726904308991e-05
0.000456124390042179	0.000534281697130097	0.000279133239599703	0.000250020676536267	0.00032635844843272	6.96385741460594e-05	9.8420312629228e-05	9.46985361012316e-05	0.000188156480026466	0.000100736084691093	0.000158464973947564	9.74278388884293e-05	2.43156066495746e-05
0.000590439169630304	0.000801257133405013	0.000546191382019683	0.000475312215697626	0.000579273840046316	0.000177487387312877	0.000157886030932098	0.000152592837647837	0.000272268629559176	0.000284591845174097	0.000303200727814077	0.000347283103134563	5.72326523860722e-05
0.000432635844843272	0.000516499875940782	0.00034736580927963	0.000329666694235382	0.000320734430568192	8.32850880820442e-05	8.94880489620373e-05	9.19692333140362e-05	0.000195682739227524	0.000190554958233397	0.000197584980564056	0.000202795467703251	3.44884624927628e-05
0.000656107848813167	0.00115697626333637	0.00039715490860971	0.000443387643701928	0.000402034571168637	9.87511372094952e-05	0.000126044165081466	0.000129104292448929	0.000222479530229097	0.000221404350343231	0.000327847159043917	0.000229757670994955	3.01050368042345e-05
0.000808039037300471	0.000881482094119593	0.000525101315027706	0.00045298155652965	0.000516747994375982	0.00014936729799024	0.000150194359440907	0.000152923662228104	0.000281118187081301	0.000282441485402366	0.000431643371102473	0.000279050533454636	2.9112563063436e-05
0.000591597055661235	0.000829294516582582	0.000445538003473658	0.000482838474898685	0.000421718633694484	0.00010272103217269	0.000104540567364154	0.00010636010255562	0.000259035646348524	0.000286824911090894	0.000410305185675295	0.000318749483086593	2.68794971466371e-05
0.000548093623356216	0.000516665288230915	0.000388388057232652	0.000368455876271607	0.000401372922008105	0.000115871309238277	0.000137292200810521	0.00013828467455132	0.000193284261020594	0.000198494748159788	0.00019700603754859	0.000216938218509635	1.80299396245141e-05
0.000583822678024977	0.000858489785791085	0.000463402530808039	0.000476056571003226	0.000443222231411794	9.9660904805227e-05	0.000108427756182285	0.000109999172938549	0.000234306508973617	0.00017475808452568	0.000305681912166074	0.000207096187246713	2.48118435199733e-05
0.000667521296832355	0.000681085104623274	0.000314200645107932	0.000294599288727152	0.000380779091886527	8.750310148044e-05	9.6766189727897e-05	9.41195930857668e-05	0.000157058969481432	0.000225126126871226	0.000260772475394922	0.000250103382681333	1.64585228682492e-05
0.000467620544206435	0.00069349102638326	0.000330411049540981	0.000345463567943098	0.000337358365726573	8.51873294185762e-05	8.97361673972386e-05	8.79993383508395e-05	0.00017235960631875	0.000164006285667025	0.000347696633859896	0.000192126374989661	2.28268960383758e-05
0.000589942932759904	0.000698039864361922	0.000484823422380282	0.000475477627987759	0.000406252584567033	0.000124555454470266	0.000136630551649988	0.000142668100239848	0.00035968902489455	0.000323050202630055	0.000378876850549996	0.000317508890910594	3.08493921098338e-05
0.000638491439913985	0.00069299478951286	0.000360681498635349	0.000354065007030022	0.000336200479695642	6.86461004052601e-05	8.85782813663056e-05	8.87436936564388e-05	0.00020014887106112	0.000176660325862211	0.000313704408237532	0.000214539740302705	2.35712513439753e-05
0.000746505665370936	0.000851873294185758	0.000451906376643783	0.000407493176743031	0.000432222314117939	0.000106029277975353	0.000118600612025474	0.000121908857828137	0.000208336779422711	0.000220411876602432	0.000328426102059383	0.000234141096683483	2.1420891572244e-05
0.000569431808783393	0.00086510627739641	0.000289057977007691	0.000293110578115954	0.000297907534529815	4.97890993300805e-05	6.16160780746008e-05	6.02927797535359e-05	0.000113472831031346	0.000172111487883549	0.000217020924654701	0.000195600033082458	1.7533702754115e-05
0.000491522620130675	0.00054602596972955	0.000355719129931355	0.000335373418244975	0.000385327929865189	0.000120420147216938	0.00011628483996361	0.000120585559507072	0.000284178314448764	0.000152427425357705	0.000264907782648251	0.000200479695641387	4.73079149780833e-05
0.000594822595318832	0.000942022992308329	0.000553055992060211	0.00057720618641965	0.000545116202133818	0.000153337192953437	0.000166652882309156	0.000171036307997684	0.000364982218178811	0.000452898850384584	0.000410636010255563	0.000450500372177653	4.83003887188815e-05
0.00082408402944339	0.00093449673310727	0.000678438507981143	0.00068191216607394	0.000621536680175337	0.0001568935571913	0.000204036059879249	0.000210239020759243	0.000419981804648085	0.000341245554544703	0.000428417831444876	0.000329253163510049	6.34356132660668e-05
0.000282772309982632	0.000420560747663552	0.00019700603754859	0.000181126457695806	0.00024414854023654	6.25258456703339e-05	6.73228020841954e-05	6.79017450996606e-05	5.5661235629808e-05	5.23529898271442e-05	0.000106939045571085	5.35108758580762e-05	5.95484244479383e-06
0.000525928376478372	0.000762219832933588	0.000331403523281779	0.000306095442891407	0.000333884707633777	8.13001406004467e-05	9.44504176660332e-05	9.32098254900339e-05	0.000152262013067571	0.000130427590769994	0.000189479778347531	0.000171119014142751	3.03531552394347e-05
0.000901745099660906	0.00080274584401621	0.000308742039533538	0.000280621950210901	0.000325200562401786	4.63154412372838e-05	5.49995864692747e-05	5.6653709370605e-05	0.000175088909105947	0.000164419816392359	0.000320403605987925	0.0001566454387561	1.57968737077169e-05
0.000311140517740468	0.000562070961872468	0.000247208667604003	0.000249028202795468	0.00025887023405839	7.25332892233895e-05	7.6668596476718e-05	7.72475394921853e-05	0.000164750640972623	9.33752377801673e-05	0.000153089074518237	0.000119344967331073	2.41501943594406e-05
0.000529153916135968	0.000688859482259533	0.000305351087585808	0.000308163096518072	0.000323877264080721	6.95558680009932e-05	7.09618724671246e-05	6.9638574146059e-05	9.40368869406997e-05	7.52625920105866e-05	0.000280870068646101	9.63526590025642e-05	8.76685137705723e-06
0.000576709949549252	0.000613183359523612	0.000429741129765942	0.000436771152096601	0.00042130510296915	0.000123480274584401	0.00012835993714333	0.000129435117029195	0.000227772723513357	0.000195600033082458	0.000294103051856753	0.000265569431808783	3.04358613845021e-05
0.000782234720039699	0.00079596394012075	0.00031883218923166	0.000302621784798611	0.000375651310892399	7.59242411711185e-05	9.16384087337683e-05	9.46158299561664e-05	0.00028450913902903	0.000211810437515507	0.000288065503266892	0.000220990819617898	2.37366636341081e-05
0.000491026383260276	0.00067198742866595	0.000373004714250269	0.00036307997684228	0.000387809114217186	8.73376891903064e-05	9.94127863700278e-05	9.94127863700272e-05	0.000135886196344388	0.000141675626499048	0.000240426763708544	0.000156066495740634	1.96013563807791e-05
0.000460259697295511	0.000663634108014226	0.000348358283020429	0.000317178066330329	0.000409891654949962	9.48639483913647e-05	9.96609048052275e-05	9.88338433545607e-05	0.000128690761723596	0.000131420064510793	0.000239765114548011	0.000153750723678769	2.56389049706396e-05
0.000700438342568853	0.000590108345050037	0.00042568852865768	0.00042568852865768	0.000455214622446448	0.000149780828715574	0.000167810768340087	0.000167810768340088	0.000298569183690348	0.000213547266561906	0.000310148043999669	0.000244396658671739	3.51501116532953e-05
0.000505830783227193	0.000603010503680424	0.000298486477545281	0.00026035894466959	0.000324125382515921	7.38565875444548e-05	7.80746009428505e-05	7.69994210569848e-05	0.000140352328177983	0.000170622777272352	0.000244975601687206	0.000163592754941692	1.01728558431892e-05
0.000606070631047887	0.00088760234885452	0.00068960383756513	0.00060987511372095	0.000659746919196097	0.000233727565958151	0.000202464643122984	0.00020353982300885	0.000367876933256141	0.000336614010420974	0.000417417914151021	0.000388801587957985	6.34356132660656e-05
0.000508229261434124	0.00108138284674551	0.000354395831610289	0.000359606318749482	0.000358613845008684	7.17889339177901e-05	6.65784467785953e-05	6.77363328095278e-05	0.000126788520387066	0.000193615085600861	0.00038044826730626	0.000227855429658424	1.19923910346539e-05
0.00040972624265983	0.000639235795219584	0.000373914481846001	0.00034686957240923	0.000412786370027293	0.000128277230998263	0.000113720949466546	0.000117029195269209	0.000219915639732032	0.000224381771565627	0.000254569514514929	0.000252005624017865	3.59771731039614e-05
0.000646017699115045	0.000821023902075924	0.000489124141923744	0.000467041601190968	0.000474815978827227	0.000141179389628649	0.000127119344967331	0.000129683235464396	0.000260689769249855	0.000257877760317592	0.000413448019187826	0.000322471259614589	4.28417831444876e-05
0.000559176246795137	0.000797535356877016	0.00048201141344802	0.000419402861632619	0.000499793234637334	0.000123149450004136	0.000144735753866513	0.000138780911421718	0.000200231577206186	0.000189645190637664	0.000284839963609297	0.000251509387147466	2.92779753535681e-05
0.000354974774625754	0.000476718220163758	0.000247208667604003	0.000231742618476552	0.000263170953601853	4.94582747498136e-05	6.03754858986022e-05	6.0789016623936e-05	0.000162600281200893	0.000133570424282524	0.000159457447688363	0.000145314696881978	3.08493921098336e-05
0.000499710528492267	0.000562153668017534	0.000547183855760483	0.000569679927218592	0.000563725084773799	0.000186667769415268	0.000199073691175254	0.000192043668844595	0.000299644363576214	0.000297494003804483	0.00037755355222893	0.000371764122074271	5.72326523860724e-05
0.000461913820196841	0.000720866760400298	0.000317839715490861	0.000306591679761806	0.000324952443966586	8.2209908196179e-05	6.95558680009919e-05	7.19543462079235e-05	0.000107352576296419	0.000163096518071293	0.000176660325862212	0.000161855925895293	1.68720535935822e-05
0.000560913075841536	0.000626581755024399	0.000374328012571334	0.000329666694235382	0.000379703912000661	9.7262426598296e-05	0.000117029195269209	0.000114713423207345	0.000265073194938384	0.000160532627574229	0.000244892895542139	0.000168389711355553	1.91051195103787e-05
0.000545777851294351	0.000591679761806302	0.00030865933338847	0.00032462161938632	0.000354478537755356	5.81424199818047e-05	7.25332892233893e-05	7.69994210569843e-05	0.000315110412703663	0.000307832271937805	0.000313952526672733	0.000308907451823671	2.32404267637082e-05
0.000493011330741875	0.000829294516582582	0.000379124968985196	0.000367132577950542	0.000405508229261434	7.02175171615248e-05	6.51724423124635e-05	6.59995037631296e-05	0.000167231825324622	0.000259697295509057	0.000430899015796874	0.000287073029526093	1.82780580597142e-05
0.000464395004548838	0.000534033578694897	0.000288644446282358	0.000317426184765528	0.000286576792655695	4.28417831444874e-05	5.10296915060789e-05	5.30973451327437e-05	0.000326193036142586	0.000166735588454222	0.00029947895128608	0.000181622694566206	2.36539574890414e-05
0.000502274418989331	0.000743114713423207	0.000397651145480108	0.000379869324290795	0.00041865850632702	9.49466545364316e-05	0.00010900669919775	0.00011239765114548	0.000186915887850467	0.000239682408402944	0.000289140683152758	0.000287486560251426	2.07592424117116e-05
0.000633032834339591	0.000692746671077661	0.000306343561326606	0.000301381192622612	0.000309734513274335	7.50144735753866e-05	9.22173517492342e-05	8.92399305268386e-05	0.000151186833181705	0.000161276982879828	0.000335704242825241	0.000190306839798197	1.92705318005132e-05
0.000659912331486229	0.000773054337937309	0.000376561078488131	0.000354230419320156	0.000411214953271029	0.000120089322636672	0.000128856174013729	0.000125796046646265	0.000267306260855182	0.0002499379703912	0.000334380944504177	0.000234141096683484	4.25109585642212e-05
0.000614423951699612	0.000587048217682574	0.000346952278554297	0.000353734182449756	0.000347365809279629	7.12099909023246e-05	8.411214953271e-05	8.5931684724175e-05	0.000194855677776859	0.00020593830121578	0.000306426267471673	0.000224299065420561	3.44057563476968e-05
0.000502357125134397	0.000849309403688694	0.000302373666363411	0.000282606897692499	0.0003429823835911	5.40898188735422e-05	6.59167976180638e-05	6.54205607476637e-05	0.000136051608634521	0.000158630386237697	0.000278058059713837	0.000168555123645687	2.00975932511791e-05
0.000415929203539823	0.00054602596972955	0.000317260772475395	0.000307666859647672	0.000319741956827392	0.000107931519311885	9.58564221321642e-05	9.71797204532302e-05	0.000242742535770408	0.000193118848730461	0.000280952774791166	0.000223141179389629	1.75337027541143e-05
0.000473161855925896	0.000573897940616987	0.000375982135472666	0.000372094946654536	0.000342486146720702	9.14729964436361e-05	0.000104540567364155	0.000108345050037219	0.000313787114382598	0.00018997601521793	0.000247953022909602	0.00022504342072616	2.1834422297577e-05
0.000559672483665535	0.000544537259118352	0.000433628318584071	0.00038359110081879	0.000431808783392606	0.000122074270118269	0.000142833512529982	0.000139194442147052	0.000239599702257878	0.000200727814076585	0.000322057728889257	0.000191299313538997	2.42329005045074e-05
0.000541063601025557	0.000480026465966421	0.000302952609378877	0.000268960383756514	0.00033768919030684	8.70068646100407e-05	8.91572243817714e-05	9.05632288479038e-05	0.000106939045571087	9.43677115209662e-05	0.00018393846662807	0.00011967579191134	1.96840625258461e-05
0.000575882888098585	0.000813745761310066	0.000367546108675874	0.000383260276238524	0.000387064758911588	9.1472996443636e-05	0.000108923993052684	0.000114217186336945	0.000233148622942684	0.000227855429658425	0.000293441402696219	0.000264907782648251	2.87817384831691e-05
0.000619551732693739	0.000616905136051607	0.000442064345380862	0.000408568356628897	0.000418741212472087	9.13075841535025e-05	0.000100487966255893	0.000103630799768424	0.000288479033992225	0.00032462161938632	0.000386403109751054	0.000346704160119097	3.40749317674308e-05
0.000443966586717393	0.000449425192291787	0.000219915639732032	0.000229344140269621	0.000233644859813083	6.06236043338018e-05	7.11272847572575e-05	7.1375403192457e-05	0.000179472334794475	0.000133405011992391	0.000217599867670168	0.000126044165081466	9.59391282772337e-06
0.000398891737656108	0.000452237201224051	0.000368042345546275	0.000317260772475395	0.000373087420395335	0.000120999090232404	0.000104705979654289	0.000105036804234555	0.000220411876602432	0.000265073194938384	0.000301381192622612	0.000262674716731453	1.46389876767846e-05
0.000360846910925483	0.000560334132826069	0.000249772558101067	0.000273012984864775	0.000267885203870648	5.5743941774874e-05	6.31874948308656e-05	6.50070300223306e-05	0.000195600033082458	0.000175171615251013	0.000199818046480853	0.000210156314614176	2.11727731370442e-05
0.000538334298238358	0.00064370192705318	0.0003120502853362	0.000303945083119676	0.000343313208171368	8.1879083615913e-05	9.05632288479037e-05	8.65933338847072e-05	0.000148043999669176	0.000167976180630222	0.000239599702257878	0.000204366884459515	4.30071954346223e-06
0.000546770325035149	0.000507815730708792	0.000382598627077992	0.000358200314283352	0.000421387809114218	0.000117856256719874	0.000130510296915061	0.000132495244396659	0.000184848234223803	0.000181788106856339	0.000215945744768837	0.000173682904639815	2.36539574890414e-05
0.000517492349681581	0.000733520800595483	0.00034662145397403	0.00035629807294682	0.000381109916466794	9.11421718633686e-05	9.53601852617644e-05	0.000101232321561492	0.000161938632040361	0.000144570341576379	0.000196013563807791	0.000163261930361426	1.4060044661318e-05
0.000709784136961377	0.000716814159292035	0.000353568770159623	0.000401207509717972	0.000338598957902572	6.14506657844677e-05	6.95558680009925e-05	6.77363328095276e-05	0.000231080969316021	0.000152675543792905	0.000149780828715573	0.000185344471094202	2.00148871061119e-05
0.000589860226614837	0.000753535687701596	0.00041526755437929	0.000372922008105202	0.000428996774460342	9.91646679348276e-05	9.61872467124306e-05	9.73451327433625e-05	0.000164585228682491	0.000233892978248284	0.000274170870895707	0.000247456786039202	1.98494748159791e-05
0.000703746588371516	0.000744438011744273	0.000279464064179968	0.000297163179224216	0.000294516582582086	7.22851707881898e-05	8.17963774708461e-05	7.91497808287158e-05	7.73302456372503e-05	2.803738317757e-05	0.000167562649904887	7.03002233065912e-05	1.72855843189155e-05
0.000700686461004052	0.000641468861136382	0.000518236704987181	0.000521958481515176	0.00048440989165495	0.00011190141427508	0.000126623108096932	0.000132743362831859	0.000271524274253578	0.000287900090976759	0.000340170374658838	0.000295426350177818	5.20221652468781e-05
0.000536514763046895	0.000470101728558431	0.000332644115457778	0.000327102803738317	0.000328426102059383	0.000106690927135885	0.000104705979654288	0.000104871391944422	0.000183111405177404	0.000169878421966753	0.000235464395004549	0.000189893309072864	3.17591597055662e-05
0.00045223720122405	0.000736498221817881	0.00030071954346208	0.000278637002729303	0.000316681829459929	7.97287238441814e-05	8.52700355636428e-05	8.28715573567117e-05	0.00016996112811182	0.00014357786783558	0.000207178893391779	0.000140517740468116	2.82855016127703e-05
0.000604499214291621	0.000705318005127782	0.000424861467207014	0.000374410718716401	0.000489454966504012	0.000137540319245721	0.000136134314779589	0.00013679596394012	0.000353072533289224	0.000142585394094781	0.000207923248697378	0.000141675626499049	4.22628401290212e-05
0.000563394260193532	0.000778182118931437	0.000290215863038624	0.000285584318914895	0.000334050119923911	8.15482590356464e-05	8.58489785791085e-05	8.72549830452403e-05	0.000239103465387479	0.000145728227607311	0.000210735257629642	0.000192126374989662	2.91125630634359e-05
0.000684227938135803	0.000648416177321975	0.000429989248201141	0.000418989330907287	0.000463485236953106	0.000132412538251592	0.000137871143825987	0.000140848565048383	0.00017839715490861	0.000186254238689934	0.000261847655280787	0.000189231659912331	2.25787776031765e-05
0.000717393102307502	0.000745430485485072	0.000315110412703664	0.000295012819452486	0.000301877429493011	5.88867752874033e-05	6.65784467785957e-05	6.63303283433953e-05	0.000152510131502771	0.000186502357125134	0.000283185840707964	0.000186833181705401	2.23306591679759e-05
0.000688528657679267	0.000926639649325944	0.000461334877181375	0.000411876602431561	0.00047911669837069	0.000133735836572658	0.000152179306922505	0.000148209411959309	0.000310148043999668	0.000224133653130428	0.000334132826068978	0.000223472003969895	2.20825407327763e-05
0.00061880737738814	0.000659581506905963	0.000477214457034158	0.000443222231411795	0.00049218426929121	0.000128690761723597	0.000127946406417997	0.000132743362831858	0.000257381523447192	0.000252419154743197	0.000274005458605575	0.000262095773715988	3.72177652799595e-05
0.000452568025804317	0.000619799851128939	0.000358613845008684	0.000308824745678604	0.000336283185840708	8.725498304524e-05	9.44504176660324e-05	9.37060623604339e-05	0.000293110578115954	0.000210900669919775	0.000251261268712265	0.000208005954842445	1.48043999669177e-05
0.000455793565461913	0.000561822843437268	0.000307087916632205	0.000292779753535688	0.000346373335538831	0.00010536762881482	0.00010950293606815	0.000110660822099082	0.000138450086841452	0.00012017202878174	0.000182615168307006	0.000117029195269208	1.60449921429159e-05
0.000584732445620709	0.000813745761310065	0.00048705648829708	0.000449259780001654	0.000510131502770656	0.000139194442147052	0.000135638077909189	0.000138036556116119	0.000268298734595981	0.000235133570424283	0.000293358696551153	0.000304606732280208	5.35108758580755e-05
0.000432553138698205	0.000699280456537921	0.000305268381440742	0.000286907617235961	0.000298569183690348	6.88115126953938e-05	7.44355305599204e-05	7.27814076585887e-05	0.000173600198494748	0.000157720618641965	0.000223554710114962	0.000156314614175833	1.39773385162515e-05
0.000541477131750889	0.000593499296997766	0.000239434289967745	0.000205690182780581	0.000307501447357538	5.60747663551399e-05	5.75634769663401e-05	5.65710032255394e-05	6.66611529236619e-05	0.000110578115954015	0.000174923496815813	0.000104540567364155	1.7947233479448e-05
0.000475891158713093	0.00082739227524605	0.000273178397154908	0.000280456537920767	0.000297576709949549	7.17889339177901e-05	8.53527417087094e-05	8.82474567860395e-05	0.00017790091803821	0.000124224629890001	0.000197915805144322	0.000137705731535853	7.03002233065863e-06
0.000659333388470762	0.000952113142006451	0.00044041022247953	0.000407327764452899	0.000464395004548839	0.000140104209742783	0.000113472831031345	0.000111322471259615	0.000191051195103797	0.000304358613845008	0.000271937804978909	0.00024729137374907	4.04433049375565e-05
0.000571582168555123	0.00050591348937226	0.000279298651889836	0.000282606897692499	0.000334629062939377	8.29542635017782e-05	8.39467372425766e-05	7.98941361343152e-05	0.000193284261020594	0.00017211148788355	0.000173269373914483	0.000210073608469109	1.46389876767843e-05
0.000730708791663221	0.000858324373500952	0.000400876685137705	0.000415681085104624	0.000475146803407493	0.000132826068976925	0.000140352328177984	0.000143660573980647	0.000254983045240261	0.000291125630634356	0.000299809775866347	0.000297742122239683	3.9781655777025e-05
0.000346704160119097	0.000437019270531801	0.000356463485236953	0.000326110329997519	0.000359027375734017	8.70068646100408e-05	8.62625093044413e-05	8.79166322057731e-05	0.000121329914812671	0.00012157803324787	0.000129104292448929	0.000127698287982797	3.31651641716971e-05
0.000463402530808038	0.000472582912910429	0.000309899925564469	0.000276569349102639	0.000320320899842859	8.65106277396412e-05	8.68414523199083e-05	8.62625093044412e-05	0.000166322057728889	0.000175833264411546	0.000195434620792325	0.000188735423041932	1.48043999669172e-05
0.000369282937722272	0.00060623604333802	0.000252749979323463	0.00024340418493094	0.000285005375899429	5.18567529567442e-05	5.80597138367372e-05	6.06236043338022e-05	0.000160615333719295	7.07964601769913e-05	0.000129600529319329	7.03829294516583e-05	1.72028781738486e-05
0.000389545943263584	0.000524274253577041	0.000288892564717559	0.00025308080390373	0.000327433628318584	8.74203953353731e-05	7.3773881399388e-05	7.13754031924567e-05	0.000161525101315027	0.000110578115954015	0.00019775039285419	0.000139277148292118	1.6872053593582e-05
0.000669506244313953	0.000599288727152427	0.000397568439335042	0.000380200148871061	0.000454056736415515	0.000120750971797204	0.00013439748573319	0.000130344884624928	0.000216772806219502	0.000165164171697958	0.000339012488627905	0.000187577537011	3.26689273012991e-05
0.0003746588371516	0.000658754445455297	0.000278388884294103	0.000260689769249856	0.00030361425853941	6.4345380861798e-05	7.40219998345882e-05	7.77437763625837e-05	0.000158216855512365	0.000161855925895294	0.000215945744768835	0.000166239351583822	1.18269787445201e-05
0.000416425440410222	0.000742453064262675	0.000285170788189563	0.000262178479861053	0.000329418575800183	5.19394591018106e-05	5.84732445620716e-05	5.80597138367386e-05	0.000212554792821107	0.000144322223141179	0.000194607559341659	0.000144653047721446	7.60896534612532e-06
0.000433214787858738	0.00066859647671822	0.000373831775700935	0.00035629807294682	0.000384914399139856	7.6751302621785e-05	6.99693987263256e-05	6.97212802911259e-05	0.000216524687784302	0.000216359275494169	0.000279960301050368	0.000248035729054669	3.58117608138286e-05
0.000643784633198247	0.000961707054834175	0.000395004548837979	0.000373418244975601	0.000401538334298239	8.69241584649739e-05	9.6766189727897e-05	9.67661897278973e-05	0.000127698287982798	0.000173931023075015	0.00024704325531387	0.000195930857662724	2.9112563063436e-05
0.000590108345050037	0.000521462244644777	0.000392688776776114	0.00038723017120172	0.000404019518650236	9.92473740798934e-05	0.000104705979654289	0.000101066909271358	0.00020618641965098	0.000204615002894716	0.00028426102059383	0.000252667273178397	2.21652468778428e-05
0.000504507484906128	0.000568687453477794	0.00027458440162104	0.000275494169216773	0.000299148126705814	9.70970143081636e-05	0.00010007443553056	0.000101480439996692	0.000129931353899595	0.00011628483996361	0.000181126457695807	0.000143743280125714	1.79472334794476e-05
0.000432222314117939	0.000521296832354644	0.000444959060458191	0.000380448267306262	0.000444131999007527	0.000145645521462245	0.000135389959473989	0.000138615499131585	0.000194524853196593	0.000197502274418988	0.000359110081879084	0.000212802911256307	6.03754858986029e-05
0.00058059713836738	0.000682904639814738	0.00042444793648168	0.000394839136547845	0.000478206930774957	0.000134314779588124	0.000131999007526259	0.000133322305847324	0.000228268960383757	0.000218509635265901	0.000310396162434868	0.00023182532462162	3.29170457364979e-05
0.000478951286080556	0.000581755024398313	0.000229426846414689	0.0002192539905715	0.000332313290877512	7.21197584980565e-05	7.81573070879156e-05	7.70821272020513e-05	0.000116284839963609	8.21272020511125e-05	0.000138863617566785	9.28790009097673e-05	1.35638077909184e-05
0.000304027789264742	0.000603175915970556	0.000326937391448185	0.000326193036142586	0.000330659167976181	6.55859730377967e-05	8.24580266313791e-05	8.56835662889756e-05	0.000160780746009428	0.000133983955007857	0.000253246216193863	0.000142668100239848	2.03457116863781e-05
0.000466628070465636	0.000672070134811017	0.000277065585973038	0.000261020593830122	0.000290298569183691	9.69316020180307e-05	9.17211148788356e-05	8.86609875113728e-05	0.000201720287817385	0.000126953932677198	0.000189314366057398	0.000119014142750806	1.01728558431888e-05
0.000498800760896535	0.000981308411214952	0.000535604995451162	0.000516251757505582	0.000497063931850136	0.000122570506988669	0.000137374906955587	0.000137623025390786	0.000329583988090315	0.000305930030601274	0.000410718716400628	0.000337854602596973	4.38342568852867e-05
0.000574146059052187	0.000548920684806881	0.000255479282110661	0.000233892978248284	0.000285749731205029	6.63303283433957e-05	6.31047886857998e-05	6.23604333801996e-05	0.000154743197419568	0.000112811181870813	0.000183359523612605	0.000131006533785461	9.51120668265647e-06
0.00049722934414027	0.00041890662476222	0.000267471673145315	0.000244065834091473	0.000286659498800761	8.51046232735096e-05	9.46985361012327e-05	9.49466545364326e-05	0.00011264576958068	0.000113059300306013	0.000195269208502192	0.000119510379621206	2.05938301215778e-05
0.000633611777355057	0.000577123480274586	0.000313125465222066	0.000302787197088744	0.00033380200148871	0.000100653378546026	0.000106525514845753	0.000112893888015879	0.000157307087916633	0.000120668265652139	0.000200396989496319	0.00014382598627078	4.23455462740891e-05
0.000462989000082706	0.000529071209990902	0.000269622032917046	0.000263088247456786	0.000299644363576214	8.55181539988423e-05	9.35406500702999e-05	9.53601852617643e-05	0.000216772806219502	0.000214043503432305	0.000269952857497312	0.000227111074352824	4.46613183359512e-06
0.000711934496733107	0.000730047142502688	0.000449011661566454	0.000424861467207013	0.000460425109585642	0.0001559010834505	0.000148292118104374	0.000148126705814242	0.000223554710114962	0.000168720535935821	0.000280125713340502	0.000192539905714995	4.13530725332897e-05
0.000523281779836241	0.000457116863782979	0.000325779505417252	0.000321147961293524	0.000352410884128691	9.25481763295005e-05	8.8743693656439e-05	9.27962947647004e-05	0.000292531635100488	0.000179389628649408	0.00023397568439335	0.000192539905714995	2.50599619551728e-05
0.000725663716814159	0.0010930444131999	0.000419650980067819	0.000414605905218758	0.000437846331982466	9.51120668265653e-05	0.000104871391944421	0.000109668348358283	0.000289388801587958	0.000277479116698371	0.000374824249441734	0.000261682242990653	2.79546770325047e-05
0.000618724671243073	0.000893309072864114	0.000464891241419237	0.000445951534198992	0.000510379621205857	0.000121991563973202	0.000137374906955586	0.000136878670085187	0.000220742701182698	0.000188156480026466	0.000199321809610454	0.000162104044330494	3.33305764618312e-05
0.000514018691588785	0.000687867008518733	0.000453146968819783	0.000400959391282773	0.000493507567612273	0.000107683400876685	9.8172194194028e-05	9.9991729385493e-05	0.000384418162269457	0.000205442064345381	0.000306922504342072	0.000250930444131999	5.21048713919442e-05
0.000545860557439417	0.00071598709784137	0.000441485402365395	0.000446199652634191	0.000398643619220909	8.50219171284432e-05	0.000100736084691094	0.000101149615416426	0.000217847986105367	0.00025622363741626	0.000280704656355967	0.000258043172607725	1.14134480191878e-05
0.000506905963113059	0.000505251840211728	0.000233562153668018	0.00021536680175337	0.00031618559258953	5.6240178645274e-05	6.22777272351339e-05	6.41799685716651e-05	9.02324042676371e-05	0.000106277396410552	0.000198329335869655	0.000117277313704408	1.85261764949132e-05
0.0007188818129187	0.00060499545116202	0.000418575800181953	0.000382102390207592	0.000408402944338764	0.000124720866760401	0.000127450169547597	0.000128690761723597	0.000277892647423703	0.000245802663137871	0.000406004466131834	0.000261516830700521	2.81200893226375e-05
0.000429244892895542	0.000723182532462161	0.000311967579191134	0.000264494251922917	0.00034761392771483	8.99842858324373e-05	9.18038210239021e-05	9.48639483913656e-05	0.000243073360350674	0.000267058142419981	0.000319824662972459	0.000239186171532545	1.05036804234555e-05
0.000529980977586634	0.00065023571251344	0.000462492763212306	0.000427259945413944	0.000516996112811182	0.000161938632040361	0.000155983789595567	0.0001563973203209	0.000400049623687041	0.000190058721362997	0.000251922917872798	0.000205359358200314	6.72400959391282e-05
0.000491936150856008	0.000719791580514432	0.000405673641551568	0.00041286907617236	0.000422049458274749	0.000119923910346539	0.000119923910346539	0.000119675791911338	0.000323298321065255	0.000292945165825821	0.000421222396824085	0.000277148292118104	2.86163261930355e-05
0.000446116946489124	0.000637664378463319	0.00041286907617236	0.000383012157803325	0.00038483169299479	9.94954925150937e-05	0.000108593168472417	0.000102803738317757	0.000389297824828385	0.00032462161938632	0.000333719295343644	0.000326110329997519	3.13456289802337e-05
0.000647010172855843	0.000606566867918286	0.000401869158878504	0.000438177156562733	0.000393350425936647	9.45331238110983e-05	9.57737159870983e-05	9.57737159870973e-05	0.000258952940203457	0.000252005624017865	0.000363162682987346	0.000250930444131999	3.76312960052923e-05
0.000391034653874783	0.000536597469191961	0.000372591183524935	0.000336117773550575	0.000356380779091886	7.50144735753859e-05	8.9736167397238e-05	9.52774791166986e-05	0.000364155156728145	0.000276486642957572	0.000283599371433296	0.000270283682077578	3.92027127615584e-05
0.000741708708957076	0.00074038541063601	0.000450665784467785	0.000475312215697626	0.00042907948060541	0.000101066909271359	0.000108345050037217	0.000117194607559342	0.000331734347862046	0.000361260441650815	0.00039665867173931	0.00039012488627905	2.19171284426431e-05
0.000610536762881482	0.000594078240013233	0.000282524191547432	0.000272020511123977	0.000342651559010835	8.7006864610041e-05	8.27061450665787e-05	8.34505003721776e-05	0.000128442643288396	0.000132577950541725	0.000171201720287817	0.000135638077909188	1.72028781738485e-05
0.000607642047804152	0.000603920271276156	0.000494913572078405	0.000467868662641635	0.000501778182118931	0.000151931188487304	0.000161773219750228	0.000164337110247291	0.000346952278554296	0.000340004962368704	0.0004060871722769	0.000338929782482838	3.87064758911586e-05
0.000528823091555704	0.000798858655198082	0.000348358283020428	0.000347117690844429	0.000308493921098337	6.67438590687286e-05	8.4939210983376e-05	8.65933338847077e-05	0.000120585559507072	0.000181209163840873	0.000275411463071707	0.000166322057728889	2.15035977173108e-05
0.000393515838226781	0.000831610288644446	0.000379703912000662	0.000328426102059383	0.000395666197998512	9.67661897278973e-05	0.000103382681333223	0.00010007443553056	0.00022578777603176	0.000201968406252585	0.000264659664213051	0.000223802828550161	2.80373831775699e-05
0.00050252253742453	0.000538995947398893	0.000239186171532545	0.000227772723513358	0.000236787693325615	6.29393763956651e-05	7.2615995368455e-05	6.93904557108596e-05	0.000178314448763542	0.000141013977338516	0.000176908444297411	0.000131833595236126	1.18269787445204e-05
0.000583409147299645	0.000597717310396162	0.000398478206930775	0.000360102555619882	0.000382185096352658	9.4119593085766e-05	0.000108675874617484	0.000114465304772145	0.000211810437515508	0.000154081548259036	0.000224547183855761	0.000183607642047804	2.36539574890415e-05
0.000422793813580349	0.000562070961872468	0.000276238524522372	0.000262674716731454	0.000261599536845588	7.25332892233888e-05	8.7420395335373e-05	8.9736167397238e-05	0.000135307253328922	0.000128773467868663	0.000192705318005128	0.000126788520387065	1.91051195103795e-05
0.00048416177321975	0.000699363162682986	0.000353237945579357	0.000346456041683897	0.000350260524356959	7.71648333471176e-05	9.14729964436358e-05	9.42850053758992e-05	0.000265486725663717	0.000147051525928376	0.000234306508973616	0.000156562732611033	1.95186502357124e-05
0.000497312050285336	0.000503928541890662	0.00026829873459598	0.000254073277644528	0.000270118269787446	6.14506657844671e-05	6.48416177321977e-05	6.599950376313e-05	0.0001252171036308	0.000108675874617484	0.000180961045405674	0.000116450252253742	1.80299396245144e-05
0.000458109337523779	0.000590935406500702	0.000457447688363246	0.000484244479364816	0.000388139938797453	8.27888512116444e-05	9.22173517492354e-05	9.01496981225714e-05	0.000356463485236953	0.000380034736580928	0.000424034405756348	0.00036886940699694	3.96162434868921e-05
0.000583243735009511	0.0007500620296088	0.000466214539740303	0.000466379952030435	0.000433793730874204	0.00012182615168307	0.000139856091307585	0.000144818460011579	0.000366719047225209	0.000352741708708956	0.000334711769084442	0.000341162848399636	3.5646348523695e-05
0.000518071292697047	0.000664295757174758	0.000337358365726573	0.00030626085518154	0.000360929617070548	7.48490612852537e-05	8.1382846745513e-05	8.37813249524435e-05	0.000254486808369861	0.000175419733686213	0.000227359192788025	0.000197419568273923	2.11727731370434e-05
0.00065023571251344	0.000826234389215119	0.000745265073194938	0.000723182532462163	0.000713423207344306	0.000235381688859482	0.000228765197254155	0.000230915557025887	0.000471921263749897	0.000414109668348359	0.000514928459184517	0.000475891158713092	0.000100653378546026
0.00056537920767513	0.000623438921511868	0.000392523364485982	0.000395500785708378	0.000400463154412374	0.000123480274584402	0.00014043503432305	0.000141841038789182	0.000207509717972046	0.000182780580597138	0.000260110826234389	0.000207923248697378	1.9435944090646e-05
0.000469605491688032	0.000725994541394425	0.00037879414440493	0.000402530808039037	0.000417169795715822	0.00011603672152841	0.00012811181870813	0.000128194524853197	0.000300471425026879	0.000243156066495741	0.000303945083119675	0.000266065668679183	5.78115954015376e-05
0.000522123893805309	0.000578777603175916	0.000291952692085022	0.00029054668761889	0.000318087833926061	5.30146389876762e-05	7.27814076585898e-05	7.23678769332564e-05	0.000166818294599289	0.000143908692415846	0.00019196096269953	0.000154743197419568	2.15035977173108e-05
0.00044429741129766	0.000463650649243239	0.000343065089736167	0.000324208088660988	0.000351666528823092	0.000103796212058556	0.000103134562898023	0.000107766107021752	0.00018997601521793	0.000179637747084609	0.000216938218509635	0.000193201554875527	2.8450913902903e-05
0.000662393515838226	0.000718716400628567	0.000656604085683565	0.000615912662310809	0.000627408816475064	0.000243321478785874	0.000237780167066413	0.00024654701844347	0.00049383839219254	0.000407493176743032	0.000499958646927466	0.000464229592258705	6.71573897940619e-05
0.000643122984037714	0.00104143577867836	0.000516747994375982	0.000465387478289638	0.000555123645686875	0.000183938466628071	0.000171780663303284	0.000179720453229675	0.000250516913406665	0.0002504342072616	0.000327185509883384	0.000262674716731453	6.29393763956661e-05
0.000454139442560582	0.000579356546191382	0.00048780084360268	0.000440823753204863	0.000476718220163757	0.000145231990736911	0.000102307501447358	0.000106360102555619	0.000284591845174097	0.000383591100818792	0.000415763791249691	0.000366801753370276	4.20974278388877e-05
0.000465387478289637	0.000548341741791415	0.000306591679761807	0.000299396245141014	0.000333057646183112	0.00011769084442974	0.000113142006451079	0.000111653295839881	0.00015325448680837	0.000131337358365726	0.000181705400711273	0.000128442643288395	2.38193697791749e-05
0.000567943098172194	0.000543296666942353	0.000279712182615168	0.00026639649325945	0.00030336614010421	8.99015796873707e-05	0.000101811264576957	9.61872467124308e-05	0.000218509635265901	0.000171780663303283	0.000231494500041353	0.000184848234223802	1.19096848895873e-05
0.000409064593499297	0.000520221652468778	0.000251840211727731	0.000273178397154908	0.000250682325696799	5.6488297080473e-05	5.98792490282032e-05	5.8307832271938e-05	0.000162269456620627	7.43528244148536e-05	0.000116863782979075	7.34430568191211e-05	1.46389876767838e-05
0.000643784633198247	0.000779009180382103	0.000500703002233066	0.000478703167645356	0.000526838144074104	0.000162352162765694	0.000163261930361426	0.000161442395169961	0.000428665949880075	0.000207840542552312	0.000319824662972459	0.000198329335869656	2.85336200479697e-05
0.000579770076916714	0.000491026383260276	0.000372839301960136	0.000403192457199569	0.000414026962203292	0.000114465304772145	0.000135389959473989	0.000138367380696386	0.0002182615168307	0.000180051277809941	0.000269787445207179	0.00022405094698536	4.60673228020845e-05
0.000344636506492432	0.000417252501860889	0.00017839715490861	0.000189562484492597	0.000170374658837153	3.39095194772965e-05	4.7556033413282e-05	4.85485071540814e-05	0.000147382350508642	0.000108758580762551	0.000103382681333224	0.000111653295839881	6.03754858986022e-06
0.000568108510462327	0.000620544206434538	0.000527417087089572	0.00049648498883467	0.000539657596559424	0.000176660325862211	0.000173021255479282	0.000182118931436605	0.000398147382350509	0.00052162765693491	0.000484988834670417	0.000518815648002647	4.54883797866183e-05
0.000545612439004218	0.000711934496733107	0.000304441319990075	0.000290877512199156	0.00034132826068977	6.78190389545939e-05	8.52700355636424e-05	8.81647506409723e-05	0.00016681829459929	0.000171119014142751	0.000213051029691506	0.000151765776197171	2.37366636341083e-05
0.000589942932759903	0.000598957902572161	0.000354313125465222	0.000343644032751633	0.000364403275163344	0.000103961624348689	0.000116119427673477	0.000118021669010008	0.000252005624017865	0.000292614341245554	0.000308824745678604	0.000315937474154329	2.24133653130429e-05
0.000507981142998924	0.000518402117277313	0.0002806219502109	0.000257877760317591	0.00029418575800182	7.9894136134315e-05	8.2954263501778e-05	8.0803903730047e-05	0.000172111487883549	0.000106856339426019	0.00019485567777686	0.000141510214208915	5.12778099412803e-06
0.000672152840956084	0.0010009924737408	0.000417335208005955	0.000435530559920601	0.00043387643701927	9.93300802249617e-05	0.00011339012488628	0.00011554048465801	0.000238689934662145	0.000184765528078736	0.000226366719047224	0.0001880737738814	4.60673228020844e-05
0.000535108758580763	0.000522950955255976	0.000244231246381606	0.000246877843023736	0.00027268216028451	5.58266479199407e-05	5.93003060127365e-05	5.69018278058064e-05	0.000107021751716152	0.000144074104705979	0.000208915722438177	0.000167231825324621	1.4308163096518e-05
0.000724423124638161	0.000905632288479034	0.000359523612604417	0.000337110247291374	0.000413448019187825	0.000113638243321479	0.00011843519973534	0.000116450252253742	0.000157637912496899	9.52774791166986e-05	0.000136713257795054	0.000104292448928955	2.77065585973037e-05
0.000347862046150029	0.000679596394012075	0.000257133405011992	0.000247870316764535	0.000306674385906873	8.36159126623114e-05	8.98188735423043e-05	9.24654701844348e-05	0.000118187081300141	0.00012811181870813	0.000194690265486726	0.000154660491274501	2.05111239765109e-05
0.000442891406831527	0.000413530725332893	0.000200479695641386	0.000218426929120834	0.000211396906790175	5.05334546356796e-05	6.55032668927297e-05	6.94731618559262e-05	0.000122487800843603	0.000105367628814821	0.000176660325862211	0.000117194607559341	1.22405094698539e-05
0.000555289057977007	0.000598130841121495	0.000516169051360515	0.000439500454883797	0.000575717475808452	0.000189479778347531	0.000166735588454223	0.000164088991812091	0.000351831941113224	0.000428665949880076	0.000482673062608552	0.000403605987924903	3.95335373418245e-05
0.000453312381109917	0.000824084029443388	0.000402778926474237	0.000386899346621453	0.000380448267306261	9.43677115209654e-05	0.000108014225456952	0.000109833760648416	0.000324952443966586	0.000299644363576213	0.000450583078322721	0.000319080307666859	2.17517161525095e-05
0.000570920519394591	0.000686543710197667	0.000317508890910594	0.000307749565792738	0.000345132743362832	7.60069473161858e-05	9.12248780084364e-05	9.13075841535027e-05	0.000219584815151766	0.00012182615168307	0.000201306757092052	0.000152013894632371	2.07592424117105e-05
0.000560003308245802	0.000551815399884211	0.000458192043668845	0.00040079397899264	0.000461996526341907	0.00015375072367877	0.000170457364982218	0.000174592672235547	0.000358283020428417	0.000290050450748491	0.000328674220494582	0.000255231163675461	4.96236870399468e-05
0.000728641138036556	0.000691836903481928	0.000430899015796873	0.000381275328756927	0.000453395087254984	0.00016532958398809	0.000154081548259036	0.000149946241005706	0.000260193532379456	0.000341328260689769	0.000339756843933505	0.000383673806963857	3.53982300884945e-05
0.00042519229178728	0.00049044744024481	0.000245968075428004	0.000241419237449342	0.000241088412869076	4.11876602431553e-05	3.88718881812922e-05	3.89545943263587e-05	0.000148705648829708	0.000108345050037218	0.000158382267802497	0.00011289388801588	7.44355305599187e-06
0.000541146307170622	0.000709370606236043	0.000299478951286081	0.000311057811595401	0.000302208254073277	5.85559507071372e-05	8.54354478537756e-05	8.34505003721784e-05	0.000146141758332644	0.000120668265652138	0.000222231411793896	0.000135803490199322	2.30750144735754e-05
0.000614175833264411	0.00076916714911918	0.000517492349681582	0.000478620461500289	0.00052212389380531	0.000154991315854768	0.000141179389628649	0.000146224464477711	0.000331982466297246	0.000476800926308825	0.000527086262509305	0.000490943677115209	5.4420643453809e-05
0.00054701844347035	0.000699363162682986	0.000396741377884377	0.000369200231577206	0.000400049623687039	0.000103548093623356	0.000114961541642544	0.000110991646679348	0.000182863286742205	0.000271524274253577	0.00024365230336614	0.000282937722272765	2.33231329087746e-05
0.000429658423620875	0.000744686130179472	0.000324373500951121	0.000317757009345794	0.00031519311884873	8.68414523199075e-05	0.000101893970722025	9.86684310644288e-05	0.000152096600777438	0.000184765528078735	0.000260110826234389	0.000195103796212058	1.39773385162515e-05
0.000746092134645604	0.000817632950128194	0.000342320734430568	0.000323629145645522	0.000335290712099908	9.22173517492344e-05	9.57737159870965e-05	9.73451327433627e-05	0.000224960714581094	0.000204615002894715	0.000369944586882806	0.00021561492018857	2.13381854271777e-05
0.000810768340087668	0.000934827557687535	0.000384997105284923	0.000352245471838557	0.000470597965428831	0.000114961541642544	0.000119593085766272	0.000119758498056406	0.000315441237283931	0.000215697626333636	0.000321313373583657	0.000230005789430154	1.07517988586555e-05
0.000443718468282194	0.000617566785212141	0.000169878421966752	0.000179968571664875	0.000186667769415268	2.72930278719714e-05	3.30824580266315e-05	3.45711686378294e-05	0.000111984120420148	7.9894136134315e-05	0.00015085600860144	7.6006947316186e-05	8.270614506658e-07
0.000591018112645769	0.000763046894384252	0.000311719460755935	0.000298072946819948	0.000315606649574063	5.70672400959398e-05	6.77363328095275e-05	6.67438590687285e-05	9.87511372094952e-05	0.000100818790836159	0.000220659995037632	9.77586634686961e-05	1.53833429823837e-05
0.000667025059961954	0.000721197584980563	0.000269539326771979	0.000251343974857331	0.000270697212802911	7.55107104457861e-05	7.59242411711196e-05	7.93151931188483e-05	0.000212885617401373	0.000165412290133157	0.000263832602762386	0.0001873294185758	6.69919775039296e-06
0.000422380282855017	0.00054048465801009	0.000472831031345629	0.000435282441485403	0.000479199404515755	0.000160863452154495	0.000140765858903316	0.000144818460011579	0.000246712430733603	0.000327102803738318	0.000416425440410222	0.000288975270862625	5.3097345132744e-05
0.000591100818790836	0.000569349102638326	0.000367794227111074	0.000349019932180961	0.000395418079563312	0.000124472748325201	0.000136134314779589	0.000133570424282525	0.00016028450913903	0.000203457116863783	0.000328674220494583	0.000239434289967744	3.20072781407653e-05
0.000543958316102887	0.000551153750723679	0.00028401290215863	0.000258291291042925	0.000327020097593251	8.0224960714581e-05	8.53527417087094e-05	8.88263998015052e-05	0.000190058721362998	0.000225622363741625	0.000370771648333471	0.000237532048631214	1.5548755272517e-05
0.000371102472913737	0.000487221900587214	0.000257133405011993	0.000257298817302125	0.000290629393763958	6.1698784219667e-05	5.98792490282032e-05	6.0292779753536e-05	0.000207261599536846	0.000193366967165661	0.000250268794971466	0.00021272020511124	1.63758167231822e-05
0.000431891489537673	0.000375237780167067	0.000251840211727731	0.000246877843023737	0.000282855016127698	7.74956579273839e-05	7.9149780828716e-05	7.91497808287154e-05	0.000122901331568936	0.000117773550574808	0.000216855512364569	0.000129435117029195	2.53080803903732e-05
0.000486725663716814	0.000505334546356794	0.000294847407162353	0.00026540401951865	0.000323463733355388	8.48565048383088e-05	8.26234389215123e-05	8.5518153998842e-05	0.000178149036473409	0.000261599536845588	0.000273922752460508	0.00028740385410636	2.3323132908775e-05
0.000679182863286742	0.000777934000496236	0.000444876354313125	0.000415846497394757	0.000425357704077413	0.000102390207592424	0.000119758498056406	0.000124720866760401	0.000230336614010421	0.00024729137374907	0.00032801257133405	0.000229757670994955	2.29096021834428e-05
0.000333719295343644	0.000620213381854272	0.000306095442891407	0.000272103217269043	0.000355553717641221	7.79091886527168e-05	8.19617897609802e-05	8.05557852948473e-05	9.99090232404264e-05	0.000156728144901166	0.000272682160284509	0.000173186667769415	1.83607642047808e-05
0.000638491439913986	0.000852286824911091	0.000478289636920024	0.000476139277148292	0.000448350012405921	9.79240757588286e-05	0.000122984037714002	0.000123976511454801	0.000420643453808618	0.000345463567943098	0.000426432883963279	0.000407741295178232	3.10975105450332e-05
0.000537755355222893	0.000739806467620545	0.000383260276238525	0.000354892068480689	0.000388553469522785	0.000103051856752956	9.4202299230833e-05	9.5112066826565e-05	0.000207923248697378	0.000214043503432305	0.000302539078653544	0.000238607228517079	2.73757340170373e-05
0.000501364651393599	0.00064370192705318	0.00035604995451162	0.00031643371102473	0.000375072367876933	0.000128277230998263	0.000136299727069721	0.000138367380696386	0.000262922835166653	0.000212141262095774	0.000268877677611448	0.000227276486642958	1.19096848895866e-05
0.000443222231411793	0.000610205938301216	0.000339674137788438	0.000303283433959143	0.000316681829459929	7.02175171615248e-05	6.92250434207259e-05	7.26987015135228e-05	0.000204532296749648	0.000194359440906459	0.00028450913902903	0.000225126126871227	2.12554792821106e-05
0.000440575634769663	0.000723430650897362	0.000558018360764205	0.000579604664626582	0.000478785873790423	0.000132743362831859	0.000142089157224381	0.000143825986270779	0.000294433876437019	0.000237945579356547	0.000395418079563311	0.000239765114548011	5.5164998759407e-05
0.000693656438673392	0.00079745265073195	0.000429575717475808	0.000414026962203291	0.000395500785708378	0.000100157141675627	0.000104623273509222	0.000105202216524688	0.000200975932511785	0.000179968571664875	0.000263088247456785	0.000217103630799769	1.58795798527838e-05
0.000648002646596642	0.00072467124307336	0.00025647175585146	0.000217599867670167	0.000283020428417831	4.17666032586223e-05	4.96236870399473e-05	4.90447440244807e-05	9.98263170953597e-05	0.000102142089157225	0.000238359110081879	0.000129765941609462	8.6014390869244e-06
0.000436853858241668	0.000659333388470763	0.000379621205855595	0.000325035150111653	0.000391365478455049	0.000108923993052684	0.000104954098089489	9.79240757588302e-05	0.000162021338185427	0.000158382267802497	0.000187246712430734	0.000173931023075015	3.19245719956992e-05
0.000579521958481515	0.000894880489620379	0.000416342734265155	0.000377057315358531	0.000395087254983045	0.000106029277975354	0.000108841286907618	0.000104954098089488	0.000163096518071292	0.000173517492349682	0.000242494417335208	0.000171697957158216	2.87817384831696e-05
0.000434124555454471	0.000524274253577041	0.000335290712099909	0.000319824662972459	0.000346704160119097	9.9660904805227e-05	0.000102390207592425	0.000104954098089487	0.000197667686709123	0.000201968406252585	0.000251509387147465	0.000220908113472831	2.44810189397066e-05
0.000491357207840543	0.000694897030849392	0.000349681581341493	0.000350756761227358	0.00035026052435696	7.87362501033826e-05	9.36233562153673e-05	9.4781242246299e-05	0.000209825490033909	0.000246547018443471	0.000357869489703084	0.000292118104375156	2.35712513439753e-05
0.000500124059217599	0.000665867173931023	0.000441071871640063	0.000470101728558433	0.000411049540980895	6.07890166239349e-05	6.4262674716731e-05	6.52551484575295e-05	0.000364403275163345	0.000300719543462079	0.000376643784633199	0.000342155322140436	4.16838971135557e-05
0.000505748077082126	0.000600033082458027	0.000332809527747912	0.000332478703167646	0.000374576131006534	9.32925316351004e-05	0.000100239847820693	9.80067819038953e-05	0.000160036390703829	0.000135472665619055	0.000195517326937391	0.000171532544868083	1.90224133653124e-05
0.000462740881647507	0.000506988669258126	0.000324456207096187	0.000302704490943677	0.000347613927714829	6.82325696799273e-05	7.90670746836493e-05	7.75783640724506e-05	0.00017500620296088	0.000208419485567778	0.000275246050781574	0.000212141262095774	1.44735753866507e-05
0.000729964436357621	0.000864196509800679	0.00033719295343644	0.000332395997022578	0.000330080224960715	8.750310148044e-05	9.9660904805227e-05	9.85030187742945e-05	0.000157389794061699	0.000191299313538995	0.000233810272103217	0.000198494748159788	2.07592424117115e-05
0.00058837151600364	0.000484161773219751	0.000327847159043917	0.000303366140104209	0.000339508725498304	4.7886857993549e-05	5.64055909354075e-05	5.61574725002069e-05	0.000183194111322471	0.000209825490033909	0.000311967579191133	0.000185344471094202	2.27441898933079e-05
0.000535770407741295	0.000502853362004797	0.000322057728889256	0.000312711934496733	0.000313704408237533	6.62476221983296e-05	8.58489785791087e-05	8.51873294185754e-05	0.000162104044330494	0.000187577537011	0.000226614837482425	0.000198246629724589	1.6458522868249e-05
0.00046191382019684	0.000832768174675379	0.000453064262674717	0.000456041683897114	0.000425688528657679	0.000121412620957737	9.66007774377643e-05	0.000100984203126292	0.000310478868579937	0.000302539078653544	0.000325779505417252	0.00034058390538417	3.94508311967575e-05
0.00041890662476222	0.000676205442064345	0.000278471590439169	0.00026515590108345	0.000258704821768257	3.29170457364983e-05	4.57364982218181e-05	4.47440244810185e-05	0.000110743528244148	0.000112480357290546	0.000183607642047804	0.000107517988586552	8.76685137705723e-06
0.000563559672483666	0.000674716731453147	0.000412703663882226	0.000373749069555867	0.000419237449342486	9.75105450334958e-05	0.000106442808700687	0.000110412703663883	0.000165660408568357	0.000186006120254736	0.000267140848565049	0.00016772806219502	2.76238524522378e-05
0.000638822264494251	0.000670416011909685	0.000273426515590108	0.000273012984864776	0.000261847655280787	5.93830121578026e-05	6.93904557108591e-05	6.93077495657925e-05	0.000172938549334216	0.000152013894632371	0.000254404102224795	0.000162269456620627	1.33156893557187e-05
0.00052187577537011	0.00075320486312133	0.000283847489868497	0.000281449011661567	0.000305351087585808	8.6179803159375e-05	8.3202381936978e-05	8.52700355636425e-05	0.000182201637581672	0.000167231825324622	0.00016896865437102	0.00018079563311554	2.39847820693083e-05
0.000536349350756761	0.00065098006781904	0.000360681498635348	0.000334132826068977	0.000384252749979324	0.00011504424778761	0.0001249689851956	0.000125465222065999	0.000393598544371847	0.000269291208336779	0.000334463650649243	0.000245223720122405	3.58944669588948e-05
0.000361508560086014	0.000600115788603093	0.000233892978248283	0.000225456951451494	0.000280539244065834	7.99768422793818e-05	7.59242411711189e-05	7.72475394921838e-05	9.35406500703e-05	0.000100157141675627	0.000120420147216939	0.000113472831031346	1.7368290463981e-05
0.000706227772723513	0.00086609875113721	0.000492266975436275	0.000452402613514184	0.00046555289057977	0.000109668348358283	0.000113472831031346	0.000116202133818543	0.000398891737656108	0.000438673393433132	0.000432801257133405	0.000456289802332314	6.06236043338025e-05
0.000440823753204864	0.000726738896700025	0.000290629393763956	0.000287817384831693	0.000297245885369282	7.79091886527175e-05	8.52700355636425e-05	8.2375320486312e-05	0.000223554710114961	0.000138450086841453	0.000214705152592837	0.000177487387312877	1.97667686709128e-05
0.000480853527417087	0.000503101480439996	0.000203622529153916	0.000195765445372591	0.00025961458936399	5.45860557439425e-05	5.6901827805806e-05	5.65710032255402e-05	7.68340087668515e-05	7.44355305599208e-05	0.000135307253328923	7.3608469109255e-05	5.54131171946126e-06
0.000523860722851707	0.000470680671573898	0.000266148374824251	0.000266975436274916	0.000322636671904723	8.26234389215112e-05	9.27962947647011e-05	9.22173517492346e-05	0.000110908940534282	0.000121578033247871	0.000162848399636093	0.00010561574725002	3.06839798197012e-05
0.000553469522785543	0.000786948970308494	0.000477214457034159	0.000464395004548839	0.000459515341989911	9.69316020180298e-05	0.000100901496981226	9.70143081630964e-05	0.000368290463981474	0.000279298651889835	0.000388305351087587	0.000314283351252998	2.78719708874372e-05
0.000367711520966008	0.000461582995616575	0.000280125713340502	0.000258043172607725	0.000309817219419403	0.00010247291373749	0.00010296915060789	0.000100736084691092	0.000163344636506493	0.000130014060044661	0.00014961541642544	0.000142916218675048	2.1917128442643e-05
0.000400380448267307	0.000599123314862294	0.00029294516582582	0.000274170870895709	0.0002818625423869	7.07964601769914e-05	7.15408154825897e-05	7.49317674303204e-05	0.000110578115954016	0.000110247291373749	0.000203870647589115	0.000134811016458523	1.546604912745e-05
0.000449011661566454	0.000585973037796709	0.000380613679596394	0.000339756843933504	0.000417666032586222	0.000119510379621206	0.000116202133818542	0.00011868331817054	0.000210073608469109	0.000110826234389215	0.000180795633115541	0.000130841121495327	3.90373004714251e-05
0.000346042510958565	0.000581506905963112	0.000277148292118104	0.000256554461996526	0.000302208254073276	8.50219171284426e-05	9.61872467124304e-05	9.58564221321648e-05	0.000176743032007278	0.00015251013150277	0.000199404515755521	0.000158547680092631	1.59622859978499e-05
0.000404763873955836	0.00061806302208254	0.000274915226201306	0.000243486891076007	0.00030940368869407	9.3044413199901e-05	8.70068646100405e-05	8.7337689190307e-05	0.000138698205276652	0.00014432222314118	0.000156976263336366	0.000134811016458522	1.91051195103795e-05
0.000580514432222314	0.000663716814159292	0.000535026052435696	0.000567281449011662	0.000506492432387726	0.000118683318170539	0.000125465222066	0.000131916301381193	0.000329997518815648	0.000273426515590109	0.000447853775535523	0.000319990075262592	5.32627574228765e-05
0.000515176577619717	0.000845422214870564	0.000351252998097759	0.000326854685303118	0.000354643950045489	8.0390373004714e-05	9.13902902985688e-05	9.12248780084359e-05	0.000140186915887851	0.000222562236374162	0.000285997849640228	0.000187908361591266	1.25713340501197e-05
0.000451410139773385	0.000648581589612108	0.000450500372177653	0.00042469605491688	0.000469522785542967	0.000146555289057978	0.000158382267802498	0.000160367215284095	0.000434538086179804	0.00028765197254156	0.000344719212637499	0.000315854768009263	3.53155239434297e-05
0.000495492515093872	0.000559176246795138	0.000386899346621454	0.000370771648333472	0.000415929203539823	0.000114961541642544	9.6104540567364e-05	9.49466545364323e-05	0.00021296832354644	0.000246298900008271	0.000344553800347365	0.00027797535356877	3.13456289802335e-05
0.000512860805557853	0.000522785542965841	0.000288396327847159	0.000271524274253576	0.000324538913241254	8.3615912662311e-05	8.97361673972372e-05	9.2465470184435e-05	0.000241088412869076	0.00019460755934166	0.000246712430733604	0.000229592258704822	1.22405094698536e-05
0.000348854519890828	0.000607476635514019	0.000241584649739476	0.000253246216193863	0.000261268712265321	4.42477876106193e-05	4.53229674964856e-05	4.5488379786618e-05	0.000239682408402944	0.000106029277975354	0.000129683235464395	0.000107848813166818	1.96013563807792e-05
0.000634604251095856	0.000652799603010504	0.000268133322305847	0.00027797535356877	0.000245968075428005	5.43379373087415e-05	6.26912579604665e-05	6.66611529236624e-05	0.000110826234389215	0.000114878835497478	0.000192126374989661	0.000103051856752957	1.84434703498467e-05
0.000639153089074517	0.000604664626581755	0.000303531552394343	0.000307832271937805	0.000325944917707385	6.6164916053263e-05	8.6427921594574e-05	8.3781324952444e-05	0.000228930609544289	0.000173682904639814	0.000245389132412539	0.000183938466628071	1.61276982879826e-05
0.000269043089901579	0.000405011992391035	0.000217434455380035	0.000201968406252585	0.000237201224050947	5.43379373087414e-05	6.16160780746011e-05	6.08717227690019e-05	0.000194524853196592	8.31196757919102e-05	0.000132412538251592	9.27135886196348e-05	1.65412290133161e-05
0.000461831114051774	0.00074063352907121	0.000535604995451162	0.000485981308411215	0.000573567116036721	0.00017525432139608	0.000156728144901165	0.000157886030932098	0.000424861467207013	0.000222810354809363	0.00039566619799851	0.000240840294433876	4.35034323050198e-05
0.00050930444131999	0.000584649739475643	0.000253080803903731	0.000248862790505336	0.000226780249772558	3.44057563476967e-05	4.44959060458189e-05	4.76387395583493e-05	0.000191630138119263	0.000129517823174261	0.000151021420891573	0.000137457613100654	1.8278058059714e-05
0.000420312629228352	0.00057795054172525	0.000249855264246133	0.000225043420726161	0.000265982962534116	5.93830121578041e-05	6.09544289140685e-05	6.12025473492672e-05	0.000117690844429741	0.00014407410470598	0.000254569514514929	0.000167066413034489	1.11653295839881e-05
0.000358117608138284	0.000438011744272599	0.000298486477545282	0.000297990240674883	0.000308990157968737	7.2781407658589e-05	8.65933338847085e-05	8.69241584649745e-05	0.000168307005210487	0.000163096518071292	0.00020353982300885	0.000156149201885701	2.18344222975758e-05
0.000471425026879497	0.000654205607476635	0.000305930030601274	0.000350922173517492	0.000277230998263171	4.83830948639489e-05	6.69919775039287e-05	6.50897361673975e-05	0.000194772971631792	0.000181374576131006	0.000303779670829542	0.000193532379455794	3.15937474154326e-05
0.000567033330576461	0.000616822429906541	0.000347613927714829	0.000329087751219916	0.000343892151186834	8.00595484244479e-05	9.57737159870984e-05	9.18038210239017e-05	0.000229923083285088	0.000238524522372012	0.00031544123728393	0.000259614589363989	1.71201720287818e-05
0.000623190803076668	0.000899181209163841	0.000360185261764949	0.000345298155652965	0.000400628566702506	6.15333719295341e-05	6.90596311305927e-05	6.87288065503263e-05	0.000213712678852039	0.000185923414109668	0.000278058059713836	0.000206765362666447	9.26308824745725e-06
0.000629145645521462	0.000693904557108593	0.000477710693904557	0.000480770821272021	0.000449177073856587	9.93300802249606e-05	0.000126788520387065	0.000127202051112399	0.000283268546853031	0.000234802745844017	0.000336365891985774	0.000283433959143165	3.39095194772975e-05
0.000580431726077248	0.000686543710197668	0.000492101563146142	0.000440741047059797	0.000499627822347201	0.000137209494665453	0.000119675791911339	0.000119179555040941	0.000298734595980482	0.0003437267388967	0.000363245389132412	0.000327929865188983	3.56463485236955e-05
0.000748077082127202	0.000745678603920271	0.000677115209660079	0.000651724423124639	0.000627077991894798	0.000159788272268629	0.000173269373914482	0.000176329501281946	0.000465056653709371	0.000360267967910016	0.000478951286080557	0.000422711107435282	7.07137540319242e-05
0.000484658010090149	0.000523695310561575	0.000307005210487139	0.000318005127780994	0.000337937308742039	9.47812422462985e-05	0.000101811264576958	0.000101480439996692	0.000218592341410966	0.000167231825324623	0.00017500620296088	0.000192209081134729	3.67215284095602e-05
0.000529980977586634	0.000592341410966836	0.000335208005954842	0.000334794475229509	0.000323132908775122	8.25407327764452e-05	9.66834835828312e-05	9.1307584153502e-05	0.000139277148292118	0.000164088991812092	0.000213299148126706	0.000163179224216359	3.26689273012982e-05
0.000538582416673558	0.00071524274253577	0.000255644694400794	0.000232900504507485	0.000301629311057811	7.37738813993875e-05	7.24505830783226e-05	7.45182367049878e-05	7.76610702175168e-05	7.25332892233887e-05	8.87436936564393e-05	9.56910098420317e-05	2.33231329087754e-05
0.000628153171780664	0.000796791001571416	0.000259201058638656	0.000259697295509057	0.000256389049706393	5.28492266975436e-05	6.87288065503266e-05	7.468364899512e-05	0.000166404763873956	0.000139525266727318	0.00014721693821851	0.000146886113638243	1.25713340501199e-05
0.000393598544371847	0.000559424365230337	0.000331982466297246	0.000311802166901001	0.000372425771234803	0.000116202133818543	0.000118517905880407	0.000119427673476139	0.000296666942353816	0.000188487304606732	0.00020808866098751	0.000170291952692085	2.35712513439742e-05
0.00060524356959722	0.000836324538913241	0.000432718550988338	0.000415846497394757	0.000395500785708378	9.33752377801665e-05	0.000100901496981226	9.9164667934827e-05	0.000209825490033909	0.00016872053593582	0.000275411463071707	0.000171697957158218	2.16690100074432e-05
0.000672897196261682	0.000690182780580597	0.000404929286245968	0.000381027210321727	0.000412538251592092	9.32925316351013e-05	9.8254900339095e-05	9.99917293854935e-05	0.000328674220494583	0.000127698287982797	0.000292531635100488	0.000134976428748656	4.51575552063513e-05
0.000916301381192622	0.0011247208667604	0.000623687039947068	0.00063452154495079	0.000557852948474071	0.000168141592920354	0.000164998759407824	0.000164502522537425	0.000519973534033578	0.000437598213547266	0.000513935985443718	0.000440575634769663	6.05408981887351e-05
0.000588785046728972	0.000680506161607807	0.000432222314117939	0.000443387643701927	0.000422380282855016	0.000123232156149202	0.00013414936729799	0.000135389959473989	0.000277727235133571	0.000218096104540567	0.000348358283020428	0.000219998345877099	3.54809362335623e-05
0.000357621371267885	0.000443222231411794	0.00025911835249359	0.000255065751385328	0.000293441402696221	8.6262509304442e-05	8.94880489620381e-05	8.8412869076173e-05	0.000202133818542718	0.000121991563973203	0.00019990075262592	0.00014068315275825	1.73682904639811e-05
0.00049069555868001	0.000688280539244066	0.000357538665122818	0.000309734513274337	0.000363410801422546	9.10594657183034e-05	9.10594657183023e-05	9.43677115209663e-05	0.000154825903564635	0.000153006368373171	0.000250682325696799	0.000174344553800348	2.63832602762388e-05
0.000459432635844844	0.000692333140352328	0.000360598792490282	0.000319659250682326	0.000397072202464643	0.000115126953932678	0.000118600612025474	0.000116863782979075	0.000218096104540568	0.000185509883384335	0.000338433545612438	0.000206021007360847	3.53982300884954e-05
0.000500372177652799	0.000494748159788272	0.000302125547928211	0.000253990571499463	0.000296418823918617	5.93003060127368e-05	5.64055909354054e-05	6.26912579604666e-05	0.000131337358365726	0.000101315027706559	0.000201637581672318	0.000131171946075593	8.68414523199056e-06
0.000742949301133073	0.0008750310148044	0.000412703663882227	0.000369779174592673	0.000421305102969151	0.00012132991481267	0.000130179472334794	0.000128938880158796	0.000255313869820528	0.00022289306095443	0.000340666611529237	0.000230336614010421	3.96162434868913e-05
0.000648250765031842	0.000558018360764205	0.000334380944504177	0.000323794557935655	0.00033454635679431	7.65031841865848e-05	8.40294433876431e-05	8.6345215449508e-05	0.000186336944835001	0.000174013729220081	0.00027144156810851	0.000204863121329914	1.38946323711853e-05
0.000825159209329253	0.000632784715904392	0.000460755934165908	0.000446447771069392	0.000446116946489124	0.000123314862294269	0.000114465304772145	0.000120006616491606	0.000413944256058225	0.000317839715490861	0.000454387560995782	0.000363410801422546	3.07666859647674e-05
0.000545612439004218	0.000494003804482672	0.000271524274253577	0.000268712265321314	0.000276734761392772	5.3014638987677e-05	6.02100736084693e-05	6.13679596394017e-05	0.000392192539905716	0.000244810189397072	0.00020932925316351	0.0002818625423869	2.08419485567772e-05
0.000708543544785377	0.000799933835083947	0.000330907286411381	0.000333719295343644	0.000320072781407658	6.82325696799273e-05	9.12248780084358e-05	8.9157224381771e-05	0.00013729220081052	0.000134480191878257	0.000264246133487718	0.000156231908030767	1.7037465883715e-05
0.000710942022992308	0.00101538334298238	0.000419237449342487	0.000383425688528657	0.000475064097262426	0.000107352576296419	0.000129517823174263	0.000126540401951865	0.000215035977173103	0.000212802911256307	0.000297328591514349	0.000205607476635513	4.15184848234216e-05
0.0004686957240923	0.000595070713754032	0.000307005210487139	0.000301215780332479	0.000323215614920187	0.000100405260110827	9.86684310644287e-05	0.000102555619882557	0.000262343892151186	0.000189562484492598	0.000234223802828549	0.000222727648664296	1.67893474485162e-05
0.000634356132660657	0.00085642213216442	0.000383094863948391	0.000369200231577206	0.000375568604747333	8.62625093044407e-05	8.1961789760979e-05	8.33677942271108e-05	0.000195434620792324	0.000192870730295261	0.000320403605987925	0.000222893060954429	2.72103217269043e-05
0.00073798693242908	0.00057770242329005	0.000315193118848731	0.000302456372508479	0.000371598709784138	9.82549003390958e-05	0.000109172111487883	0.000106029277975354	0.000220494582747498	0.000113638243321479	0.000224216359275494	0.000139607972872385	3.79621205855597e-05
0.000363576213712679	0.000424696054916881	0.000257133405011993	0.00024026135141841	0.000271441568108511	8.2458026631379e-05	8.10520221652477e-05	7.89843685385822e-05	0.00015854768009263	0.000105119510379621	0.000126623108096932	0.00012207427011827	1.2240509469853e-05
0.000778430237366636	0.000736250103382681	0.000480688115126954	0.000519973534033578	0.000498469936316268	0.000141675626499049	0.000163510048796626	0.000164667934827557	0.000290381275328757	0.000379455793565462	0.000458936398974444	0.000384500868414522	3.15937474154334e-05
0.000635431312546522	0.000568108510462327	0.000292283516665288	0.000283599371433298	0.000288975270862625	7.01348110164578e-05	7.71648333471175e-05	7.84054255231167e-05	0.000121660739392937	0.000124472748325201	0.000210569845339509	0.000139690679017452	1.05036804234556e-05
0.00063476966338599	0.000847159043916963	0.000454718385576048	0.00040923000578943	0.000414523199073692	0.000108096931602018	0.000126457695806798	0.00013175088909106	0.00031519311884873	0.000252171036307998	0.000272930278719708	0.000276238524522372	4.87139194442143e-05
0.000608551815399884	0.000789016623935157	0.000317591597055662	0.000301215780332478	0.000362418327681747	8.91572243817708e-05	9.7097014308163e-05	9.65180712926977e-05	0.00014721693821851	0.000142254569514516	0.000213629972706973	0.000148126705814242	1.56314614175839e-05
0.000777768588206103	0.000685220411876602	0.000293193284261022	0.000277230998263172	0.000329418575800182	8.40294433876432e-05	0.000103299975188157	0.000103630799768423	0.000194524853196593	0.000113638243321479	0.000198412042014721	0.000104375155074022	2.6548672566372e-05
0.000731783971549086	0.000757505582664792	0.000376230253907866	0.000359854437184682	0.00037300471425027	8.55181539988417e-05	0.000112728475725747	0.000113224712596146	0.000168555123645687	0.00015011165329584	0.000199321809610455	0.000163096518071292	1.56314614175834e-05
0.000481846001157886	0.000551898106029278	0.000360681498635349	0.000338020014887106	0.000370937060623604	0.000120420147216939	0.000126705814241998	0.000130344884624929	0.000158630386237698	0.000204284178314449	0.00026614837482425	0.00019940451575552	2.66313787114387e-05
0.000770903978165577	0.000621619386320404	0.00054048465801009	0.000534198990985029	0.000485236953105616	0.000119427673476139	0.000150856008601438	0.000158382267802497	0.000298982714415681	0.000275659581506905	0.000344140269622032	0.000281035480936233	6.35183194111325e-05
0.000407245058307832	0.000523695310561575	0.000273922752460508	0.000256885286576793	0.000332726821602845	8.54354478537755e-05	8.46910925481762e-05	8.94053428169718e-05	0.000131833595236126	0.00011214953271028	0.000181622694566207	0.000119179555040939	1.78645273343809e-05
0.000532379455793565	0.000577867835580183	0.000481680588867752	0.000457861219088579	0.00049747746257547	0.000123149450004135	0.00014432222314118	0.000151269539326772	0.000489041435778679	0.000350012405921761	0.000432139607972872	0.0003756513108924	4.75560334132826e-05
0.00045926722355471	0.00072276900173683	0.000432056901827805	0.000411793896286494	0.000422793813580349	0.000111239765114548	0.000120337441071872	0.000124141923744934	0.000375237780167066	0.000276238524522373	0.000368786700851874	0.000254321396079729	5.2766520552476e-05
0.000595318832189232	0.00107956331155405	0.000603010503680424	0.000616243486891076	0.000647423703581176	0.000187991067736333	0.000204118766024315	0.000208336779422711	0.000334877181374576	0.00031544123728393	0.000396575965594244	0.000302952609378877	6.96385741460593e-05
0.000559010834505003	0.000536514763046894	0.000343892151186833	0.000313456289802331	0.000379207675130262	7.38565875444542e-05	8.84128690761723e-05	8.8660987511372e-05	0.000114878835497478	0.000194690265486726	0.000262095773715987	0.000181622694566206	2.82855016127696e-05
0.000706889421884045	0.00100438342568853	0.000288561740137293	0.000334132826068977	0.000284012902158631	4.60673228020836e-05	6.14506657844669e-05	6.12852534943353e-05	0.00015904391696303	0.00012207427011827	0.000174509966090481	0.000141427508063849	1.43908692415844e-05
0.000484575303945083	0.000657265734844099	0.000276238524522373	0.000270283682077578	0.000295095525597552	5.72326523860725e-05	6.56686791828629e-05	6.52551484575306e-05	0.000151269539326772	0.000113555537176412	0.000142419981804648	0.000157555206351832	1.25713340501201e-05
0.000504011248035729	0.000783475312215698	0.000434538086179803	0.000398560913075841	0.000498552642461336	0.000119923910346538	9.33752377801678e-05	9.46985361012324e-05	0.000217103630799768	0.000216028450913904	0.000253659746919196	0.00023711851790588	1.73682904639815e-05
0.000521544950789843	0.000554627408816475	0.000256306343561328	0.000265073194938384	0.000243569597221074	5.32627574228762e-05	5.40071127284759e-05	5.47514680340754e-05	0.000161359689024894	0.000130096766189728	0.000260441650814656	0.000163179224216359	1.05863865685215e-05
0.000797369944586883	0.000595318832189232	0.000515755520635182	0.000455297328591515	0.00053998842113969	0.000179472334794476	0.000174592672235547	0.000175833264411546	0.000426763708543545	0.000224133653130427	0.000317426184765527	0.000262922835166652	3.3330576461831e-05
0.000535770407741295	0.000763046894384253	0.000299313538995948	0.000288479033992226	0.000319907369117526	6.77363328095277e-05	6.16160780746007e-05	6.12025473492677e-05	0.000143660573980647	0.000186502357125135	0.000255231163675462	0.00020279546770325	1.76164088991812e-05
0.000384914399139855	0.000815648002646597	0.000370937060623604	0.000342072615995368	0.000375651310892399	0.000102307501447358	9.72624265982969e-05	9.75105450334958e-05	0.00027458440162104	0.000246464312298404	0.000318584070796459	0.0002499379703912	3.50674055082299e-05
0.000437101976676867	0.000566537093706062	0.00033768919030684	0.000305351087585807	0.000353982300884956	0.000123976511454801	0.000128525349433463	0.000126705814241998	0.000206599950376313	0.000197171449838723	0.000280539244065833	0.000171449838723016	3.51501116532962e-05
0.000246298900008271	0.000608717227690017	0.000229592258704822	0.000238607228517078	0.00026126871226532	5.5247704904475e-05	5.77288892564718e-05	5.88040691423374e-05	9.22173517492352e-05	8.89091059465725e-05	0.000137457613100654	9.78413696137619e-05	1.09999172938553e-05
0.000420891572243817	0.000580266313787115	0.000328839632784716	0.000293854933421553	0.000323959970225788	6.59995037631292e-05	7.39392936895216e-05	7.86535439583165e-05	0.000188735423041932	0.000186667769415268	0.00026614837482425	0.000198412042014722	3.16764535604992e-05
0.000614423951699612	0.00072855843189149	0.000412290133156895	0.00038673393433132	0.000375485898602266	8.7337689190307e-05	0.000100322553965759	9.85030187742956e-05	0.000262343892151187	0.00026805061616078	0.000303283433959144	0.00031568935571913	2.64659664213048e-05
0.000548755272516748	0.000770490447440244	0.000345463567943098	0.000336200479695641	0.000344057563476967	5.40071127284759e-05	6.12852534943349e-05	6.02100736084684e-05	0.000226118600612026	0.000163096518071293	0.000257133405011993	0.000176908444297411	1.23232156149197e-05
0.000738483169299478	0.000712513439748574	0.000430899015796874	0.000378463319824663	0.000486808369861881	0.000115623190803077	0.000121412620957737	0.000116036721528409	0.000204118766024315	0.000176412207427012	0.000278637002729303	0.000236291456455215	1.91051195103795e-05
0.000413944256058225	0.000588785046728971	0.000276900173682905	0.000261351418410388	0.000382929451658258	0.000100736084691092	0.000106442808700687	0.000111074352824415	0.000172690430899016	0.000130593003060127	0.000165660408568357	0.000131833595236127	1.5052518402117e-05
0.000626747167314531	0.000931271193449673	0.000391448184600115	0.000385327929865189	0.000391365478455049	0.000117111901414275	0.000124803572905468	0.000122901331568935	0.000215945744768836	0.000202051112397651	0.000292862459680754	0.000207013481101645	2.96087999338354e-05
0.000704077412951781	0.000714250268794971	0.000296832354643951	0.000310065337854602	0.00030940368869407	6.14506657844675e-05	7.93978992639151e-05	7.54280043007197e-05	0.000191795550409396	0.000120502853362005	0.00020957737159871	0.000168637829790754	1.10826234389214e-05
0.000598709784136962	0.000883549747746257	0.000386403109751055	0.000375403192457199	0.000374328012571333	8.60143908692417e-05	9.67661897278975e-05	9.51947729716317e-05	0.000326689273012985	0.000152427425357704	0.00024704325531387	0.000177735505748077	3.26689273012993e-05
0.000499462410057067	0.00071334050119924	0.000343644032751634	0.000311388636175668	0.00033405011992391	9.61872467124304e-05	0.000100736084691093	0.000105284922669754	0.000262922835166653	0.00014357786783558	0.000278471590439171	0.000193532379455794	1.41427508063844e-05
0.000662972458853693	0.000485319659250681	0.000296501530063683	0.00027822347200397	0.000304275907699943	8.17963774708462e-05	9.2879000909767e-05	9.37060623604333e-05	0.000276073112232239	0.000127036638822265	0.00024704325531387	0.000168058886775288	2.18344222975765e-05
0.000500620296088	0.000653957489041436	0.000240757588288811	0.000256802580431726	0.00029608799933835	6.65784467785967e-05	8.10520221652467e-05	8.16309651807134e-05	0.000218178810685634	0.000134728310313457	0.000151765776197171	0.000137871143825986	1.55487552725172e-05
0.00048804896203788	0.000723513357042428	0.000368621288561741	0.000371019766768671	0.000395087254983046	0.000100405260110827	0.000112811181870813	0.000112563063435613	0.000177156562732612	0.000198660160449922	0.000222396824084029	0.000194690265486725	3.11802166901002e-05
0.000594160946158299	0.000846580100901496	0.000557274005458606	0.000562153668017534	0.000560334132826069	0.000183028699032338	0.00016681829459929	0.000167397237614756	0.000440575634769663	0.000363576213712678	0.000498635348606401	0.000393598544371847	8.46910925481764e-05
0.000689934662145397	0.000638822264494252	0.000470267140848566	0.000450004135307253	0.00052162765693491	0.000147299644363577	0.000153916135968903	0.000153998842113969	0.000367463402530808	0.000286494086510629	0.000302373666363411	0.000270614506657845	3.69696468447601e-05
0.000553883053510875	0.00059730377967083	0.000343644032751633	0.000350177818211893	0.000308824745678604	7.47663551401866e-05	7.154081548259e-05	7.52625920105864e-05	0.00019990075262592	0.000220659995037631	0.000261682242990654	0.000226614837482425	1.47216938218504e-05
0.000777189645190638	0.0011286907617236	0.000505499958646928	0.00051294351170292	0.000466462658175503	9.1390290298569e-05	0.000112314945000413	0.000109172111487883	0.00023711851790588	0.000243321478785874	0.000331568935571913	0.000258952940203458	3.76312960052929e-05
0.000488131668182947	0.000824828384748987	0.000374245306426268	0.000351831941113226	0.000421966752129683	0.000112066826565215	0.000119014142750807	0.000118104375155074	0.00020254734926805	0.000146720701348111	0.000225787776031759	0.000164502522537424	4.50748490612851e-05
0.000804069142337275	0.00122694566206269	0.000497890993300802	0.000491605326275743	0.00048465801009015	0.000124968985195599	0.000130262178479862	0.000135472665619055	0.00025622363741626	0.000219667521296833	0.000279464064179969	0.000201389463237119	3.11802166901009e-05
0.00073534033578695	0.000802663137871144	0.000407824001323298	0.00040104209742784	0.000429493011330742	0.000115623190803076	0.000141262095773716	0.000144818460011579	0.000332726821602845	0.000227193780497892	0.000285336200479695	0.000216359275494169	2.22479530229099e-05
0.000734182449756017	0.000634852369531056	0.000496567694979737	0.000477131750889091	0.000478537755355222	0.000145066578446779	0.000154908609709701	0.000161773219750228	0.000274584401621041	0.000297907534529816	0.000322802084194856	0.000342486146720701	4.16011909684891e-05
0.000701678934744852	0.000664461169464892	0.000325448680836987	0.000297245885369283	0.000330328343395914	6.96385741460589e-05	7.63377718964514e-05	7.69994210569844e-05	0.000250765031841865	0.000224712596145893	0.000242742535770408	0.000217186336944834	2.54734926805063e-05
0.000547101149615416	0.00104466131833595	0.000557191299313539	0.000533371929534364	0.000597634604251096	0.000172690430899015	0.000167976180630221	0.000162765693491025	0.000267967910015714	0.000323629145645522	0.000350922173517493	0.000358200314283351	5.76461831114056e-05
0.000608551815399884	0.000708543544785378	0.000339756843933505	0.000314945000413531	0.000386816640476388	9.60218344222974e-05	0.000106608220990819	0.00010561574725002	0.000181043751550741	0.000214457034157638	0.000241667355884542	0.000184269291208336	2.58870234058392e-05
0.000832933586965512	0.00092101563146142	0.000640641799685717	0.00067463402530808	0.000567364155156727	0.000179058804069143	0.000176908444297412	0.000177735505748077	0.000418989330907287	0.000444462823587792	0.000547514680340749	0.000406169878421967	6.95558680009926e-05
0.000508311967579191	0.000418741212472087	0.000204532296749649	0.000196923331403523	0.00021247208667604	3.90373004714248e-05	5.0616160780747e-05	5.06988669258123e-05	0.000119758498056406	8.68414523199068e-05	0.000114796129352411	9.83376064841614e-05	8.68414523199034e-06
0.000564469440079398	0.000691092548176329	0.000293193284261021	0.000267554379290382	0.000304524026135142	5.50822926143416e-05	5.78943015466047e-05	5.49995864692744e-05	0.00014746505665371	0.000171946075593417	0.000276321230667439	0.000196261682242991	1.19923910346538e-05
0.000550326689273014	0.00084748986849723	0.000398809031511042	0.000416094615829956	0.000415515672814491	0.000107352576296418	0.000112314945000413	0.000113638243321479	0.000210321726904309	0.000257877760317592	0.00041940286163262	0.000281614423951701	3.82102390207596e-05
0.000510296915060789	0.000584070796460177	0.000345132743362832	0.000323050202630055	0.000386568522041188	8.94053428169711e-05	8.11347283103136e-05	8.27888512116453e-05	0.000153089074518236	0.000161607807460095	0.000222562236374162	0.000176329501281946	1.24886279050532e-05
0.00061781490364734	0.000703250351501116	0.000289719626168224	0.000291787279794889	0.00032462161938632	8.06384914399145e-05	8.9818873542304e-05	9.4202299230833e-05	0.000143991398560914	0.000107435282441485	0.000151848482342238	0.00010875858076255	1.40600446613178e-05
0.000625258456703333	0.000517905880406914	0.000400628566702507	0.000353403357869489	0.000425605822512612	0.000148705648829708	0.000158134149367298	0.000156562732611034	0.000133735836572657	0.00014746505665371	0.000194607559341659	0.000177404681167811	1.9435944090646e-05
0.000577288892564718	0.000744686130179472	0.000464146886113639	0.000417169795715821	0.000441981639235795	0.000122818625423869	0.000137623025390786	0.000137044082375321	0.000220081052022166	0.000201720287817385	0.000265321313373584	0.000227772723513357	4.05260110826236e-05
0.000442560582251261	0.000629890000827063	0.000405094698536101	0.000365147630468944	0.000384418162269457	9.2465470184435e-05	9.65180712926968e-05	9.96609048052266e-05	0.000236704987180548	0.000266065668679182	0.000370854354478538	0.000265982962534116	1.72855843189152e-05
0.000589694814324705	0.000682160284509139	0.000532875692663964	0.000463485236953106	0.000541890662476222	0.000197088743693657	0.000162848399636093	0.000162269456620627	0.000452319907369117	0.000347779340004961	0.000440741047059796	0.000397320320899842	4.69770903978161e-05
0.000588867752874039	0.000770655859730378	0.000303614258539409	0.000292366222810355	0.000363410801422546	0.000115209660077744	0.000105119510379621	0.000108427756182284	0.000168307005210486	0.000152344719212637	0.000227441898933091	0.000182945992887272	2.9360681498635e-05
0.000708460838640311	0.000719047225208833	0.000439583161028864	0.000420808866098751	0.000453725911835249	0.000125134397485734	0.000123728393019602	0.000122405094698536	0.000295260937887685	0.000378711438259863	0.000407079646017699	0.000396493259449177	4.73079149780831e-05
0.000598544371846829	0.000544206434538086	0.000418244975601687	0.000375651310892399	0.000427259945413944	0.000111984120420147	9.86684310644278e-05	0.000101480439996691	0.000190554958233397	0.000210983376064841	0.000314200645107932	0.000234802745844016	3.35786948970308e-05
0.000480109172111488	0.00058638656852204	0.00036936564386734	0.000346125217103631	0.000415846497394756	0.000137457613100654	0.000124720866760401	0.000127036638822265	0.000293772227276487	0.000274749813911174	0.000308824745678604	0.000302869903233811	1.61276982879829e-05
0.000638243321478786	0.000539823008849558	0.000156314614175833	0.000146968819783311	0.000201306757092052	3.75485898602259e-05	4.80522702836822e-05	4.92928624596807e-05	9.37060623604332e-05	6.41799685716647e-05	0.000117277313704408	7.77437763625839e-05	9.5939128277228e-06
0.000656686791828632	0.00074328012571334	0.0003125465222066	0.000315275824993798	0.000319824662972459	6.44280870068643e-05	7.7082127202051e-05	7.81573070879169e-05	0.000120254734926804	0.000163510048796626	0.000209990902324043	0.000196592506823257	1.42254569514516e-05
0.000629476470101729	0.00078463319824663	0.000303200727814077	0.0002803738317757	0.000301960135638078	6.81498635348603e-05	7.70821272020502e-05	7.9480605408982e-05	0.000170374658837151	0.000162848399636092	0.000213381854271773	0.000138698205276652	8.76685137705768e-06
0.000566288975270862	0.000801918782565544	0.000498635348606402	0.00047911669837069	0.00049119179555041	0.000154081548259035	0.000189231659912331	0.00019072037052353	0.000321065255148458	0.000281531717806634	0.000394177487387313	0.000282193366967165	4.92101563146136e-05
0.000628649408651064	0.000653957489041435	0.000329997518815648	0.00034132826068977	0.000328343395914317	8.99015796873705e-05	9.5856422132164e-05	9.6766189727897e-05	0.000165412290133157	0.000154246960549169	0.000243238772640808	0.000157389794061698	1.40600446613184e-05
0.000515011165329583	0.00042907948060541	0.000354313125465223	0.000316681829459929	0.000342155322140435	9.32925316351009e-05	0.000106939045571086	0.000106029277975354	0.000218178810685634	0.000244313952526673	0.000261268712265321	0.000243900421801339	3.20899842858324e-05
0.000556612356298073	0.000646679348275577	0.000253659746919196	0.000246960549168803	0.000263832602762386	6.93077495657926e-05	8.46083864031099e-05	8.50219171284428e-05	0.000247208667604003	0.000117608138284675	0.000190472252088331	0.000136217020924655	1.16615664543872e-05
0.00051633446365065	0.000667107766107022	0.000421553221404351	0.000399884211396907	0.000424530642626747	0.000113555537176412	0.000110412703663881	0.000105946571830287	0.000237201224050947	0.000251592093292532	0.000330659167976181	0.00026275742287652	4.51575552063521e-05
0.000631213299148127	0.00070052104871392	0.000407493176743032	0.000381854271772393	0.00039765114548011	0.000114548010917211	0.00013390124886279	0.000134066661152924	0.000210156314614176	0.000189397072202464	0.000320486312132991	0.000188735423041932	2.62178479861056e-05
0.000617814903647341	0.00088082044495906	0.000502439831279464	0.000493424861467206	0.000516086345215449	0.000146886113638243	0.000140765858903317	0.000138532792986518	0.000275411463071706	0.000301381192622612	0.000309486394839137	0.000313952526672732	5.59093540650068e-05
0.000565875444545529	0.000643950045488379	0.000346125217103631	0.000324787031676454	0.000368455876271607	8.85782813663052e-05	8.98188735423043e-05	8.39467372425768e-05	0.00018104375155074	0.000155901083450501	0.000262509304441321	0.000188735423041932	4.12703663882224e-05
0.00075973864858159	0.000902654867256637	0.000574394177487387	0.000545529732859151	0.000599288727152428	0.000179058804069142	0.000162269456620628	0.000164667934827557	0.000288065503266893	0.000301960135638078	0.000429741129765943	0.000329501281945248	9.0315110412704e-05
0.000423041932015549	0.000447522950955255	0.000263419072037053	0.000266892730129849	0.000255561988255727	5.44206434538083e-05	7.00521048713922e-05	7.03829294516588e-05	0.00019435944090646	0.000116202133818543	0.000167231825324622	0.000120916384087338	2.48118435199735e-05
0.000566206269125796	0.0009383839219254	0.000416508146555289	0.000403688694069969	0.000430816309651807	9.69316020180293e-05	0.000109833760648417	0.000113472831031345	0.000229840377140022	0.000223554710114962	0.000318666776941527	0.000213381854271772	3.4157637912497e-05
0.000640641799685718	0.000865519808121744	0.000413778843768092	0.000368125051691341	0.00047498139111736	0.000129517823174262	0.000135720784054255	0.000136713257795054	0.000218840459846167	0.000246712430733603	0.000376561078488132	0.000261268712265322	1.91878256554467e-05
0.000562567198742867	0.000647010172855843	0.000295674468613018	0.000290215863038624	0.000339260607063105	7.20370523529897e-05	5.85559507071383e-05	5.8886775287404e-05	0.000135803490199322	0.000132495244396659	0.000164502522537425	0.000139690679017451	1.88570010751803e-05
0.000508725498304523	0.00060598792490282	0.000260441650814656	0.000248283847489868	0.000286659498800761	6.47589115871303e-05	7.4435530559922e-05	7.31949383839217e-05	0.000112232238855347	0.00014093127119345	0.000213712678852039	0.000127780994127864	1.62104044330493e-05
0.00051319163013812	0.000589694814324705	0.000453560499545116	0.00043511702919527	0.000433214787858738	0.00016317922421636	0.000162600281200893	0.00016243486891076	0.000316847241750062	0.000283764783723432	0.000299313538995948	0.000305681912166074	5.49168803242079e-05
0.000474733272682161	0.000556943180878338	0.000385079811429989	0.000361260441650815	0.000368703994706806	7.79918947977828e-05	0.000107931519311885	0.00010660822099082	0.000273261103299976	0.000194938383921925	0.000334380944504177	0.000203539823008849	3.45711686378308e-05
0.000600363907038294	0.000458936398974444	0.000288230915557026	0.000282524191547432	0.000332644115457778	7.881895624845e-05	7.68340087668509e-05	7.52625920105861e-05	0.00013175088909106	0.000111074352824415	0.000153585311388637	0.000111818708130015	1.48043999669174e-05
0.000617897609792407	0.000493259449177073	0.000448019187825656	0.000460755934165909	0.000435778678355801	0.000110164585228682	0.000126871226532131	0.000129269704739063	0.000272847572574642	0.000297990240674882	0.000369696468447605	0.000276403936812505	3.35786948970312e-05
0.000616822429906542	0.000749317674303201	0.000382433214787859	0.000356132660656687	0.000407741295178232	0.000100239847820694	0.0001257133405012	0.000123811099164669	0.000199239103465387	0.000186502357125135	0.000159374741543297	0.000213299148126707	3.72177652799607e-05
0.000504507484906129	0.000677611446530478	0.000204615002894715	0.000210983376064841	0.000250847737986933	4.1187660243156e-05	4.93755686047467e-05	5.26838144074108e-05	8.81647506409723e-05	6.69092713588618e-05	9.22173517492355e-05	8.0142254569514e-05	4.05260110826178e-06
0.000520221652468779	0.00085038458357456	0.00048490612852535	0.000491026383260276	0.000542386899346621	0.000142833512529981	0.000137705731535853	0.000131750889091059	0.000259780001654122	0.000242742535770408	0.000312463816061533	0.000281283599371433	2.9360681498636e-05
0.000622859978496401	0.000722107352576296	0.000255065751385328	0.000250351501116533	0.000250599619551733	6.67438590687287e-05	7.5676122735919e-05	7.55934165908528e-05	0.000137292200810521	0.000140104209742784	0.000239351583822678	0.000135638077909189	8.60143908692389e-06
0.000568852865767926	0.00062749152262013	0.000202795467703251	0.000208502191712845	0.000245471838557605	4.93755686047473e-05	6.49243238772634e-05	6.3683731701266e-05	9.27962947647007e-05	7.0631047886858e-05	0.000116615664543876	6.8894218840459e-05	1.81953519146494e-06
0.000514514928459184	0.00059945413944256	0.000317426184765528	0.000291787279794888	0.000355636423786287	7.77437763625836e-05	8.94880489620381e-05	8.725498304524e-05	0.000202878173848317	0.000164088991812091	0.000221238938053098	0.000169299478951285	2.15863038623763e-05
0.000505996195517327	0.000503763129600529	0.000387064758911586	0.000370440823753205	0.000411297659416096	0.00011917955504094	0.000122487800843603	0.000123976511454801	0.000358283020428418	0.000257795054172526	0.000326441154577785	0.000230750144735754	2.13381854271775e-05
0.000490612852534943	0.000445868828053925	0.00020039698949632	0.000208005954842444	0.000239103465387478	4.35861384500872e-05	3.87064758911584e-05	4.34207261599536e-05	0.000139277148292118	5.16086345215444e-05	9.37060623604338e-05	5.48341741791414e-05	1.60449921429163e-05
0.000538251592093292	0.000831196757919113	0.000264576958067984	0.000265238607228517	0.000274832520056241	3.15110412703663e-05	4.99545116202136e-05	5.02026300554133e-05	0.000144487635431312	0.000138367380696386	0.000214291621867504	0.000173269373914482	1.28194524853192e-05
0.000347200396989497	0.000466214539740303	0.000430816309651807	0.000426102059383012	0.000394591018112645	9.4533123811099e-05	0.000116781076834009	0.000119841204201473	0.000239434289967744	0.000250930444131998	0.000302042841783144	0.00027822347200397	2.44810189397073e-05
0.000506244313952527	0.000466793482755769	0.000528161442395171	0.000535108758580763	0.000437101976676867	0.000123811099164668	0.000141427508063849	0.000145480109172112	0.000432553138698206	0.00044404929286246	0.000582995616574311	0.000470680671573898	6.12852534943338e-05
0.000507733024563725	0.000573153585311388	0.000253659746919196	0.000245471838557605	0.000245306426267472	4.96236870399479e-05	5.96311305930037e-05	6.02100736084687e-05	0.00011942767347614	0.000153006368373171	0.000204780415184848	0.00016317922421636	1.21578033247868e-05
0.000526590025638905	0.000754858986022662	0.000255644694400793	0.000244810189397072	0.000324704325531387	6.98039864361924e-05	7.71648333471171e-05	7.5014473575387e-05	0.000170209246547019	8.2540732776445e-05	0.000138450086841452	0.000115954015383343	9.51120668265635e-06
0.00063137871143826	0.000600529319328426	0.000317178066330328	0.00028401290215863	0.000320651724423125	7.37738813993875e-05	8.42775618228434e-05	8.35332065172439e-05	0.000227028368207758	0.000187081300140601	0.000222065999503764	0.000171036307997684	2.34885451989087e-05
0.00051269539326772	0.000828550161276982	0.000515093871474651	0.000454056736415516	0.000521544950789844	0.000149284591845174	0.000173186667769416	0.000170705483417418	0.000286742204945828	0.000264411545777852	0.000396575965594244	0.000285997849640228	5.84732445620714e-05
0.000453808617980316	0.000389628649408651	0.000277561822843437	0.000251343974857332	0.000285915143495161	7.46009428500536e-05	0.00010272103217269	0.00010586386568522	0.000188156480026467	0.000193532379455794	0.000241088412869076	0.000232652386072285	1.41427508063839e-05
0.000600281200893226	0.000520552477049045	0.000410718716400629	0.000350508642792159	0.000413034488462493	0.000116284839963609	0.000123397568439335	0.000125878752791333	0.000205690182780581	0.000225787776031759	0.000349433462906294	0.000242825241915474	3.00223306591678e-05
0.00043412455545447	0.00045174096435365	0.000318997601521793	0.00028740385410636	0.000353734182449756	0.000111984120420147	0.000117608138284675	0.00011893143660574	0.000187081300140601	0.000217599867670168	0.000281200893226366	0.000227855429658424	3.29170457364981e-05
0.000610702175171615	0.000511454801091721	0.000307832271937805	0.000278967827309569	0.000312132991481268	5.48341741791412e-05	6.12025473492677e-05	6.12852534943352e-05	0.000175006202960881	0.000171532544868084	0.000230336614010421	0.000169630303531552	2.70449094367714e-05
0.000457034157637912	0.000552063518319411	0.000243404184930941	0.000238359110081878	0.000293275990406087	5.91348937226031e-05	6.57513853279292e-05	6.6743859068729e-05	0.000107600694731618	0.000167231825324622	0.000206599950376313	0.000184434703498471	1.40600446613189e-05
0.00069423538168886	0.000575634769663386	0.000395169961128112	0.00038168885948226	0.000386651228186254	0.000126540401951865	0.000134893722603589	0.000139359854437185	0.000403275163344636	0.000214208915722438	0.000319245719956992	0.00022917872797949	4.1022247953023e-05
0.000663799520304359	0.000649491357207841	0.000393102307501447	0.000352576296418824	0.000404929286245969	9.46158299561655e-05	0.000103299975188157	0.000103382681333223	0.000188983541477131	0.000236953105615747	0.00022479530229096	0.000238110991646679	1.96013563807789e-05
0.000409808948804897	0.000596476718220163	0.000415681085104624	0.000374079894136134	0.000466462658175502	0.00010296915060789	0.000109585642213217	0.000111074352824415	0.000228020841948557	0.000190637664378463	0.000345711686378298	0.000184103878918204	1.53006368373167e-05
0.000618393846662807	0.000717475808452567	0.000481018939707221	0.000426929120833678	0.000511123976511454	0.000114134480191879	0.0001252171036308	0.000126457695806799	0.000191795550409395	0.000209908196178975	0.000267388967000247	0.000221073525762964	2.73757340170382e-05
0.000472996443635762	0.000569349102638326	0.00028450913902903	0.000228847903399223	0.000320651724423124	8.65933338847071e-05	8.436026796791e-05	8.46910925481766e-05	0.000114051774046812	0.000101232321561492	0.000172525018608882	0.000115954015383343	2.2330659167977e-05
0.0007804978909933	0.000863700272930278	0.000479447522950955	0.000512529980977586	0.000444710942022992	0.000143991398560913	0.000149698122570506	0.000148788354974775	0.000319990075262592	0.000267306260855181	0.000431395252667274	0.000308411214953271	4.73906211231495e-05
0.000446282358779257	0.000496154164254404	0.000202381936977917	0.000214291621867506	0.000253411628483996	4.44959060458191e-05	5.68191216607389e-05	5.53304110495404e-05	0.000100901496981225	8.0390373004714e-05	0.000152096600777437	7.57588288809861e-05	1.17442725994547e-05
0.000502605243569597	0.000556860474733272	0.00045901910511951	0.000431229840377139	0.000505086427921595	0.00016557770242329	0.000165991233148623	0.000159209329253164	0.000406417996857166	0.000426929120833677	0.000461334877181375	0.000413282606897693	3.43230502026306e-05
0.000497560168720535	0.000467124307336035	0.000393102307501447	0.000358200314283351	0.000391034653874782	0.000124141923744935	0.00011868331817054	0.000119923910346538	0.000230253907865355	0.000187577537011	0.000249855264246134	0.000223472003969895	2.53907865354404e-05
0.000502357125134397	0.000551649987594078	0.000279298651889835	0.000293193284261021	0.000286824911090893	5.72326523860728e-05	7.443553055992e-05	7.45182367049869e-05	0.000183773054337938	0.000165991233148623	0.000286824911090894	0.000200314283351253	1.46389876767847e-05
0.000624017864527334	0.000604416508146556	0.000366140104209743	0.000299313538995948	0.000397981970060375	0.000121164502522538	0.000117938962864941	0.000121908857828137	0.000219502109006699	0.000188404598461666	0.00032147878587379	0.000207261599536846	2.19171284426435e-05
0.000662476221983294	0.00055644694400794	0.00036283185840708	0.000340004962368705	0.000411711190141427	0.000132164419816392	0.000129600529319328	0.000131420064510794	0.000195186502357126	0.000143991398560913	0.000318501364651394	0.000193366967165661	1.08345050037218e-05
0.000571582168555124	0.000523033661401042	0.000314035232817798	0.000282937722272765	0.000341245554544703	9.8503018774295e-05	0.000108593168472418	0.000108758580762551	0.000153998842113969	0.000163758167231825	0.00018493094036887	0.00018468282193367	3.69696468447607e-05
0.00047183855760483	0.000655280787362502	0.000266644611694649	0.000242825241915474	0.000303283433959143	6.45934992969974e-05	7.68340087668514e-05	7.53452981556522e-05	0.000139525266727317	9.60218344222973e-05	0.000139773385162518	0.000126953932677199	1.1909684889587e-05
0.000611446530477215	0.000706641303448846	0.000538251592093292	0.000539244065834091	0.000516086345215449	0.000147795881233975	0.000157886030932099	0.000162848399636093	0.000357042428252419	0.000410139773385162	0.000639153089074519	0.000422214870564883	7.49317674303206e-05
0.000440079397899264	0.000683318170540072	0.000345298155652965	0.00030601273674634	0.000330245637250847	8.15482590356459e-05	0.000100405260110827	0.000100487966255893	0.000244065834091473	0.000228765197254157	0.000282110660822099	0.000239516996112812	2.10900669919765e-05
0.000589612108179637	0.000621123149450004	0.000451079315193118	0.000410139773385162	0.000369034819287073	6.78190389545942e-05	8.64279215945745e-05	8.6676040029774e-05	0.000246298900008271	0.000222727648664295	0.000341162848399637	0.000226284012902159	3.7383177570093e-05
0.000451079315193119	0.000543131254652221	0.000319659250682326	0.000326110329997519	0.000336779422711107	9.16384087337696e-05	9.51947729716314e-05	9.44504176660329e-05	0.000223885534695228	0.000171697957158217	0.000278058059713837	0.000194524853196593	1.52179306922503e-05
0.000394177487387313	0.000625920105863865	0.000321644198163924	0.000331899760152181	0.000317260772475395	8.56835662889748e-05	9.0315110412704e-05	9.35406500703003e-05	0.00017765279960301	0.000227028368207758	0.000338847076337772	0.000252667273178397	1.55487552725163e-05
0.000645934992969978	0.000551815399884211	0.000210156314614176	0.000242163592754942	0.00025233644859813	3.97816557770242e-05	5.16913406666115e-05	5.36762881482099e-05	8.75858076255059e-05	0.000101066909271358	0.000145480109172111	0.000122239682408403	6.86461004052574e-06
0.000615747250020676	0.000722190058721362	0.000341659085270035	0.000328426102059382	0.000336779422711107	8.0803903730047e-05	9.96609048052266e-05	0.000101315027706558	0.000254900339095194	0.000307501447357539	0.000350922173517492	0.000268712265321314	3.76312960052929e-05
0.000490282027954676	0.000579687370771648	0.000329005045074848	0.000280291125630634	0.000375734017037467	6.16160780746015e-05	6.54205607476635e-05	6.69092713588623e-05	0.000149615416425441	0.000185096352659003	0.00023182532462162	0.000192539905714995	1.03382681333222e-05
0.000515755520635183	0.00051658258208585	0.000317922421635928	0.000309899925564469	0.000335125299809776	9.00669919775035e-05	0.000104705979654288	0.000103961624348689	0.000194442147051526	0.000220329170457365	0.000328177983624183	0.000197336862128857	2.88644446282364e-05
0.000567860392027128	0.000689603837565132	0.000307914978082871	0.00030336614010421	0.000291456455214622	6.47589115871297e-05	7.99768422793814e-05	7.93978992639159e-05	0.000163096518071294	0.000212968323546439	0.00031783971549086	0.00023687039947068	1.75337027541148e-05
0.000488876023488546	0.000578694897030849	0.000360846910925482	0.0003447192126375	0.000389794061698784	7.93151931188484e-05	7.44355305599206e-05	7.61723596063187e-05	0.00022868249110909	0.000238689934662145	0.000267306260855181	0.000259366470928789	2.98569183690354e-05
0.000406252584567034	0.000602266148374824	0.000241501943594409	0.000226614837482425	0.0002823587792573	5.6405590935407e-05	6.34356132660655e-05	6.4179968571664e-05	0.000135141841038789	0.000195930857662724	0.000195517326937392	0.000184351997353404	1.18269787445207e-05
0.000590521875775371	0.000636423786287321	0.00034662145397403	0.000325944917707386	0.000346952278554298	8.50219171284426e-05	8.6924158464974e-05	9.01496981225707e-05	0.000220163758167232	0.000166652882309155	0.000241419237449342	0.000214374328012572	2.30750144735751e-05
0.00049334215532214	0.000572905466876189	0.000335621536680175	0.000304937556860475	0.000370275411463072	9.29617070548337e-05	0.000101315027706558	9.95781986601602e-05	0.000246712430733603	0.000133735836572657	0.000178314448763542	0.00014407410470598	1.26540401951859e-05
0.000599619551732694	0.000638987676784384	0.000401786452733438	0.000355967248366554	0.00042105698453395	0.000120916384087338	0.000127780994127864	0.00012761558183773	0.0001870813001406	0.000205524770490447	0.000274915226201307	0.000188652716896866	5.00372177652797e-05
0.00051484575303945	0.00053494334629063	0.000407575882888099	0.00037226035894467	0.000384914399139857	0.000106277396410553	0.00011529236622281	0.000119179555040939	0.000296749648498884	0.000269373914481845	0.000316847241750062	0.000272351335704243	2.52253742453066e-05
0.000736746340253081	0.000567777685882061	0.000377636258373997	0.00033140352328178	0.000382846745513192	0.000101397733851625	0.000109585642213216	0.000114796129352411	0.000138367380696386	0.000131502770655859	0.000244810189397073	0.000149615416425439	2.6548672566372e-05
0.000303862376974609	0.00034058390538417	0.000133570424282524	0.000111405177404681	0.000157637912496898	3.97816557770237e-05	4.26763708543539e-05	4.28417831444874e-05	6.17814903647337e-05	5.07815730708797e-05	0.000127036638822265	7.95633115540483e-05	2.56389049706429e-06
0.000486891076006947	0.000458688280539245	0.00032536597469192	0.000293275990406087	0.000336035067405509	9.64353651476306e-05	0.000107848813166818	9.8999255644694e-05	0.00012207427011827	0.000153750723678769	0.00026325365974692	0.000148953767264907	1.96013563807786e-05
0.000410884128690761	0.000537755355222893	0.000342320734430569	0.000338020014887106	0.000354478537755355	9.46985361012321e-05	0.000109420229923084	0.00010272103217269	0.000354230419320156	0.000234141096683484	0.000233892978248284	0.000294351170291953	1.97667686709121e-05
0.000545860557439418	0.000413448019187826	0.00042593664709288	0.000406666115292366	0.000410387891820362	0.000123314862294269	0.000126044165081466	0.000126623108096932	0.000224464477710694	0.000232900504507484	0.000331651641716979	0.00023182532462162	4.71425026879501e-05
0.000641799685716648	0.000594988007608965	0.000393102307501448	0.000351335704242826	0.000420147216938218	0.000117690844429741	0.00011868331817054	0.000121991563973202	0.000200727814076586	0.000217186336944835	0.000342320734430569	0.000217765279960301	3.09320982548995e-05
0.000609709701430816	0.000555040939541808	0.000497642874865602	0.00051658258208585	0.000461004052601109	0.000138532792986519	0.000151269539326772	0.000160119096848897	0.000517326937391447	0.000482755768753619	0.000480357290546688	0.000490530146389877	6.24431395252666e-05
0.000415102142089157	0.000655528905797701	0.000265486725663717	0.000263832602762386	0.000326027623852453	4.04433049375566e-05	6.70746836489944e-05	6.99693987263257e-05	0.000165908527003557	7.92324869737827e-05	0.000157803324787032	0.000101728558431892	1.27367463402533e-05
0.000579852783061782	0.00106277396410553	0.000535356877015962	0.000511537507236788	0.000510462327350922	0.000137374906955586	0.00013150277065586	0.000135307253328922	0.000294433876437019	0.000341741791415103	0.000450252253742454	0.000360681498635348	5.21875775370108e-05
0.000279960301050368	0.000653709370606236	0.000332065172442313	0.000319659250682326	0.000333719295343644	8.8164750640972e-05	7.77437763625842e-05	7.53452981556528e-05	0.000124720866760401	0.000132081713671326	0.000239847820693078	0.000149367297990241	3.14283351252993e-05
0.000551732693739145	0.000733851625175751	0.000690927135886197	0.000668431064428086	0.000606897692498553	0.000240757588288809	0.000263667190472252	0.000261599536845588	0.000412869076172359	0.000409643536514763	0.00059052187577537	0.000392688776776114	7.85708378132497e-05
0.000591514349516168	0.000843685385824167	0.000448267306260856	0.000405260110826234	0.0004684476056571	0.000123480274584402	0.000138450086841452	0.00013390124886279	0.000256471755851459	0.000286411380365561	0.000286328674220495	0.000302125547928211	2.91952692085025e-05
0.000414688611363824	0.000566537093706062	0.00029947895128608	0.000269208502191712	0.000294764701017286	6.0458192043668e-05	6.22777272351339e-05	6.52551484575308e-05	0.000144983872301712	0.000151104127036639	0.000233562153668018	0.000167810768340088	1.62104044330495e-05
0.000639483913654785	0.000937474154329667	0.000384997105284922	0.00034612521710363	0.000388139938797452	7.99768422793817e-05	8.83301629311064e-05	8.72549830452411e-05	0.000388636175667852	0.00016657017616409	0.000307666859647671	0.000162352162765694	2.00148871061116e-05
0.000707881895624845	0.000544785377553551	0.000441485402365396	0.000401703746588371	0.000441071871640063	0.000125051691340667	0.00013414936729799	0.000133322305847324	0.000247953022909603	0.000267306260855181	0.000270945331238111	0.000251178562567198	3.78794144404931e-05
0.000355140186915889	0.000560747663551402	0.000285253494334629	0.000270118269787445	0.000271441568108511	7.9563311554049e-05	7.46009428500542e-05	7.26159953684561e-05	0.000117608138284675	0.000151683070052105	0.000198990985030188	0.000123645686874535	3.17591597055658e-05
0.000457861219088578	0.000518650235712514	0.000419320155487552	0.000390951947729716	0.000405921759986767	8.65106277396413e-05	0.000101728558431891	0.000103961624348689	0.000388388057232653	0.000328591514349516	0.000380696385741461	0.000385245223720121	1.85261764949137e-05
0.000484327185509883	0.000429741129765941	0.000226780249772558	0.000201389463237119	0.000251840211727731	4.97890993300815e-05	6.33529071209985e-05	6.41799685716653e-05	0.000166073939293689	0.000170209246547019	0.000211893143660574	0.000178727979488877	5.37589942932759e-06
0.000533537341824497	0.000686378297907534	0.000477793400049624	0.00049143991398561	0.000491605326275742	0.000138367380696386	0.000144735753866512	0.000147547762798776	0.000288727152427425	0.000225374245306426	0.000312463816061533	0.000274832520056241	5.66537093706057e-05
0.000601356380779093	0.000766355140186916	0.000375403192457199	0.00033380200148871	0.000437846331982466	0.000113224712596145	0.000108427756182284	0.000113555537176412	0.000133818542717724	0.000113224712596146	0.000194690265486726	0.000131999007526259	1.57968737077169e-05
0.000535687701596229	0.000497063931850136	0.000421884045984617	0.000378463319824663	0.000458853692829377	0.000129435117029196	0.00013100653378546	0.000134480191878257	0.000214043503432305	0.000181870813001406	0.000234885451989083	0.000224629890000828	3.68042345546269e-05
0.000594243652303366	0.000800430071954346	0.00029947895128608	0.000283847489868498	0.000301960135638077	6.45934992969979e-05	7.4600942850054e-05	7.6420478041519e-05	0.000187908361591267	0.000176825738152345	0.000228599784964023	0.000208336779422711	1.79472334794476e-05
0.000517905880406914	0.000564552146224464	0.000202464643122984	0.00020883301629311	0.000226614837482425	5.2270283682078e-05	6.16987842196672e-05	6.16987842196676e-05	0.000132412538251592	8.6758746174841e-05	0.000165494996278223	9.56910098420314e-05	5.87213629972694e-06
0.000560913075841536	0.000632205772888926	0.000332147878587379	0.000317757009345795	0.000306674385906873	6.90596311305927e-05	8.04730791497815e-05	8.22099081961796e-05	0.000169961128111819	0.000132743362831859	0.000237035811760814	0.000134066661152923	1.86915887850469e-05
0.000422876519725416	0.000523199073691176	0.000394591018112646	0.000380282855016128	0.000395831610288645	0.000126540401951865	0.000129765941609461	0.000134066661152923	0.000241501943594409	0.00017814903647341	0.000238855346952279	0.000180712926970474	2.67140848565041e-05
0.000671573897940617	0.00090257216111157	0.000351666528823092	0.000349681581341494	0.000386568522041188	5.88040691423377e-05	6.14506657844677e-05	6.0871722769001e-05	0.000112149532710281	0.000134893722603589	0.000144239516996112	0.000146059052187578	5.95484244479338e-06
0.000450996609048052	0.000637581672318253	0.000197750392854189	0.000202630055413117	0.000218592341410967	3.16764535604999e-05	4.30071954346201e-05	4.39996691754195e-05	7.65858903316519e-05	8.1796377470846e-05	9.83376064841623e-05	8.31196757919116e-05	6.86461004052585e-06
0.000513853279298652	0.000467537838061368	0.000299148126705815	0.00027797535356877	0.000311305930030602	9.3375237780167e-05	7.7909188652717e-05	8.16309651807134e-05	0.000104209742783889	6.95558680009925e-05	0.000156976263336366	8.95707551071047e-05	1.67893474485158e-05
0.000774873873128773	0.000660491274501694	0.00048366553634935	0.000434041849309403	0.000479943759821355	0.00013439748573319	0.000141096683483583	0.000143991398560913	0.000449756016872054	0.000337937308742039	0.000363245389132412	0.000375155074022	5.54131171946076e-05
0.00079720453229675	0.000641055330411049	0.000486229426846414	0.000449921429162186	0.000500703002233066	0.000130675709205194	0.000141510214208916	0.000139690679017451	0.000351831941113226	0.000243073360350674	0.000273261103299975	0.00021172773137044	5.01199239103473e-05
0.000481597882722686	0.000704573649822181	0.000573484409891655	0.000602514266810024	0.000510462327350922	0.000133322305847325	0.000141592920353983	0.000143329749400382	0.000526176494913572	0.000358365726573485	0.000508394673724257	0.000376561078488132	5.69845339508723e-05
0.000597551898106029	0.000713588619634439	0.000554875527251675	0.000576875361839383	0.000545529732859152	0.000141013977338516	0.000136217020924655	0.000135803490199323	0.000278306178149036	0.000393185013646514	0.0005320486312133	0.000382681333223059	3.50674055082296e-05
0.000482507650318419	0.000565544619965264	0.000372260358944669	0.000338929782482839	0.000388305351087586	9.83376064841613e-05	0.000107848813166818	0.000109833760648416	0.000159870978413697	0.000128359937143329	0.000236787693325615	0.000158134149367298	2.9443387643702e-05
0.000600033082458026	0.000560168720535937	0.000407824001323298	0.000400793978992639	0.00040294433876437	0.00011554048465801	0.000116367546108676	0.000119923910346538	0.000198990985030188	0.000228020841948556	0.000294020345711687	0.000276155818377306	3.33305764618311e-05
0.000629559176246795	0.00067049871805475	0.000399636092961708	0.00038144074104706	0.000414026962203292	0.000123893805309734	0.000132908775121991	0.000138119262261186	0.000323794557935655	0.000262840129021586	0.000327433628318584	0.000286411380365561	3.91200066164914e-05
0.000567694979736995	0.000672152840956083	0.00030576461831114	0.00036233562153668	0.000277479116698371	4.84658010090158e-05	5.96311305930028e-05	6.10371350591347e-05	0.000163261930361426	0.00022504342072616	0.000260689769249855	0.000224629890000827	1.95186502357124e-05
0.000530725332892234	0.000866512281862542	0.000370771648333471	0.000320403605987924	0.000386237697460922	9.15557025887022e-05	0.000109172111487883	0.000104209742783889	0.000136382433214789	0.000170540071127285	0.00023711851790588	0.000183276817467537	2.39847820693071e-05
0.000413778843768093	0.000606649574063353	0.000308245802663138	0.000309899925564469	0.000327020097593251	8.69241584649738e-05	0.000104127036638822	0.000103382681333223	0.000253494334629064	0.00021611115705897	0.000244892895542139	0.000232900504507486	1.3563807790919e-05
0.000328426102059383	0.000507484906128525	0.000355967248366553	0.000334629062939377	0.000349185344471094	0.000107600694731618	0.000110081879083616	0.000109833760648416	0.000253907865354396	0.000237532048631214	0.000310809693160203	0.000262840129021586	3.65561161194278e-05
0.00058448432718551	0.000526259201058639	0.000286080555785295	0.000300388718881812	0.000278885121164503	5.65710032255395e-05	6.10371350591353e-05	6.29393763956666e-05	0.00011942767347614	0.000234885451989083	0.000277561822843437	0.000217351749234968	1.43908692415842e-05
0.00053494334629063	0.0007178893391779	0.000335952361260441	0.000321147961293524	0.000332230584732446	8.29542635017785e-05	0.000101397733851625	0.000101893970722025	0.000250765031841867	0.00022793813580349	0.000281945248531965	0.000224299065420561	1.48871061119841e-05
0.000412951782317427	0.000576627243404184	0.000438342568852866	0.000417004383425688	0.000466876188900836	0.000148540236539575	0.000149450004135308	0.000146886113638244	0.000238028285501613	0.000226284012902159	0.000331651641716979	0.000251343974857332	3.10975105450342e-05
0.000576544537259118	0.000911173600198495	0.000630799768422794	0.000609048052270284	0.000602018029939624	0.000175088909105947	0.00017790091803821	0.000172855843189149	0.000604416508146554	0.000402365395748904	0.000433793730874203	0.000494582747498139	4.54883797866184e-05
0.000418493094036887	0.000574890414357787	0.000419237449342486	0.000399305268381441	0.000433959143164337	0.000128029112563063	0.00012207427011827	0.000127036638822263	0.000222231411793896	0.000278802415019436	0.000365147630468944	0.000274997932346373	3.15110412703656e-05
0.000481101645852287	0.000527499793234637	0.000483086593333885	0.000430816309651808	0.000544537259118352	0.000154412372839302	0.000147961293524108	0.000149201885700107	0.000261764949135721	0.000413778843768092	0.000345959804813497	0.000425523116367546	4.82176825738154e-05
0.000742866594988008	0.00112331486229427	0.000473327268216028	0.000462244644777107	0.000470680671573898	0.000109089405342817	0.000130593003060128	0.000134811016458522	0.00024704325531387	0.000302208254073277	0.000343478620461501	0.00029923083285088	2.88644446282367e-05
0.000404763873955836	0.000587709866843107	0.000388388057232652	0.000348854519890829	0.000421718633694484	0.000120999090232405	0.000112976594160946	0.000114713423207345	0.000190637664378463	0.000229344140269622	0.000324208088660988	0.000250186088826401	2.06765362666444e-05
0.000635265900256389	0.000785046728971962	0.000446695889504591	0.000454718385576048	0.000399139856091307	0.000104954098089488	0.000120916384087337	0.000127698287982797	0.000235877925729882	0.000339426019353238	0.00040418493094037	0.000377553552228932	4.46613183359522e-05
0.00038094450417666	0.000439831279464065	0.000235547101149615	0.000195269208502191	0.000245306426267471	6.08717227690019e-05	7.56761227359193e-05	7.73302456372507e-05	8.37813249524436e-05	0.000104954098089489	0.000171615251013151	0.000122984037714002	1.72028781738484e-05
0.00046265817550244	0.000374328012571333	0.000274253577040774	0.000266313787114382	0.00032536597469192	8.23753204863123e-05	8.78339260607065e-05	8.9405342816972e-05	0.000148871061119841	0.000133570424282524	0.000236704987180548	0.00015375072367877	2.67140848565046e-05
0.000564221321644198	0.000698370688942188	0.000404846580100902	0.000377057315358531	0.00038507981142999	0.000132247125961459	0.00015978827226863	0.000167479943759822	0.000261930361425854	0.000141592920353983	0.000257298817302126	0.000193532379455794	4.08568356628893e-05
0.000367463402530807	0.000397237614754777	0.000342734265155901	0.000310892399305268	0.000342320734430568	9.05632288479032e-05	9.40368869406998e-05	9.65180712926976e-05	0.000208667604002978	0.000234637333553883	0.000336614010420974	0.000232652386072285	3.75485898602267e-05
0.000387560995781986	0.000527168968654371	0.000260441650814655	0.000275659581506906	0.000294268464146886	7.34430568191214e-05	8.00595484244478e-05	7.65858903316518e-05	0.0001239765114548	0.000182697874452072	0.000268464146886114	0.000213051029691506	1.25713340501195e-05
0.000491274501695476	0.000705235298982715	0.000436771152096601	0.000438921511868332	0.000445538003473658	0.00010636010255562	0.000110081879083616	0.000112563063435613	0.000454470267140849	0.00033983955007857	0.000373831775700935	0.000377470846083864	4.72252088330166e-05
0.000614920188570011	0.000609957819866016	0.000381936977917458	0.00036597469191961	0.000406335290712099	9.56910098420313e-05	0.000145397403027045	0.000145480109172111	0.000193201554875527	0.000267554379290382	0.000277230998263172	0.000314945000413531	2.03457116863778e-05
0.000647754528161443	0.000780828715573566	0.000589529402034571	0.000616657017616409	0.000572657348440988	0.000183773054337938	0.00017111901414275	0.000176991150442478	0.000401290215863038	0.000488710611198411	0.000551567281449012	0.000517078818956248	7.07137540319242e-05
0.00069324290794806	0.000604830038871888	0.000414357786783559	0.000417417914151022	0.000433876437019271	9.92473740798943e-05	0.000119179555040939	0.000119675791911339	0.000237366636341079	0.000174840790670746	0.00021487056488297	0.000181043751550741	4.50748490612855e-05
0.000893474485154246	0.000863534860640145	0.000452898850384583	0.0004377636258374	0.00040294433876437	9.28790009097677e-05	0.000107435282441486	0.000104044330493756	0.000356877015962285	0.000355140186915888	0.000367049871805475	0.000330162931105781	1.78645273343808e-05
0.000617566785212142	0.000780415184848234	0.000434951616905137	0.000396989496319576	0.000420726159953684	8.824745678604e-05	9.47812422462992e-05	9.70970143081634e-05	0.00029129104292449	0.000167314531469688	0.000297245885369283	0.000231080969316019	1.90224133653133e-05
0.000578281366305516	0.00092242163592755	0.000410305185675295	0.000412951782317426	0.000397899263915309	8.81647506409735e-05	9.40368869407e-05	9.1721114878836e-05	0.000296005293193284	0.000240095939128277	0.000326523860722851	0.000302125547928211	1.571416756265e-05
0.000631709536018526	0.000705731535853114	0.000408402944338765	0.000429493011330742	0.000379290381275329	9.05632288479036e-05	9.61045405673637e-05	9.56083036969647e-05	0.000314696881978331	0.000421305102969151	0.000466793482755769	0.000420808866098752	2.53080803903735e-05
0.000466876188900835	0.000551401869158878	0.0002808700686461	0.000264659664213051	0.00027557687536184	4.08568356628888e-05	5.46687618890091e-05	5.26011082623445e-05	0.000229923083285088	0.000238772640807212	0.00028326854685303	0.000261599536845588	1.41427508063846e-05
0.000567446861301795	0.000516169051360515	0.000274749813911174	0.000276321230667438	0.000274997932346373	5.50822926143415e-05	6.51724423124637e-05	6.31874948308661e-05	0.000210900669919775	0.000161111570589695	0.000202630055413117	0.000156728144901167	1.29848647754533e-05
0.000553800347365809	0.000684558762716069	0.000351004879662559	0.000344057563476966	0.000381771565627326	9.17211148788353e-05	8.99842858324377e-05	8.84128690761731e-05	0.00021635927549417	0.000173021255479282	0.000219419402861634	0.000182532462161939	3.53982300884955e-05
0.000510048796625589	0.000784964022826896	0.000440492928624596	0.000474071623521628	0.000400380448267307	9.18038210239023e-05	0.000107352576296418	0.000110081879083616	0.00025308080390373	0.000230088495575221	0.000185344471094202	0.000263336365891986	3.87891820362252e-05
0.000577867835580183	0.000390042180133984	0.000291208336779423	0.000300388718881813	0.000313787114382598	7.65858903316517e-05	9.25481763295006e-05	9.11421718633689e-05	0.000193118848730461	0.000112232238855347	0.000219419402861632	0.000123314862294268	1.38119262261185e-05
0.000487056488297081	0.000419320155487552	0.000307914978082871	0.000262343892151188	0.000342155322140435	0.000104540567364156	9.78413696137622e-05	9.67661897278976e-05	0.00017765279960301	0.00028450913902903	0.000237945579356545	0.000274088164750641	2.95260937887685e-05
0.000593995533868166	0.000679679100157142	0.000317922421635927	0.000305102969150608	0.000336531304275908	7.77437763625837e-05	9.75932511785625e-05	9.51120668265652e-05	0.000172359606318749	0.000195021090066991	0.000254569514514928	0.000173765610784882	1.41427508063855e-05
0.000738896700024812	0.000908527003556364	0.000456372508477381	0.000439004218013399	0.000481101645852287	0.00013150277065586	0.000146059052187578	0.000143081630965181	0.000270366388222645	0.000183194111322471	0.000255644694400794	0.00016872053593582	4.01124803572904e-05
0.000527996030105037	0.000704242825241916	0.000430816309651807	0.000386320403605988	0.000478951286080556	0.000127450169547598	0.000140104209742785	0.00014142750806385	0.00025208833016293	0.000200893226366718	0.000321561492018856	0.000213299148126705	3.39095194772973e-05
0.000646513935985444	0.000671325779505418	0.00035340335786949	0.000367380696385741	0.000370688942188404	0.000100157141675626	0.000110412703663882	0.000115954015383342	0.000301050368042345	0.000246381606153337	0.000269787445207179	0.000279712182615168	3.34132826068984e-05
0.000650318418658506	0.000715325448680837	0.000359192788024151	0.000317178066330329	0.000353982300884956	7.5593416590854e-05	7.57588288809856e-05	7.85708378132508e-05	0.00023207344305682	0.000163758167231826	0.000197502274418989	0.000176660325862212	1.91878256554461e-05
0.000512860805557854	0.000627243404184931	0.0004060871722769	0.000402861632619303	0.000360681498635349	8.47737986932424e-05	9.63526590025636e-05	9.21346456041693e-05	0.000318997601521793	0.000327350922173517	0.000352907120999091	0.000343478620461501	2.12554792821107e-05
0.00076164088991812	0.00064973947564304	0.000257381523447192	0.000259697295509056	0.000300802249607146	3.75485898602269e-05	5.23529898271447e-05	5.26838144074104e-05	0.000139277148292118	6.1119841204202e-05	0.00017235960631875	8.31196757919125e-05	2.13381854271767e-05
0.000430237366636342	0.000444049292862459	0.000341907203705236	0.000343395914316433	0.000345628980233231	8.41948556777776e-05	9.42022992308326e-05	9.15557025887025e-05	0.000268216028450913	0.000274253577040773	0.000313538995947399	0.000241750062029609	1.81953519146472e-05
0.00059945413944256	0.00062798775949053	0.000426681002398478	0.000366719047225209	0.000401786452733438	9.14729964436362e-05	9.02324042676375e-05	9.1555702588703e-05	0.000155322140435034	0.000135720784054256	0.000287238441816227	0.000166404763873956	3.33305764618313e-05
0.00041576379124969	0.00046265817550244	0.000271028037383178	0.000257629641882392	0.000277644528988504	5.97138367380694e-05	6.33529071209992e-05	6.46762054420645e-05	0.000218840459846167	0.0001563973203209	0.000197336862128856	0.000168555123645688	1.80299396245139e-05
0.000425109585642213	0.000597303779670831	0.000418741212472087	0.000410553304110495	0.000415102142089158	7.8322719378049e-05	9.27962947647011e-05	9.37887685055003e-05	0.000230171201720288	0.00031519311884873	0.000356959722107352	0.000284343726738896	3.74658837151602e-05
0.000696551153750724	0.000839301960135637	0.000457034157637912	0.000440079397899264	0.000363576213712679	9.1721114878835e-05	9.89165494996281e-05	0.00010321726904309	0.000437101976676867	0.000361177735505748	0.000453146968819783	0.000370523529898272	2.00975932511792e-05
0.000590687288065504	0.000678934744851542	0.000237283930196013	0.000238359110081879	0.000280621950210901	5.16913406666114e-05	5.92175998676702e-05	5.7149946241007e-05	0.000109172111487883	7.58415350260528e-05	0.000110743528244149	9.16384087337687e-05	1.37292200810531e-05
0.000615333719295343	0.000602266148374824	0.000241915474319742	0.000225870482176826	0.000310561574725003	6.48416177321977e-05	8.88263998015061e-05	8.79166322057727e-05	0.00012811181870813	9.42850053759e-05	0.000135307253328923	0.000107021751716152	5.37589942932837e-06
0.000710611198412042	0.000913158547680092	0.000395004548837979	0.000389959473988918	0.000388553469522786	0.000117938962864941	0.000117029195269209	0.000116284839963608	0.000220659995037631	0.000214208915722438	0.00032462161938632	0.000213299148126706	1.21578033247871e-05
0.000831941113224712	0.000779588123397568	0.000583326441154578	0.000508642792159457	0.000607311223223885	0.000205938301215781	0.000185923414109668	0.000189562484492598	0.000561409312711934	0.000460425109585642	0.000430237366636341	0.000434538086179803	4.87966255892814e-05
0.000562153668017534	0.000979736994458688	0.000421884045984616	0.0004060871722769	0.000409312711934496	8.7006864610041e-05	8.4691092548176e-05	8.40294433876452e-05	0.000223720122405095	0.000238441816226945	0.000255479282110661	0.000222975767099496	2.39847820693082e-05
0.000558183773054338	0.000812753287569267	0.000356711603672154	0.000358034901993218	0.000364816805888678	9.77586634686955e-05	9.81721941940285e-05	9.73451327433625e-05	0.000309899925564469	0.000185013646513937	0.000279464064179969	0.00016872053593582	1.61276982879828e-05
0.000752377801670664	0.000889339177900918	0.000430899015796873	0.000428252419154744	0.000449259780001655	0.000132577950541726	0.000145231990736912	0.00014018691588785	0.000273757340170374	0.000178810685633942	0.000222231411793896	0.000209246547018444	6.90596311305932e-05
0.00051120668265652	0.000486229426846415	0.000295509056322885	0.000289140683152758	0.00033041104954098	6.33529071209985e-05	6.30220825407328e-05	6.56686791828636e-05	0.000230667438590687	0.00019047225208833	0.000216938218509636	0.000194359440906459	1.60449921429157e-05
0.000586303862376974	0.000510545033495989	0.000516417169795715	0.000480109172111488	0.000510379621205856	0.000174096435365148	0.00014936729799024	0.000147878587379042	0.0002187577537011	0.000190885782813663	0.00029029856918369	0.000199735340335787	2.59697295509051e-05
0.000456703333057646	0.000739062112314945	0.000317095360185261	0.000324373500951121	0.000301463898767679	5.14432222314116e-05	6.13679596394016e-05	6.31047886857992e-05	0.000340004962368703	0.00023422380282855	0.000285418906624763	0.000277561822843437	1.37292200810517e-05
0.00049119179555041	0.000609957819866016	0.000313456289802332	0.000304027789264742	0.000367380696385741	8.53527417087094e-05	9.90819617897607e-05	9.93300802249608e-05	0.000167066413034489	0.000167397237614755	0.000247125961458937	0.000164998759407824	1.38119262261187e-05
0.000591845174096436	0.000666197998511289	0.000428665949880076	0.00039475643040278	0.000466793482755769	0.000133735836572657	0.000127284757257465	0.00012910429244893	0.000293275990406087	0.000253659746919196	0.000400711272847571	0.000286411380365561	4.28417831444882e-05
0.000508311967579191	0.00066934083202382	0.0004065834091473	0.000360019849474816	0.000458522868249111	0.000168472417500621	0.000113969067901745	0.00011893143660574	0.000138284674551319	8.55181539988427e-05	0.000148705648829708	9.06459349929706e-05	2.40674882143745e-05
0.000374658837151601	0.000572822760731122	0.000336365891985775	0.000335704242825242	0.00036283185840708	0.000114961541642544	0.000106939045571086	0.000107021751716153	0.000188735423041933	0.000196840625258457	0.000285667025059962	0.000230832850880821	5.30973451327436e-05
0.000579191133901249	0.00058398809031511	0.00028426102059383	0.00028765197254156	0.000297659416094616	7.04656355967245e-05	8.50219171284424e-05	8.40294433876437e-05	0.000163096518071292	9.51947729716318e-05	0.000148622942684641	9.97436109502937e-05	1.36465139359846e-05
0.000476056571003225	0.000521048713919444	0.000360764204780415	0.000345050037217765	0.000387395583491854	0.000101397733851625	0.000111736001984947	0.000112976594160946	0.000264742370358118	0.000337937308742039	0.000366388222644942	0.00031494500041353	3.6473409974361e-05
0.000533371929534365	0.000557356711603672	0.00047522950955256	0.000473823505086428	0.00044165081465553	9.79240757588292e-05	8.93226366719049e-05	8.66760400297736e-05	0.000452568025804318	0.000464064179968572	0.00047183855760483	0.000439169630303531	2.91952692085022e-05
0.000510131502770656	0.000499958646927466	0.000273591927880241	0.000254569514514928	0.000241501943594409	5.2352989827144e-05	5.896948143247e-05	5.68191216607392e-05	0.000190389545943264	0.000195269208502191	0.000283682077578363	0.000191960962699529	9.34579439252286e-06
0.000446034240344058	0.000605905218757753	0.000299727069721281	0.000297163179224216	0.000292448928955421	5.63228847903402e-05	8.43602679679098e-05	8.88263998015053e-05	0.000158051443222231	0.000114878835497477	0.000128277230998262	0.00011678107683401	1.57968737077161e-05
0.000549499627822347	0.000729054668761889	0.00050351501116533	0.000463319824662972	0.00054966504011248	0.000201968406252585	0.000195930857662725	0.000194690265486726	0.000395583491853444	0.000327020097593252	0.000429410305185676	0.000317508890910595	6.66611529236621e-05
0.000683318170540071	0.000632702009759325	0.000345794392523366	0.000316020180299396	0.000363658919857745	0.000140435034323051	0.000155570258870234	0.000162104044330494	0.000292779753535689	0.000205607476635514	0.000289057977007691	0.000243983127946406	2.43983127946409e-05
0.000481597882722687	0.000673724257712348	0.000322884790339921	0.000307914978082872	0.000355222893060955	7.80746009428503e-05	9.49466545364322e-05	9.45331238110988e-05	0.000146059052187578	0.00014696881978331	0.000210321726904309	0.000154660491274502	1.68720535935815e-05
0.000469936316268299	0.000540319245719958	0.000237035811760813	0.000245058307832272	0.00025308080390373	6.59167976180632e-05	6.35183194111321e-05	6.14506657844673e-05	9.34579439252333e-05	0.000104127036638822	0.000136134314779588	0.000118021669010007	1.21578033247868e-05
0.000573897940616987	0.000803986436192208	0.000408651062773964	0.000427508063849144	0.000384748986849723	0.000129848647754528	0.000145480109172112	0.000143908692415847	0.000414688611363824	0.000255148457530394	0.000298321065255148	0.00027797535356877	5.91348937226036e-05
0.000445455297328591	0.000527582499379704	0.000308328508808204	0.000295757174758085	0.000335952361260441	6.0210073608469e-05	7.12099909023238e-05	6.914233727566e-05	0.00014382598627078	0.000160615333719295	0.000232652386072285	0.000154908609709701	2.64659664213053e-05
0.000617235960631875	0.000669754362749153	0.00023496815813415	0.000230419320155488	0.000247953022909603	4.69770903978169e-05	5.11951037962124e-05	5.07815730708791e-05	0.000115044247787611	0.000121578033247871	0.000152758249937971	0.000119593085766273	1.48043999669176e-05
0.00058423620875031	0.000570093457943926	0.0004068315275825	0.000393267719791581	0.000379290381275329	8.04730791497807e-05	8.75858076255068e-05	9.25481763295011e-05	0.000285170788189563	0.000198825572740055	0.000267306260855182	0.000207757836407245	2.21652468778437e-05
0.000527334380944504	0.000466214539740303	0.000347283103134563	0.000344305681912166	0.000326854685303119	8.00595484244482e-05	8.77512199156398e-05	8.67587461748407e-05	0.00018054751468034	0.000208833016293111	0.000243486891076007	0.000229013315689356	1.44735753866519e-05
0.000620626912579605	0.000625671987428666	0.000489868497229344	0.000472996443635762	0.000447771069390455	0.000144156810851047	0.000150028947150774	0.000149036473409975	0.000384418162269457	0.000336283185840707	0.000446116946489125	0.000362087503101481	4.97063931850128e-05
0.000511289388801588	0.000643288396327847	0.000357952195848151	0.000334463650649244	0.000347696633859896	0.000105367628814821	0.000114134480191879	0.000111239765114549	0.000176329501281945	0.000240592175998676	0.00026805061616078	0.000240344057563477	3.65561161194274e-05
0.000549582333967413	0.000606318749483087	0.000323794557935655	0.0003444710942023	0.000360929617070549	7.03002233065914e-05	6.28566702505998e-05	6.6247622198329e-05	0.000179803159374741	0.000141592920353982	0.000195517326937392	0.000155239434289968	3.21726904308986e-05
0.000585973037796708	0.0005308080390373	0.000403936812505169	0.000400793978992639	0.000420891572243816	0.00011554048465801	0.000123480274584402	0.000123149450004136	0.000319659250682326	0.000292035398230089	0.000263915308907452	0.000313952526672732	3.81275328756923e-05
0.00051170291952692	0.000596063187494831	0.000352741708708957	0.000341907203705235	0.000335621536680175	5.40898188735428e-05	5.84732445620715e-05	5.76461831114057e-05	0.000191712844264329	0.000142171863369449	0.000312711934496733	0.000197998511289389	1.6954759738649e-05
0.000407410470597966	0.000570341576379125	0.000241005706724009	0.000239765114548011	0.000313042759076999	8.30369696468445e-05	9.50293606814987e-05	9.50293606814986e-05	0.000150028947150773	0.000115044247787611	0.000263998015052518	0.000142502687949715	7.60896534612598e-06
0.000603424034405756	0.000625258456703332	0.000344388388057233	0.000335373418244975	0.000375982135472666	9.42022992308338e-05	0.000110991646679349	0.00011264576958068	0.000272351335704243	0.0001873294185758	0.00023521627656935	0.000224960714581092	3.57290546687614e-05
0.000510296915060788	0.000644942519229179	0.000383839219253991	0.000366057398064676	0.000358613845008684	7.27814076585891e-05	8.36159126623106e-05	8.24580266313784e-05	0.000260028120089322	0.000334132826068977	0.0003754031924572	0.000307336035067405	1.6954759738649e-05
0.000499296997766934	0.000514184103878918	0.000355388305351088	0.000329253163510049	0.000344967331072699	8.62625093044413e-05	8.96534612521703e-05	9.2134645604168e-05	0.000333223058473245	0.000304441319990075	0.000337523778016707	0.000312132991481267	3.20899842858329e-05
0.000369861880737738	0.000567281449011661	0.00033983955007857	0.000361756678521214	0.000312877346786866	4.56537920767517e-05	6.51724423124637e-05	6.43453808617981e-05	0.000303035315523944	0.000264163427342651	0.000301546604912745	0.000284095608303697	3.25035150111652e-05
0.000601852617649491	0.000502605243569597	0.000259201058638657	0.000243156066495741	0.000264576958067984	5.52477049044746e-05	6.45934992969982e-05	6.5585973037797e-05	0.000123232156149202	0.000116284839963609	0.000161525101315028	0.000128029112563063	6.69919775039285e-06
0.000557274005458605	0.000793234637333554	0.000293524108841287	0.000265321313373583	0.000309982631709536	7.542800430072e-05	7.66685964767186e-05	7.69167149119174e-05	0.000155322140435034	0.000123562980729469	0.000153089074518237	0.000136382433214788	1.68720535935819e-05
0.000611529236622281	0.000529484740716235	0.000319080307666859	0.000301629311057811	0.000328095277479116	5.4586055743942e-05	6.8480688115127e-05	6.9473161855926e-05	0.000180299396245142	0.000195269208502192	0.000256058225126127	0.000216359275494169	3.04358613845006e-05
0.000732280208419485	0.000896948143247043	0.000442643288396328	0.00045322967496485	0.000480439996691755	0.000144901166156645	0.000163675461086759	0.000160449921429162	0.000277561822843437	0.000259283764783724	0.000294351170291953	0.000250351501116533	4.89620378794141e-05
0.00062269456620627	0.000684724175006203	0.000445455297328591	0.000434124555454471	0.000469936316268298	0.00013729220081052	0.000157968737077165	0.000155818377305434	0.000214374328012572	0.000257298817302125	0.000318501364651394	0.000284674551319163	3.2338102721032e-05
0.000653295839880903	0.00113017947233479	0.00041477131750889	0.00039616243486891	0.000427508063849144	9.96609048052272e-05	0.00010296915060789	0.000102803738317757	0.000185758001819536	0.000125630634356133	0.000199569928045653	0.000129765941609461	2.25787776031768e-05
0.000459928872715243	0.000562980729468199	0.000320238193697791	0.00028500537589943	0.000323463733355388	9.29617070548344e-05	0.000107352576296418	0.000106194690265487	0.000169795715821685	0.000175006202960879	0.000179389628649409	0.000188156480026466	1.0172855843189e-05
0.000395500785708378	0.000517326937391448	0.000326523860722852	0.000338433545612438	0.000330741874121247	9.35406500703001e-05	9.37060623604333e-05	9.7097014308163e-05	0.000274667107766107	0.000251426681002399	0.000304854850715409	0.000307997684227938	1.1496154164254e-05
0.000546853031180216	0.000536514763046894	0.000433959143164337	0.000401869158878504	0.000451740964353651	0.000150773302456372	0.000134976428748657	0.000135720784054255	0.000164585228682491	0.000191712844264329	0.000328839632784716	0.000207840542552312	4.32553138698205e-05
0.000633859895790257	0.000669506244313951	0.000426681002398479	0.000412951782317427	0.000422711107435282	0.000113472831031345	0.000123397568439335	0.000124472748325201	0.000227359192788024	0.00018253246216194	0.000226366719047225	0.000194359440906459	2.97742122239677e-05
0.000530229096021834	0.000876437019270532	0.000570176164088991	0.000590769994210569	0.000488297080473079	0.000123066743859069	0.000134232073443057	0.000146555289057977	0.000352493590273757	0.0004367711520966	0.000484988834670416	0.000461996526341908	6.75709205193946e-05
0.000684145231990738	0.000556860474733273	0.000234306508973616	0.000231990736911753	0.000287155735671161	4.96236870399474e-05	6.58340914729963e-05	6.6991977503929e-05	0.00015929203539823	0.000167562649904888	0.000194359440906459	0.000160201802993962	4.9623687039948e-06
0.000520138946323711	0.000730129848647755	0.000414936729799024	0.000380530973451328	0.000433711024729137	0.000105781159540154	0.000107931519311885	0.000107021751716152	0.000333636589198577	0.000272764866429576	0.000275659581506906	0.000255065751385329	1.61276982879831e-05
0.000620378794144405	0.000988090315110413	0.00042519229178728	0.000388222644942519	0.000465470184434704	0.00011628483996361	0.000105284922669754	0.000109089405342817	0.000160201802993963	0.000191382019684063	0.0003120502853362	0.000212802911256306	3.06839798197012e-05
0.000569349102638326	0.000774294930113308	0.000452402613514185	0.000447853775535522	0.00046001157886031	0.000123562980729468	0.000126788520387064	0.000126209577371599	0.00032850880820445	0.000422711107435283	0.000494913572078406	0.000431395252667273	4.57364982218177e-05
0.000530146389876769	0.000547928211066083	0.000367049871805474	0.000371598709784137	0.000361673972376147	0.000117856256719875	0.000122487800843603	0.000119841204201473	0.000279960301050368	0.000189479778347532	0.000369779174592672	0.000218592341410967	2.80373831775696e-05
0.000424447936481681	0.000586882805392441	0.00033744107187164	0.000344801918782566	0.000314366057398065	7.21197584980563e-05	7.58415350260531e-05	7.65031841865854e-05	0.000310892399305268	0.00019311884873046	0.00014382598627078	0.00023711851790588	2.18344222975768e-05
0.000628649408651063	0.000670167893474485	0.000422876519725416	0.00038144074104706	0.000435282441485402	0.00012835993714333	0.000123562980729468	0.000126126871226532	0.000260772475394922	0.000210900669919775	0.000205607476635514	0.000217186336944834	4.78868579935496e-05
0.000751468034074932	0.00061616078074601	0.00038168885948226	0.000396245141013978	0.000412869076172359	0.000116036721528409	0.000124638160615334	0.000125961458936399	0.000333305764618311	0.000213381854271772	0.000252336448598132	0.000185344471094203	3.14283351252999e-05
0.000451162021338186	0.00062749152262013	0.000359110081879083	0.00033719295343644	0.000372922008105203	9.55255975518985e-05	9.4202299230833e-05	9.37887685054996e-05	0.00014647258291291	0.000145893639897444	0.000204863121329915	0.000129683235464395	2.93606814986352e-05
0.00045877098668431	0.000458357455958978	0.000333223058473244	0.000332313290877512	0.00034711769084443	8.17963774708458e-05	8.05557852948471e-05	8.0390373004714e-05	0.000132991481267059	0.000146886113638244	0.000256637168141594	0.000166322057728889	2.97742122239685e-05
0.000589612108179638	0.000853113886361757	0.000340418493094037	0.000338681664047638	0.000354230419320155	9.5773715987098e-05	0.000112314945000413	0.000112066826565214	0.000146059052187577	0.000148788354974774	0.000198494748159788	0.000157637912496899	2.39847820693067e-05
0.000672814490116615	0.000564138615499132	0.000288644446282359	0.000292035398230089	0.000314283351252999	8.3946737242578e-05	8.56835662889755e-05	8.45256802580436e-05	0.000107766107021752	0.000116367546108676	0.000168472417500619	0.000137623025390786	2.43983127946406e-05
0.000399057149946241	0.000480853527417086	0.000351749234968158	0.000342734265155901	0.000362749152262013	0.00010032255396576	0.000107517988586553	0.000106029277975354	0.000195517326937392	0.00014142750806385	0.000234968158134149	0.000189562484492598	3.30824580266319e-05
0.000633859895790258	0.00091415102142089	0.000597551898106028	0.000606153337192953	0.000516003639070383	0.000132826068976925	0.000139525266727318	0.000141592920353983	0.000413448019187826	0.000449342486146722	0.000505003721776528	0.00046216193863204	7.4021999834588e-05
0.000428500537589943	0.000478124224629889	0.000362501033826813	0.00039690679017451	0.000324704325531387	8.55181539988422e-05	9.68488958729639e-05	0.000104127036638822	0.00024365230336614	0.000240013232983211	0.000361012323215615	0.000280208419485568	2.67140848565039e-05
0.000421305102969151	0.000391200066164916	0.000234223802828551	0.000202547349268051	0.000254817632950128	6.15333719295345e-05	6.79844512447281e-05	6.56686791828628e-05	0.000189893309072865	0.000123645686874535	0.000133239599702257	0.000109420229923083	1.62104044330497e-05
0.000675295674468614	0.00081556529650153	0.00046265817550244	0.000469688197833098	0.000463485236953105	0.000111570589694815	0.000130427590769994	0.000132495244396659	0.0002504342072616	0.000316351004879663	0.00035290712099909	0.000364651393598544	2.38193697791735e-05
0.00049119179555041	0.000610454056736416	0.000367132577950542	0.000381192622611861	0.000345463567943098	8.36159126623107e-05	8.79166322057733e-05	9.014969812257e-05	0.00030047142502688	0.000254900339095195	0.000263915308907451	0.000272351335704243	3.14283351252991e-05
0.000640393681250517	0.000599536845587627	0.000392275246050782	0.00034686957240923	0.000429493011330742	0.000131089239930527	0.000135555371764122	0.000140104209742784	0.00016822429906542	0.000131916301381192	0.000193615085600859	0.000146555289057977	1.60449921429155e-05
0.000732197502274418	0.00101406004466132	0.000402613514184103	0.000440575634769663	0.000355388305351087	6.64957406335288e-05	9.32925316351008e-05	9.5442891406832e-05	0.00038772640807212	0.000229674964849888	0.000317922421635927	0.000266644611694649	2.9360681498635e-05
0.000308328508808205	0.000606566867918286	0.000306922504342073	0.000277396410553304	0.000276982879827971	7.07964601769906e-05	8.83301629311056e-05	8.96534612521711e-05	0.000150525184021173	0.000155404846580102	0.000220329170457365	0.000152592837647838	6.53378546025984e-06
0.000719708874369366	0.000738648581589611	0.000401455628153172	0.000404929286245968	0.000459763460425109	0.000122653213133735	0.000140600446613184	0.000140600446613183	0.000258043172607725	0.000183773054337937	0.000264576958067985	0.000197171449838723	4.38342568852869e-05
0.000682325696799273	0.000862294268464147	0.000417004383425689	0.000407906707468365	0.000448763543131255	0.000109089405342817	0.000127202051112398	0.000129517823174262	0.000231411793896287	0.000255313869820528	0.000390207592424116	0.000289306095442891	3.18418658506324e-05
0.000510296915060789	0.000865271689686543	0.000359689024894549	0.00032801257133405	0.000349102638326028	6.40145562815318e-05	7.56761227359196e-05	8.08866098751136e-05	0.000182118931436606	0.00023447192126375	0.000180547514680341	0.000249441733520801	2.08419485567777e-05
0.000454966504011248	0.000662972458853693	0.000382102390207592	0.000362252915391613	0.000398478206930775	9.61872467124306e-05	0.000115209660077744	0.000114465304772145	0.000218261516830701	0.000213795384997106	0.000353237945579357	0.000236043338020015	2.80373831775698e-05
0.000613596890248946	0.000549003390951948	0.000286742204945827	0.000288727152427425	0.000307997684227938	8.27888512116452e-05	9.95781986601606e-05	9.5773715987098e-05	0.000182945992887271	9.11421718633696e-05	0.00014961541642544	0.000105284922669754	1.9022413365313e-05
0.000513357042428252	0.000584236208750309	0.000364899512033744	0.000329501281945248	0.00036523033661401	8.16309651807128e-05	7.81573070879168e-05	8.51873294185758e-05	0.000205359358200315	0.000204945827474981	0.000278058059713837	0.00020643453808618	1.91051195103795e-05
0.000548259035646348	0.000496071458109338	0.000438673393433132	0.000426184765528079	0.000464477710693904	0.000178893391779009	0.000125878752791333	0.000123397568439335	0.000241419237449344	0.000243486891076007	0.000367959639401207	0.000230502026300554	5.35108758580757e-05
0.000627160698039864	0.000937060623604334	0.000484988834670416	0.00043412455545447	0.000526672731783971	0.000134314779588123	0.000135886196344389	0.000137871143825986	0.000238028285501613	0.000313621702092467	0.000422876519725416	0.000306839798197006	4.23455462740875e-05
0.000745678603920271	0.00100868414523199	0.000506244313952527	0.000432883963278471	0.000555702588702341	0.000184186585063271	0.000196344388388057	0.000197998511289389	0.000305681912166073	0.000279298651889835	0.000388139938797453	0.000291208336779423	5.86386568522038e-05
0.000482507650318418	0.000708708957075511	0.000457034157637913	0.000459019105119511	0.000476139277148292	0.000139029029856919	0.000137209494665455	0.000140765858903317	0.000330080224960715	0.000406666115292366	0.000414688611363824	0.000406583409147299	7.04656355967244e-05
0.000564469440079398	0.0007193780497891	0.00051459763460425	0.000451823670498718	0.000510958564221321	0.000164750640972625	0.000172276900173683	0.000176577619717145	0.000398726325365974	0.000149532710280375	0.000193201554875527	0.000187164006285667	4.92928624596807e-05
0.00073459598048135	0.000872963361177735	0.000591845174096435	0.000573732528326855	0.000569100984203125	0.000149119179555041	0.00016532958398809	0.000171697957158217	0.000452650731949383	0.000299230832850881	0.000379373087420395	0.000325117856256719	3.52328177983623e-05
0.000485319659250683	0.000578033247870317	0.000419320155487553	0.000410222479530229	0.000450169547597386	0.000148457530394509	0.000155735671160367	0.000154081548259036	0.000280704656355968	0.00016342734265156	0.000216690100074436	0.000176743032007278	3.51501116532961e-05
0.000446282358779257	0.000670994954925151	0.000441981639235795	0.000443966586717393	0.000399966917541974	9.7097014308163e-05	0.000110412703663882	0.000117277313704408	0.000308990157968737	0.000324290794806055	0.00035993714332975	0.000377801670664131	3.29170457364983e-05
0.0006243486891076	0.000884045984616656	0.000517409643536515	0.000518319411132247	0.000506657844677859	0.000146141758332645	0.000147382350508643	0.000148126705814241	0.000298486477545282	0.000294433876437018	0.000348606401455628	0.000353899594739889	5.80597138367383e-05
0.000704739062112314	0.000625010338268134	0.000395748904143578	0.00038698205276652	0.000451327433628319	0.00010900669919775	0.000115209660077744	0.000111901414275081	0.000302539078653544	0.000233479447522951	0.000289306095442892	0.000298321065255149	3.5150111653296e-05
0.000616160780746009	0.000622859978496403	0.000399305268381441	0.000377718964519064	0.000399966917541973	7.67513026217844e-05	8.95707551071049e-05	8.99015796873714e-05	0.000238772640807212	0.000198577454304855	0.000313869820527665	0.000214126209577371	1.97667686709125e-05
0.000496650401124804	0.000457943925233645	0.000287486560251427	0.00024654701844347	0.000301712017202878	8.03903730047145e-05	8.69241584649746e-05	8.75858076255075e-05	0.000110495409808949	0.000191712844264329	0.000159953684558763	0.000193036142585394	2.19171284426436e-05
0.000586800099247374	0.000869655115375073	0.000367794227111075	0.000325448680836987	0.000383756513108924	8.31196757919114e-05	7.59242411711185e-05	7.2533289223389e-05	0.000203208998428583	0.000174179141510214	0.000251343974857331	0.000159209329253163	1.5135224547184e-05
0.000696468447605657	0.000655115375072367	0.000449177073856588	0.000402282689603837	0.000489289554213878	0.00014093127119345	0.00012811181870813	0.000125878752791332	0.000197833098999256	0.00025961458936399	0.000323711851790588	0.000264742370358117	2.26614837482419e-05
0.000689438425274998	0.000779422711107435	0.000288479033992225	0.000279794888760235	0.000348110164585229	6.1285253494334e-05	8.05557852948479e-05	8.32850880820449e-05	9.34579439252327e-05	0.000158299561657432	0.000185179058804069	0.000177321975022744	2.26614837482413e-05
0.000410139773385163	0.000514184103878918	0.000191299313538996	0.000167562649904888	0.000236126044165081	6.74882143743282e-05	6.16160780746009e-05	6.46762054420653e-05	0.000143412455545448	0.000125796046646265	0.000180299396245142	0.000134562898023323	5.45860557439459e-06
0.000542386899346621	0.000752543213960797	0.000361343147795881	0.0003120502853362	0.000407162352162765	0.0001247208667604	8.67587461748411e-05	8.56835662889756e-05	0.000107187164006286	0.000108179637747085	0.00016872053593582	0.000103796212058556	2.91125630634349e-05
0.00061227359192788	0.000670333305764618	0.000501943594409064	0.00046001157886031	0.000508560086014391	0.000180464808535274	0.00020014887106112	0.000201306757092052	0.000311471342320735	0.000279629476470102	0.000375485898602266	0.0003122984037714	4.52402613514179e-05
0.000539078653543958	0.00105351087585808	0.000525845670333306	0.000523612604416509	0.000526011082623439	0.000146886113638243	0.000151683070052104	0.000147382350508642	0.000289471507733025	0.00026904308990158	0.000375734017037467	0.000301463898767678	5.09469853610125e-05
0.000493259449177074	0.000576296418823918	0.000373170126540402	0.000339343313208172	0.000402613514184104	0.000120502853362005	0.000111736001984948	0.000111157058969482	0.000194359440906459	0.000257050698866925	0.000331320817136714	0.000246050781573071	3.8623769746092e-05
0.00070341576379125	0.000758084525680258	0.000511785625671987	0.000472913737490696	0.000500454883797866	0.000100405260110825	0.000120585559507071	0.000122322388553469	0.000334050119923911	0.000325779505417253	0.000428665949880075	0.00029344140269622	3.1511041270367e-05
0.000536101232321562	0.000542965842362088	0.000328674220494583	0.000305268381440742	0.000336779422711108	7.89843685385828e-05	7.89843685385831e-05	8.0307666859648e-05	0.000209246547018444	0.000214787858737905	0.000234306508973617	0.000226697543627492	2.58870234058396e-05
0.000436026796791002	0.00041526755437929	0.000202381936977917	0.000177983624183276	0.000251095856422132	5.85559507071369e-05	6.64957406335287e-05	6.70746836489952e-05	8.28715573567113e-05	0.000128773467868663	0.000190058721362997	0.000147878587379042	7.03002233065897e-06
0.000517988586551981	0.000700355636423787	0.000344305681912166	0.000330328343395915	0.000351831941113225	0.000103548093623356	0.000117029195269208	0.00011603672152841	0.000165577702423291	0.00013125465222066	0.000219171284426433	0.000166983706889422	2.91125630634358e-05
0.000464643122984038	0.000492349681581341	0.000304275907699942	0.000273343809445041	0.000320320899842858	9.25481763295011e-05	0.000100653378546026	0.000100984203126293	0.000183111405177405	0.000172442312463816	0.00026226118600612	0.000185758001819535	2.86990323381031e-05
0.000417666032586221	0.000624265982962534	0.000395004548837978	0.00035365147630469	0.000407658589033165	0.000114382598627079	0.000115126953932677	0.000117277313704408	0.000152096600777438	9.07286411380369e-05	0.000164006285667025	0.000126871226532131	3.02704490943675e-05
0.000508477379869325	0.000583161028864444	0.000349019932180961	0.000342816971300967	0.000347117690844429	0.000109089405342817	0.000126457695806799	0.000124059217599868	0.000200727814076586	0.000180712926970475	0.000237945579356546	0.000175337027541146	3.01050368042346e-05
0.000564386733934331	0.000598461665701761	0.000385162517575057	0.000364072450583079	0.000380530973451328	0.000111570589694814	0.000110329997518816	0.000110412703663883	0.000202960879993384	0.000196261682242991	0.000277148292118104	0.000206848068811512	1.37292200810518e-05
0.000544950789843685	0.000737821520138946	0.000360102555619883	0.000339591431643371	0.000411297659416096	0.000107931519311885	0.000110247291373749	0.000111074352824415	0.000246216193863204	0.000262592010586387	0.00035894466958895	0.000310975105450336	2.72103217269047e-05
0.000582085848978579	0.000919857745430485	0.000422462989000082	0.000420478041518484	0.000393019601356381	8.46083864031097e-05	9.77586634686961e-05	9.75932511785638e-05	0.000314035232817798	0.000210404433049376	0.000291869985939956	0.000222893060954429	1.46389876767844e-05
0.000463981473823505	0.000707220246464312	0.000348358283020428	0.000296170705483417	0.000370937060623604	8.775121991564e-05	9.1638408733769e-05	9.23827640393688e-05	0.000165164171697958	0.000219419402861632	0.000223720122405094	0.000185427177239269	2.08419485567773e-05
0.000579273840046315	0.00050856008601439	0.000233562153668018	0.000252253742453064	0.000273757340170375	5.75634769663384e-05	6.4758911587131e-05	6.71573897940622e-05	0.000137457613100653	0.000224381771565627	0.000237780167066413	0.000188156480026467	6.28566702505995e-06
0.000604002977421223	0.000529732859151435	0.000437432801257133	0.000433132081713671	0.00041286907617236	0.000136630551649988	0.0001559010834505	0.000161525101315028	0.000245885369282939	0.00022818625423869	0.000266892730129849	0.000231411793896287	3.49019932180963e-05
0.000506905963113059	0.000622611860061203	0.000247374079894136	0.00023157720618642	0.000291042924489289	6.05408981887353e-05	5.25184021172769e-05	5.21875775370115e-05	0.000204449590604582	0.000122322388553469	0.000129352410884129	0.000190637664378463	1.35638077909181e-05
0.000510627739641055	0.000750144735753867	0.00054362749152262	0.000507402199983459	0.00052212389380531	0.000143329749400381	0.000135638077909188	0.000138201968406252	0.000483996360929618	0.00036671904722521	0.000440575634769664	0.000341659085270036	6.87288065503278e-05
0.000677280621950211	0.00111496154164254	0.000391448184600116	0.000412786370027294	0.000376974609213465	7.98941361343145e-05	9.5112066826566e-05	9.31271193449675e-05	0.000343644032751634	0.000199073691175255	0.000261516830700521	0.000196675212968323	3.01050368042346e-05
0.000529071209990903	0.000460755934165909	0.000418575800181953	0.000419816392357952	0.000403605987924903	0.000117360019849475	0.000122901331568936	0.000122487800843603	0.000276321230667439	0.000243321478785874	0.000299809775866347	0.000252419154743198	4.40823753204857e-05
0.000384914399139856	0.00056612356298073	0.000271772392688777	0.000244313952526673	0.000292531635100487	5.88040691423373e-05	5.43379373087426e-05	5.06988669258134e-05	0.000127450169547597	0.000146141758332643	0.000200314283351253	0.000169547597386486	1.22405094698535e-05
0.000446365064924324	0.000510545033495989	0.000370688942188404	0.000324042676370855	0.000352741708708957	7.68340087668518e-05	8.53527417087097e-05	8.7006864610041e-05	0.000263667190472252	0.000273591927880242	0.000265817550243983	0.00026614837482425	2.61351418410385e-05
0.000729054668761889	0.000717310396162435	0.000413944256058226	0.000403523281779837	0.000459846166570177	0.000131337358365727	0.000153089074518237	0.000150442477876106	0.00039641055330411	0.000360350674055082	0.00030047142502688	0.000335373418244975	2.93606814986351e-05
0.000495327102803738	0.000530477214457034	0.000319328426102059	0.000298072946819949	0.0003434786204615	8.3533206517244e-05	8.57662724340415e-05	8.12174344553809e-05	0.000327516334463651	0.000157637912496898	0.000232569679927218	0.000184848234223803	2.07592424117111e-05
0.000584484327185509	0.000513191630138119	0.00032222314117939	0.000295178231742619	0.00032801257133405	0.000101315027706559	0.000114796129352411	0.00011529236622281	0.000151600363907038	0.000134893722603589	0.00021197584980564	0.000173186667769415	2.08419485567787e-05
0.00078628732114796	0.000782730956910098	0.000388718881812919	0.000379703912000662	0.000401786452733437	0.000110908940534281	0.000115126953932678	0.000113886361756679	0.000273757340170375	0.000248945496650402	0.000352162765693491	0.000255396575965595	3.96162434868908e-05
0.000532875692663965	0.000762054420643454	0.000394756430402778	0.000412042014721694	0.000382846745513193	0.000101976676867092	0.000107683400876686	0.000112728475725746	0.000186833181705401	0.000152592837647837	0.000173434786204615	0.000168389711355554	1.31502770655857e-05
0.000616160780746009	0.000982631709536018	0.000346952278554297	0.000365064924323877	0.000374079894136134	7.2450583078323e-05	7.20370523529902e-05	7.22851707881898e-05	0.000214870564882971	0.000176164088991812	0.000225622363741626	0.000190968488958729	1.86088826399807e-05
0.000558845422214871	0.000479778347531222	0.00023472003969895	0.00020618641965098	0.000238441816226946	5.66537093706061e-05	6.47589115871311e-05	6.45934992969977e-05	0.000143660573980647	0.000165412290133157	0.000195021090066991	0.000203457116863782	1.43908692415848e-05
0.000788933917790092	0.000788933917790092	0.000429079480605409	0.000389628649408652	0.000462244644777106	0.000118600612025474	0.000134232073443057	0.000133901248862791	0.000252419154743198	0.000279133239599701	0.000386816640476387	0.000291539161359689	2.58870234058388e-05
0.00065313042759077	0.000710445786121908	0.00032801257133405	0.000315193118848731	0.000350922173517492	9.81721941940285e-05	0.000107104457861219	0.000108262343892151	0.000180712926970473	0.000100818790836159	0.000152013894632371	0.000110660822099082	2.08419485567779e-05
0.0007809941278637	0.00100893226366719	0.000465883715160036	0.000488545198908278	0.000425357704077413	0.000127698287982797	0.000135638077909189	0.000135307253328923	0.00030336614010421	0.000425853940947812	0.000512033744107187	0.000502605243569597	3.25035150111659e-05
0.000519394591018113	0.000575386651228187	0.000329583988090315	0.000308576627243404	0.000336779422711107	7.99768422793812e-05	9.15557025887019e-05	9.23827640393682e-05	0.000245802663137872	0.000177156562732612	0.000208998428583244	0.000182697874452071	2.29923083285096e-05
0.000401124803572905	0.00067124307336035	0.000303531552394343	0.00030237366636341	0.000339012488627905	7.8984368538582e-05	8.14655528905795e-05	8.41948556777771e-05	0.000185013646513936	0.000177983624183276	0.000297411297659415	0.000184600115788603	1.96013563807788e-05
0.000535853113886362	0.000600363907038292	0.000423372756595815	0.000401951865023571	0.000433876437019271	0.000114796129352412	0.000117360019849476	0.000119262261186006	0.000263584484327186	0.000194690265486726	0.000345132743362831	0.000226035894466959	2.09246547018444e-05
0.00037226035894467	0.000450913902902985	0.000284178314448764	0.000256802580431726	0.000315606649574063	9.11421718633696e-05	7.66685964767177e-05	7.77437763625841e-05	0.000176991150442478	0.000177735505748077	0.000187164006285667	0.000179720453229675	3.15937474154326e-05
0.00073070879166322	0.000648498883467042	0.000392688776776114	0.000355884542221488	0.000439417748738732	0.000117442725994541	0.000119510379621206	0.000117194607559342	0.000200893226366719	0.000141096683483583	0.000369944586882805	0.000151434951616905	2.45637250847733e-05
0.000902324042676371	0.000899842858324373	0.000425853940947812	0.000448928955421388	0.000386072285170788	6.82325696799272e-05	7.8488131668183e-05	8.0886609875113e-05	0.000297990240674882	0.000224299065420561	0.000348027458440162	0.000218840459846167	3.83756513108926e-05
0.000593251178562567	0.000738731287734678	0.000301215780332479	0.000300884955752212	0.000293027871970887	7.0217517161525e-05	7.39392936895215e-05	7.06310478868587e-05	0.000187494830865933	0.000164750640972624	0.000270697212802912	0.000186915887850467	1.00074435530559e-05
0.00082160284509139	0.000824580266313787	0.000537920767513026	0.00051004879662559	0.000597469191960962	0.000191133901248862	0.00021561492018857	0.000214539740302704	0.000258787527913324	0.000229840377140021	0.000411297659416094	0.000238772640807212	4.75560334132828e-05
0.000577867835580184	0.00103713505913489	0.000546191382019684	0.000494417335208006	0.000548589860226614	0.000166652882309156	0.000161028864444629	0.000158630386237698	0.00044305681912166	0.000304689438425274	0.000412372839301961	0.000348689107600695	5.51649987594082e-05
0.00064998759407824	0.000624265982962534	0.000472831031345629	0.000450996609048052	0.000529567446861301	0.000199487221900587	0.000201224050946985	0.000200314283351254	0.000324290794806053	0.000294103051856753	0.000328260689769251	0.000275990406087171	5.6736415515673e-05
0.000403027044909437	0.000537920767513027	0.000253990571499462	0.000257464229592259	0.000235960631874949	6.77363328095275e-05	7.26987015135218e-05	7.29468199487227e-05	0.000119593085766272	0.000129186998593996	0.000153998842113969	0.000152427425357704	1.37292200810524e-05
0.000468613017947234	0.000590356463485236	0.000303200727814076	0.00026929120833678	0.000342320734430568	8.74203953353737e-05	9.84203126292289e-05	0.000100157141675627	0.000266479199404515	0.000249689851956	0.000263253659746919	0.000274088164750641	1.53006368373167e-05
0.000485981308411215	0.000575138532792986	0.00030965180712927	0.00027193780497891	0.00036357621371268	8.90745182367053e-05	8.99015796873711e-05	9.35406500703011e-05	0.000170705483417418	0.000130593003060128	0.00017475808452568	0.000156066495740634	1.35638077909192e-05
0.000639649325944918	0.00108336779422711	0.00048730460673228	0.000453808617980316	0.000528492266975436	0.000123232156149202	0.000146555289057977	0.000147961293524108	0.000333057646183112	0.000248035729054669	0.000240426763708543	0.000276155818377306	3.93681250516911e-05
0.000417004383425688	0.000413282606897692	0.000370109999172938	0.000330989992556447	0.000414109668348359	0.000114465304772144	0.000118848730460673	0.000117856256719875	0.000276569349102638	0.000297163179224216	0.000308163096518071	0.000329253163510049	3.87064758911585e-05
0.000395252667273179	0.0007809941278637	0.000438838805723265	0.000374328012571335	0.000476718220163758	0.000133074187412125	0.000134397485733189	0.000134562898023323	0.000263749896617318	0.000266975436274915	0.000328591514349517	0.000265569431808783	3.3247870316764e-05
0.000441568108510462	0.000634108014225456	0.00038168885948226	0.000357704077412952	0.000401042097427839	0.000122156976263337	0.000120337441071871	0.000123728393019601	0.000281697130096766	0.000194772971631792	0.000258043172607725	0.00019965263419072	4.2924489289555e-05
0.000512364568687454	0.000529236622281035	0.000489868497229344	0.000432635844843272	0.000518898354147713	0.000174840790670747	0.000167479943759822	0.000170870895707551	0.000378463319824663	0.000420395335373418	0.000323381027210322	0.000416508146555289	6.00446613183361e-05
0.000627243404184931	0.000572988173021255	0.000406666115292366	0.000392936895211314	0.000441071871640062	0.000121247208667604	0.000109172111487883	0.000113142006451079	0.000203870647589116	0.000289554213878091	0.000376974609213465	0.000327350922173518	3.23381027210324e-05
0.00083078322719378	0.0013417417914151	0.000518650235712513	0.000539492184269291	0.000481101645852287	0.000120337441071872	0.000119179555040939	0.000114961541642544	0.000305681912166075	0.000334132826068977	0.000286742204945828	0.00032073443056819	3.54809362335622e-05
0.000470267140848565	0.000628070465635596	0.000377636258373997	0.000305930030601273	0.000396410553304111	8.72549830452402e-05	0.00010851046232735	0.000108923993052684	0.000144487635431313	0.00026854685303118	0.000309982631709536	0.00026879497146638	2.63005541311721e-05
0.000644942519229178	0.000682242990654205	0.000427259945413944	0.000443222231411794	0.00041816226945662	0.000105450334959888	0.0001247208667604	0.000124390042180134	0.000213299148126706	0.000308659333388471	0.00036258373997188	0.000306674385906873	5.61574725002069e-05
0.000444545529732859	0.000412455545447027	0.000315689355719131	0.000291787279794889	0.000300554131171946	7.34430568191216e-05	8.56835662889751e-05	8.51046232735085e-05	0.000152013894632371	0.000133818542717724	0.000157555206351832	0.00014332974940038	2.14208915722436e-05
0.000669423538168886	0.00114969812257051	0.000564717558514598	0.000525597551898105	0.00057166487470019	0.000142171863369449	0.000136961376230254	0.000135059134893723	0.000309982631709536	0.000342568852865768	0.000463071706227773	0.000381854271772393	4.86312132991468e-05
0.000524026135141841	0.00047787610619469	0.000407906707468365	0.000373170126540402	0.000425688528657679	0.000124224629890001	0.000132081713671326	0.000137871143825986	0.000195351914647258	0.000149201885700107	0.000230253907865354	0.000130179472334794	4.39996691754199e-05
0.000402530808039038	0.000478206930774957	0.000291952692085022	0.000290712099909023	0.000275163344636507	5.6819121660739e-05	5.98792490282019e-05	5.96311305930024e-05	0.000183111405177405	0.000129352410884129	0.000208998428583243	0.000129104292448928	3.12629228351665e-05
0.000595815069059631	0.000972376147547764	0.000584567033330577	0.000521214126209578	0.000519642709453313	0.000129765941609461	0.000139359854437185	0.000146389876767844	0.000239186171532544	0.000259283764783723	0.000330659167976181	0.000248780084360268	5.52477049044742e-05
0.000708874369365643	0.000556695062443139	0.000229178727979489	0.000212058555950708	0.000258539409478124	4.63981473823508e-05	6.04581920436691e-05	5.97965428831359e-05	0.000154164254404102	0.000188239186171532	0.00016557770242329	0.00017285584318915	2.15035977173128e-06
0.000699197750392855	0.000599784964022827	0.000450996609048051	0.000440244810189397	0.000436605739806469	0.000118352493590274	0.000123066743859069	0.000124390042180135	0.000337854602596973	0.000225374245306426	0.000208915722438177	0.000237449342486146	3.68042345546277e-05
0.000604085683566289	0.000592175998676702	0.000541642544041022	0.000494913572078405	0.000517161525101315	0.000143495161690512	0.000158878504672896	0.000161607807460094	0.000301133074187411	0.000362501033826813	0.000306922504342072	0.000326441154577785	4.3089901579687e-05
0.000449342486146721	0.000605657100322553	0.000206930774956579	0.000193036142585394	0.00022115623190803	4.60673228020836e-05	5.00372177652805e-05	4.5571085931685e-05	7.51798858655207e-05	7.48490612852547e-05	0.000163675461086759	9.14729964436367e-05	1.48043999669176e-05
0.000535604995451162	0.000515259283764784	0.000305185675295674	0.000281779836241832	0.000328922338929782	7.09618724671244e-05	8.27061450665782e-05	7.52625920105867e-05	0.000153089074518237	0.000128608055578529	0.000186585063270201	0.000154495078984369	1.67893474485149e-05
0.000539657596559424	0.000648002646596642	0.000319328426102059	0.000272351335704243	0.000335373418244976	6.84806881151271e-05	9.2879000909767e-05	9.34579439252342e-05	0.000109668348358283	0.00010272103217269	0.000139856091307583	0.000107435282441486	1.75337027541148e-05
0.000565958150690597	0.00101149615416425	0.000344801918782564	0.000322388553469522	0.000327681746753784	6.45934992969969e-05	8.9157224381771e-05	9.1555702588703e-05	0.000224133653130427	0.000135555371764122	0.000246877843023738	0.000216193863204036	9.92473740798916e-06
0.00042833512529981	0.000537176412207427	0.000353320651724423	0.000329418575800183	0.000354230419320156	8.5848978579108e-05	9.02324042676371e-05	8.60970970143085e-05	0.00031957654453726	0.000228020841948557	0.000308990157968737	0.000257629641882391	3.99470680671565e-05
0.000467620544206435	0.000662476221983293	0.000318914895376726	0.000321313373583658	0.000347034984699363	7.4021999834588e-05	8.8412869076173e-05	9.07286411380366e-05	0.000189066247622198	0.000242411711190142	0.000274418989330906	0.000236043338020015	1.4308163096518e-05
0.000420395335373418	0.000530808039037301	0.000205111239765115	0.000206351831941113	0.000260276238524522	5.77288892564711e-05	6.19469026548678e-05	6.41799685716643e-05	8.63452154495086e-05	6.49243238772646e-05	0.000142337275659582	6.08717227690015e-05	7.1954346207923e-06
0.000426102059383012	0.000503928541890662	0.0002506823256968	0.000244231246381606	0.000264246133487719	7.89843685385827e-05	9.2134645604168e-05	9.29617070548343e-05	0.000196261682242991	0.000150856008601439	0.000156314614175833	0.000135555371764123	1.84434703498469e-05
0.000455297328591514	0.000568439335042594	0.000315110412703664	0.000276486642957571	0.000314366057398065	8.05557852948472e-05	8.73376891903072e-05	9.04805227028373e-05	0.000149284591845174	0.000166735588454222	0.000236622281035481	0.000177487387312878	2.24133653130426e-05
0.000544785377553553	0.000494251922917873	0.000282855016127699	0.000271358861963443	0.000292697047390622	6.14506657844684e-05	6.94731618559265e-05	6.95558680009921e-05	0.000126788520387065	0.00011868331817054	0.000141510214208916	0.000116450252253742	1.596228599785e-05
0.000587296336117773	0.000708543544785378	0.000494003804482673	0.000479364816805888	0.000496733107269871	0.000130014060044662	0.000131420064510794	0.000133074187412125	0.000360433380200149	0.000205442064345381	0.000289554213878091	0.000258291291042924	1.69547597386487e-05
0.000491522620130675	0.000669837068894219	0.000369779174592672	0.000339343313208172	0.00037929038127533	9.52774791166985e-05	0.000116202133818542	0.000119014142750807	0.000193036142585394	0.000259531883218923	0.000347944752295096	0.000294599288727152	2.55561988255726e-05
0.000464312298403771	0.000633611777355057	0.000303448846249276	0.00026879497146638	0.000306757092051939	6.47589115871308e-05	7.62550657513853e-05	8.03903730047143e-05	0.000195517326937392	0.00013993879745265	0.000190224133653131	0.000163840873376892	8.76685137705723e-06
0.000364320569018278	0.000544619965263419	0.000294185758001819	0.00026515590108345	0.000317260772475395	6.70746836489949e-05	6.70746836489949e-05	7.21197584980567e-05	0.000143081630965181	0.000113224712596146	0.000180961045405674	0.000148292118104375	1.56314614175834e-05
0.000472417500620296	0.000468282193366967	0.000417169795715822	0.000362004796956414	0.000449342486146721	0.000115540484658011	0.000123811099164667	0.000122818625423869	0.000347531221569762	0.000298734595980482	0.000332313290877512	0.000289885038458357	2.66313787114383e-05
0.000636258373997188	0.000712926970473906	0.000334629062939376	0.000318584070796461	0.000330576461831114	5.06988669258128e-05	7.01348110164579e-05	6.12852534943356e-05	0.000186667769415268	0.000164502522537424	0.000264907782648251	0.000190224133653131	1.79472334794476e-05
0.000376974609213465	0.000390455710859318	0.000321809610454057	0.000276982879827972	0.000342238028285502	9.64353651476302e-05	0.000101315027706559	9.99090232404274e-05	0.000279050533454636	0.000204863121329915	0.000218592341410968	0.000206269125796047	2.78719708874371e-05
0.000644198163923579	0.00073823505086428	0.000399884211396907	0.000418575800181954	0.000389876767843851	0.000117773550574808	0.000116202133818543	0.000115292366222811	0.000223720122405095	0.000216938218509635	0.00028765197254156	0.000201637581672319	4.39996691754198e-05
0.000562153668017533	0.000667438590687288	0.000443553055992062	0.000427342651559011	0.000456455214622447	0.00014986353486064	0.000153916135968903	0.000154743197419569	0.000169878421966753	0.000228765197254156	0.000351997353403358	0.00023132908775122	3.84583574559586e-05
0.000722769001736829	0.000856918369034819	0.000440492928624596	0.000493507567612273	0.000405508229261434	8.75031014804395e-05	0.000103796212058556	0.000109916466793482	0.000270449094367712	0.000249276321230668	0.000317095360185262	0.000276073112232239	2.01802993962446e-05
0.000428169713009676	0.000599206021007361	0.000247870316764537	0.000232486973782152	0.000280952774791166	7.3691175254321e-05	7.25332892233897e-05	7.31949383839211e-05	0.00015350260524357	9.73451327433624e-05	0.000150442477876107	0.00011479612935241	8.93226366719035e-06
0.00040923000578943	0.00086006120254735	0.000478455049210156	0.000427838888429411	0.00049359027375734	0.000168720535935821	0.000159126623108096	0.000156562732611033	0.000256058225126127	0.000246464312298403	0.00033719295343644	0.000288809858572491	5.70672400959388e-05
0.000420312629228351	0.00049408651062774	0.000322636671904723	0.000291704573649823	0.00034951616905136	7.95633115540486e-05	8.30369696468452e-05	8.56008601439085e-05	0.00024026135141841	0.000190968488958729	0.000205442064345381	0.000197915805144323	2.3819369779175e-05
0.000348440989165495	0.000526341907203705	0.000364237862873213	0.000339839550078571	0.000369613762302539	0.000101066909271359	0.000112811181870812	0.000110081879083616	0.000216855512364569	0.000240178645273343	0.000225870482176826	0.000235629807294683	2.44810189397069e-05
0.000541725250186088	0.000685551236456867	0.000405590935406501	0.000362749152262013	0.00044380117442726	0.000144901166156646	0.000153668017533703	0.000154495078984368	0.000250682325696799	0.000212472086676041	0.000235960631874949	0.000212389380530973	4.61500289471509e-05
0.000698453395087255	0.000619551732693739	0.000300554131171947	0.000299396245141014	0.000306674385906873	4.99545116202123e-05	7.62550657513856e-05	8.02249607145813e-05	0.000115705896948144	0.000148292118104376	0.000181622694566207	0.000170622777272352	6.28566702506028e-06
0.000786039202712761	0.00056901827805806	0.000424365230336614	0.000394921842692912	0.000426102059383012	0.00011843519973534	0.000124638160615333	0.00013199900752626	0.000381936977917459	0.000328426102059383	0.000297659416094615	0.000308493921098338	3.56463485236952e-05
0.000594491770738566	0.000696054916880323	0.000357290546687619	0.000324208088660987	0.000352741708708957	8.22099081961793e-05	9.18038210239021e-05	9.33752377801667e-05	0.000166735588454223	0.000264576958067984	0.000349350756761227	0.000249689851955999	1.40600446613183e-05
0.000529567446861302	0.000666528823091556	0.000332395997022579	0.000331486229426846	0.000320899842858324	6.79017450996613e-05	6.96385741460595e-05	6.7901745099661e-05	0.000184517409643536	0.000172607724753949	0.000262840129021587	0.000202464643122985	2.15863038623774e-05
0.000715656273261103	0.00089727896782731	0.000451327433628319	0.000451410139773385	0.000426515590108345	0.000109916466793483	0.00011339012488628	0.000110826234389214	0.000199900752625919	0.000251509387147466	0.000271855098833844	0.00022744189893309	3.2834339591431e-05
0.000507650318418658	0.000726656190554958	0.000316929947895128	0.000302290960218345	0.000345959804813497	5.70672400959393e-05	6.91423372756598e-05	6.46762054420638e-05	0.000235547101149616	0.00023372756595815	0.000309486394839137	0.000224547183855759	2.15035977173101e-05
0.000482590356463485	0.000467703250351501	0.000372425771234803	0.000349516169051361	0.000437598213547266	0.000110743528244149	0.000101232321561492	0.000103796212058556	0.000136134314779588	0.000205690182780581	0.000369282937722273	0.000194855677776858	3.25862211562312e-05
0.000500372177652799	0.000782730956910099	0.00039955338681664	0.000383260276238525	0.000410718716400628	0.000116532958398809	0.000121743445538004	0.000121412620957737	0.000231577206186419	0.000224629890000827	0.00027508063849144	0.000210156314614175	2.46464312298411e-05
0.000466958895045902	0.00072541559837896	0.000305847324456207	0.000292531635100488	0.000292283516665288	6.75709205193952e-05	8.73376891903065e-05	8.62625093044421e-05	0.000231908030766686	0.000196840625258457	0.000282855016127699	0.000207757836407245	1.61276982879822e-05
0.000538417004383426	0.000781324952443967	0.000478041518484823	0.000500289471507734	0.000436109502936069	0.000120006616491605	0.000127698287982797	0.000135638077909189	0.000308080390373005	0.000254155983789596	0.000398891737656108	0.000282441485402366	4.96236870399469e-05
0.000618311140517741	0.000844925978000165	0.000445124472748325	0.0004065834091473	0.000529898271441568	0.00012835993714333	0.000142419981804648	0.000144156810851046	0.000232817798362418	0.000198908278885122	0.000369365643867339	0.000239268877677611	4.21801339839548e-05
0.000500206765362666	0.00056926639649326	0.000485981308411215	0.000429989248201142	0.000494582747498139	0.000124059217599868	9.9412786370027e-05	9.7345132743363e-05	0.000214374328012572	0.000227193780497891	0.000323463733355389	0.000261351418410388	3.58944669588954e-05
0.000589529402034572	0.000608055578529485	0.000411132247125962	0.000395500785708379	0.000425771234802746	0.000102886444462823	0.00011793896286494	0.000120750971797205	0.000237945579356547	0.000196261682242991	0.000246464312298404	0.00021536680175337	3.63907038292945e-05
0.000563394260193533	0.00072152840956083	0.000336779422711107	0.000324704325531387	0.000341989909850302	0.000106525514845753	0.000115954015383344	0.000116615664543875	0.000201389463237118	0.000106029277975353	0.000151683070052105	0.000105781159540154	1.67893474485159e-05
0.000434951616905136	0.00051898106029278	0.000382515920932925	0.000367380696385741	0.000380034736580928	0.000107021751716153	0.000123728393019601	0.000126953932677197	0.000196923331403524	0.00016822429906542	0.000292366222810355	0.000181705400711273	2.19171284426437e-05
0.000605739806467621	0.000860226614837481	0.000469274667107767	0.000414688611363825	0.000515920932925316	0.000145149284591845	0.000139359854437185	0.000141510214208916	0.000185840707964602	0.000251509387147465	0.000272103217269043	0.000216359275494169	2.67140848565049e-05
0.000372177652799603	0.000585228682491109	0.000224216359275495	0.000226118600612025	0.000278140765858903	7.10445786121908e-05	8.2540732776445e-05	8.65933338847076e-05	9.65180712926967e-05	8.17963774708464e-05	0.000164337110247291	0.000102307501447358	1.74509966090482e-05
0.000390290298569184	0.000565792738400463	0.000269870151352246	0.000281283599371433	0.000262178479861054	5.65710032255401e-05	6.09544289140686e-05	6.27739641055329e-05	0.000214622446447772	0.000216524687784302	0.000244975601687205	0.00021586303862377	1.80299396245143e-05
0.000595980481349764	0.000626416342734265	0.000363824332147879	0.000326193036142586	0.000407410470597965	0.000114299892482012	0.000107600694731619	0.000112811181870813	0.000291952692085022	0.000199818046480854	0.00026540401951865	0.000192043668844595	2.439831279464e-05
0.000542717723926887	0.000715325448680837	0.000529402034571168	0.000472996443635763	0.000520387064758911	0.00014357786783558	0.000150194359440905	0.000148540236539574	0.000322719378049789	0.000403357869489702	0.000443966586717394	0.000435282441485402	3.13456289802337e-05
0.000333967413778844	0.000521627656934909	0.000211727731370441	0.000224216359275494	0.000239186171532546	4.7142502687949e-05	4.71425026879498e-05	4.33380200148874e-05	8.49392109833753e-05	0.000103630799768422	0.000110495409808949	0.000119923910346539	6.20296087999311e-06
0.000509221735174923	0.000527334380944504	0.000407824001323298	0.00036547845504921	0.000419485567777686	0.000135059134893723	0.000141262095773717	0.000148374824249441	0.000170043834256885	0.000286659498800761	0.000301629311057811	0.000277561822843437	4.08568356628895e-05
0.000598875196427095	0.0006243486891076	0.000292779753535687	0.0002808700686461	0.0002813663055165	3.82929451658257e-05	4.44131999007529e-05	4.30899015796879e-05	0.000244231246381607	0.000205276652055248	0.000248780084360267	0.000207013481101646	1.39773385162519e-05
0.000604830038871888	0.000764866429575718	0.000508311967579191	0.000463898767678439	0.000555619882557274	0.00016268298734596	0.000170374658837151	0.000173517492349682	0.000358944669588949	0.000365064924323877	0.00047837234306509	0.000385576048300389	4.37515507402194e-05
0.000423951699611281	0.000375982135472665	0.000211975849805641	0.000200893226366719	0.000227524605078158	5.1608634521545e-05	5.83078322719383e-05	5.98792490282028e-05	7.9811429989248e-05	0.00010032255396576	0.000137292200810521	0.000102555619882557	1.17442725994541e-05
0.00052113142006451	0.000596642130510296	0.000307336035067406	0.000279794888760235	0.000331486229426846	7.89016623935169e-05	8.38640310975105e-05	8.56835662889748e-05	0.000170953601852618	0.000186254238689935	0.000256389049706392	0.000211148788354975	3.80448267306277e-06
0.000511868331817053	0.000750640972624266	0.000447357538665123	0.000453725911835249	0.000427673476139278	0.000124059217599868	0.000136299727069721	0.000142089157224382	0.00029368952113142	0.000284178314448763	0.000400463154412373	0.000303531552394344	4.56537920767518e-05
0.000859399553386816	0.00088619634438839	0.000398478206930775	0.000394839136547845	0.000364155156728146	8.99015796873706e-05	0.000103630799768422	0.000104540567364155	0.000250434207261599	0.000295674468613018	0.00036696716566041	0.000257960466462658	4.23455462740881e-05
0.000664213051029691	0.000640889918120917	0.00030262178479861	0.000269704739062112	0.000382185096352659	0.000107352576296419	0.000105450334959888	0.000102224795302291	0.00015226201306757	0.0001247208667604	0.00019022413365313	0.000121991563973203	2.87817384831694e-05
0.000575138532792986	0.000642295922587049	0.000262674716731453	0.000271524274253577	0.000252005624017864	3.87891820362253e-05	5.50822926143416e-05	5.74807708212721e-05	0.00014672070134811	0.000126540401951865	0.000161276982879828	0.000117938962864941	1.76164088991809e-05
0.000585724919361508	0.000594078240013233	0.000281862542386899	0.000299809775866347	0.000364320569018278	7.7909188652717e-05	9.53601852617649e-05	9.52774791166986e-05	0.000126705814241999	0.000124141923744934	0.000198163923579522	0.000159870978413696	2.15035977173097e-05
0.000426350177818212	0.000403936812505169	0.000326523860722852	0.000303696964684476	0.000328922338929783	8.39467372425774e-05	8.32023819369785e-05	8.71722769001736e-05	0.000167149119179555	0.000129352410884129	0.000229261434124556	0.000129765941609462	2.46464312298405e-05
0.00046290629393764	0.000411132247125962	0.000266479199404516	0.000239434289967744	0.000267802497725581	6.1367959639401e-05	5.79770076916719e-05	6.00446613183363e-05	0.000123397568439336	0.000118517905880407	0.000144239516996113	0.000119841204201471	1.26540401951871e-05
0.00074592672235547	0.000894549665040113	0.000467703250351501	0.00047109420229923	0.000460011578860309	9.35406500702997e-05	0.000107848813166818	0.000109833760648416	0.000210487139194442	0.000201224050946986	0.000276238524522372	0.00019411132247126	1.88570010751798e-05
0.000538003473658093	0.000573815234471922	0.000375072367876934	0.000344967331072698	0.000383094863948391	9.99090232404266e-05	9.767595732363e-05	0.000104788685799354	0.000170705483417418	0.000118931436605741	0.00017814903647341	0.0001559010834505	2.9360681498635e-05
0.000622859978496402	0.000785873790422629	0.000409395418079564	0.000372673889670002	0.000439500454883797	0.000124141923744934	0.0001249689851956	0.000124141923744935	0.00023860722851708	0.000177404681167811	0.000320651724423125	0.000190389545943264	3.15937474154326e-05
0.000814076585890332	0.000801257133405012	0.00056852204118766	0.00055305599206021	0.000548010917211149	0.000141510214208916	0.000160036390703829	0.000164006285667025	0.000421305102969151	0.000311471342320734	0.000462575469357374	0.000404267637085436	4.17666032586214e-05
0.000502439831279463	0.000614341245554544	0.000481432470432553	0.000417748738731288	0.000538168885948226	0.000229592258704823	0.000234058390538417	0.00023472003969895	0.000252915391613596	0.00022264494251923	0.000259697295509056	0.00020618641965098	5.37589942932755e-05
0.000585973037796708	0.000596972955090564	0.000276321230667438	0.00028765197254156	0.000302787197088743	6.29393763956664e-05	6.90596311305924e-05	7.26987015135219e-05	0.000216441981639235	0.000219832933586965	0.000254900339095194	0.000203539823008849	2.07592424117113e-05
0.000487966255892813	0.000541311719460755	0.000229923083285088	0.000241419237449343	0.000271855098833844	6.53378546025965e-05	6.65784467785952e-05	7.03002233065915e-05	8.75858076255063e-05	9.71797204532298e-05	0.000152758249937971	9.12248780084362e-05	4.87966255892869e-06
0.000549582333967414	0.000673228020841949	0.000368455876271606	0.000351004879662559	0.000430237366636341	0.000105946571830288	0.000109999172938549	0.000106773633280952	0.000175088909105946	0.000202299230832851	0.000285501612769829	0.000202795467703251	3.65561161194272e-05
0.000474815978827227	0.000441319990075263	0.00030965180712927	0.000255313869820528	0.00035315523943429	8.60143908692414e-05	9.63526590025635e-05	9.9991729385493e-05	0.000136051608634522	0.000134149367297991	0.000185509883384335	0.000170953601852618	1.25713340501192e-05
0.000387726408072121	0.00041022247953023	0.000213878091142172	0.000197419568273923	0.00022818625423869	6.74882143743281e-05	6.1037135059135e-05	6.18641965098008e-05	0.000171449838723017	8.65106277396411e-05	0.000118187081300141	0.000101563146141759	9.84203126292353e-06
0.000448019187825656	0.000629228351666529	0.000239765114548011	0.000255727400545861	0.000270945331238111	6.45107931519312e-05	7.29468199487221e-05	7.26159953684557e-05	0.000197419568273923	0.000139194442147052	0.000143247043255314	0.000149698122570508	1.97667686709128e-05
0.000895542138780911	0.000860143908692416	0.000577123480274585	0.000562070961872467	0.000506078901662394	0.000162848399636093	0.00016872053593582	0.000170043834256886	0.000446861301794723	0.000381027210321727	0.000587213629972707	0.000430402778926474	5.94657183028696e-05
0.000616326193036143	0.00068091969233314	0.000288644446282358	0.000304524026135141	0.000298155652965016	6.00446613183355e-05	6.56686791828632e-05	6.3518319411132e-05	0.000111074352824414	0.000102638326027624	0.000143743280125714	9.86684310644288e-05	1.1496154164255e-05
0.000881647506409726	0.00110478868579935	0.000644777106939045	0.000663964932594492	0.000594078240013233	0.000187412124720866	0.000197336862128856	0.000205111239765114	0.000356794309817219	0.000381936977917459	0.00043048548507154	0.000380117442725995	8.80820444959062e-05
0.000535770407741295	0.000464064179968571	0.000382433214787859	0.000388305351087587	0.000407245058307832	0.000108675874617484	0.00010296915060789	0.00010321726904309	0.000332726821602845	0.000313456289802332	0.000385576048300388	0.0003434786204615	4.55710859316844e-05
0.000711603672152841	0.000690430899015798	0.000544868083698619	0.000487635431312546	0.000567033330576463	0.000188983541477132	0.000201472169382184	0.000202795467703251	0.000417169795715822	0.000410470597965428	0.000473906211231494	0.000381771565627325	6.70746836489949e-05
0.00055958977752047	0.000566619799851129	0.000320155487552725	0.000329335869655116	0.000308824745678603	7.2615995368457e-05	9.33752377801675e-05	9.23000578943012e-05	0.000138450086841453	0.000130923827640394	0.000223141179389629	0.000157472500206765	1.69547597386485e-05
0.000368290463981473	0.000507567612273592	0.000335786948970308	0.000315358531138864	0.000336779422711108	8.37813249524441e-05	9.78413696137632e-05	9.73451327433628e-05	0.000154660491274502	0.000158382267802497	0.000224050946985361	0.00017889339177901	3.28343395914316e-05
0.000723761475477629	0.000813663055164998	0.00049673310726987	0.000450004135307253	0.000538417004383426	0.000164419816392357	0.000169630303531553	0.000173765610784881	0.000228765197254157	0.000189893309072864	0.000315193118848731	0.000223306591679762	3.54809362335619e-05
0.000617401372922008	0.00067827309569101	0.000315275824993797	0.000289223389297825	0.000311057811595402	7.43528244148543e-05	6.28566702505998e-05	6.07063104788683e-05	0.000133487718137459	0.000152923662228104	0.000287982797121826	0.000180547514680341	3.02704490943675e-05
0.000635679430981722	0.000856587544454554	0.00038458357455959	0.000383425688528658	0.000351501116532959	8.93226366719053e-05	9.93300802249604e-05	9.90819617897605e-05	0.000313787114382599	0.000219171284426432	0.00025647175585146	0.000269787445207179	3.01877429493001e-05
0.000605739806467621	0.000751964270945332	0.000492266975436274	0.000492018857001075	0.000474154329666693	0.000142089157224382	0.000148209411959308	0.00014936729799024	0.00032536597469192	0.00022843437267389	0.000260937887685055	0.000257795054172525	4.47440244810185e-05
0.000567777685882061	0.00118890083533206	0.000486312132991481	0.000478868579935489	0.0005320486312133	0.000134811016458523	0.000130841121495327	0.000130593003060128	0.000203787941444049	0.000237862873211479	0.000429906542056074	0.000243404184930941	1.96013563807786e-05
0.000607642047804153	0.000519146472582913	0.000474567860392028	0.000442147051525929	0.000449756016872054	0.000129848647754528	0.000142916218675047	0.000143743280125714	0.000263170953601852	0.000248283847489868	0.000296170705483417	0.000252005624017864	2.75411463071701e-05
0.000418575800181954	0.000538830535108759	0.000235877925729881	0.000223720122405095	0.000260193532379456	3.84583574559594e-05	4.82176825738158e-05	4.83830948639484e-05	9.40368869406994e-05	7.83227193780497e-05	0.000106194690265487	8.00595484244483e-05	1.05863865685222e-05
0.000890083533206518	0.00070680671573898	0.000262178479861053	0.000254238689934662	0.000277561822843438	4.93755686047473e-05	6.31047886857996e-05	6.0127367463402e-05	0.000121247208667604	0.00011190141427508	0.000258870234058391	0.000101811264576958	1.37292200810515e-05
0.000576709949549252	0.000663882226449425	0.00037829790753453	0.000354643950045489	0.000414192374493425	0.000120420147216938	0.000104292448928956	0.00010660822099082	0.000173186667769415	0.000154577785129435	0.000322140435034323	0.000183855760483004	1.75337027541149e-05
0.000538995947398892	0.000494417335208007	0.00034662145397403	0.000313208171367133	0.000322884790339922	7.44355305599209e-05	7.61723596063186e-05	7.78264825076509e-05	0.000159788272268629	0.000263088247456786	0.000284343726738896	0.000258952940203457	2.76238524522376e-05
0.000457695806798445	0.00044065834091473	0.000329997518815649	0.000315772061864196	0.000335786948970308	9.2961707054834e-05	9.91646679348275e-05	0.000101149615416426	0.00029972706972128	0.00023687039947068	0.000232156149201886	0.000209081134728311	3.94508311967573e-05
0.000819866016044992	0.0010591348937226	0.000567694979736994	0.000540567364155157	0.000523447192126375	0.000142006451079315	0.000144901166156646	0.000141013977338516	0.000253494334629063	0.000254238689934662	0.00048101893970722	0.000308163096518071	5.45860557439428e-05
0.00052187577537011	0.000508146555289058	0.000238855346952278	0.000214126209577372	0.000265817550243982	5.94657183028703e-05	6.61649160532619e-05	6.44280870068646e-05	9.91646679348275e-05	8.83301629311053e-05	0.000173682904639815	8.92399305268378e-05	8.35332065172512e-06
0.000485154246960548	0.00051319163013812	0.000365064924323876	0.000325035150111653	0.000387809114217186	0.00010660822099082	8.52700355636422e-05	8.7916632205773e-05	0.00022429906542056	0.000210073608469108	0.000294433876437019	0.000197998511289389	3.5315523943429e-05
0.000678603920271276	0.000827723099826318	0.000364899512033744	0.000305930030601275	0.000423124638160616	0.000107435282441486	0.000117525432139608	0.000118517905880407	0.000174261847655281	0.000145562815317178	0.000217765279960301	0.000160119096848896	1.80299396245142e-05
0.000419485567777686	0.00062219832933587	0.000322719378049789	0.00032826068976925	0.000376726490778265	8.66760400297753e-05	0.000108014225456952	0.000114878835497477	0.000151352245471838	0.000143412455545447	0.000145397403027045	0.000141923744934249	2.58043172607729e-05
0.000467703250351501	0.000666694235381688	0.000346952278554297	0.000341245554544703	0.000376561078488132	8.47737986932431e-05	8.49392109833767e-05	8.40294433876435e-05	0.000232321561492019	0.00022578777603176	0.000285336200479697	0.000232817798362418	2.98569183690351e-05
0.000444628235877925	0.000516582582085849	0.000233065916797619	0.000206269125796046	0.000271855098833844	7.9811429989248e-05	7.91497808287152e-05	8.05557852948473e-05	8.59316847241745e-05	0.000134893722603589	0.000189397072202464	0.000121329914812671	1.35638077909188e-05
0.000716152510131503	0.000802332313290878	0.000386733934331321	0.000356877015962285	0.000389959473988917	9.91646679348285e-05	0.000103713505913489	0.000107187164006285	0.000284591845174097	0.000293441402696221	0.000260276238524522	0.000306922504342073	1.99321809610455e-05
0.000609957819866015	0.000849309403688695	0.000435199735340336	0.00040997436109503	0.000430816309651808	0.000123480274584401	0.000133818542717724	0.000137374906955587	0.000182201637581673	0.000182449756016872	0.000253163510048797	0.000230667438590687	4.18493094036883e-05
0.000427756182284344	0.000457282276073112	0.000319741956827393	0.000287817384831693	0.000333223058473244	0.000101480439996691	0.000100570672400959	0.00010197667686709	0.000157720618641965	0.00020957737159871	0.000220659995037631	0.000223554710114962	2.88644446282363e-05
0.000466049127450169	0.000497312050285336	0.0003439748573319	0.000310975105450334	0.000357786783558018	0.000116946489124142	0.000125134397485734	0.000124886279050534	0.000198163923579522	0.00019750227441899	0.000277148292118105	0.000208584897857911	2.0180299396245e-05
0.000529567446861302	0.000662310809693161	0.000304193201554875	0.000333884707633778	0.000326193036142585	7.15408154825899e-05	6.44280870068646e-05	6.33529071209992e-05	0.000134728310313456	0.000124720866760401	0.00020858489785791	0.000127615581837731	8.601439086924e-06
0.000631461417583327	0.000726987015135224	0.000391448184600116	0.000371681415929203	0.000379786618145729	0.000132577950541725	0.000118352493590275	0.000123645686874534	0.000252171036307997	0.000270035563642379	0.000373252832685468	0.00030650897361674	2.23306591679762e-05
0.000364072450583079	0.000526755437929039	0.000280539244065835	0.000262343892151186	0.000301712017202878	8.4442974112977e-05	9.54428914068316e-05	9.4367711520966e-05	0.000137953849971053	0.000133983955007857	0.000189397072202465	0.000119841204201473	1.67893474485155e-05
0.000511868331817055	0.000908444297411298	0.000293193284261021	0.000330245637250847	0.000290546687618889	5.03680423455465e-05	7.47663551401876e-05	7.35257629641877e-05	0.000245471838557605	0.000192126374989662	0.000252749979323464	0.000177073856587545	8.2706145066579e-06
0.000439500454883797	0.000583574559589777	0.000292200810520221	0.000294351170291953	0.000343809445041767	6.64130344884627e-05	7.17889339177911e-05	7.24505830783224e-05	0.000128194524853196	0.00013414936729799	0.000198412042014722	0.00014696881978331	2.45637250847738e-05
0.000378546025969729	0.00051559010834505	0.000241584649739475	0.000226284012902158	0.000264742370358117	5.4420643453809e-05	6.87288065503277e-05	7.2533289223389e-05	0.000194855677776859	0.000115871309238276	0.00014961541642544	0.000117360019849474	2.24960714581093e-05
0.00059631130593003	0.000724836655363493	0.000394177487387314	0.000370440823753205	0.000432056901827806	0.000104788685799355	0.000109585642213216	0.000114217186336945	0.000218344222975767	0.000210735257629642	0.000189231659912332	0.000236043338020015	1.58795798527831e-05
0.000633115540484658	0.000903812753287569	0.000447853775535523	0.000468778430237367	0.000504590191051195	0.000145893639897445	0.000165991233148623	0.000167728062195021	0.000179141510214209	0.00021611115705897	0.000321147961293523	0.000229757670994955	4.71425026879498e-05
0.000557522123893805	0.000854768009263089	0.000431974195682741	0.000422711107435282	0.000507236787693325	0.000120750971797204	0.000126788520387065	0.000126705814241998	0.000377636258373997	0.000202051112397651	0.000296501530063684	0.000176577619717145	1.60449921429159e-05
0.000669588950459018	0.000712926970473907	0.000350095112066827	0.00039690679017451	0.000336200479695641	7.69994210569846e-05	8.35332065172447e-05	8.53527417087089e-05	0.00019072037052353	0.000207923248697379	0.000348523695310561	0.000206599950376313	2.21652468778428e-05
0.000676205442064346	0.000841204201472169	0.000276900173682905	0.000273426515590109	0.000340004962368704	8.68414523199071e-05	0.000106690927135886	0.000100405260110827	0.000168555123645687	0.000133074187412125	0.000200148871061119	0.000154908609709701	1.38946323711854e-05
0.000563394260193533	0.000531469688197833	0.000317757009345794	0.000299892482011414	0.000326441154577785	5.70672400959389e-05	6.65784467785958e-05	6.6330328343396e-05	0.000262343892151188	0.000122653213133736	0.000177487387312877	0.000143081630965181	2.02630055413117e-05
0.000717972045322967	0.000896534612521711	0.000462079232486973	0.000459598048134977	0.000466545364320569	0.000115705896948143	0.000104954098089488	0.000108179637747084	0.000178066330328344	0.000392606070631048	0.000538003473658093	0.000395418079563312	3.32478703167636e-05
0.000393763956661981	0.000390538417004384	0.000189645190637664	0.000184765528078736	0.000217351749234968	3.73831775700934e-05	4.9706393185014e-05	4.80522702836825e-05	0.000194772971631792	0.000131750889091059	0.000146389876767844	0.000140517740468116	7.69167149119198e-06
0.00060094285005376	0.000797369944586884	0.00067074683648995	0.000638656852204119	0.000674055082292614	0.000193036142585394	0.000213299148126706	0.000218840459846166	0.000584815151765776	0.000583739971879911	0.000623769746092134	0.00063791249689852	5.96311305930036e-05
0.000501199239103465	0.000549416921677281	0.000393102307501447	0.000342486146720702	0.000412703663882227	9.59391282772314e-05	0.000115375072367876	0.00012207427011827	0.000209660077743777	0.000181209163840873	0.000280539244065834	0.00018153998842114	2.44810189397072e-05
0.000501778182118931	0.000449094367711521	0.000365809279629476	0.000349433462906293	0.000408733768919031	0.000104540567364155	0.000122487800843602	0.000126044165081465	0.000225208833016293	0.000221735174923496	0.000286163261930361	0.000227772723513356	3.86237697460919e-05
0.00057770242329005	0.000675957323629145	0.000323132908775122	0.000309238276403937	0.000326689273012985	8.51873294185761e-05	0.000104127036638822	0.000100818790836159	0.000158216855512365	0.000152675543792904	0.000197088743693656	0.000178231742618476	2.5887023405839e-05
0.00043462079232487	0.000526341907203705	0.000479199404515755	0.00044768836324539	0.000516417169795716	0.000132826068976925	0.000127532875692664	0.000127698287982797	0.000251343974857332	0.000226945662062691	0.00032197502274419	0.00027822347200397	5.7480770821272e-05
0.000536018526176494	0.00072491936150856	0.000493011330741875	0.000437598213547267	0.00048465801009015	0.000133405011992392	0.000124141923744935	0.000127036638822264	0.000252667273178397	0.000269456620626912	0.00034686957240923	0.000279546770325036	4.29244892895542e-05
0.000552725167479944	0.000533206517244232	0.000416590852700355	0.000424530642626748	0.000377388139938798	8.9488048962038e-05	9.53601852617649e-05	9.6187246712431e-05	0.000270779918947978	0.000330411049540981	0.000297742122239682	0.000266975436274915	3.44057563476964e-05
0.000532379455793566	0.000589115871309238	0.000308328508808204	0.000301629311057811	0.000353320651724424	0.000104375155074022	0.000103051856752957	0.00010321726904309	0.000140765858903316	0.000152840956083037	0.000163510048796626	0.000183690348192871	3.76312960052929e-05
0.000497973699445869	0.000737573401703746	0.000464973947564304	0.000499710528492267	0.000402034571168638	8.90745182367044e-05	0.000102142089157224	9.99917293854937e-05	0.000272930278719708	0.000385327929865188	0.000476387395583492	0.000403440575634769	3.93681250516923e-05
0.000601935323794558	0.00057770242329005	0.000341576379124969	0.000312381109916467	0.000378380613679596	0.000104209742783888	0.00011868331817054	0.000119675791911338	0.000202630055413117	0.000179803159374742	0.000255148457530394	0.000212885617401373	2.58870234058396e-05
0.000483748242494417	0.000566040856835663	0.000280621950210901	0.000271441568108511	0.000331320817136714	8.33677942271112e-05	8.64279215945737e-05	8.61798031593741e-05	8.69241584649745e-05	0.000106939045571086	0.000189148953767266	0.000112066826565215	1.89397072202474e-05
0.000581258787527913	0.00053709370606236	0.000451823670498718	0.000407906707468365	0.000481184351997354	0.000148374824249442	0.000145562815317178	0.000149946241005707	0.000371846828219337	0.000362252915391614	0.000421305102969152	0.000348027458440162	6.49243238772648e-05
0.000625671987428666	0.000516996112811182	0.000438425274997933	0.000389959473988918	0.000445455297328592	0.000142089157224382	0.000147382350508643	0.00015011165329584	0.000241253825159209	0.000294599288727153	0.000325448680836986	0.000348523695310561	5.33454635679429e-05
0.000541559837895956	0.000661814572822762	0.000340666611529236	0.000352493590273757	0.00033694483500124	7.14581093375242e-05	7.81573070879166e-05	7.74956579273833e-05	0.000281283599371434	0.000258622115623191	0.000294930113307418	0.000238938053097345	8.18790836159133e-06
0.000742949301133074	0.000624927632123066	0.000278058059713837	0.000290050450748491	0.000305268381440741	6.03754858986022e-05	7.16235216276571e-05	6.70746836489955e-05	0.000152592837647837	0.000149615416425441	0.00023347944752295	0.00016342734265156	1.43908692415847e-05
0.000238193697791746	0.000460342403440576	0.000201472169382185	0.000214539740302704	0.000204945827474981	3.77967082954268e-05	3.69696468447605e-05	3.82929451658264e-05	0.00016268298734596	0.000131585476800926	0.000171201720287818	0.000178893391779009	1.48871061119842e-05
0.000697791745926722	0.000898602266148375	0.000476800926308825	0.00044065834091473	0.000477462575469357	0.000162517575055827	0.000167645356049954	0.000171449838723017	0.000397237614754776	0.000258291291042924	0.000282276073112233	0.00026275742287652	5.02853362004798e-05
0.000585724919361508	0.00068604747332727	0.000405177404681168	0.000346786866264164	0.000407079646017699	0.000103630799768422	0.000124059217599867	0.000124141923744935	0.000205772888925648	0.000160532627574229	0.00021296832354644	0.000170043834256885	2.47291373749072e-05
0.000529153916135969	0.00063741626002812	0.000305847324456207	0.000300223306591679	0.000327433628318585	7.11272847572578e-05	8.07211975849808e-05	8.2623438921512e-05	0.000109089405342816	0.000103382681333224	0.000122322388553469	0.000114796129352411	1.12480357290554e-05
0.000513935985443718	0.000721114878835498	0.000588206103713506	0.000595649656769498	0.000545447026714085	0.000160946158299562	0.000161773219750227	0.000163344636506492	0.00051633446365065	0.000446199652634191	0.0004377636258374	0.000458109337523779	7.50971797204525e-05
0.000572740054586056	0.000578612190885783	0.000262343892151187	0.000253163510048796	0.000296501530063685	7.2698701513523e-05	8.78339260607067e-05	8.54354478537758e-05	0.000105036804234555	0.000114630717062278	0.000209411959308577	0.000181374576131006	1.36465139359852e-05
0.000585973037796709	0.000576213712678852	0.000304441319990076	0.000312298403771401	0.000346786866264164	7.69994210569858e-05	9.17211148788356e-05	9.09767595732363e-05	0.000149284591845174	0.000160201802993963	0.000292035398230089	0.000158464973947564	1.6044992142917e-05
0.000361260441650814	0.000519560003308246	0.000395748904143578	0.000334132826068977	0.000410884128690761	0.000125299809775867	0.000118435199735341	0.000122735919278802	0.000232404267637086	0.000298734595980481	0.000267140848565048	0.000304358613845009	3.26689273012984e-05
0.000699280456537921	0.000797369944586883	0.000498304524026135	0.000444545529732859	0.000530063683731701	0.000139442560582251	0.000117029195269208	0.000116119427673477	0.000312132991481267	0.000256802580431727	0.000359192788024151	0.000295591762467952	4.92928624596808e-05
0.000467124307336036	0.000467124307336035	0.000388470763377719	0.000376809196923331	0.000370192705318005	0.000107683400876685	0.000119014142750807	0.000120254734926805	0.000212141262095774	0.000220081052022166	0.000346042510958565	0.000229013315689355	2.95260937887691e-05
0.000559672483665536	0.00065288230915557	0.000304027789264743	0.000266561905549583	0.000329005045074849	7.01348110164584e-05	7.1044578612191e-05	7.5510710445786e-05	0.000100239847820693	0.000109006699197751	0.000156314614175833	0.000116532958398809	2.46464312298405e-05
0.000637829790753453	0.000707220246464311	0.000342899677446034	0.000357869489703085	0.000361839384666281	8.51873294185751e-05	9.9991729385493e-05	0.000100653378546026	0.000234720039698949	0.000180133983955008	0.000232652386072285	0.000204863121329916	1.19923910346536e-05
0.000457034157637913	0.000558680009924738	0.00028955421387809	0.000261186006120255	0.000335456124390042	8.46083864031095e-05	9.20519394591021e-05	9.28790009097679e-05	0.000126374989661732	0.000144735753866512	0.000247208667604003	0.000154908609709702	3.15110412703671e-05
0.000638822264494251	0.000820114134480191	0.000432139607972872	0.000401372922008104	0.000461252171036308	0.000116698370688942	0.000104457861219089	0.000106360102555621	0.000201885700107519	0.000300306012736747	0.000351583822678026	0.000278719708874369	3.3330576461832e-05
0.000543544785377553	0.000588702340583905	0.000348937226035894	0.000344057563476967	0.000358779257298817	7.3277644528989e-05	9.18038210239025e-05	9.32098254900334e-05	0.000216276569349102	0.000235464395004549	0.00031932842610206	0.000247043255313869	3.59771731039621e-05
0.000628566702505996	0.000993300802249608	0.000381109916466793	0.00039450831196758	0.000406996939872632	8.6179803159375e-05	0.000100157141675626	0.000105450334959887	0.000189727896782731	0.000239268877677612	0.000361425853940947	0.000251592093292532	2.52253742453058e-05
0.00041576379124969	0.000564552146224464	0.000350591348937226	0.000309982631709536	0.000388801587957985	0.000120337441071872	0.00012207427011827	0.000121081796377471	0.000132329832106526	0.000127863700272929	0.000219667521296832	0.0001561492018857	1.82780580597138e-05
0.000455876271606979	0.000627574228765197	0.000478372343065089	0.000480026465966421	0.000509221735174923	0.000161359689024896	0.000151269539326772	0.000153337192953436	0.000234554627408817	0.000325696799272186	0.000373418244975602	0.000343644032751634	5.79770076916726e-05
0.000527334380944504	0.000541394425605823	0.0003437267388967	0.000319907369117526	0.00035389959473989	6.88115126953932e-05	7.21197584980562e-05	7.17889339177903e-05	0.000191133901248863	0.000154329666694235	0.000215118683318171	0.00014043503432305	2.83682077578367e-05
0.000689603837565131	0.000832850880820445	0.00041576379124969	0.000457199569928046	0.000352328177983624	8.74203953353743e-05	0.000103548093623356	0.000104705979654288	0.000184434703498471	0.000385658754445455	0.000351666528823092	0.000395748904143577	2.82027954677031e-05
0.000641716979571582	0.000834587709866844	0.000403027044909436	0.00043172607724754	0.000407741295178231	0.000122156976263337	0.000127119344967332	0.000130344884624927	0.000245223720122406	0.000252005624017865	0.000352659002563891	0.000251013150277066	2.5473492680506e-05
0.000654205607476635	0.000896038375651312	0.000418989330907287	0.000470101728558432	0.000359358200314284	7.75783640724508e-05	7.7082127202051e-05	7.65031841865843e-05	0.000305516499875941	0.000356463485236953	0.000431643371102472	0.000370440823753205	3.60598792490278e-05
0.000737821520138946	0.00104433049375569	0.000495823339674137	0.000483417417914151	0.000459846166570177	0.000114630717062277	0.000124803572905466	0.000121247208667605	0.000255065751385328	0.000232569679927219	0.000293275990406087	0.000241584649739476	4.78868579935496e-05
0.000547762798775948	0.000648581589612108	0.000341907203705235	0.000335208005954843	0.000365726573484409	8.76685137705743e-05	8.92399305268377e-05	8.74203953353729e-05	0.000174509966090481	0.000158961210817964	0.000185261764949135	0.000185509883384335	2.7458440162104e-05
0.000659829625341162	0.000601273674634026	0.000403523281779837	0.000374576131006534	0.000434951616905135	0.000102638326027624	0.000118269787445207	0.000126374989661732	0.000235960631874948	0.000176991150442478	0.000209577371598709	0.00019386320403606	2.34058390538422e-05
0.000511123976511455	0.000607972872384418	0.000332726821602845	0.000317922421635928	0.000339922256223638	6.98866925812583e-05	7.97287238441824e-05	8.17963774708455e-05	0.00010875858076255	0.000144901166156646	0.000205276652055248	0.000167066413034489	1.43081630965182e-05
0.000738648581589612	0.000573980646762054	0.000248449259780002	0.000217599867670167	0.000274584401621041	4.30071954346207e-05	4.67289719626172e-05	4.65635596724838e-05	0.0001566454387561	0.000111984120420148	0.000160119096848896	0.000128690761723596	1.21578033247867e-05
0.000344884624927632	0.000504424778761062	0.000240178645273343	0.000226945662062691	0.000258208584897858	8.2292614341245e-05	9.43677115209665e-05	9.09767595732359e-05	0.000129021586303862	0.000159953684558763	0.00016532958398809	0.00016557770242329	2.98569183690349e-05
0.00051559010834505	0.000546191382019684	0.00030650897361674	0.000271606980398644	0.000331651641716979	0.00010925481763295	0.000109172111487884	0.000109006699197751	0.000154081548259036	0.000143743280125714	0.000236953105615748	0.000165991233148623	1.87742949301136e-05
0.00057191299313539	0.000677363328095277	0.000457861219088578	0.000407658589033165	0.000461582995616575	0.000108675874617484	0.000115623190803077	0.00011554048465801	0.000231246381606154	0.000246629724588537	0.000403771400215036	0.000326937391448185	2.2082540732777e-05
0.000573897940616988	0.000773798693242908	0.000281697130096766	0.000245885369282938	0.000333967413778843	7.01348110164595e-05	6.16987842196677e-05	6.1367959639401e-05	7.09618724671245e-05	0.00010032255396576	0.0001878256554462	0.000108262343892152	1.3894632371185e-05
0.000676949797369944	0.00080588867752874	0.000354230419320155	0.000383094863948391	0.000422214870564884	8.59316847241748e-05	8.94880489620385e-05	8.71722769001737e-05	0.00023736663634108	0.000213712678852038	0.000294930113307419	0.000215284095608304	2.21652468778429e-05
0.000447853775535522	0.000629807294681995	0.000442808700686461	0.000379869324290795	0.000451740964353652	0.000118517905880408	0.000128194524853196	0.000127780994127864	0.000276155818377305	0.000270697212802911	0.00021536680175337	0.000300636837317013	4.41650814655534e-05
0.000571085931684724	0.000896948143247044	0.000375734017037466	0.00036812505169134	0.000386154991315854	0.000112314945000414	0.000127946406417998	0.000132081713671325	0.000254073277644529	0.000178727979488876	0.000340914729964437	0.000182201637581672	2.9443387643702e-05
0.000585311388636175	0.000891903068397982	0.000309238276403937	0.000268629559176246	0.000364568687453478	8.146555289058e-05	8.26234389215117e-05	8.8495575221239e-05	0.000105781159540154	0.000108014225456951	0.000181622694566207	0.00010875858076255	2.1007360846911e-05
0.000506657844677861	0.00067149119179555	0.000429493011330741	0.000381440741047061	0.000434207261599537	9.28790009097674e-05	0.000102803738317757	0.000105450334959888	0.000365809279629476	0.000216938218509635	0.00031883218923166	0.000257546935737326	3.06839798197003e-05
0.000485567777685882	0.000469191960962699	0.000371846828219337	0.000302125547928211	0.000376974609213465	8.76685137705728e-05	8.17963774708466e-05	8.41948556777774e-05	0.000265321313373583	0.000289719626168224	0.000283268546853031	0.000280952774791167	3.92854189066248e-05
0.000406500703002233	0.000539078653543958	0.000327020097593252	0.000313456289802332	0.00027797535356877	6.91423372756595e-05	7.7826482507651e-05	7.6916714911918e-05	0.000199321809610454	0.000199818046480853	0.000271689686543711	0.000223223885534695	3.02704490943677e-05
0.000603920271276155	0.000452816144239516	0.000437267388967	0.000402117277313704	0.000473575386651229	9.8916549499628e-05	0.000117442725994541	0.00011289388801588	0.000308328508808204	0.000200314283351253	0.000283020428417831	0.000226780249772558	2.4232900504507e-05
0.000416094615829957	0.000486891076006947	0.000234141096683484	0.000237697460921347	0.00023736663634108	6.64130344884629e-05	6.59167976180629e-05	6.30220825407325e-05	0.000171036307997684	0.000166652882309156	0.000199239103465388	0.000162104044330494	1.18269787445211e-05
0.00079406169878422	0.000693491026383261	0.000539574890414357	0.000512364568687454	0.000456041683897115	0.000126705814241997	0.000123066743859068	0.000123149450004135	0.000473740798941361	0.000381192622611859	0.000516665288230915	0.000398560913075842	5.64055909354067e-05
0.000386651228186254	0.000488379786618145	0.000175419733686213	0.000171036307997685	0.000213299148126706	5.03680423455466e-05	5.34281697130096e-05	5.08642792159459e-05	6.5916797618063e-05	5.10296915060789e-05	9.23000578943026e-05	7.34430568191222e-05	1.25713340501199e-05
0.000532462161938633	0.000705566123562981	0.000251178562567199	0.000229592258704822	0.00030700521048714	5.62401786452732e-05	6.09544289140677e-05	6.09544289140682e-05	7.07964601769922e-05	7.21197584980564e-05	0.000117608138284675	0.000104623273509222	5.2931932842607e-06
0.000556777768588206	0.000755437929038127	0.000288065503266893	0.000299809775866347	0.000301133074187413	7.65031841865851e-05	8.82474567860392e-05	8.57662724340415e-05	0.000188404598461665	0.000141675626499049	0.000286576792655694	0.000159540153833431	1.79472334794483e-05
0.000535522289306095	0.000523033661401043	0.000277313704408238	0.000275163344636507	0.000298734595980481	6.75709205193945e-05	7.14581093375236e-05	7.50971797204532e-05	0.000215284095608303	0.000190141427508064	0.000232321561492018	0.000173682904639815	2.29923083285087e-05
0.000679348275576876	0.00108593168472418	0.000520387064758911	0.000476387395583492	0.000569431808783393	0.000180216690100074	0.000186915887850467	0.000194028616326193	0.000221652468778431	0.00023447192126375	0.000410139773385163	0.000253411628483996	4.15184848234227e-05
0.000520469770903979	0.000820610371350591	0.000378546025969729	0.00036523033661401	0.000383756513108924	9.14729964436358e-05	0.000103134562898023	0.000102472913737491	0.000217765279960301	0.000124307336035067	0.000261516830700521	0.000144901166156646	3.01050368042345e-05
0.000821520138946324	0.000738317757009345	0.000285418906624762	0.000289140683152758	0.000359027375734018	8.90745182367054e-05	8.36986188073765e-05	8.7420395335374e-05	0.00012835993714333	0.000111736001984948	0.000200479695641387	0.000142585394094781	1.29848647754529e-05
0.000458853692829377	0.000792490282027955	0.000433214787858737	0.000439500454883798	0.00043412455545447	9.98263170953608e-05	0.000101645852286824	0.000106525514845753	0.000298982714415682	0.000302787197088744	0.00044016210404433	0.000286328674220495	2.98569183690344e-05
0.000765362666446116	0.00117575055826648	0.000468530311802167	0.000476056571003225	0.00046580100901497	0.000127698287982797	0.000163923579521958	0.000166487470019022	0.000344553800347366	0.000348606401455628	0.000324704325531387	0.000358200314283351	5.4089818873543e-05
0.000571251343974858	0.00091299313538996	0.00044983872301712	0.000489951203374411	0.000424861467207013	6.37664378463318e-05	8.03076668596482e-05	8.07211975849803e-05	0.000325779505417252	0.000273674634025308	0.000292531635100488	0.000277561822843437	2.77892647423696e-05
0.000785708378132495	0.000773633280952776	0.000473409974361095	0.000466379952030436	0.000498635348606401	0.000159457447688363	0.00017161525101315	0.000177404681167811	0.000271855098833843	0.000201637581672318	0.000345463567943098	0.000190968488958729	5.42552311636752e-05
0.000582251261268712	0.000836241832768175	0.000388470763377719	0.000353568770159622	0.000426184765528079	9.51120668265653e-05	9.74278388884294e-05	9.97436109502943e-05	0.000367959639401207	6.2939376395666e-05	0.000143412455545447	5.42552311636754e-05	2.05111239765114e-05
0.000466876188900835	0.000491109089405343	0.00029658423620875	0.000274749813911173	0.000287817384831693	7.09618724671246e-05	7.94806054089818e-05	7.63377718964515e-05	0.000152427425357703	0.00015300636837317	0.000217930692250435	0.000159043916963031	2.87817384831697e-05
0.000635100487966256	0.000675709205193945	0.000430320072781407	0.000392606070631047	0.00045397403027045	0.000140765858903317	0.00014357786783558	0.000146472582912911	0.000248780084360268	0.000188900835332065	0.000278058059713837	0.000195269208502192	4.35034323050201e-05
0.00047547762798776	0.000647258291291043	0.000377140021503598	0.000364485981308411	0.000365974691919609	8.00595484244479e-05	8.51873294185757e-05	8.83301629311052e-05	0.000130096766189727	0.000171946075593417	0.000209660077743776	0.000165825820858489	2.03457116863784e-05
0.000788603093209825	0.000988090315110414	0.000518236704987181	0.000478537755355224	0.000486312132991481	0.000141923744934249	0.000163592754941692	0.000171201720287818	0.000341410966834836	0.000409643536514764	0.000427011826978745	0.000344471094202299	3.1759159705566e-05
0.000635514018691588	0.00093375237780167	0.000455958977752048	0.000420395335373418	0.000523116367546109	0.000178976097924076	0.000162848399636093	0.000163592754941692	0.000266810023984781	0.000198412042014722	0.000257298817302126	0.000235381688859482	3.98643619220909e-05
0.000541559837895956	0.000710445786121908	0.00053395087254983	0.000494913572078405	0.000547101149615416	0.000174096435365147	0.000181043751550741	0.000187991067736332	0.000475725746422959	0.000373749069555868	0.000298569183690348	0.000355305599206021	5.39244065834087e-05
0.000413944256058225	0.000602679679100157	0.000351170291952692	0.000336696716566041	0.000375320486312133	0.000123562980729469	0.00012232238855347	0.000125217103630799	0.000250682325696799	0.000258539409478125	0.000252998097758664	0.000220329170457365	1.95186502357121e-05
0.000633446365064924	0.000783061781490365	0.000416342734265156	0.000384170043834257	0.000432883963278471	0.000113142006451079	0.000132247125961459	0.000139525266727317	0.000315441237283931	0.000234306508973617	0.000347448515424695	0.000261020593830121	2.58043172607721e-05
0.000404681167810769	0.000643536514763046	0.000270531800512779	0.000251343974857332	0.000296749648498884	8.82474567860392e-05	9.72624265982956e-05	9.56910098420319e-05	0.000125796046646266	9.57737159870978e-05	0.000146472582912911	0.000115705896948142	2.00975932511787e-05
0.000419816392357952	0.000641551567281449	0.000290712099909024	0.000287321147961295	0.000315937474154329	5.73980646762057e-05	6.21123149450002e-05	6.59167976180636e-05	0.000151931188487305	0.000125878752791333	0.000198742866594988	0.000141923744934249	1.75337027541149e-05
0.000390869241584651	0.000482755768753619	0.000429989248201142	0.000397485733189976	0.000418823918617153	0.000141262095773716	0.000142419981804648	0.000143743280125714	0.000201554875527251	0.000244644777106939	0.000294268464146886	0.000281862542386899	3.74658837151603e-05
0.000398726325365976	0.000564634852369531	0.000333388470763377	0.000324787031676453	0.000387478289636919	0.000111074352824415	0.000112728475725747	0.000111239765114548	0.000170126540401952	0.000141013977338515	0.000226614837482424	0.000151269539326772	2.77065585973036e-05
0.000756182284343727	0.000785791084277562	0.000339095194772971	0.000311967579191134	0.000363741626002813	0.000108096931602017	0.00010346538747829	0.000102472913737491	0.000206517244231246	0.000167066413034488	0.000244313952526673	0.000194938383921925	3.21726904308994e-05
0.000741708708957075	0.000839632784715905	0.000385245223720123	0.000391944421470516	0.000430402778926475	0.000128938880158796	0.000127946406417998	0.000120916384087338	0.000169878421966751	0.000183276817467539	0.000286080555785295	0.000186171532544868	3.27516334463645e-05
0.000483830948639484	0.00043098172194194	0.000297659416094616	0.00029393763956662	0.000278967827309569	7.45182367049877e-05	9.48639483913656e-05	8.95707551071036e-05	0.000118352493590273	0.00014696881978331	0.000268712265321313	0.000172028781738483	2.1007360846911e-05
0.000686212885617401	0.000816061533371929	0.000447936481680588	0.000404433049375568	0.000443966586717393	0.000101976676867091	0.000104209742783889	0.000108179637747085	0.000241171119014142	0.000177652799603011	0.000298321065255148	0.000173352080059549	2.77065585973045e-05
0.000553883053510876	0.000685716648747002	0.000319741956827392	0.000302125547928211	0.000333305764618311	7.16235216276563e-05	8.4029443387644e-05	8.2871557356712e-05	0.000191712844264329	0.000210487139194442	0.000262095773715988	0.00022190058721363	2.97742122239678e-05
0.000403936812505169	0.000676618972789679	0.000371185179058804	0.000358861963443884	0.000406004466131834	8.96534612521714e-05	9.23827640393682e-05	9.18865271689681e-05	0.000191133901248864	0.000232238855346953	0.000294681994872219	0.000266975436274915	3.64734099743614e-05
0.000750723678769332	0.000790257216111157	0.000398974443801175	0.000356380779091887	0.000480274584401621	0.000132495244396659	0.000150938714746507	0.000150277065585973	0.000264411545777851	0.000185344471094202	0.000233644859813083	0.000195269208502192	3.45711686378303e-05
0.000397320320899843	0.000588950459019107	0.000341989909850302	0.000306591679761806	0.000360102555619882	9.83376064841622e-05	9.61872467124306e-05	9.56910098420312e-05	0.000127119344967332	0.000102803738317757	0.000169713009676619	0.00010660822099082	2.26614837482428e-05
0.00055570258870234	0.000933586965511538	0.000369034819287074	0.000389132412538252	0.000358779257298818	8.65933338847084e-05	0.000104623273509222	0.000101976676867091	0.000229261434124556	0.000204863121329915	0.000224878008436027	0.000245306426267472	2.03457116863785e-05
0.000685799354892069	0.000666942353816888	0.000422876519725415	0.000403027044909437	0.000499296997766934	0.000136051608634522	0.000151600363907038	0.000155983789595567	0.000371185179058804	0.000307914978082871	0.000448267306260855	0.000323132908775122	4.01951865023568e-05
0.000405508229261434	0.000554213878091142	0.000494913572078406	0.000467703250351501	0.000503101480439996	0.000169961128111819	0.000155322140435035	0.000156728144901166	0.000248862790505334	0.000320817136713258	0.000373583657265735	0.00031544123728393	4.86312132991489e-05
0.000429658423620875	0.000603920271276155	0.00044065834091473	0.000401951865023571	0.000408816475064097	9.61872467124304e-05	0.000102390207592424	0.000104788685799355	0.000281697130096766	0.000240840294433877	0.000351914647258291	0.000261186006120254	2.74584401621045e-05
0.00039037300471425	0.00053998842113969	0.000273426515590109	0.000277892647423704	0.000266479199404516	4.73906211231494e-05	6.00446613183363e-05	6.16987842196672e-05	0.000138698205276651	0.000171615251013151	0.000200479695641386	0.000222148705648829	1.97667686709124e-05
0.000672318253246216	0.000734430568191217	0.000457943925233645	0.000426350177818211	0.000440575634769663	0.000108675874617485	0.000111405177404681	0.00010950293606815	0.00035993714332975	0.000396824084029444	0.000397072202464644	0.000415763791249689	2.63832602762382e-05
0.000413448019187824	0.000339260607063105	0.000191382019684063	0.000198660160449921	0.000176164088991813	3.86237697460921e-05	4.65635596724842e-05	4.67289719626168e-05	0.000135720784054255	0.000157720618641965	0.000178893391779009	0.00014622446447771	1.53833429823841e-05
0.000546935737325283	0.000742122239682409	0.000490778264825076	0.00048730460673228	0.000505251840211728	0.000148292118104375	0.000155570258870233	0.000158961210817963	0.000408899181209164	0.000325200562401786	0.000371598709784137	0.000352741708708957	3.92027127615583e-05
0.00049334215532214	0.000768091969233315	0.000375982135472666	0.000400132329832107	0.000377884376809197	8.70068646100412e-05	9.14729964436352e-05	9.46985361012325e-05	0.000178810685633943	0.000124059217599868	0.000170043834256885	0.000148705648829708	2.4481018939708e-05
0.00055644694400794	0.00055859730377967	0.00033405011992391	0.000310065337854602	0.000366140104209743	0.000113472831031346	0.000122735919278803	0.000119344967331073	0.000169713009676619	0.000148292118104376	0.000214457034157638	0.000177239268877678	3.15937474154322e-05
0.000691836903481929	0.000627491522620131	0.000261682242990654	0.000240261351418411	0.000297659416094616	7.83227193780502e-05	8.13001406004472e-05	8.12174344553802e-05	0.000128194524853197	0.000154577785129435	0.000203953353734183	0.000179306922504341	2.0511123976511e-05
0.000364485981308411	0.000834091472996443	0.000425853940947812	0.000395418079563312	0.00048077082127202	0.000121908857828137	0.000123314862294268	0.000129517823174262	0.000286328674220494	0.000223968240840294	0.000271606980398644	0.000233810272103217	4.59019105119503e-05
0.000788106856339427	0.000767678438507982	0.000593747415432967	0.000492845918451742	0.000626747167314531	0.00020957737159871	0.000191216607393929	0.000192953436440327	0.000282606897692499	0.000211314200645108	0.000366553634935076	0.000268216028450914	5.29319328426097e-05
0.000565461913820197	0.000697130096766191	0.000576544537259118	0.00054387560995782	0.000561657431147134	0.000159788272268629	0.000158878504672896	0.000160532627574229	0.000350425936647093	0.000493755686047473	0.000545860557439418	0.000500620296087999	6.17814903647347e-05
0.000350095112066827	0.000504838309486395	0.000185096352659003	0.000176246795136879	0.000216193863204037	3.67215284095606e-05	4.47440244810186e-05	4.55710859316848e-05	7.73302456372508e-05	9.83376064841625e-05	0.000154081548259035	0.000100157141675626	7.03002233065941e-06
0.000534612521710364	0.000604499214291622	0.000361591266231081	0.00033165164171698	0.000395418079563311	0.00011554048465801	0.000113059300306013	0.00011529236622281	0.00021561492018857	0.000187164006285666	0.000282524191547433	0.000192788024150195	2.53080803903722e-05
0.000468530311802167	0.000540484658010091	0.000243321478785874	0.000241171119014143	0.000269456620626912	5.8390538417004e-05	6.34356132660656e-05	6.83152758249949e-05	0.000106690927135886	0.000158878504672898	0.000290215863038624	0.000144735753866512	1.06690927135888e-05
0.000594491770738565	0.00083731701265404	0.00035340335786949	0.000385989579025722	0.000321396079728724	7.52625920105859e-05	8.00595484244476e-05	7.35257629641884e-05	0.000264659664213051	0.000193036142585394	0.000253411628483996	0.000197750392854189	1.71201720287813e-05
0.000285170788189563	0.000477793400049624	0.000261599536845588	0.000254404102224795	0.000322636671904723	6.85633942601925e-05	7.31122322388549e-05	7.26987015135222e-05	9.96609048052273e-05	0.000151683070052105	0.000190803076668597	0.000153254486808369	1.00074435530559e-05
0.000522289306095442	0.000529236622281036	0.000280704656355967	0.00026614837482425	0.000287982797121827	5.35935820031421e-05	6.1202547349268e-05	6.26085518154004e-05	0.000114796129352411	0.000130923827640394	0.000154908609709701	0.000125713340501199	1.79472334794472e-05
0.000531386982052767	0.000533785460259697	0.000445951534198991	0.000425605822512613	0.000497725581010669	0.000147713175088909	0.000148788354974775	0.000150690596311306	0.000295591762467951	0.000254569514514928	0.000310726987015136	0.000284343726738897	4.73906211231493e-05
0.000536018526176495	0.000582416673558846	0.000230667438590687	0.000245719956992804	0.000219171284426433	1.67066413034488e-05	3.23381027210319e-05	3.2668927301298e-05	0.000166487470019023	0.000122653213133735	0.000196178976097925	0.000138863617566785	1.53833429823839e-05
0.000435117029195269	0.000518567529567447	0.000432718550988338	0.000370192705318005	0.000414357786783558	0.000135472665619055	0.000140600446613184	0.000139938797452651	0.000421801339839551	0.000354230419320156	0.000416260028120089	0.000375816723182532	4.48267306260867e-05
0.000552146224464478	0.000608303696964686	0.000460507815730708	0.000383839219253991	0.000470597965428831	0.000117277313704408	0.000135638077909188	0.000131999007526259	0.000228847903399222	0.000214291621867505	0.000244065834091473	0.000210487139194443	3.9202712761558e-05
0.000474237035811761	0.000651972541559837	0.000304772144570341	0.000306343561326607	0.00035993714332975	0.000114465304772145	0.000125547928211066	0.000128029112563063	0.000154164254404102	0.000145893639897445	0.000179637747084609	0.000169134066661153	1.98494748159792e-05
0.000490860970970143	0.000746257546935737	0.00033479447522951	0.000336531304275908	0.00031858407079646	7.64204780415192e-05	8.85782813663053e-05	9.08113472831027e-05	0.000134728310313456	0.000181870813001406	0.000230419320155488	0.000173186667769415	9.01496981225712e-06
0.000572740054586055	0.000558680009924738	0.000312629228351665	0.000290215863038623	0.00033355388305351	0.000102142089157225	0.000107435282441485	0.000103382681333223	0.000142998924820115	0.000165164171697957	0.000194772971631793	0.000167645356049955	2.38193697791744e-05
0.000586386568522041	0.000679182863286743	0.000257629641882391	0.000266561905549583	0.000280456537920767	5.21048713919446e-05	6.3352907120999e-05	6.73228020841951e-05	0.000172442312463816	0.000131337358365726	0.000219336696716566	0.000149863534860639	1.19923910346541e-05
0.00069663385989579	0.000657431147134231	0.000315110412703664	0.000314200645107931	0.000329170457364983	7.92324869737827e-05	7.468364899512e-05	7.60069473161857e-05	0.000304358613845008	0.000212637498966174	0.00030311802166901	0.000205193945910181	3.19245719956993e-05
0.000655777024232901	0.000613266065668679	0.000337275659581506	0.000308659333388471	0.000359027375734017	9.63526590025637e-05	0.000116119427673476	0.000119427673476139	0.000163261930361426	0.000196592506823257	0.000278967827309569	0.000227607311223225	3.6307997684228e-05
0.000490860970970144	0.000600363907038293	0.000395748904143578	0.000366884459515342	0.000393681250516914	0.000103961624348689	0.000119344967331073	0.000120254734926805	0.000303531552394343	0.000207840542552312	0.000270283682077577	0.000238772640807212	2.53080803903737e-05
0.000525432139607973	0.000565461913820196	0.000283599371433297	0.000270697212802911	0.000336531304275908	6.96385741460589e-05	7.31949383839213e-05	7.468364899512e-05	9.56910098420317e-05	0.000157058969481432	0.000176825738152345	0.000154991315854768	1.79472334794477e-05
0.000505996195517327	0.000709122487800844	0.00045637250847738	0.000426681002398478	0.000422628401290216	0.000133322305847325	0.000139607972872384	0.000138863617566785	0.000312215697626334	0.000267388967000248	0.000324373500951121	0.000265734844098916	3.43230502026296e-05
0.000721114878835498	0.000774377636258374	0.000544041022247953	0.0004691919609627	0.000560995781986603	0.000172276900173682	0.000150194359440907	0.000152096600777438	0.00030915557025887	0.000284178314448764	0.000340253080803903	0.000280704656355967	7.75783640724501e-05
0.000589529402034571	0.0006572657348441	0.000308576627243404	0.000293027871970888	0.00038168885948226	9.47812422462988e-05	0.00010321726904309	0.000104044330493756	0.000207509717972045	0.000171036307997684	0.000248614672070135	0.000181209163840874	1.73682904639817e-05
