# Supplementary material for: Empirical comparison of cross-platform normalization methods for gene expression data
Source: BMC Bioinformatics. 2011 Dec 7;12:467. doi: 10.1186/1471-2105-12-467 (PMC3314675; doi:10.1186/1471-2105-12-467)
Supplement: Additional file 4 — Raw bootstrap results for all statistics presented. [file 1471-2105-12-467-S4.zip › bootstraps/figure5/equal_ABI_AG1_excess_boxplot.pdf.csv]

resample.1	resample.2	dwd	eb..par.	gq	mrs	qn	distran	xpn3	xpn6	xpn9	xpn_mod6.	no.norm
0.000696468447605657	0.00081606153337193	0.000661566454387561	0.000657596559424366	0.000755189810602927	0.000276238524522372	0.000271276155818377	0.00027119344967331	0.000589281283599371	0.000431560664957406	0.000516499875940781	0.000441485402365396	8.74203953353735e-05
0.000745182367049872	0.00055016127698288	0.0005617401372922	0.000522206599950376	0.000536845587627161	0.000179224216359275	0.000196675212968324	0.000190885782813663	0.000282193366967166	0.000361508560086014	0.000533454635679431	0.000371102472913738	3.90373004714257e-05
0.000776776114465305	0.000650070300223307	0.00054288313621702	0.000544868083698617	0.000548176329501283	0.000180547514680341	0.000199735340335787	0.000201968406252585	0.000550161276982879	0.000481184351997354	0.000520304358613845	0.000522454718385575	5.12778099412786e-05
0.000480109172111487	0.000645025225374245	0.000471011496154164	0.000433876437019271	0.000452237201224051	0.000150194359440906	0.000166404763873956	0.000167231825324622	0.00035315523943429	0.000394177487387312	0.000328095277479118	0.000381688859482259	2.27441898933088e-05
0.000651889835414772	0.000749896617318666	0.000346290629393765	0.000353816888594823	0.000439335042593665	0.000125051691340666	0.000137374906955587	0.000140600446613183	0.00038119262261186	0.000263667190472252	0.000344471094202299	0.000240840294433876	3.87891820362254e-05
0.000775370109999173	0.000889008353320652	0.000705979654288314	0.00062749152262013	0.000626250930444132	0.000181705400711273	0.000252253742453064	0.00024001323298321	0.000314531469688197	0.000510958564221322	0.000698122570506989	0.000510875858076255	4.93755686047475e-05
0.000618476552807873	0.000682987345959805	0.000346704160119096	0.000339177900918038	0.000380696385741461	6.93904557108596e-05	8.4939210983376e-05	8.52700355636416e-05	0.000214291621867504	0.000216607393929369	0.000196427094533124	0.000223885534695228	2.39020759242412e-05
0.00108601439086924	0.00090985030187743	0.000591431643371103	0.000577867835580183	0.00064659664213051	0.000189148953767265	0.000199239103465388	0.000197254155983789	0.00064469440079398	0.000461004052601108	0.000498883467041601	0.000479116698370689	5.9796542883137e-05
0.00117128442643288	0.00063501778182119	0.000522289306095443	0.0005320486312133	0.000569266396493259	0.000162600281200894	0.000195269208502191	0.000205607476635514	0.000481184351997353	0.000410884128690762	0.000443470349846994	0.000390373004714251	4.15184848234229e-05
0.000826482507650318	0.000888925647175585	0.000348275576875361	0.000352989827144157	0.000396989496319577	0.000104375155074022	0.000128690761723596	0.000119427673476139	0.000297576709949549	0.00026879497146638	0.000394673724257712	0.000253742453064263	3.23381027210318e-05
0.000555206351831941	0.000507484906128525	0.000451823670498717	0.000437350095112068	0.000454222148705649	0.000127946406417997	0.000154991315854768	0.000154164254404102	0.000424282524191547	0.0003754031924572	0.000388470763377719	0.000365891985774543	3.59771731039609e-05
0.000758580762550657	0.000633694483500124	0.000582168555123646	0.0005622363741626	0.00060913075841535	0.000185096352659004	0.000208915722438177	0.000218509635265899	0.00060598792490282	0.000527499793234638	0.000496402282689604	0.000551815399884212	4.77214457034162e-05
0.000820610371350591	0.000729799024067486	0.000466710776610702	0.000476387395583492	0.000478785873790422	0.000103382681333223	0.00012232238855347	0.000107021751716152	0.000447771069390456	0.000320817136713258	0.000412290133156893	0.000320651724423124	2.00148871061104e-05
0.000977834753122157	0.000769911504424778	0.000632123066743859	0.000599867670167893	0.000538003473658093	0.000146059052187578	0.000175667852121413	0.000157886030932098	0.000473740798941362	0.000449921429162187	0.000537838061367959	0.000557025887023406	3.39922256223636e-05
0.000767347613927715	0.000655115375072368	0.000564882970804731	0.000560003308245803	0.000513522454718386	0.000180878339260608	0.000191299313538996	0.000193201554875527	0.000419816392357952	0.000464312298403772	0.000491026383260276	0.000433380200148872	6.61649160532626e-05
0.000714829211810437	0.000482507650318419	0.000350756761227359	0.000361012323215616	0.000332809527747911	8.26234389215116e-05	0.000103299975188157	0.000106194690265487	0.000353982300884956	0.000333057646183111	0.00040294433876437	0.000312629228351667	2.95260937887687e-05
0.000754776279877595	0.000645604168389711	0.000243321478785873	0.000256058225126127	0.00029873459598048	6.29393763956668e-05	9.53601852617656e-05	9.3044413199901e-05	0.000261847655280787	0.000275659581506906	0.000263005541311719	0.000254983045240262	1.57141675626499e-05
0.00102505996195517	0.000564055909354065	0.000394425605822512	0.000366305516499876	0.000407327764452898	0.000118104375155074	0.000149119179555041	0.000143412455545447	0.000267223554710114	0.000314200645107931	0.000429575717475809	0.000257381523447193	2.24133653130423e-05
0.00119717144983872	0.00107708212720205	0.000625837399718798	0.000619634438838806	0.00069034819287073	0.000232156149201886	0.000215697626333637	0.000215697626333636	0.000446530477214457	0.000447274832520056	0.000531469688197833	0.000422793813580349	6.83979819700608e-05
0.00135439583161029	0.00117029195269209	0.000993300802249606	0.000966917541973368	0.000998097758663469	0.000284426432883964	0.000328839632784715	0.000351170291952692	0.000896782730956911	0.000794144404929287	0.00084848234223803	0.000791415102142088	0.000112811181870813
0.000812091638408734	0.00112306674385907	0.000526672731783971	0.000510545033495989	0.00054098089488049	0.000181043751550741	0.000201306757092052	0.000194442147051526	0.000455462740881648	0.000532131337358366	0.000487635431312547	0.00057315358531139	5.70672400959391e-05
0.000945083119675792	0.000890166239351584	0.000459846166570177	0.000478868579935489	0.000570176164088991	0.000153419899098503	0.000173600198494748	0.000160698039864362	0.00044115457778513	0.000393598544371847	0.000430402778926475	0.000379207675130262	3.08493921098339e-05
0.00116119427673476	0.000838226780249772	0.000582003142833511	0.000567116036721528	0.000608551815399884	0.000174013729220081	0.000206765362666446	0.000209742783888843	0.000412290133156894	0.000426102059383012	0.000577537010999917	0.000383012157803325	6.56686791828632e-05
0.00066520552477049	0.000668679182863287	0.000384170043834257	0.000385989579025722	0.000449425192291788	0.000130344884624928	0.000136878670085187	0.000141427508063849	0.000350508642792158	0.000214457034157638	0.000249524439665867	0.000220577288892565	2.96915060789016e-05
0.0008129186998594	0.000617566785212141	0.000406417996857167	0.000395252667273178	0.000435613266065669	0.000135307253328923	0.000156728144901166	0.000156893557191299	0.000408402944338765	0.000352162765693492	0.000397485733189976	0.000393267719791581	4.2428252419155e-05
0.000700107517988586	0.000930692250434207	0.00054023653957489	0.000516665288230915	0.00052890579770077	0.000168058886775288	0.000203870647589116	0.00019990075262592	0.000492184269291207	0.000357125134397486	0.000384997105284923	0.000330493755686048	6.50897361673972e-05
0.000918699859399554	0.000592506823256967	0.00050616160780746	0.000523778016706641	0.000519063766437846	0.00010975105450335	0.000164337110247292	0.000159870978413696	0.000436357621371268	0.000363907038292946	0.000463981473823505	0.000380779091886527	2.77065585973041e-05
0.000803324787031675	0.00099296997766934	0.000758580762550657	0.000697874452071789	0.000727483252005624	0.000215201389463236	0.000250682325696799	0.000256802580431725	0.000419154743197419	0.000472252088330162	0.000568604747332726	0.0004684476056571	0.000105533041104955
0.000830452402613513	0.000657265734844099	0.000429327599040609	0.000384583574559589	0.00041551567281449	9.7097014308163e-05	0.000116781076834009	0.000128856174013729	0.000254652220659995	0.00033115540484658	0.000368952113142007	0.000382267802497725	2.91952692085022e-05
0.000759076999421057	0.00104962368703995	0.00040344057563477	0.00040029774212224	0.000464643122984038	0.000102721032172691	0.000133983955007856	0.000133901248862791	0.000283682077578365	0.000347613927714829	0.000373749069555868	0.000319907369117525	2.54734926805066e-05
0.000779588123397568	0.000862790505334547	0.000620709618724672	0.00059655942436523	0.000678355801836076	0.000245968075428004	0.00023521627656935	0.000236126044165082	0.00050301877429493	0.000441319990075263	0.000523695310561574	0.000438921511868332	6.31874948308662e-05
0.00102828550161277	0.00062823587792573	0.000510710445786122	0.000538417004383425	0.000574725002067654	0.000159953684558762	0.000168141592920354	0.000168224299065421	0.000518153998842114	0.000347365809279629	0.000466297245885369	0.000318832189231659	3.77967082954268e-05
0.000824580266313788	0.000728144901166156	0.000609544289140684	0.000643371102472914	0.000736498221817882	0.000255148457530394	0.000230005789430154	0.000233479447522951	0.000664543875609958	0.000511537507236788	0.000592506823256967	0.000497642874865603	5.28492266975443e-05
0.000699197750392854	0.000619469026548673	0.000573484409891655	0.000517409643536514	0.000591018112645769	0.000184021172773137	0.000198825572740055	0.000189397072202464	0.000388967000248118	0.000385906872880655	0.000647754528161443	0.000405011992391035	5.03680423455464e-05
0.000689934662145398	0.000558928128359937	0.000370027293027872	0.000367959639401207	0.000436026796791002	0.000111736001984947	0.000126871226532131	0.000126457695806798	0.000353237945579357	0.000340170374658838	0.000320651724423125	0.000357952195848151	2.2082540732777e-05
0.00096542883136217	0.000770738565875445	0.000432387726408072	0.00041865850632702	0.000443883880572327	0.00011289388801588	0.000132412538251592	0.000123976511454802	0.000189148953767265	0.000266231080969317	0.000395252667273178	0.000347696633859896	3.38268133322305e-05
0.000764039368125052	0.00111380365561161	0.000635927549416922	0.000598130841121495	0.000699693987263253	0.000209825490033909	0.000227028368207757	0.000230088495575221	0.000323877264080721	0.000380448267306261	0.000534529815565296	0.000370358117608138	4.95409808948805e-05
0.000917459267223555	0.000844181622694565	0.00079331734347862	0.000785460259697295	0.000789595566950624	0.000253659746919197	0.000277065585973038	0.00028401290215863	0.000611942767347613	0.000662228103548093	0.000765445372591183	0.000649822181788107	8.03076668596481e-05
0.00102324042676371	0.00113481101645852	0.000537010999917294	0.000548424447936481	0.000529898271441568	0.000153089074518236	0.000145562815317178	0.000153668017533703	0.000661566454387561	0.000646265817550245	0.000630965180712926	0.000640724505830784	4.35861384500873e-05
0.000757174758084526	0.000714084856504838	0.000442312463816061	0.000450417666032586	0.000507071375403192	0.0001573897940617	0.000175998676701679	0.000175337027541146	0.000420974278388884	0.000446199652634191	0.000463650649243239	0.000466214539740302	2.90298569183691e-05
0.000786618145728227	0.000867835580183607	0.000589612108179637	0.000573401703746589	0.000621453974030269	0.000191960962699529	0.000233396741377885	0.000225374245306426	0.000386568522041187	0.000453891324125384	0.000454552973285915	0.000422545695145149	2.09246547018444e-05
0.000773715987097841	0.000384252749979324	0.000496484988834671	0.000477049044744025	0.000557108593168472	0.000188487304606732	0.000225456951451493	0.000220825407327765	0.000384004631544123	0.000408733768919031	0.000454470267140848	0.000381606153337193	6.87288065503267e-05
0.000675295674468613	0.00083706889421884	0.000514101397733852	0.000476552807873624	0.000551401869158878	0.000164254404102225	0.000199487221900588	0.000193449673310727	0.000441485402365397	0.000490860970970142	0.000484740716235216	0.000410387891820363	2.6879497146638e-05
0.000938797452650732	0.00133206517244231	0.000862128856174014	0.000822264494251923	0.000825159209329253	0.000308576627243404	0.000332065172442312	0.000327929865188984	0.000553386816640476	0.000482094119593087	0.000722769001736829	0.000574725002067653	0.000130344884624928
0.000910015714167563	0.000753039450831195	0.00066884459515342	0.000637416260028121	0.000656107848813167	0.000195351914647258	0.000226284012902159	0.000233231329087752	0.000400380448267306	0.000467289719626168	0.000581755024398314	0.000469688197833099	6.76536266644612e-05
0.000952195848151517	0.000638739558349185	0.000392688776776114	0.000403936812505169	0.000449342486146721	0.000104705979654289	0.00012786370027293	0.000130675709205194	0.000359275494169218	0.000390373004714251	0.000333884707633777	0.00032875692663965	1.55487552725175e-05
0.000776776114465304	0.000898850384583574	0.000545447026714085	0.000536762881482094	0.000552725167479943	0.000165246877843024	0.000208833016293111	0.00020957737159871	0.000385245223720122	0.000468861136382433	0.000585476800926309	0.00042155322140435	5.14432222314116e-05
0.000661566454387561	0.000892316599123314	0.000487800843602679	0.000477214457034158	0.000515920932925315	0.000159043916963031	0.000181374576131007	0.000173848316929948	0.000430650897361674	0.000415350260524357	0.000472996443635763	0.000428169713009677	4.7473327268217e-05
0.000687536183938467	0.000911339012488628	0.000463071706227773	0.000452319907369118	0.000511289388801588	0.000131502770655859	0.0001561492018857	0.00015399884211397	0.000371433297494004	0.000413613431477959	0.000472913737490695	0.00038987676784385	2.66313787114379e-05
0.000761806302208253	0.00103531552394343	0.0005612439004218	0.000517244231246382	0.0006238524522372	0.000182118931436606	0.000209990902324043	0.000209494665453643	0.000333636589198578	0.000488793317343479	0.000589860226614837	0.000468778430237367	6.24431395252666e-05
0.000719295343644032	0.000596642130510297	0.000377388139938797	0.000350839467372427	0.000417831444876355	9.93300802249611e-05	0.000121247208667604	0.0001257133405012	0.000277396410553304	0.000281449011661567	0.000266479199404515	0.000293854933421553	1.63758167231829e-05
0.000953436440327517	0.000783144487635432	0.000424944173352079	0.000414357786783558	0.000461086758746175	0.000107600694731618	0.000137623025390787	0.000142089157224381	0.000266231080969315	0.000432635844843273	0.000551319163013812	0.00041865850632702	1.38119262261182e-05
0.000588702340583904	0.000597800016541228	0.000347448515424697	0.000362583739971881	0.000419650980067819	0.000100653378546026	0.000109089405342817	0.000115954015383343	0.000336696716566042	0.000371929534364403	0.000461334877181375	0.000375899429327598	1.15788603093214e-05
0.000951037962120586	0.00097221073525763	0.000573401703746588	0.000528740385410635	0.00056612356298073	0.000149863534860641	0.000168968654371019	0.00017475808452568	0.000293606814986354	0.000250847737986933	0.000494500041353073	0.000208584897857912	6.79844512447271e-05
0.000906045819204368	0.000495327102803739	0.000597965428831361	0.000590439169630303	0.00067587461748408	0.000227855429658424	0.000223720122405094	0.000223306591679763	0.000553634935075676	0.000412124720866761	0.00047862046150029	0.000424282524191549	5.23529898271438e-05
0.00116417169795716	0.00108692415846497	0.00058423620875031	0.00056537920767513	0.000636175667852122	0.000203126292283516	0.000216441981639236	0.000217269043089901	0.000388057232652386	0.000457034157637913	0.000408816475064097	0.000326523860722852	4.48267306260859e-05
0.000932842610205939	0.00086485815896121	0.000686874534777934	0.000661649160532627	0.00069977669340832	0.000248283847489869	0.000265982962534116	0.000264825076503185	0.000529732859151436	0.000543710197667687	0.000510379621205855	0.000517575055826648	7.52625920105863e-05
0.000745513191630137	0.000792986518898354	0.000351997353403358	0.000340253080803904	0.000413530725332893	8.07211975849806e-05	0.000107104457861219	0.000100736084691092	0.000342403440575634	0.000179803159374742	0.000276982879827971	0.000199735340335787	8.10520221652527e-06
0.000608220990819618	0.000966586717393103	0.000672649077826483	0.000665619055495823	0.000715656273261104	0.000213216441981638	0.000206351831941113	0.000218923165991234	0.000545364320569019	0.000602431560664957	0.000633280952774791	0.000595815069059632	6.43453808617987e-05
0.00108113472831031	0.000645107931519312	0.000423951699611281	0.00042130510296915	0.000531221569762633	0.000157058969481432	0.000171036307997684	0.000170540071127285	0.000360764204780415	0.000410387891820362	0.00052477049044744	0.000436440327516335	2.24960714581093e-05
0.000692415846497395	0.00101066909271359	0.000555289057977007	0.00053494334629063	0.000582499379703912	0.000176908444297411	0.000176908444297411	0.000185923414109668	0.000334959887519644	0.000316516417169796	0.000490695558680009	0.000363658919857746	6.57513853279298e-05
0.000698784219667521	0.000615747250020676	0.000578364072450583	0.000566371681415929	0.000632784715904392	0.000215366801753371	0.000203953353734183	0.000205359358200315	0.000532379455793566	0.000364485981308411	0.000403109751054504	0.000360019849474817	4.92101563146143e-05
0.00115209660077744	0.00108436026796791	0.000561409312711934	0.00056488297080473	0.000607890166239352	0.000220990819617897	0.000254817632950128	0.000245802663137872	0.000484575303945083	0.000584732445620709	0.000572740054586056	0.000547680092630883	6.15333719295342e-05
0.00111520966007774	0.00104639814738235	0.000556860474733273	0.000529980977586635	0.000541725250186089	0.000164006285667026	0.000199156397320321	0.000200066164916052	0.000360267967910015	0.000473575386651228	0.000611281118187081	0.000464973947564304	3.56463485236946e-05
0.000865519808121743	0.000648995120337441	0.000569928045653791	0.000554875527251675	0.000663468695724092	0.000258704821768258	0.000220494582747498	0.000229674964849888	0.000543462079232487	0.000377305433793731	0.000421387809114218	0.000393019601356381	5.83905384170042e-05
0.000895294020345711	0.000829211810437515	0.000555785294847407	0.00054387560995782	0.000657183028699032	0.000203208998428583	0.000211975849805641	0.000219171284426434	0.000289636920023158	0.000391613596890249	0.000342816971300968	0.000448598130841121	5.66537093706063e-05
0.000993383508394673	0.000961128111818708	0.000855760483003888	0.000822016375816723	0.000767099495492515	0.000304358613845008	0.000333553883053511	0.000346704160119096	0.000644446282358778	0.000625175750558266	0.000651972541559839	0.000612687122653213	0.000110081879083615
0.000722190058721362	0.000609875113720949	0.000604747332726821	0.000570837813249524	0.000663385989579026	0.000209660077743777	0.000221404350343232	0.000205442064345381	0.000444628235877926	0.00040368869406997	0.000363410801422546	0.000376726490778264	9.14729964436356e-05
0.000900173682904639	0.00101827805805971	0.000684724175006203	0.000674303200727814	0.000654288313621702	0.000164667934827557	0.000204697709039781	0.000183194111322471	0.000719708874369366	0.000680836986188074	0.000726490778264825	0.000659085270035563	4.59019105119517e-05
0.000949135720784054	0.00100363907038293	0.000582995616574311	0.000601190968488959	0.000575386651228187	0.000161525101315028	0.000204863121329915	0.000212885617401372	0.000522372012240509	0.000548341741791415	0.000592506823256969	0.000546853031180216	3.84583574559596e-05
0.000913323959970225	0.000470432553138698	0.00066619799851129	0.000663716814159292	0.000710528492266976	0.000249855264246134	0.000272020511123977	0.000281862542386898	0.00053444710942023	0.000394508311967578	0.000482590356463485	0.000398974443801175	9.03151104127041e-05
0.000867008518732941	0.000624183276817467	0.00053758994293276	0.000547597386485816	0.000585890331651641	0.000203705235298983	0.000222893060954429	0.000229923083285088	0.000578281366305516	0.000465966421305103	0.000498718054751468	0.000476056571003226	2.84509139029033e-05
0.000803655611611942	0.000562319080307667	0.000517244231246381	0.000485319659250683	0.000512695393267719	0.00013125465222066	0.000166901000744355	0.000158547680092631	0.000394839136547845	0.000392523364485981	0.000420478041518484	0.000396575965594243	5.56612356298061e-05
0.000839219253990571	0.00088032420808866	0.000910015714167563	0.000874369365643867	0.000874534777934	0.000312960052931933	0.000348937226035895	0.000343147795881235	0.00066280704656356	0.00066909271358862	0.00059945413944256	0.000668017533702755	0.000133074187412124
0.000678355801836076	0.000612356298072947	0.00032561409312712	0.000331982466297245	0.000412042014721694	0.00011793896286494	0.000129269704739062	0.000126705814241998	0.000327268216028451	0.000389628649408652	0.000324456207096187	0.00036208750310148	6.86461004052602e-06
0.000972706972128028	0.00101397733851625	0.000794557935654619	0.000812257050698867	0.000908113472831032	0.000332147878587379	0.000283599371433297	0.000285832437350095	0.000789512860805558	0.000595070713754033	0.000646017699115044	0.000528574973120504	9.13075841535026e-05
0.000760317591597055	0.000629228351666528	0.000493259449177074	0.000495906045819205	0.000550822926143412	0.000160449921429162	0.000179968571664875	0.000179637747084608	0.000374245306426268	0.000433462906293937	0.000549582333967414	0.000412207427011827	2.92779753535679e-05
0.000767595732362915	0.000883797866181457	0.000803903730047142	0.000775535522289306	0.000851625175750558	0.000296253411628484	0.00032172690430899	0.00032900504507485	0.000645686874534778	0.000761144653047721	0.000846828219336697	0.00079067074683649	0.00014068315275825
0.000771731039616244	0.000750971797204532	0.000646265817550244	0.000649656769497974	0.000654453725911835	0.000195930857662724	0.000239516996112812	0.000233148622942685	0.000602183442229757	0.000544206434538086	0.000567446861301795	0.000508725498304525	6.5834091472997e-05
0.000863617566785212	0.000913820196840626	0.000567033330576462	0.000542800430071954	0.000579439252336449	0.000195765445372591	0.00021536680175337	0.00020569018278058	0.000403605987924902	0.000481680588867753	0.000482094119593086	0.000485815896121082	6.44280870068641e-05
0.000764701017285583	0.00106318749483087	0.000546604912745017	0.000499131585476801	0.000620544206434538	0.000198825572740055	0.000219998345877098	0.000217599867670169	0.000288148209411959	0.000322305847324456	0.000396410553304111	0.000388470763377719	2.81200893226359e-05
0.000862790505334547	0.000654040195186502	0.000509883384335456	0.000504424778761062	0.000515590108345049	0.000128029112563064	0.000161938632040361	0.000167397237614755	0.000480688115126955	0.000412290133156894	0.000459184517409642	0.000382929451658259	2.53907865354396e-05
0.000804151848482343	0.0010009924737408	0.000450996609048052	0.0004689438425275	0.000599619551732694	0.000152013894632372	0.000160698039864362	0.000168389711355554	0.000518815648002647	0.000448928955421388	0.000378711438259863	0.000490116615664545	4.08568356628898e-05
0.000775121991563973	0.00117624679513688	0.000840873376891903	0.000794144404929286	0.000846166570176164	0.000293275990406087	0.000294930113307418	0.000295839880903151	0.00077859564965677	0.000621619386320403	0.000914564552146224	0.00064469440079398	7.6916714911918e-05
0.000853196592506824	0.0011296832354644	0.000524108841286907	0.000518153998842114	0.00053469522785543	0.000168720535935819	0.000198825572740054	0.000193780497890993	0.000463981473823504	0.000439417748738731	0.00066131833595236	0.000439169630303531	4.07741295178232e-05
0.000772558101066909	0.000639897444380118	0.00054073277644529	0.000553883053510877	0.000598378959556695	0.000177404681167811	0.000209742783888843	0.000209660077743776	0.000519890827888512	0.000531386982052766	0.000536845587627161	0.00053395087254983	4.19320155487555e-05
0.00102654867256637	0.000863948391365479	0.000613266065668679	0.000594574476883632	0.000619965263419072	0.000170788189562484	0.000192374493424861	0.000207757836407245	0.000390538417004383	0.000478951286080556	0.000626829873459598	0.000490530146389877	5.28492266975434e-05
0.00106128525349433	0.000761061946902654	0.000430650897361675	0.000439500454883798	0.000570837813249525	0.000173848316929948	0.000198742866594989	0.000199983458770987	0.000395087254983045	0.000364072450583079	0.000377967082954263	0.000387147465056654	2.89471507733027e-05
0.000988007608965347	0.000713588619634438	0.000703994706806716	0.000716235216276569	0.000820775783640723	0.000303862376974609	0.000314945000413531	0.000322967496484988	0.000723844181622695	0.000580018195351916	0.00045926722355471	0.000555868000992474	8.08866098751135e-05
0.000679761806302209	0.000853279298651889	0.000567860392027127	0.000549251509387147	0.000532792986518898	0.00017963774708461	0.000170705483417418	0.000177570093457944	0.000501612769828798	0.000519229178727979	0.000518898354147713	0.000551319163013811	5.30146389876767e-05
0.000919030683979819	0.00082838474898685	0.000465883715160036	0.000467124307336036	0.000530394508311966	0.000142750806384915	0.000161276982879829	0.00016317922421636	0.00044016210404433	0.000389876767843851	0.000467289719626169	0.00039616243486891	2.1338185427177e-05
0.000773715987097841	0.000934827557687535	0.000527334380944504	0.000544950789843685	0.000528823091555702	0.000132660656686791	0.000168637829790754	0.00017235960631875	0.00050566537093706	0.000449259780001654	0.000538499710528493	0.000435613266065669	3.19245719956992e-05
0.000709536018526176	0.00071499462410057	0.000517823174261846	0.000530477214457034	0.000516913406666116	0.000170291952692085	0.000199735340335786	0.000197833098999256	0.000477958812339757	0.000483500124059217	0.000492349681581341	0.000501860888263998	4.29244892895547e-05
0.000488214374328014	0.000595484244479365	0.000442395169961128	0.000422793813580349	0.000462327350922173	0.000141262095773716	0.000145976346042511	0.00014771317508891	0.000410139773385162	0.000408816475064098	0.000382598627077992	0.000381854271772393	3.41576379124964e-05
0.000838888429410305	0.000981970060375485	0.000617814903647341	0.000608799933835084	0.0006241005706724	0.000227855429658424	0.000249855264246133	0.000252005624017864	0.000458109337523778	0.000511454801091721	0.000678769332561409	0.000483086593333885	6.50070300223308e-05
0.000654536432056901	0.00064444628235878	0.00062195021090067	0.000597800016541229	0.00052551484575304	0.000159953684558763	0.000201637581672319	0.000200231577206186	0.000477545281614424	0.000397320320899842	0.000429658423620875	0.000409147299644364	9.9909023240427e-05
0.00105284922669754	0.00113406666115292	0.00054362749152262	0.000534281697130097	0.000551815399884212	0.000143908692415847	0.000174179141510214	0.000173269373914482	0.000415515672814491	0.000329583988090315	0.00055330411049541	0.000377140021503598	2.58870234058393e-05
0.00100984203126292	0.000748986849722934	0.000528078736250103	0.000514680340749317	0.00049334215532214	0.000108096931602018	0.000150111653295839	0.00014887106111984	0.000554131171946075	0.000446034240344058	0.00049383839219254	0.000412124720866761	3.83756513108927e-05
0.000809362335621537	0.000915226201306756	0.000379869324290795	0.000399884211396907	0.00046265817550244	0.00013390124886279	0.000131916301381192	0.000139690679017451	0.000314614175833264	0.000354726656190554	0.000422628401290216	0.000374245306426267	2.44810189397065e-05
0.000756182284343726	0.000885617401372922	0.000680754280043007	0.000660573980646762	0.000715490860970971	0.000214787858737905	0.000245058307832272	0.00024679513687867	0.000459763460425109	0.000449838723017121	0.000625175750558267	0.000448019187825655	7.98941361343145e-05
0.00075609957819866	0.00107327764452899	0.00050591348937226	0.000522454718385576	0.00065991233148623	0.000201224050946986	0.000214043503432305	0.000210321726904309	0.000501033826813333	0.000490943677115209	0.00041526755437929	0.000468530311802167	5.19394591018119e-05
0.000599040608717228	0.00088760234885452	0.000533868166404763	0.000495244396658672	0.000563394260193532	0.000158299561657431	0.000199569928045654	0.000189810602927798	0.000337358365726573	0.000408154825903564	0.000383591100818791	0.000527086262509304	4.84658010090146e-05
0.000738235050864278	0.000805723265238607	0.000432635844843272	0.000402365395748904	0.000423951699611281	9.74278388884293e-05	0.000128525349433463	0.000128938880158796	0.000196840625258457	0.000242907948060541	0.000280539244065833	0.000212637498966173	2.00148871061125e-05
0.000867587461748408	0.00135183194111322	0.000594988007608966	0.000595070713754033	0.000589363989744438	0.000179306922504341	0.000231742618476552	0.000228268960383756	0.000414192374493425	0.000461996526341907	0.000348358283020429	0.000456620626912579	4.19320155487553e-05
0.000580018195351915	0.000596063187494831	0.000303283433959143	0.000316185592589529	0.000319990075262592	5.85559507071372e-05	7.69167149119183e-05	7.68340087668517e-05	0.000284674551319164	0.000211479612935241	0.000289967744603424	0.000220163758167232	7.03002233065963e-06
0.00106401455628153	0.000663137871143826	0.000713257795054173	0.000670664130344884	0.000660656686791828	0.000215449507898437	0.000229923083285088	0.000236043338020014	0.000445207178893392	0.000566950624431395	0.000582168555123646	0.000584649739475643	9.11421718633694e-05
0.00079985112893888	0.000573070879166323	0.000396162434868911	0.000394921842692912	0.000416673558845423	9.40368869407e-05	0.000119593085766271	0.00011603672152841	0.000409808948804897	0.000369034819287073	0.000397485733189976	0.000441650814655529	3.09320982549003e-05
0.00105607476635514	0.00106599950376313	0.000402448101893971	0.000419402861632621	0.000434868910760069	0.00012910429244893	0.000159043916963031	0.000155901083450501	0.000300306012736747	0.000398560913075841	0.000464229592258705	0.000387643701927054	2.99396245141018e-05
0.000950624431395252	0.00106814986353486	0.000723265238607229	0.000715160036390704	0.000729633611777356	0.000241253825159209	0.00022140435034323	0.00023926887767761	0.000669837068894218	0.000611032999751881	0.000683400876685138	0.000656273261103301	5.44206434538084e-05
0.00101017285584319	0.000946406417996857	0.00054726656190555	0.000538747828963692	0.000668844595153419	0.000216607393929369	0.000211975849805641	0.000227855429658423	0.000472996443635762	0.000535191464725829	0.000577619717144984	0.000544702671408485	3.90373004714251e-05
0.000686543710197667	0.000649904887933173	0.000521710363079976	0.000506575138532793	0.000585973037796709	0.000155735671160367	0.000160367215284096	0.000158961210817964	0.000396575965594245	0.000398478206930775	0.000368042345546274	0.000441733520800596	5.03680423455465e-05
0.000747580845256802	0.000720866760400298	0.000541725250186088	0.000474567860392027	0.000566371681415929	0.000190885782813663	0.000224381771565628	0.000233810272103217	0.000306260855181539	0.000358944669588951	0.000384997105284922	0.000336944835001242	4.30071954346206e-05
0.000685633942601936	0.000487883549747746	0.000382350508642791	0.000376726490778265	0.000398147382350508	9.42850053758994e-05	0.000110412703663883	0.000101397733851625	0.000286824911090895	0.00020618641965098	0.000337606484161773	0.000219419402861632	1.87742949301125e-05
0.000659250682325697	0.000793234637333554	0.000553469522785543	0.000482755768753618	0.000548259035646348	0.000179058804069143	0.000227607311223224	0.000214622446447771	0.000244892895542139	0.000405921759986767	0.000447522950955256	0.000386403109751055	9.21346456041692e-05
0.00110230750144736	0.00107278140765859	0.000514101397733852	0.000514514928459186	0.000611611942767349	0.000214622446447771	0.000225870482176825	0.000232735092217352	0.000392854189066247	0.00049259780001654	0.000574476883632453	0.000463567943098172	3.97816557770234e-05
0.000962368703994707	0.00100909767595732	0.000562567198742866	0.000541394425605822	0.000608799933835083	0.000154743197419568	0.000186254238689936	0.000187908361591266	0.000408154825903564	0.000594326358448432	0.000604002977421222	0.0005629807294682	4.71425026879506e-05
0.000779009180382102	0.000509387147465056	0.000330741874121247	0.000333471176908443	0.000328839632784715	6.43453808617977e-05	9.12248780084359e-05	9.12248780084357e-05	0.000279133239599702	0.000284343726738896	0.00036208750310148	0.000297245885369283	7.44355305599176e-06
0.000864196509800678	0.00116152510131503	0.000854933421553221	0.000889670002481184	0.000833016293110578	0.000278388884294104	0.000301050368042345	0.00030262178479861	0.000831858407079646	0.000670581424199818	0.000799768422793814	0.000709287900090977	7.4766355140187e-05
0.000462906293937639	0.000542552311636754	0.000327929865188984	0.000327433628318583	0.000345132743362833	0.000100487966255892	0.000116863782979076	0.000120750971797204	0.000352576296418824	0.000274336283185841	0.000294681994872218	0.000288892564717559	2.78719708874377e-05
0.000769580679844512	0.000956579273840044	0.000470763377718966	0.000479778347531222	0.000491853444710941	0.000127036638822265	0.000184103878918203	0.000179224216359274	0.000423786287321148	0.000407079646017699	0.000456289802332313	0.000429575717475809	2.37366636341083e-05
0.000984864775452815	0.000880489620378794	0.00064320569018278	0.000630634356132661	0.000689769249855264	0.000232238855346952	0.000234968158134149	0.000249937970391199	0.000531386982052767	0.000613845008684144	0.000527499793234636	0.000504342072615995	6.45107931519311e-05
0.000782730956910099	0.00078488131668183	0.000497146637995202	0.000485981308411215	0.000496650401124803	0.000131916301381192	0.000144818460011579	0.000137871143825987	0.000435778678355801	0.000440410222479531	0.000457943925233645	0.000404019518650236	3.63907038292945e-05
0.000832933586965511	0.000569431808783392	0.000797039120006617	0.00079910677363328	0.000777685882061037	0.000273012984864774	0.000263419072037052	0.000262922835166653	0.000746340253080804	0.000733934331320817	0.000734430568191216	0.000729550905632288	0.000108593168472417
0.00079091886527169	0.000640641799685716	0.000388470763377719	0.000385493342155323	0.000420478041518485	0.00011678107683401	0.00012860805557853	0.000129765941609462	0.000327847159043917	0.0003135389959474	0.000394921842692912	0.000322802084194856	1.05036804234553e-05
0.00100008270614507	0.000630634356132661	0.000442229757670994	0.000429906542056074	0.000410305185675296	0.000116698370688943	0.000133405011992391	0.000135886196344389	0.000366553634935076	0.000405839053841701	0.000394260193532379	0.000408485650483832	5.02853362004796e-05
0.000665040112480356	0.00135580183607642	0.000440575634769663	0.000442643288396328	0.000549168803242081	0.000188652716896865	0.00021247208667604	0.000214870564882971	0.000439252336448598	0.000413034488462492	0.000406417996857167	0.000439169630303532	3.39095194772978e-05
0.00101885700107518	0.000970473906211232	0.000474154329666694	0.000481101645852287	0.000533206517244232	0.00014986353486064	0.000181457282276073	0.000184351997353403	0.00035894466958895	0.000412538251592093	0.000565048383094863	0.00045686874534778	4.15184848234229e-05
0.0009371433297494	0.00106732280208419	0.00042907948060541	0.000437350095112067	0.000477793400049624	0.000107352576296418	0.000127615581837731	0.000117194607559342	0.000487718137457614	0.000440079397899263	0.000471838557604831	0.000393929368952113	7.85708378132521e-06
0.000735836572657348	0.00111711190141428	0.000501447357538665	0.000498800760896534	0.000531386982052766	0.000156810851046232	0.000195434620792325	0.000187908361591266	0.000521958481515177	0.000571334050119923	0.000506740550822926	0.000506575138532792	3.77140021503595e-05
0.000829211810437516	0.000973947564304027	0.000483003887188818	0.000457199569928045	0.000547845504921016	0.000123149450004134	0.000139359854437185	0.000143412455545447	0.000308576627243404	0.00024414854023654	0.000360846910925482	0.000341410966834836	2.84509139029033e-05
0.000813911173600198	0.000860226614837483	0.000417914151021421	0.000415102142089157	0.000476056571003226	0.000113472831031345	0.000145314696881978	0.000136630551649989	0.000410057067240097	0.000346290629393764	0.000358613845008684	0.000331568935571914	1.18269787445217e-05
0.000953684558762716	0.00111405177404681	0.000747746257546936	0.000761227359192788	0.000740550822926143	0.000204945827474981	0.000243817715656274	0.000245719956992806	0.000782896369200232	0.000642295922587047	0.000767264907782648	0.000626416342734265	6.37664378463318e-05
0.000801257133405012	0.00102952609378877	0.000480026465966421	0.000448515424696055	0.000517244231246382	0.000145066578446779	0.000159953684558762	0.00016557770242329	0.000439086924158465	0.000450004135307252	0.000486725663716813	0.000429906542056075	3.05185675295676e-05
0.000733520800595485	0.000776279877594905	0.000489868497229344	0.00048416177321975	0.000562898023323132	0.0001568935571913	0.000166156645438757	0.000168885948225954	0.000358117608138285	0.000477379869324291	0.000453229674964849	0.00049383839219254	3.28343395914319e-05
0.000687122653213133	0.000890166239351585	0.000580845256802581	0.000553717641220743	0.000610040526011083	0.000227111074352824	0.000252749979323464	0.000258373997187992	0.000342734265155901	0.000449673310726987	0.000603258622115623	0.00046530477214457	6.12025473492682e-05
0.000635265900256389	0.000622446447771069	0.000637581672318254	0.00065916797618063	0.000604251095856422	0.000206269125796047	0.000190637664378463	0.00018517905880407	0.000581093375237781	0.000542800430071954	0.000630055413117193	0.000450748490612853	7.28641138036556e-05
0.000964849888346704	0.00096129352410884	0.000481680588867753	0.000477379869324292	0.000552394342899677	0.000163592754941691	0.000182201637581672	0.000189727896782731	0.000406169878421966	0.000446778595649658	0.000480688115126954	0.000415515672814489	3.74658837151602e-05
0.00101075179885866	0.000967579191133901	0.000714829211810437	0.000693408320238194	0.000715408154825904	0.000223720122405095	0.000269870151352246	0.000272103217269044	0.000382515920932926	0.000455545447026714	0.000607311223223885	0.000489951203374411	0.000105698453395088
0.000879745265073195	0.000956579273840046	0.000693325614093127	0.00066520552477049	0.000741708708957076	0.000281035480936234	0.000317674303200728	0.000320155487552725	0.000479612935241088	0.000502439831279463	0.000604002977421223	0.000535935820031428	7.58415350260528e-05
0.000826647919940452	0.00093978992639153	0.000584815151765776	0.000574146059052188	0.000694400793978992	0.000199652634190721	0.000207344305681912	0.000219915639732032	0.000439748573318999	0.000385327929865188	0.000425771234802747	0.000390786535439583	2.63005541311718e-05
0.000906872880655032	0.000757505582664792	0.000511454801091721	0.000520304358613845	0.000511206682656521	0.000144570341576379	0.000154164254404103	0.000149367297990241	0.000382185096352659	0.0004370192705318	0.000504093954180796	0.000403771400215036	3.19245719956988e-05
0.000772475394921843	0.000807046563559673	0.000348027458440162	0.000351418410387892	0.000353320651724422	9.55255975518986e-05	0.000109916466793482	0.000109420229923083	0.000289967744603424	0.000232983210652551	0.000256967992721859	0.000229592258704822	3.34132826068975e-05
0.0007196261682243	0.00107319493838392	0.000556860474733273	0.000517492349681581	0.000592175998676702	0.000193036142585395	0.000202712761558183	0.000196344388388058	0.000481763295012819	0.000403605987924903	0.000352989827144156	0.000446613183359525	3.63079976842274e-05
0.00110644280870068	0.00116284839963609	0.000846993631626829	0.000863286742204946	0.00083003887188818	0.000282358779257299	0.00027822347200397	0.000281200893226366	0.000825572740054586	0.000711272847572575	0.000845753039450832	0.00072781407658589	9.16384087337687e-05
0.00081606153337193	0.0009683235464395	0.000533041104954098	0.000525432139607973	0.000598130841121495	0.000198246629724589	0.000208915722438178	0.000205607476635514	0.000414192374493425	0.000341824497560168	0.000349185344471094	0.000341162848399636	5.45860557439422e-05
0.00111347283103135	0.000825490033909519	0.000691506078901663	0.000679513687867009	0.000666363410801423	0.000202960879993384	0.000215780332478703	0.000227607311223223	0.000683152758249939	0.000679182863286742	0.000677363328095278	0.000643040277892647	4.92101563146135e-05
0.000755272516747995	0.000757836407245058	0.000538334298238359	0.000537010999917293	0.000628070465635596	0.000195517326937392	0.000200975932511785	0.000210156314614176	0.000560416838971137	0.0004058390538417	0.000409808948804896	0.000431147134232074	4.72252088330165e-05
0.000577785129435117	0.000777603175915972	0.000368290463981474	0.000359027375734017	0.000480853527417087	0.000153089074518237	0.000150277065585973	0.000149201885700108	0.000334215532214044	0.000276569349102639	0.000319163013811927	0.000283682077578364	3.02704490943671e-05
0.000800264659664214	0.00100281200893226	0.000585973037796708	0.000548010917211149	0.000623769746092135	0.000180051277809942	0.000219998345877099	0.000224960714581094	0.000583574559589778	0.000510545033495989	0.000566702505996195	0.000475891158713092	5.16913406666104e-05
0.000733438094450417	0.000839301960135637	0.0004988834670416	0.000492763212306674	0.00045322967496485	9.08113472831026e-05	0.000118517905880407	0.000114961541642543	0.000451575552063519	0.000410636010255562	0.000423951699611281	0.000388305351087586	3.52328177983619e-05
0.000870151352245472	0.00077859564965677	0.000470349846993631	0.000461169464891241	0.000506078901662394	0.000143908692415847	0.000183607642047804	0.000176908444297412	0.000390951947729715	0.000400132329832106	0.000409974361095028	0.000452898850384584	1.72028781738481e-05
0.00070391200066165	0.000783227193780498	0.000452981556529651	0.000430485485071541	0.000492101563146141	0.000145314696881979	0.000177487387312877	0.000172938549334216	0.000388967000248118	0.000401290215863039	0.000373335538830534	0.000376478372343066	4.06914233727564e-05
0.000877594905301465	0.000728475725746423	0.00063526590025639	0.000626829873459598	0.000623438921511868	0.000225374245306427	0.000269043089901581	0.000253246216193864	0.000491770738565874	0.000406831527582499	0.000532544868083698	0.0004375155074022	8.03076668596474e-05
0.00100959391282772	0.000663137871143826	0.000712265321313373	0.000689024894549665	0.000765445372591184	0.000305185675295675	0.000282276073112233	0.000272434041849309	0.000613100653378546	0.000497146637995204	0.00054387560995782	0.000554958233396742	7.50971797204526e-05
0.000804648085352742	0.000771152096600779	0.000454635679430982	0.000427259945413945	0.000500289471507733	0.000140104209742784	0.000162848399636093	0.000159457447688363	0.000250186088826399	0.000325944917707385	0.000455545447026715	0.000308576627243404	2.11727731370447e-05
0.000892151186833182	0.000840625258456705	0.000835828302042842	0.000824084029443387	0.000796791001571416	0.000278554296584236	0.000308493921098337	0.000306922504342073	0.00080175337027541	0.000628070465635597	0.00070341576379125	0.000614920188570012	0.000143991398560913
0.00102109006699198	0.000980729468199487	0.000823835911008188	0.000832106525514846	0.000783640724505831	0.000285915143495162	0.000314366057398064	0.000321561492018858	0.000676040029774212	0.000705069886692581	0.000719708874369365	0.000705979654288314	0.000109254817632949
0.00101174427259945	0.000778016706641304	0.000477297163179224	0.000493672979902407	0.00045901910511951	0.000114051774046812	0.000124555454470267	0.000128773467868662	0.000489041435778679	0.000432139607972872	0.000454387560995782	0.000408072119758498	3.4405756347697e-05
0.000777106939045571	0.000909023240426764	0.000417169795715822	0.000433959143164337	0.000460259697295509	0.00011893143660574	0.000150028947150774	0.000157058969481433	0.00027458440162104	0.000362666446116946	0.000498139111736002	0.000358531138863618	2.60524356959723e-05
0.000898850384583574	0.00058737904226284	0.000515755520635183	0.000504424778761062	0.000584153502605244	0.000188652716896866	0.000196923331403523	0.000195600033082458	0.000548755272516747	0.000385658754445456	0.000446116946489124	0.00041477131750889	3.20899842858325e-05
0.000903564634852369	0.00081482094119593	0.000427094533123811	0.000420147216938219	0.000534364403275163	0.000137374906955588	0.000148540236539575	0.000148209411959309	0.000335125299809775	0.000320486312132992	0.000448350012405922	0.000387147465056653	2.76238524522373e-05
0.00071499462410057	0.000594326358448432	0.000390042180133984	0.000367711520966008	0.000407989413613431	9.09767595732366e-05	0.000112397651145481	0.000114548010917211	0.000358944669588951	0.000263667190472253	0.000268546853031181	0.000243652303366139	1.88570010751805e-05
0.000857910842775617	0.00104416508146555	0.000896948143247043	0.000844512447274832	0.000844429741129766	0.000325862211562319	0.000327847159043916	0.000328591514349516	0.000593830121578034	0.000625423868993466	0.000719791580514433	0.000495906045819205	0.000108675874617484
0.000967910015714168	0.00123174261847655	0.000774543048548507	0.000797287238441816	0.000780580597138367	0.000295674468613017	0.000291704573649822	0.000282524191547432	0.000664213051029692	0.000658258208584897	0.000783309899925564	0.000666942353816888	0.000131502770655859
0.00088470763377719	0.000522537424530643	0.000367132577950542	0.000382350508642792	0.000361673972376147	7.93151931188492e-05	9.86684310644286e-05	9.2879000909768e-05	0.000296915060789017	0.000423868993466214	0.000392936895211313	0.000394260193532379	1.67066413034487e-05
0.000785460259697295	0.00067827309569101	0.000519560003308246	0.000539409478124224	0.000694318087833926	0.000184269291208336	0.000163923579521958	0.000159953684558763	0.000497229344140269	0.000445538003473658	0.000554379290381275	0.000517326937391447	3.4405756347697e-05
0.00069084442974113	0.000995285749731204	0.000563311554048466	0.000526424613348772	0.000583574559589778	0.000202133818542718	0.000219998345877098	0.00021561492018857	0.000282689603837565	0.000336614010420975	0.000361095029360682	0.000355636423786287	4.55710859316842e-05
0.000700934579439253	0.00120659995037631	0.000534116284839964	0.000505003721776527	0.000556116119427673	0.000156893557191299	0.000184186585063271	0.000185923414109668	0.000523281779836242	0.000465883715160036	0.000500703002233066	0.000517244231246383	2.5887023405838e-05
0.00126201306757092	0.00104747332726822	0.000530229096021834	0.000511289388801588	0.000584815151765776	0.00015929203539823	0.000197088743693656	0.000202133818542718	0.000286659498800761	0.000457861219088578	0.000495409808948805	0.000466131833595235	5.45033495988753e-05
0.000796542883136217	0.000720784054255232	0.00044404929286246	0.000423951699611281	0.000582003142833512	0.000155652965015301	0.000135886196344388	0.000135638077909189	0.000367794227111074	0.000313952526672732	0.000395169961128112	0.000289554213878092	2.63005541311717e-05
0.000883797866181458	0.00085906872880655	0.000469026548672566	0.000455710859316848	0.000528326854685302	0.000142998924820114	0.00016342734265156	0.000182615168307005	0.000309982631709535	0.000403275163344637	0.000544041022247952	0.000288561740137293	2.03457116863782e-05
0.000771896451906376	0.000591679761806302	0.000386237697460921	0.000373914481846002	0.000359523612604416	7.6337771896452e-05	8.17963774708466e-05	8.57662724340423e-05	0.000358365726573485	0.000318666776941526	0.000374493424861467	0.000337606484161773	2.11727731370437e-05
0.000460259697295509	0.000574890414357786	0.000412290133156894	0.000414275080638492	0.000435282441485403	0.000120502853362004	0.000154495078984368	0.000149946241005707	0.000273591927880241	0.000434538086179803	0.000459763460425109	0.000443883880572327	3.97816557770249e-05
0.00097510545033496	0.000674551319163013	0.000511123976511454	0.000500454883797867	0.000517657761971714	0.000143908692415847	0.000169713009676619	0.000173269373914481	0.000244727483252006	0.000263832602762385	0.000386899346621453	0.000202299230832851	4.45786121908863e-05
0.000901910511951037	0.000654949962782235	0.000523199073691175	0.000517078818956247	0.000545612439004217	0.000181457282276074	0.000210156314614175	0.000204284178314449	0.000328343395914316	0.000362666446116946	0.000443139525266726	0.000339426019353238	5.45033495988759e-05
0.00101563146141758	0.000995203043586138	0.000672897196261683	0.000673393433132081	0.000749234968158134	0.000220411876602432	0.000261434124555455	0.000252915391613597	0.000477545281614425	0.000523695310561574	0.000563642378628731	0.000523033661401042	3.93681250516925e-05
0.000867256637168142	0.000699280456537921	0.00067752874038541	0.000668431064428087	0.00077760317591597	0.000251261268712265	0.000223472003969895	0.000239351583822678	0.000658589033165163	0.000620213381854272	0.000656604085683566	0.000595484244479364	7.11272847572581e-05
0.000754528161442394	0.000650649243238772	0.000413696137623026	0.000407245058307832	0.000509883384335456	0.000120337441071871	0.000138863617566785	0.000139359854437185	0.000398064676205442	0.000392523364485983	0.000431312546522207	0.000369696468447607	2.60524356959728e-05
0.000921098337606484	0.000553138698205276	0.000409312711934496	0.000389628649408652	0.000489124141923744	0.000147795881233975	0.000162269456620627	0.000151600363907038	0.000318666776941527	0.000289140683152758	0.000317095360185262	0.000242990654205607	1.68720535935814e-05
0.000703084939210984	0.000691836903481928	0.000498469936316268	0.00047812422462989	0.000508394673724257	0.000121081796377471	0.000118517905880407	0.000134149367297991	0.000316433711024728	0.000310313456289803	0.000425936647092879	0.000323463733355389	2.71276155818371e-05
0.000654536432056901	0.000621867504755603	0.000641799685716648	0.000623687039947069	0.000737986932429079	0.000285749731205028	0.000288892564717559	0.00029054668761889	0.000551898106029278	0.000589363989744438	0.000633611777355057	0.00060069473161856	4.71425026879498e-05
0.000607393929368952	0.000710859316847241	0.000405425523116368	0.000399222562236374	0.000422959225870482	0.000115705896948143	0.000136547845504921	0.000137623025390786	0.000250268794971466	0.000281118187081299	0.000352659002563891	0.000304193201554876	3.20899842858319e-05
0.000868745347779342	0.00073558845422215	0.000376974609213464	0.00038119262261186	0.000482673062608552	0.00013729220081052	0.000142089157224382	0.000153998842113969	0.000338847076337771	0.000354892068480688	0.000410884128690762	0.000355057480770822	2.53907865354398e-05
0.00115284095608304	0.00106773633280953	0.000612935241088413	0.000653378546025968	0.000603424034405757	0.000166156645438756	0.000173103961624349	0.00017550243983128	0.000601604499214292	0.000660491274501695	0.000760979240757588	0.000648168058886776	2.90298569183692e-05
0.000688115126953932	0.000722355471011496	0.000436853858241668	0.000458026631378711	0.000416838971135556	8.51046232735093e-05	0.00011818708130014	0.00012182615168307	0.000510545033495989	0.00049119179555041	0.000482424944173352	0.00047522950955256	3.43230502026305e-05
0.000827226862955918	0.000766603258622115	0.000535356877015963	0.000510131502770657	0.000577123480274585	0.000176660325862211	0.000204697709039782	0.000186088826399801	0.000449673310726987	0.000407327764452899	0.000352824414854024	0.000389794061698784	7.11272847572576e-05
0.000661318335952362	0.00106864610040526	0.00046092134645604	0.000428169713009676	0.000555868000992473	0.000162269456620626	0.000153833429823836	0.000148871061119841	0.000402613514184104	0.000366553634935076	0.000385079811429989	0.000351831941113225	1.90224133653128e-05
0.00109089405342817	0.000659002563890497	0.000580183607642049	0.000552477049044744	0.000569183690348193	0.000131171946075593	0.00016582582085849	0.000147465056653709	0.000323794557935656	0.000425109585642213	0.000534860640145563	0.000583574559589777	3.56463485236946e-05
0.000602845091390291	0.000805805971383674	0.000503845835745596	0.000496319576544538	0.00045347779340005	0.000146059052187578	0.000169547597386485	0.000173682904639814	0.000305433793730875	0.000402613514184104	0.000482342238028286	0.000423041932015549	3.83756513108922e-05
0.00094657183028699	0.000934331320817137	0.000580100901496981	0.000565792738400463	0.000669258125878753	0.000180878339260606	0.000198494748159788	0.000204036059879249	0.000603506740550822	0.00040368869406997	0.000419072037052353	0.00043098172194194	4.00297742122233e-05
0.000939541807956331	0.000928459184517409	0.00042304193201555	0.000404846580100902	0.000467951368786701	9.40368869407006e-05	0.000113142006451079	0.000106360102555619	0.000317426184765529	0.000273840046315442	0.000287155735671161	0.000214870564882971	2.72930278719716e-05
0.000902654867256637	0.000634686957240923	0.00048515424696055	0.000474815978827227	0.000633032834339591	0.000173434786204615	0.000190637664378464	0.000190885782813663	0.000370523529898271	0.000360019849474817	0.000350343230502026	0.000363493507567613	2.24133653130426e-05
0.000831114051774047	0.00115954015383343	0.000622363741626004	0.000587544454552974	0.000611694648912413	0.000146968819783311	0.000206351831941114	0.00019725415598379	0.000308163096518071	0.000324125382515921	0.000583822678024977	0.000304441319990075	8.17963774708468e-05
0.000821023902075924	0.000931188487304608	0.000580927962947647	0.000548920684806882	0.000545612439004218	0.000175667852121413	0.000200396989496318	0.000201141344801919	0.000355222893060954	0.000442974112976594	0.000460755934165909	0.000422462989000082	4.54883797866184e-05
0.000876188900835332	0.000931684724175006	0.000551319163013811	0.000546935737325283	0.000545612439004217	0.000123480274584401	0.000137623025390788	0.000141923744934248	0.000382267802497727	0.000452237201224051	0.000542883136217022	0.000444297411297659	2.81200893226368e-05
0.000957819866016045	0.000909188652716897	0.000596476718220164	0.000599950376312959	0.000600942850053759	0.000200645107931519	0.000191712844264329	0.000205359358200315	0.000539161359689025	0.000495657927384005	0.000524108841286908	0.000510296915060788	4.69770903978162e-05
0.00049598875196427	0.000625423868993466	0.000289223389297825	0.000281283599371433	0.000273012984864776	5.40071127284757e-05	7.02175171615256e-05	6.90596311305928e-05	0.000276155818377305	0.000213547266561906	0.00024050946985361	0.000216690100074435	6.78190389545919e-06
0.000639732032089985	0.000629641882391862	0.000610205938301216	0.00061640889918121	0.00069398726325366	0.000218840459846167	0.000242577123480274	0.000242411711190141	0.000555619882557275	0.000330411049540981	0.000400711272847573	0.000351583822678025	5.42552311636756e-05
0.000879579852783062	0.000685799354892068	0.000439169630303531	0.000469936316268298	0.000435613266065668	0.000123728393019601	0.000142833512529981	0.000137457613100653	0.000483748242494416	0.000459680754280043	0.000532379455793565	0.000475808452568026	4.39996691754198e-05
0.000779009180382103	0.000550492101563146	0.000615002894715077	0.000600529319328425	0.000613100653378545	0.000208336779422711	0.00022843437267389	0.000209246547018443	0.000582251261268713	0.00055958977752047	0.00052865767926557	0.00054313125465222	5.61574725002074e-05
0.000776858820610371	0.00106972128029113	0.000516747994375982	0.000529732859151435	0.000609792407575882	0.000178562567198743	0.000198660160449921	0.000194690265486726	0.000613431477958812	0.000492266975436275	0.000505996195517327	0.000472665619055496	4.7969564138616e-05
0.000981970060375486	0.000710197667686709	0.000480605408981887	0.000495409808948805	0.000513108923993053	0.000145562815317179	0.000184517409643537	0.000179803159374741	0.00045637250847738	0.000473658092796295	0.000566537093706061	0.000491605326275742	4.94582747498141e-05
0.000902489454966503	0.000926639649325945	0.000392771482921182	0.000394839136547846	0.000481432470432553	0.000119510379621206	0.000129186998593996	0.000120254734926805	0.000348606401455629	0.000296997766934083	0.000339177900918038	0.000270614506657845	1.69547597386488e-05
0.000685551236456869	0.000704325531386982	0.000349350756761226	0.000362252915391613	0.0004068315275825	0.000119675791911339	0.000140517740468117	0.000144901166156646	0.000366057398064676	0.000271441568108511	0.000375403192457201	0.000321892316599124	1.96013563807794e-05
0.00103663882226449	0.00106947316185593	0.000571168637829791	0.000590439169630304	0.000617153254486808	0.000217847986105367	0.000253494334629063	0.00025233644859813	0.00050880820444959	0.0005318005127781	0.000519477297163179	0.000536928293772228	7.66685964767183e-05
0.000652386072285171	0.000726904308990158	0.000424117111901415	0.000437350095112066	0.000502109006699198	0.000142502687949714	0.000174923496815814	0.000167810768340088	0.000365313042759077	0.000387395583491853	0.000456951451492846	0.000392357952195849	1.6872053593582e-05
0.00082888098585725	0.0011224878008436	0.00048440989165495	0.000491688032420808	0.000560582251261269	0.000145397403027045	0.000159126623108097	0.000166073939293689	0.00054726656190555	0.000419485567777686	0.000481101645852287	0.000455462740881648	2.54734926805061e-05
0.000865023571251343	0.000959556695062443	0.000386403109751055	0.000390373004714251	0.000474567860392026	0.000120916384087338	0.00014142750806385	0.000136547845504921	0.000324290794806055	0.000324208088660987	0.000453891324125382	0.000309569100984203	2.53080803903722e-05
0.000488627905053346	0.000850715408154826	0.000400545860557439	0.000377140021503597	0.000391034653874783	0.00010272103217269	0.000128359937143329	0.0001257133405012	0.000195021090066992	0.000232156149201886	0.000410966834835828	0.000200975932511786	2.3240426763708e-05
0.000733107269870152	0.00073434786204615	0.000588536928293773	0.000579108427756182	0.000678934744851542	0.000207675130262179	0.000217186336944835	0.000221156231908031	0.000307749565792738	0.000437598213547267	0.000453560499545116	0.000407079646017699	3.96989496319574e-05
0.000823422380282855	0.000979158051443222	0.00034736580927963	0.000352907120999091	0.000396741377884377	9.7262426598297e-05	0.000112728475725747	0.000113472831031346	0.000357455958977752	0.000433132081713671	0.000404350343230502	0.000470763377718965	8.18790836159122e-06
0.0012209908196179	0.000980067819038954	0.000722355471011496	0.000712678852038706	0.000796625589281285	0.00026565213795385	0.00029393763956662	0.000295343644032751	0.00040393681250517	0.00057819866016045	0.000598213547266563	0.000594905301463898	5.30973451327436e-05
0.000687370771648333	0.000566371681415929	0.000384418162269456	0.000389876767843851	0.000434041849309405	0.000107766107021752	0.000140352328177984	0.000142916218675048	0.000274915226201307	0.000240757588288809	0.000373997187991068	0.000212968323546439	1.64585228682499e-05
0.000814076585890332	0.000711934496733107	0.000545364320569018	0.000526590025638904	0.000654288313621702	0.000209081134728311	0.000247125961458938	0.000239268877677611	0.000440079397899264	0.000294764701017285	0.000336365891985774	0.000311884873046067	5.37589942932761e-05
0.000851956000330824	0.000669754362749153	0.000535935820031428	0.000523860722851709	0.000642626747167315	0.000196427094533123	0.000236126044165081	0.000223885534695228	0.000485319659250683	0.00048804896203788	0.000542469605491688	0.000436440327516334	7.77437763625845e-05
0.000673062608551815	0.000782730956910098	0.00049334215532214	0.000473906211231495	0.000531056157472501	0.000167066413034489	0.000189314366057397	0.000196757919113391	0.000380613679596394	0.000382515920932925	0.000362997270697213	0.000345050037217766	5.29319328426101e-05
0.000851459763460424	0.00079232486973782	0.000447026714084856	0.000458357455958977	0.000461334877181375	0.000112066826565214	0.000167314531469689	0.000153171780663303	0.000543792903812752	0.000510048796625589	0.000545364320569017	0.000516169051360515	2.64659664213051e-05
0.000943263584484328	0.000940120750971796	0.000631461417583326	0.000626333636589199	0.00066255892812836	0.000192457199569928	0.000225374245306426	0.000212885617401373	0.000644611694648913	0.000601521793069225	0.000544537259118353	0.000523778016706642	5.24356959722105e-05
0.000789099330080226	0.000711769084442974	0.00051368786700852	0.000508642792159457	0.000558680009924737	0.000132495244396658	0.000161276982879828	0.000161442395169961	0.00049408651062774	0.000405011992391035	0.000336696716566041	0.000413199900752626	2.60524356959723e-05
0.000794723347944752	0.000693491026383261	0.000325200562401787	0.000321644198163924	0.000455958977752047	0.000113307418741214	0.000126788520387064	0.00013125465222066	0.000306591679761807	0.000314035232817799	0.000289719626168225	0.000322388553469523	3.90373004714248e-05
0.000847986105367628	0.000867752874038541	0.000867835580183607	0.000843189148953768	0.000818790836159126	0.000307666859647672	0.000360516086345215	0.00035654619138202	0.000495078984368539	0.0005632288479034	0.00080299396245141	0.000548837978661815	0.000149946241005707
0.000794806054089819	0.000839219253990571	0.000419568273922753	0.000416921677280622	0.000447522950955256	0.000111984120420148	0.000145976346042511	0.000151104127036639	0.000354809362335622	0.000402282689603837	0.000463816061533372	0.000399470680671573	3.1511041270366e-05
0.0008134149367298	0.000909684889587298	0.000343809445041767	0.000331817054007112	0.000380861798031594	7.5841535026052e-05	9.32098254900339e-05	9.32098254900347e-05	0.000194028616326193	0.000227855429658424	0.00029782482838475	0.000214126209577372	1.2654040195186e-05
0.00101455628153172	0.000628401290215863	0.000463898767678439	0.00045612439004218	0.000455049210156314	0.000125134397485734	0.000154412372839301	0.000161607807460094	0.000397651145480108	0.000349185344471094	0.000390455710859317	0.000349019932180961	3.53155239434288e-05
0.000634686957240922	0.000539078653543959	0.000419981804648086	0.000414605905218757	0.000503432305020263	0.000139525266727318	0.000147299644363576	0.000165494996278223	0.000386072285170789	0.000200727814076587	0.000313456289802333	0.000233644859813084	2.32404267637086e-05
0.000776279877594905	0.00100057894301547	0.00061252171036308	0.000609544289140683	0.00060987511372095	0.000143247043255314	0.000189645190637664	0.000177404681167811	0.000578033247870317	0.000514266810023984	0.000438507981142999	0.000514349516169051	7.31122322388556e-05
0.0010932925316351	0.000758084525680258	0.000765941609461583	0.000747828963692003	0.000753039450831196	0.000253328922338929	0.00028980233231329	0.000278719708874369	0.000594243652303367	0.000606318749483087	0.000656438673393434	0.000555702588702341	0.000111322471259615
0.000890662476221983	0.00108626250930444	0.00082888098585725	0.000814572822760731	0.000779753535687702	0.000254983045240262	0.000292614341245555	0.000291373749069555	0.000385989579025721	0.000421056984533951	0.000617732197502275	0.000344884624927633	0.000126953932677198
0.000944256058225126	0.0010957737159871	0.000661070217517162	0.000662641634273426	0.000653543958316103	0.000235216276569349	0.000259449177073857	0.000271028037383178	0.000511868331817054	0.000663220577288891	0.000651393598544372	0.000672235547101148	6.7488214374328e-05
0.000872715242742535	0.000742370358117608	0.000318501364651393	0.000327268216028451	0.000402199983458771	8.73376891903069e-05	8.38640310975097e-05	8.17136713257803e-05	0.000277148292118105	0.000377636258373997	0.000428500537589943	0.00034108014225457	2.72103217269051e-05
0.000693904557108593	0.000746505665370937	0.000333884707633777	0.000337441071871639	0.000388718881812919	8.80820444959062e-05	9.81721941940286e-05	9.7014308163096e-05	0.000329253163510049	0.000309982631709537	0.000360433380200149	0.000324704325531387	1.14134480191885e-05
0.00113414936729799	0.000960218344222976	0.000798362418327682	0.000766685964767182	0.000719129931353899	0.000230088495575222	0.000291291042924489	0.000274170870895708	0.000629890000827061	0.000623108096931602	0.000659333388470763	0.000603010503680423	0.000100487966255892
0.00104540567364155	0.000951120668265652	0.000680506161607807	0.000632123066743859	0.000677942271110744	0.00021222396824084	0.000238276403936813	0.000235960631874948	0.000356794309817219	0.000445372591183525	0.000413778843768092	0.000432966669423538	6.58340914729971e-05
0.000741543296666943	0.0006874534777934	0.000499379703912	0.000483748242494417	0.00051393598544372	0.000150194359440906	0.000200066164916053	0.00019047225208833	0.00025911835249359	0.000399636092961707	0.0004686957240923	0.000401869158878505	4.24282524191546e-05
0.000793730874203953	0.000923662228103548	0.000715077330245637	0.000659002563890496	0.000671077661070218	0.000192457199569928	0.000205607476635514	0.000214457034157638	0.000574228765197254	0.00054362749152262	0.000535108758580762	0.00060309320982549	7.41874121247202e-05
0.000633446365064924	0.0009695641386155	0.000943511702919528	0.00090257216111157	0.000901166156645438	0.00038069638574146	0.000423041932015549	0.000435530559920601	0.000533785460259698	0.000562070961872467	0.000749648498883467	0.000586303862376974	0.000197667686709123
0.000539492184269291	0.000806550326689272	0.000343065089736168	0.000340666611529237	0.000428665949880077	0.000104292448928955	0.000124803572905467	0.000132495244396659	0.0002816144239517	0.000432966669423538	0.000431312546522208	0.000400215035977174	1.30675709205193e-05
0.000895955669506245	0.000837151600363907	0.000508229261434125	0.000523447192126375	0.000544702671408486	0.000213795384997106	0.000261599536845588	0.000265817550243984	0.000503680423455463	0.000500868414523199	0.000612852534943345	0.000514928459184517	6.21950210900665e-05
0.000698784219667521	0.000792490282027954	0.000630468943842528	0.000579521958481515	0.000659581506905963	0.000198246629724587	0.000227772723513357	0.000230336614010421	0.00036862128856174	0.000400049623687041	0.000436523033661402	0.000356959722107352	6.13679596394016e-05
0.00069663385989579	0.000746174840790671	0.000381523447192127	0.000392854189066248	0.000378380613679596	9.80067819038954e-05	0.000139607972872385	0.000135389959473989	0.000395997022578778	0.000447357538665124	0.000360185261764949	0.000360267967910015	2.72930278719713e-05
0.000508146555289058	0.000423703581176081	0.000338268133322306	0.000341328260689769	0.000407741295178232	0.000104375155074021	0.000133735836572657	0.000133074187412125	0.000286576792655695	0.000312215697626334	0.000332313290877513	0.000291704573649822	1.97667686709118e-05
0.000888677528740386	0.000914399139856091	0.000532544868083698	0.000528988503845835	0.000541146307170622	0.000134480191878257	0.000179885865519807	0.000182449756016872	0.000529402034571169	0.000521462244644775	0.00053519146472583	0.000560086014390868	1.89397072202467e-05
0.00093060954428914	0.000592589529402035	0.000622942684641469	0.0005926722355471	0.000643453808617979	0.000195103796212058	0.000239268877677611	0.00024315606649574	0.000282606897692498	0.000323050202630055	0.000513770573153585	0.000345215449507899	5.342816971301e-05
0.000899346621453974	0.000813828467455132	0.000606649574063352	0.000557356711603672	0.000609130758415351	0.000204615002894715	0.000228517078818957	0.000234306508973617	0.000326275742287652	0.000414771317508891	0.000453146968819783	0.000407327764452899	5.67364155156731e-05
0.000674055082292614	0.000672318253246217	0.000467951368786701	0.000448846249276322	0.00049673310726987	0.000162269456620627	0.000164833347117691	0.000166735588454222	0.000375982135472666	0.000263998015052518	0.000254734926805062	0.000268629559176246	4.11049540980893e-05
0.00085187329418576	0.000555371764122075	0.000392440658340915	0.000397981970060375	0.000444131999007526	7.59242411711193e-05	0.000114961541642544	0.00010272103217269	0.000303696964684476	0.000332313290877511	0.000373914481846002	0.000374989661731867	1.08345050037219e-05
0.00131974195682739	0.000969398726325366	0.000506327020097593	0.000499214291621868	0.000583326441154578	0.000175171615251014	0.000187991067736334	0.000189727896782731	0.000338020014887106	0.000449011661566455	0.00060358944669589	0.000426846414688611	3.06012736746343e-05
0.00112050285336201	0.0013115540484658	0.00055644694400794	0.00056488297080473	0.000685964767182201	0.000187246712430734	0.000190306839798196	0.000186419650980068	0.000507815730708791	0.000516913406666115	0.000528905797700769	0.000514349516169052	3.19245719956993e-05
0.000860805557852948	0.00081697130096766	0.000639897444380117	0.000648829708047308	0.000719129931353899	0.000204366884459515	0.000224547183855761	0.000231908030766687	0.000591762467951368	0.000536680175337027	0.000587875279133239	0.000556860474733273	8.55181539988429e-05
0.000757340170374658	0.00099834587709867	0.000532544868083698	0.000517905880406915	0.000576875361839385	0.000156480026465966	0.000198081217434455	0.000185096352659003	0.000355471011496154	0.000525845670333306	0.000623935158382267	0.000588950459019105	4.1435778678356e-05
0.00075370109999173	0.00080125713340501	0.000492184269291209	0.000510627739641055	0.00064006285667025	0.000189314366057398	0.000186667769415267	0.000190637664378462	0.000500454883797866	0.000384748986849723	0.000394673724257713	0.000401538334298239	4.31726077247539e-05
0.00098205276652055	0.00116673558845422	0.000611032999751881	0.000603837565131089	0.000709370606236044	0.000169382185096353	0.000192291787279796	0.000205028533620047	0.00060094285005376	0.000429410305185676	0.000462079232486974	0.000433876437019272	3.92854189066257e-05
0.00079141510214209	0.000908940534281698	0.000458026631378711	0.000450748490612853	0.000509635265900257	0.00014283351252998	0.000171284426432883	0.000171119014142751	0.000397733851625176	0.000461665701761641	0.000414357786783559	0.000452733438094451	4.35034323050204e-05
0.000704821768257382	0.00113878091142172	0.000368042345546275	0.00037226035894467	0.000387312877346787	8.27061450665785e-05	9.85857249193615e-05	0.00010950293606815	0.0003756513108924	0.000347283103134563	0.000396741377884377	0.000384666280704657	2.00975932511786e-05
0.00082135472665619	0.00104218013398395	0.000527582499379704	0.000493921098337607	0.000555206351831941	0.000134728310313456	0.000171532544868084	0.000168803242080886	0.000263253659746919	0.000441485402365395	0.00051873294185758	0.000403357869489703	4.91274501695467e-05
0.00088354974774626	0.00101819535191465	0.000300140600446613	0.000312711934496732	0.00036671904722521	8.19617897609789e-05	9.34579439252333e-05	9.98263170953596e-05	0.000288230915557027	0.00040079397899264	0.000428169713009677	0.000348606401455628	2.48118435199726e-05
0.000771813745761309	0.00077834753122157	0.000613514184103879	0.000597221073525762	0.000586221156231908	0.000179058804069143	0.000217517161525102	0.000214374328012571	0.000675874617484079	0.000625754693573733	0.000707881895624844	0.000603010503680423	3.96162434868913e-05
0.000799437598213546	0.000627326110329998	0.000576544537259118	0.000545777851294351	0.000621867504755604	0.000182697874452072	0.000198990985030187	0.000188818129186998	0.000363824332147878	0.000300967661897279	0.000426267471673145	0.00033380200148871	3.30824580266309e-05
0.000726987015135224	0.000597882722686296	0.000386237697460921	0.000381854271772392	0.000402861632619304	0.000102803738317757	0.00013489372260359	0.000134066661152923	0.000369861880737738	0.000414854023653958	0.000344057563476966	0.000346704160119097	3.32478703167652e-05
0.000905053345463568	0.000917790091803821	0.000770738565875444	0.000719460755934166	0.000742535770407741	0.000230088495575221	0.000276652055247706	0.000282358779257299	0.000348027458440161	0.0005001240592176	0.000675957323629146	0.000597469191960962	9.18038210239021e-05
0.000747001902241337	0.000816226945662062	0.000436357621371268	0.000436192209081135	0.000521875775370109	0.00011603672152841	0.000146141758332644	0.000144074104705979	0.00032561409312712	0.000305185675295675	0.000341328260689769	0.000274915226201307	2.39020759242412e-05
0.000787114382598626	0.00082912910429245	0.000381936977917459	0.000383921925399057	0.000422711107435282	0.000127615581837731	0.000154908609709701	0.00015424696054917	0.000376147547762799	0.00038747828963692	0.000374741543296667	0.000444131999007526	3.06839798197015e-05
0.000884045984616657	0.000703746588371516	0.000541146307170622	0.000552146224464478	0.000581672318253246	0.000183855760483003	0.000206021007360847	0.000207675130262178	0.000415681085104623	0.000467372425771235	0.000539823008849558	0.000456703333057646	5.16913406666118e-05
0.000896948143247043	0.000782482838474898	0.000755686047473326	0.000722355471011496	0.000689934662145397	0.000222975767099495	0.000275246050781573	0.00026780249772558	0.00036886940699694	0.000392357952195848	0.000601769911504424	0.000400215035977173	9.41195930857661e-05
0.00097196261682243	0.000709701430816309	0.000612190885782814	0.000554627408816475	0.00060358944669589	0.00012835993714333	0.000186585063270201	0.000178479861053676	0.000378215201389464	0.000442229757670995	0.000535026052435696	0.000441816226945663	5.83905384170044e-05
0.00082788851211645	0.00094657183028699	0.000737159870978414	0.000711272847572575	0.000665536349350756	0.000206599950376313	0.000222893060954429	0.00020883301629311	0.000742949301133074	0.00059556695062443	0.000712017202878174	0.000611777355057481	5.96311305930034e-05
0.000732280208419486	0.000746753783806136	0.00054337937308742	0.000559755189810603	0.000557356711603672	0.000169795715821685	0.000195682739227524	0.000197419568273923	0.000458853692829378	0.00052187577537011	0.000537507236787694	0.000485485071540815	4.78041518484824e-05
0.000957489041435778	0.000712678852038707	0.000364237862873212	0.000364734099743611	0.000422628401290216	0.000105119510379621	0.00012232238855347	0.000122653213133736	0.000418741212472088	0.00033090728641138	0.000370854354478538	0.000356132660656687	9.92473740798976e-06
0.000816557770242329	0.00139483913654785	0.000717393102307501	0.000684476056571003	0.000663385989579025	0.000215532214043504	0.000252584567033331	0.0002494417335208	0.000451327433628319	0.000366057398064675	0.00059705566123563	0.000344057563476967	7.68340087668516e-05
0.000697047390621122	0.000765197254155984	0.000320320899842858	0.000328426102059383	0.000411711190141427	9.13075841535036e-05	0.000123811099164668	0.000124390042180133	0.000330411049540981	0.000445620709618724	0.000432387726408072	0.00042080886609875	2.7375734017038e-05
0.000694483500124059	0.00103200727814077	0.000523033661401042	0.000498304524026134	0.000604251095856422	0.000155074021999835	0.00015978827226863	0.000167893474485154	0.000321892316599124	0.000366719047225209	0.000455131916301382	0.000444214705152592	4.13530725332892e-05
0.00052576296418824	0.000547928211066082	0.00066810023984782	0.000674055082292614	0.000602183442229758	0.000205442064345381	0.000217930692250434	0.000208915722438177	0.00067827309569101	0.00058762716069804	0.000668182945992887	0.000609626995285749	0.000103630799768423
0.000887023405839054	0.00107650318418658	0.000577371598709783	0.000556529650153006	0.000619138201968406	0.000174509966090481	0.000191630138119262	0.000187164006285666	0.000430071954346209	0.000417169795715822	0.000528823091555702	0.000470763377718965	8.28715573567115e-05
0.000871640062856671	0.000908278885121165	0.000405260110826234	0.00039475643040278	0.000482011413448019	0.000131668182945993	0.000177156562732611	0.000176825738152345	0.000383094863948392	0.000364072450583077	0.000357125134397486	0.000318666776941526	1.97667686709125e-05
0.000595153419899098	0.00066834835828302	0.000333553883053511	0.00033669671656604	0.000374824249441734	8.750310148044e-05	0.000108096931602018	0.000105533041104953	0.000318997601521793	0.000264659664213051	0.000328177983624184	0.000299148126705814	3.61425853940944e-05
0.0007493176743032	0.000635596724836655	0.000362749152262013	0.000372591183524937	0.000346538747828963	9.4367711520966e-05	0.000132660656686791	0.000143247043255314	0.000356877015962286	0.000340004962368704	0.000324456207096187	0.000313787114382599	1.98494748159786e-05
0.00087263253659747	0.000912579604664627	0.000417831444876355	0.000419981804648086	0.000460921346456042	0.000119758498056405	0.000155901083450501	0.000159126623108097	0.000278802415019437	0.000213299148126706	0.000290712099909024	0.000229923083285088	1.46389876767843e-05
0.000821685551236457	0.000781738483169299	0.000522537424530643	0.000494830865933339	0.000520717889339178	0.000151269539326772	0.000190803076668597	0.000180051277809941	0.000430154660491274	0.000387395583491853	0.000430485485071541	0.0003749069555868	5.73980646762053e-05
0.000738979406169878	0.000632784715904391	0.000371846828219337	0.000371846828219336	0.000488627905053346	0.000108014225456951	0.000148540236539575	0.000155818377305434	0.000402944338764371	0.000397899263915309	0.00032486973782152	0.000404515755520635	2.82855016127698e-05
0.000916549499627822	0.00072103217269043	0.000564304027789265	0.000546191382019684	0.000645273343809445	0.000187246712430733	0.000226697543627491	0.000240674882143743	0.000590604581920437	0.00044140269622033	0.000441898933090729	0.00042204945827475	7.37738813993878e-05
0.000971797204532298	0.000912331486229427	0.000650566537093706	0.00059995037631296	0.000604416508146556	0.000170788189562484	0.000205607476635515	0.000199818046480853	0.000621288561740138	0.00054966504011248	0.000598792490282028	0.000549251509387148	5.77288892564721e-05
0.000610784881316682	0.000588702340583906	0.000384914399139856	0.000383177570093458	0.000386403109751054	8.7172276900174e-05	0.000134976428748655	0.000127698287982796	0.000333636589198578	0.000309817219419403	0.00035629807294682	0.000279215945744769	3.56463485236955e-05
0.000885782813663056	0.000633942601935323	0.000565213795384997	0.000558514597634604	0.000581506905963113	0.000163923579521958	0.000187164006285668	0.000183855760483004	0.000384914399139856	0.000363162682987347	0.000480026465966422	0.000386568522041187	5.87213629972711e-05
0.000752543213960797	0.00080398643619221	0.000387312877346787	0.000396824084029443	0.000464891241419238	0.00011868331817054	0.000133322305847325	0.000132577950541724	0.000344884624927632	0.000290712099909023	0.000312629228351667	0.000333884707633777	2.63832602762385e-05
0.000744355305599206	0.00079331734347862	0.0004998759407824	0.000482424944173351	0.000522454718385577	0.000135472665619056	0.000142006451079314	0.000144487635431313	0.000316185592589529	0.000378380613679596	0.000462161938632041	0.000385245223720122	2.91125630634359e-05
0.000806963857414606	0.000848316929947895	0.000453560499545117	0.000465883715160036	0.00053469522785543	0.000139773385162518	0.000168058886775288	0.000166818294599289	0.000407162352162766	0.000430981721941941	0.000450913902902986	0.000433297494003804	3.06839798196992e-05
0.00077106939045571	0.000852121412620958	0.000596311305930031	0.000583988090315111	0.000657761971714499	0.00019626168224299	0.00019361508560086	0.00021536680175337	0.000348275576875361	0.000354065007030023	0.00046604912745017	0.000440906459349931	4.54883797866179e-05
0.000809610454056736	0.000928790009097675	0.000557025887023405	0.000536762881482094	0.000669423538168885	0.000186254238689935	0.000210321726904309	0.000208502191712845	0.000510048796625589	0.00051873294185758	0.000445786121908857	0.000505913489372261	6.26912579604661e-05
0.000817881068563393	0.000872219005872135	0.000610288644446282	0.000594243652303366	0.000652220659995038	0.00013778843768092	0.000174344553800347	0.000167645356049955	0.000325779505417252	0.000459432635844843	0.000565544619965264	0.000517078818956249	3.25862211562313e-05
0.00073724257712348	0.00085352741708709	0.000793730874203953	0.00075270862625093	0.000789678273095692	0.000285915143495162	0.000296749648498883	0.000307087916632205	0.000544619965263419	0.000617318666776941	0.000714415681085105	0.000588785046728972	9.4946654536432e-05
0.000695393267719791	0.000621784798610538	0.000498469936316269	0.000499462410057068	0.000501199239103466	0.00012132991481267	0.000149698122570506	0.000151683070052104	0.000404267637085435	0.000458688280539245	0.000533620047969565	0.000435778678355802	4.85485071540813e-05
0.000720039698949632	0.00101910511951038	0.000643536514763047	0.000655694318087833	0.000773550574807708	0.000268216028450914	0.00027483252005624	0.00026854685303118	0.000652468778430237	0.000671573897940616	0.000688115126953933	0.00066785212141262	5.60747663551407e-05
0.000830121578033248	0.000548259035646349	0.000237201224050947	0.000248531965925068	0.000330080224960714	5.97965428831361e-05	9.16384087337682e-05	9.5360185261765e-05	0.000143577867835579	0.000149780828715573	0.000174013729220081	0.000156893557191299	1.41427508063854e-05
0.000821520138946323	0.00057265734844099	0.000628235877925729	0.000641055330411049	0.0007188818129187	0.000231659912331486	0.000245058307832272	0.000235133570424283	0.000536597469191961	0.000582499379703911	0.000631626829873459	0.000585642213216442	6.60822099081964e-05
0.000777520469770903	0.00085882061037135	0.000527996030105037	0.000525762964188239	0.000662393515838227	0.000182863286742205	0.000182615168307006	0.000174179141510214	0.000340914729964437	0.000255313869820528	0.000309155570258871	0.000251840211727732	2.82855016127694e-05
0.00119460755934166	0.00120312629228352	0.000670994954925152	0.000659498800760896	0.000795467703250351	0.000300884955752213	0.000284178314448764	0.000278637002729303	0.00054991315854768	0.000550905632288479	0.000595070713754031	0.000499710528492267	6.55032668927301e-05
0.000982052766520553	0.000872963361177735	0.000426184765528078	0.000414771317508891	0.000483417417914152	0.000161194276734761	0.000154660491274502	0.000158547680092631	0.000353734182449756	0.00036547845504921	0.000517492349681582	0.000398147382350508	2.67140848565039e-05
0.000656190554958233	0.000626664461169465	0.000441816226945662	0.000427838888429411	0.000444793648168058	0.000116698370688943	0.000143660573980646	0.000147051525928376	0.000436274915226201	0.000414026962203292	0.000473492680506162	0.000419816392357952	2.60524356959731e-05
0.000896286494086511	0.000773715987097841	0.000644115457778513	0.000680919692333141	0.000611446530477214	0.000205938301215781	0.00021536680175337	0.000213381854271772	0.000623356215366802	0.000659912331486229	0.000749565792738401	0.000624762219832933	6.11198412042009e-05
0.000935406500703001	0.00122669754362749	0.000557522123893806	0.000555537176412207	0.000548672566371682	0.000166156645438757	0.000200810520221653	0.000185344471094203	0.000514680340749318	0.000505748077082127	0.000544454552973286	0.000492018857001075	4.11049540980887e-05
0.00096377470846084	0.000796129352410884	0.000380530973451328	0.000381027210321727	0.000448350012405922	0.000126374989661733	0.000176329501281945	0.000174427259945414	0.000223885534695228	0.000266231080969316	0.000425853940947813	0.000245471838557604	2.98569183690352e-05
0.000666115292366222	0.00112604416508146	0.000517078818956248	0.000497973699445869	0.000550988338433545	0.00013778843768092	0.000157307087916633	0.000162269456620627	0.000433132081713672	0.000451162021338186	0.000454139442560582	0.000417996857166487	2.51426681002404e-05
0.00107799189479778	0.000683731701265404	0.000633529071209991	0.000626333636589199	0.000659250682325697	0.000184682821933669	0.000225870482176825	0.000219750227441898	0.000664378463319825	0.00063038623769746	0.00069398726325366	0.00067728062195021	6.40145562815319e-05
0.000742453064262674	0.00065916797618063	0.000540567364155157	0.000536018526176494	0.000555785294847407	0.000159705566123564	0.000177570093457944	0.000185344471094202	0.000527417087089571	0.000427425357704077	0.000534860640145563	0.000384748986849723	4.7721445703416e-05
0.000549830452402613	0.000691175254321396	0.000373418244975602	0.000370854354478537	0.00042783888842941	0.000113059300306013	0.000138698205276652	0.000136630551649988	0.000252419154743198	0.000351914647258291	0.000342072615995368	0.000274253577040774	1.88570010751799e-05
0.000763791249689852	0.000766934083202382	0.000549086097097014	0.000538913241253825	0.000601356380779092	0.000204532296749648	0.000215697626333636	0.00023207344305682	0.000391200066164916	0.000486973782152014	0.000550409395418079	0.000526590025638904	5.28492266975431e-05
0.00100727814076586	0.000844429741129765	0.000423620875031015	0.000421222396824085	0.000526341907203705	0.000126540401951864	0.000166570176164089	0.000155322140435034	0.000416425440410223	0.000452816144239517	0.000436274915226201	0.00044719212637499	2.78719708874375e-05
0.000861798031593747	0.000924406583409147	0.000505499958646927	0.000487883549747745	0.000547762798775948	0.000157637912496899	0.000180712926970474	0.000191712844264329	0.000519560003308246	0.000483500124059218	0.000527582499379703	0.000474237035811762	3.98643619220899e-05
0.000814903647340998	0.00097659416094616	0.000555289057977008	0.000557604830038872	0.000653461252171036	0.000205607476635514	0.000202051112397651	0.000203457116863783	0.000520469770903977	0.000359771731039616	0.000446861301794724	0.000365064924323877	3.5232817798362e-05
0.000804399966917542	0.00127243404184931	0.000419485567777685	0.000413282606897693	0.000436523033661402	8.45256802580424e-05	0.000117690844429742	0.000114051774046812	0.000248945496650402	0.000374576131006534	0.00036233562153668	0.000299809775866346	3.38268133322313e-05
0.000842941030518568	0.000902985691836903	0.000568356628897526	0.000531717806633032	0.000616491605326276	0.000144156810851047	0.000186006120254735	0.000190472252088331	0.000285997849640228	0.000450996609048052	0.000480026465966421	0.000419981804648085	3.16764535604995e-05
0.000774791166983708	0.000861384500868415	0.000666694235381688	0.00064973947564304	0.000633446365064925	0.000162848399636094	0.000215945744768837	0.000213712678852039	0.000389628649408652	0.000322636671904723	0.000572078405425522	0.000389215118683318	7.23678769332554e-05
0.000890662476221985	0.000710942022992308	0.000494996278223472	0.000468778430237367	0.000513191630138121	0.0001252171036308	0.000176494913572079	0.00017186336944835	0.000210983376064842	0.000241501943594409	0.000313042759077	0.000211727731370441	3.00223306591686e-05
0.00088785046728972	0.000625010338268132	0.000359027375734018	0.000374245306426267	0.000493921098337606	0.000127202051112397	0.000139111736001985	0.00013754031924572	0.000379869324290794	0.000362666446116947	0.000430485485071541	0.00039136547845505	1.99321809610457e-05
0.000891158713092384	0.000816475064097262	0.000439500454883798	0.000411297659416095	0.00056901827805806	0.000170788189562485	0.000171201720287817	0.000166239351583822	0.000399057149946242	0.000282110660822099	0.000353568770159622	0.00030212554792821	2.77892647423713e-05
0.000790339922256223	0.000807046563559672	0.00049574063352907	0.000471425026879497	0.00049069555868001	0.000104044330493756	0.000132164419816392	0.000119675791911339	0.000355388305351087	0.000322305847324456	0.000383094863948391	0.000374824249441733	3.81275328756931e-05
0.000747746257546936	0.000954511620213383	0.000513108923993052	0.000540815482590356	0.000494251922917872	0.000126374989661733	0.00016293110578116	0.000160615333719295	0.000551319163013812	0.000522041187660243	0.00057745430485485	0.00055884542221487	3.06012736746335e-05
0.000743032007278141	0.000635762137126788	0.000357373252832685	0.000346952278554297	0.000405260110826235	0.000120089322636672	0.000142833512529981	0.000143743280125714	0.000383342982383591	0.000180630220825408	0.00023496815813415	0.000169382185096353	1.72855843189132e-05
0.000885948225953188	0.000729137374906955	0.000440741047059796	0.00044090645934993	0.000440079397899264	0.000109916466793483	0.000130427590769995	0.000141510214208916	0.000403357869489703	0.000446116946489125	0.000480853527417087	0.000442477876106195	2.26614837482427e-05
0.000782813663055165	0.000680754280043007	0.000527086262509305	0.000523033661401042	0.000590273757340171	0.00020064510793152	0.000204201472169382	0.000205855595070714	0.000585145976346042	0.000525432139607972	0.000567694979736995	0.000531469688197832	4.83830948639486e-05
0.000693325614093127	0.000579108427756182	0.000638077909188653	0.000607311223223885	0.000691009842031262	0.000224464477710694	0.000236456868745348	0.00022190058721363	0.000557770242329005	0.000421966752129684	0.000421470515259284	0.000457364982218178	5.66537093706069e-05
0.000673806963857414	0.000766603258622116	0.000381688859482259	0.000380779091886527	0.000499379703912	0.000143991398560912	0.000160863452154495	0.000162600281200894	0.000375485898602265	0.000319907369117525	0.000340997436109503	0.000334629062939376	2.24960714581084e-05
0.000596228599784964	0.000733355388305351	0.000379207675130262	0.000373418244975602	0.000403027044909436	0.000128525349433463	0.000148043999669176	0.000158134149367298	0.00023496815813415	0.000267554379290382	0.000309651807129269	0.000255231163675461	3.92027127615587e-05
0.00102613514184104	0.000989992556446944	0.000545860557439418	0.000543296666942354	0.000576958067984452	0.000170540071127285	0.000193366967165659	0.000202712761558184	0.000490530146389877	0.000528740385410637	0.000535026052435697	0.000500868414523199	3.51501116532963e-05
0.000670829542635017	0.00062120585559507	0.000476139277148293	0.000481597882722687	0.000450252253742454	0.000107600694731618	0.00013489372260359	0.000130427590769994	0.000530642626747166	0.000457282276073112	0.000361591266231082	0.000423703581176081	4.97890993300802e-05
0.000966504011248035	0.00081846001157886	0.000404184930940369	0.000410801422545695	0.000481432470432553	0.000133239599702257	0.000172525018608882	0.00017475808452568	0.000373418244975602	0.000358448432718551	0.000428914068315276	0.000370771648333471	1.64585228682488e-05
0.000993548920684807	0.00112066826565214	0.000785873790422629	0.000748821437432801	0.000769828798279713	0.000218261516830701	0.000222893060954429	0.000223389297824828	0.000476221983293359	0.000499296997766934	0.000671160367215284	0.000436605739806467	5.3510875858077e-05
0.00139186171532545	0.00134852369531056	0.000679017450996609	0.000669258125878753	0.000654867256637168	0.000202960879993383	0.000245968075428005	0.000262674716731454	0.000542800430071953	0.000569762633363659	0.000652220659995038	0.000594160946158299	5.60747663551392e-05
0.000821933669671657	0.000672649077826482	0.000692002315772062	0.000713340501199238	0.000668679182863286	0.000215449507898437	0.000270531800512778	0.0002494417335208	0.000706310478868581	0.000560582251261268	0.000603920271276156	0.000577454304854851	6.63303283433962e-05
0.00108072119758498	0.000672566371681414	0.000550492101563147	0.000545116202133818	0.000577288892564718	0.000167314531469689	0.000179058804069142	0.000192374493424861	0.000414605905218758	0.0003756513108924	0.000450169547597387	0.00046216193863204	2.64659664213047e-05
0.000689190306839798	0.000623273509221735	0.000428500537589943	0.000439004218013398	0.000445620709618724	0.000148540236539574	0.000155074021999835	0.00016268298734596	0.000453725911835249	0.000390124886279051	0.000410470597965429	0.000408485650483832	4.96236870399471e-05
0.000639401207509718	0.000566867918286328	0.000474815978827226	0.000445868828053925	0.000495657927384005	0.000152923662228103	0.000169961128111818	0.00016557770242329	0.000322719378049789	0.000306508973616739	0.00032222314117939	0.000320238193697791	4.51575552063521e-05
0.000873128773467868	0.000692167728062195	0.000537755355222893	0.000539905714994623	0.00052477049044744	0.00015375072367877	0.000180961045405674	0.000171284426432884	0.000309320982549003	0.000413034488462493	0.000521958481515177	0.000386651228186254	4.82176825738152e-05
0.00141369613762302	0.000856339426019353	0.000699859399553386	0.000703415763791249	0.000731949383839219	0.000222810354809362	0.000248862790505334	0.000244562070961873	0.000543462079232487	0.000630468943842529	0.000691919609626994	0.000667190472252088	6.03754858986025e-05
0.000914233727565957	0.000754362749152261	0.000337523778016707	0.000357290546687619	0.000464477710693904	0.000141592920353982	0.000130675709205194	0.000132412538251592	0.000361095029360681	0.000398230088495576	0.000299644363576214	0.000369613762302539	2.4232900504507e-05
0.000784467785956496	0.000614093127119344	0.000413448019187826	0.000420312629228352	0.000440741047059797	0.000108179637747085	0.000126126871226531	0.00013778843768092	0.000397981970060376	0.00039351583822678	0.000466049127450169	0.000372343065089736	3.10148043999661e-05
0.00112852534943346	0.000940616987842197	0.000653213133735836	0.000624265982962535	0.00068017533702754	0.000176743032007279	0.000222893060954429	0.000226449425192292	0.000288065503266894	0.000483252005624018	0.000484492597800016	0.000525680258043172	4.11049540980895e-05
0.000670167893474485	0.00102572161111571	0.000510214208915723	0.00048391365478455	0.000529567446861302	0.000138119262261186	0.000148374824249442	0.000154743197419568	0.000405425523116367	0.000423951699611282	0.00041262095773716	0.000391117360019849	2.22479530229099e-05
0.00107840542552312	0.000989992556446944	0.000514845753039451	0.000531635100487965	0.00054966504011248	0.000171036307997684	0.000197336862128856	0.00019990075262592	0.000506740550822926	0.000476966338598958	0.000537424530642626	0.000477049044744024	5.8886775287404e-05
0.000610867587461749	0.000672897196261682	0.000646183111405177	0.000641882391861717	0.000561078488131669	0.000186254238689934	0.000213960797287239	0.000202051112397652	0.000449425192291787	0.000458274749813912	0.000456289802332314	0.000468613017947233	5.45860557439417e-05
0.000630551649987594	0.000538747828963692	0.000585394094781242	0.000560913075841535	0.000641468861136383	0.000247704904474402	0.000249028202795468	0.000248862790505335	0.000367215284095608	0.000436688445951534	0.000535770407741293	0.000453064262674716	8.93226366719047e-05
0.00110131502770656	0.000699363162682987	0.00045372591183525	0.000440741047059797	0.000470349846993631	0.000114465304772144	0.000134232073443057	0.000147382350508643	0.000389132412538252	0.000478785873790423	0.000494996278223471	0.000437929038127532	3.01877429493007e-05
0.000509717972045323	0.000953436440327516	0.000271110743528244	0.000261682242990654	0.000330493755686048	8.03076668596482e-05	9.70970143081636e-05	9.75105450334978e-05	0.000257960466462658	0.000244065834091473	0.000307749565792738	0.000234637333553883	1.62104044330497e-05
0.00116987842196675	0.00105648829708047	0.000964105533041105	0.000961458936398975	0.000952692085021917	0.000306426267471673	0.00035654619138202	0.000365809279629477	0.000930196013563807	0.000763708543544785	0.000826813332230585	0.00070581424199818	0.000132577950541726
0.000591514349516169	0.000490033909519476	0.000295509056322885	0.000294599288727152	0.000332313290877512	0.000110329997518816	0.000118517905880407	0.00011578860309321	0.00027747911669837	0.000235298982714415	0.000276900173682904	0.000234306508973617	1.16615664543874e-05
0.000640889918120916	0.000782317426184765	0.000411049540980895	0.000405839053841701	0.000405508229261434	0.000116367546108676	0.000142502687949715	0.000141758332644115	0.000401951865023571	0.000342155322140435	0.000343313208171367	0.000345050037217765	8.93226366719007e-06
0.00100802249607146	0.00064080721197585	0.00068530311802167	0.000690679017450998	0.000756182284343727	0.00026590025638905	0.000285253494334628	0.000278471590439169	0.000566702505996194	0.000537010999917293	0.000616160780746009	0.000466462658175502	4.68943842527506e-05
0.000720205111239765	0.000701430816309652	0.000407741295178233	0.000410470597965429	0.000550078570837812	0.000151765776197171	0.000150194359440907	0.000144404929286246	0.000261764949135721	0.00024729137374907	0.000236953105615747	0.000296749648498883	4.0526011082624e-05
0.00111115705896948	0.000892233892978248	0.000664047638739559	0.000639814738235052	0.000751219915639732	0.000231577206186419	0.000270035563642378	0.000280787362501034	0.000534529815565296	0.000477214457034158	0.000705648829708047	0.000425771234802746	8.32023819369773e-05
0.000856587544454552	0.000795302290960218	0.000455462740881648	0.000445620709618725	0.000513439748573319	0.000138615499131585	0.000157472500206766	0.00016532958398809	0.000354892068480688	0.000420726159953685	0.000448763543131255	0.000403275163344636	2.94433876437026e-05
0.000938714746505665	0.0011608634521545	0.00066231080969316	0.000611611942767348	0.00061831114051774	0.000174923496815813	0.000217269043089902	0.000214787858737905	0.000286494086510628	0.000184103878918203	0.000511289388801589	0.000189893309072864	9.45331238110998e-05
0.000649491357207842	0.000892812835993714	0.000316351004879663	0.000300554131171946	0.000331403523281779	8.53527417087084e-05	0.000107683400876685	0.000101480439996692	0.000239930526838144	0.000171532544868084	0.00029468199487222	0.000182945992887271	7.77437763625832e-06
0.000823174261847655	0.000935241088412869	0.000650153006368373	0.000630468943842528	0.000792242163592755	0.000220908113472832	0.000227690017368291	0.000258870234058391	0.000646100405260111	0.000645356049954512	0.000612687122653213	0.000655032668927301	3.95335373418249e-05
0.00086800099247374	0.001002481184352	0.00082424944173352	0.000816392357952196	0.00077131750889091	0.000279960301050369	0.000301629311057812	0.000300306012736747	0.0007173931023075	0.000740798941361343	0.000684145231990737	0.000696303035315523	0.000100157141675627
0.000714581093375239	0.000945413944256058	0.000414275080638491	0.000416011909684889	0.000431395252667273	0.000113472831031345	0.000131337358365727	0.00013439748573319	0.000345628980233231	0.000287982797121826	0.000426019353237946	0.00029708047307915	2.21652468778426e-05
0.000849143991398561	0.000787776031759159	0.000349598875196427	0.000339426019353238	0.000425853940947812	0.000111736001984948	0.000132412538251592	0.000138946323711852	0.000385741460590522	0.000326441154577785	0.000334215532214044	0.000309734513274336	1.64585228682493e-05
0.000736001984947482	0.000536514763046894	0.000410470597965428	0.000423703581176081	0.00044355305599206	0.000133570424282524	0.000169630303531552	0.000163510048796626	0.000333967413778844	0.000356298072946821	0.00037879414440493	0.00037829790753453	2.58043172607726e-05
0.00096981225705070	0.000855760483003888	0.000471425026879498	0.000444462823587792	0.000547597386485816	0.000138450086841452	0.000158961210817964	0.0001573897940617	0.000285501612769829	0.000296997766934083	0.000326606566867918	0.000264080721197585	3.29170457364982e-05
0.000725332892233892	0.000927053180051278	0.000503845835745595	0.000527665205524769	0.00050566537093706	0.000166901000744355	0.000176246795136878	0.000176164088991812	0.000503845835745596	0.000461334877181374	0.000444214705152594	0.000464891241419238	5.62401786452733e-05
0.000897692498552641	0.000797535356877016	0.000644280870068645	0.000618145728227607	0.000656355967248367	0.00020932925316351	0.000234802745844016	0.000245223720122405	0.000436026796791003	0.00045901910511951	0.000544868083698618	0.000532462161938632	8.05557852948477e-05
0.000738731287734679	0.000891654949962782	0.000451327433628318	0.000453146968819783	0.000460755934165908	0.0001249689851956	0.000135803490199322	0.000132908775121992	0.000416921677280623	0.000340914729964437	0.000353568770159623	0.000395748904143577	2.8616326193036e-05
0.000802580431726077	0.00106905963113059	0.000585228682491109	0.000585807625506575	0.000614341245554545	0.000180299396245141	0.000209660077743776	0.000208667604002978	0.000552477049044743	0.000455545447026713	0.000544537259118352	0.000439831279464064	5.11951037962118e-05
0.000767182201637581	0.000705069886692581	0.000931436605739806	0.000908609709701431	0.000885865519808122	0.0003437267388967	0.000384418162269457	0.000376064841617733	0.000597551898106029	0.000684393350425936	0.000904887933173436	0.000666611529236622	0.000122405094698536
0.00105309734513274	0.00129583988090315	0.000716731453146969	0.000722520883301629	0.000692415846497395	0.000214043503432305	0.000241088412869077	0.000255148457530395	0.00060623604333802	0.00056852204118766	0.000641220742701183	0.000631709536018526	8.44429741129764e-05
0.000815813414936729	0.00091200066164916	0.00078314448763543	0.000745926722355471	0.000810189397072202	0.000290298569183691	0.000325696799272185	0.000329170457364982	0.000433711024729138	0.000473823505086428	0.000598130841121495	0.000517823174261847	7.98114299892483e-05
0.000678107683400876	0.000777272351335704	0.000627077991894799	0.00061152923662228	0.00070366388222645	0.000264328839632785	0.00027193780497891	0.000265569431808784	0.000465387478289638	0.000490033909519477	0.000472169382185096	0.000556529650153005	4.09395418079562e-05
0.000750558266479198	0.00086171532544868	0.000430899015796874	0.000431064428087008	0.000480109172111488	0.000139525266727317	0.000173848316929948	0.000172773137044083	0.000406004466131833	0.00038723017120172	0.000483500124059218	0.000381027210321727	2.28268960383764e-05
0.000700686461004052	0.000994458688280538	0.000663634108014225	0.000625589281283599	0.000679679100157142	0.00019675791911339	0.000249607145810934	0.000242659829625341	0.000471176908444297	0.000633859895790258	0.000622694566206269	0.000570176164088991	7.90670746836487e-05
0.00067149119179555	0.000531635100487967	0.000323215614920189	0.000331651641716979	0.000362004796956414	0.000105036804234555	0.000117442725994542	0.000116781076834009	0.000367215284095608	0.000269125796046646	0.000308493921098337	0.000290629393763957	3.09320982548999e-05
0.00065891985774543	0.000976511454801092	0.00067463402530808	0.000665701761640889	0.000683979819700604	0.000206351831941113	0.000232156149201886	0.000227193780497891	0.000487635431312548	0.000602018029939625	0.000510462327350921	0.000588536928293772	6.41799685716647e-05
0.000823835911008188	0.000622032917045737	0.000654701844347036	0.000671987428665951	0.000635596724836655	0.000228434372673891	0.000227276486642958	0.000241336531304276	0.000628814820941196	0.000617484079067075	0.000656190554958233	0.000638822264494253	9.27135886196341e-05
0.000889918120916384	0.000767843850798115	0.000364403275163344	0.000342238028285502	0.000423703581176081	0.000106029277975354	0.000125630634356133	0.000121081796377471	0.000259283764783723	0.000220825407327765	0.000319245719956993	0.000227193780497891	2.36539574890406e-05
0.00097560168720536	0.000959970225787776	0.000455958977752046	0.000458853692829377	0.000478785873790422	0.000110743528244149	0.000141592920353983	0.000146472582912909	0.000479943759821354	0.000431808783392606	0.000375072367876933	0.000428583243735009	4.30071954346199e-05
0.0012180133983955	0.000878752791332396	0.000419485567777686	0.000414936729799024	0.000427756182284344	7.48490612852527e-05	8.62625093044407e-05	9.55255975518978e-05	0.000282772309982631	0.00035530559920602	0.000391696303035315	0.00043222231411794	1.46389876767837e-05
0.000712265321313373	0.000901579687370772	0.000535274170870897	0.000545364320569018	0.000509966090480522	0.000139607972872384	0.000181788106856339	0.00018418658506327	0.000442891406831526	0.000598130841121495	0.000596311305930031	0.000573649822181788	6.88115126953921e-05
0.000638326027623853	0.000922008105202216	0.000737656107848812	0.000701844347034984	0.000689438425274998	0.000217517161525101	0.000282606897692499	0.000286328674220494	0.000697047390621124	0.000655363493507568	0.000620461500289472	0.0006562732611033	6.90596311305929e-05
0.000807294681994872	0.000409395418079564	0.000535108758580763	0.000507236787693325	0.000533206517244231	0.000138036556116119	0.000160615333719295	0.000164088991812092	0.00024629890000827	0.000464146886113638	0.00055255975518981	0.000444462823587793	6.55859730377965e-05
0.000760152179306923	0.00111223223885535	0.000544537259118352	0.00053709370606236	0.00061781490364734	0.000180547514680341	0.000194772971631792	0.000186006120254736	0.000522372012240509	0.000489041435778679	0.000545943263584485	0.000457199569928045	5.43379373087419e-05
0.00101720287817385	0.00088710611198412	0.000622529153916136	0.000594657183028698	0.000664543875609957	0.000158216855512366	0.000193201554875527	0.000195930857662725	0.000498056405590935	0.000439004218013399	0.000500620296087998	0.000435530559920602	2.57216111157061e-05
0.000806963857414605	0.00113108923993053	0.00046555289057977	0.000464891241419238	0.000601521793069225	0.000193532379455794	0.000191051195103797	0.000178893391779009	0.000514763046894384	0.00039450831196758	0.000366719047225209	0.000434620792324869	4.8962037879415e-05
0.000842941030518567	0.00080638491439914	0.000530559920602102	0.000535522289306096	0.000559424365230337	0.000166156645438757	0.00019121660739393	0.000191382019684063	0.000493921098337607	0.000586386568522041	0.000533868166404764	0.00058158961210818	6.52551484575305e-05
0.000762716069803986	0.000660987511372095	0.000598627077991894	0.000592920353982301	0.00060094285005376	0.000195765445372592	0.000225126126871227	0.000222231411793897	0.000506823256967992	0.000422545695145149	0.000408981887354231	0.000441733520800596	6.18641965098011e-05
0.000592837647837234	0.000547680092630882	0.000596311305930031	0.000598627077991895	0.00063617566785212	0.000176660325862212	0.000190720370523531	0.000186833181705401	0.000461831114051773	0.000497146637995203	0.000568025804317261	0.000474567860392027	5.62401786452725e-05
0.000847986105367628	0.000553800347365809	0.000505582664791994	0.00047886857993549	0.000535770407741294	0.000160863452154494	0.000179389628649408	0.00017525432139608	0.000362749152262013	0.000433959143164337	0.000459928872715243	0.00039086924158465	4.3420726159954e-05
0.00076238524522372	0.000703250351501116	0.000461252171036308	0.000453891324125382	0.000538499710528493	0.000131006533785461	0.000154743197419568	0.000149036473409974	0.000436440327516334	0.000424530642626747	0.000480357290546688	0.000439169630303531	4.56537920767511e-05
0.000710197667686709	0.000771400215035977	0.00033090728641138	0.000339177900918039	0.000410305185675294	6.82325696799278e-05	9.94954925150933e-05	9.44504176660325e-05	0.000289554213878092	0.000345711686378298	0.000329749400380447	0.000323132908775122	7.77437763625965e-06
0.000791994045157556	0.000609048052270283	0.000571499462410057	0.00058084525680258	0.000694731618559259	0.000207344305681912	0.00020403605987925	0.000203787941444049	0.000583161028864444	0.000406004466131834	0.000410636010255562	0.000380448267306262	3.80448267306259e-05
0.000799106773633281	0.000607890166239351	0.000630386237697461	0.000639070382929451	0.00072806219502109	0.000260855181539989	0.00025986270779919	0.000251261268712265	0.000516169051360517	0.00041501943594409	0.000596972955090564	0.000412455545447028	5.48341741791411e-05
0.00101430816309652	0.000883301629311058	0.000542221487056488	0.000492845918451742	0.000519311884873046	0.000154412372839301	0.000191960962699529	0.000196757919113391	0.000303200727814077	0.000401869158878505	0.000445207178893391	0.000401538334298238	6.19469026548673e-05
0.000695724092300058	0.000594988007608965	0.000475891158713092	0.0004684476056571	0.000522537424530642	0.000184682821933669	0.000184600115788604	0.000196923331403523	0.000372094946654536	0.000289885038458357	0.00028765197254156	0.000284839963609296	3.32478703167641e-05
0.000886857993548921	0.000795136878670085	0.000562153668017534	0.00054313125465222	0.000675212968323546	0.000199321809610455	0.000197667686709122	0.000213878091142171	0.000391365478455049	0.000413778843768092	0.000387230171201721	0.000361673972376148	4.08568356628893e-05
0.000762054420643454	0.000777437763625838	0.000407741295178232	0.000408816475064098	0.000424861467207014	0.000122901331568936	0.000145231990736912	0.000158299561657431	0.000419320155487553	0.000364734099743611	0.00030286990323381	0.000342403440575635	1.28194524853198e-05
0.000642295922587048	0.000967248366553635	0.000439252336448599	0.000466710776610703	0.00055181539988421	0.000134480191878257	0.000138946323711852	0.000145893639897444	0.000458522868249112	0.000331899760152179	0.000341245554544703	0.000376230253907865	2.70449094367713e-05
0.000761227359192788	0.000694897030849392	0.000575965594243652	0.000539326771979157	0.000684227938135803	0.000236622281035481	0.000213878091142172	0.000233892978248284	0.00035919278802415	0.000263749896617318	0.000272847572574642	0.000261268712265321	5.63228847903392e-05
0.00071499462410057	0.00089628649408651	0.00058737904226284	0.000539409478124225	0.000616822429906543	0.000174840790670747	0.000193201554875527	0.000208667604002977	0.000343892151186833	0.000367711520966008	0.000551567281449011	0.000377140021503597	5.54131171946076e-05
0.000826151683070052	0.000819866016044993	0.000702588702340583	0.000688115126953933	0.000648416177321975	0.00016632205772889	0.000204863121329915	0.000193945910181126	0.000610371350591348	0.000525597551898106	0.000604912745016956	0.00054677032503515	6.88115126953935e-05
0.000868083698618807	0.000795136878670085	0.000548920684806882	0.000534777934000495	0.000576461831114051	0.000203953353734183	0.00023736663634108	0.000239930526838144	0.000461748407906707	0.000378794144404929	0.000540071127284757	0.000414605905218758	5.97138367380695e-05
0.000885782813663055	0.000719791580514431	0.00047208667604003	0.000462658175502439	0.000494417335208006	0.000119262261186006	0.00016342734265156	0.000161690513605161	0.000257216111157058	0.000409808948804896	0.00047787610619469	0.000415184848234223	2.84509139029027e-05
0.000938301215780333	0.000798693242907949	0.000476883632453892	0.000468530311802167	0.000511289388801587	0.000162269456620627	0.000169878421966752	0.000183194111322471	0.000476883632453892	0.000440492928624597	0.000477545281614423	0.000441402696220329	5.94657183028693e-05
0.000728144901166157	0.000614010420974278	0.000358531138863618	0.000340170374658836	0.000411793896286494	9.96609048052267e-05	0.000114713423207343	0.000108758580762551	0.00022165246877843	0.000207178893391779	0.00038094450417666	0.000172111487883549	1.57968737077162e-05
0.000605657100322554	0.00113108923993053	0.00046241005706724	0.000471673145314697	0.000447522950955255	0.000139442560582251	0.000160449921429162	0.000157637912496899	0.00043412455545447	0.000358365726573485	0.000401372922008106	0.000342651559010835	5.30973451327439e-05
0.000404763873955836	0.000483582830204284	0.000382185096352659	0.000392854189066248	0.000355388305351088	6.96385741460591e-05	9.28790009097678e-05	9.64353651476302e-05	0.000348937226035894	0.000320155487552726	0.000302373666363411	0.000319245719956993	2.80373831775701e-05
0.00096203787941444	0.000721362997270697	0.000525101315027707	0.000513026217847986	0.000580018195351915	0.000206103713505913	0.000215697626333636	0.000216607393929368	0.000432470432553139	0.000403771400215036	0.000546025969729551	0.000487387312877347	5.31800512778104e-05
0.000848647754528162	0.000617649491357208	0.00068116781076834	0.000639980150525184	0.000690265486725664	0.00022140435034323	0.000230667438590686	0.000232238855346953	0.000399884211396907	0.00043073360350674	0.000580431726077247	0.000376478372343065	5.97965428831365e-05
0.000770821272020511	0.00104730791497808	0.000644694400793978	0.000621040443304938	0.000700438342568853	0.000205193945910182	0.000211066082209908	0.000202712761558183	0.00050665784467786	0.000374576131006534	0.000431974195682739	0.000406169878421966	5.26838144074103e-05
0.000634108014225457	0.000774543048548507	0.000532627574228766	0.000494830865933339	0.000522785542965842	0.000126953932677198	0.00016822429906542	0.000161938632040361	0.00024026135141841	0.000420891572243818	0.000564055909354065	0.000445372591183525	2.82855016127707e-05
0.000861467207013481	0.000573484409891655	0.000327516334463651	0.000333802001488709	0.000411049540980895	0.000102803738317757	0.000134811016458522	0.000127698287982797	0.000274667107766108	0.000284095608303698	0.000314614175833264	0.000292779753535688	2.05938301215782e-05
0.00085667025059962	0.00102596972955091	0.000696716566040856	0.000703250351501116	0.000661070217517161	0.000166735588454222	0.000203622529153916	0.000200396989496319	0.000676867091224877	0.000534364403275164	0.000706310478868579	0.000540153833429823	7.11272847572573e-05
0.00108808204449591	0.0010349019932181	0.000684972293441403	0.000670664130344885	0.000643784633198247	0.000198081217434456	0.000232238855346953	0.000216938218509636	0.000416756264990489	0.000599950376312959	0.00071234802745844	0.000550492101563146	5.84732445620715e-05
0.000808617980315938	0.000990902324042676	0.000414854023653959	0.000413117194607558	0.000401703746588372	8.4029443387643e-05	0.000118600612025474	0.00012761558183773	0.000464891241419238	0.000510048796625589	0.000471425026879497	0.000405425523116367	3.35786948970306e-05
0.000683566288975271	0.000433793730874204	0.000431891489537672	0.000406169878421967	0.000452650731949383	0.000164337110247292	0.000174427259945414	0.000166570176164089	0.000388884294103052	0.000306095442891407	0.000352080059548425	0.000306012736746341	3.43230502026299e-05
0.000818790836159127	0.000860640145562816	0.000869737821520139	0.000822347200396989	0.000843271855098834	0.000370688942188404	0.000388967000248118	0.000383425688528657	0.000517823174261848	0.000638987676784385	0.000708626250930444	0.000681829459928873	0.00013414936729799
0.000509800678190389	0.000746753783806136	0.000509469853610123	0.000501033826813332	0.000553717641220743	0.000187742949301133	0.000212306674385907	0.000208336779422711	0.000477462575469357	0.000330824580266314	0.000416673558845423	0.000313952526672732	4.40823753204866e-05
0.000879000909767597	0.00101579687370772	0.000636258373997188	0.00062145397403027	0.000725002067653626	0.000228517078818956	0.000226532131337358	0.000217269043089902	0.00060284509139029	0.000527582499379704	0.000475146803407493	0.000548341741791415	5.39244065834091e-05
0.00112083367794227	0.000653626664461169	0.000646183111405177	0.000642461334877181	0.00063162682987346	0.000205772888925648	0.00023687039947068	0.000245141013977339	0.00049549251509387	0.000591018112645769	0.000558349185344471	0.000455297328591514	7.45182367049877e-05
0.000871970887436937	0.00107120999090232	0.000559507071375403	0.00054652220659995	0.000649656769497974	0.000185427177239269	0.000197998511289389	0.000193201554875528	0.000471507733024564	0.000551980812174345	0.000570589694814325	0.00062145397403027	4.28417831444871e-05
0.000820196840625258	0.000810520221652468	0.000378463319824663	0.000365395748904144	0.000449011661566455	9.62699528574969e-05	0.000121412620957738	0.000121329914812671	0.000302704490943677	0.000324952443966587	0.00036572657348441	0.000322305847324457	4.58192043668847e-05
0.000841286907617236	0.000932429079480606	0.00028740385410636	0.000291952692085022	0.00030386237697461	5.72326523860722e-05	7.81573070879169e-05	8.50219171284427e-05	0.000338598957902571	0.000331568935571912	0.000316268298734595	0.000311554048465801	1.06690927135888e-05
0.000687370771648333	0.000810685633942601	0.000619303614258539	0.000588454222148706	0.000568356628897526	0.000186171532544868	0.000218344222975767	0.000223554710114961	0.000486229426846414	0.000426681002398477	0.000495988751964271	0.000428665949880076	6.78190389545943e-05
0.00086006120254735	0.00101422545695145	0.000569349102638326	0.000568108510462327	0.00073385162517575	0.00020569018278058	0.000210073608469109	0.000216359275494169	0.000577454304854851	0.000367628814820941	0.000395831610288644	0.00034637333553883	3.66388222644937e-05
0.00065966421305103	0.000896451906376643	0.000410470597965428	0.000397568439335043	0.000446778595649657	0.000106939045571087	0.000120172028781738	0.000130923827640394	0.000370606236043338	0.000357786783558019	0.000363162682987346	0.000332561409312711	3.06012736746335e-05
0.000698453395087256	0.00098478206930775	0.000623108096931602	0.00063303283433959	0.000588536928293773	0.000137126788520387	0.000186585063270201	0.000183111405177405	0.000658919857745431	0.000645025225374245	0.000553138698205276	0.000625671987428667	5.96311305930033e-05
0.000822678024977255	0.000707137540319245	0.000397485733189976	0.000376974609213464	0.000423455462740882	0.00012786370027293	0.000143495161690514	0.000141592920353982	0.000335208005954842	0.000246712430733603	0.000321147961293524	0.0002501860888264	4.2759076999421e-05
0.000838888429410305	0.000682408402944339	0.000570589694814324	0.000552146224464478	0.000583574559589778	0.000171532544868084	0.000195600033082458	0.000200562401786453	0.000573732528326855	0.000541973368621289	0.000585973037796708	0.000528244148540237	5.22702836820777e-05
0.00082739227524605	0.000932511785625672	0.000444049292862459	0.000428665949880077	0.000465718302869904	0.000111984120420147	0.000162269456620628	0.000152427425357705	0.000384748986849724	0.000440823753204864	0.000682987345959805	0.000437680919692333	2.24960714581091e-05
0.000917707385658755	0.000707302952609378	0.000389794061698784	0.000372425771234803	0.000394260193532379	9.46985361012324e-05	0.000114051774046812	0.000118848730460673	0.000275824993797039	0.000273757340170375	0.000326937391448185	0.000304937556860475	2.67140848565051e-05
0.000897692498552642	0.000898188735423043	0.000508560086014392	0.000506327020097593	0.00052212389380531	0.000158795798527831	0.000176743032007278	0.000181539988421141	0.000474402448101893	0.00037854602596973	0.000420560747663551	0.000366057398064676	2.87817384831696e-05
0.000497477462575469	0.000621784798610536	0.000748325200562402	0.000710528492266975	0.000777272351335704	0.000345628980233232	0.000292200810520222	0.000289471507733024	0.000645852286824911	0.000551649987594078	0.00069084442974113	0.000550988338433546	0.000133156893557191
0.000843933504259366	0.000871805475146803	0.000663137871143825	0.00061202547349268	0.000663716814159291	0.000181953519146471	0.000207840542552311	0.000203126292283517	0.000518815648002646	0.000564138615499131	0.000571830286990323	0.0005315523943429	6.20296087999325e-05
0.000970887436936565	0.000980977586634685	0.00057819866016045	0.00058324373500951	0.00061880737738814	0.000167397237614756	0.000189893309072864	0.000178810685633943	0.00052741708708957	0.00048416177321975	0.000552642461334877	0.000467289719626167	5.93830121578031e-05
0.000743114713423207	0.000601356380779091	0.000475808452568026	0.000463319824662972	0.000495740633529072	0.000176412207427012	0.000197915805144323	0.000201554875527252	0.000294433876437019	0.000316764535604996	0.00033165164171698	0.000293689521131421	2.82027954677039e-05
0.000960797287238442	0.00095674468613018	0.00064973947564304	0.000660160449921428	0.00061177735505748	0.000151434951616905	0.000193780497890994	0.000196509800678192	0.000644280870068647	0.000645852286824912	0.000682325696799272	0.000650318418658506	4.68943842527494e-05
0.000629807294681994	0.00078438507981143	0.000464146886113639	0.000444380117442727	0.000562153668017533	0.00014407410470598	0.000157720618641965	0.000159126623108098	0.000555868000992474	0.000404184930940369	0.000433297494003805	0.000385079811429989	3.87891820362255e-05
0.00079306922504342	0.000755520635183194	0.000279464064179968	0.000275576875361839	0.000320734430568191	7.17889339177904e-05	8.3119675791911e-05	8.86609875113721e-05	0.000217517161525101	0.000184517409643536	0.000180051277809942	0.000172855843189149	1.21578033247871e-05
0.000780332478703168	0.000787858737904226	0.000560664957406335	0.000542386899346622	0.000574394177487387	0.0001568935571913	0.000195848151517658	0.000198825572740054	0.000357207840542552	0.000449921429162187	0.00047233479447523	0.000487387312877347	4.74733272682162e-05
0.000842031262922835	0.00048341741791415	0.000598544371846828	0.000607063104788686	0.000703415763791249	0.000262674716731453	0.000251592093292532	0.000256802580431726	0.000683070052104871	0.000491439913985608	0.000512778099412787	0.000469357373252833	7.3525762964188e-05
0.000582085848978579	0.000992142916218675	0.000484575303945083	0.000479612935241089	0.0005315523943429	0.000140848565048382	0.000150607890166239	0.000153750723678769	0.000468778430237367	0.000470680671573898	0.000562153668017533	0.000505003721776527	4.1104954098089e-05
0.00073773881399388	0.000626747167314532	0.00065916797618063	0.00066206269125796	0.0005944090645935	0.000200396989496319	0.000182367049871806	0.000193780497890994	0.00058787527913324	0.000490033909519477	0.000602100736084692	0.000532379455793566	7.12926970473906e-05
0.00113026217847986	0.00073724257712348	0.00068356628897527	0.000655611611942767	0.000666776941526754	0.000188900835332065	0.000224216359275494	0.000232156149201887	0.0004060871722769	0.000419899098503019	0.00059730377967083	0.000450252253742453	9.42850053758998e-05
0.00107939789926392	0.000970308493921098	0.000647423703581175	0.000632950128194525	0.000622363741626002	0.000201224050946985	0.000211893143660574	0.000215035977173104	0.000624514101397733	0.000611032999751881	0.000544289140683152	0.000558928128359936	5.17740468116781e-05
0.000935654619138202	0.00101397733851625	0.000698536101232321	0.000666611529236621	0.000788189562484493	0.00025671987428666	0.000283599371433298	0.00028450913902903	0.000692167728062196	0.000407989413613431	0.000523199073691176	0.000431726077247539	7.36084691092541e-05
0.000805061616078075	0.00066909271358862	0.00053783806136796	0.000540319245719958	0.000670002481184351	0.000215449507898437	0.000213878091142172	0.000213051029691506	0.000481432470432553	0.00041047059796543	0.000417583326441154	0.000317508890910595	4.79695641386149e-05
0.000786039202712762	0.000889256471755852	0.000652551484575304	0.00066909271358862	0.00064469440079398	0.00019146472582913	0.000225622363741626	0.000224216359275494	0.000525680258043173	0.0005313042759077	0.00068290463981474	0.000565048383094864	5.32627574228762e-05
0.000752295095525597	0.000680423455462741	0.000480357290546687	0.000463071706227773	0.000484575303945083	0.000149780828715574	0.000174840790670747	0.000177818211893144	0.000290960218344223	0.000370937060623605	0.000436357621371269	0.000409643536514763	2.47291373749075e-05
0.00091613596890249	0.000990985030187743	0.000798197006037547	0.000755437929038127	0.000779340004962369	0.000279546770325036	0.000301546604912745	0.000299396245141014	0.000370937060623605	0.000439583161028864	0.000667025059961953	0.000455214622446448	0.000103713505913489
0.000984699363162683	0.00138723017120172	0.000715904391696303	0.00071160367215284	0.000723844181622695	0.000270449094367712	0.000308493921098337	0.000312794640641799	0.000639153089074518	0.000724092300057894	0.000719791580514432	0.000691588785046728	8.65106277396418e-05
0.00097336862128856	0.00108402944338764	0.000352162765693491	0.000366801753370275	0.000435199735340336	0.000110743528244148	0.00012108179637747	0.000122322388553469	0.000307087916632205	0.000427425357704078	0.000375982135472665	0.000459846166570176	1.35638077909183e-05
0.00082664791994045	0.000909023240426763	0.000678190389545944	0.000676949797369945	0.000705814241998181	0.000253246216193863	0.000257712348027459	0.000267471673145315	0.000514101397733851	0.000561243900421801	0.000554710114961541	0.000579273840046315	7.95633115540488e-05
0.000758911587130924	0.00070970143081631	0.000556281531717807	0.000557356711603672	0.000685468530311801	0.000188239186171532	0.000226035894466959	0.000239268877677612	0.000490116615664544	0.000602100736084691	0.000603093209825489	0.000574642295922587	6.5668679182863e-05
0.000848647754528161	0.000867256637168142	0.000567694979736995	0.000575469357373253	0.000551401869158879	0.000165246877843024	0.000202795467703251	0.000193449673310727	0.000569845339508726	0.000611115705896948	0.000672070134811015	0.000604168389711356	3.90373004714251e-05
0.000780663303283433	0.000718716400628566	0.000548920684806881	0.00054941692167728	0.000592920353982301	0.000186171532544868	0.000173600198494748	0.000185013646513937	0.00035290712099909	0.000455710859316847	0.00053709370606236	0.000433545612439005	3.8210239020759e-05
0.000892812835993714	0.000706393185013646	0.00049408651062774	0.000502357125134397	0.0005001240592176	8.76685137705724e-05	0.000119510379621206	0.000119593085766272	0.000301794723347945	0.000419072037052354	0.000569597221073526	0.000468861136382434	3.10975105450327e-05
0.00053659746919196	0.0007814903647341	0.000317674303200728	0.000303035315523943	0.000300306012736745	8.59316847241746e-05	9.4863948391366e-05	8.83301629311063e-05	0.000321809610454056	0.000282524191547432	0.000348192870730295	0.000281779836241833	2.90298569183692e-05
0.000698536101232322	0.000767182201637581	0.000401703746588371	0.000406583409147299	0.000420726159953685	0.000128773467868663	0.000152923662228103	0.00015929203539823	0.000424861467207014	0.000436523033661401	0.000460342403440577	0.000417831444876354	1.7285584318915e-05
0.000712099909023239	0.000901414275080638	0.000642626747167316	0.00062898023323133	0.00066859647671822	0.000213712678852039	0.000242990654205608	0.000254734926805062	0.000456041683897114	0.000521462244644777	0.000655363493507568	0.000511041270366388	6.28566702506002e-05
0.0010277065585973	0.000634438838805723	0.000510875858076255	0.000517492349681581	0.000502439831279465	0.000133570424282524	0.000158299561657431	0.000156149201885701	0.000432056901827805	0.000493590273757339	0.000556281531717807	0.00050905632288479	5.9631130593003e-05
0.00091224878008436	0.000541642544041022	0.000587461748407906	0.000579852783061781	0.000701017285584319	0.000228351666528824	0.000212306674385907	0.000232404267637085	0.000565875444545531	0.000489703084939211	0.000472417500620296	0.00048705648829708	7.1458109337524e-05
0.000927135886196344	0.000709370606236044	0.000583409147299644	0.000585476800926309	0.000620378794144405	0.000216607393929368	0.000242494417335208	0.000242907948060541	0.000483665536349351	0.000466958895045902	0.000460590521875775	0.000446778595649656	4.50748490612854e-05
0.000702175171615251	0.000776197171449839	0.000551898106029279	0.000538251592093293	0.00060573980646762	0.000202960879993384	0.000206021007360846	0.000209411959308577	0.000491357207840543	0.000356794309817219	0.000397733851625176	0.000331238110991647	5.64055909354064e-05
0.000602183442229759	0.000867422049458275	0.000598792490282029	0.000585145976346043	0.000674551319163013	0.00022239682408403	0.000232900504507485	0.000236291456455215	0.000676536266644612	0.000459184517409645	0.000431726077247539	0.000461252171036308	5.2270283682078e-05
0.00116921677280622	0.000771482921181045	0.00058448432718551	0.000567529567446861	0.000638160615333719	0.000194194028616327	0.000214291621867505	0.000217269043089902	0.000433297494003804	0.000466628070465635	0.000454801091721114	0.0004362749152262	4.68116781076841e-05
0.000750723678769332	0.000819700603754859	0.000613183359523612	0.000580679844512448	0.000647671822016375	0.000214043503432305	0.000242494417335209	0.000245389132412539	0.000365147630468944	0.000496402282689604	0.000465470184434703	0.000449756016872053	6.21123149450006e-05
0.000924406583409147	0.000896700024811843	0.000481680588867753	0.000496071458109338	0.000476800926308824	0.000127202051112398	0.000164088991812092	0.000158878504672897	0.000509387147465056	0.000394591018112646	0.000389959473988916	0.000348358283020429	3.08493921098334e-05
0.00108890910594657	0.00089438425274998	0.000559672483665535	0.000552228930609545	0.000646265817550243	0.000188818129186999	0.000194442147051526	0.000191051195103796	0.00046075593416591	0.000451079315193119	0.000419981804648086	0.000353072533289223	4.11049540980896e-05
0.000820362252915392	0.00097411297659416	0.000750971797204533	0.000769001736829046	0.000795550409395419	0.000242329005045075	0.000282027954677033	0.000279133239599703	0.000653543958316103	0.000540732776445289	0.000660243156066495	0.000586386568522042	7.0879166322058e-05
0.000904226284012902	0.000797783475312216	0.000300554131171946	0.000303283433959144	0.00033454635679431	5.22702836820772e-05	9.18038210239018e-05	9.34579439252335e-05	0.000236126044165081	0.00030601273674634	0.000381358034901993	0.000239930526838144	1.29021586303861e-05
0.00113026217847986	0.000858903316516418	0.000911173600198495	0.00085906872880655	0.00088545198908279	0.000369696468447606	0.000395418079563312	0.00040054586055744	0.000576131006533786	0.000703663882226449	0.000718633694483501	0.000637250847737987	0.000184103878918204
0.000915805144322223	0.000919609626995285	0.000448432718550989	0.000424613348771814	0.000471673145314697	9.96609048052279e-05	0.000148705648829708	0.000155322140435035	0.000290877512199157	0.000351997353403358	0.000601273674634026	0.000415846497394756	4.27590769994206e-05
0.00065238607228517	0.000842692912083367	0.000314283351252998	0.000323381027210322	0.000383508394673725	9.08113472831031e-05	0.000112563063435613	0.000114299892482012	0.000333305764618311	0.000278140765858904	0.000333553883053511	0.000223720122405095	1.63758167231828e-05
0.000729468199487222	0.00102390207592424	0.000348937226035894	0.000358861963443884	0.000390786535439583	0.000103713505913489	0.000116119427673476	0.000130427590769994	0.00025986270779919	0.000262261186006121	0.000274997932346373	0.000264080721197586	5.7894301546601e-06
0.000715325448680837	0.000732445620709619	0.000579108427756182	0.000575138532792986	0.00062170209246547	0.000208584897857911	0.000249689851956	0.000232404267637085	0.000595566950624431	0.000550409395418079	0.000563890497063931	0.000565544619965264	7.12926970473902e-05
0.00101794723347945	0.000881978330989992	0.00065362666446117	0.000648664295757176	0.000627739641055331	0.00019650980067819	0.000220742701182698	0.000221404350343231	0.000660491274501696	0.000539244065834091	0.000552394342899678	0.000574725002067653	6.94731618559265e-05
0.00110106690927136	0.00103109751054503	0.000624265982962534	0.000619551732693738	0.000670829542635018	0.000218013398395501	0.000257133405011993	0.000245306426267471	0.000501778182118932	0.000503597717310395	0.000627905053345463	0.000508725498304523	3.37441071871637e-05
0.000865519808121744	0.00068455876271607	0.000478537755355223	0.000471094202299231	0.000472913737490696	0.000113224712596145	0.000132908775121992	0.000121660739392937	0.000410801422545696	0.000505334546356795	0.000457447688363245	0.000416921677280622	3.17591597055669e-05
0.000706227772723514	0.000650483830948639	0.000392192539905715	0.000388388057232652	0.00044090645934993	0.000116367546108676	0.000147713175088909	0.000132081713671326	0.000326689273012985	0.000309569100984203	0.000336448598130841	0.000301629311057811	2.77892647423704e-05
0.000647506409726243	0.000835332065172442	0.000432883963278471	0.00044959060458192	0.000457282276073112	0.000118352493590274	0.000121412620957738	0.000139607972872385	0.000471176908444298	0.000449177073856588	0.000405342816971301	0.000452319907369117	2.56389049706393e-05
0.00101381192622612	0.000833264411545779	0.00070680671573898	0.000701513522454718	0.000649574063352906	0.000213051029691506	0.000264328839632784	0.000260772475394922	0.000687536183938467	0.000571334050119924	0.000567281449011661	0.000545364320569019	6.47589115871307e-05
0.00064634852369531	0.000622777272351336	0.000414771317508891	0.000397733851625176	0.000519477297163179	0.000143081630965182	0.000130510296915061	0.000133735836572658	0.000352989827144156	0.000265073194938382	0.000269456620626912	0.000263832602762385	3.6307997684228e-05
0.000959060458192043	0.00106715738979406	0.000385576048300389	0.000389628649408651	0.000430650897361674	0.000112893888015879	0.000136878670085187	0.000136299727069721	0.000226697543627491	0.000262840129021587	0.000393350425936647	0.000247787610619468	1.25713340501191e-05
0.000911421718633695	0.000919361508560085	0.000483500124059218	0.000459101811264578	0.000529815565296502	0.000135307253328922	0.000143660573980646	0.000134480191878257	0.000282606897692499	0.000340914729964437	0.000369531056157473	0.000448184600115789	2.14208915722443e-05
0.000818046480853527	0.00095815069059631	0.00054412372839302	0.000537010999917293	0.000505334546356794	0.000149201885700107	0.000150607890166239	0.00016268298734596	0.000411132247125962	0.00048945496650401	0.000506740550822926	0.0004686957240923	4.5901910511951e-05
0.000719543462079232	0.000844181622694567	0.000530229096021834	0.00050880820444959	0.000591431643371103	0.00018079563311554	0.000171449838723016	0.000174592672235547	0.0004674551319163	0.000418823918617154	0.000310726987015136	0.000383673806963858	5.46687618890085e-05
0.000524605078157307	0.00070506988669258	0.000435944090645935	0.000432966669423538	0.000433297494003804	0.000114630717062278	0.000158464973947565	0.000151517657761972	0.000421139690679018	0.000401290215863039	0.000405590935406501	0.000417087089570755	3.33305764618318e-05
0.000807956331155404	0.000895790257216111	0.000513687867008519	0.000517657761971715	0.000574146059052187	0.000150194359440907	0.000170291952692084	0.000178562567198743	0.000427756182284344	0.000484492597800017	0.000539492184269291	0.000464395004548839	5.13605160863445e-05
0.000975684393350426	0.000793151931188488	0.000598709784136961	0.000576709949549251	0.000633942601935324	0.000179058804069143	0.000220081052022165	0.000215035977173104	0.000434124555454471	0.000491936150856008	0.000467207013481102	0.000491770738565876	4.44131999007529e-05
0.000895707551071045	0.000732693739144818	0.000408154825903565	0.000379373087420396	0.000466710776610702	0.000118517905880407	0.000137126788520387	0.000137871143825986	0.000379621205855595	0.000367380696385741	0.000327185509883383	0.000321892316599124	9.0976759573244e-06
0.00112463816061533	0.00109014969812257	0.000454966504011248	0.000454387560995782	0.000503845835745595	0.000131833595236126	0.000153833429823835	0.000149946241005707	0.000354478537755355	0.000373997187991068	0.000447936481680589	0.000338020014887106	1.95186502357126e-05
0.000923993052683814	0.000884955752212389	0.00060623604333802	0.000576213712678852	0.000636258373997188	0.00023472003969895	0.000235547101149616	0.000239103465387478	0.000573484409891655	0.000469440079397899	0.000473658092796294	0.00048126705814242	6.46762054420648e-05
0.000566785212141261	0.000655528905797701	0.00039351583822678	0.000413530725332893	0.000373583657265735	9.5856422132165e-05	0.000107517988586552	0.000103465387478289	0.000389545943263584	0.000385989579025722	0.000403854106360103	0.00040972624265983	4.08568356628892e-05
0.000686709122487802	0.00086510627739641	0.000576213712678852	0.000551649987594078	0.000550988338433545	0.000120006616491605	0.000178727979488877	0.000170622777272352	0.00035654619138202	0.000389628649408651	0.000520304358613844	0.000428914068315276	4.44959060458193e-05
0.000795881233975684	0.000965263419072037	0.000611115705896948	0.000583822678024977	0.000644528988503846	0.000158713092382764	0.000174758084525681	0.000166652882309155	0.000336200479695641	0.000396162434868911	0.000544868083698619	0.000361425853940948	4.2759076999421e-05
0.000827971218261517	0.000734926805061616	0.000662972458853692	0.000645356049954512	0.000657513853279298	0.000215945744768836	0.000221900587213629	0.000226862955917625	0.000602514266810023	0.00054048465801009	0.00070606236043338	0.000620461500289471	6.13679596394013e-05
0.000592424117111901	0.00094466958895046	0.000410636010255562	0.000393185013646514	0.000397485733189976	9.08113472831034e-05	0.000136630551649987	0.000126126871226532	0.000167728062195021	0.000317343478620462	0.000465387478289637	0.000314117938962865	3.42403440575643e-05
0.000751137209494665	0.000841121495327103	0.000590852700355637	0.000590273757340171	0.000595649656769499	0.000134232073443057	0.000159043916963031	0.000179720453229675	0.000440327516334464	0.000544041022247954	0.000556612356298072	0.000517078818956249	3.10148043999669e-05
0.00124737407989414	0.000960052931932843	0.000516913406666115	0.000519394591018113	0.000590108345050037	0.000168803242080886	0.000185592589529402	0.000198494748159788	0.000450500372177653	0.000457034157637914	0.000564055909354065	0.000522206599950375	3.95335373418241e-05
0.000879414440492927	0.000667852121412622	0.000520056240178645	0.000541063601025556	0.00054098089488049	0.000160284509139029	0.00018178810685634	0.000172276900173682	0.000431891489537674	0.0004370192705318	0.000444959060458192	0.000442064345380862	4.21801339839544e-05
0.000503349598875197	0.000823256967992722	0.000417996857166487	0.000403936812505169	0.000404681167810769	0.000111818708130014	0.00015325448680837	0.000159126623108097	0.000352576296418824	0.000369282937722273	0.000405425523116368	0.000321396079728724	2.38193697791745e-05
0.00130609544289141	0.00116814159292035	0.000804730791497809	0.000798775949053015	0.000934827557687537	0.000338847076337772	0.000285667025059961	0.000294185758001819	0.000774046811678107	0.000681498635348606	0.000452568025804318	0.000666942353816889	7.8901662393516e-05
0.00075270862625093	0.000857083781324952	0.000593582003142834	0.000606401455628152	0.000670250599619551	0.000255065751385327	0.00026565213795385	0.000267554379290381	0.000505582664791994	0.000475477627987758	0.00043098172194194	0.000492349681581342	6.35183194111321e-05
0.000722190058721364	0.000623108096931602	0.000605905218757754	0.000614920188570011	0.000604995451162021	0.000173352080059549	0.00017260772475395	0.000172938549334216	0.00053395087254983	0.000550161276982879	0.000622446447771068	0.000543296666942355	8.03903730047152e-05
0.000593251178562567	0.000756182284343728	0.000373914481846001	0.000341907203705235	0.000404350343230502	7.89843685385822e-05	9.27962947647012e-05	9.49466545364326e-05	0.00027458440162104	0.000245637250847738	0.000320072781407659	0.000229013315689356	1.64585228682492e-05
0.000733189976015217	0.000761144653047721	0.000505334546356795	0.000485485071540816	0.000667769415267554	0.000204366884459515	0.000159374741543297	0.000162682987345959	0.000516499875940782	0.000385989579025721	0.000379042262840129	0.000372177652799603	3.45711686378297e-05
0.000911504424778761	0.000837151600363908	0.000656521379538499	0.000664130344884625	0.000618890083533207	0.000175667852121413	0.000218344222975767	0.000218923165991233	0.000667107766107022	0.000469936316268298	0.000560416838971136	0.000515424696054918	7.60069473161858e-05
0.000801422545695145	0.000966504011248036	0.000795963940120752	0.00076263336365892	0.000851294351170293	0.000274997932346373	0.000288479033992226	0.000272103217269043	0.000476552807873626	0.000536349350756761	0.000639153089074518	0.000472831031345629	8.9984285832439e-05
0.000903895459432636	0.000919609626995286	0.000451823670498718	0.000447026714084857	0.000518319411132248	0.000133570424282524	0.00013754031924572	0.000146059052187577	0.000358448432718552	0.000406252584567034	0.000399884211396907	0.000484492597800016	2.07592424117113e-05
0.001065834091473	0.000967744603424035	0.00101712017202878	0.00101414275080638	0.000960466462658176	0.000366801753370275	0.000386237697460921	0.000385327929865189	0.000945496650401126	0.00083591100818791	0.00091464725829129	0.00082764039368125	0.000165164171697957
0.0010299396245141	0.000971466379952031	0.000711851790588042	0.00066834835828302	0.000703663882226449	0.000252005624017865	0.000255313869820529	0.000254238689934663	0.000530477214457034	0.000637498966173188	0.000679348275576875	0.000608551815399884	0.000141427508063849
0.000897857910842776	0.000747332726821604	0.000492597800016541	0.000494830865933339	0.00056488297080473	0.000154081548259036	0.000180712926970474	0.000183524935902737	0.000464229592258706	0.000487883549747747	0.000495078984368539	0.000499131585476801	5.18567529567448e-05
0.000735009511206683	0.000999090232404267	0.000585559507071375	0.000577537010999917	0.000654784550492102	0.00023447192126375	0.000261847655280788	0.000268464146886114	0.000514597634604252	0.000383094863948391	0.000652055247704903	0.000431974195682739	6.24431395252671e-05
0.00115143495161691	0.00102812008932264	0.000764287486560252	0.000734265155901083	0.00091464725829129	0.000379869324290795	0.000332644115457779	0.00032751633446365	0.00072855843189149	0.000517988586551981	0.000468530311802167	0.000394342899677446	9.73451327433637e-05
0.000670994954925152	0.000508394673724258	0.000464973947564304	0.000451823670498718	0.000416921677280621	7.67513026217852e-05	9.4781242246298e-05	0.000102307501447358	0.000325862211562318	0.000375899429327599	0.000370192705318005	0.000405590935406501	3.92854189066246e-05
0.000524935902737573	0.000675709205193945	0.00032123066743859	0.000336531304275908	0.000370606236043338	8.89918120916389e-05	9.39541807956333e-05	9.85857249193623e-05	0.000270366388222645	0.000337771896451907	0.000396989496319577	0.000349929699776693	1.30675709205198e-05
0.000726077247539492	0.00079215945744769	0.000520387064758911	0.000524935902737573	0.000644032751633446	0.000209990902324042	0.000219171284426433	0.000219667521296832	0.000500703002233066	0.000503184186585064	0.000407493176743032	0.000444876354313125	4.49094367711516e-05
0.000805723265238607	0.000731370440823753	0.000702754114630717	0.000721445703415763	0.00076627243404185	0.000278967827309569	0.00028550161276983	0.000289554213878092	0.000543958316102887	0.000547018443470349	0.000545529732859152	0.000484575303945083	7.24505830783219e-05
0.000728971962616822	0.000625589281283599	0.00050665784467786	0.000500041353072534	0.000570424282524192	0.000182449756016872	0.000133983955007857	0.000138863617566786	0.000474567860392027	0.000237945579356546	0.000225787776031759	0.000247043255313871	5.97138367380692e-05
0.000823670498718055	0.000745430485485072	0.000757588288809858	0.000749152262013067	0.000803407493176743	0.000271028037383178	0.000267388967000249	0.000272599454139443	0.000767016789347449	0.000471921263749897	0.000709122487800844	0.000498966173186668	6.31047886857997e-05
0.000861798031593747	0.000559176246795136	0.000399966917541974	0.000399966917541974	0.000475394921842693	0.000111570589694814	0.000123480274584401	0.000130593003060127	0.000391034653874783	0.000372756595815068	0.000322884790339922	0.000341162848399636	1.59622859978496e-05
0.00095649656769498	0.00060913075841535	0.000725911835249359	0.000714250268794972	0.000703084939210984	0.00022769001736829	0.000264659664213051	0.0002504342072616	0.000508394673724259	0.000490778264825076	0.00053709370606236	0.000527168968654371	0.000120420147216938
0.000519642709453313	0.000828053924406583	0.000465387478289638	0.000460425109585643	0.000451162021338185	0.000155570258870234	0.000170870895707551	0.000172855843189149	0.000436771152096601	0.000364899512033744	0.00037176412207427	0.000363162682987345	5.59920602100738e-05
0.00095169961128112	0.000713671325779505	0.000441568108510461	0.000436605739806468	0.000478785873790422	0.00011578860309321	0.000139773385162518	0.000135720784054254	0.000433297494003804	0.000331238110991647	0.000463237118517906	0.000332147878587379	1.1496154164254e-05
0.000668927301298486	0.000622363741626003	0.00038797452650732	0.000386237697460922	0.000384997105284923	0.000123976511454801	0.000144156810851046	0.000148209411959308	0.000329501281945249	0.000297824828384749	0.000327929865188983	0.000311719460755935	3.00223306591682e-05
0.000594988007608964	0.000738565875444545	0.000313373583657267	0.00031883218923166	0.000333967413778844	4.5405673641551e-05	5.87213629972698e-05	5.43379373087426e-05	0.000288561740137293	0.000320072781407659	0.00038144074104706	0.000328095277479117	1.98494748159794e-05
0.000775535522289306	0.000882557274005459	0.000566371681415929	0.000556943180878339	0.000610784881316682	0.000154081548259036	0.000199569928045653	0.000208171367132578	0.00034637333553883	0.000495078984368538	0.000499462410057067	0.000433132081713671	4.12703663882228e-05
0.000731039616243486	0.000551815399884211	0.000517905880406915	0.000525762964188239	0.00049648498883467	0.000160863452154495	0.000198742866594988	0.0001865850632702	0.00044454552973286	0.000397733851625176	0.000559093540650069	0.000397733851625175	4.68943842527499e-05
0.000914978082871558	0.00072541559837896	0.000576296418823918	0.000525845670333306	0.000524522372012241	0.000132329832106526	0.00015929203539823	0.000148457530394509	0.000353403357869489	0.000428004300719544	0.000429823835911008	0.000401042097427839	7.54280043007192e-05
0.000864775452816145	0.00082813663055165	0.000742122239682408	0.000695145149284592	0.000758332644115458	0.00028790009097676	0.000280787362501035	0.000280043007195434	0.00048201141344802	0.000529815565296501	0.000587709866843106	0.000518567529567446	0.000105036804234555
0.000788520387064758	0.000548259035646349	0.000422628401290216	0.000423455462740882	0.000446199652634191	0.000134232073443057	0.000170209246547018	0.000171284426432884	0.00044404929286246	0.000375651310892399	0.000386568522041188	0.000411711190141428	2.33231329087752e-05
0.000566702505996196	0.000847655280787362	0.000397072202464643	0.000397237614754776	0.000389711355553717	9.76759573236294e-05	0.000126457695806799	0.000121164502522537	0.000301629311057812	0.000301215780332479	0.000368125051691341	0.000326110329997519	2.26614837482421e-05
0.000878835497477462	0.000786370027293027	0.000773964105533042	0.000736250103382681	0.00075370109999173	0.000236456868745348	0.000280787362501033	0.000271028037383177	0.000547349268050616	0.000509883384335457	0.000657265734844099	0.000508477379869324	6.50070300223302e-05
0.000657017616408899	0.000589860226614838	0.000563394260193532	0.000557604830038871	0.000541146307170623	0.000167728062195021	0.000192953436440328	0.0001870813001406	0.000484823422380283	0.000407245058307832	0.000417748738731287	0.000485071540815483	8.39467372425767e-05
0.000752377801670665	0.000901579687370771	0.000456868745347779	0.00045347779340005	0.0004998759407824	0.000124886279050533	0.000136134314779588	0.000145645521462244	0.0004058390538417	0.0004063352907121	0.000502439831279465	0.000423290050450749	3.0766685964768e-05
0.000767761144653048	0.000502357125134398	0.000624265982962534	0.000593251178562566	0.000630055413117193	0.00020378794144405	0.00022868249110909	0.000222562236374163	0.000373335538830535	0.000511289388801589	0.000591348937226037	0.000438259862707798	6.16987842196674e-05
0.00072128029112563	0.000767926556943181	0.000355140186915888	0.000367959639401207	0.00043387643701927	0.000112811181870812	0.000140517740468116	0.000142668100239848	0.000364072450583078	0.00032826068976925	0.000297494003804483	0.000314117938962864	3.11802166901006e-05
0.000931932842610207	0.000991398560913074	0.000769580679844512	0.000753039450831197	0.000832850880820444	0.000304854850715407	0.000345877098668432	0.000322719378049789	0.000727400545860558	0.000580762550657514	0.000697791745926722	0.00063402530808039	9.70970143081633e-05
0.000919444214705152	0.000911256306343562	0.000618393846662807	0.000586303862376975	0.000673558845422214	0.000201389463237117	0.000230419320155488	0.000218096104540567	0.000458770986684311	0.000395087254983045	0.000451575552063519	0.000423207344305682	7.85708378132488e-05
0.00108154825903565	0.000630799768422794	0.000403605987924903	0.0004063352907121	0.000413861549913159	0.000117029195269209	0.000146389876767844	0.00014068315275825	0.000376312960052934	0.000477793400049624	0.000417169795715823	0.000446282358779258	1.91878256554461e-05
0.000854685303118021	0.000957158216855512	0.000619799851128939	0.000601356380779092	0.000635431312546522	0.000174840790670747	0.000215780332478704	0.000214539740302704	0.000447771069390456	0.000425688528657679	0.000478785873790423	0.000382929451658258	6.72400959391279e-05
0.000792738400463154	0.000870151352245472	0.00059730377967083	0.00060408568356629	0.000661649160532627	0.000185179058804069	0.000216607393929369	0.000222810354809364	0.000526011082623438	0.000443966586717393	0.000535853113886361	0.000439831279464064	3.58117608138287e-05
0.000589942932759904	0.000741708708957076	0.000515093871474651	0.000517657761971714	0.000513357042428253	0.000172938549334215	0.000204449590604582	0.000196923331403524	0.000536018526176495	0.000548093623356215	0.000536018526176496	0.00050665784467786	4.44131999007524e-05
0.00105045074849061	0.000880241501943595	0.00049772558101067	0.000483169299478951	0.000569845339508726	0.00015011165329584	0.000162848399636093	0.000164254404102225	0.000524853196592507	0.000316020180299396	0.00054602596972955	0.000326771979158051	2.03457116863781e-05
0.000830948639483914	0.000688280539244067	0.00039690679017451	0.000384831692994789	0.000450748490612853	0.000120833677942271	0.000124390042180134	0.00012232238855347	0.000387312877346787	0.000335125299809776	0.000336862128856174	0.000348771813745762	1.45562815317176e-05
0.00078926474237036	0.000948391365478455	0.000363824332147879	0.000369448350012406	0.000433959143164337	0.000100074435530559	0.000129186998593996	0.00012422462989	0.000242494417335208	0.000286990323381027	0.000364734099743612	0.000246795136878671	7.03002233065902e-06
0.000880737738813993	0.000713009676618973	0.000518071292697047	0.000524274253577041	0.000626168224299065	0.000203787941444049	0.000178810685633942	0.000178562567198743	0.000512033744107186	0.000414605905218758	0.000518071292697047	0.000386320403605988	3.58117608138295e-05
0.000550078570837814	0.000987015135224545	0.000621205855595071	0.000539657596559425	0.000585807625506574	0.00015300636837317	0.000225705069886693	0.000224629890000827	0.000307914978082872	0.000311967579191134	0.000413117194607559	0.000276982879827971	5.87213629972708e-05
0.00095045901910512	0.000973285915143495	0.000732197502274418	0.000762302539078654	0.000727152427425358	0.00022429906542056	0.000218592341410967	0.00021511868331817	0.000698536101232322	0.000647010172855843	0.000783061781490365	0.000695889504590192	6.63303283433962e-05
0.00106790174509966	0.000741295178231742	0.000482176825738153	0.000474402448101894	0.000505086427921594	0.000129683235464396	0.000154495078984369	0.000160863452154495	0.000437184682821934	0.000461582995616575	0.000452485319659251	0.000439996691754197	3.47365809279628e-05
0.000854933421553221	0.000763791249689852	0.000652965015300637	0.000636423786287321	0.000677776858820609	0.000200975932511785	0.000242411711190142	0.000238028285501613	0.000436026796791002	0.000567529567446861	0.000654122901331569	0.000606897692498552	6.46762054420632e-05
0.000949797369944587	0.000920850219171284	0.000469770903978165	0.000460673228020842	0.000537920767513025	0.000162600281200893	0.00018054751468034	0.000174923496815814	0.000439252336448599	0.000395004548837978	0.000340170374658837	0.000425274997932347	4.06087172276908e-05
0.00076238524522372	0.000814324704325531	0.000419072037052353	0.00043048548507154	0.000541559837895955	0.000128442643288397	0.000153585311388636	0.000154577785129435	0.000390207592424117	0.000442312463816061	0.000323215614920188	0.000338020014887106	2.91952692085009e-05
0.000935158382267803	0.000662145397403027	0.000458192043668844	0.000442229757670995	0.000451989082788851	0.00014622446447771	0.000158547680092632	0.000160449921429162	0.000407162352162765	0.000270283682077579	0.00033504259366471	0.000298403771400215	3.01877429493007e-05
0.000593251178562567	0.000898602266148375	0.000335952361260442	0.000319576544537259	0.000403771400215037	8.84128690761725e-05	0.000115292366222811	0.000120337441071871	0.000248035729054669	0.000248531965925068	0.000306260855181539	0.000270283682077578	1.78645273343819e-05
0.000665784467785956	0.00089413613431478	0.000702671408485649	0.000665536349350756	0.000685633942601934	0.00023397568439335	0.000269373914481847	0.000264825076503185	0.000454966504011248	0.000407906707468365	0.000560664957406336	0.000418327681746753	0.000108841286907617
0.000876271606980399	0.000750392854189066	0.000455793565461914	0.000442395169961128	0.000465966421305103	0.000126457695806799	0.00014622446447771	0.000155322140435035	0.000417252501860889	0.000351749234968159	0.00038847076337772	0.000341162848399636	4.37515507402191e-05
0.000792242163592755	0.000879497146637995	0.00039616243486891	0.000388139938797452	0.000407575882888098	0.000105450334959888	0.000126623108096932	0.000134728310313456	0.000300140600446614	0.000473906211231495	0.00042204945827475	0.000388305351087585	5.62401786452782e-06
0.000795963940120751	0.00054387560995782	0.000275990406087172	0.00029947895128608	0.000414605905218758	0.000112314945000414	0.000132412538251592	0.000131750889091059	0.000305268381440741	0.000303779670829542	0.000352162765693491	0.000232486973782151	2.23306591679766e-05
0.000958067984451244	0.000872467124307335	0.000365561161194276	0.000367380696385741	0.000388305351087586	7.72475394921842e-05	0.000110495409808949	0.000103630799768424	0.000369944586882805	0.000446116946489124	0.000390786535439583	0.000491936150856009	1.43908692415847e-05
0.0005622363741626	0.000661897278967827	0.000488710611198412	0.000447688363245389	0.000494748159788272	0.000156066495740633	0.000180878339260608	0.000192209081134728	0.000363245389132412	0.000363907038292945	0.000344719212637498	0.000357869489703085	5.59093540650075e-05
0.00107972872384418	0.000583326441154578	0.00037804978909933	0.000366884459515342	0.000441733520800596	0.000112066826565214	0.000125051691340667	0.000131337358365727	0.000272103217269044	0.000391200066164917	0.000363328095277479	0.000386154991315855	2.86163261930361e-05
0.000932925316351004	0.000848068811512696	0.000549168803242082	0.00054023653957489	0.000592754941692168	0.000177404681167811	0.000196013563807791	0.000188570010751799	0.000450004135307253	0.000513605160863452	0.000610040526011083	0.000538830535108759	5.58266479199405e-05
0.00123256967992722	0.00118377305433794	0.000723099826317096	0.000735836572657348	0.000793978992639152	0.000222727648664296	0.000239930526838144	0.000236126044165081	0.000518898354147713	0.00054941692167728	0.000675378380613679	0.000547597386485816	3.8871888181291e-05
0.000584649739475643	0.000538334298238359	0.000492597800016541	0.000498304524026135	0.000577619717144984	0.000179224216359275	0.000181953519146472	0.000177735505748077	0.000503680423455463	0.000358613845008684	0.000377305433793731	0.000345794392523365	3.44884624927639e-05
0.000783475312215698	0.000945248531965925	0.00076503184186585	0.000726573484409892	0.00073145314696882	0.000186419650980068	0.000230915557025887	0.000227772723513357	0.000477793400049623	0.000280952774791167	0.000505582664791995	0.000303779670829542	7.21197584980567e-05
0.000705235298982713	0.000796129352410884	0.00047233479447523	0.000474815978827227	0.000559424365230336	0.000174509966090481	0.000193449673310727	0.000187991067736333	0.000563725084773798	0.000510545033495989	0.000467207013481102	0.000553800347365809	4.3172607724753e-05
0.00081556529650153	0.000797783475312216	0.000492349681581341	0.000480026465966421	0.00050640972624266	0.000143164337110248	0.0001566454387561	0.000162517575055825	0.000450996609048053	0.000323546439500454	0.000397485733189977	0.000388057232652386	2.37366636341081e-05
0.000756016872053593	0.000729716317922422	0.000582912910429245	0.000587875279133239	0.000583822678024977	0.00018443470349847	0.000211727731370441	0.000205028533620048	0.000465139359854437	0.000457530394508312	0.000453064262674716	0.000423868993466215	4.63154412372837e-05
0.000866181457282275	0.000838474898684972	0.000345794392523364	0.000339343313208172	0.000372343065089736	9.95781986601611e-05	0.000112893888015879	0.000112563063435614	0.000348606401455629	0.000321313373583658	0.000302125547928211	0.000305681912166074	2.71276155818387e-05
0.000831527582499379	0.000840294433876436	0.000704656355967249	0.00067537838061368	0.000632950128194524	0.00019990075262592	0.000230832850880821	0.000223141179389629	0.0005318005127781	0.000473658092796294	0.000514514928459184	0.000490860970970142	9.74278388884288e-05
0.00084649739475643	0.000531469688197833	0.000690513605160863	0.000655363493507567	0.000704739062112316	0.000232817798362419	0.000274915226201306	0.000267719791580515	0.000376726490778265	0.000440823753204864	0.000544537259118352	0.000474071623521627	9.0480522702837e-05
0.00100901496981226	0.000954594326358448	0.000509717972045323	0.00048416177321975	0.000534116284839964	0.000146555289057977	0.000174179141510215	0.00017260772475395	0.000381606153337193	0.000409643536514763	0.000482755768753618	0.000448019187825656	7.88189562484485e-05
0.00095988751964271	0.000793648168058887	0.000498966173186666	0.000506492432387726	0.000551649987594079	0.000125547928211065	0.000177487387312877	0.000175667852121413	0.000479612935241088	0.000486064014556282	0.0005313042759077	0.000519725415598378	2.53080803903722e-05
0.000714250268794971	0.000562980729468198	0.000427011826978745	0.000402199983458772	0.000419568273922752	0.000116781076834009	0.000148292118104375	0.000129186998593996	0.000367380696385741	0.000307666859647671	0.000243569597221075	0.000290215863038623	3.3992225622364e-05
0.000601190968488958	0.000720701348110164	0.000551567281449011	0.000556695062443139	0.000549830452402614	0.000211810437515508	0.000192209081134728	0.000207675130262178	0.000546439500454884	0.000547845504921015	0.000411959308576628	0.000504011248035729	5.8473244562071e-05
0.000925233644859813	0.00100711272847572	0.000421056984533951	0.000434951616905136	0.000434703498469936	0.000129848647754528	0.000156976263336366	0.000157720618641965	0.000464064179968572	0.000439583161028865	0.000380779091886527	0.0004065834091473	3.80448267306259e-05
0.00078388884294103	0.000997187991067736	0.000337358365726574	0.000326110329997519	0.000378463319824663	0.000102886444462824	0.000120172028781739	0.000113555537176413	0.000267388967000248	0.000321147961293525	0.000284922669754363	0.000282855016127698	1.21578033247879e-05
0.000955504093954181	0.00107096187246712	0.000544868083698619	0.000506905963113059	0.000560995781986601	0.000152427425357704	0.000168389711355553	0.00017136713257795	0.000288644446282359	0.000332644115457778	0.000411132247125962	0.000328591514349516	3.38268133322307e-05
0.00119560003308246	0.00111479612935241	0.000823091555702589	0.000843023736663634	0.00088785046728972	0.000295591762467951	0.000315772061864196	0.000305268381440741	0.00074716731453147	0.000598378959556696	0.000694731618559258	0.000598130841121495	7.1458109337524e-05
0.00112414192374493	0.000957323629145646	0.000799933835083947	0.000759407824001323	0.000779588123397569	0.000262592010586387	0.000301050368042345	0.000293358696551154	0.000412703663882226	0.000567116036721528	0.000631296005293193	0.000435447853775536	8.40294433876442e-05
0.000741377884376809	0.000530229096021834	0.000423455462740881	0.000433380200148872	0.000431808783392606	0.000144983872301712	0.000165246877843023	0.000164916053262757	0.000431395252667273	0.000296749648498883	0.000385741460590521	0.000323546439500454	5.63228847903401e-05
0.000657927384004631	0.00095839880903151	0.000514845753039449	0.000491274501695476	0.000568439335042593	0.000213960797287239	0.000207923248697378	0.000211645025225374	0.000384914399139855	0.000418906624762219	0.000433793730874203	0.000380613679596393	4.06087172276904e-05
0.000883218923165992	0.00082036225291539	0.000446778595649656	0.000463485236953106	0.000537507236787693	0.00017310396162435	0.000185840707964603	0.000189727896782731	0.000436605739806468	0.000453808617980315	0.00042568852865768	0.000476718220163758	2.74584401621039e-05
0.000854519890827889	0.000762054420643453	0.000450169547597386	0.00043098172194194	0.000536432056901828	0.000113969067901745	0.000135472665619055	0.000142006451079315	0.000442229757670995	0.000304937556860475	0.000343313208171367	0.00030675709205194	2.99396245141013e-05
0.00104160119096849	0.00124150194359441	0.000643619220908113	0.000629145645521462	0.000748242494417335	0.000211314200645107	0.000234058390538417	0.000241336531304275	0.000728144901166157	0.000539988421139691	0.000645604168389711	0.000527417087089571	3.95335373418242e-05
0.000709536018526175	0.000895128608055579	0.000470184434703499	0.000493672979902407	0.000572574642295922	0.000189231659912331	0.000186006120254735	0.000194194028616326	0.000396906790174509	0.000396741377884377	0.000421387809114217	0.000356463485236954	3.61425853940951e-05
0.00100620296087999	0.000703415763791248	0.000726159953684558	0.000696633859895789	0.000706145066578447	0.000178479861053677	0.000246547018443471	0.000251095856422132	0.00030576461831114	0.000395004548837978	0.000788768505499959	0.000399057149946241	6.6661152923662e-05
0.00103713505913489	0.00088785046728972	0.000365064924323877	0.000388388057232652	0.000491853444710943	0.000117773550574808	0.000127780994127864	0.000133239599702258	0.000388718881812919	0.000434207261599537	0.000407245058307832	0.000420891572243818	9.34579439252247e-06
0.000684806881151269	0.00123786287321148	0.000399718799106774	0.000400380448267307	0.00048126705814242	9.66834835828295e-05	0.000123066743859069	0.000118104375155073	0.000361673972376147	0.000361591266231081	0.000413034488462493	0.000384500868414523	1.07517988586548e-05
0.000586717393102307	0.000876602431560665	0.000438507981143	0.000440079397899264	0.000479447522950955	0.000131668182945993	0.000157058969481433	0.00016681829459929	0.000460838640310975	0.000354892068480689	0.000420726159953685	0.000364651393598544	2.45637250847737e-05
0.000742618476552808	0.000850798114299893	0.000419899098503019	0.000424696054916881	0.000391034653874782	0.000112314945000413	0.000130510296915061	0.000128938880158796	0.000419072037052353	0.000430320072781408	0.000440575634769664	0.000408568356628898	3.96989496319567e-05
0.00111620213381854	0.000992142916218674	0.000642461334877183	0.000642047804151848	0.00075320486312133	0.000221569762633364	0.000210900669919775	0.000245719956992804	0.00057580018195352	0.00059076999421057	0.000619965263419073	0.000598709784136962	3.45711686378299e-05
0.000631047886857993	0.000440741047059796	0.000288230915557025	0.000283682077578364	0.000280952774791166	7.07137540319242e-05	7.98941361343152e-05	8.93226366719046e-05	0.000298155652965015	0.000229592258704822	0.000283930196013564	0.000260276238524522	3.10975105450331e-05
0.000828053924406583	0.00106401455628153	0.000401207509717973	0.000387726408072119	0.000430733603506741	7.92324869737825e-05	0.000112645769580679	0.000122487800843603	0.000282855016127697	0.000415598378959557	0.000434703498469937	0.000439748573318997	2.93606814986357e-05
0.000716235216276569	0.000499048879331735	0.000336035067405508	0.000335538830535109	0.000329749400380449	7.66685964767177e-05	9.21346456041681e-05	9.24654701844346e-05	0.000314366057398065	0.000295178231742619	0.000301629311057811	0.000337523778016706	2.10073608469109e-05
0.00076941526755438	0.00050301877429493	0.000503597717310395	0.000489785791084276	0.000514432222314118	0.000147795881233976	0.000168720535935821	0.00016532958398809	0.000466793482755769	0.000450748490612853	0.000507071375403192	0.000424613348771814	4.3668844595153e-05
0.00118096104540567	0.00061301794723348	0.000432635844843272	0.000441568108510462	0.000474567860392028	0.000182201637581672	0.000195103796212058	0.000197502274418989	0.000415432966669423	0.00033115540484658	0.000430320072781408	0.000304027789264743	6.33529071209984e-05
0.000479199404515755	0.000914564552146225	0.00058299561657431	0.000549582333967414	0.000580431726077249	0.000197750392854189	0.000207013481101645	0.000201885700107518	0.000473658092796295	0.000512860805557854	0.000464312298403772	0.000491522620130676	6.98866925812585e-05
0.00079141510214209	0.000731535853113886	0.000530725332892234	0.000507402199983459	0.00060334132826069	0.00020618641965098	0.000210239020759242	0.000218344222975767	0.000573070879166323	0.000401207509717972	0.000450004135307254	0.000405011992391035	6.11198412042009e-05
0.000783971549086097	0.000607807460094285	0.000589281283599371	0.000578943015466049	0.000606070631047887	0.000188818129186998	0.000182780580597138	0.000182945992887272	0.000543462079232487	0.000539078653543958	0.000506492432387727	0.000537920767513026	6.21123149450002e-05
0.00088445951534199	0.0008119262261186	0.000482507650318419	0.000496567694979737	0.000537424530642626	0.000163179224216359	0.000169961128111818	0.000180712926970474	0.000569597221073525	0.000548259035646348	0.000571003225539658	0.000526093788768505	4.7556033413283e-05
0.000941609461582995	0.000751468034074932	0.000375568604747333	0.000383342982383591	0.000392936895211314	8.02249607145814e-05	0.000110826234389216	0.000110660822099082	0.000342403440575635	0.000352080059548424	0.000388636175667852	0.000316516417169796	2.19171284426443e-05
0.000689603837565132	0.000722851707881896	0.00060334132826069	0.000580845256802581	0.000602018029939624	0.000222231411793897	0.000243983127946406	0.000237449342486147	0.000517161525101314	0.000429493011330742	0.00043098172194194	0.000457861219088578	7.18716400628568e-05
0.000724753949218427	0.00106980398643619	0.000517657761971714	0.000495906045819204	0.000515920932925317	0.00014672070134811	0.000185179058804069	0.000188818129186998	0.000348110164585228	0.000377636258373998	0.000455131916301381	0.000386072285170787	4.86312132991479e-05
0.000753039450831196	0.000799437598213548	0.000556777768588206	0.00054966504011248	0.000637581672318254	0.000173600198494749	0.000190885782813663	0.000203705235298983	0.000444628235877926	0.000461500289471507	0.000367546108675875	0.000498718054751468	6.5668679182863e-05
0.00077371598709784	0.000755355222893061	0.000448267306260856	0.00045248531965925	0.000562732611033	0.000133570424282524	0.000146555289057977	0.000151683070052105	0.000520469770903978	0.000341245554544703	0.000390538417004384	0.000304524026135142	2.53080803903733e-05
0.000992308328508808	0.00123529898271441	0.000764701017285583	0.000764535604995452	0.000830452402613515	0.00028740385410636	0.000301877429493011	0.000312132991481268	0.000843189148953767	0.00080224960714581	0.00079356546191382	0.000769994210569845	5.68191216607393e-05
0.00059581506905963	0.00123662228103548	0.000658010090149697	0.000615499131585476	0.000638739558349185	0.000154164254404103	0.000211148788354976	0.000208584897857911	0.000325035150111654	0.000405590935406502	0.000606649574063353	0.000400297742122241	6.07890166239357e-05
0.000760317591597055	0.00117136713257795	0.000436523033661401	0.000421387809114217	0.000509552559755189	0.000120502853362005	0.000145976346042511	0.000144156810851046	0.000288479033992225	0.000350922173517493	0.000401703746588371	0.000311636754610868	2.08419485567773e-05
0.00094103051856753	0.0011870813001406	0.000568108510462327	0.000562401786452733	0.000600115788603092	0.000187660243156067	0.000193118848730461	0.000200479695641386	0.000417996857166487	0.000372425771234803	0.000521544950789843	0.000393267719791581	5.02026300554131e-05
0.000880241501943594	0.000873128773467869	0.000418244975601687	0.000428004300719543	0.000483582830204285	0.00014407410470598	0.000165081465552891	0.000178810685633943	0.000413365313042759	0.000460342403440576	0.000386816640476387	0.000451492845918452	2.48118435199728e-05
0.000612769828798279	0.000760979240757589	0.000404350343230501	0.000389049706393185	0.000396575965594243	0.00010950293606815	0.000129021586303862	0.000131750889091059	0.000270779918947978	0.000299230832850881	0.000291456455214622	0.000307005210487139	3.06012736746338e-05
0.000677942271110743	0.000895624844925978	0.000901745099660904	0.000862542386899347	0.000987594078240013	0.000401786452733439	0.000362335621536681	0.000354478537755356	0.000907120999090232	0.000632702009759325	0.00061177735505748	0.000645686874534778	0.000151765776197172
0.000873294185758002	0.00126953932677198	0.000755520635183193	0.00074112976594161	0.00078653543958316	0.000224216359275495	0.000286576792655694	0.000276734761392771	0.000676536266644612	0.000605574394177488	0.000628814820941196	0.000632040360598792	4.16011909684893e-05
0.000745678603920271	0.000510793151931188	0.000398643619220908	0.000406004466131833	0.000457199569928045	0.000118269787445208	0.000142668100239848	0.00013993879745265	0.000442147051525929	0.000469274667107766	0.000473823505086428	0.000439996691754198	2.15035977173097e-05
0.000799272185923414	0.000663137871143826	0.000502687949714664	0.000489041435778678	0.000512281862542385	0.000145562815317178	0.000177156562732611	0.000173434786204615	0.000440079397899264	0.000420891572243818	0.00051608634521545	0.000417335208005954	4.55710859316847e-05
0.000811181870813	0.000865767926556944	0.000464725829129104	0.000464229592258705	0.000485071540815483	0.000155404846580101	0.000166239351583823	0.000181705400711273	0.000355801836076421	0.000404433049375568	0.000401124803572906	0.000382019684062525	3.29997518815651e-05
0.000746092134645605	0.00129261434124555	0.000858489785791085	0.000813993879745265	0.000850715408154826	0.000323877264080722	0.000362501033826814	0.000367959639401207	0.000468116781076834	0.000467951368786701	0.00066884459515342	0.000450252253742452	0.000165412290133157
0.000655611611942767	0.00063187494830866	0.000323298321065255	0.000332561409312712	0.000321809610454057	6.96385741460592e-05	8.28715573567115e-05	8.52700355636423e-05	0.00030700521048714	0.000280952774791166	0.000301133074187412	0.000287569266396493	1.18269787445205e-05
0.00116987842196675	0.00128128359937143	0.00081945248531966	0.000780084360267968	0.000866264163427342	0.000297494003804482	0.000342072615995368	0.000338847076337772	0.000749152262013068	0.000670829542635017	0.000732114796129353	0.000654619138201969	7.37738813993876e-05
0.00100744355305599	0.000583739971879911	0.000733189976015218	0.00070242329005045	0.00078463319824663	0.000275576875361839	0.000259035646348523	0.000281366305516501	0.000449342486146722	0.000452319907369117	0.000669754362749152	0.000423538168885949	6.98039864361927e-05
0.00084550492101563	0.000887188818129187	0.000472417500620296	0.000501364651393597	0.000461996526341907	0.00010950293606815	0.000146389876767844	0.000133818542717724	0.000472169382185097	0.000325779505417253	0.000368455876271607	0.000309403688694071	2.82855016127696e-05
0.00107766107021752	0.000789099330080224	0.000531965925068232	0.000505003721776527	0.000593416590852701	0.000181374576131006	0.0002187577537011	0.000215780332478702	0.000414440492928625	0.000382267802497725	0.000541394425605822	0.000430154660491275	3.6556116119427e-05
0.000723761475477628	0.000833429823835911	0.000395087254983046	0.000388388057232652	0.000419650980067819	0.000142089157224382	0.000141262095773716	0.000155652965015301	0.000354809362335622	0.000342486146720702	0.000390455710859317	0.000314035232817798	2.67140848565043e-05
0.000981556529650153	0.000647175585145976	0.000615499131585476	0.000614093127119344	0.000566867918286328	0.000126374989661732	0.000167893474485154	0.000163344636506493	0.000633198246629724	0.00060623604333802	0.000700107517988588	0.000593168472417501	3.36614010420975e-05
0.000902902985691837	0.000861549913158547	0.000323546439500455	0.000332478703167645	0.000342651559010835	8.03076668596483e-05	0.000101976676867092	0.000101893970722025	0.000336862128856174	0.000254817632950128	0.000309486394839136	0.000262922835166652	1.61276982879827e-05
0.000852865767926556	0.000695724092300058	0.000592424117111901	0.000598957902572161	0.000689603837565132	0.00022479530229096	0.00024100570672401	0.000235795219584815	0.000611860061202547	0.000545777851294351	0.000535356877015962	0.000541063601025556	5.16086345215444e-05
0.000857993548920684	0.00087767761144653	0.000515507402199983	0.00051559010834505	0.000569100984203127	0.000177073856587545	0.000148705648829708	0.000163675461086759	0.000375155074022001	0.000401455628153173	0.000393681250516913	0.000345298155652965	2.24133653130422e-05
0.000661318335952361	0.000825572740054587	0.000565296501530063	0.000532131337358366	0.000559672483665537	0.000168555123645688	0.000203291704573649	0.00020014887106112	0.000464064179968572	0.00048565048383095	0.000576296418823919	0.000476470101728558	6.02100736084689e-05
0.0007500620296088	0.000701761640889917	0.000472582912910429	0.000438011744272599	0.000465387478289637	0.00013414936729799	0.000174179141510214	0.000160615333719296	0.000395997022578778	0.000436440327516334	0.0004382598627078	0.000451823670498718	4.01124803572914e-05
0.000882722686295592	0.000817302125547929	0.000498387230171201	0.000502191712844264	0.000560913075841535	0.000212141262095773	0.0002187577537011	0.000208336779422711	0.000462492763212307	0.000346952278554296	0.000327433628318584	0.00030915557025887	3.91200066164915e-05
0.000772392688776775	0.000525597551898106	0.000473658092796294	0.000465966421305103	0.000479778347531221	0.000111487883549747	0.000137871143825987	0.000139690679017451	0.00047473327268216	0.000356628897527087	0.000456786039202713	0.000370358117608139	4.25109585642213e-05
0.000616574311471342	0.00098139111736002	0.000479033992225622	0.000465718302869904	0.000494913572078405	0.00017020924654702	0.000214457034157637	0.000215035977173103	0.000512943511702919	0.000479364816805889	0.000482673062608552	0.00042734265155901	4.66462658175498e-05
0.000767926556943179	0.00102638326027624	0.000521958481515176	0.000498883467041602	0.000598378959556695	0.000159292035398231	0.00018493094036887	0.000169547597386485	0.000498056405590936	0.000308080390373005	0.000301463898767679	0.000342320734430568	6.30220825407323e-05
0.000839053841700438	0.00074543048548507	0.000350674055082293	0.000336531304275907	0.000399057149946241	9.75932511785625e-05	8.46910925481766e-05	8.26234389215112e-05	0.0002494417335208	0.000191712844264328	0.000241667355884542	0.000202299230832851	1.85261764949132e-05
0.00107054834174179	0.000920105863865685	0.000435695972210735	0.000420395335373418	0.000494913572078405	0.000126374989661732	0.0001563973203209	0.000157058969481432	0.000318997601521794	0.000449342486146722	0.000439665867173931	0.000459432635844843	2.77892647423703e-05
0.000652799603010503	0.000724836655363493	0.00036307997684228	0.000345380861798031	0.000387560995781986	9.8999255644694e-05	0.000111074352824415	0.000104292448928955	0.000204780415184848	0.000230336614010421	0.000251922917872798	0.000229592258704823	3.60598792490279e-05
0.000810685633942602	0.000521462244644777	0.000483830948639484	0.000469191960962699	0.000509139029029857	0.000126209577371599	0.00014142750806385	0.000141427508063849	0.00030650897361674	0.000367380696385742	0.00041865850632702	0.000378711438259864	3.98643619220914e-05
0.000717972045322967	0.00097659416094616	0.000611281118187082	0.00064659664213051	0.000591679761806302	0.0001870813001406	0.000208254073277644	0.000210321726904309	0.000532131337358365	0.000567943098172193	0.000572988173021255	0.000560995781986602	6.40145562815312e-05
0.000985112893888015	0.00081531717806633	0.000464725829129104	0.000459184517409643	0.00046340253080804	0.00011603672152841	0.000139277148292119	0.000149780828715573	0.000431726077247539	0.000340253080803904	0.000350839467372426	0.000328260689769249	3.16764535604992e-05
0.000842858324373501	0.00110503680423455	0.000544868083698619	0.000560499545116202	0.000617732197502274	0.000170705483417418	0.000202216524687784	0.000202960879993384	0.000565296501530063	0.000539657596559424	0.000576544537259118	0.00050640972624266	4.52402613514195e-05
0.000817054007112729	0.000941278637002729	0.000636010255561988	0.000597303779670829	0.000605905218757754	0.000226035894466959	0.000251757505582665	0.000247539492184269	0.000521296832354644	0.000542221487056488	0.000461252171036307	0.00057141675626499	8.19617897609796e-05
0.0007186336944835	0.000979819700603755	0.000441733520800596	0.000461500289471508	0.000485898602266148	0.000117690844429741	0.000150690596311305	0.000145893639897444	0.000373418244975601	0.000354561243900423	0.000363245389132413	0.000413861549913158	2.60524356959719e-05
0.000857580018195352	0.000595732362914564	0.000485485071540816	0.000474733272682161	0.000521462244644776	0.00016268298734596	0.000199983458770987	0.000198825572740054	0.000315275824993797	0.000265073194938384	0.000378876850549995	0.000217351749234969	6.10371350591357e-05
0.000983706889421884	0.000836820775783641	0.000492845918451741	0.000457034157637912	0.000471425026879496	0.000113390124886279	0.000145976346042511	0.000148871061119841	0.000316764535604996	0.000345794392523365	0.000421222396824085	0.000362749152262012	2.71276155818383e-05
0.000903151104127036	0.00114713423207344	0.000639483913654785	0.000628483996360929	0.000692333140352327	0.000219336696716567	0.000250516913406666	0.000284922669754363	0.00052865767926557	0.000473575386651229	0.000517409643536515	0.000490943677115209	6.23604333802012e-05
0.00093275990406087	0.00075973864858159	0.000521627656934912	0.000520304358613845	0.000566454387560996	0.000152344719212637	0.000145810933752377	0.000144901166156645	0.000433628318584071	0.000337275659581507	0.000462161938632041	0.000353320651724424	4.58192043668837e-05
0.0007500620296088	0.000873376891903069	0.0005934165908527	0.000572326523860724	0.0006245968075428	0.000217351749234968	0.000232404267637085	0.000234306508973617	0.000401207509717972	0.000339426019353238	0.000548010917211149	0.000402034571168638	7.832271937805e-05
0.000702505996195516	0.000521379538499711	0.000455297328591514	0.000449921429162188	0.000500868414523199	0.000146141758332644	0.00014068315275825	0.0001561492018857	0.000394591018112646	0.000334629062939376	0.000385410636010256	0.000361012323215614	2.48118435199732e-05
0.000866264163427343	0.000918451740964353	0.000389215118683318	0.00039740302704491	0.000442064345380861	0.000108262343892151	0.000131833595236126	0.000128029112563063	0.00033744107187164	0.000400545860557438	0.000429493011330742	0.000390786535439582	1.1496154164255e-05
0.000574973120502854	0.000434455380034737	0.000672483665536349	0.000630055413117194	0.000697378215201389	0.000240426763708543	0.000228434372673889	0.000226780249772558	0.000440823753204863	0.000349681581341493	0.000370937060623604	0.000364403275163344	0.000103796212058556
0.000713175088909106	0.00094078240013233	0.000465718302869903	0.000457282276073112	0.000504259366470929	0.000149119179555041	0.000159870978413696	0.000143247043255314	0.000329170457364982	0.000340253080803905	0.000403275163344637	0.000374989661731867	3.8623769746092e-05
0.000626664461169465	0.00070606236043338	0.000440906459349929	0.000439583161028864	0.000441733520800595	0.00014622446447771	0.000153998842113969	0.000157886030932098	0.000451492845918453	0.000370192705318005	0.000409643536514764	0.000388139938797453	3.76312960052931e-05
0.00077131750889091	0.000542138780911421	0.000302704490943677	0.000292200810520222	0.000370771648333471	0.000105781159540153	0.000123397568439335	0.000114134480191879	0.000263170953601853	0.000274418989330907	0.000266065668679183	0.0002808700686461	1.91878256554457e-05
0.000872219005872135	0.000817632950128194	0.000385493342155322	0.000385410636010256	0.000423207344305682	0.000111984120420147	0.000120668265652138	0.000119841204201472	0.000295343644032752	0.000276403936812505	0.000327102803738318	0.000227028368207758	1.64585228682487e-05
0.000794888760234885	0.000551815399884211	0.000423868993466215	0.000425026879497146	0.000391282772309983	0.000110660822099082	0.000142254569514515	0.000135141841038788	0.000429906542056074	0.00040947812422463	0.000402282689603837	0.000430071954346208	3.67215284095606e-05
0.00104540567364155	0.00089074518236705	0.000808369861880737	0.000740798941361343	0.000744934248614673	0.000227772723513357	0.000297080473079149	0.000301298486477546	0.000410801422545695	0.000552228930609544	0.000682987345959805	0.00056637168141593	9.3954180795633e-05
0.0010009924737408	0.000888015879579853	0.000580431726077247	0.000566702505996195	0.000582168555123646	0.000145976346042512	0.000188487304606732	0.000193201554875528	0.0004065834091473	0.00049747746257547	0.000620626912579605	0.000485236953105616	4.02778926474238e-05
0.000805723265238608	0.000771979158051444	0.000627326110329998	0.000592175998676702	0.000620709618724671	0.000182367049871807	0.000224050946985361	0.000214126209577372	0.000382929451658259	0.000662641634273425	0.000524439665867174	0.000650070300223307	6.5834091472996e-05
0.000896948143247042	0.000587461748407906	0.000543296666942353	0.000522702836820776	0.000596476718220163	0.000150442477876106	0.000159870978413696	0.000160698039864362	0.000532131337358366	0.000361260441650815	0.000391861715325449	0.000372260358944669	4.43304937556856e-05
0.000622694566206268	0.000984699363162682	0.000470928790009098	0.000459184517409644	0.000519808121743445	0.000151600363907039	0.000196096269952858	0.000197915805144322	0.000379786618145728	0.000458440162104044	0.000393846662807047	0.000408072119758499	3.90373004714254e-05
0.000749896617318667	0.00051294351170292	0.00044934248614672	0.00042494417335208	0.000447357538665123	0.000130344884624927	0.000156728144901166	0.000157307087916632	0.000250765031841866	0.00022214870564883	0.00052576296418824	0.000242907948060541	3.20072781407664e-05
0.000691836903481928	0.000713092382764039	0.000480191878256554	0.000459763460425109	0.000447440244810189	0.00011388636175668	0.000152427425357704	0.000138201968406253	0.000302787197088743	0.000368538582416673	0.000440162104044331	0.000354147713175089	4.62327350922171e-05
0.000765362666446117	0.000661483748242494	0.000372343065089735	0.000373418244975602	0.000454304854850715	0.000129683235464395	0.000133405011992391	0.000149119179555041	0.000324787031676454	0.000296418823918617	0.000401538334298238	0.000261516830700521	3.14283351253002e-05
0.000692002315772061	0.00109933008022496	0.000748738731287734	0.000770159622859978	0.00074642295922587	0.00026035894466959	0.00026250930444132	0.000264080721197585	0.000666363410801423	0.000645852286824912	0.00072781407658589	0.000602679679100158	8.13828467455133e-05
0.000785873790422628	0.000802084194855678	0.000458853692829377	0.000468613017947234	0.000546687618890083	0.000166901000744355	0.000181622694566207	0.000189314366057398	0.000414688611363824	0.000406748821437433	0.000397320320899843	0.000416590852700355	2.85336200479703e-05
0.00063113059300306	0.000592341410966834	0.000353734182449756	0.000386568522041188	0.00047473327268216	0.000130758415350261	0.000142419981804648	0.000146389876767844	0.000428748656025142	0.000344967331072699	0.000402199983458771	0.00035315523943429	3.01050368042347e-05
0.000771731039616243	0.00105127780994128	0.000494169216772806	0.000505169134066661	0.000594491770738564	0.000151021420891573	0.000180961045405674	0.0001880737738814	0.000401951865023571	0.000483748242494418	0.000534777934000496	0.00039326771979158	3.61425853940949e-05
0.000871309238276403	0.000792738400463155	0.000535687701596229	0.000539905714994623	0.000528326854685303	0.000125299809775868	0.000161028864444629	0.000166735588454222	0.000542717723926888	0.000508477379869324	0.000490612852534944	0.000496154164254403	4.38342568852864e-05
0.00120362252915392	0.000605905218757754	0.000842775618228434	0.000845918451740964	0.000838309486394839	0.000328674220494582	0.000334298238359109	0.00033553883053511	0.000843519973534033	0.000702588702340583	0.000763543131254653	0.00070870895707551	0.000145149284591845
0.000556198825572741	0.000518153998842113	0.000481101645852287	0.000488214374328013	0.000596972955090564	0.000175833264411545	0.000184351997353404	0.000186171532544868	0.000464395004548838	0.000401207509717972	0.000430485485071541	0.000398147382350509	5.40071127284765e-05
0.000695310561574725	0.000688859482259531	0.00064973947564304	0.000610371350591348	0.000676370854354478	0.00019435944090646	0.000229261434124556	0.00023108096931602	0.000504011248035729	0.00060309320982549	0.000482424944173352	0.000534860640145562	7.40219998345876e-05
0.00109800678190389	0.00063476966338599	0.000491853444710941	0.000484906128525349	0.000565544619965263	0.000157968737077164	0.000205359358200314	0.00019435944090646	0.000370523529898272	0.000280539244065834	0.000324456207096188	0.000285749731205029	4.06914233727565e-05
0.000685385824166735	0.000949880076089654	0.000620709618724671	0.000607559341659086	0.000588206103713505	0.000175833264411546	0.000198329335869655	0.000191878256554462	0.000598461665701761	0.000577867835580184	0.000646265817550243	0.000572574642295923	4.8548507154082e-05
0.000956413861549913	0.000745678603920272	0.000573980646762055	0.000545116202133819	0.000505334546356794	0.000138201968406253	0.000171946075593416	0.000168555123645687	0.000445786121908858	0.000440244810189397	0.00045951534198991	0.000399222562236374	5.45033495988753e-05
0.000748407906707468	0.000826730626085518	0.000641386154991315	0.00066231080969316	0.000609709701430816	0.00019725415598379	0.000228682491109089	0.000235547101149616	0.000627491522620131	0.00050930444131999	0.00063113059300306	0.000534612521710363	6.4097262426599e-05
0.000665784467785957	0.00101877429493011	0.000513522454718386	0.000512116450252254	0.000527747911669836	0.00014746505665371	0.000172276900173683	0.000184930940368869	0.000399884211396907	0.000478951286080556	0.000427756182284344	0.000462244644777107	4.20974278388883e-05
0.00080927962947647	0.000788024150194359	0.000490282027954678	0.000494830865933338	0.000501860888263998	0.000156314614175834	0.000189727896782731	0.000179885865519807	0.000463319824662972	0.000427921594574476	0.000513605160863452	0.000413282606897693	3.43230502026293e-05
0.000978082871557357	0.000745926722355471	0.000366470928790009	0.000359110081879083	0.000411463071706228	0.000102721032172691	0.000127036638822264	0.000133983955007858	0.000291787279794889	0.000335125299809775	0.000351914647258291	0.000289636920023157	2.19998345877094e-05
0.000987511372094947	0.000855760483003886	0.00051608634521545	0.000525597551898106	0.000495161690513605	0.000128277230998262	0.000144156810851046	0.000138532792986519	0.000547101149615416	0.000496815813414937	0.000614093127119345	0.000515838226780249	2.98569183690353e-05
0.000895045901910513	0.00116144239516996	0.000579439252336449	0.000552973285915143	0.000659995037631295	0.000222231411793896	0.00023811099164668	0.000241088412869076	0.00049722934414027	0.000486146720701348	0.00046604912745017	0.000497146637995203	4.11049540980896e-05
0.000834008766851377	0.000597386485815896	0.000684227938135803	0.000672649077826482	0.000716152510131502	0.000254155983789596	0.000279133239599702	0.000264080721197585	0.000531386982052766	0.000363907038292945	0.000520469770903977	0.0004060871722769	9.61045405673645e-05
0.00112215697626334	0.000541146307170623	0.000549334215532213	0.000517161525101314	0.00058183773054338	0.00016028450913903	0.000189231659912331	0.000192209081134728	0.000323877264080722	0.000325531386982053	0.000476552807873624	0.000333471176908444	3.65561161194275e-05
0.000676205442064345	0.00066330328343396	0.000397899263915309	0.000376891903068398	0.000399305268381441	0.000130179472334795	0.000140600446613183	0.000146803407493176	0.000185344471094202	0.000212389380530973	0.000388388057232652	0.000238938053097345	2.63832602762383e-05
0.000862046150028948	0.000810106690927136	0.000420974278388885	0.000409891654949963	0.000519890827888512	0.00011893143660574	0.000145645521462245	0.000152013894632371	0.000424447936481681	0.000407162352162765	0.000423290050450748	0.000404763873955835	1.86088826399802e-05
0.000776693408320238	0.000989661731866678	0.000381440741047059	0.000362252915391613	0.000446282358779258	0.00011214953271028	0.000125961458936399	0.0001244727483252	0.000228020841948557	0.000351418410387892	0.000347034984699363	0.000351749234968158	2.62178479861044e-05
0.00063402530808039	0.000734678686626417	0.000573980646762055	0.000538499710528492	0.000617484079067074	0.000178479861053676	0.000206269125796047	0.000199404515755521	0.00036332809527748	0.000378959556695062	0.000377801670664131	0.00039426019353238	4.07741295178235e-05
0.000707468364899512	0.000683400876685137	0.000436771152096601	0.000427177239268877	0.000488297080473079	0.000139773385162518	0.000140600446613184	0.000148043999669176	0.000403523281779837	0.00035968902489455	0.000384666280704657	0.000409643536514763	3.07666859647671e-05
0.000899098503018775	0.000810354809362336	0.000610619469026549	0.000652220659995038	0.000622611860061203	0.000190803076668597	0.000243735009511206	0.000243321478785874	0.000498221817881068	0.000592754941692168	0.000593168472417501	0.000529815565296501	4.10222479530232e-05
0.00093474485154247	0.000639649325944917	0.000407410470597965	0.000411297659416095	0.000446447771069391	0.000104788685799354	0.000124638160615334	0.000128194524853196	0.000435365147630468	0.000302456372508477	0.000385741460590522	0.000383425688528658	1.69547597386485e-05
0.000740054586055743	0.000782730956910098	0.00070730295260938	0.000674964849888346	0.000732280208419485	0.000267719791580515	0.000280208419485569	0.000285915143495161	0.000521544950789844	0.000567281449011661	0.000558266479199405	0.000531965925068232	6.28566702505993e-05
0.000874700190224133	0.00098114299892482	0.000565875444545528	0.00053469522785543	0.000571912993135389	0.000176494913572079	0.000205855595070715	0.000211893143660573	0.000426267471673146	0.000377553552228931	0.0004684476056571	0.000406831527582499	5.73980646762049e-05
0.000560830369696469	0.00069134066661153	0.000430402778926475	0.000442064345380862	0.000420229923083285	9.94954925150938e-05	0.000117525432139609	0.000126374989661732	0.000407493176743033	0.000355222893060953	0.000339922256223637	0.000350591348937226	3.06012736746342e-05
0.000870647589115872	0.00114390869241585	0.000515424696054916	0.000513853279298652	0.000582416673558846	0.000150028947150773	0.000159457447688364	0.000173517492349681	0.000401621040443305	0.000463567943098172	0.000567777685882061	0.000484575303945083	4.02778926474228e-05
0.00080324208088661	0.000666363410801422	0.00062773964105533	0.000614258539409477	0.000660904805227028	0.000207923248697377	0.00024026135141841	0.000242907948060541	0.000746257546935738	0.000427590769994211	0.000538995947398891	0.000395500785708379	4.73079149780831e-05
0.000995451162021337	0.00087817384831693	0.000741460590521876	0.000699115044247788	0.000775370109999173	0.000290381275328757	0.000274584401621041	0.000280870068646101	0.000453395087254984	0.000527747911669836	0.000684558762716069	0.0005310561574725	6.20296087999345e-05
0.000906542056074766	0.000788437680919692	0.000494996278223472	0.000477958812339757	0.000600612025473492	0.000178314448763543	0.000202630055413117	0.000206765362666447	0.000376809196923331	0.000355553717641221	0.000431229840377139	0.000353320651724423	3.83756513108933e-05
0.000766107021751717	0.000837234306508973	0.00041841038789182	0.000432470432553138	0.000433462906293939	0.000124307336035067	0.000132329832106526	0.000138615499131585	0.000368373170126541	0.000379290381275329	0.000427508063849144	0.000378049789099331	2.80373831775704e-05
0.00079331734347862	0.000687122653213133	0.000508890910594656	0.00048101893970722	0.000500537589942933	0.000170126540401951	0.000200727814076586	0.000210983376064842	0.000381688859482261	0.000389297824828384	0.000386072285170788	0.000381771565627325	4.74733272682156e-05
0.00082813663055165	0.00122992308328509	0.000372756595815069	0.0003746588371516	0.000403192457199569	0.0001244727483252	0.000154164254404102	0.000153998842113969	0.000311223223885535	0.000401703746588372	0.000433462906293937	0.000445455297328591	1.76164088991804e-05
0.000679844512447274	0.000825572740054586	0.000487800843602679	0.0005305599206021	0.00046604912745017	0.000117608138284675	0.000135555371764121	0.000129352410884128	0.000443553055992061	0.000459184517409643	0.000484079067074684	0.000455380034736581	4.4744024481019e-05
0.000872301712017202	0.000616491605326275	0.000512943511702919	0.000502357125134397	0.000583491853444711	0.000193036142585395	0.000224464477710694	0.000222562236374163	0.000473740798941361	0.000452319907369118	0.000408237532048631	0.000453725911835249	2.89471507733023e-05
0.000664709287900091	0.000679182863286742	0.000573567116036721	0.000560086014390868	0.000533206517244231	0.000146389876767844	0.000164171697957158	0.000176081382846746	0.000386485815896121	0.000502357125134396	0.000546108675874617	0.000468613017947234	4.84658010090155e-05
0.00079067074683649	0.000639897444380118	0.000608965346125217	0.000628401290215863	0.000700769167149119	0.000224464477710693	0.000222314117938963	0.000227193780497891	0.000613183359523612	0.000469688197833099	0.000551980812174345	0.000477793400049624	8.18790836159133e-05
0.00069762633363659	0.000645604168389712	0.000573897940616989	0.000565958150690596	0.000541311719460756	0.000192043668844596	0.000190141427508064	0.00020668265652138	0.000516913406666115	0.00048680836986188	0.000461086758746175	0.000490778264825076	6.45934992969977e-05
0.000817384831692996	0.00111082623438922	0.0006565213795385	0.000657844677859566	0.00063452154495079	0.000174840790670747	0.000202464643122984	0.000203953353734181	0.000636506492432389	0.000589115871309238	0.000612604416508147	0.000590935406500704	4.24282524191546e-05
0.00084724175006203	0.000713257795054172	0.000668927301298487	0.000643784633198247	0.000654288313621702	0.000245719956992805	0.000265569431808783	0.000257960466462658	0.000433876437019271	0.00064610040526011	0.000599123314862294	0.00061541642544041	9.2961707054834e-05
0.000976428748656025	0.000464146886113639	0.000468282193366968	0.000477462575469358	0.000493011330741874	0.000169299478951287	0.000191630138119263	0.000185344471094202	0.000399222562236375	0.000394673724257712	0.000458688280539245	0.000413282606897693	5.30146389876768e-05
0.000688528657679266	0.00117831444876354	0.000546687618890083	0.000581920436688446	0.000609213464560417	0.00017765279960301	0.000211562319080308	0.000213712678852039	0.000535026052435696	0.000574311471342321	0.000523778016706642	0.00056802580431726	2.92779753535685e-05
0.000827971218261517	0.000937804978909934	0.000669010007443554	0.000680754280043007	0.000653874782896369	0.000169878421966753	0.000195021090066992	0.000198412042014721	0.00077156562732611	0.000543379373087421	0.000575800181953519	0.000589033165164172	6.53378546025974e-05
0.0007804978909933	0.0009373914481846	0.000487883549747746	0.000476387395583492	0.000466958895045901	0.000119841204201472	0.000142750806384914	0.000152675543792904	0.00035555371764122	0.000408816475064098	0.000383260276238524	0.000388801587957985	2.90298569183688e-05
0.000814159292035398	0.000570589694814325	0.000534281697130095	0.000545943263584484	0.000622942684641469	0.000176494913572079	0.000189562484492598	0.000171284426432884	0.000563642378628732	0.000455462740881648	0.000412538251592094	0.000411876602431561	6.71573897940619e-05
0.0010576461831114	0.00118476552807873	0.000813166818294599	0.000755686047473327	0.000782813663055165	0.000253411628483997	0.000296832354643949	0.000294516582582085	0.000761806302208254	0.000761558183773055	0.000748159788272268	0.000790257216111157	8.82474567860397e-05
0.000599454139442562	0.000703333057646183	0.000324125382515921	0.000314448763543131	0.000327268216028451	6.02100736084693e-05	8.60970970143081e-05	9.1721114878836e-05	0.000177818211893144	0.000173517492349682	0.000328839632784716	0.000198577454304855	5.87213629972683e-06
0.000949797369944587	0.00103969894963196	0.000625920105863865	0.000630220825407327	0.000758001819535191	0.000240344057563477	0.000234637333553883	0.000257795054172525	0.00069034819287073	0.000482424944173352	0.000295095525597552	0.000503928541890662	7.26987015135217e-05
0.000867256637168142	0.000907203705235298	0.00052088330162931	0.000508394673724258	0.000582995616574311	0.000202795467703251	0.000221238938053097	0.000217020924654701	0.000398809031511042	0.0004996278223472	0.000532792986518898	0.000521296832354644	5.003721776528e-05
0.00086436192209081	0.000988669258125879	0.000684476056571003	0.00066834835828302	0.000716566040856836	0.000230915557025887	0.000289223389297825	0.000291787279794888	0.000649904887933174	0.000611115705896948	0.000727731370440824	0.000586634686957241	7.8074600942851e-05
0.000739558349185345	0.000972706972128028	0.000643784633198248	0.000629145645521463	0.000696137623025391	0.000199321809610454	0.000222065999503763	0.000215284095608304	0.000340832023819371	0.000396824084029443	0.00054627408816475	0.000444462823587793	5.47514680340745e-05
0.00074253577040774	0.00086874534777934	0.000662310809693159	0.000640559093540649	0.000665536349350757	0.000205193945910181	0.000246547018443472	0.000244065834091473	0.000593499296997767	0.000522702836820777	0.000512612687122652	0.000481349764287487	6.25258456703336e-05
0.000802663137871143	0.00103225539657597	0.000497063931850136	0.000469853610123232	0.000527582499379704	0.000168224299065419	0.000177570093457944	0.000175254321396079	0.00030286990323381	0.000302456372508478	0.000283103134562898	0.000276982879827972	4.20974278388889e-05
0.000635762137126789	0.000908196178976096	0.000454801091721115	0.000448846249276322	0.000528244148540237	0.000150938714746506	0.000168058886775287	0.000164254404102225	0.000422545695145149	0.000408651062773964	0.000335952361260441	0.000393350425936647	2.75411463071711e-05
0.00089703084939211	0.00126763708543545	0.00054916880324208	0.000532296749648499	0.000570424282524192	0.000151021420891572	0.000162104044330494	0.000180961045405674	0.000258291291042924	0.00023761475477628	0.000546687618890084	0.000226118600612026	3.09320982549004e-05
0.00083756513108924	0.000747250020676537	0.000456537920767513	0.000475312215697625	0.000598792490282028	0.000157058969481433	0.000164585228682491	0.000167810768340088	0.000331486229426847	0.000286742204945827	0.000349350756761228	0.000283020428417831	3.29170457364983e-05
0.000598378959556695	0.00111645025225374	0.000299809775866347	0.000303283433959143	0.000346042510958564	5.3924406583409e-05	8.1961789760979e-05	8.52700355636425e-05	0.000224960714581094	0.000310644280870069	0.000343147795881233	0.000361673972376147	3.63907038292932e-06
0.000698618807377388	0.000682739227524605	0.000518567529567446	0.000508311967579191	0.00057869489703085	0.000149946241005706	0.000182780580597138	0.000193366967165661	0.00051559010834505	0.000452568025804317	0.000469026548672566	0.000425440410222479	4.72252088330163e-05
0.00105657100322554	0.00080564055909354	0.000665370937060623	0.000648085352741709	0.000637747084608386	0.000197171449838723	0.000253990571499462	0.000262261186006121	0.000570837813249524	0.000619551732693739	0.000637581672318253	0.000606318749483086	4.05260110826234e-05
0.000816640476387396	0.00085906872880655	0.00042155322140435	0.000428665949880077	0.000479695641386155	0.000128525349433462	0.000158134149367298	0.000150690596311305	0.00041212472086676	0.000465552890579769	0.000504590191051195	0.000381027210321727	3.24208088660995e-05
0.000724340418493094	0.000956579273840046	0.000679679100157142	0.000633115540484658	0.00070242329005045	0.000280043007195435	0.000317012654040194	0.000311388636175667	0.000589446695889504	0.000503680423455462	0.000483996360929616	0.000452402613514185	0.000101563146141759
0.000956413861549913	0.000792490282027954	0.000405921759986767	0.000424117111901414	0.000495906045819205	0.00015251013150277	0.000195269208502191	0.000191547431974196	0.00038433545612439	0.000381606153337192	0.000414605905218759	0.000342982383591101	4.59846166570182e-05
0.000960631874948308	0.000760565710032256	0.000576296418823918	0.000579687370771648	0.000565792738400463	0.000173765610784881	0.000205193945910181	0.00019072037052353	0.000597469191960962	0.000554379290381275	0.00060358944669589	0.000556116119427673	8.00595484244478e-05
0.000919361508560086	0.000749483086593335	0.0008121743445538	0.000844677859564966	0.000952774791166984	0.000394508311967578	0.000375155074021999	0.000363162682987346	0.000787527913323959	0.00057844677859565	0.000552807873625011	0.000631792242163593	0.000124141923744934
0.00106641303448846	0.00100363907038293	0.000455958977752048	0.000455628153171781	0.000469853610123233	0.000139525266727316	0.000159043916963031	0.000161028864444629	0.000540153833429823	0.00055330411049541	0.000498552642461335	0.00057745430485485	3.6638822264495e-05
0.000903895459432636	0.00090257216111157	0.000480936233562154	0.000453808617980316	0.000512116450252253	0.000135968902489455	0.000197915805144322	0.000198577454304855	0.00030601273674634	0.000394673724257712	0.000399470680671574	0.000381523447192127	3.67215284095607e-05
0.000940616987842197	0.00117699115044248	0.000388553469522786	0.000371267885203871	0.000446034240344058	9.6187246712431e-05	0.000135224547183856	0.000130510296915061	0.000311223223885535	0.00023835911008188	0.000351501116532958	0.000280787362501034	8.60143908692378e-06
0.000693077495657927	0.000837399718799107	0.000548176329501282	0.000521379538499711	0.000544950789843686	0.000138615499131585	0.000170622777272352	0.000172773137044082	0.000340583905384171	0.000403357869489703	0.000571582168555124	0.000456041683897114	4.77214457034155e-05
0.000754114630717063	0.000413282606897693	0.000535935820031428	0.000516499875940782	0.00055810106690927	0.000155322140435034	0.000182615168307005	0.000182201637581673	0.00039616243486891	0.000478537755355223	0.000460590521875776	0.000520304358613845	3.83756513108923e-05
0.0005003721776528	0.000727979488876024	0.000576048300388718	0.000567364155156727	0.0005315523943429	0.00017740468116781	0.000217599867670168	0.000209742783888843	0.000432056901827806	0.000507567612273592	0.000506657844677859	0.000477545281614424	8.05557852948476e-05
0.00105260110826234	0.00070606236043338	0.000584153502605243	0.000562815317178067	0.000658092796294765	0.000216441981639237	0.00021272020511124	0.000216359275494169	0.000402861632619304	0.000390703829294516	0.000417500620296087	0.000344967331072699	4.06914233727563e-05
0.000788768505499959	0.000824662972458853	0.00056661979985113	0.000556116119427673	0.00056777768588206	0.000177735505748077	0.00019990075262592	0.000204945827474981	0.000504755603341328	0.000462575469357373	0.000547928211066083	0.000469440079397899	6.38491439913987e-05
0.000799768422793813	0.00094491770738566	0.000532214043503432	0.000513770573153585	0.000542883136217021	0.000154495078984368	0.000179968571664875	0.000171532544868084	0.000463237118517906	0.000354230419320157	0.000478785873790423	0.000341989909850302	2.45637250847736e-05
0.000725415598378959	0.000494003804482673	0.000402117277313705	0.000384087337689191	0.00042568852865768	0.000116119427673476	0.000132495244396659	0.000143412455545447	0.000237449342486147	0.000189810602927798	0.00033959143164337	0.000203208998428583	2.63832602762383e-05
0.00078943015466049	0.00073749069555868	0.000432553138698206	0.000417417914151022	0.000428748656025143	0.000108427756182285	0.000140269622032917	0.000142171863369449	0.000293772227276486	0.000351170291952692	0.000388718881812919	0.000363493507567612	1.34811016458519e-05
0.00102489454966504	0.000709287900090976	0.000596394012075097	0.000563642378628731	0.000550574807708213	0.000167728062195022	0.000208667604002977	0.000206765362666446	0.000618311140517742	0.000577619717144984	0.000507319493838393	0.000598048134976428	5.54131171946077e-05
0.000710032255396576	0.000949383839219254	0.000594739889173766	0.000574890414357786	0.000648829708047308	0.000213795384997104	0.000220742701182699	0.000227028368207759	0.000358117608138285	0.000420643453808618	0.000432553138698204	0.000394094781242247	5.70672400959389e-05
0.00072417500620296	0.000805061616078074	0.00060334132826069	0.000614093127119346	0.000662724340418492	0.000233975684393351	0.000214291621867505	0.000222148705648829	0.000600860143908692	0.000613679596394013	0.000522041187660243	0.00058737904226284	7.40219998345885e-05
0.000998842113969069	0.000624844925978	0.000616326193036143	0.000592093292531634	0.000689024894549665	0.000219667521296832	0.00021321644198164	0.000213464560416839	0.000555619882557273	0.000488876023488545	0.000486891076006948	0.000417583326441155	3.63907038292937e-05
0.000656107848813167	0.000605160863452155	0.000401538334298239	0.000390290298569184	0.000401869158878505	0.000102224795302291	0.000118104375155074	0.000128690761723596	0.000270449094367711	0.000281614423951699	0.000323298321065255	0.000273591927880242	2.43983127946409e-05
0.00068191216607394	0.000571995699280457	0.000330411049540981	0.000324290794806054	0.000393185013646514	9.13902902985693e-05	0.00011578860309321	0.000118352493590273	0.000304937556860474	0.000309072864113803	0.000327350922173517	0.000253411628483996	1.6293110578116e-05
0.00065362666446117	0.000645190637664378	0.000520966007774378	0.000473161855925895	0.000563725084773799	0.000198412042014721	0.000194276734761392	0.000187991067736333	0.000304441319990075	0.000355222893060954	0.000366305516499876	0.000349681581341494	4.87966255892815e-05
0.000837978661814572	0.00101339839550079	0.000627491522620131	0.000645852286824911	0.000769994210569846	0.000279464064179969	0.000261516830700521	0.000270531800512778	0.00059126623108097	0.00056562732611033	0.000648002646596643	0.000580679844512447	5.34281697130093e-05
0.000839963609296171	0.000821272020511124	0.000501943594409065	0.000488876023488546	0.000509221735174924	0.000165991233148624	0.000169547597386486	0.00017235960631875	0.000462740881647506	0.00044090645934993	0.000501612769828798	0.000371516003639071	6.93904557108597e-05
0.000547597386485816	0.000605491688032421	0.000344305681912166	0.000324787031676453	0.000356298072946819	0.00010321726904309	0.000113224712596145	0.000103630799768423	0.000241171119014143	0.000234885451989082	0.000281779836241833	0.000196427094533124	1.38119262261185e-05
0.00116508146555289	0.00114796129352411	0.000752874038541063	0.000766437846331983	0.000754031924571997	0.00029253163510049	0.000345215449507898	0.000333884707633777	0.000716069803986436	0.00059655942436523	0.000713175088909105	0.000573649822181788	8.70068646100399e-05
0.000675461086758746	0.00064080721197585	0.000334629062939377	0.000323959970225788	0.000335538830535109	7.79091886527167e-05	0.000108096931602018	0.000111736001984948	0.000179306922504342	0.000221983293358697	0.000319741956827393	0.000251013150277065	1.16615664543876e-05
0.000736250103382682	0.000754445455297328	0.000410966834835829	0.000400132329832106	0.000443470349846994	9.97436109502934e-05	0.00012207427011827	0.00011603672152841	0.000451575552063518	0.000365561161194277	0.000357207840542552	0.00035580183607642	3.37441071871639e-05
0.00111347283103135	0.00082549003390952	0.000433876437019272	0.000432801257133405	0.000448019187825655	9.3954180795634e-05	0.000115871309238276	0.00011678107683401	0.000358613845008684	0.000384666280704657	0.000432470432553139	0.000404929286245969	3.63079976842276e-05
0.000704077412951782	0.000620626912579605	0.000303035315523944	0.000307584153502606	0.000292200810520221	5.75634769663386e-05	8.46910925481765e-05	8.22099081961789e-05	0.000346456041683897	0.000299396245141014	0.000357704077412952	0.000313125465222066	1.45562815317174e-05
0.000809445041766602	0.000689934662145396	0.00073600198494748	0.000685882061037134	0.000720949466545364	0.000223472003969895	0.000257298817302125	0.000245389132412538	0.000553304110495408	0.000515093871474651	0.000636837317012653	0.000509717972045323	5.84732445620716e-05
0.000932594491770739	0.000666032586221156	0.000560416838971135	0.000563146141758334	0.000572078405425524	0.000148292118104375	0.000192622611860061	0.000190141427508064	0.000353237945579357	0.000480688115126953	0.000494830865933339	0.000389215118683317	3.18418658506327e-05
0.0008134149367298	0.00063816061533372	0.000395252667273179	0.00038483169299479	0.000455876271606982	0.000140848565048383	0.000174427259945414	0.000161525101315028	0.000228930609544288	0.000225208833016293	0.000279877594905301	0.000241750062029608	3.43230502026298e-05
0.000869903233810272	0.000722355471011497	0.000519973534033579	0.000470267140848565	0.000508725498304524	0.000143660573980647	0.000166818294599288	0.000177156562732612	0.000295757174758085	0.000336448598130842	0.000452402613514184	0.00031908030766686	3.44884624927633e-05
0.000783806136795965	0.000696054916880324	0.000403357869489703	0.000406252584567033	0.00043073360350674	0.000113969067901745	0.000144074104705979	0.000138450086841453	0.00038119262261186	0.000393102307501448	0.00041262095773716	0.000378463319824663	4.03605987924903e-05
0.000491274501695476	0.00107881895624845	0.000357290546687619	0.000353816888594824	0.000396575965594244	8.99015796873704e-05	0.000104788685799355	0.000107766107021751	0.000292448928955421	0.000349681581341494	0.000370771648333471	0.000327516334463651	3.04358613845013e-05
0.000743114713423207	0.000811678107683401	0.000521296832354644	0.000496567694979737	0.000533041104954098	0.00016971300967662	0.000173269373914482	0.000164419816392357	0.000305102969150607	0.000443222231411793	0.000438094450417666	0.000501199239103465	4.98718054751466e-05
0.000786948970308494	0.00082185096352659	0.000539244065834092	0.000552559755189811	0.000598296253411629	0.00021511868331817	0.000231246381606153	0.00024050946985361	0.000606897692498553	0.000447605657100323	0.000393846662807047	0.000386237697460922	7.08791663220572e-05
0.00095236126044165	0.00113290877512199	0.000502605243569597	0.000499875940782401	0.000647010172855843	0.000182780580597139	0.000207096187246713	0.000216938218509635	0.000523364485981309	0.000420560747663552	0.000358696551153751	0.000405011992391035	3.73004714250271e-05
0.000767761144653048	0.000792903812753287	0.000569349102638326	0.000558928128359937	0.00057604830038872	0.000195848151517658	0.000197336862128856	0.000209246547018443	0.000482673062608552	0.000535439583161029	0.000501199239103465	0.000505665370937061	4.20147216938228e-05
0.00108518732941857	0.00143280125713341	0.000913075841535026	0.000862128856174014	0.000891654949962783	0.000322140435034323	0.00038772640807212	0.000393433132081713	0.000469357373252833	0.000690513605160863	0.000707137540319245	0.00066669423538169	0.000143991398560913
0.000607807460094286	0.00104615002894715	0.000497063931850136	0.000502853362004797	0.000519560003308244	0.00017235960631875	0.000204532296749648	0.000194524853196592	0.000465387478289637	0.000482094119593086	0.000498387230171202	0.00046604912745017	4.2759076999422e-05
0.00117244231246382	0.000975684393350426	0.000667438590687289	0.000629890000827062	0.000668679182863286	0.000211562319080308	0.000255727400545861	0.000238193697791747	0.00032925316351005	0.000472252088330163	0.000583657265734844	0.000488710611198412	7.01348110164584e-05
0.000843519973534033	0.000589281283599372	0.000421139690679018	0.00042568852865768	0.000507236787693326	0.000152344719212639	0.000144818460011579	0.000145645521462246	0.00039930526838144	0.000404433049375569	0.000425605822512613	0.000418741212472086	2.92779753535685e-05
0.000933008022496072	0.000780828715573568	0.00059680754280043	0.000563890497063931	0.000619138201968406	0.000192457199569928	0.000209908196178976	0.000203457116863783	0.000335042593664709	0.000381854271772393	0.000407741295178232	0.00032197502274419	4.16011909684891e-05
0.000760152179306922	0.000789016623935158	0.000586717393102307	0.000565461913820197	0.000561326606566868	0.00018443470349847	0.000219336696716566	0.000227772723513357	0.000378628732114796	0.000481846001157886	0.000473740798941363	0.000378463319824663	6.44280870068641e-05
0.000753949218426929	0.000954180795633116	0.000766685964767182	0.000745430485485072	0.00065941609461583	0.000233231329087751	0.000285170788189563	0.000277644528988503	0.000572409230005789	0.000535770407741295	0.000563311554048466	0.000573318997601522	0.000121329914812671
0.00114572822760731	0.000981556529650152	0.000672070134811017	0.000678521214126209	0.000742287651972542	0.000237118517905881	0.000269456620626913	0.000275742287651973	0.000743693656438674	0.000710942022992308	0.000763625837399719	0.000675295674468614	7.94806054089817e-05
0.00142775618228434	0.00132834339591432	0.000641634273426516	0.000640393681250517	0.000677446034240345	0.000196013563807791	0.000233562153668017	0.000234885451989082	0.000661979985112894	0.00063137871143826	0.000675047556033413	0.000585642213216441	6.41799685716643e-05
0.000682491109089405	0.00082912910429245	0.00073343809445042	0.000696799272185923	0.000775287403854106	0.000269539326771979	0.000257546935737325	0.000264742370358118	0.000553552228930608	0.000671325779505417	0.00063741626002812	0.000726242659829625	0.000122653213133735
0.000689438425274997	0.000745099660904805	0.000437350095112067	0.000437101976676867	0.000429493011330742	0.000122239682408402	0.000148126705814243	0.000151765776197173	0.000442477876106194	0.000351666528823091	0.000452816144239517	0.000327268216028452	5.16913406666115e-05
0.000644528988503846	0.000517078818956248	0.000388470763377719	0.000385741460590521	0.000391613596890249	9.8420312629228e-05	0.000132329832106526	0.0001249689851956	0.000357290546687619	0.000354561243900422	0.000473244562070962	0.000395583491853445	2.03457116863778e-05
0.000804399966917542	0.00102679679100157	0.000666363410801423	0.000621536680175337	0.000641882391861715	0.000178231742618477	0.000225043420726161	0.000217599867670168	0.000393598544371846	0.000291125630634356	0.000635514018691589	0.000293110578115954	6.21123149450008e-05
0.000988751964270945	0.000874203953353734	0.000490778264825076	0.000500454883797866	0.000581920436688446	0.000165743114713422	0.000210487139194442	0.000209825490033909	0.000457282276073113	0.000403605987924903	0.000470267140848565	0.00041741791415102	3.13456289802327e-05
0.000792903812753288	0.000698949631957654	0.000469026548672566	0.000479447522950955	0.000527665205524771	0.000152013894632372	0.000178066330328343	0.000164998759407824	0.000451658258208584	0.00054337937308742	0.000580762550657514	0.000517409643536515	4.64808535274169e-05
0.000877346786866265	0.00100975932511786	0.000712926970473907	0.00068067157389794	0.000687122653213134	0.000237201224050947	0.000282689603837565	0.000294103051856752	0.000499710528492267	0.000483996360929617	0.000669340832023819	0.000360516086345216	0.000114051774046812
0.000766934083202381	0.000988173021255478	0.000667107766107021	0.000660491274501695	0.000726904308990157	0.000243817715656273	0.000265238607228517	0.000268629559176247	0.000601852617649491	0.000582499379703913	0.00059780001654123	0.00057505582664792	6.814986353486e-05
0.00075659581506906	0.000744024481018939	0.000331982466297246	0.000349516169051361	0.000335869655115375	7.29468199487216e-05	0.000115375072367878	0.000122735919278803	0.000329335869655116	0.000389628649408651	0.000442395169961128	0.000342155322140435	1.85261764949133e-05
0.00117070548341742	0.00130593003060127	0.000671243073360351	0.000660243156066496	0.000653543958316102	0.000205607476635514	0.000243817715656274	0.000230998263170954	0.000693821850963527	0.000640724505830783	0.000750806384914399	0.000609296170705484	7.31122322388551e-05
0.00090306839798197	0.00085402365395749	0.000574228765197255	0.000561409312711934	0.000609461582995616	0.000204615002894714	0.000221156231908031	0.000220990819617898	0.000581093375237781	0.000404184930940369	0.000649574063352908	0.000397320320899842	4.68943842527498e-05
0.00103589446695889	0.000758001819535191	0.000561078488131668	0.000568522041187661	0.000565461913820197	0.000189976015217931	0.000201058638656853	0.000209246547018443	0.000543048548507153	0.000561740137292201	0.000600612025473492	0.000550243983127946	6.27739641055334e-05
0.000804978909933008	0.000955338681664048	0.000756430402778926	0.00072516747994376	0.000749648498883467	0.000299975188156479	0.000296997766934083	0.00029443387643702	0.000714084856504838	0.000467124307336035	0.000636671904722521	0.000448184600115789	0.000119014142750807
0.00075899429327599	0.000660077743776363	0.000414688611363824	0.000425771234802746	0.000469274667107766	0.000125630634356132	0.000151352245471839	0.000148953767264908	0.000415267554379291	0.000380034736580928	0.00041601190968489	0.000374410718716401	3.29997518815651e-05
0.00088156480026466	0.000625837399718799	0.000429410305185675	0.000405673641551567	0.000437929038127533	0.000104871391944421	0.000127284757257465	0.000116698370688942	0.000371433297494002	0.000279464064179968	0.000350095112066827	0.000282358779257298	1.1909684889587e-05
0.000902075924241172	0.000836986188073773	0.000731287734678687	0.000705152592837647	0.000730708791663221	0.000256140931271194	0.000286742204945828	0.000275990406087172	0.000674468613017948	0.000616657017616408	0.000605739806467621	0.0006253411628484	6.71573897940617e-05
0.000915060789016623	0.000700107517988586	0.000409064593499296	0.000421470515259285	0.000441071871640063	0.000100570672400959	0.000131337358365727	0.000138367380696386	0.000433380200148872	0.000362914564552146	0.000436274915226202	0.000352659002563889	2.70449094367715e-05
0.000906707468364899	0.00105218757753701	0.00056562732611033	0.000588536928293771	0.000696964684476057	0.00020932925316351	0.000246298900008271	0.00024075758828881	0.000461417583326441	0.000404350343230502	0.000434124555454471	0.000365561161194277	5.45033495988765e-05
0.00126896038375651	0.000762054420643454	0.000422959225870482	0.00041626002812009	0.000450252253742453	0.000102307501447357	0.000123811099164668	0.000135224547183855	0.000339756843933504	0.000417666032586221	0.0003756513108924	0.000414605905218758	1.8774294930114e-05
0.000870647589115871	0.000710611198412042	0.000418906624762219	0.000441071871640063	0.000421056984533951	9.02324042676369e-05	0.00012811181870813	0.000119014142750807	0.000386237697460922	0.000372094946654536	0.000499048879331734	0.000345298155652965	4.15184848234219e-05
0.000917872797948888	0.000697460921346456	0.00054122901331569	0.000499875940782401	0.000563559672483666	0.000203208998428583	0.00023132908775122	0.000230998263170953	0.000310313456289802	0.000468199487221901	0.000520469770903978	0.000456455214622447	6.90596311305929e-05
0.000885451989082789	0.00102150359771731	0.00069034819287073	0.000684641468861136	0.000743610950293606	0.000284674551319163	0.000267637085435447	0.000264742370358118	0.000581506905963112	0.000424778761061947	0.000564965676949798	0.000425523116367546	4.7804151848482e-05
0.000847076337771897	0.000674468613017947	0.000455462740881648	0.000478455049210156	0.000514514928459184	0.00014142750806385	0.000169713009676619	0.000178066330328344	0.000437598213547267	0.000374824249441733	0.000407658589033165	0.000351335704242825	2.72930278719707e-05
0.000604747332726821	0.00052477049044744	0.000422959225870482	0.000420560747663552	0.000462575469357373	0.000137953849971052	0.000171946075593416	0.000161607807460095	0.000324869737821521	0.000343065089736168	0.000343974857331899	0.000332395997022579	1.90224133653127e-05
0.000603754858986022	0.000500785708378133	0.000244479364816807	0.000242907948060541	0.000309982631709536	7.18716400628564e-05	6.9473161855925e-05	8.02249607145814e-05	0.000236953105615748	0.000274418989330908	0.000266975436274915	0.000217103630799768	1.05863865685212e-05
0.00060309320982549	0.000816309651807129	0.000432222314117938	0.000440575634769664	0.000407575882888098	0.000101480439996691	0.000111239765114549	0.000101893970722024	0.000370109999172938	0.000358283020428418	0.000503101480439996	0.000366967165660408	3.44884624927637e-05
0.00088082044495906	0.000697460921346456	0.000803903730047143	0.000762467951368787	0.000777603175915969	0.000259780001654123	0.000280870068646101	0.000297824828384749	0.000411463071706229	0.000563642378628732	0.000585559507071375	0.000442395169961128	0.000104375155074022
0.000714332974940037	0.000578033247870317	0.000582995616574311	0.000549086097097014	0.000509883384335457	0.000148622942684641	0.000176412207427012	0.000173682904639814	0.00041890662476222	0.000400793978992639	0.000428252419154743	0.000446613183359524	4.9458274749813e-05
0.000818873542304192	0.000938218509635266	0.0002823587792573	0.000290960218344223	0.000389545943263585	6.73228020841945e-05	8.26234389215123e-05	7.9315193118849e-05	0.000289554213878092	0.000329914812670582	0.0003761475477628	0.000340997436109503	1.1578860309321e-05
0.000727483252005624	0.000679265569431808	0.000417914151021421	0.000411545777851294	0.00043387643701927	0.000131089239930527	0.000164171697957159	0.000174013729220081	0.000348275576875362	0.000438094450417666	0.000541063601025557	0.000424613348771814	4.10222479530227e-05
0.00103738317757009	0.000925978000165412	0.000730129848647754	0.000684641468861136	0.000751385327929865	0.000272020511123976	0.000304772144570342	0.000291208336779423	0.000485402365395748	0.000504838309486395	0.00056389049706393	0.000537507236787693	6.55859730377974e-05
0.000665701761640891	0.000649904887933174	0.000518071292697048	0.00051848482342238	0.00047886857993549	0.000123397568439335	0.00014986353486064	0.000138946323711852	0.000425440410222479	0.000438756099578198	0.000490943677115209	0.000443056819121661	5.03680423455461e-05
0.0010321726904309	0.000750558266479199	0.00083103134562898	0.00080539244065834	0.000839550078570838	0.000308742039533538	0.000349102638326027	0.000351004879662558	0.000589363989744438	0.000596394012075097	0.000658837151600364	0.000516913406666114	0.000125878752791333
0.000741708708957075	0.000638077909188653	0.000409974361095029	0.000389711355553717	0.000436192209081135	0.000108345050037218	0.000124555454470267	0.00011578860309321	0.000333719295343645	0.000292448928955421	0.0003127946406418	0.000300388718881813	1.86915887850467e-05
0.000730543379373087	0.000907782648250765	0.000471921263749897	0.00047498139111736	0.000428914068315277	0.00011264576958068	0.00013828467455132	0.000150773302456372	0.000563146141758332	0.000479861053676288	0.000482921181043751	0.00047522950955256	2.96087999338354e-05
0.00075949053014639	0.000862294268464147	0.000862046150028948	0.000851625175750558	0.000837151600363907	0.000300719543462079	0.000348192870730296	0.000346538747828964	0.000587792572988172	0.000751881564800264	0.0007814903647341	0.000745016954759739	0.000125465222066
0.000744603424034406	0.000666859647671822	0.000473244562070962	0.000479943759821356	0.000491439913985609	0.000160449921429162	0.000166156645438755	0.000172938549334215	0.000480109172111488	0.000386320403605989	0.00045976346042511	0.000385245223720123	4.66462658175503e-05
0.000886361756678521	0.00101422545695145	0.000470349846993632	0.000456868745347778	0.000489372260358945	0.000127284757257465	0.0001563973203209	0.000157968737077166	0.000432718550988339	0.00039062112314945	0.000516665288230915	0.000401455628153172	1.9435944090646e-05
0.000739806467620543	0.000510462327350922	0.000446199652634191	0.000440741047059797	0.000478289636920024	0.000138201968406253	0.000163840873376891	0.000158961210817964	0.000302787197088743	0.000382102390207593	0.000433049375568605	0.000390703829294517	2.40674882143743e-05
0.00105045074849061	0.000846166570176164	0.000469853610123232	0.000449425192291787	0.000500785708378132	0.000139525266727317	0.000168141592920354	0.000181209163840874	0.000354065007030022	0.000413199900752627	0.00053469522785543	0.000427838888429411	1.68720535935815e-05
0.00060698039864362	0.00095260937887685	0.000625589281283599	0.000596642130510296	0.000663799520304359	0.00016243486891076	0.000172028781738483	0.000168058886775288	0.000479282110660823	0.000458522868249111	0.000500785708378132	0.000379786618145728	4.52402613514187e-05
0.00056488297080473	0.00057580018195352	0.000360350674055083	0.000340004962368705	0.00036117773550575	8.1879083615913e-05	0.000101480439996692	9.92473740798943e-05	0.000201637581672319	0.000288561740137292	0.00031618559258953	0.000279712182615169	3.18418658506331e-05
0.00086270779918948	0.000935158382267803	0.000343892151186833	0.000343395914316432	0.000372591183524936	9.1472996443636e-05	0.000122156976263337	0.000126457695806798	0.000299065420560748	0.000408733768919031	0.000451492845918451	0.00036936564386734	2.26614837482424e-05
0.00097874452071789	0.000870482176825737	0.000698784219667522	0.000666776941526755	0.000687536183938467	0.000217269043089901	0.000244810189397073	0.000243238772640808	0.000423786287321147	0.000552642461334876	0.00078512943511703	0.000538995947398891	8.10520221652467e-05
0.000598213547266562	0.0005637250847738	0.000355719129931354	0.000358283020428418	0.000429741129765941	0.000131171946075594	0.000138780911421719	0.000136795963940121	0.000378463319824663	0.000310809693160202	0.000338516251757505	0.000284509139029028	2.54734926805065e-05
0.000921015631461418	0.000859647671822017	0.000574311471342321	0.000554710114961542	0.000596228599784965	0.000173269373914482	0.000202464643122984	0.000209411959308577	0.000558928128359938	0.00042759076999421	0.000415102142089157	0.000445951534198991	5.07815730708788e-05
0.00107120999090232	0.000832685468530312	0.000773964105533041	0.000776941526755438	0.000803738317757008	0.000295343644032752	0.000305599206021008	0.000306839798197007	0.000474154329666694	0.000573732528326854	0.00081655777024233	0.000550409395418079	8.52700355636434e-05
0.000608551815399884	0.000554379290381275	0.000580679844512447	0.000562401786452734	0.00062195021090067	0.000192622611860061	0.000204118766024316	0.000198660160449921	0.000420808866098751	0.000431891489537672	0.000451079315193119	0.000419568273922752	5.22702836820765e-05
0.000872880655032669	0.000874369365643867	0.000568108510462328	0.000562319080307666	0.000632288479033994	0.000167976180630221	0.000202381936977917	0.000209494665453644	0.00046315441237284	0.000544619965263419	0.000470763377718964	0.000538747828963692	4.64808535274169e-05
0.00117467537838061	0.000965594243652302	0.0007510545033496	0.000732859151434951	0.000817054007112728	0.000311554048465801	0.000317260772475395	0.000296336117773551	0.000506078901662393	0.000665370937060624	0.000714415681085104	0.000588454222148704	8.57662724340421e-05
0.000781573070879166	0.000781490364734099	0.000981804648085353	0.000957489041435778	0.000909933008022496	0.000373418244975602	0.000339095194772971	0.000340253080803904	0.000932677197915805	0.000894632371185178	0.000765693491026383	0.000875196427094533	0.000153998842113969
0.000614754776279877	0.00103771400215036	0.000378215201389463	0.000362501033826813	0.000424034405756348	9.23827640393684e-05	9.99917293854938e-05	9.66834835828306e-05	0.000194359440906459	0.000252253742453064	0.000296501530063684	0.000183442229757671	7.36084691092509e-06
0.000957489041435779	0.00088710611198412	0.000509221735174924	0.000521793069225044	0.000600694731618559	0.000167479943759822	0.00020353982300885	0.000203208998428583	0.000500785708378132	0.000420064510793152	0.000469936316268299	0.000421718633694484	4.72252088330159e-05
0.000963361177735506	0.00103299975188156	0.0006565213795385	0.000641386154991316	0.000746257546935738	0.000246464312298404	0.000286990323381027	0.000290215863038624	0.000626499048879332	0.000505334546356794	0.000483830948639483	0.000483582830204284	6.05408981887357e-05
0.000561574725002067	0.000498387230171202	0.000501116532958398	0.000496154164254404	0.000508973616739723	0.000183194111322471	0.000189479778347531	0.000185840707964602	0.000443056819121661	0.000348937226035894	0.000444214705152593	0.000333884707633777	4.78868579935491e-05
0.000629062939376396	0.00117426184765528	0.00035315523943429	0.000352659002563891	0.00042833512529981	0.000125630634356133	0.000154246960549169	0.0001559010834505	0.000383673806963858	0.000431395252667273	0.000430485485071541	0.000408320238193698	2.95260937887689e-05
0.000900339095194773	0.000441402696220329	0.000554710114961542	0.000542717723926888	0.000604747332726821	0.000193945910181126	0.00020569018278058	0.000204366884459515	0.000372591183524935	0.000358448432718551	0.000463071706227773	0.000306095442891407	4.14357786783558e-05
0.000777768588206103	0.000641634273426516	0.000414771317508891	0.000426846414688612	0.000519063766437847	0.000159457447688364	0.000158134149367297	0.000152013894632371	0.000415681085104623	0.000428335125299809	0.000438425274997931	0.000397237614754777	1.90224133653137e-05
0.000908444297411298	0.00051848482342238	0.000593003060127367	0.000575800181953518	0.000635514018691589	0.000213878091142172	0.000221983293358697	0.000236043338020015	0.000522123893805309	0.000515507402199983	0.000572409230005789	0.000510710445786122	5.51649987594077e-05
0.000915805144322223	0.00084939210983376	0.000469274667107766	0.000479943759821355	0.000569928045653792	0.000162352162765693	0.000167314531469688	0.000169961128111819	0.000449259780001654	0.000357042428252419	0.00034736580927963	0.000357786783558019	3.82929451658265e-05
0.000766355140186915	0.000881399387974526	0.000528988503845836	0.000520387064758911	0.000537755355222893	0.000137126788520388	0.000152923662228104	0.000136465139359854	0.000550492101563146	0.000401538334298238	0.000468447605657101	0.000382350508642792	3.76312960052931e-05
0.000721693821850963	0.000791332395997022	0.00047233479447523	0.000482921181043752	0.000542883136217021	0.000144901166156645	0.000141923744934249	0.000148622942684641	0.000472500206765363	0.000524439665867174	0.000516417169795715	0.000482838474898685	4.01124803572902e-05
0.000771400215035977	0.000595815069059631	0.000506161607807461	0.000503184186585064	0.000598461665701762	0.000200975932511786	0.000203126292283517	0.000209660077743776	0.000334463650649243	0.000327185509883384	0.000434289967744603	0.000342320734430567	2.56389049706397e-05
0.000932511785625671	0.000715077330245637	0.000898188735423042	0.00088619634438839	0.000806715738979406	0.000261434124555455	0.000304524026135141	0.000289967744603425	0.000708957075510711	0.000683235464395006	0.000716814159292035	0.000667686709122488	0.000101893970722025
0.00103589446695889	0.000848565048383096	0.000556033413282606	0.000565048383094864	0.000566785212141261	0.000136713257795054	0.000158713092382764	0.000169795715821686	0.000488793317343478	0.000485236953105615	0.000560582251261268	0.000462823587792574	5.09469853610118e-05
0.000826565213795385	0.000450169547597387	0.000427673476139278	0.000417831444876355	0.000427673476139277	0.000117525432139608	0.000140186915887851	0.000137871143825986	0.000314200645107931	0.000338929782482838	0.000320486312132992	0.000331817054007113	5.25184021172775e-05
0.000760317591597055	0.000725250186088826	0.000566371681415929	0.000579521958481515	0.000636754610867587	0.000187577537011	0.000201968406252585	0.000209825490033908	0.000519642709453313	0.000505086427921594	0.00048391365478455	0.000508229261434124	4.21801339839548e-05
0.00088735423041932	0.000707633777189645	0.000494169216772807	0.00050591348937226	0.00048920684806881	0.000117277313704408	0.000146141758332644	0.000141923744934249	0.000454470267140849	0.000429493011330743	0.000415432966669423	0.000425274997932347	2.90298569183688e-05
0.000928541890662476	0.000887271524274254	0.000568935571912993	0.000580431726077247	0.00068191216607394	0.000211645025225375	0.000219419402861632	0.000220990819617898	0.00062244644777107	0.000594326358448432	0.000565958150690597	0.000615085600860143	3.68042345546282e-05
0.00118724671243073	0.000872219005872137	0.000653709370606236	0.00065288230915557	0.000665536349350757	0.000223637416260028	0.000265817550243983	0.000264742370358118	0.000521958481515176	0.000577537010999917	0.000632867422049458	0.00058787527913324	7.02175171615248e-05
0.00091299313538996	0.0008755272516748	0.000515176577619717	0.000500454883797866	0.000511123976511454	0.000101563146141758	0.000132247125961459	0.000131999007526259	0.00025671987428666	0.000341907203705235	0.000549168803242081	0.000353899594739889	2.63005541311717e-05
0.000839301960135638	0.000581506905963112	0.000470101728558432	0.000462244644777106	0.000459763460425109	0.000135720784054255	0.000163344636506492	0.00016896865437102	0.00044041022247953	0.000461169464891242	0.000530973451327434	0.000432966669423538	5.0616160780747e-05
0.000877098668431064	0.000730377967082954	0.000534364403275163	0.000538417004383425	0.000568273922752461	0.000146637995203044	0.00013993879745265	0.000151600363907039	0.000453891324125382	0.000508973616739724	0.000623852452237201	0.000503680423455463	3.77140021503591e-05
0.000861053676288148	0.000750806384914399	0.000529484740716235	0.000493672979902407	0.00054966504011248	0.000113224712596146	0.000157720618641966	0.000157389794061699	0.000249193615085601	0.000320817136713259	0.000530725332892234	0.000339508725498304	3.42403440575644e-05
0.000513687867008518	0.000779836241832769	0.000297824828384749	0.000308742039533538	0.00035580183607642	8.23753204863134e-05	0.000111984120420147	0.00011239765114548	0.000254983045240262	0.000339343313208172	0.000371433297494004	0.000351997353403358	1.86915887850455e-05
0.000962616822429907	0.000780415184848233	0.000327847159043917	0.000325283268546853	0.000372343065089736	7.20370523529891e-05	0.000110660822099081	0.000106525514845753	0.000222396824084029	0.000246133487718138	0.000224050946985361	0.000250682325696799	2.19171284426434e-05
0.000897196261682243	0.000770986684310645	0.000479943759821355	0.000451079315193119	0.000490612852534943	0.000138532792986518	0.000148705648829708	0.000166652882309156	0.000186750475560334	0.000292200810520221	0.000408072119758499	0.000268298734595981	2.5059961955174e-05
0.000710693904557109	0.000889670002481184	0.000376809196923331	0.00038359110081879	0.000402034571168638	8.56008601439094e-05	0.000116863782979075	0.000118435199735341	0.00034083202381937	0.000382598627077992	0.000433628318584071	0.000361839384666281	3.02704490943687e-05
0.000761640889918121	0.00067513026217848	0.000549168803242081	0.000534612521710362	0.000594160946158298	0.000199487221900586	0.000196261682242991	0.000196675212968324	0.000366057398064676	0.000425523116367547	0.00044305681912166	0.00042279381358035	6.18641965098007e-05
0.000664543875609957	0.000657679265569431	0.00049019932180961	0.000501447357538665	0.000487139194442146	0.000141675626499048	0.000168389711355553	0.000173269373914482	0.000338433545612439	0.000449177073856588	0.000440575634769662	0.000427838888429411	6.55859730377973e-05
0.000682987345959804	0.000852369531056158	0.000339260607063105	0.000336696716566041	0.000371598709784137	8.48565048383095e-05	0.000110908940534281	0.000108675874617484	0.000369117525432139	0.000273343809445041	0.000311636754610867	0.000275907699942105	1.94359440906462e-05
0.000789264742370358	0.000743859068728806	0.000361012323215615	0.000363162682987346	0.000458109337523779	0.000126044165081465	0.000143743280125714	0.000147713175088908	0.00044355305599206	0.000388139938797452	0.000382681333223058	0.000370440823753205	2.52253742453063e-05
0.000876519725415599	0.00106682656521379	0.000621867504755603	0.000590604581920436	0.000610784881316681	0.000193532379455793	0.000253659746919196	0.000258539409478124	0.000333719295343645	0.000582251261268713	0.000566040856835661	0.00057530394508312	5.24356959722105e-05
0.000823753204863121	0.000822181788106857	0.000422545695145149	0.000383425688528657	0.000451410139773386	9.7097014308163e-05	0.000123976511454801	0.000116532958398809	0.000235877925729881	0.000255148457530395	0.000307666859647673	0.000252584567033331	1.83607642047803e-05
0.000739971879910677	0.000845918451740963	0.000466462658175502	0.000456620626912579	0.000476800926308825	0.000123314862294269	0.0001568935571913	0.000161028864444629	0.000235629807294682	0.000389297824828385	0.000528078736250103	0.000367876933256141	2.71276155818376e-05
0.000640641799685715	0.000452319907369118	0.000371929534364403	0.000370440823753205	0.000391448184600116	9.27135886196348e-05	0.000110826234389214	0.000112149532710281	0.000278223472003969	0.000361591266231081	0.000359358200314284	0.000364982218178811	2.66313787114378e-05
0.00071549086097097	0.000662145397403028	0.000340501199239105	0.000349681581341493	0.000434289967744604	0.000127202051112397	0.000142337275659582	0.000148209411959309	0.000295922587048218	0.000292035398230088	0.000290463981473823	0.000299561657431147	1.47216938218502e-05
0.000824662972458853	0.000875113720949467	0.000597717310396163	0.000612604416508146	0.000611446530477215	0.000184848234223803	0.000217434455380034	0.00021561492018857	0.000486808369861881	0.000533206517244231	0.000510214208915723	0.00045248531965925	4.40823753204861e-05
0.0010296915060789	0.00142957571747581	0.000686295591762467	0.000676867091224878	0.000773219750227442	0.000278554296584236	0.000300884955752212	0.000296749648498884	0.000586717393102307	0.000472913737490695	0.000538499710528491	0.000433214787858737	7.56761227359189e-05
0.000692581258787528	0.000777024232900505	0.000447026714084856	0.000448763543131255	0.000486477545281614	0.000136382433214788	0.00017500620296088	0.00019121660739393	0.0004382598627078	0.000361508560086014	0.000455214622446447	0.000353568770159623	1.83607642047808e-05
0.000938797452650732	0.000791415102142089	0.000329418575800182	0.000329418575800183	0.000398974443801175	7.07137540319243e-05	8.91572243817715e-05	9.37887685055e-05	0.00021272020511124	0.000297742122239683	0.00030047142502688	0.000232238855346952	2.00975932511792e-05
0.000689355719129932	0.0011870813001406	0.000617318666776942	0.000616408899181209	0.000635348606401456	0.000223223885534695	0.00025547928211066	0.000261103299975188	0.00047423703581176	0.000740716235216277	0.000688445951534199	0.000750558266479199	3.43230502026307e-05
0.000908030766685964	0.000949301133074187	0.00052113142006451	0.000520966007774377	0.000646431229840377	0.000193780497890994	0.000209990902324043	0.000207757836407246	0.000486973782152014	0.000375072367876933	0.000368621288561741	0.000346621453974031	5.15259283764782e-05
0.000804813497642874	0.00129145645521462	0.00037151600363907	0.000369448350012406	0.000400711272847572	0.000107766107021751	0.000124141923744934	0.000129517823174261	0.000370854354478538	0.00039012488627905	0.000406666115292366	0.000340335786948971	2.99396245141012e-05
0.00089967744603424	0.000661897278967827	0.000673806963857414	0.000623769746092135	0.000635348606401455	0.000226201306757092	0.000272516747994377	0.000274088164750641	0.000582912910429245	0.000637333553883053	0.000625920105863865	0.000586221156231908	9.4119593085766e-05
0.00080373831775701	0.000820114134480193	0.000589529402034572	0.0005931684724175	0.000639897444380118	0.000204118766024314	0.00021247208667604	0.000208502191712844	0.000479695641386155	0.000480853527417087	0.000574642295922587	0.000494086510627739	4.68116781076823e-05
0.000721528409560831	0.000552642461334876	0.000401124803572905	0.000383342982383591	0.000402034571168637	0.00010900669919775	0.000157224381771566	0.000143495161690513	0.000243156066495741	0.000332809527747912	0.000370688942188405	0.000327020097593252	3.58117608138294e-05
0.000668017533702754	0.000613679596394012	0.000344057563476966	0.000347365809279629	0.000436936564386734	0.000112149532710281	0.000126209577371598	0.000130096766189728	0.000347448515424696	0.000275659581506906	0.000302704490943676	0.000279215945744768	1.91878256554454e-05
0.000849971052849226	0.000865023571251345	0.00069638574146059	0.000695806798445125	0.000725746422959225	0.000254321396079729	0.000240178645273343	0.000219750227441899	0.000732776445289885	0.000691092548176329	0.000686626416342734	0.000652137953849971	8.65106277396402e-05
0.000815648002646597	0.000773550574807708	0.000457613100653379	0.000458853692829378	0.000458026631378712	0.000126457695806798	0.000163923579521958	0.000150194359440907	0.000485650483830949	0.000451410139773385	0.00050955255975519	0.000441568108510463	3.59771731039614e-05
0.000793151931188488	0.000579521958481515	0.000355884542221487	0.000345877098668432	0.000369531056157472	6.71573897940616e-05	9.16384087337687e-05	0.000101315027706559	0.000380282855016127	0.000340253080803904	0.000286328674220496	0.000302042841783145	2.50599619551735e-05
0.000947233479447523	0.000969398726325366	0.000943511702919528	0.000902406748821438	0.000936316268298735	0.000360350674055082	0.000375155074021999	0.000380117442725995	0.000641138036556115	0.000778678355801836	0.00100388718881813	0.000778595649656769	0.000176577619717145
0.000821189314366057	0.00111157058969481	0.000790339922256224	0.000755189810602929	0.00082036225291539	0.00025258456703333	0.000276238524522372	0.000279629476470102	0.000651393598544371	0.000557687536183937	0.000637995203043586	0.000632867422049458	8.2292614341245e-05
0.000767430320072782	0.000863369448350012	0.00063038623769746	0.000629641882391861	0.000632950128194524	0.00017186336944835	0.000184351997353405	0.000198494748159789	0.00045273343809445	0.000502274418989331	0.000572243817715655	0.00050905632288479	3.64734099743611e-05
0.00084045984616657	0.000848068811512695	0.00065966421305103	0.000637250847737986	0.000671656604085684	0.000216028450913904	0.000235547101149616	0.000242577123480275	0.000697791745926722	0.00068116781076834	0.000659333388470763	0.000704904474402447	6.47589115871305e-05
0.000879166322057728	0.000840046315441237	0.000511785625671988	0.000493921098337607	0.000536514763046895	0.000185675295674469	0.00017161525101315	0.000163510048796626	0.000405921759986767	0.000436109502936068	0.00035026052435696	0.000416177321975023	6.07890166239351e-05
0.00115581837730543	0.00101372922008105	0.00068431064428087	0.000695806798445125	0.000658092796294765	0.000196509800678191	0.000201224050946986	0.000212306674385907	0.000557522123893805	0.000689107600694731	0.000633280952774791	0.000658671739310231	8.16309651807133e-05
0.00092506823256968	0.000620626912579604	0.000537341824497559	0.000525845670333306	0.000581176081382846	0.000161773219750228	0.00017889339177901	0.000181705400711273	0.000438673393433133	0.000439583161028864	0.000451575552063518	0.000476966338598958	4.14357786783557e-05
0.000667852121412621	0.000616491605326276	0.000445372591183525	0.00045877098668431	0.000477379869324291	0.000125299809775867	0.00014986353486064	0.000146555289057977	0.000442725994541395	0.000362170209246546	0.000479033992225623	0.000351749234968158	3.02704490943675e-05
0.00102051112397651	0.000787776031759159	0.000501860888263997	0.000527003556364238	0.000525845670333305	0.000152427425357705	0.000175419733686213	0.000166487470019023	0.000417169795715823	0.000432056901827806	0.000473409974361094	0.000431064428087007	3.35786948970307e-05
0.000912662310809693	0.000807460094285005	0.000353072533289223	0.000341907203705235	0.000373252832685469	8.49392109833765e-05	0.000101811264576959	9.17211148788352e-05	0.000309569100984203	0.000317839715490861	0.000308742039533537	0.000347200396989496	1.28194524853188e-05
0.000818542717723927	0.000843437267388967	0.000663468695724092	0.000652551484575304	0.000676701678934744	0.000214539740302704	0.000239268877677613	0.000253990571499462	0.000671904722520883	0.000536266644611695	0.000541311719460756	0.000532958398809032	4.70597965428832e-05
0.000700603754858987	0.00043172607724754	0.00056926639649326	0.00054023653957489	0.000521462244644778	0.000143164337110247	0.000179306922504343	0.000178479861053677	0.000320899842858324	0.000396493259449178	0.000413199900752626	0.000332395997022578	6.20296087999338e-05
0.000792572988173022	0.000886609875113722	0.000477379869324291	0.000475560334132826	0.000542056074766355	0.000141675626499049	0.000148953767264909	0.000156480026465967	0.000444793648168059	0.000392275246050782	0.00041526755437929	0.000394673724257713	2.32404267637075e-05
0.000798114299892481	0.000571995699280457	0.000336862128856174	0.000321644198163923	0.000365395748904143	0.000108675874617484	0.000108179637747085	0.000110329997518815	0.000297742122239683	0.000313621702092464	0.000348275576875362	0.000208502191712845	2.80373831775698e-05
0.000709536018526176	0.000676040029774213	0.0004684476056571	0.00045612439004218	0.000528988503845836	0.00016243486891076	0.00018029939624514	0.000177073856587544	0.000494417335208006	0.00047787610619469	0.00041865850632702	0.000475643040277892	5.33454635679425e-05
0.000525266727317839	0.000873376891903068	0.000524439665867173	0.00051608634521545	0.000524191547431974	0.000174840790670747	0.000207675130262178	0.000204366884459515	0.000524605078157307	0.000456703333057646	0.000492184269291208	0.000464973947564304	6.75709205193949e-05
0.00102026300554131	0.000830948639483914	0.000435282441485403	0.000442808700686461	0.000453808617980316	0.000125713340501199	0.000154577785129435	0.000165494996278224	0.000483417417914151	0.000423207344305683	0.000423703581176083	0.000389959473988918	3.13456289802337e-05
0.00111884873046067	0.00146050781573071	0.00048565048383095	0.000469936316268299	0.000563807790918865	0.000151021420891572	0.000189893309072864	0.000189479778347531	0.000398478206930774	0.000490778264825076	0.000487552725167479	0.000468943842527501	4.87139194442152e-05
0.00081432470432553	0.000925068232569679	0.000382929451658258	0.000374741543296666	0.00042808700686461	0.000130262178479861	0.000132743362831858	0.000131585476800926	0.000266396493259448	0.000221321644198164	0.000251922917872797	0.000219667521296832	2.32404267637092e-05
0.000731287734678687	0.000769001736829047	0.000478703167645357	0.000468364899512034	0.00055619882557274	0.000181126457695807	0.000188487304606732	0.000190803076668597	0.000325035150111654	0.000333884707633777	0.000361260441650815	0.000295674468613018	5.93830121578035e-05
0.000742287651972542	0.00094541394425606	0.00045612439004218	0.000454801091721115	0.000420478041518485	9.82549003390948e-05	0.000123480274584401	0.000117856256719874	0.000341245554544703	0.000503680423455462	0.00052262013067571	0.000490860970970142	3.27516334463652e-05
0.000954015383342983	0.000756761227359193	0.000426350177818212	0.000436026796791002	0.000516251757505583	0.00017624679513688	0.000203457116863783	0.000207178893391779	0.00042568852865768	0.000409064593499297	0.000449425192291788	0.000407824001323298	3.12629228351658e-05
0.000776114465304771	0.00101281945248532	0.000325779505417253	0.000331486229426847	0.000363989744438012	7.75783640724506e-05	0.000114134480191878	0.000112480357290546	0.000323381027210322	0.000355801836076421	0.000373749069555866	0.000353237945579356	1.13307418741221e-05
0.000681498635348606	0.000887436936564386	0.000473409974361095	0.000470763377718965	0.000503101480439997	0.000134314779588123	0.000164916053262758	0.000168141592920354	0.000398560913075841	0.00042204945827475	0.000419816392357952	0.000420891572243819	2.77892647423708e-05
0.00075874617484079	0.000946158299561658	0.000414026962203292	0.000410884128690762	0.00046315441237284	0.000115457778512944	0.000135224547183855	0.000134893722603589	0.000317426184765527	0.000359110081879083	0.000417087089570755	0.000349929699776693	2.10073608469106e-05
0.0010014887106112	0.000592175998676702	0.000629641882391861	0.00059705566123563	0.00066181457282276	0.000185261764949136	0.000188404598461666	0.000193449673310727	0.00049648498883467	0.0005632288479034	0.00058183773054338	0.000526093788768506	3.74658837151598e-05
0.000763046894384252	0.000672566371681416	0.000658423620875031	0.0005939128277231	0.000701430816309652	0.000240261351418411	0.000235629807294682	0.000240840294433877	0.000690017368290464	0.000460425109585643	0.000541063601025556	0.000436026796791002	8.02249607145815e-05
0.000970060375485898	0.00060598792490282	0.000637416260028119	0.000645190637664378	0.00068191216607394	0.000236539574890414	0.000246795136878671	0.000245306426267471	0.00060913075841535	0.000597882722686295	0.000610867587461749	0.000565875444545529	6.14506657844681e-05
0.0008443470349847	0.00068191216607394	0.00045711686378298	0.000451079315193119	0.00048366553634935	0.000148292118104375	0.000152427425357703	0.000170540071127285	0.000323463733355388	0.000424365230336614	0.000473740798941361	0.000400215035977173	4.35034323050209e-05
0.000598048134976429	0.000490530146389877	0.00033140352328178	0.000314614175833265	0.000348275576875362	8.81647506409725e-05	8.9405342816972e-05	0.000106194690265487	0.000290712099909024	0.00029658423620875	0.000301712017202878	0.000288644446282358	2.26614837482417e-05
0.000638408733768918	0.000807294681994873	0.000260855181539989	0.000263501778182119	0.000296915060789016	6.5585973037797e-05	7.3277644528988e-05	7.64204780415183e-05	0.000226035894466959	0.000259531883218923	0.000282937722272765	0.000251509387147464	1.29848647754523e-05
0.000830865933338847	0.00078852038706476	0.000720949466545363	0.000721611115705896	0.00078777603175916	0.000310230750144737	0.000308824745678605	0.000302125547928211	0.000492432387726408	0.000437432801257134	0.00072177652799603	0.000409395418079564	0.00010272103217269
0.00083781324952444	0.00106599950376313	0.000489041435778678	0.000516996112811182	0.000506657844677859	0.000153419899098503	0.000192291787279795	0.000194690265486725	0.000599784964022828	0.000640559093540649	0.000609544289140683	0.000586055743941774	2.31577206186417e-05
0.000768836324538913	0.00084021172773137	0.000515672814490116	0.00051848482342238	0.000561740137292201	0.000139359854437185	0.000160863452154496	0.000153419899098504	0.000524356959722107	0.000445620709618724	0.000434868910760069	0.000417996857166488	3.12629228351671e-05
0.000712761558183773	0.000611694648912414	0.000500703002233066	0.000515755520635182	0.000486229426846415	0.000126374989661732	0.000159457447688363	0.000151600363907039	0.000298900008270615	0.000432966669423538	0.000415184848234224	0.000399305268381441	3.44057563476971e-05
0.000976346042510959	0.000632867422049459	0.00047762798775949	0.000462575469357375	0.00053709370606236	0.000166404763873956	0.000202051112397651	0.000192291787279795	0.000405673641551568	0.00033454635679431	0.000384335456124389	0.000354726656190555	1.6210404433049e-05
0.000714746505665372	0.000682987345959805	0.000419650980067819	0.000430899015796874	0.000499545116202134	0.000135886196344388	0.000150359771731039	0.000145231990736911	0.000398891737656108	0.000336117773550574	0.000340087668513771	0.000329418575800182	4.78868579935491e-05
0.00108063849143991	0.00101621040443305	0.000423786287321148	0.000439583161028864	0.000487470019022414	0.000143908692415847	0.000178810685633944	0.000177156562732611	0.00050516913406666	0.000512116450252254	0.000499958646927467	0.000485154246960549	2.40674882143747e-05
0.000724340418493094	0.000903895459432636	0.000360185261764949	0.000353072533289224	0.00038772640807212	7.46009428500542e-05	9.93300802249607e-05	9.2548176329501e-05	0.000433132081713672	0.000312960052931933	0.000350012405921761	0.000292283516665289	3.09320982549012e-05
0.000842775618228435	0.000640889918120917	0.000639070382929452	0.000577785129435117	0.000655446199652634	0.000224381771565627	0.00025671987428666	0.000244727483252006	0.000405425523116367	0.000478455049210156	0.000604168389711356	0.000462244644777108	4.96236870399476e-05
0.00079770076916715	0.000757340170374659	0.000450748490612853	0.000445538003473658	0.000564386733934331	0.000153089074518237	0.000163840873376892	0.000162269456620627	0.00038822264494252	0.000365643867339344	0.000368786700851874	0.000359771731039617	1.63758167231822e-05
0.000669837068894219	0.000870564882970805	0.000307997684227939	0.000317426184765528	0.000388305351087586	8.92399305268376e-05	9.85030187742948e-05	9.8089488048962e-05	0.000315772061864197	0.000277727235133571	0.000257795054172525	0.00022868249110909	1.72855843189148e-05
0.000718550988338434	0.000845835745595898	0.000401621040443305	0.000393598544371846	0.000452402613514184	0.000129435117029195	0.000153833429823835	0.000147961293524109	0.000461334877181375	0.000421305102969152	0.000388636175667852	0.000381936977917459	2.96087999338352e-05
0.00073699445868828	0.000608882639980151	0.000511868331817054	0.000499462410057068	0.000537424530642627	0.000139277148292118	0.000166983706889422	0.000155735671160367	0.000314035232817798	0.00032197502274419	0.000359606318749483	0.000337027541146308	2.91125630634363e-05
0.000927218592341411	0.00114423951699611	0.000654867256637169	0.000630138119262262	0.000745182367049872	0.000265073194938384	0.000269787445207178	0.000259531883218923	0.000626581755024398	0.000396741377884377	0.000397899263915309	0.000385989579025721	8.05557852948472e-05
0.000769828798279712	0.000851211645025224	0.000493672979902407	0.000483748242494418	0.000551071044578612	0.000152013894632372	0.000176164088991812	0.000179058804069142	0.000447936481680589	0.00034083202381937	0.000465387478289637	0.000386403109751055	3.15110412703672e-05
0.000853362004796957	0.00104581920436689	0.000512281862542387	0.000473988917376561	0.000505830783227194	0.000153419899098502	0.000175667852121412	0.00017211148788355	0.000222314117938963	0.000473079149780828	0.000544206434538086	0.000497063931850136	4.20147216938218e-05
0.00076627243404185	0.0010925481763295	0.000459432635844844	0.000476470101728558	0.000492845918451741	0.000144901166156646	0.000153171780663303	0.000152013894632372	0.000441816226945662	0.000503680423455463	0.00058059713836738	0.000495906045819205	2.23306591679763e-05
0.00095335373418245	0.00131469688197833	0.00063063435613266	0.00062798775949053	0.00059730377967083	0.000149201885700107	0.000170540071127285	0.000171532544868083	0.000544785377553552	0.000600363907038293	0.000646100405260111	0.000617318666776942	4.98718054751469e-05
0.000788106856339426	0.000878918203622529	0.000428996774460343	0.000422297576709949	0.000469605491688031	0.000120750971797204	0.000150773302456373	0.000156645438756099	0.000313787114382598	0.000490033909519477	0.000452237201224051	0.000476221983293358	2.62178479861058e-05
0.000718633694483499	0.000763956661979984	0.000432801257133405	0.000428996774460342	0.000430320072781408	0.000109172111487884	0.000141427508063849	0.000129186998593995	0.000364237862873212	0.000410139773385162	0.000358531138863617	0.000394094781242246	4.44959060458193e-05
0.000824828384748986	0.000785212141262095	0.000538251592093292	0.000523364485981308	0.000639897444380118	0.000216028450913903	0.000200479695641386	0.00020957737159871	0.000449011661566455	0.000410305185675295	0.00043147795881234	0.000365064924323878	4.59846166570178e-05
0.000681085104623273	0.000549747746257546	0.000434538086179803	0.000430320072781408	0.000439831279464064	0.000126788520387064	0.000155322140435035	0.00016268298734596	0.000283847489868497	0.000349846993631627	0.000353486064014556	0.000275494169216772	2.52253742453063e-05
0.00065238607228517	0.000914978082871557	0.00070267140848565	0.000645025225374245	0.000649325944917707	0.000179224216359276	0.000229178727979489	0.000219336696716566	0.000380282855016129	0.000733024563725084	0.000582747498139112	0.000729137374906955	9.68488958729637e-05
0.000842941030518567	0.000602431560664957	0.000349185344471094	0.000346373335538831	0.000394921842692913	0.000109089405342818	0.000117856256719875	0.000122984037714002	0.000340418493094037	0.000328260689769251	0.000314035232817798	0.000300636837317012	1.21578033247875e-05
0.000775039285418907	0.000910594657183028	0.000463237118517906	0.000464725829129104	0.00047977834753122	0.00010007443553056	0.000135720784054255	0.000130675709205194	0.000367794227111074	0.000443304937556861	0.000454718385576049	0.000401207509717972	2.33231329087759e-05
0.000683648995120338	0.000570755107104457	0.000572491936150856	0.000567116036721528	0.000585063270200976	0.00014457034157638	0.000186254238689935	0.000187660243156066	0.00048151517657762	0.000507733024563726	0.000423538168885948	0.000496815813414936	5.83078322719377e-05
0.00077785129435117	0.000730295260937887	0.000653709370606236	0.000677032503515011	0.000674716731453146	0.000219171284426433	0.000235298982714416	0.000238276403936813	0.00058423620875031	0.000691009842031263	0.000695475973864858	0.000646183111405178	6.2112314945e-05
0.00115184848234224	0.00096129352410884	0.000541890662476222	0.000533620047969564	0.000546770325035151	0.000127036638822265	0.000157472500206766	0.000156066495740633	0.000476635514018691	0.000391530890745182	0.000539161359689024	0.000539574890414357	3.63079976842284e-05
0.000782813663055165	0.000763873955834919	0.000418079563311554	0.000422711107435282	0.000464064179968571	0.000101232321561493	0.000130510296915061	0.00012257050698867	0.000370192705318006	0.000412290133156894	0.000410057067240095	0.000372094946654536	2.47291373749072e-05
0.0009997518815648	0.00113745761310065	0.00089388801587958	0.000864031097510544	0.000955917624679513	0.000371185179058804	0.000347613927714829	0.000338433545612439	0.000588536928293771	0.00082449756016872	0.000832106525514846	0.000770490447440245	0.000106029277975354
0.00068141592920354	0.00127177239268878	0.000429658423620875	0.000441319990075262	0.000465304772144572	0.000114878835497478	0.000143495161690513	0.000155404846580101	0.000357869489703085	0.000512778099412786	0.000528823091555703	0.000463319824662972	7.774377636258e-06
0.000966834835828302	0.000709370606236044	0.000454966504011248	0.000470597965428832	0.000497808287155736	0.000149863534860641	0.000177073856587544	0.000164254404102225	0.000376395666197999	0.000401621040443305	0.000529815565296501	0.000420229923083286	3.1014804399967e-05
0.00114589363989744	0.00110387891820362	0.000517740468116782	0.000465056653709371	0.000491274501695476	0.00013175088909106	0.00016342734265156	0.000154991315854768	0.000296915060789017	0.000311967579191134	0.000489620378794144	0.000336117773550575	2.85336200479693e-05
0.000765941609461582	0.000790753452981556	0.00060962699528575	0.000609213464560416	0.000733686212885617	0.000246712430733604	0.000249359027375734	0.000259118352493589	0.00050566537093706	0.000403936812505169	0.000497973699445868	0.000397403027044909	6.21123149450002e-05
0.00097361673972376	0.001253411628484	0.000451658258208584	0.000463567943098172	0.000558928128359937	0.000142502687949714	0.000186006120254736	0.000195269208502191	0.000439252336448598	0.000400711272847573	0.00045852286824911	0.000418079563311553	1.64585228682493e-05
0.000725994541394425	0.000596724836655363	0.00062195021090067	0.00058398809031511	0.000669919775039285	0.000193945910181126	0.000220577288892564	0.000216524687784303	0.000352989827144156	0.000496650401124803	0.000571830286990324	0.00048440989165495	6.63303283433949e-05
0.000805805971383674	0.000707633777189645	0.000701430816309652	0.000695724092300057	0.000694069969398726	0.000255727400545861	0.000279546770325036	0.000282193366967165	0.00065966421305103	0.000674303200727814	0.000625093044413199	0.000655280787362501	6.07063104788687e-05
0.000731370440823754	0.00111463071706228	0.000416425440410222	0.000395666197998511	0.000477297163179224	0.000126953932677198	0.000126044165081465	0.000131089239930526	0.000382846745513192	0.000279050533454635	0.000238938053097346	0.000319659250682325	1.645852286825e-05
0.000733024563725085	0.00077156562732611	0.000427094533123811	0.000427259945413945	0.000513687867008518	0.000174096435365148	0.000166487470019023	0.000158216855512364	0.000374741543296668	0.000333719295343645	0.000347944752295096	0.000330080224960715	3.66388222644942e-05
0.000674964849888347	0.000847489868497229	0.00044744024481019	0.000458936398974444	0.000561078488131668	0.000176329501281945	0.000201472169382185	0.000199818046480854	0.000475973864858159	0.000405342816971302	0.000402117277313704	0.000458853692829377	2.57216111157056e-05
0.00076991150442478	0.000771648333471176	0.000392771482921181	0.00036233562153668	0.00043486891076007	0.000114465304772145	0.000139194442147051	0.000141675626499049	0.00030262178479861	0.000351583822678023	0.000571416756264991	0.0003122984037714	1.09999172938548e-05
0.000718468282193367	0.000571747580845257	0.000433380200148872	0.000439500454883798	0.000468116781076834	0.000137953849971053	0.000159953684558763	0.000161359689024895	0.000266810023984782	0.000414605905218758	0.000408072119758499	0.000398974443801174	2.84509139029031e-05
0.000537920767513026	0.000632123066743859	0.000458853692829377	0.000438838805723266	0.000472913737490695	0.000146555289057977	0.000155983789595567	0.000153916135968903	0.000329335869655116	0.000347696633859895	0.00041601190968489	0.000297080473079149	3.10148043999666e-05
0.000823670498718054	0.000584070796460177	0.000425274997932346	0.000426019353237945	0.000490364734099743	0.000126209577371599	0.000164750640972624	0.000161028864444628	0.000411380365561162	0.000398974443801174	0.000498800760896534	0.00044041022247953	1.66239351583823e-05
0.000591927880241502	0.000703333057646183	0.000498469936316268	0.000516417169795715	0.000513605160863452	0.000114382598627078	0.000137953849971053	0.000144818460011579	0.000440989165494996	0.000415350260524358	0.000443635762137127	0.000390455710859317	3.01050368042341e-05
0.000611446530477215	0.000685633942601935	0.000455297328591515	0.000421305102969151	0.000462327350922174	9.5029360681499e-05	0.00012835993714333	0.000133570424282525	0.00024075758828881	0.000430650897361674	0.000448267306260855	0.000439500454883798	2.74584401621049e-05
0.000714084856504839	0.00089074518236705	0.000357207840542553	0.000371350591348937	0.000431147134232074	0.000112976594160946	0.000126044165081466	0.000120999090232405	0.000309651807129271	0.000324208088660988	0.000312050285336201	0.000345711686378298	2.42329005045073e-05
0.000666280704656356	0.00108353320651724	0.000662972458853693	0.00063476966338599	0.000721859234141097	0.00030286990323381	0.000293441402696221	0.000297907534529816	0.000625837399718798	0.000496650401124803	0.000637085435447854	0.000486808369861879	8.386403109751e-05
0.000617318666776942	0.000578364072450583	0.000227772723513356	0.000230915557025888	0.000254238689934662	5.54958233396738e-05	6.74055082292618e-05	6.07890166239343e-05	0.000202299230832851	0.000239351583822678	0.000225622363741626	0.000221238938053098	1.15788603093212e-05
0.000927549416921677	0.000900256389049706	0.000448184600115788	0.000439831279464064	0.000515507402199984	0.00015929203539823	0.000167976180630221	0.000162269456620628	0.000466379952030436	0.000345628980233231	0.000454966504011248	0.000355636423786287	3.87891820362247e-05
0.000640228268960383	0.000585973037796709	0.00055520635183194	0.00054048465801009	0.00059076999421057	0.000184351997353404	0.000212802911256306	0.000206269125796047	0.000338020014887105	0.00051004879662559	0.000517078818956249	0.00044719212637499	5.5413117194608e-05
0.000883218923165991	0.000873790422628402	0.000706641303448847	0.000689521131420064	0.000644942519229179	0.000207427011826978	0.000243817715656273	0.000244562070961872	0.000639070382929452	0.000584484327185511	0.000524605078157307	0.000619551732693739	8.2292614341246e-05
0.000821685551236456	0.000751716152510132	0.000795550409395419	0.000775783640724506	0.000838309486394839	0.000329335869655115	0.000328260689769249	0.000332147878587379	0.000639897444380117	0.000650318418658507	0.00061326606566868	0.00068431064428087	0.000112728475725746
0.000732445620709619	0.000588371516003639	0.000533041104954099	0.000530890745182367	0.0006250930444132	0.000229757670994955	0.00024075758828881	0.000229426846414688	0.000319990075262591	0.000300636837317013	0.000492266975436275	0.000301050368042346	5.35935820031429e-05
0.00080324208088661	0.000607063104788686	0.000479778347531221	0.000460755934165909	0.000573649822181788	0.000169795715821685	0.000152013894632371	0.000158630386237697	0.000500703002233065	0.000380944504176661	0.000396741377884377	0.000354230419320156	2.6879497146638e-05
0.00079091886527169	0.000957489041435779	0.000483003887188819	0.000472748325200562	0.000574311471342321	0.000168803242080887	0.000187412124720867	0.000186088826399802	0.000457364982218179	0.000456455214622447	0.00038119262261186	0.000382019684062526	3.78794144404935e-05
0.000829377222727649	0.000658175502439831	0.00059101811264577	0.000589363989744438	0.000658340914729965	0.000194772971631793	0.000199818046480854	0.000206765362666446	0.000577454304854851	0.00060598792490282	0.000571664874700191	0.000506905963113058	5.6240178645273e-05
0.000838888429410305	0.000904639814738235	0.000529071209990902	0.000527747911669838	0.000606070631047887	0.000178727979488877	0.000183276817467538	0.00018054751468034	0.0004070796460177	0.000478703167645356	0.000468034074931769	0.000491274501695475	4.15184848234221e-05
0.000831775700934579	0.000884459515341991	0.000561740137292201	0.000563394260193532	0.000557935654619138	0.000161442395169962	0.000180630220825407	0.000190141427508065	0.000474898684972293	0.000502605243569597	0.000538086179803159	0.000539905714994625	2.74584401621041e-05
0.000963692002315772	0.00063162682987346	0.00056852204118766	0.000534612521710363	0.000653543958316103	0.000197750392854189	0.000210735257629642	0.000208419485567777	0.00043387643701927	0.000477958812339757	0.00053469522785543	0.000457364982218178	2.42329005045068e-05
0.000640145562815317	0.000589529402034571	0.000423703581176081	0.000418741212472087	0.000410553304110494	0.00013439748573319	0.000186171532544868	0.000171697957158217	0.00035555371764122	0.000407327764452899	0.000385741460590522	0.000385989579025722	4.66462658175503e-05
0.000907782648250765	0.000640724505830782	0.000612356298072946	0.000577454304854851	0.000608386403109751	0.000160615333719295	0.000204780415184848	0.000198742866594988	0.000317922421635927	0.000337027541146306	0.000524191547431974	0.00026201306757092	5.19394591018108e-05
0.00085617401372922	0.000794144404929287	0.000449259780001654	0.000443966586717392	0.000457861219088579	0.000102142089157224	0.00012182615168307	0.000124886279050533	0.000453808617980316	0.00045637250847738	0.000427425357704078	0.000483748242494417	3.77967082954259e-05
0.000886444462823587	0.000868083698618807	0.000614093127119345	0.000537672649077827	0.000642709453312381	0.000207178893391779	0.000211396906790174	0.000214457034157637	0.000494500041353072	0.000593499296997767	0.00056513108923993	0.00064031097510545	7.83227193780493e-05
0.000829790753452981	0.00090306839798197	0.000605408981887355	0.000570093457943925	0.000578777603175915	0.000195600033082458	0.000215945744768836	0.00021561492018857	0.000560416838971136	0.000400132329832106	0.000448350012405922	0.000416260028120089	6.09544289140689e-05
0.00065891985774543	0.000640476387395584	0.000344884624927633	0.000332644115457779	0.000399553386816641	9.7014308163097e-05	0.00010586386568522	0.000106939045571085	0.000212306674385907	0.000214953271028038	0.000332726821602845	0.000231742618476552	2.91952692085022e-05
0.000797535356877016	0.000911587130923827	0.000467455131916302	0.000449507898436854	0.000503597717310395	0.000128773467868662	0.000158134149367298	0.000153916135968902	0.000372094946654537	0.000257877760317591	0.000315606649574063	0.000261268712265323	3.49846993631622e-05
0.000763460425109585	0.000639401207509718	0.000325200562401786	0.000342899677446034	0.000392936895211313	0.000117856256719874	0.000136878670085187	0.00013100653378546	0.000352824414854023	0.000297659416094616	0.000373418244975602	0.00032123066743859	3.73831775700935e-05
0.000844595153419899	0.00086824911090894	0.00064949135720784	0.000619965263419071	0.000788603093209826	0.000246795136878671	0.000225208833016293	0.000238772640807212	0.000681002398478208	0.000413199900752627	0.000455710859316847	0.000395914316433711	4.22628401290215e-05
0.00082284343726739	0.000580514432222314	0.000392109833760648	0.000392854189066248	0.000394921842692912	9.66007774377639e-05	0.000137953849971053	0.000127284757257464	0.000314448763543131	0.000367215284095609	0.000460921346456042	0.000393681250516914	3.30824580266308e-05
0.000785377553552229	0.000628070465635596	0.000371185179058804	0.000379869324290794	0.000449094367711521	0.00011603672152841	0.000132743362831858	0.000124141923744934	0.000337027541146307	0.00038119262261186	0.000319659250682326	0.000365064924323877	3.40749317674295e-05
0.00089339177900918	0.000641386154991315	0.00027822347200397	0.000285005375899429	0.000335290712099909	6.09544289140685e-05	8.31196757919101e-05	8.58489785791082e-05	0.000229674964849888	0.000261516830700522	0.000272020511123976	0.000239847820693077	1.3977338516252e-05
0.00137804978909933	0.00148507154081548	0.000839963609296171	0.000766520552477049	0.000830452402613514	0.000268050616160781	0.000302290960218344	0.000293110578115954	0.000407327764452899	0.000574973120502854	0.000773302456372508	0.000682904639814738	0.000117442725994541
0.000817136713257795	0.000975932511785626	0.000673393433132081	0.000641386154991315	0.00075246050781573	0.000274915226201307	0.000271276155818376	0.000269952857497312	0.000607724753949218	0.000630965180712927	0.000657183028699033	0.000619138201968406	7.40219998345874e-05
0.000937474154329666	0.000946489124141924	0.000455380034736581	0.000448432718550988	0.000544702671408485	0.000153998842113969	0.000166901000744356	0.000179224216359276	0.000460673228020841	0.000360846910925482	0.00046265817550244	0.000344140269622033	2.16690100074431e-05
0.00064031097510545	0.000603175915970556	0.00055859730377967	0.000539161359689024	0.000564965676949797	0.000153668017533703	0.000191630138119263	0.000198577454304855	0.000427342651559012	0.000454966504011248	0.000503928541890662	0.000463071706227772	4.87139194442145e-05
0.0009376395666198	0.000804565379207674	0.000677942271110743	0.000682160284509138	0.000669588950459019	0.000227607311223224	0.000254321396079729	0.000257795054172525	0.000717806633032834	0.000767926556943181	0.000720287817384832	0.000745761310065338	7.6420478041518e-05
0.00120858489785791	0.00110511951037962	0.000838226780249772	0.000828963692002316	0.000957571747580845	0.000335869655115375	0.000312132991481267	0.000305681912166075	0.000687122653213134	0.000479530229096022	0.000504838309486395	0.000529319328426102	8.40294433876437e-05
0.00091828632867422	0.00104242825241915	0.000552311636754611	0.000521214126209577	0.000548755272516748	0.000154164254404103	0.000167562649904888	0.00019072037052353	0.000418493094036887	0.000428335125299811	0.000485236953105616	0.000449177073856588	2.67140848565052e-05
0.00086171532544868	0.000566123562980729	0.000693408320238194	0.000695145149284592	0.000704490943677115	0.000287238441816226	0.000292366222810354	0.000293772227276486	0.000683566288975271	0.000523860722851707	0.000687536183938466	0.000580597138367381	0.000118435199735341
0.00085303118021669	0.000741543296666944	0.000457695806798446	0.000467620544206435	0.000539409478124225	0.000153668017533704	0.000157803324787032	0.00016532958398809	0.000437846331982466	0.000347696633859895	0.000454222148705648	0.000348440989165494	3.96162434868906e-05
0.000876685137705731	0.000647175585145976	0.000367876933256141	0.000383921925399057	0.000451492845918452	0.000100157141675626	0.000117111901414275	0.000128773467868662	0.000307087916632207	0.000421718633694483	0.0004998759407824	0.000381358034901994	1.94359440906457e-05
0.000553717641220743	0.000729468199487222	0.000318501364651393	0.000333223058473245	0.000385327929865189	0.00010851046232735	0.000123976511454801	0.00012811181870813	0.000324952443966588	0.000342651559010835	0.000319990075262593	0.000308328508808204	7.44355305599287e-06
