# Supplementary material for: Empirical comparison of cross-platform normalization methods for gene expression data
Source: BMC Bioinformatics. 2011 Dec 7;12:467. doi: 10.1186/1471-2105-12-467 (PMC3314675; doi:10.1186/1471-2105-12-467)
Supplement: Additional file 4 — Raw bootstrap results for all statistics presented. [file 1471-2105-12-467-S4.zip › bootstraps/figure5/equal_ABI_ILM_excess_boxplot.pdf.csv]

resample.1	resample.2	dwd	eb..par.	gq	mrs	qn	distran	xpn3	xpn6	xpn9	xpn_mod6.	no.norm
0.000947316185592589	0.00128401290215863	0.000915226201306757	0.000837978661814573	0.000813166818294599	0.000273674634025308	0.000283764783723431	0.000279215945744768	0.000811843519973534	0.00059606318749483	0.000557770242329004	0.000652716896865437	8.76685137705718e-06
0.00124762219832934	0.00142039533537342	0.000793896286494086	0.000771565627326111	0.000700686461004052	0.000221321644198164	0.000252088330162931	0.000239186171532544	0.000662393515838226	0.000443801174427259	0.000548176329501282	0.00047134232073443	2.06765362666433e-06
0.00109271358861964	0.00133338847076338	0.000633942601935324	0.00058134149367298	0.000539161359689024	0.000169382185096352	0.000171119014142751	0.000170209246547019	0.000564386733934331	0.000364485981308411	0.000332892233892979	0.000484079067074683	6.28566702506028e-06
0.0011526755437929	0.00125986270779919	0.000663882226449424	0.00069663385989579	0.000664543875609958	0.000210321726904309	0.000241998180464808	0.000249607145810934	0.00077859564965677	0.000501612769828798	0.000524935902737573	0.000546853031180217	0
0.00142312463816062	0.00138987676784385	0.000877594905301464	0.000805475146803408	0.000780911421718633	0.00024175006202961	0.000227359192788025	0.000225870482176826	0.000668431064428087	0.000511041270366388	0.000499462410057066	0.000685385824166736	6.03754858986033e-06
0.000733107269870151	0.00128244148540237	0.000671408485650484	0.000636258373997188	0.000599371433297495	0.000180299396245141	0.000211562319080308	0.000203622529153916	0.000662228103548094	0.000423207344305682	0.000380282855016127	0.000479530229096022	0
0.00139277148292118	0.0012808700686461	0.000653461252171036	0.000642544041022248	0.000612604416508148	0.000161607807460094	0.000207261599536845	0.000196178976097924	0.000679182863286741	0.000414688611363824	0.000541146307170623	0.000466379952030436	1.24059217599864e-06
0.00114432222314118	0.00111223223885535	0.00075370109999173	0.000714581093375237	0.000680258043172608	0.00022818625423869	0.000263584484327186	0.000252253742453064	0.000781159540153833	0.000497063931850136	0.000455214622446448	0.000542800430071955	6.12025473492678e-06
0.00117202878173848	0.00142858324373501	0.000946654536432057	0.000794557935654619	0.000785294847407163	0.000250020676536266	0.000250599619551732	0.000258208584897857	0.00082424944173352	0.00078388884294103	0.000598213547266563	0.000675047556033413	9.92473740799027e-07
0.00105855595070714	0.00129476470101729	0.000662310809693161	0.000704904474402448	0.000687618890083533	0.000224960714581094	0.000270449094367711	0.000254404102224795	0.000674468613017947	0.000388388057232653	0.000510710445786122	0.000471259614589364	0
0.0013756513108924	0.00142155322140435	0.000827309569100985	0.000789760979240757	0.000747084608386402	0.000219832933586966	0.00024580266313787	0.000244313952526673	0.000453974030270449	0.000245223720122405	0.000579521958481516	0.000281531717806633	2.64659664213065e-06
0.00108072119758498	0.0013113059300306	0.000692085021917129	0.000672649077826483	0.00067488214374328	0.000214208915722439	0.000251840211727731	0.000251013150277065	0.000515011165329585	0.000324538913241253	0.00044090645934993	0.000322967496484989	5.29319328426123e-06
0.00118724671243073	0.00125920105863866	0.000730626085518155	0.000636175667852121	0.000637995203043586	0.000139194442147052	0.000153254486808369	0.000154660491274502	0.000746174840790672	0.000336696716566041	0.000451492845918451	0.000408651062773964	5.12778099412789e-06
0.0011222396824084	0.00137498966173187	0.000643371102472913	0.000662145397403027	0.000673228020841948	0.000195765445372591	0.000231163675461087	0.000238276403936813	0.000607559341659086	0.000236704987180547	0.000210321726904309	0.000266231080969315	1.40600446613176e-06
0.00177718964519064	0.00130973451327434	0.00110569845339509	0.000956413861549913	0.000889256471755852	0.000253494334629063	0.000281200893226367	0.000289306095442892	0.00126639649325945	0.00089099330080225	0.000757340170374659	0.00100901496981226	1.65412290133143e-07
0.00113108923993053	0.00106029277975354	0.000650153006368373	0.000615581837730544	0.00058299561657431	0.000171201720287817	0.000188818129186998	0.000195517326937391	0.000697047390621123	0.00045711686378298	0.000608386403109751	0.00057720618641965	0
0.00147795881233976	0.00148052270283682	0.000771152096600777	0.000789099330080225	0.000763212306674385	0.000228682491109089	0.00024654701844347	0.000244810189397073	0.000756182284343726	0.000400793978992639	0.000260028120089323	0.000468778430237367	5.70672400959394e-06
0.00133462906293938	0.00141634273426516	0.000658506327020098	0.00065362666446117	0.000633611777355057	0.000158216855512364	0.000188818129186999	0.00020064510793152	0.000664130344884624	0.000454056736415516	0.000615333719295344	0.000501033826813332	0
0.00106674385906873	0.00123926887767761	0.000685716648747001	0.000615085600860146	0.000590852700355636	0.000160698039864362	0.00018153998842114	0.000175088909105946	0.000608220990819617	0.000355719129931355	0.00050690596311306	0.000403688694069971	4.30071954346203e-06
0.0015273343809445	0.00158531138863618	0.00076577619717145	0.000648581589612108	0.00065238607228517	0.000169547597386486	0.000204118766024316	0.000202878173848317	0.000574146059052188	0.00026953932677198	0.000251426681002398	0.000300554131171947	0
0.00126920850219171	0.00150889091059466	0.000663882226449425	0.00065098006781904	0.000622198329335871	0.000182863286742205	0.000219915639732031	0.000214126209577372	0.000610536762881482	0.000436523033661401	0.000514680340749318	0.000559010834505004	0
0.00103936812505169	0.0011561492018857	0.000853362004796957	0.000764701017285585	0.000741212472086676	0.000279215945744768	0.000296997766934084	0.000290629393763957	0.000533620047969565	0.000304193201554876	0.00047258291291043	0.000359854437184683	3.55636423786326e-06
0.000998759407824002	0.00121594574476884	0.00107402199983459	0.000920684806881151	0.000905466876188902	0.000316516417169796	0.000360681498635348	0.000350756761227359	0.000926556943180879	0.000694069969398727	0.000695641386154991	0.000757340170374658	0
0.00100818790836159	0.00128665949880076	0.000921263749896617	0.000783558018360764	0.000727152427425357	0.000289719626168224	0.000292283516665288	0.000301050368042346	0.000969977669340832	0.000610867587461749	0.000465139359854437	0.000574973120502853	2.2578777603176e-05
0.00106790174509966	0.00136671904722521	0.00104292448928955	0.000913820196840624	0.000861549913158548	0.000307170622777272	0.00034587709866843	0.000337110247291373	0.00107162352162766	0.000585559507071376	0.000472169382185096	0.000627656934910264	1.31502770655859e-05
0.00118617153254487	0.00122793813580349	0.00100413530725333	0.000896203787941444	0.00082788851211645	0.00027218592341411	0.000285832437350095	0.000287486560251427	0.00111471342320734	0.00131916301381193	0.0007485733189976	0.00127367463402531	2.81200893226358e-06
0.00146092134645604	0.00131221569762633	0.000962699528574974	0.000948804896203787	0.000893557191299314	0.0003125465222066	0.00033090728641138	0.00031593747415433	0.00072491936150856	0.000426350177818212	0.000466710776610703	0.000451575552063519	4.21801339839534e-06
0.000859399553386818	0.00123075014473575	0.000494417335208005	0.000544868083698619	0.000523281779836242	0.000141675626499049	0.000186254238689935	0.000179720453229675	0.00040997436109503	0.000361343147795881	0.000361012323215614	0.000307584153502606	0
0.00139186171532545	0.0012806219502109	0.000910925481763296	0.00085063270200976	0.000829708047307916	0.000285501612769829	0.00029104292448929	0.000286411380365562	0.000973451327433627	0.000661235629807294	0.00082813663055165	0.00081730212554793	6.28566702505978e-06
0.00105367628814821	0.00111214953271028	0.00045686874534778	0.00050856008601439	0.000495409808948805	0.00013175088909106	0.000147134232073443	0.000142750806384914	0.000403854106360103	0.00015350260524357	0.000208088660987512	0.000199073691175255	2.31577206186415e-06
0.00111661566454388	0.00133008022496071	0.000827805805971384	0.000778264825076503	0.00072905466876189	0.000238028285501613	0.000257216111157059	0.000264246133487718	0.000678769332561409	0.000401786452733439	0.000557852948474071	0.000442064345380862	6.6164916053274e-07
0.00139913985609131	0.0014362749152262	0.000884459515341989	0.000831031345628981	0.000821520138946324	0.000243817715656274	0.000285170788189563	0.000286907617235962	0.000683979819700603	0.000450417666032586	0.000623108096931602	0.000408402944338765	3.6390703829294e-06
0.00115896121081796	0.00122429906542056	0.00081746753783806	0.000695227855429658	0.000677363328095277	0.000212141262095774	0.000216111157058969	0.000213051029691507	0.000727979488876024	0.000355801836076421	0.000365809279629476	0.000338350839467372	4.30071954346223e-06
0.00101025556198826	0.00127028368207758	0.000760896534612522	0.000644032751633446	0.000594574476883632	0.000162104044330494	0.000182532462161939	0.000180299396245142	0.000599288727152427	0.000509966090480523	0.00061177735505748	0.000695393267719791	3.14283351253008e-06
0.00112587875279133	0.00110363079976842	0.000767513026217849	0.000690513605160863	0.000710197667686709	0.000223885534695228	0.000231742618476553	0.000235050864279215	0.000606236043338019	0.000165825820858489	0.000269456620626912	0.000237862873211479	5.95484244479366e-06
0.000957158216855512	0.00139326771979158	0.000734844098916549	0.000758828880985857	0.000729385493342155	0.000222231411793895	0.000252667273178398	0.000253246216193864	0.00070316764535605	0.000362170209246547	0.000460176991150442	0.000417335208005956	6.45107931519284e-06
0.00127731370440824	0.00144495906045819	0.000658340914729965	0.000694069969398726	0.00068331817054007	0.000173021255479282	0.000206021007360848	0.00020569018278058	0.000578115954015383	0.000250351501116534	0.00032850880820445	0.000310148043999669	4.21801339839561e-06
0.00116367546108676	0.00117054007112728	0.00107137540319246	0.0009054668761889	0.0009059631130593	0.000390786535439584	0.000328426102059383	0.000335538830535108	0.00083682077578364	0.00052452237201224	0.000561574725002067	0.000545281614423952	3.30824580266301e-06
0.00127474981391117	0.00182242990654206	0.00116078074600943	0.000998428583243734	0.000995120337441073	0.000315110412703663	0.000343147795881233	0.000335869655115375	0.000828219336696716	0.000417169795715822	0.00051798858655198	0.000539326771979158	5.95484244479361e-06
0.00114936729799024	0.00162947647010173	0.000556033413282607	0.000644611694648912	0.00063352907120999	0.000161690513605161	0.000191216607393929	0.000197419568273922	0.00047423703581176	0.000224133653130427	0.000326523860722852	0.000263501778182119	0
0.00120039698949632	0.0015624844925978	0.000767016789347448	0.000677363328095277	0.00067752874038541	0.000197584980564056	0.000207013481101645	0.000207261599536845	0.00057819866016045	0.000278306178149036	0.00036498221817881	0.000328674220494582	2.06765362666467e-06
0.00106070631047887	0.00127210321726904	0.000731535853113886	0.000762385245223719	0.0007188818129187	0.00024125382515921	0.000278223472003969	0.000276734761392772	0.000702092465470185	0.000433876437019271	0.000615333719295344	0.000553965759655943	0
0.00110875858076255	0.00166950624431395	0.000815896121081796	0.000747250020676536	0.00071309238276404	0.000206599950376313	0.000239020759242412	0.000240923000578943	0.00069952857497312	0.000320982549003392	0.000349433462906294	0.000314283351252998	3.72177652799599e-06
0.00104805227028368	0.00124009593912828	0.000653709370606236	0.000678107683400876	0.000684724175006204	0.000208833016293112	0.000250103382681333	0.000244065834091473	0.00071284426432884	0.000344305681912166	0.000363658919857746	0.000373170126540403	0
0.0010611198412042	0.0010932925316351	0.000724009593912827	0.000684145231990737	0.000629311057811595	0.000189976015217931	0.000205607476635514	0.000201720287817385	0.000706558597303779	0.000477545281614423	0.000500289471507734	0.000542800430071954	9.92473740799027e-07
0.00091489537672649	0.00135423041932016	0.00054652220659995	0.000625010338268133	0.000617153254486809	0.000156066495740634	0.000197088743693656	0.00019675791911339	0.000679182863286742	0.000319328426102059	0.000326523860722852	0.000384418162269457	1.24059217599887e-06
0.00122032917045737	0.00143073360350674	0.000927714829211811	0.000863534860640146	0.000814903647340997	0.000250516913406666	0.000257546935737326	0.000260276238524523	0.000939541807956332	0.000699363162682988	0.000649325944917707	0.00067248366553635	0
0.0013407493176743	0.0013095691009842	0.000679596394012076	0.000678686626416343	0.000637995203043586	0.000207178893391779	0.00023521627656935	0.000235133570424282	0.000755355222893061	0.000443883880572326	0.000522620130675709	0.000463237118517905	0
0.00121445703415764	0.00120982549003391	0.000686874534777933	0.000657761971714499	0.000658340914729964	0.00022190058721363	0.000247622198329336	0.000241501943594409	0.000689934662145397	0.000373087420395336	0.000392854189066248	0.000402199983458772	1.15788603093209e-06
0.00125481763295013	0.00138350839467372	0.000736663634108013	0.000721611115705897	0.000707468364899511	0.000204036059879249	0.000220081052022165	0.000220577288892565	0.000799933835083947	0.000461500289471507	0.000652799603010505	0.000597634604251095	4.135307253329e-07
0.00107534529815565	0.00120469770903978	0.000746836489951203	0.000749731205028533	0.000717310396162436	0.000230171201720287	0.000233562153668017	0.000240344057563477	0.00044041022247953	0.000325035150111653	0.000453395087254983	0.000414192374493425	9.09767595732386e-07
0.00080539244065834	0.00128574973120503	0.000779836241832768	0.000681498635348606	0.000671656604085684	0.00020883301629311	0.000219667521296833	0.000220659995037631	0.000601025556198826	0.000303448846249277	0.000475394921842694	0.000361673972376147	4.13530725332872e-07
0.000874700190224133	0.00120461500289472	0.000511123976511454	0.000489372260358944	0.000449177073856587	0.00011264576958068	0.00012257050698867	0.000120089322636672	0.000477462575469358	0.000267967910015714	0.000283682077578364	0.000253907865354396	8.27061450665855e-07
0.00111479612935241	0.00121718633694483	0.000671656604085684	0.000613514184103878	0.000630468943842527	0.000164171697957158	0.000199818046480853	0.000189314366057398	0.000446778595649657	0.000314862294268464	0.000381606153337192	0.000430237366636341	4.96236870399513e-07
0.00114407410470598	0.0011898106029278	0.00060623604333802	0.000673393433132082	0.000631047886857994	0.000189893309072865	0.000242659829625341	0.00023058473244562	0.00067388967000248	0.000280373831775701	0.000389380530973451	0.000312132991481267	0
0.00120577288892565	0.00137325283268547	0.000784467785956497	0.000672152840956083	0.000666776941526754	0.000201472169382185	0.000234389215118683	0.000225870482176826	0.000626333636589198	0.000470101728558432	0.000387891820362253	0.00060069473161856	8.27061450665634e-07
0.000952526672731784	0.00113489372260359	0.000782896369200231	0.000723017120172029	0.000697543627491524	0.000261020593830121	0.00029898271441568	0.000292448928955421	0.00067802497725581	0.000360764204780415	0.000387312877346786	0.000357621371267885	5.37589942932759e-06
0.000952526672731783	0.00113878091142172	0.000700603754858987	0.000638574146059053	0.000600612025473494	0.000179803159374741	0.000199321809610454	0.000193697791745926	0.000565048383094864	0.000298238359110082	0.000428169713009676	0.000318253246216193	5.7894301546601e-06
0.00105921759986767	0.00138375651310892	0.000962203291704575	0.000794640641799685	0.000742535770407742	0.000207427011826978	0.000230502026300554	0.000226697543627492	0.000754280043007196	0.000623769746092135	0.000565048383094864	0.000585228682491109	3.8044826730626e-06
0.00165536349350757	0.00118766024315607	0.000967248366553635	0.000851128938880159	0.00086684310644281	0.000292283516665289	0.000337523778016707	0.000322967496484989	0.000529484740716235	0.000417087089570755	0.000330493755686048	0.000448598130841123	1.32329832106527e-05
0.000965263419072037	0.00122239682408403	0.000585724919361509	0.000553634935075676	0.000551236456868745	0.000168803242080887	0.000208336779422711	0.000204532296749649	0.000584236208750311	0.000229426846414689	0.000252749979323464	0.000232569679927219	0
0.00124100570672401	0.00129600529319328	0.000715987097841369	0.000702009759325118	0.000695475973864858	0.00020064510793152	0.000233231329087751	0.000228351666528822	0.000722107352576296	0.000432305020263005	0.000400132329832108	0.000436357621371268	0
0.00109643536514763	0.00152435695972211	0.000922256223637416	0.000792490282027953	0.000766934083202381	0.00026565213795385	0.000313373583657266	0.000305020263005541	0.000713092382764038	0.000211231494500041	0.000332230584732445	0.000303614258539411	9.01496981225716e-06
0.00138954594326358	0.00149102638326028	0.000704573649822183	0.000724588536928293	0.000710280373831776	0.000231246381606153	0.000256967992721859	0.000250020676536267	0.000601604499214293	0.000577371598709784	0.000507733024563725	0.000632453891324125	0
0.00103953353734182	0.00135538830535109	0.00093548920684807	0.000763046894384252	0.000751716152510131	0.00023711851790588	0.00026929120833678	0.000269125796046647	0.000717144983872301	0.000379455793565462	0.000593995533868166	0.000485236953105617	5.2104871391947e-06
0.00113448019187826	0.00153295839880903	0.00100901496981226	0.000955504093954181	0.000977586634686957	0.000359358200314283	0.000376974609213465	0.000376478372343065	0.001	0.000437019270531801	0.000600860143908692	0.000539823008849558	3.55636423786293e-06
0.000852865767926557	0.000975684393350427	0.000520138946323712	0.000454635679430982	0.000448184600115788	0.000126788520387064	0.000144901166156646	0.000138450086841453	0.00066859647671822	0.000382764039368126	0.000200066164916052	0.000629062939376396	0
0.00113307418741212	0.00162922835166653	0.00072467124307336	0.000671408485650484	0.000689769249855265	0.000198577454304854	0.000226614837482425	0.000230750144735753	0.000323877264080721	0.000189479778347531	0.000420974278388885	0.000264080721197585	1.73682904639791e-06
0.00123827640393681	0.0013793730874204	0.00086800099247374	0.000792655694318087	0.000806798445124473	0.000272599454139443	0.000272682160284509	0.00027797535356877	0.000526259201058638	0.000420726159953684	0.000605243569597222	0.000450169547597387	1.57141675626502e-06
0.00133628318584071	0.00143859068728806	0.000856504838309486	0.000744355305599206	0.000781986601604498	0.000226035894466959	0.000245058307832272	0.000242494417335208	0.000605657100322554	0.00025647175585146	0.000300719543462078	0.000232900504507485	2.48118435199674e-07
0.00102911256306343	0.00129261434124555	0.000625671987428666	0.000615747250020676	0.000593747415432967	0.00016872053593582	0.000184517409643536	0.000182780580597139	0.00074402448101894	0.000370771648333472	0.000271193449673311	0.000391034653874784	1.40600446613179e-06
0.00135067405508229	0.00125233644859813	0.00103605987924903	0.000861549913158547	0.00081870813001406	0.000302290960218344	0.000316516417169796	0.000315358531138863	0.00101579687370772	0.000528988503845835	0.000430071954346207	0.000599206021007361	7.36084691092554e-06
0.00116102886444463	0.00116822429906542	0.000952774791166984	0.00080564055909354	0.000818625423868994	0.000327102803738318	0.000349102638326028	0.000339095194772971	0.000630799768422794	0.000463319824662973	0.000497725581010669	0.000510627739641057	1.29848647754528e-05
0.00120180299396245	0.00162567198742867	0.00114655528905798	0.000940451575552063	0.000892730129848648	0.000324373500951122	0.000286494086510628	0.000283351252998097	0.00070217517161525	0.00052865767926557	0.000696137623025392	0.000434207261599537	8.60143908692457e-06
0.00110429244892895	0.00158092796294765	0.000816475064097263	0.000750475560334132	0.000753039450831197	0.000196592506823257	0.000213629972706971	0.000224050946985361	0.00086295591762468	0.000405590935406501	0.000487883549747746	0.000505003721776528	0
0.000981556529650154	0.00120056240178645	0.00080588867752874	0.000679430981721942	0.00064345380861798	0.000213464560416839	0.000231163675461087	0.000229757670994955	0.000679265569431809	0.000682904639814738	0.00061930361425854	0.000737077164833347	8.84955752212369e-06
0.00098188735423042	0.00113299148126706	0.000776610702175172	0.00075684393350426	0.000716566040856835	0.000226118600612026	0.000266727317839716	0.000263170953601853	0.000772558101066909	0.000303366140104209	0.000442808700686461	0.000317012654040195	3.55636423786276e-06
0.000971797204532297	0.00104275907699942	0.000546108675874617	0.000540401951865023	0.000532462161938632	0.000129435117029195	0.000162021338185427	0.000173269373914482	0.000645521462244645	0.00034058390538417	0.000363410801422546	0.00036936564386734	0
0.00125655446199653	0.00165147630468944	0.00097675957323629	0.000832602762385245	0.000809610454056736	0.000301877429493011	0.000315275824993797	0.000313621702092465	0.000739971879910678	0.000370688942188405	0.000367959639401207	0.000491191795550409	1.31502770655859e-05
0.00110354809362336	0.00168530311802167	0.000634190720370523	0.000702092465470184	0.000715160036390704	0.000218096104540567	0.000267223554710115	0.000258291291042924	0.00052890579770077	0.000315275824993797	0.000350756761227359	0.000353486064014556	5.12778099412803e-06
0.00107972872384418	0.00136762881482094	0.000686461004052601	0.000651476304689439	0.000638822264494252	0.000199321809610454	0.000247953022909602	0.000246547018443469	0.000665867173931024	0.000374410718716401	0.000412207427011827	0.000443139525266727	2.48118435199762e-06
0.00114026962203292	0.00137209494665454	0.000646927466710776	0.000662972458853693	0.000645521462244645	0.000175667852121413	0.000199404515755521	0.000199818046480853	0.000718054751468034	0.000427259945413945	0.000476552807873625	0.000526424613348772	3.39095194772965e-06
0.00144322223141179	0.0013439748573319	0.000599040608717229	0.00063113059300306	0.000625920105863865	0.000172442312463816	0.000197998511289389	0.000201058638656852	0.000604085683566289	0.000475229509552559	0.000419237449342487	0.000579108427756183	0
0.00172574642295923	0.00152104871391944	0.000899594739889174	0.00083880572326524	0.000800512778099413	0.000207675130262178	0.000238524522372012	0.000234141096683484	0.000652055247704904	0.000491936150856008	0.000592672235547101	0.00067876933256141	3.06012736746325e-06
0.00142593664709288	0.00139773385162517	0.000756347696633861	0.000691175254321396	0.000675212968323546	0.00019311884873046	0.000230502026300555	0.000228517078818957	0.000551401869158879	0.000354974774625754	0.000395169961128113	0.000318997601521793	1.90224133653144e-06
0.00138276403936812	0.00155131916301381	0.00094078240013233	0.000858407079646018	0.000853940947812422	0.000298734595980481	0.000310313456289803	0.000298403771400216	0.000605739806467621	0.000458274749813911	0.000688776776114466	0.000483665536349351	2.4811843519974e-06
0.00128732114796129	0.00142742535770408	0.000735340335786948	0.0006884459515342	0.000679265569431809	0.000216276569349103	0.000251095856422132	0.000251922917872798	0.000802663137871144	0.000485567777685881	0.000580431726077246	0.00066594988007609	2.97742122239672e-06
0.00116003639070383	0.00123678769332561	0.000900008270614506	0.000800264659664213	0.000800181953519146	0.000267223554710115	0.000299644363576213	0.000301546604912745	0.000860061202547349	0.00069109254817633	0.000649822181788105	0.000615251013150276	3.96989496319602e-06
0.00157141675626499	0.00132222314117939	0.000577867835580183	0.00059945413944256	0.00060094285005376	0.000158051443222231	0.000187908361591266	0.000181622694566207	0.000425523116367547	0.000349929699776693	0.000408899181209164	0.000445289885038458	0
0.00142130510296915	0.00125638904970639	0.000714332974940038	0.000653709370606236	0.000611363824332148	0.000188404598461665	0.000203705235298983	0.000201554875527253	0.000532710280373832	0.00037879414440493	0.00036498221817881	0.000522868249110908	2.5638904970639e-06
0.00132156149201886	0.00131246381606153	0.000992308328508808	0.00089967744603424	0.000895790257216112	0.000312381109916468	0.000293275990406088	0.000300636837317013	0.00107881895624845	0.000441402696220329	0.00065941609461583	0.000500785708378132	2.06765362666464e-06
0.00095021090066992	0.00127334380944504	0.000665370937060624	0.000578860309320982	0.000568687453477793	0.00014018691588785	0.000170209246547019	0.000164088991812091	0.000628153171780663	0.000284095608303697	0.000374245306426268	0.000307170622777273	3.39095194772968e-06
0.00124605078157307	0.00122950955255976	0.000631213299148127	0.000588702340583905	0.000575469357373253	0.000132577950541726	0.000151600363907039	0.000144983872301712	0.000580514432222314	0.000463816061533371	0.000618890083533206	0.000566123562980729	2.48118435199735e-06
0.00124249441733521	0.00132007278140766	0.000814159292035399	0.000758498056405591	0.000711769084442974	0.000204036059879248	0.000227607311223223	0.00022405094698536	0.00069663385989579	0.000473492680506161	0.00050326689273013	0.00057580018195352	1.00074435530563e-05
0.00116838971135555	0.00142941030518567	0.00100620296087999	0.000883880572326524	0.000813911173600198	0.000327350922173517	0.000332147878587379	0.00032875692663965	0.000936812505169134	0.000663634108014225	0.000773881399387975	0.000627822347200398	8.43602679679112e-06
0.000978909933008023	0.00123472003969895	0.000737573401703746	0.000680919692333141	0.000626664461169465	0.000170622777272351	0.000200396989496319	0.000200479695641386	0.00055355222893061	0.000463237118517906	0.000533123811099165	0.000556364237862872	6.7819038954593e-06
0.000825572740054586	0.00119427673476139	0.000694648912414192	0.000672566371681417	0.000649160532627573	0.000165081465552891	0.000183276817467538	0.000171780663303283	0.000545695145149285	0.000448432718550988	0.000490530146389876	0.000481349764287486	0
0.000835911008187908	0.00144280870068646	0.00075899429327599	0.000724505830783227	0.00073773881399388	0.000236787693325613	0.000267554379290382	0.000270118269787446	0.000683318170540072	0.000374493424861467	0.000454056736415516	0.000444462823587792	9.67661897278954e-06
0.00126052435695972	0.00131924571995699	0.000844016210404433	0.000784054255231163	0.000794392523364486	0.000256637168141592	0.000255065751385328	0.000255313869820528	0.000501199239103466	0.000239599702257877	0.000263419072037053	0.0003741626002812	3.3909519477297e-06
0.00125936647092879	0.00142130510296915	0.000849557522123894	0.000748077082127202	0.000663799520304359	0.0001873294185758	0.000222727648664296	0.00022214870564883	0.000806963857414605	0.000585807625506576	0.000511289388801588	0.000766520552477049	3.22553965759667e-06
0.00111917955504094	0.00132751633446365	0.000740798941361344	0.000680423455462741	0.000636837317012654	0.000187329418575801	0.00021371267885204	0.000206269125796047	0.000828798279712182	0.000625341162848399	0.000506905963113059	0.000648664295757174	0
0.00109370606236043	0.00139442560582251	0.000864279215945744	0.000793896286494086	0.00074766355140187	0.000249359027375734	0.000259780001654124	0.000257960466462658	0.000630468943842528	0.000587792572988174	0.000759407824001323	0.000551236456868746	8.51873294185745e-06
0.00105508229261434	0.00138317757009346	0.000760400297742122	0.000627160698039865	0.000595153419899099	0.000181870813001406	0.000209990902324043	0.00020378794144405	0.000571582168555123	0.000427838888429411	0.000540071127284757	0.000496815813414936	4.54883797866157e-06
0.000948391365478455	0.00112314945000414	0.00060284509139029	0.000544123728393019	0.000503101480439997	0.000137953849971053	0.000154908609709702	0.000151517657761971	0.000382764039368125	0.000276734761392771	0.000317426184765528	0.00030526838144074	0
0.00147795881233976	0.00124481018939707	0.000624762219832933	0.000556529650153007	0.000583078322719377	0.000142585394094782	0.000172028781738483	0.000172442312463816	0.000447357538665124	0.00032536597469192	0.000379869324290796	0.00036911752543214	0
0.00111214953271028	0.0015634769663386	0.000911421718633695	0.000720866760400298	0.000717475808452567	0.000206186419650979	0.000216441981639236	0.000218178810685634	0.000589860226614837	0.000402365395748905	0.000337358365726573	0.000438177156562733	7.85708378132538e-06
0.00102075924241171	0.00133595236126044	0.00073120502853362	0.000744603424034406	0.000758332644115459	0.000249855264246134	0.000293441402696219	0.00029368952113142	0.000592424117111902	0.000416260028120089	0.00038772640807212	0.00041940286163262	4.13530725332875e-06
0.00107923248697378	0.00124282524191547	0.00070176164088992	0.000693077495657927	0.000680009924737407	0.000218261516830701	0.000254652220659995	0.000250682325696799	0.000474815978827227	0.00025382515920933	0.00029418575800182	0.000249193615085601	3.30824580266398e-07
0.00137358365726573	0.00145571085931685	0.000667107766107022	0.00060383756513109	0.000578860309320983	0.00014167562649905	0.000154495078984369	0.00015325448680837	0.000472582912910429	0.000498387230171202	0.000458026631378711	0.000690761723596063	0
0.00125134397485733	0.00137060623604334	0.000620130675709205	0.000680588867752875	0.000686295591762468	0.000171615251013151	0.000208005954842446	0.000215118683318171	0.000602679679100158	0.000431395252667273	0.000416260028120091	0.000423455462740882	1.07517988586547e-06
0.0010294433876437	0.00125630634356133	0.000585559507071375	0.000591348937226036	0.00059655942436523	0.00021272020511124	0.000258043172607725	0.000253411628483997	0.000517575055826647	0.000148043999669175	0.000250351501116533	0.000243569597221074	0
0.00126507319493838	0.00158597303779671	0.000686874534777934	0.000685964767182202	0.00066859647671822	0.000155074021999834	0.000175667852121412	0.000173931023075014	0.000676370854354478	0.000483003887188819	0.00042883136217021	0.000513687867008519	0
0.00118997601521793	0.00142014721693822	0.00094152675543793	0.000773798693242908	0.000720370523529898	0.00017211148788355	0.000173931023075015	0.000176743032007279	0.000602183442229758	0.000709866843106443	0.000754858986022661	0.000552228930609544	1.3232983210652e-06
0.00152625920105864	0.00115821685551236	0.000700355636423787	0.000660408568356629	0.000621371267885202	0.000155322140435034	0.000187991067736333	0.000191133901248864	0.000576213712678852	0.00032900504507485	0.00023786287321148	0.000352824414854023	7.44355305599243e-07
0.00122727648664296	0.00158407079646018	0.00081721941940286	0.000780911421718634	0.000744851542469606	0.000220329170457365	0.000251592093292531	0.000239930526838143	0.000720701348110166	0.000459928872715243	0.000472417500620297	0.000544454552973285	0
0.00160706310478869	0.00149292862459681	0.00099710528492267	0.00085567777685882	0.000843685385824167	0.000292200810520221	0.00032586221156232	0.00032850880820445	0.000900835332065173	0.000427756182284344	0.000470763377718964	0.000576875361839385	5.21048713919442e-06
0.00111926226118601	0.0010638491439914	0.000983624183276817	0.000848482342238028	0.000801836076420478	0.000278388884294103	0.000284343726738897	0.000274005458605574	0.0010346538747829	0.000581010669092714	0.000665288230915557	0.00058713092382764	7.19543462079242e-06
0.0009990075262592	0.00145480109172112	0.000864940865106278	0.000719460755934165	0.000683318170540071	0.000214787858737904	0.00024340418493094	0.000240344057563478	0.000765693491026383	0.00057431147134232	0.00053783806136796	0.000616574311471342	1.40600446613182e-06
0.0012529153916136	0.00127094533123811	0.00097320320899843	0.000939541807956331	0.000882391861715324	0.000281200893226367	0.000291373749069556	0.000285997849640227	0.000729385493342155	0.00081945248531966	0.000637085435447854	0.00078943015466049	2.39847820693093e-06
0.00138193697791746	0.0014694400793979	0.00073509221735175	0.000639483913654783	0.000618807377388141	0.00014597634604251	0.000183855760483004	0.000179885865519808	0.000583326441154578	0.000389297824828385	0.00041601190968489	0.000419072037052352	1.65412290133171e-07
0.00113588619634439	0.00103457116863783	0.000533371929534364	0.000512778099412786	0.000515755520635183	0.000112314945000415	0.000142668100239848	0.000139194442147051	0.000468116781076834	0.000223720122405095	0.00032147878587379	0.000316433711024729	0
0.00140889918120916	0.0013412455545447	0.000536101232321561	0.000510875858076255	0.000505251840211727	0.000114878835497477	0.000155983789595568	0.000155239434289968	0.000534033578694897	0.000324290794806054	0.000412124720866761	0.000331982466297246	2.48118435199701e-07
0.000978909933008023	0.00118774294930113	0.000512364568687453	0.00056513108923993	0.000586717393102308	0.000161028864444628	0.000177156562732612	0.000182118931436606	0.000511041270366389	0.00033744107187164	0.000315275824993797	0.000292118104375155	1.40600446613179e-06
0.00135695972210735	0.00157530394508312	0.000881233975684394	0.000819783309899925	0.000804565379207675	0.000277809941278637	0.000292283516665288	0.000290629393763956	0.00078653543958316	0.000410553304110495	0.000316351004879663	0.000383673806963857	0
0.00134711769084443	0.00171334050119924	0.00113249524439666	0.000951368786700852	0.000890910594657183	0.000348440989165496	0.000360350674055082	0.000357290546687619	0.000949797369944588	0.000553965759655942	0.000474650566537095	0.000542056074766355	4.13530725332917e-06
0.00130303531552394	0.00113845008684145	0.000672152840956084	0.000654205607476635	0.000661897278967827	0.000142254569514515	0.000173765610784882	0.000167149119179555	0.000725084773798693	0.000404929286245968	0.000414275080638492	0.000392936895211314	2.06765362666436e-06
0.00104921015631461	0.00147994375982135	0.000809362335621535	0.000764618311140517	0.000732445620709618	0.000234554627408817	0.000242329005045075	0.000239434289967744	0.000407245058307832	0.000430899015796874	0.000459763460425109	0.000470349846993632	0
0.00122041187660243	0.00124464477710694	0.000758249937970391	0.000757257464229592	0.000743032007278141	0.000256140931271193	0.000312463816061535	0.000316599123314861	0.000816226945662063	0.000635762137126788	0.000649077826482507	0.000661152923662229	0
0.00102224795302291	0.00131866677694153	0.000718799106773633	0.000645025225374246	0.000641799685716648	0.000217765279960301	0.000203870647589116	0.000206103713505914	0.000550740219998345	0.000446034240344058	0.000561822843437267	0.000468530311802168	0
0.00157621371267885	0.0016193863204036	0.00090042180133984	0.000800678190389546	0.000764949135720785	0.000227607311223223	0.000213216441981639	0.000211314200645108	0.00087164006285667	0.000446116946489124	0.00060598792490282	0.000449259780001654	5.45860557439429e-06
0.00167248366553635	0.00187221900587214	0.00096038375651311	0.00098329335869655	0.000934331320817137	0.000288479033992225	0.000324208088660988	0.00031593747415433	0.000664709287900091	0.000526590025638906	0.000449094367711521	0.000588040691423373	1.13307418741211e-05
0.00117360019849475	0.00127053180051278	0.000947729716317922	0.00086659498800761	0.000855512364568687	0.000305516499875941	0.000341245554544702	0.000341410966834836	0.000967000248118435	0.000498552642461335	0.000439996691754198	0.000640393681250516	2.89471507733025e-06
0.0011573897940617	0.00135307253328922	0.000763460425109585	0.000754445455297328	0.000706889421884046	0.000210404433049375	0.000264246133487719	0.000265982962534117	0.00067951368786701	0.000332809527747912	0.000422132164419817	0.000389463237118518	0
0.00107675130262178	0.00118865271689686	0.000739806467620544	0.000650401124803574	0.000633363658919857	0.000222975767099495	0.000246298900008271	0.000245471838557604	0.000470597965428832	0.00030675709205194	0.000390290298569184	0.000326854685303118	6.12025473492695e-06
0.00136895211314201	0.00148391365478455	0.00083152758249938	0.000754362749152263	0.000708295426350178	0.000200893226366719	0.000221569762633364	0.000216441981639235	0.000687122653213134	0.000497146637995204	0.000472996443635762	0.000513853279298652	4.4661318335954e-06
0.00103151104127037	0.00136498221817881	0.000572822760731122	0.000553221404350343	0.000525928376478372	0.000149532710280374	0.00018129186998594	0.000178149036473409	0.000320155487552726	0.000283020428417832	0.000378215201389463	0.000326937391448185	2.56389049706379e-06
0.00107154081548259	0.00151426681002398	0.000978909933008022	0.000891324125382516	0.000862790505334546	0.000268546853031182	0.00031932842610206	0.0003127946406418	0.00086006120254735	0.000523778016706641	0.00050905632288479	0.000638077909188652	1.24059217599864e-06
0.00109163840873377	0.00138441816226946	0.000485898602266148	0.000447771069390455	0.000424282524191547	0.000102059383012158	0.000113886361756679	0.000114630717062278	0.000326606566867919	0.000158051443222232	0.0002491936150856	0.000265321313373584	0
0.00128029112563063	0.00138665122818625	0.000754776279877595	0.000680754280043009	0.000682656521379539	0.000204201472169382	0.000223472003969894	0.000221073525762964	0.000793234637333553	0.000379373087420395	0.000407245058307832	0.000389132412538252	8.27061450666134e-08
0.00125696799272186	0.00147448515424696	0.000610371350591348	0.000581176081382847	0.000556943180878339	0.000141592920353982	0.000178727979488875	0.000174592672235546	0.000495906045819205	0.00029054668761889	0.000313042759077	0.000348358283020428	0
0.00117235960631875	0.00142155322140435	0.000809858572491937	0.000691506078901662	0.000659333388470763	0.000204615002894714	0.00022165246877843	0.000218426929120834	0.000762467951368787	0.000632784715904391	0.00074592672235547	0.000621536680175337	2.06765362666456e-06
0.00115333719295344	0.00148267306260855	0.000685385824166735	0.000718054751468032	0.000691340666611529	0.000191299313538996	0.000203291704573649	0.000200231577206186	0.000758249937970391	0.000376891903068398	0.000362666446116946	0.000380282855016128	3.30824580266453e-07
0.00139442560582251	0.0013170126540402	0.00106839798197006	0.000933090728641138	0.000914729964436357	0.000320486312132992	0.000314779588123397	0.000320899842858324	0.00114597634604251	0.000559589777520469	0.000635183194111322	0.000598378959556696	2.13381854271774e-05
0.00123141179389629	0.00137780167066413	0.000823174261847654	0.000731122322388553	0.000704987180547515	0.000195103796212058	0.000221569762633363	0.000216524687784302	0.000659002563890497	0.000350839467372425	0.000392192539905715	0.00047787610619469	1.65412290133171e-07
0.0015275824993797	0.00160855181539988	0.000745844016210404	0.000693160201802994	0.000675461086758747	0.000194524853196593	0.00021561492018857	0.000213878091142172	0.000436357621371267	0.00018153998842114	0.000269952857497312	0.00025407327764453	9.9247374079886e-07
0.00188421139690679	0.0012801257133405	0.000939128277230998	0.000861549913158548	0.000872053593582003	0.000282110660822098	0.00031858407079646	0.00031039616243487	0.000685633942601935	0.000390124886279051	0.000450500372177653	0.000428996774460343	0
0.00140071127284757	0.00158274749813911	0.000741708708957075	0.000797121826151683	0.000785873790422629	0.000242246298900009	0.000289306095442892	0.000278306178149037	0.000825986270779919	0.00045562815317178	0.000466793482755769	0.000464312298403772	2.48118435199757e-07
0.00101414275080638	0.00141923744934249	0.000600860143908693	0.000531635100487967	0.000476800926308825	0.000117938962864941	0.000155322140435034	0.000150442477876106	0.000583078322719378	0.000361673972376148	0.000401207509717972	0.000362418327681747	1.40600446613193e-06
0.00108634521544951	0.00176172359606319	0.000889587296336118	0.000892151186833182	0.000870895707551071	0.000288230915557026	0.000319824662972459	0.000329997518815647	0.000910346538747828	0.000531883218923166	0.000586717393102308	0.000565958150690596	1.57141675626499e-06
0.00131469688197833	0.00163766437846332	0.000648168058886775	0.000655694318087834	0.000645438756099578	0.00015110412703664	0.000189727896782731	0.00019146472582913	0.000657513853279299	0.000237862873211481	0.000316929947895129	0.00027772723513357	1.3232983210652e-06
0.00123000578943015	0.00131296005293193	0.000475146803407493	0.000513439748573319	0.000505086427921595	8.41948556777771e-05	0.000107187164006285	9.97436109502937e-05	0.000465056653709371	0.000315772061864197	0.000319245719956993	0.000595897775204698	6.61649160532601e-07
0.00128732114796129	0.00148316929947895	0.000939293689521131	0.000888512116450252	0.00083342982383591	0.000309734513274336	0.000349019932180961	0.00035075676122736	0.00100314283351253	0.00049673310726987	0.000566785212141262	0.000569183690348193	2.8120089322638e-06
0.00124538913241254	0.00160086014390869	0.00111529236622281	0.000968654371019767	0.0009064593499297	0.000335456124390042	0.000342651559010834	0.000345959804813498	0.00109246547018444	0.000780828715573567	0.00074452071788934	0.000899760152179306	1.39773385162516e-05
0.0010004962368704	0.00144752295095526	0.00104383425688529	0.000892564717558515	0.000840542552311637	0.000259035646348524	0.00027772723513357	0.000274088164750641	0.000707881895624845	0.000507484906128525	0.000553138698205276	0.000536018526176495	4.87966255892822e-06
0.00147159043916963	0.00136316268298735	0.000726325365974692	0.000732776445289886	0.000681085104623274	0.000209825490033909	0.000233644859813085	0.000235795219584815	0.000776362583739972	0.00051534198990985	0.00065412290133157	0.000661152923662228	3.39095194772965e-06
0.00120246464312298	0.00127334380944504	0.000627326110329997	0.000595980481349765	0.000581258787527913	0.000141510214208916	0.000154660491274502	0.000150773302456372	0.000415350260524357	0.000270862625093045	0.000496567694979736	0.000360681498635349	2.23306591679751e-06
0.00120155487552725	0.00130659167976181	0.000902406748821437	0.000865437101976676	0.000861384500868414	0.000292200810520221	0.000313621702092465	0.000319824662972459	0.000598957902572161	0.000299975188156481	0.000441650814655529	0.000441402696220329	5.95484244479355e-06
0.00120345711686378	0.00141816226945662	0.000976428748656025	0.000859399553386817	0.00086535439583161	0.000276238524522372	0.000297080473079149	0.000292366222810355	0.000523033661401041	0.000358861963443883	0.000525101315027706	0.000335125299809776	6.61649160532574e-07
0.000999090232404268	0.00116524687784302	0.000629393763956663	0.000633115540484658	0.00060962699528575	0.000187246712430733	0.000212885617401373	0.000208998428583244	0.000644280870068646	0.000327929865188983	0.000359854437184683	0.000422214870564883	3.72177652799618e-06
0.00107972872384418	0.00154040195186502	0.00085518153998842	0.000742618476552807	0.000729385493342155	0.000247787610619469	0.000255975518981061	0.000263253659746919	0.000810933752377802	0.000449094367711522	0.000473492680506162	0.000528905797700768	1.90224133653144e-06
0.00119758498056406	0.00125787776031759	0.00072227276486643	0.00065991233148623	0.000672897196261681	0.000229757670994955	0.00025308080390373	0.000245719956992805	0.000705483417417913	0.000474402448101894	0.000418327681746753	0.0004686957240923	1.9022413365313e-06
0.00129476470101729	0.00119874286659499	0.000604747332726822	0.000584318914895377	0.000559258952940204	0.000175998676701679	0.000196427094533124	0.000194524853196593	0.00038144074104706	0.000260937887685055	0.000257960466462658	0.000281200893226367	1.73682904639808e-06
0.00166247622198329	0.00126937391448185	0.000813663055164998	0.000818294599288727	0.00079067074683649	0.000235960631874948	0.000295095525597552	0.000274088164750642	0.000486394839136547	0.000308328508808205	0.000465387478289637	0.000364568687453478	0
0.00145496650401125	0.00140492928624597	0.00099346621453974	0.000878339260607063	0.000846910925481763	0.000278554296584236	0.000327764452898851	0.000327350922173518	0.00060648416177322	0.000315523943428995	0.000558514597634604	0.000417252501860889	1.39773385162521e-05
0.00103887188818129	0.00124075758828881	0.000636341080142255	0.00061781490364734	0.000575717475808453	0.000136878670085187	0.000161111570589694	0.000160119096848896	0.000561822843437267	0.000317674303200728	0.000313538995947398	0.000377388139938798	1.65412290133116e-07
0.00103812753287569	0.00162277727235134	0.00072392688776776	0.00066495740633529	0.000652303366140103	0.000198163923579522	0.000205028533620048	0.000214539740302705	0.000657348440989166	0.000611032999751882	0.000423951699611281	0.000596145893639898	0
0.0015293193284261	0.00154437184682822	0.00066594988007609	0.000626499048879331	0.000603093209825491	0.000171201720287816	0.000187246712430733	0.000182863286742206	0.00053345463567943	0.000382681333223059	0.000517657761971714	0.000566123562980729	2.48118435199746e-06
0.00101050368042346	0.00118220163758167	0.000549830452402614	0.000520717889339177	0.000491357207840543	0.000127532875692665	0.000144487635431313	0.000135389959473989	0.00046555289057977	0.000425109585642212	0.000326854685303118	0.000451658258208584	0
0.00141245554544703	0.00120775783640724	0.00102828550161277	0.00088545198908279	0.000877015962285998	0.00029782482838475	0.000288561740137293	0.000283020428417831	0.00077495657927384	0.000491522620130676	0.00051972541559838	0.000541559837895955	1.09999172938547e-05
0.0011568935571913	0.00144413199900753	0.00070606236043338	0.000773633280952775	0.000767099495492516	0.000251840211727731	0.000298486477545282	0.000282606897692499	0.000611529236622282	0.000215697626333637	0.000329832106525514	0.000360929617070548	2.64659664213041e-06
0.00115829956165743	0.0012766520552477	0.000688115126953933	0.000675874617484078	0.000663551401869158	0.000237532048631214	0.000267058142419982	0.00025986270779919	0.000642626747167313	0.000371350591348937	0.000456124390042179	0.000402613514184103	4.96236870399486e-07
0.000957819866016045	0.00135249359027376	0.000604333802001489	0.000634935075676122	0.000610536762881482	0.000185179058804069	0.000216359275494169	0.000207757836407245	0.000683235464395005	0.00033405011992391	0.000398312794640642	0.000362004796956414	0
0.00110801422545695	0.0012175171615251	0.00099371433297494	0.000860226614837482	0.000840790670746836	0.000322553965759656	0.000346125217103631	0.000329253163510049	0.000941940286163262	0.000494913572078406	0.000575965594243652	0.000588288809858573	1.29848647754528e-05
0.00108667604002977	0.00124290794806054	0.00076891903068398	0.000713423207344305	0.000688528657679266	0.000266561905549582	0.000266975436274915	0.000255644694400794	0.000758498056405591	0.000499214291621868	0.000498387230171202	0.000578529484740717	0
0.00106897692498553	0.00149607145810934	0.00107815730708792	0.00094897030849392	0.000908030766685964	0.000300636837317013	0.000334959887519644	0.000321396079728724	0.00107526259201059	0.000610867587461748	0.00044429741129766	0.000611115705896948	5.12778099412772e-06
0.00113067570920519	0.00113902902985692	0.00062170209246547	0.000643122984037714	0.000632867422049458	0.000198660160449921	0.000245554544702671	0.000237945579356546	0.00068480688115127	0.000226284012902159	0.000186419650980068	0.000232652386072286	3.30824580266342e-07
0.0010267140848565	0.00129153916135969	0.000633859895790257	0.000612604416508147	0.000595980481349763	0.000174261847655281	0.000247539492184271	0.000229592258704822	0.000646348523695309	0.000291125630634357	0.000317591597055662	0.000311305930030601	4.135307253329e-07
0.00101058638656852	0.00128781738483169	0.000905301463898768	0.00077735505748077	0.000763708543544784	0.000242329005045075	0.000262674716731454	0.000259035646348524	0.00088735423041932	0.000589115871309238	0.000506905963113059	0.000715904391696304	7.85708378132516e-06
0.00108915722438177	0.00132859151434952	0.00081721941940286	0.000719212637498966	0.000705731535853113	0.000222148705648829	0.000263832602762386	0.000264659664213051	0.000607724753949219	0.000339095194772972	0.000399222562236374	0.000367380696385741	8.93226366719074e-06
0.00123910346538748	0.00139392936895211	0.00071697957158217	0.000725498304524026	0.00071623521627657	0.000186171532544869	0.000223802828550161	0.000220411876602432	0.000476056571003225	0.000303283433959143	0.000321809610454056	0.000323132908775122	2.15035977173128e-06
0.00114771317508891	0.00129211810437516	0.000978165577702424	0.000826399801505252	0.000823918617153255	0.000292448928955421	0.000311884873046067	0.000305433793730875	0.000719212637498967	0.000484161773219751	0.000394342899677445	0.000577288892564718	3.15937474154329e-05
0.00127127615581838	0.00132776445289885	0.00072682160284509	0.00067587461748408	0.000631047886857994	0.000172525018608882	0.000198246629724588	0.000201720287817385	0.000455049210156314	0.000361922090811347	0.000599867670167894	0.00050492101563146	3.30824580266315e-07
0.000900587213629973	0.0015315523943429	0.000782152013894632	0.000713340501199238	0.000689273012984865	0.000180630220825407	0.000217765279960301	0.00022578777603176	0.000794144404929286	0.000547183855760483	0.000527417087089571	0.000716731453146968	2.48118435199735e-06
0.00110470597965429	0.00130783227193781	0.000672649077826482	0.000556695062443139	0.000499462410057067	0.000155570258870235	0.000171532544868084	0.000175998676701679	0.000625506575138533	0.000286659498800761	0.000267554379290381	0.000274170870895707	4.13530725332928e-07
0.00126838144074105	0.00140087668513771	0.00080588867752874	0.000729302787197088	0.000717806633032833	0.000187742949301133	0.000235381688859482	0.000220908113472831	0.000552807873625011	0.000294433876437019	0.000338598957902573	0.000259945413944256	6.36837317012645e-06
0.00125349433462906	0.00159697295509056	0.000758911587130924	0.000696468447605657	0.000689934662145397	0.000173434786204616	0.000202216524687785	0.000204615002894715	0.000664957406335291	0.000426598296253412	0.000423951699611281	0.000506244313952527	7.85708378132538e-06
0.00110594657183029	0.00119295343644033	0.0005929203539823	0.000582499379703913	0.000579521958481515	0.000157803324787031	0.000184186585063271	0.000178066330328343	0.000307418741212473	0.00024026135141841	0.000432139607972873	0.000249028202795467	4.30071954346223e-06
0.00141816226945662	0.00166669423538169	0.000620378794144405	0.000652551484575303	0.000643040277892647	0.000190803076668596	0.000224878008436027	0.000225622363741627	0.000771565627326111	0.0005617401372922	0.000424778761061947	0.000628070465635597	0
0.00102729302787197	0.00130601273674634	0.000805309734513274	0.000721941940286164	0.00072831031345629	0.000248945496650401	0.000289223389297825	0.000278885121164503	0.000562649904887933	0.000352659002563891	0.000434289967744604	0.000413117194607559	4.0526011082625e-06
0.00120817136713258	0.00127433628318584	0.000557108593168471	0.000541394425605822	0.00050326689273013	0.000116367546108677	0.000134480191878256	0.000130014060044661	0.00034976428748656	0.000454801091721115	0.000399884211396907	0.000373997187991067	1.40600446613154e-06
0.00141237283930196	0.0014031097510545	0.000552890579770076	0.000559920602100736	0.000489537672649079	0.000129517823174261	0.000139938797452651	0.000148788354974774	0.0004375155074022	0.000338681664047638	0.00032850880820445	0.000320651724423124	0
0.00119378049789099	0.00136622281035481	0.000859234141096683	0.000778761061946902	0.00076941526755438	0.000237201224050947	0.00023232156149202	0.000232238855346952	0.000779174592672235	0.000234141096683483	0.000318253246216194	0.000376726490778266	7.36084691092534e-06
0.00124654701844347	0.00140567364155157	0.000569100984203126	0.000589446695889504	0.00056008601439087	0.000131750889091059	0.000156728144901166	0.000156314614175833	0.000489703084939211	0.00050326689273013	0.00051898106029278	0.000427259945413944	0
0.00115184848234224	0.00135654619138202	0.000628483996360929	0.000637995203043587	0.000620047969564138	0.00019965263419072	0.000222314117938964	0.000212389380530974	0.000584732445620709	0.000421470515259283	0.000385245223720124	0.000473823505086428	1.81953519146458e-06
0.00122272764866429	0.00153386816640476	0.000742204945827475	0.000734347862046149	0.000702754114630717	0.000226697543627491	0.000249524439665868	0.000252667273178398	0.000581589612108179	0.000451740964353651	0.000442974112976594	0.000513687867008518	0
0.00139715490860971	0.00171482921181044	0.000929038127532875	0.000774791166983707	0.000787858737904226	0.000279794888760235	0.000309238276403936	0.000313042759077001	0.000636920023157721	0.000459846166570177	0.00075585145976346	0.000545529732859151	1.24059217599871e-05
0.00137507236787693	0.0013098172194194	0.000680506161607807	0.000614754776279878	0.000613431477958813	0.000197088743693656	0.000221073525762963	0.000216772806219502	0.000679182863286742	0.000373087420395335	0.000409230005789431	0.00034926805061616	0
0.00110396162434869	0.00131246381606153	0.000820858489785791	0.000704408237532048	0.00066619799851129	0.000188321892316599	0.000193201554875527	0.000198412042014722	0.00053419899098503	0.000500454883797866	0.000438094450417666	0.000522537424530642	8.27061450665578e-08
0.00129608799933835	0.00120767513026218	0.000908196178976098	0.000761310065337854	0.000731535853113886	0.000215532214043504	0.000234802745844017	0.000238028285501613	0.000519229178727979	0.000331734347862046	0.000548755272516748	0.000380861798031594	5.62401786452732e-06
0.00173418244975602	0.00137250847737987	0.000909684889587298	0.000888760234885453	0.000914812670581424	0.000293358696551154	0.000324952443966586	0.000314945000413531	0.000642130510296915	0.000369365643867339	0.000739558349185344	0.000483334711769084	1.0751798858655e-06
0.000888842941030519	0.0011601190968489	0.000896038375651311	0.00077760317591597	0.00074377636258374	0.000236456868745348	0.000245223720122405	0.000239682408402945	0.000442147051525928	0.000332974940038044	0.000353237945579356	0.000451906376643785	6.69919775039293e-06
0.00121164502522537	0.00127111074352824	0.000883136217020925	0.000808121743445539	0.00076817467537838	0.000252005624017865	0.00028450913902903	0.000279381358034902	0.000677942271110744	0.000488958729633612	0.000506078901662393	0.000564304027789264	5.78943015465988e-07
0.00145207178893392	0.0011870813001406	0.000717475808452568	0.00071284426432884	0.000745595897775204	0.000242411711190141	0.000289306095442891	0.000292035398230087	0.000468943842527499	0.000223389297824829	0.000402944338764369	0.000326606566867918	0
0.00104515755520635	0.00145802663137871	0.000576461831114052	0.00059680754280043	0.000573070879166321	0.000148292118104375	0.000183607642047804	0.000178231742618477	0.000521958481515177	0.000378380613679597	0.00042833512529981	0.000378628732114797	0
0.0013734182449756	0.00136341080142255	0.000838971135555372	0.000781903895459432	0.00076263336365892	0.000259945413944257	0.000270118269787444	0.000259366470928791	0.000703746588371515	0.000423041932015548	0.000410801422545696	0.000407741295178232	9.09767595732413e-07
0.00104201472169382	0.00118443470349847	0.000546522206599951	0.000548507154081548	0.000552477049044745	0.000143164337110248	0.000165660408568357	0.000159870978413696	0.000535770407741295	0.000380779091886528	0.000399305268381441	0.00042469605491688	2.89471507732991e-06
0.000989744438011745	0.00127127615581838	0.000890414357786784	0.000863782979075345	0.000841948556777769	0.000241501943594409	0.000264907782648251	0.00025597551898106	0.000810685633942601	0.000642544041022248	0.000494500041353072	0.000642544041022248	0
0.000967579191133901	0.00143247043255314	0.000699859399553387	0.000681498635348606	0.00061806302208254	0.000171697957158216	0.00019096848895873	0.000181705400711273	0.000804978909933008	0.000413034488462493	0.000459928872715243	0.000530477214457035	0
0.00141402696220329	0.00164907782648251	0.000599288727152427	0.000611942767347614	0.000564386733934331	0.000141923744934248	0.000170126540401951	0.000164254404102225	0.000590852700355636	0.000328922338929782	0.000486229426846414	0.000504507484906129	0
0.00126507319493839	0.00142378628732115	0.000653295839880904	0.000638160615333719	0.000620626912579605	0.00018517905880407	0.000220494582747498	0.000225126126871227	0.000552973285915144	0.000369448350012406	0.000387312877346787	0.000425109585642214	2.7293027871971e-06
0.00118567529567447	0.00125680258043173	0.000700190224133653	0.000683483582830203	0.000658506327020098	0.000190141427508064	0.000195848151517658	0.000190224133653131	0.000510462327350922	0.000302208254073278	0.000443139525266727	0.000360846910925482	3.63907038292915e-06
0.00127111074352824	0.00171780663303283	0.0008421139690679	0.000828715573567116	0.000858986022661484	0.000300719543462078	0.000349185344471094	0.00034926805061616	0.000747250020676536	0.000577867835580185	0.000644777106939046	0.000551319163013812	1.05036804234556e-05
0.00160375485898602	0.00167198742866595	0.00099296997766934	0.000875858076255066	0.000789512860805558	0.000217847986105368	0.000234885451989083	0.000232735092217352	0.000980233231329087	0.0008131668182946	0.000624762219832934	0.000784633198246629	1.44735753866511e-05
0.00103333057646183	0.00122537424530643	0.000772723513357043	0.000626002812008932	0.000596476718220165	0.000168803242080887	0.000184517409643537	0.000176908444297412	0.000417252501860887	0.000284178314448764	0.000421966752129684	0.000302290960218344	1.98494748159789e-06
0.00116243486891076	0.00121611115705897	0.00110718716400629	0.000867422049458274	0.000836159126623109	0.000310148043999669	0.000304441319990075	0.000296501530063683	0.00063427342651559	0.000571251343974857	0.000658010090149697	0.000741129765941609	9.92473740798944e-06
0.00097874452071789	0.0014654701844347	0.000824828384748988	0.000705731535853115	0.000652386072285171	0.00019386320403606	0.000208667604002978	0.000211148788354975	0.000950045488379786	0.000510296915060787	0.00051195103796212	0.000540401951865024	0
0.00113199900752626	0.00128078736250103	0.000805640559093541	0.000712265321313373	0.000720370523529899	0.000209577371598711	0.000228103548093623	0.000222562236374163	0.000695475973864858	0.000433545612439005	0.000535356877015963	0.000520304358613845	0
0.00121495327102804	0.00161872467124307	0.000931932842610205	0.000891820362252916	0.00088809858572492	0.000278637002729304	0.000335786948970309	0.000327185509883383	0.000854437184682822	0.000450500372177652	0.000351914647258291	0.000527747911669837	5.95484244479355e-06
0.00102415019435944	0.0013758994293276	0.000607145810933752	0.000638574146059052	0.000647919940451576	0.00019121660739393	0.000229096021834422	0.00022769001736829	0.000572905466876189	0.000370109999172939	0.000479364816805889	0.000429823835911008	0
0.00115399884211397	0.00141129765941609	0.000641634273426516	0.000597303779670829	0.000572078405425523	0.000150028947150773	0.000173021255479282	0.00017235960631875	0.000529815565296501	0.000347365809279629	0.000428831362170209	0.000342238028285502	4.71425026879518e-06
0.00107311223223885	0.0015988751964271	0.00105930030601274	0.000934414026962203	0.000882805392440658	0.000295674468613018	0.000340170374658837	0.000329501281945248	0.000823670498718054	0.000736001984947481	0.000674799437598215	0.000853858241667355	2.39847820693095e-06
0.0013429823835911	0.00154395831610289	0.000824166735588455	0.00079116698370689	0.00074162600281201	0.000199818046480854	0.000218261516830701	0.000210239020759243	0.000872467124307336	0.000638243321478787	0.000470928790009098	0.000581010669092714	1.38946323711852e-05
0.00102605243569597	0.00106095442891407	0.000510131502770656	0.00049698122570507	0.000489124141923745	0.000154412372839302	0.000165494996278224	0.000162021338185429	0.000456289802332314	0.000217682573815234	0.000224464477710694	0.000300554131171946	3.30824580266342e-07
0.00126896038375651	0.00159250682325697	0.000873459598048135	0.000794227111074353	0.000846414688611363	0.000281779836241833	0.000310148043999669	0.000307253328922339	0.000652799603010504	0.000397072202464644	0.00041187660243156	0.000388057232652385	2.15035977173095e-06
0.000974443801174426	0.00139732032089984	0.000807873625010338	0.000741708708957076	0.000701513522454719	0.00025233644859813	0.000268712265321312	0.000262261186006119	0.000739723761475477	0.000309817219419403	0.000389049706393185	0.00047233479447523	0
0.00122305847324456	0.00136539574890414	0.00105309734513274	0.00100438342568853	0.00100355636423786	0.000373831775700935	0.000369282937722273	0.000370937060623604	0.00072417500620296	0.000506078901662394	0.000348606401455628	0.00053974030270449	4.63154412372857e-06
0.00124563725084774	0.001187577537011	0.00064130344884625	0.000598544371846827	0.000591845174096436	0.000162104044330494	0.000174840790670746	0.000170291952692085	0.000592506823256968	0.0003449673310727	0.000344636506492432	0.000342651559010835	1.48871061119824e-06
0.00088545198908279	0.00161037135059135	0.000664626581755024	0.000654784550492102	0.000678107683400878	0.000248614672070135	0.000255810106690927	0.000255810106690927	0.000576296418823918	0.000218675047556033	0.000385245223720122	0.000317178066330328	1.2405921759987e-06
0.00122785542965842	0.00170366388222645	0.0007495657927384	0.000764783723430651	0.000774873873128774	0.000241088412869077	0.000279877594905302	0.000280870068646101	0.000733107269870152	0.000438921511868333	0.00025986270779919	0.000612356298072946	3.63907038292943e-06
0.00137507236787693	0.00136233562153668	0.00065966421305103	0.0008436026796791	0.000819783309899926	0.000229261434124557	0.000267140848565048	0.000265321313373584	0.000400876685137706	0.000422793813580349	0.000394177487387312	0.00047473327268216	0
0.00131783971549086	0.00152543213960797	0.000916466793482756	0.000866346869572409	0.000833760648416178	0.000269787445207179	0.000293358696551153	0.000290960218344223	0.000830369696468446	0.000574476883632453	0.000478041518484824	0.000644528988503846	0
0.00142635017781821	0.0015303118021669	0.000990654205607476	0.00088297080473079	0.000896700024811844	0.000297245885369283	0.00029079480605409	0.000307005210487138	0.000713505913489373	0.000407162352162766	0.00058762716069804	0.000503763129600529	5.87213629972733e-06
0.00123769746092134	0.00126829873459598	0.000914399139856092	0.000788768505499958	0.00079646017699115	0.000267967910015715	0.000255065751385328	0.000249028202795467	0.000495244396658671	0.000460590521875775	0.000531717806633033	0.000409974361095029	6.86461004052641e-06
0.00118592341410967	0.00118344222975767	0.000563146141758332	0.000525928376478372	0.000489951203374411	0.00011264576958068	0.000118848730460673	0.000130179472334794	0.000368455876271608	0.000278967827309569	0.000390207592424118	0.000341659085270035	0
0.00117740468116781	0.0013783806136796	0.000719212637498965	0.000664874700190224	0.000645025225374246	0.000185096352659002	0.000187742949301134	0.000189727896782731	0.000584070796460176	0.000450004135307253	0.000304524026135142	0.000481597882722685	3.30824580266342e-07
0.00182441485402365	0.00152493590273757	0.0008114299892482	0.000732032089984286	0.000702588702340584	0.000204780415184848	0.000205193945910181	0.000195103796212058	0.0007812422462989	0.000401124803572905	0.000481515176577619	0.000485485071540815	4.54883797866168e-06
0.00105483417417914	0.00142254569514515	0.000659995037631296	0.000595236126044165	0.000595980481349764	0.000147630468943843	0.000180133983955008	0.000183028699032338	0.000665867173931023	0.000370523529898272	0.000300057894301546	0.00037829790753453	1.40600446613184e-06
0.00110619469026549	0.00149284591845174	0.00085642213216442	0.000801009014969812	0.000826730626085518	0.000293524108841287	0.000309899925564469	0.000310230750144736	0.000686047473327269	0.000754776279877594	0.000676867091224878	0.000726738896700025	9.09767595732413e-07
0.00165511537507237	0.00127384004631544	0.000691836903481929	0.000664791994045158	0.000675709205193947	0.000189645190637665	0.000238855346952278	0.000225787776031759	0.000582664791994045	0.000384748986849723	0.000408485650483831	0.000401290215863039	1.07517988586545e-06
0.00144768836324539	0.00142916218675047	0.000686047473327269	0.000718302869903235	0.000686378297907535	0.000213795384997106	0.000259449177073856	0.000253659746919196	0.000585311388636175	0.000380200148871061	0.000385493342155323	0.000358613845008685	0
0.00152460507815731	0.00182714415681085	0.00126970473906211	0.00116193863204036	0.0010893226366719	0.000395748904143578	0.000405011992391034	0.000398643619220908	0.00124075758828881	0.000829956165743115	0.000891076006947317	0.000839053841700438	1.24886279050532e-05
0.00114101397733852	0.00131717806633033	0.000855098833843356	0.00072806219502109	0.000688363245389132	0.00021247208667604	0.000220659995037632	0.000221238938053098	0.000723265238607228	0.000388718881812919	0.000437184682821933	0.000432883963278472	3.06012736746347e-06
0.00107468364899512	0.0012786370027293	0.00065313042759077	0.000626002812008932	0.000626499048879332	0.000171697957158216	0.000205524770490447	0.000196840625258457	0.00065867173931023	0.000579356546191382	0.00032726821602845	0.000584484327185509	1.65412290133171e-07
0.00125911835249359	0.00135332065172442	0.000908361591266232	0.000790009097675957	0.000778016706641303	0.000240344057563477	0.000259945413944256	0.000259035646348523	0.000578612190885782	0.000367049871805476	0.00036258373997188	0.000393929368952113	4.96236870399475e-06
0.000875444545529734	0.00131841865850633	0.000654619138201968	0.000642378628732114	0.000625010338268134	0.000174096435365147	0.000204449590604582	0.000194359440906459	0.000619634438838806	0.000501943594409066	0.000496154164254404	0.000511868331817054	1.984947481598e-06
0.00133835083946737	0.00141750062029609	0.000844925978000166	0.000741543296666943	0.000747084608386403	0.000211148788354975	0.000231742618476553	0.00022893060954429	0.000677280621950211	0.00035340335786949	0.000470349846993632	0.000440575634769664	1.65412290133155e-06
0.0018438507981143	0.00137308742039534	0.000538086179803159	0.00060962699528575	0.000632288479033992	0.000142833512529981	0.000219915639732032	0.000217517161525102	0.000551071044578612	0.000480109172111488	0.000421553221404351	0.000590108345050037	7.7743776362581e-06
0.000822595318832189	0.00128078736250103	0.0010631047886858	0.000885203870647589	0.000845753039450832	0.000271441568108511	0.000290463981473823	0.000286163261930363	0.000897940616987842	0.00045562815317178	0.000527251674799438	0.000475394921842692	4.13530725332853e-06
0.00110834505003722	0.00127210321726904	0.000908361591266232	0.000800016541229013	0.000771152096600777	0.000251922917872798	0.000240178645273345	0.000244644777106938	0.000731039616243487	0.000377470846083864	0.000347613927714829	0.000474815978827226	5.78943015466127e-07
0.00122181788106856	0.00132197502274419	0.00116169051360516	0.000948722190058721	0.00086585063270201	0.000309072864113803	0.000286742204945828	0.000285336200479696	0.000567612273591929	0.000307997684227938	0.000713836738069639	0.000451740964353651	3.6390703829291e-06
0.00145463567943098	0.00164601769911504	0.000684476056571003	0.000653295839880902	0.000657017616408898	0.00016632205772889	0.000189397072202464	0.000197006037548591	0.000719791580514432	0.000431395252667273	0.000368786700851873	0.000488214374328013	2.06765362666428e-06
0.00131089239930527	0.00143511702919527	0.00112976594160946	0.000954428914068317	0.000966090480522703	0.000315193118848731	0.000360681498635349	0.000343892151186833	0.000782152013894632	0.000636258373997187	0.000581258787527914	0.000679761806302208	5.04507484906175e-06
0.00116632205772889	0.00124125382515921	0.000831031345628981	0.0007188818129187	0.000709866843106443	0.000208005954842445	0.000233727565958151	0.00023397568439335	0.000647754528161443	0.000444380117442727	0.000503266892730131	0.000536762881482094	6.6164916053274e-07
0.0011561492018857	0.00134364403275163	0.000613266065668679	0.000599702257877761	0.000583491853444711	0.000198412042014722	0.000220825407327765	0.000215780332478703	0.000669671656604085	0.000350591348937226	0.000308080390373005	0.000378711438259863	0
0.00112926970473906	0.00152121412620958	0.000852121412620958	0.000766685964767182	0.000770407741295178	0.000243817715656274	0.00027218592341411	0.000269373914481846	0.000680919692333139	0.000364072450583078	0.000539740302704491	0.000408237532048631	4.96236870399458e-07
0.00113613431477959	0.00111702919526921	0.000725332892233893	0.000684476056571003	0.00064320569018278	0.000189893309072864	0.000220908113472832	0.000210156314614176	0.00057894301546605	0.000443222231411794	0.00042080886609875	0.000616739723761476	0
0.00130237366636341	0.00145521462244645	0.000818294599288726	0.00074112976594161	0.000732445620709618	0.000170622777272351	0.000221983293358696	0.00022214870564883	0.000704904474402448	0.000433959143164338	0.000428417831444876	0.000520221652468779	0
0.00139566619799851	0.00146133487718137	0.000619469026548671	0.000635514018691589	0.000654205607476636	0.000179803159374741	0.000218178810685634	0.000217351749234968	0.000552228930609545	0.000306426267471673	0.000336531304275908	0.000423868993466214	1.65412290133149e-06
0.00127880241501944	0.00159498800760897	0.000831031345628981	0.00080125713340501	0.000784550492101563	0.000290546687618891	0.000288892564717559	0.000286824911090894	0.000945662062691256	0.000584070796460177	0.000513357042428252	0.000592506823256968	1.30675709205195e-05
0.000876685137705731	0.00139789926391531	0.000954263501778182	0.000847986105367629	0.000766934083202382	0.000262426598296253	0.000269704739062113	0.000272930278719708	0.000682987345959805	0.000557439417748739	0.000489951203374411	0.000491439913985609	0
0.00134339591431643	0.00146753783806137	0.000890579770076917	0.000774625754693574	0.000765941609461583	0.000278223472003969	0.000287900090976759	0.000275824993797039	0.00058158961210818	0.000410057067240096	0.000349019932180962	0.000479943759821355	9.18038210239017e-06
0.00127251674799438	0.00162815317178066	0.00130336614010421	0.00115474319741957	0.00115672814490117	0.000440079397899264	0.000431312546522206	0.000446613183359523	0.000714415681085104	0.000392192539905716	0.000497477462575469	0.000442891406831527	1.73682904639815e-05
0.00128442643288396	0.00148093623356215	0.000634108014225457	0.000688445951534199	0.000709287900090977	0.000191878256554462	0.000215201389463237	0.000204036059879249	0.000627822347200396	0.000403027044909437	0.000414605905218758	0.000432718550988338	8.27061450665856e-08
0.00108411214953271	0.00125473492680506	0.000956910098420313	0.00091853444710942	0.000818873542304194	0.000294020345711686	0.000325035150111654	0.000307997684227938	0.000716648747001902	0.000658837151600363	0.00083053510875858	0.000666280704656356	9.59391282772314e-06
0.00114060044661318	0.00138053097345133	0.000594326358448433	0.000551732693739145	0.000545860557439417	0.0001561492018857	0.000185261764949136	0.000183028699032338	0.000575386651228186	0.000238193697791745	0.00039641055330411	0.000273178397154909	2.81200893226369e-06
0.00115846497394756	0.00152692085021917	0.00095963940120751	0.000827226862955917	0.000790422628401291	0.000293524108841286	0.000326937391448185	0.000326441154577785	0.000696054916880323	0.000473079149780828	0.000440327516334464	0.000498304524026135	0
0.00132114796129352	0.0014352824414854	0.000554792821106609	0.000572326523860722	0.000560582251261268	0.000117938962864941	0.000156480026465966	0.000156976263336366	0.000465222065999504	0.000218178810685634	0.000339508725498304	0.000226697543627491	0
0.00130741874121247	0.00171309238276404	0.000964353651476305	0.000864775452816145	0.000833843354561243	0.000287155735671161	0.000328426102059383	0.00031593747415433	0.000806550326689274	0.000586717393102307	0.000594988007608966	0.000624844925978	6.61649160532629e-07
0.00100562401786453	0.00131858407079646	0.00093400049623687	0.000799768422793814	0.000805805971383674	0.000269125796046647	0.0002823587792573	0.000292448928955422	0.000659498800760896	0.000318749483086593	0.000435199735340336	0.000348854519890828	3.7217765279961e-06
0.00128128359937143	0.00133322305847324	0.00101587957985278	0.000873294185758001	0.000864031097510545	0.000316599123314862	0.00032007278140766	0.000320734430568192	0.000670581424199819	0.00054776279877595	0.00061905549582334	0.000474567860392027	3.63907038292938e-06
0.00085691836903482	0.00134116284839964	0.000740468116781078	0.000737821520138946	0.000724257712348028	0.000220411876602431	0.000238607228517079	0.000234637333553883	0.000554958233396741	0.000291787279794889	0.000187494830865934	0.000307170622777272	1.24059217599876e-06
0.00114911917955504	0.00119965263419072	0.000871226532131337	0.000752212389380532	0.000714663799520304	0.000282358779257298	0.000299396245141014	0.000295757174758084	0.000754610867587462	0.000700355636423786	0.000510545033495988	0.000791497808287155	0
0.00120585559507071	0.00137945579356546	0.000811016458522869	0.000764370192705318	0.000695972210735258	0.000198246629724589	0.000230419320155489	0.000239351583822678	0.000817550243983129	0.000491357207840543	0.000461417583326442	0.000535770407741296	4.05260110826255e-06
0.00103299975188157	0.00111429989248201	0.000755851459763461	0.000649077826482508	0.000607890166239351	0.000193201554875527	0.000210404433049375	0.000212968323546439	0.000550078570837813	0.000391448184600115	0.000313704408237532	0.000385079811429989	6.61649160532629e-07
0.00104921015631461	0.001561492018857	0.000754941692167728	0.000750806384914398	0.00072491936150856	0.00018153998842114	0.000243321478785873	0.000239103465387478	0.000488462492763212	0.000200066164916053	0.000362914564552147	0.000258373997187992	3.30824580266287e-07
0.000941113224712596	0.00127780994127864	0.000615581837730544	0.000572657348440989	0.000573484409891655	0.00014936729799024	0.000180878339260607	0.00017740468116781	0.000602266148374825	0.000390207592424117	0.000450748490612854	0.000479199404515755	1.98494748159805e-06
0.00139574890414358	0.00151906376643785	0.000808121743445538	0.000714002150359771	0.000680175337027541	0.000206351831941113	0.000192870730295261	0.00019435944090646	0.000635100487966256	0.000500372177652799	0.00069787445207179	0.000645521462244644	4.13530725332789e-07
0.000983127946406418	0.00113547266561905	0.000484409891654951	0.000529898271441568	0.000497890993300802	0.000117111901414275	0.000145893639897445	0.000151683070052106	0.000593251178562567	0.000399387974526507	0.000369531056157472	0.000407327764452898	9.9247374079897e-07
0.000923993052683814	0.00135365147630469	0.000609461582995616	0.000572243817715656	0.000546108675874617	0.000171367132577951	0.00019700603754859	0.000192043668844595	0.000308659333388471	0.000168885948225954	0.000343313208171367	0.000220163758167232	2.48118435199673e-07
0.00116086345215449	0.00158638656852204	0.000737490695558679	0.00066545364320569	0.00066520552477049	0.000201224050946986	0.000250103382681333	0.000254073277644528	0.000527582499379705	0.000254238689934663	0.000399718799106774	0.000261186006120255	1.73682904639799e-06
0.00114465304772145	0.00125059961955173	0.00080158795798528	0.00077156562732611	0.000751798858655197	0.000266313787114383	0.000288561740137292	0.000280291125630634	0.000766024315606648	0.000568770159622859	0.000522206599950376	0.00060937887685055	9.59391282772307e-06
0.00118890083533207	0.00142941030518567	0.00069903233810272	0.000610867587461749	0.000585228682491108	0.000173848316929948	0.000199900752625921	0.000197584980564056	0.000538995947398892	0.000473079149780829	0.000274749813911173	0.000478289636920024	1.65412290133143e-07
0.00132395997022579	0.00130452402613514	0.000795384997105285	0.000695806798445124	0.000708626250930444	0.000211479612935241	0.000240592175998677	0.000233975684393351	0.000447688363245389	0.000265734844098917	0.000345794392523363	0.000374824249441733	4.38342568852859e-06
0.00113439748573319	0.00143644032751633	0.000482921181043752	0.000480109172111488	0.000498304524026135	0.000126292283516665	0.000144404929286246	0.000142254569514515	0.000370275411463072	0.000295757174758085	0.000304441319990075	0.000259531883218924	3.30824580266287e-07
0.000897444380117443	0.00113357042428253	0.000578529484740715	0.000561657431147134	0.000533371929534364	0.000196344388388058	0.00020593830121578	0.000196840625258456	0.000580597138367382	0.000237780167066413	0.000281200893226367	0.000328426102059382	0
0.00128682491109089	0.00127259945413944	0.000828715573567116	0.000741377884376809	0.00077495657927384	0.000268298734595981	0.000288561740137292	0.000280952774791166	0.000666859647671822	0.000378463319824663	0.000489703084939211	0.000373914481846001	9.7593251178563e-06
0.00126846414688611	0.00121222396824084	0.000879249028202795	0.000794144404929286	0.000785294847407162	0.000297245885369282	0.000322305847324457	0.000313373583657265	0.00059945413944256	0.000385741460590521	0.000556695062443139	0.000565792738400463	2.81200893226369e-06
0.00139831279464064	0.0014355305599206	0.000747580845256803	0.000679513687867009	0.000667355884542222	0.000174592672235548	0.000193863204036059	0.000186088826399802	0.000424117111901415	0.000290381275328758	0.000437432801257133	0.000368207757836406	6.69919775039246e-06
0.00136804234554627	0.00126143412455546	0.000912662310809693	0.000900587213629972	0.000877512199156398	0.000287900090976759	0.000324787031676453	0.000330659167976181	0.000841121495327103	0.000457116863782979	0.00067852121412621	0.000556777768588206	1.07517988586553e-06
0.00114672070134811	0.00145289885038458	0.000802663137871144	0.00075444545529733	0.000741543296666942	0.000202878173848318	0.000226449425192293	0.000223720122405095	0.000615995368455876	0.000444793648168059	0.000596063187494831	0.000406666115292366	0
0.00109345794392523	0.00146133487718137	0.00102812008932264	0.000897857910842775	0.000871557356711604	0.000331568935571912	0.000329418575800182	0.000327599040608717	0.000629393763956661	0.000452319907369119	0.00054511620213382	0.000444462823587792	3.14283351252995e-06
0.00142684641468861	0.00149350756761227	0.000885038458357456	0.000727731370440825	0.000676122735919278	0.00019096848895873	0.00021296832354644	0.000208667604002976	0.000751054503349598	0.000475891158713092	0.000451492845918452	0.000584318914895377	3.39095194772981e-06
0.00134108014225457	0.00152311636754611	0.00108270614506658	0.000970887436936564	0.000939624514101397	0.000302456372508478	0.000330989992556447	0.000329749400380449	0.00099760152179307	0.000824414854023654	0.000665536349350756	0.000872301712017202	4.46613183359557e-06
0.00103672152840956	0.00134538086179803	0.000627987759490531	0.000702257877760318	0.000684972293441402	0.000191382019684063	0.000240344057563477	0.00023711851790588	0.000519311884873046	0.000422214870564882	0.00054677032503515	0.000454304854850716	2.72930278719696e-06
0.000915391613596891	0.00142386899346621	0.00078653543958316	0.000741543296666942	0.000716731453146969	0.000226862955917625	0.000257546935737326	0.000249689851956001	0.000834835828302043	0.00062095773715987	0.000481432470432554	0.000608138284674552	4.71425026879493e-06
0.00149946241005707	0.00138185427177239	0.000606318749483087	0.000625506575138533	0.000593582003142834	0.000160946158299562	0.000199569928045654	0.00018997601521793	0.000640228268960384	0.000336448598130841	0.000626333636589198	0.000380530973451326	0
0.00149689851956	0.00143139525266727	0.000916797618063021	0.000824911090894053	0.000785956496567696	0.000250268794971467	0.000285997849640228	0.000285997849640228	0.000802911256306343	0.000628153171780665	0.00070945331238111	0.000674551319163014	5.21048713919453e-06
0.00102415019435944	0.00122702836820776	0.000676536266644612	0.000665205524770489	0.000629972706972127	0.00020254734926805	0.000230336614010422	0.000219584815151766	0.000464891241419237	0.000330576461831114	0.00030965180712927	0.000406831527582499	2.81200893226402e-06
0.00118054751468034	0.00118641965098007	0.000708460838640311	0.00069010007443553	0.000682739227524606	0.000200810520221652	0.000236704987180547	0.000234637333553883	0.000518319411132247	0.000261020593830122	0.000348275576875361	0.000272268629559176	0
0.00122727648664296	0.00125498304524026	0.000844677859564965	0.000775370109999173	0.000710776610702175	0.000247208667604002	0.000259118352493591	0.000263005541311719	0.000736084691092548	0.000599288727152427	0.000591845174096436	0.000795384997105285	3.72177652799618e-06
0.00149077826482508	0.00156182284343727	0.000820858489785791	0.000755107104457861	0.000722603589446697	0.000232321561492019	0.000270200975932512	0.000274170870895707	0.000598627077991894	0.000436192209081136	0.000529402034571169	0.000494086510627739	9.9247374079886e-07
0.00103953353734182	0.00116863782979075	0.00065941609461583	0.000613514184103879	0.000605243569597222	0.000229178727979488	0.000261103299975189	0.000253825159209329	0.000621536680175338	0.000317178066330328	0.000429575717475808	0.000500620296087999	1.05863865685219e-05
0.00103763129600529	0.00164485981308411	0.00090381275328757	0.000846828219336697	0.000868828053924407	0.000233148622942684	0.000276900173682905	0.000271193449673311	0.000801422545695145	0.000406004466131834	0.00035315523943429	0.00048077082127202	2.06765362666417e-06
0.00126945662062691	0.00148168058886775	0.000804730791497808	0.000698287982797121	0.000691009842031263	0.000186171532544868	0.000220081052022165	0.000219584815151766	0.000614093127119345	0.000209494665453643	0.000253494334629063	0.000326441154577785	5.54131171946076e-06
0.00127623852452237	0.00134513274336283	0.00091613596890249	0.000835083946737242	0.000782482838474897	0.000229344140269621	0.000232404267637085	0.000235050864279216	0.000483252005624019	0.000603754858986023	0.00060888263998015	0.000643205690182781	8.27061450665745e-07
0.00098643619220908	0.00127301298486478	0.00100959391282772	0.000857166487470019	0.000814986353486064	0.000305351087585807	0.000301960135638078	0.00029393763956662	0.00100636837317013	0.000536183938466628	0.000480605408981887	0.000594905301463899	1.15788603093209e-05
0.00119981804648085	0.00126532131337358	0.000894797783475311	0.000747332726821602	0.000735919278802416	0.00018443470349847	0.000167645356049954	0.000170291952692085	0.000595070713754033	0.000496898519560003	0.000476883632453892	0.000420229923083286	8.60143908692387e-06
0.00122016375816723	0.00136382433214788	0.000620544206434538	0.000623190803076669	0.000609378876850549	0.000166239351583823	0.000192043668844594	0.000186998593995534	0.000520717889339178	0.000273674634025307	0.000450583078322719	0.000282358779257299	1.90224133653139e-06
0.00108725498304524	0.00139823008849557	0.000532214043503432	0.000562898023323133	0.00053998842113969	0.000157886030932098	0.000190637664378463	0.000188321892316599	0.000486891076006948	0.000270945331238111	0.000295839880903151	0.000240344057563478	1.3232983210652e-06
0.00103424034405756	0.00135786948970308	0.000382929451658259	0.00044016210404433	0.000424365230336614	7.85708378132499e-05	0.000106608220990819	0.000110164585228683	0.000350260524356959	0.000215697626333637	0.000230667438590688	0.000255313869820528	0
0.00136241832768175	0.00152410884128691	0.0014340418493094	0.00117591597055661	0.00109908196178976	0.00041286907617236	0.000420974278388884	0.000398312794640642	0.000927880241501943	0.000960383756513108	0.000949797369944587	0.000820279546770325	3.28343395914314e-05
0.00125572740054586	0.00143296666942354	0.000628897527086263	0.000608965346125217	0.000582830204284178	0.000172855843189148	0.00020014887106112	0.000195765445372591	0.00055934165908527	0.000479612935241089	0.000478289636920023	0.000617732197502275	3.30824580266315e-07
0.00145488379786618	0.00140062856670251	0.00095384997105285	0.000857249193615085	0.000826151683070051	0.00025622363741626	0.000277230998263171	0.000283847489868497	0.00090985030187743	0.000501943594409064	0.00057431147134232	0.000566702505996194	3.55636423786285e-06
0.00134331320817137	0.00145471838557605	0.00105491688032421	0.000872797948887603	0.00089388801587958	0.000364155156728145	0.000396741377884377	0.000384997105284923	0.000750062029608799	0.000501778182118931	0.000548424447936481	0.000464891241419238	1.52179306922505e-05
0.00130642626747167	0.00154486808369862	0.00080712926970474	0.000736250103382682	0.000737077164833348	0.000176991150442478	0.000218675047556034	0.000209990902324042	0.000661152923662229	0.000452485319659251	0.000449921429162186	0.000492101563146142	1.81953519146486e-06
0.00104375155074022	0.00127541146307171	0.000710528492266976	0.000675295674468613	0.000684145231990737	0.000200396989496319	0.000223058473244562	0.000226284012902157	0.000489206848068813	0.00027193780497891	0.000495823339674138	0.000355057480770821	1.40600446613193e-06
0.00114332974940038	0.00138201968406253	0.00098403771400215	0.00084939210983376	0.000826317095360186	0.000280125713340501	0.000296005293193284	0.000289554213878091	0.00079191133901249	0.00048176329501282	0.000508394673724257	0.000536101232321561	1.31502770655859e-05
0.00155040939541808	0.00153271028037383	0.000947977834753122	0.000886279050533454	0.000879745265073195	0.000307666859647671	0.000349681581341494	0.000344553800347366	0.0007807460094285	0.000316599123314863	0.000548672566371681	0.000444628235877926	1.05863865685221e-05
0.00140823753204863	0.00121181043751551	0.000857166487470018	0.000778761061946903	0.000738979406169878	0.000237201224050947	0.000268381440741047	0.000270779918947978	0.000875113720949466	0.000561243900421801	0.000532048631213299	0.000620792324869737	0
0.00129757670994955	0.00127532875692664	0.000772888925647177	0.00069109254817633	0.000650318418658507	0.000183194111322472	0.000202712761558184	0.000200562401786453	0.000506575138532792	0.000270283682077579	0.00023422380282855	0.000378876850549995	1.98494748159772e-06
0.00124067488214374	0.00144669588950459	0.00082838474898685	0.000758084525680258	0.000738979406169879	0.000268298734595981	0.000284095608303697	0.000263088247456786	0.000692746671077662	0.000347034984699363	0.00052088330162931	0.000408899181209164	1.24059217599869e-05
0.00120941195930858	0.00111388636175668	0.000979571582168556	0.000817798362418328	0.000802001488710611	0.000261268712265321	0.000243735009511207	0.000242329005045074	0.00103597717310396	0.000301794723347945	0.000435861384500868	0.000288065503266893	1.06690927135887e-05
0.00138714746505665	0.00135877925729882	0.000929038127532876	0.00082061037135059	0.000826482507650318	0.000230915557025888	0.000264328839632784	0.000256719874286658	0.00061781490364734	0.000413696137623027	0.000425357704077413	0.000422959225870483	1.90224133653126e-05
0.00107741295178232	0.00127301298486478	0.000652137953849971	0.0006258373997188	0.00058398809031511	0.000168224299065421	0.000229261434124555	0.000234637333553884	0.000693408320238194	0.000422959225870482	0.000381275328756927	0.000379786618145729	0
0.00107997684227938	0.00137705731535853	0.0009376395666198	0.000860392027127616	0.000820031428335126	0.000347696633859897	0.000365313042759077	0.000368042345546275	0.000898023323132908	0.000759242411711189	0.000739723761475477	0.000700603754858986	2.64659664213018e-06
0.00108130014060045	0.00113629972706972	0.000889091059465719	0.000765445372591183	0.0007498139111736	0.000258539409478124	0.000264907782648251	0.000262261186006121	0.000440162104044331	0.000354892068480688	0.000522289306095443	0.000600860143908692	4.87966255892819e-06
0.00105351087585808	0.00150930444131999	0.000682325696799272	0.000641220742701183	0.000645686874534778	0.000190306839798197	0.000224960714581093	0.000220163758167232	0.000625258456703333	0.000458026631378711	0.000375734017037466	0.000524274253577041	0
0.00104168389711356	0.00156794309817219	0.00073674634025308	0.00068091969233314	0.000625837399718799	0.00016896865437102	0.000215863038623769	0.000211810437515507	0.0006560251426681	0.00034033578694897	0.000375982135472665	0.000466214539740304	4.87966255892797e-06
0.00142072615995369	0.00138119262261186	0.00085402365395749	0.000782234720039699	0.000746836489951203	0.000209825490033908	0.000220411876602432	0.000211479612935242	0.000430733603506741	0.000257877760317592	0.00034711769084443	0.000392109833760649	2.06765362666456e-06
0.0010947812422463	0.00143106442808701	0.000589942932759903	0.000551567281449011	0.000548672566371681	0.000144322223141179	0.000166404763873956	0.00016607393929369	0.000518402117277313	0.00051972541559838	0.000294930113307419	0.000527582499379704	0
0.0013761475477628	0.00117533702754115	0.000587875279133239	0.00057844677859565	0.00058638656852204	0.000197584980564057	0.00023976511454801	0.000234389215118683	0.000306674385906872	0.000238028285501612	0.000362087503101481	0.000262840129021586	0
0.00094318087833926	0.0010598792490282	0.000508311967579191	0.000481432470432553	0.000479530229096022	0.000142502687949716	0.000153502605243569	0.000144901166156644	0.000434786204615003	0.000347448515424695	0.000351914647258292	0.000385245223720123	0
0.00115896121081796	0.001253411628484	0.000621205855595071	0.000640724505830784	0.000629393763956662	0.000174592672235547	0.000219832933586965	0.000217020924654702	0.000544454552973286	0.000282276073112232	0.000342238028285502	0.000341245554544703	0
0.001688197833099	0.00137771896451906	0.00099445868828054	0.000895459432635845	0.000893970722024647	0.000323215614920189	0.000360516086345216	0.000345959804813497	0.000775370109999173	0.000504176660325861	0.00042180133983955	0.000569845339508725	4.46613183359523e-06
0.0012840956083037	0.00142510958564221	0.000836903481928707	0.000767678438507982	0.000725994541394425	0.000175998676701678	0.000209411959308576	0.000208998428583243	0.000635679430981722	0.000461334877181375	0.000525514845753039	0.000522206599950376	2.48118435199728e-07
0.00152609378876851	0.00149846993631627	0.00081920436688446	0.000722355471011496	0.000707716483334711	0.000194772971631792	0.000215945744768838	0.000218178810685634	0.000717062277727236	0.000556943180878339	0.000575965594243653	0.000569183690348194	0
0.00108659333388471	0.00154991315854768	0.00102340583905384	0.000890166239351585	0.000830617814903647	0.000264825076503184	0.000258952940203458	0.000256306343561327	0.000706724009593913	0.000593499296997766	0.000606649574063352	0.000603672152840956	1.11653295839878e-05
0.00108998428583244	0.00125258456703333	0.000639318501364651	0.000625093044413201	0.000611198412042015	0.000183773054337938	0.000196923331403523	0.000197750392854189	0.000580679844512447	0.000323711851790588	0.000376395666197998	0.00042808700686461	9.09767595732358e-07
0.00123629145645521	0.00120006616491605	0.000700355636423786	0.000633115540484658	0.00063766437846332	0.000186419650980068	0.00020403605987925	0.000208502191712845	0.00040129021586304	0.000230005789430155	0.000274170870895708	0.00024679513687867	2.72930278719707e-06
0.00102960879993383	0.001182615168307	0.000820693077495658	0.000762716069803987	0.000730626085518153	0.000207096187246713	0.000224547183855761	0.000218509635265901	0.000600860143908692	0.000208833016293111	0.000163675461086758	0.00018104375155074	0
0.00105152592837648	0.00136192209081135	0.00077131750889091	0.000777189645190638	0.000722107352576297	0.000261186006120255	0.000280704656355967	0.00028715573567116	0.000491853444710942	0.00048366553634935	0.000415515672814491	0.000543296666942353	5.78943015466071e-07
0.00118890083533207	0.00129021586303862	0.000750144735753867	0.000721114878835498	0.000707551071044579	0.000234802745844015	0.000260855181539988	0.00025911835249359	0.000363907038292944	0.000293854933421553	0.000398230088495576	0.000389794061698785	1.3232983210652e-06
0.00116582582085849	0.00130071954346208	0.00069837068894219	0.000674964849888347	0.000646513935985444	0.000185758001819536	0.000209908196178977	0.000188983541477132	0.000580349019932181	0.000239103465387478	0.000326027623852452	0.000376478372343065	9.09767595732414e-07
0.00101645852286825	0.00139285418906625	0.000743197419568274	0.000673393433132082	0.000682739227524605	0.000247704904474402	0.000287073029526093	0.000289885038458358	0.00062294268464147	0.000458936398974444	0.000471507733024565	0.000596724836655364	8.27061450665745e-07
0.00100033082458027	0.00123463733355388	0.000629393763956661	0.000560003308245803	0.000516996112811183	0.000123066743859069	0.000142171863369448	0.000139690679017451	0.000548507154081548	0.000316516417169795	0.000456289802332312	0.000328839632784716	6.03754858985994e-06
0.00150707137540319	0.00165064924323877	0.00104813497642875	0.000937308742039534	0.000932759904060872	0.000298651889835414	0.000283185840707965	0.000283682077578365	0.00113232983210653	0.000416756264990489	0.00055884542221487	0.000523281779836242	5.04507484906108e-06
0.00104515755520635	0.00146092134645604	0.000724588536928293	0.000720784054255232	0.000676453560499545	0.000195517326937391	0.000231742618476552	0.000222479530229097	0.000733934331320817	0.000305268381440741	0.000350839467372425	0.000366719047225208	4.13530725332889e-06
0.00108965346125217	0.00126929120833678	0.00076891903068398	0.000693656438673393	0.000641138036556116	0.000167810768340087	0.00019411132247126	0.000190058721362998	0.000536762881482094	0.000494500041353073	0.00045397403027045	0.000648747001902241	0
0.00135456124390042	0.00139227524605078	0.000748738731287735	0.000746753783806138	0.000699115044247787	0.000255396575965594	0.000278223472003971	0.000279381358034901	0.000749069555868001	0.00064684476056571	0.000552228930609544	0.000743197419568273	8.18790836159142e-06
0.00152096600777438	0.00115193118848731	0.000492101563146141	0.000592672235547101	0.000563642378628733	0.000146637995203043	0.00018178810685634	0.00017790091803821	0.000480522702836821	0.00020908113472831	0.000209908196178976	0.000336448598130842	3.96989496319594e-06
0.0010314283351253	0.0014016210404433	0.000879000909767594	0.00074402448101894	0.000696468447605657	0.000205276652055248	0.000220329170457366	0.000220908113472832	0.000717062277727235	0.000484244479364817	0.000471176908444297	0.000590935406500703	1.07517988586564e-06
0.0011843519973534	0.00115772061864197	0.000775783640724506	0.000674468613017947	0.000665288230915556	0.000222314117938963	0.000237945579356546	0.000230750144735754	0.000605408981887354	0.000244727483252005	0.000387147465056654	0.00027508063849144	8.18790836159103e-06
0.0015585145976346	0.00115019435944091	0.000847655280787364	0.000770573153585312	0.000808204449590604	0.000224712596145894	0.000263749896617319	0.000261764949135721	0.000481928707302953	0.000303945083119676	0.000455710859316847	0.000340666611529237	3.4736580927962e-06
0.0011908030766686	0.00163088247456786	0.000894549665040112	0.000858737904226285	0.000827805805971384	0.00025887023405839	0.000291539161359689	0.000291125630634356	0.000773302456372509	0.000644032751633445	0.000568852865767926	0.000788189562484493	1.48871061119842e-05
0.00148879331734348	0.00130601273674634	0.000565544619965263	0.000561657431147134	0.000549747746257545	0.000152923662228104	0.000174344553800348	0.000172028781738483	0.000641716979571583	0.000357869489703085	0.000382929451658259	0.000357373252832686	1.65412290133227e-07
0.00119187825655446	0.0015300636837317	0.000813828467455132	0.000728723844181623	0.000699693987263254	0.00019915639732032	0.000234058390538417	0.000228268960383757	0.000825076503184187	0.000318253246216194	0.000289967744603423	0.000406914233727566	2.81200893226358e-06
0.00123604333802001	0.00138383921925399	0.000695641386154992	0.000809114217186336	0.000777272351335704	0.000219750227441899	0.000262426598296253	0.000266644611694649	0.000833264411545778	0.000501364651393599	0.000437267388967	0.000553717641220743	0
0.000997766934083203	0.00143859068728806	0.000788106856339426	0.000725332892233893	0.000690100074435531	0.000200231577206186	0.000225787776031759	0.000227607311223225	0.000797287238441816	0.000540236539574891	0.000589694814324704	0.000559920602100736	2.48118435199757e-07
0.00120957737159871	0.00139450831196758	0.00113051029691506	0.00091803821023902	0.000903978165577702	0.000319907369117525	0.000287155735671161	0.000286742204945827	0.000667604002977422	0.000501943594409065	0.000644032751633447	0.000552146224464478	1.20750971797199e-05
0.000787610619469026	0.00154304854850715	0.000824911090894055	0.000684393350425938	0.000663964932594492	0.000199156397320322	0.00022338929782483	0.000211148788354975	0.000442229757670995	0.000269373914481846	0.000406169878421968	0.000367049871805476	1.15788603093234e-06
0.00131246381606153	0.00141055330411049	0.000742535770407741	0.000656934910263833	0.000647258291291043	0.000205359358200314	0.000236043338020015	0.000235050864279216	0.000449590604581921	0.000292118104375154	0.000521296832354644	0.000303283433959144	0
0.00137507236787693	0.00138747828963692	0.000727979488876024	0.000666611529236622	0.000650318418658507	0.000219750227441899	0.00023811099164668	0.000236208750310148	0.000772392688776776	0.000404184930940368	0.000341080142254569	0.000408733768919031	1.14961541642541e-05
0.00119725415598379	0.00145430485485072	0.00056488297080473	0.000548176329501283	0.000519560003308246	0.000146307170622779	0.000169382185096353	0.000163758167231825	0.000526341907203705	0.000145149284591845	0.000210569845339509	0.000282441485402365	0
0.00117732197502274	0.00128996774460342	0.000788933917790092	0.000728393019601356	0.00072301712017203	0.00019965263419072	0.000226449425192291	0.000222065999503762	0.000679761806302208	0.000493838392192541	0.00072979902406749	0.000468116781076834	8.27061450665773e-07
0.00094921842692912	0.00120387064758912	0.000658340914729964	0.000629724588536929	0.000588371516003639	0.000173682904639815	0.000212058555950707	0.000201885700107518	0.000466545364320569	0.000235795219584815	0.00024390042180134	0.000319659250682325	0
0.00114250268794972	0.00118261516830701	0.000492266975436275	0.000527830617814904	0.000518402117277314	0.000142585394094781	0.000179224216359275	0.000188156480026467	0.000496071458109337	0.000135389959473989	0.000208667604002977	0.000241998180464808	6.61649160532546e-07
0.00146207923248697	0.00147183855760483	0.00095509056322885	0.000795715821685552	0.00075634769663386	0.00023612604416508	0.000257629641882392	0.000248366553634935	0.000754031924571996	0.000480357290546688	0.000624844925977999	0.000473492680506162	0
0.00135464395004549	0.00163526590025639	0.000758663468695724	0.000696220329170456	0.00066859647671822	0.000182532462161937	0.000213299148126705	0.000217599867670167	0.000456537920767512	0.000485981308411214	0.000401703746588372	0.000495161690513605	4.71425026879463e-06
0.00126449425192292	0.00107195434620792	0.000776362583739972	0.000708295426350178	0.000696054916880323	0.000205111239765115	0.000235547101149616	0.000221238938053097	0.000657100322553965	0.000427673476139277	0.000470349846993631	0.00052162765693491	1.15788603093217e-06
0.00111066082209908	0.00132619303614259	0.000934083202381937	0.000792903812753289	0.00080349019932181	0.000293854933421552	0.000320569018278057	0.000316268298734596	0.000675130262178479	0.000514763046894384	0.0007186336944835	0.000512281862542387	9.4285005375899e-06
0.00103151104127037	0.00123240426763708	0.000823008849557523	0.000684889587296337	0.00062848399636093	0.00022454718385576	0.000219088578281366	0.000217351749234968	0.00077355057480771	0.000450252253742454	0.000468778430237367	0.000437350095112066	4.38342568852876e-06
0.00119882557274005	0.00128351666528823	0.000957323629145646	0.00082714415681085	0.000808204449590605	0.000263749896617319	0.000287486560251427	0.000294516582582085	0.000746257546935737	0.000267223554710115	0.000431891489537672	0.000302869903233811	1.25713340501196e-05
0.00123364485981308	0.00118195351914647	0.000712761558183773	0.000733686212885617	0.000736084691092548	0.000239186171532545	0.000265734844098917	0.000260937887685055	0.000779009180382102	0.000470515259283764	0.000353899594739889	0.000577619717144984	0
0.00135092217351749	0.0012467124307336	0.00061037135059135	0.000581589612108179	0.000568604747332728	0.000163261930361427	0.000217269043089901	0.000207261599536846	0.000463898767678439	0.000415184848234224	0.000483830948639484	0.000354065007030022	3.72177652799582e-06
0.00130353155239434	0.00177015962285998	0.000891489537672649	0.00089438425274998	0.000925564469440079	0.000326358448432718	0.00035315523943429	0.000350922173517492	0.000726573484409893	0.000417335208005955	0.000506657844677859	0.000386320403605987	6.36837317012654e-06
0.000987097841369614	0.00125663716814159	0.00068381440741047	0.000631626829873459	0.000586055743941775	0.000213051029691506	0.000239351583822679	0.00023786287321148	0.000683235464395004	0.000240344057563477	0.000237035811760814	0.000270531800512778	7.1954346207925e-06
0.00117070548341742	0.00130998263170954	0.00081746753783806	0.000706889421884046	0.00067777685882061	0.000209246547018445	0.00020883301629311	0.000205276652055248	0.000585807625506576	0.00058448432718551	0.000624100570672401	0.000622446447771069	8.27061450665856e-08
0.00101381192622612	0.00134786204615003	0.000570176164088993	0.000630799768422793	0.000586055743941774	0.000137705731535853	0.000177321975022744	0.000182615168307005	0.000644859813084112	0.00025986270779919	0.000361756678521215	0.000378628732114796	1.98494748159797e-06
0.0010017368290464	0.0014328012571334	0.00101927053180051	0.000878256554461997	0.000854685303118022	0.000315441237283931	0.000329501281945248	0.000328343395914317	0.000908278885121165	0.000279546770325035	0.000519229178727979	0.000360681498635348	9.4285005375902e-06
0.00116516417169796	0.00146307170622777	0.00114366057398064	0.00095699280456538	0.000889091059465717	0.00033768919030684	0.00030022330659168	0.000311140517740468	0.000796956413861549	0.000664543875609958	0.000678686626416344	0.000640393681250516	8.18790836159131e-06
0.00136986188073774	0.00142577123480275	0.00093060954428914	0.000902985691836902	0.000861384500868415	0.00021536680175337	0.000243073360350674	0.000228268960383757	0.00095500785708378	0.000602266148374824	0.000625754693573732	0.000715904391696303	8.1879083615917e-06
0.00111901414275081	0.00142047804151849	0.000558680009924738	0.000540815482590357	0.000497477462575469	0.000155735671160368	0.000165908527003557	0.000166983706889422	0.000479530229096022	0.000286245968075428	0.000373500951120668	0.000332478703167645	1.73682904639827e-06
0.00116342734265156	0.00142899677446034	0.00116896865437102	0.000972624265982962	0.000856091307584153	0.000323298321065255	0.000308080390373005	0.000302621784798611	0.00102902985691837	0.000946654536432057	0.000638491439913986	0.00105499958646927	8.93226366719055e-06
0.00123199073691175	0.00121189314366057	0.00100545860557439	0.000875858076255065	0.000829459928872714	0.000238689934662145	0.000241915474319742	0.000234306508973617	0.00102117277313704	0.000600363907038292	0.000562898023323133	0.000775783640724506	1.4721693821851e-05
0.00139020759242412	0.00144892895542139	0.00074691919609627	0.000689438425274997	0.000627822347200397	0.000189645190637664	0.000200727814076586	0.000199487221900587	0.000585311388636176	0.00035290712099909	0.000503101480439997	0.00044744024481019	0
0.00142097427838888	0.00129989248201141	0.000719956992804566	0.0006562732611033	0.000618145728227607	0.000187742949301132	0.000206848068811513	0.000199569928045654	0.000755686047473326	0.000399636092961708	0.000444710942022993	0.000479612935241089	0
0.00107799189479778	0.00130725332892234	0.000561409312711934	0.000640972624265983	0.000589281283599372	0.000133156893557191	0.000162104044330494	0.000158051443222232	0.000489124141923746	0.000223306591679762	0.000361839384666281	0.000249607145810934	0
0.00151683070052105	0.00130038871888181	0.000727565958150691	0.000777768588206105	0.000758580762550658	0.000252749979323464	0.000296749648498884	0.000294847407162352	0.000624762219832934	0.000373997187991068	0.000552477049044744	0.000455462740881648	0
0.00147034984699363	0.00136895211314201	0.000734513274336283	0.000692829377222728	0.000653543958316102	0.00016557770242329	0.000218178810685634	0.000224133653130428	0.000671656604085684	0.000416756264990488	0.000539492184269291	0.00048730460673228	1.40600446613184e-06
0.0011549086097097	0.00132693739144818	0.000561657431147134	0.000534281697130097	0.000533371929534365	0.000113059300306013	0.000151186833181706	0.000156893557191299	0.000478868579935488	0.000270614506657846	0.000435944090645934	0.000317674303200729	0
0.00127144156810851	0.00150475560334133	0.000950789843685386	0.00090331651641717	0.000851542469605492	0.000286990323381027	0.000326027623852453	0.000323050202630056	0.000829956165743116	0.000746257546935738	0.000724009593912828	0.000921759986767017	3.80448267306238e-06
0.00117426184765528	0.00140327516334464	0.000802415019435945	0.000772640807211975	0.000748325200562402	0.00024125382515921	0.000292118104375155	0.000284922669754362	0.000665288230915557	0.000652716896865436	0.000432635844843272	0.000813001406004467	0
0.000768836324538913	0.00114275080638491	0.00090282027954677	0.000765941609461582	0.000747828963692003	0.000241832768174675	0.000263253659746919	0.000263998015052519	0.000729468199487222	0.000595649656769498	0.000436523033661401	0.000685303118021668	1.32329832106531e-06
0.00108626250930444	0.001373914481846	0.000945413944256058	0.000835745595897775	0.000749979323463735	0.000230750144735754	0.000249772558101066	0.000252584567033331	0.000898023323132909	0.00058324373500951	0.000591679761806302	0.000568108510462327	2.06765362666445e-06
0.00105607476635514	0.00132296749648499	0.000720122405094698	0.000617484079067073	0.000610040526011083	0.000196261682242991	0.000212389380530973	0.000217020924654702	0.000700190224133653	0.000182201637581671	0.000314448763543131	0.000242163592754942	4.13530725332889e-06
0.000934414026962202	0.00157894301546605	0.000913241253825159	0.000743693656438674	0.000702754114630716	0.000260772475394922	0.000283433959143165	0.000274170870895707	0.000449673310726986	0.000295839880903151	0.000459680754280043	0.000367876933256141	1.3563807790919e-05
0.00114440492928625	0.00114448763543131	0.00057092051939459	0.000579191133901248	0.000575717475808453	0.00016557770242329	0.000203457116863783	0.000197998511289388	0.000633280952774791	0.000412207427011826	0.000581424199818047	0.000572822760731122	0
0.00122132164419816	0.00126656190554958	0.00070002481184352	0.000661566454387561	0.000660822099081962	0.000186419650980068	0.000218592341410967	0.000214126209577372	0.000563559672483666	0.000373914481846003	0.000402696220329171	0.000519229178727979	8.27061450665856e-08
0.00130452402613514	0.00146580100901497	0.000745182367049872	0.00073194938383922	0.000711686378297907	0.000187660243156066	0.000227690017368291	0.000230005789430155	0.000578115954015383	0.000448184600115789	0.000544785377553553	0.000511206682656522	2.64659664213054e-06
0.001120502853362	0.00143619220908114	0.000963774708460839	0.000846414688611363	0.000798858655198082	0.000205607476635513	0.000226366719047226	0.000220163758167231	0.000794144404929287	0.000456207096187246	0.00062145397403027	0.000488545198908279	6.78190389545914e-06
0.00106467620544206	0.00147688363245389	0.000733686212885618	0.000680588867752874	0.000660491274501695	0.000164419816392359	0.000188983541477132	0.000185840707964602	0.000816475064097262	0.000423455462740881	0.000637747084608386	0.000436523033661401	3.3909519477297e-06
0.00110007443553056	0.00112505169134067	0.000662228103548094	0.000666280704656355	0.000622446447771069	0.000155239434289967	0.000182780580597138	0.000175667852121412	0.000548672566371681	0.000220825407327764	0.000379290381275328	0.000296915060789016	4.96236870399403e-07
0.000792242163592755	0.00135414771317509	0.000649160532627574	0.0006255892812836	0.000620213381854272	0.000184351997353403	0.000211562319080308	0.000208584897857911	0.000504672897196262	0.000320817136713258	0.000354643950045488	0.000350839467372426	0
0.00105309734513274	0.0014689438425275	0.000697543627491522	0.000597717310396161	0.000564138615499132	0.000161690513605162	0.000192126374989662	0.000191216607393929	0.000698370688942189	0.000291621867504755	0.00028475725746423	0.00035555371764122	1.65412290133174e-06
0.00144454552973286	0.00133338847076338	0.000839798197006037	0.000808039037300472	0.000787445207178894	0.000259780001654124	0.000304275907699942	0.00030700521048714	0.000654205607476635	0.00040947812422463	0.000595732362914564	0.000448432718550988	1.10826234389217e-05
0.00120709618724671	0.00108684145231991	0.000894301546604912	0.000770738565875445	0.000714167562649906	0.000243569597221074	0.000264328839632785	0.000256140931271194	0.000855925895294021	0.000563559672483666	0.000727152427425357	0.000657761971714499	3.72177652799613e-06
0.0011232321561492	0.00143883880572327	0.000680836986188074	0.000679844512447275	0.000715821685551237	0.000185592589529402	0.000212885617401372	0.000213133735836573	0.000638904970639318	0.000452816144239517	0.000404598461665702	0.000497477462575469	0
0.0014060871722769	0.00118402117277314	0.000868331817054008	0.000744934248614672	0.000727731370440823	0.000212306674385906	0.000218923165991233	0.000215863038623771	0.000481184351997354	0.000375816723182532	0.00048755272516748	0.000398974443801175	9.09767595732372e-06
0.00102398478206931	0.00132040360598792	0.000665536349350757	0.000645273343809445	0.000589860226614838	0.000161194276734762	0.000200645107931519	0.000192209081134728	0.000639814738235051	0.0004065834091473	0.000453312381109916	0.000464973947564304	0
0.000965015300636837	0.00123587792572988	0.000615251013150277	0.000570755107104457	0.00055909354065007	0.000144487635431313	0.000165577702423291	0.00016268298734596	0.000560499545116203	0.000204449590604582	0.000437101976676867	0.000206848068811512	2.31577206186423e-06
0.00120577288892565	0.001252171036308	0.00075394921842693	0.000698122570506988	0.000672483665536349	0.000193118848730461	0.00022553965759656	0.000226201306757093	0.000539409478124223	0.000359358200314283	0.000323050202630055	0.000265155901083451	1.81953519146483e-06
0.00151468034074932	0.00136671904722521	0.000717310396162434	0.00065048383094864	0.000645025225374246	0.000166156645438757	0.000197006037548589	0.000191464725829129	0.000547762798775949	0.000433462906293938	0.000447026714084856	0.000345877098668432	0
0.00129964436357621	0.00158671739310231	0.000811264576958068	0.000824249441733521	0.000831527582499379	0.000257960466462658	0.000289885038458357	0.000288892564717558	0.000674468613017947	0.000409312711934496	0.000353486064014556	0.000462492763212306	1.26540401951863e-05
0.000915060789016624	0.00144694400793979	0.000951865023571252	0.00086634686957241	0.000871226532131338	0.000286163261930361	0.000268960383756513	0.000263832602762386	0.00107476635514019	0.000500620296088	0.000481349764287486	0.000671822016375817	3.80448267306277e-06
0.00104515755520635	0.00122363741626003	0.00077181374576131	0.000731949383839219	0.000735009511206683	0.00020932925316351	0.000246050781573071	0.000247787610619469	0.000427756182284344	0.000333140352328178	0.000503184186585064	0.000481763295012819	5.54131171946104e-06
0.00120891572243818	0.00120792324869738	0.000760979240757589	0.000697047390621123	0.000716483334711769	0.000264659664213051	0.000283268546853032	0.000275990406087172	0.000706806715738979	0.000464064179968572	0.000390455710859317	0.000480770821272021	4.96236870399375e-07
0.00136307997684228	0.00152485319659251	0.000904639814738234	0.000750640972624267	0.000722851707881896	0.000232486973782152	0.000265734844098917	0.000250516913406667	0.000715325448680838	0.00058886775287404	0.000440410222479531	0.000682242990654205	0
0.00112455545447027	0.0011903068397982	0.000766355140186915	0.00066421305102969	0.00067149119179555	0.000182697874452072	0.000192126374989662	0.000189976015217931	0.000709784136961376	0.000344553800347366	0.000495078984368538	0.00039111736001985	2.89471507733036e-06
0.00121189314366057	0.00144744024481019	0.000780332478703168	0.000716814159292035	0.000759325117856257	0.000272682160284509	0.000270531800512779	0.00026201306757092	0.000469688197833099	0.000328177983624183	0.000525597551898106	0.000363741626002812	4.13530725332955e-07
0.0010603754858986	0.00136671904722521	0.000816971300967662	0.000826565213795386	0.000813332230584732	0.000255810106690927	0.000302456372508478	0.000296749648498884	0.000742618476552807	0.000476966338598958	0.000530477214457034	0.000465222065999503	4.13530725332844e-07
0.00185700107517989	0.00143635762137127	0.000674716731453146	0.00064270945331238	0.00063137871143826	0.000182367049871805	0.000213381854271772	0.000204697709039782	0.000634686957240924	0.000234223802828551	0.000442643288396328	0.000343809445041766	1.73682904639827e-06
0.00101629311057812	0.00133123811099165	0.000761558183773055	0.000730295260937889	0.000687288065503268	0.000200810520221653	0.000229592258704822	0.000222644942519228	0.000820775783640725	0.000571582168555124	0.000404433049375569	0.000691257960466463	4.135307253329e-07
0.0010970143081631	0.00119849474815979	0.000956496567694981	0.000863038623769746	0.000807129269704739	0.000268629559176247	0.000268381440741047	0.000263419072037052	0.000777189645190639	0.000843519973534034	0.000469522785542966	0.000874203953353734	4.03605987924905e-05
0.000977338516251757	0.00149268050616161	0.000684227938135804	0.000598875196427095	0.000581424199818047	0.000165743114713423	0.00016582582085849	0.000167314531469688	0.000412786370027293	0.000223223885534695	0.000260028120089323	0.000283351252998098	0
0.000763046894384252	0.00139359854437185	0.000774791166983708	0.00070631047886858	0.00070192705318005	0.000206186419650979	0.00023472003969895	0.00022744189893309	0.000595318832189231	0.000435282441485402	0.000424778761061947	0.000426681002398478	3.80448267306255e-06
0.00103878918203623	0.00113745761310065	0.000572574642295923	0.000529319328426102	0.000477131750889091	0.000116202133818543	0.000130923827640393	0.000131006533785461	0.000456951451492846	0.000366636341080142	0.00032123066743859	0.000428914068315277	0
0.00139351583822678	0.00132553138698205	0.000935820031428336	0.000884376809196924	0.00090935406500703	0.000299478951286081	0.000329253163510048	0.000329583988090315	0.000837482424944174	0.000381109916466793	0.000451244727483251	0.00047787610619469	2.06765362666444e-05
0.00133305764618311	0.00132520056240179	0.000608055578529485	0.000639401207509718	0.000636092961707054	0.000192705318005128	0.000227772723513356	0.000211645025225374	0.000572243817715656	0.000262674716731453	0.000555123645686875	0.000309817219419403	8.27061450665856e-08
0.00105053345463568	0.00126358448432719	0.000575882888098586	0.000584070796460176	0.000584153502605243	0.000155322140435035	0.000186006120254735	0.000188487304606732	0.000529650153006369	0.000402282689603838	0.000491522620130675	0.000398974443801174	0
0.00125448680836986	0.00139310230750145	0.000769828798279711	0.00074476883632454	0.000733355388305351	0.000214457034157638	0.000247622198329336	0.000250103382681333	0.00061855925895294	0.000289885038458358	0.000445124472748325	0.00038408733768919	0
0.00119386320403606	0.00153039450831197	0.00107112728475726	0.00096327847159044	0.000953188321892316	0.000352493590273758	0.000375237780167066	0.000374245306426267	0.00075320486312133	0.000385989579025721	0.000467868662641635	0.000467868662641634	8.76685137705768e-06
0.00140914729964436	0.00135274170870896	0.00099197750392854	0.000856008601439088	0.000823256967992722	0.000232817798362418	0.000257795054172525	0.000257464229592259	0.000713836738069639	0.00053543958316103	0.00076867091224878	0.000548424447936481	4.135307253329e-06
0.00121569762633364	0.00162649904887933	0.00064395004548838	0.000636341080142255	0.000631130593003061	0.000161276982879828	0.000196013563807791	0.000190885782813663	0.000600198494748159	0.000405177404681168	0.000410057067240096	0.000398560913075841	0
0.00132718550988339	0.00131850136465139	0.00114729964436358	0.000942022992308329	0.000891489537672648	0.000324704325531387	0.000313125465222066	0.000305351087585808	0.000820941195930857	0.000644777106939046	0.000629393763956662	0.000610123232156149	1.57141675626498e-05
0.00108254073277645	0.00124414854023654	0.000628318584070796	0.000610454056736415	0.000582995616574311	0.0001873294185758	0.000216276569349103	0.000207013481101646	0.000709784136961376	0.000452568025804318	0.00052477049044744	0.000477379869324291	9.9247374079886e-07
0.00141998180464808	0.00143908692415847	0.000653461252171036	0.000638160615333721	0.000656852204118766	0.0001561492018857	0.000176494913572079	0.00018104375155074	0.000764949135720783	0.000357621371267885	0.00033719295343644	0.00035968902489455	9.92473740798944e-07
0.00117517161525101	0.00130253907865354	0.000821933669671656	0.000760069473161856	0.000710942022992308	0.000241667355884542	0.000259035646348523	0.000256223637416259	0.000722355471011497	0.000517988586551982	0.000517740468116781	0.000468116781076833	1.40600446613182e-06
0.00145306426267472	0.00143519973534034	0.000892978248283847	0.000883549747746257	0.000854354478537755	0.000309072864113804	0.000361425853940947	0.000357455958977752	0.000706558597303779	0.000326937391448184	0.000585559507071376	0.000453312381109916	5.78943015466038e-06
0.00114572822760731	0.00156860474733273	0.000630220825407327	0.000611115705896948	0.000562236374162601	0.000185840707964602	0.000210900669919777	0.000202133818542718	0.000552477049044743	0.000466876188900836	0.000286328674220495	0.000378132495244397	0
0.00113935985443719	0.00123811099164668	0.000757422876519725	0.000762550657513854	0.00075709205193946	0.000250103382681333	0.000277148292118104	0.000281614423951699	0.000628401290215863	0.000336035067405509	0.000459680754280043	0.000318253246216195	3.22553965759653e-06
0.00118567529567447	0.0011578860309321	0.000651062773964106	0.00066909271358862	0.000657265734844099	0.000181705400711273	0.000213960797287238	0.000206599950376312	0.000662476221983294	0.000480026465966421	0.000426598296253411	0.000448101893970722	0
0.00105293193284261	0.00135695972210735	0.000729137374906954	0.000701844347034985	0.000674385906872882	0.000204201472169382	0.000219171284426432	0.000225456951451493	0.000516996112811181	0.000487966255892813	0.000534281697130097	0.000520552477049045	0
0.00121495327102804	0.00146753783806137	0.00111512695393268	0.000975767099495494	0.00096592506823257	0.000296666942353817	0.000298155652965015	0.000294103051856752	0.00111917955504094	0.000486394839136548	0.000438507981143	0.000586221156231907	8.1879083615917e-06
0.00093350425936647	0.00134579439252336	0.000816475064097262	0.000743859068728806	0.0007203705235299	0.000281200893226366	0.000288644446282359	0.000289802332313291	0.000766107021751716	0.000597965428831362	0.000568687453477793	0.000643040277892648	1.9849474815978e-06
0.00123066743859069	0.00122595318832189	0.000791994045157554	0.000710197667686709	0.00070506988669258	0.000189976015217932	0.000202960879993383	0.000198494748159788	0.000414357786783557	0.000253246216193863	0.000541477131750889	0.000299561657431147	0
0.0011853444710942	0.00130650897361674	0.000907948060540897	0.000856504838309487	0.00083706889421884	0.000264907782648251	0.000311471342320735	0.000295591762467951	0.000875113720949467	0.000569679927218593	0.000633032834339591	0.000603341328260689	1.07517988586558e-06
0.00105400711272848	0.00122769001736829	0.00114382598627078	0.000983210652551486	0.000962451410139773	0.000337523778016706	0.000317757009345795	0.000319907369117524	0.000578281366305516	0.000814655528905798	0.00090910594657183	0.000945744768836324	1.07517988586553e-05
0.0015909354065007	0.00140368869406997	0.00107245058307832	0.000928790009097675	0.000885948225953189	0.000312629228351668	0.000341907203705235	0.000347448515424696	0.000989000082706145	0.000759738648581589	0.000618393846662806	0.000731287734678687	5.70672400959393e-06
0.00101488710611198	0.00142453064262675	0.000648168058886775	0.000557191299313539	0.000519394591018113	0.000128277230998263	0.000132908775121992	0.000124141923744935	0.000550326689273012	0.000475891158713093	0.000317012654040195	0.000469605491688033	1.09999172938546e-05
0.00121106608220991	0.00129840377140022	0.00112083367794227	0.000968240840294434	0.000912827723099827	0.000307005210487139	0.000298734595980481	0.000300057894301547	0.0010296915060789	0.000690100074435531	0.000693491026383261	0.000717723926887768	7.60896534612527e-06
0.00100901496981226	0.00123058473244562	0.000580183607642049	0.000600860143908693	0.000593085766272433	0.000191133901248863	0.000217847986105367	0.000228186254238689	0.000635183194111322	0.000192209081134729	0.000204366884459516	0.000289967744603423	0
0.00105648829708047	0.00177917459267223	0.000829459928872715	0.000758994293275991	0.000766272434041849	0.000245389132412539	0.000275742287651972	0.000284178314448763	0.000635265900256389	0.000516417169795716	0.000498800760896535	0.000530394508311968	1.65412290133143e-07
0.000926805061616079	0.00114754776279878	0.000697212802911256	0.000655611611942768	0.00062170209246547	0.000185758001819535	0.000190306839798197	0.000189148953767265	0.000586138450086841	0.000613100653378546	0.000312463816061534	0.000587296336117774	0
0.0017164006285667	0.00146059052187577	0.00101678934744851	0.00089488048962038	0.000846414688611363	0.000229013315689356	0.000255396575965594	0.000259118352493591	0.00099131585476801	0.00051633446365065	0.000482921181043751	0.000511702919526922	7.60896534612538e-06
0.00125026879497147	0.00110776610702175	0.000475064097262427	0.000514432222314118	0.000514514928459184	0.000145480109172111	0.000163675461086758	0.000171284426432884	0.000439417748738732	0.000188404598461666	0.00033768919030684	0.000278967827309569	9.92473740798972e-07
0.000898519560003308	0.00132180961045406	0.0007188818129187	0.000592424117111902	0.000592837647837233	0.000169216772806219	0.000199156397320321	0.000199239103465388	0.000570837813249525	0.000324621619386321	0.000282772309982633	0.00032007278140766	3.39095194772987e-06
0.00150119923910346	0.00146373335538831	0.000887933173434786	0.000838640310975106	0.00083731701265404	0.000292200810520222	0.000296170705483417	0.000295012819452485	0.000767843850798114	0.000400876685137706	0.000638326027623852	0.000430899015796873	0
0.00081771565627326	0.00141402696220329	0.00060309320982549	0.00064055909354065	0.000626581755024399	0.000167728062195021	0.000215035977173104	0.000215697626333637	0.000597469191960963	0.000241336531304276	0.000461748407906707	0.000291291042924489	0
0.00114870564882971	0.00139343313208172	0.000585063270200976	0.000650980067819038	0.000614672070134811	0.000180630220825407	0.000213878091142172	0.000208667604002977	0.000657596559424365	0.000374162600281202	0.000431064428087007	0.000365395748904144	0
0.00125035150111653	0.00133438094450418	0.000861963443883881	0.00079571582168555	0.000740716235216276	0.00019940451575552	0.000232735092217352	0.000229757670994955	0.000667521296832355	0.000545447026714085	0.000441568108510463	0.000609296170705484	2.8120089322633e-06
0.00109817219419403	0.00142122239682408	0.000835083946737242	0.00079646017699115	0.000748490612852536	0.00020957737159871	0.000234802745844016	0.00023157720618642	0.000812008932263668	0.000392440658340915	0.000566619799851129	0.000416177321975024	5.87213629972716e-06
0.00136622281035481	0.00142949301133074	0.000678190389545943	0.00061037135059135	0.000583243735009511	0.000178066330328343	0.000196427094533123	0.000200810520221652	0.000438177156562732	0.000323463733355389	0.000491357207840543	0.000261682242990655	0
0.000829129104292448	0.0014652220659995	0.000418575800181953	0.000454387560995783	0.000458688280539244	8.79166322057735e-05	0.000129848647754529	0.000128029112563063	0.000472003969894964	0.000272682160284509	0.000221073525762964	0.000356794309817219	0
0.00104333802001489	0.00140798941361343	0.000755437929038128	0.000764370192705318	0.000785046728971962	0.000253742453064263	0.000287238441816226	0.000292448928955422	0.000871805475146803	0.000299396245141014	0.000423041932015549	0.000360846910925482	3.47365809279604e-06
0.000926805061616078	0.0014709287900091	0.00083152758249938	0.000789512860805558	0.000771317508890911	0.000235629807294682	0.000270283682077578	0.00025936647092879	0.00078752791332396	0.000577123480274584	0.000832850880820445	0.00055181539988421	1.24059217599866e-05
0.00106103713505914	0.00140575634769663	0.000751219915639732	0.000672152840956083	0.000686130179472336	0.000212802911256306	0.000213299148126705	0.000201968406252584	0.000791580514432222	0.000411959308576627	0.000459432635844844	0.000429162186750475	0
0.00134612521710363	0.00138723017120172	0.0010047142502688	0.000882143743280125	0.000852452237201223	0.000246464312298405	0.000285997849640228	0.000268629559176247	0.000560747663551402	0.000339674137788438	0.000433876437019271	0.000436688445951534	1.15788603093211e-05
0.00132685468530312	0.00136299727069721	0.000954759738648582	0.000847407162352163	0.000831362170209247	0.000216028450913903	0.000278140765858903	0.000273095691009841	0.000831114051774046	0.00047498139111736	0.000511206682656522	0.000454966504011249	7.11272847572559e-06
0.00101439086924158	0.0013122984037714	0.00118013398395501	0.0010279546770325	0.000970639318501365	0.000326854685303117	0.000308824745678604	0.000307749565792739	0.00115126953932677	0.000515011165329583	0.000576875361839385	0.00057844677859565	2.64659664213032e-06
0.00155222893060955	0.00133181705400711	0.000732114796129352	0.000708212720205111	0.000721445703415763	0.000173021255479282	0.00020353982300885	0.000191051195103796	0.00048680836986188	0.000246216193863203	0.000513357042428253	0.000409891654949963	0
0.00105855595070714	0.00145190637664378	0.000825820858489785	0.000757588288809858	0.000740550822926143	0.000203953353734182	0.000233396741377884	0.000224712596145894	0.000819948722190058	0.000513522454718385	0.000638077909188653	0.000631709536018526	1.04209742783891e-05
0.0012529153916136	0.00124067488214374	0.000785129435117028	0.000714084856504838	0.000707137540319247	0.000204780415184848	0.000234389215118683	0.000236126044165082	0.000502439831279464	0.00045637250847738	0.000476221983293359	0.000483582830204285	1.09172111487885e-05
0.00118162269456621	0.00123182532462162	0.000686295591762468	0.000654040195186503	0.000597469191960963	0.000171036307997684	0.000215284095608304	0.000207013481101647	0.000810768340087669	0.000459763460425109	0.000359606318749483	0.000468282193366968	6.61649160532574e-07
0.00123819369779175	0.00132470432553139	0.00106666115292366	0.000901910511951038	0.00087312877346787	0.000263501778182119	0.000248449259780003	0.000248201141344802	0.0007822347200397	0.000641965098006783	0.000525101315027707	0.0007183855760483	7.69167149119188e-06
0.00122760731122322	0.00154453725911835	0.000761227359192789	0.000698949631957654	0.000726904308990158	0.000192539905714995	0.000224960714581093	0.000215284095608304	0.00055619882557274	0.000365147630468944	0.000542056074766355	0.000357538665122818	2.48118435199726e-06
0.00106922504342073	0.00126242659829625	0.000794144404929287	0.000681002398478207	0.000646348523695311	0.00016822429906542	0.000189397072202466	0.000180630220825408	0.000577537010999917	0.00045107931519312	0.000489868497229344	0.000539574890414358	5.95484244479377e-06
0.000876188900835333	0.00129807294681995	0.000652055247704905	0.00064055909354065	0.000600363907038293	0.000167645356049955	0.000206848068811513	0.000201968406252585	0.000489206848068811	0.00026540401951865	0.000330328343395913	0.000334959887519643	6.86461004052619e-06
0.000882474567860392	0.00117897609792408	0.000532214043503432	0.000468116781076834	0.000455710859316847	0.000145397403027045	0.00015300636837317	0.00014696881978331	0.000427342651559009	0.000208584897857911	0.000329749400380449	0.000229426846414688	0
0.00112463816061533	0.00141989909850302	0.000593003060127368	0.000585228682491109	0.000561822843437268	0.000149698122570508	0.000186998593995534	0.000184765528078736	0.000591845174096435	0.000338929782482839	0.000416094615829956	0.000347200396989496	0
0.00131064428087007	0.00145595897775205	0.000674882143743279	0.000620709618724671	0.000605574394177488	0.000177073856587545	0.000204201472169382	0.00019965263419072	0.000661401042097428	0.000417169795715822	0.000570258870234059	0.00047159043916963	0
0.00114564552146224	0.00116814159292035	0.000604085683566289	0.000558266479199405	0.000563311554048466	0.0001247208667604	0.000142006451079315	0.000136051608634522	0.000519063766437846	0.000137871143825986	0.000173600198494748	0.000153585311388636	8.27061450665856e-08
0.00128277230998263	0.00119601356380779	0.00108121743445538	0.000917376561078489	0.00090960218344223	0.000304937556860474	0.000312215697626335	0.000317260772475395	0.000555123645686874	0.00050616160780746	0.000687536183938466	0.00062195021090067	2.97742122239669e-06
0.00103481928707303	0.00117434455380035	0.000592258704821768	0.000593499296997767	0.000598709784136962	0.000181622694566206	0.000222065999503762	0.000225374245306427	0.000564221321644198	0.000315193118848731	0.000422380282855015	0.000304854850715409	0
0.00103961624348689	0.00125638904970639	0.000569431808783392	0.000641882391861715	0.00060019849474816	0.000198577454304855	0.000220577288892564	0.000215449507898437	0.000679348275576876	0.000323050202630056	0.000308493921098339	0.00036862128856174	3.14283351253042e-06
0.00144413199900753	0.00162864940865106	0.00114175833264411	0.00101836076420478	0.000952030435861385	0.000347283103134564	0.000366967165660409	0.00036572657348441	0.000984203126292284	0.00068067157389794	0.000455131916301382	0.000842031262922834	1.24059217599859e-06
0.00120709618724671	0.00160813828467455	0.000695806798445125	0.000697212802911257	0.000645273343809446	0.000191630138119263	0.000225622363741626	0.0002185096352659	0.000607724753949218	0.000342734265155902	0.000359523612604418	0.00041501943594409	0
0.00125663716814159	0.00130204284178314	0.000712182615168306	0.000687370771648334	0.000697957158216855	0.000186667769415268	0.000258291291042925	0.000238607228517078	0.000700686461004052	0.000327929865188983	0.0003125465222066	0.000418244975601688	0
0.00130998263170954	0.00157803324787032	0.000856504838309485	0.000739558349185345	0.000688363245389133	0.000189976015217931	0.000205276652055248	0.000205442064345381	0.000718716400628566	0.000289967744603424	0.000421884045984617	0.000358200314283351	2.89471507733013e-06
0.00091125630634356	0.00148672566371681	0.000586055743941774	0.00053734182449756	0.000544702671408486	0.000181126457695808	0.000200645107931518	0.000202464643122984	0.000583905384170044	0.000362418327681747	0.000310726987015135	0.000426102059383013	7.27814076585873e-06
0.00104722520883302	0.00117872797948888	0.000667852121412621	0.000644280870068645	0.000648002646596643	0.000185261764949135	0.000188239186171533	0.000186336944835002	0.000500785708378134	0.000212637498966173	0.000351583822678025	0.000311140517740469	1.57141675626499e-06
0.00111611942767347	0.00179191133901249	0.00123240426763709	0.00110958564221322	0.0010321726904309	0.0003756513108924	0.00042130510296915	0.000419237449342487	0.00100306012736746	0.000930113307418741	0.000757257464229592	0.000880241501943594	3.93681250516911e-05
0.00129244892895542	0.00128922338929782	0.000830948639483913	0.000686378297907534	0.00065362666446117	0.000182863286742206	0.000212802911256306	0.000213051029691506	0.000582085848978579	0.00040848565048383	0.000555785294847407	0.000537507236787693	3.63907038292932e-06
0.00146009428500538	0.00160127367463403	0.00103672152840956	0.000929699776693408	0.000857001075179886	0.000313456289802333	0.00034108014225457	0.000335704242825242	0.00104424778761062	0.000538830535108758	0.000607145810933752	0.000684145231990736	2.48118435199732e-06
0.00141890662476222	0.00155313869820528	0.0007186336944835	0.000688528657679265	0.000660573980646762	0.000207013481101645	0.000239847820693078	0.000231908030766686	0.000636589198577454	0.000421056984533951	0.00039930526838144	0.000481018939707221	0
0.0010299396245141	0.00123571251343975	0.000937060623604333	0.00079596394012075	0.000766934083202382	0.000244065834091473	0.000269043089901579	0.000280952774791167	0.000791580514432222	0.000396493259449178	0.000373004714250268	0.00039426019353238	7.0300223306592e-06
0.00120908113472831	0.00145579356546191	0.0008742866594988	0.00087114382598627	0.000838888429410305	0.000258952940203456	0.000287982797121826	0.000279794888760236	0.00094566206269126	0.000710363079976841	0.000519477297163178	0.000750806384914398	1.07517988586553e-06
0.00113696137623025	0.00116640476387396	0.000752543213960799	0.00069373914481846	0.000660077743776362	0.00020618641965098	0.000227607311223225	0.000222231411793896	0.00068356628897527	0.000562153668017534	0.000426681002398478	0.000570424282524192	5.54131171946082e-06
0.00128632867422049	0.00131734347862046	0.000746505665370937	0.000711438259862708	0.00070027293027872	0.000166404763873955	0.000189645190637666	0.000191051195103796	0.0005946571830287	0.000263170953601853	0.00037151600363907	0.000359937143329749	7.85708378132489e-06
0.00125614093127119	0.00147258291291043	0.000890166239351584	0.000763543131254652	0.000738317757009346	0.000218840459846166	0.00025283268546853	0.000246795136878671	0.000616078074600943	0.000496567694979737	0.000504838309486394	0.000520056240178645	5.29319328426112e-06
0.00123513357042428	0.00141708708957076	0.000597138367380696	0.000665867173931022	0.000658340914729964	0.000164750640972624	0.000196096269952858	0.000199321809610453	0.000505086427921593	0.000228186254238691	0.000232735092217352	0.000249772558101067	0
0.000888181291869986	0.0010294433876437	0.000629476470101729	0.000655198081217435	0.000618641965098007	0.000211645025225375	0.000249028202795467	0.000240426763708544	0.000518981060292779	0.000337275659581507	0.000381275328756926	0.000380448267306261	4.13530725332889e-06
0.000861715325448681	0.00125820858489786	0.00077884376809197	0.000724753949218428	0.000701430816309652	0.000246216193863205	0.00027168968654371	0.000270862625093045	0.000736332809527748	0.000677859564965677	0.000601769911504425	0.000780415184848233	8.18790836159106e-06
0.0014721693821851	0.00139856091307584	0.000842031262922835	0.000754114630717063	0.000772227276486643	0.00020932925316351	0.000239186171532545	0.000234306508973616	0.00067173931023075	0.000329335869655116	0.000658175502439831	0.00034877181374576	4.30071954346201e-06
0.00110073608469109	0.00129699776693408	0.000617732197502275	0.000631792242163594	0.000618641965098008	0.000164667934827558	0.00019146472582913	0.000190141427508064	0.000468861136382432	0.000270366388222645	0.000211148788354974	0.000286245968075429	7.44355305599131e-07
0.00116260028120089	0.00154114630717062	0.000995781986601605	0.000861053676288148	0.000858903316516417	0.000296336117773551	0.000328839632784716	0.000329170457364982	0.000564386733934332	0.000447853775535522	0.000751468034074932	0.000636754610867588	7.93978992639163e-06
0.00119601356380779	0.00133363658919858	0.000730543379373087	0.000699197750392854	0.000683152758249938	0.000163427342651559	0.000188818129186999	0.000190885782813662	0.000727648664295757	0.000554379290381276	0.00035290712099909	0.000469853610123232	1.15788603093214e-06
0.00121181043751551	0.00164270945331238	0.00088106856339426	0.000788354974774625	0.000757422876519726	0.000230336614010421	0.000261847655280787	0.00026540401951865	0.00083227193780498	0.000544537259118352	0.000465718302869905	0.000479116698370689	0
0.000935406500703002	0.00132611032999752	0.000781159540153834	0.000685468530311802	0.00066280704656356	0.000232321561492019	0.000267719791580515	0.000265817550243982	0.000716648747001902	0.000252749979323463	0.000289057977007692	0.000309817219419403	1.65412290133143e-07
0.00118269787445207	0.00117467537838061	0.000616657017616408	0.000589612108179638	0.000594739889173765	0.000164667934827558	0.000178893391779009	0.000176081382846745	0.000540567364155156	0.000245554544702672	0.000166818294599289	0.000239599702257878	0
0.00126465966421305	0.00111951037962121	0.000814655528905797	0.0007171449838723	0.000697791745926722	0.000213960797287238	0.000196923331403524	0.000208171367132578	0.000825655446199652	0.000328756926639649	0.000354478537755356	0.000419568273922754	6.61649160532518e-07
0.00158398809031511	0.00183657265734844	0.00116210404433049	0.00103912000661649	0.00104193201554875	0.000389794061698784	0.000431643371102473	0.000433959143164337	0.00113803655611612	0.000715573567116038	0.000684476056571004	0.000760234885451989	5.37589942932754e-06
0.00116491605326276	0.00133777189645191	0.00074112976594161	0.000689190306839798	0.000652799603010503	0.000208915722438177	0.000214622446447771	0.000220081052022165	0.000536349350756761	0.000383012157803325	0.00042734265155901	0.000340914729964437	0
0.00102977421222397	0.00126044165081466	0.000842941030518568	0.000824332147878588	0.000826068976924985	0.000244892895542139	0.000271855098833843	0.000266148374824249	0.000567860392027128	0.000629559176246795	0.000612025473492681	0.000750723678769333	6.3683731701265e-06
0.00100264659664213	0.0015011165329584	0.00070606236043338	0.000658837151600365	0.000668182945992886	0.000167231825324621	0.000186915887850468	0.000188487304606733	0.000635431312546522	0.000297163179224216	0.000399222562236374	0.000515176577619718	0
0.00108659333388471	0.0014065834091473	0.000703994706806716	0.000690017368290463	0.000694483500124059	0.00021611115705897	0.000224216359275495	0.000214126209577372	0.000531717806633033	0.000374079894136134	0.000375568604747332	0.000476304689438424	3.06012736746342e-06
0.00105847324456207	0.00128351666528823	0.000689851956000331	0.000663882226449425	0.000668017533702755	0.000195434620792325	0.000207096187246712	0.000206021007360847	0.000558680009924738	0.000505251840211728	0.000599288727152426	0.000409312711934497	0
0.00107245058307832	0.00130865933338847	0.000790836159126622	0.000779422711107434	0.000794475229509552	0.000250599619551733	0.000292697047390621	0.000299644363576213	0.000437267388967	0.000292035398230089	0.000418327681746754	0.000427838888429411	4.05260110826239e-06
0.00145480109172112	0.0014098089488049	0.000792407575882888	0.000765941609461583	0.000734265155901084	0.00023132908775122	0.000270200975932511	0.000264080721197584	0.000671822016375817	0.000326937391448185	0.000447109420229922	0.000373749069555869	0
0.00104772144570342	0.00135729054668762	0.000965015300636836	0.000891737656107849	0.000847986105367629	0.00026350177818212	0.000257133405011992	0.000242163592754941	0.00096178976097924	0.00066958895045902	0.000660077743776363	0.000646762054420643	4.13530725332845e-07
0.00148325200562402	0.00127772723513357	0.00087387312877347	0.000793730874203953	0.000791828632867422	0.000244231246381606	0.000275246050781574	0.000271028037383177	0.000420147216938217	0.000475973864858159	0.000586882805392441	0.000593995533868167	5.78943015466099e-07
0.00085518153998842	0.00123480274584402	0.000583161028864444	0.000523033661401042	0.000507236787693326	0.000129600529319328	0.000164916053262758	0.000168803242080886	0.000353982300884956	0.000243652303366139	0.000428665949880077	0.000242080886609875	4.46613183359498e-06
0.00145041766603259	0.00157340170374659	0.000682987345959805	0.000620047969564139	0.000593747415432968	0.000141096683483583	0.000173848316929948	0.000171036307997685	0.000542304193201555	0.000382019684062526	0.000335373418244976	0.000450996609048052	2.0676536266645e-06
0.00137631296005293	0.00156380779091886	0.000883136217020924	0.000821685551236457	0.00080034736580928	0.000256967992721859	0.000267223554710115	0.00027218592341411	0.000807046563559672	0.000541229013315689	0.000606318749483087	0.000518732941857579	2.39847820693084e-06
0.00115275824993797	0.00146298900008271	0.000524356959722107	0.000608965346125218	0.00057240923000579	0.000141592920353982	0.000174096435365148	0.000169547597386485	0.000597800016541229	0.000543131254652221	0.000341493672979903	0.000583491853444711	0
0.0011898106029278	0.00131395252667273	0.000911587130923827	0.00078727979488876	0.000749400380448268	0.00025407327764453	0.000274253577040774	0.000270862625093044	0.000931353899594739	0.000408320238193698	0.000331403523281781	0.000487635431312546	2.23306591679778e-06
0.00123430650897362	0.00134587709866843	0.0011885700107518	0.0010291952692085	0.000941609461582996	0.000352410884128691	0.000329832106525515	0.000340997436109502	0.00111157058969481	0.000503845835745595	0.000761310065337855	0.000520221652468778	3.15937474154329e-05
0.00097700769167149	0.00142171863369448	0.000586965511537507	0.000550492101563146	0.0005310561574725	0.000148126705814242	0.00016872053593582	0.000164667934827557	0.000629641882391861	0.000412786370027294	0.000507567612273591	0.000479530229096023	3.30824580266326e-06
0.0013387643701927	0.00132966669423538	0.000766355140186915	0.000685633942601935	0.000643784633198246	0.000152510131502771	0.000187412124720867	0.000184765528078736	0.000578364072450583	0.000382350508642792	0.000608386403109751	0.000437432801257134	0
0.00130477214457034	0.0013122984037714	0.000548837978661815	0.000569018278058059	0.00049747746257547	0.000150525184021173	0.000179637747084609	0.000175833264411547	0.000590439169630304	0.000341741791415101	0.000331899760152179	0.000335704242825241	5.78943015466099e-07
0.000952195848151517	0.00121669010007444	0.00055231163675461	0.000539244065834092	0.000530146389876767	0.000173269373914483	0.000202712761558183	0.000206021007360847	0.000340087668513771	0.000156397320320899	0.000333057646183112	0.000183111405177406	1.98494748159778e-06
0.00116458522868249	0.00128922338929782	0.00114101397733852	0.000932511785625673	0.000871226532131336	0.000328095277479117	0.000329749400380447	0.000322967496484989	0.000731535853113886	0.000492184269291208	0.000638160615333719	0.000523529898271441	1.14134480191875e-05
0.000835414771317509	0.00124530642626747	0.000968737077164833	0.000847572574642295	0.000898023323132909	0.000286742204945828	0.000290298569183691	0.000279629476470102	0.000698122570506988	0.000382515920932926	0.000437680919692333	0.000466793482755769	0
0.00114332974940038	0.00140004962368704	0.000668348358283021	0.000608055578529485	0.000581920436688446	0.000118600612025473	0.000142916218675048	0.000148540236539575	0.000464229592258705	0.000399387974526507	0.000313621702092466	0.000433711024729137	0
0.00132801257133405	0.00152220659995038	0.000694897030849391	0.000675709205193946	0.000710280373831776	0.000163013811926226	0.000181374576131006	0.000180712926970474	0.000649408651062773	0.000258787527913324	0.000351087585807626	0.000230419320155488	0
0.00113117194607559	0.00142180133983955	0.000747663551401868	0.00066594988007609	0.000626085518153999	0.000173931023075014	0.000195765445372591	0.000196013563807791	0.00079695641386155	0.000403771400215036	0.000514018691588785	0.000501281945248532	6.69919775039288e-06
0.00119477297163179	0.00150326689273013	0.000990654205607477	0.000861136382433215	0.0008440989165495	0.0003122984037714	0.000311305930030601	0.000309155570258871	0.000715656273261103	0.000513687867008518	0.000533041104954098	0.000475891158713093	4.38342568852848e-06
