# Supplementary material for: Empirical comparison of cross-platform normalization methods for gene expression data
Source: BMC Bioinformatics. 2011 Dec 7;12:467. doi: 10.1186/1471-2105-12-467 (PMC3314675; doi:10.1186/1471-2105-12-467)
Supplement: Additional file 4 — Raw bootstrap results for all statistics presented. [file 1471-2105-12-467-S4.zip › bootstraps/figure5/equal_AFX_AG1_excess_boxplot.pdf.csv]

resample.1	resample.2	dwd	eb..par.	gq	mrs	qn	distran	xpn3	xpn6	xpn9	xpn_mod6.	no.norm
0.00063328095277479	0.000776941526755438	0.000548341741791415	0.000504093954180796	0.00054048465801009	0.000144735753866512	0.000192209081134729	0.000186915887850467	0.000419237449342486	0.000438838805723265	0.000453808617980316	0.00045273343809445	0.000129600529319329
0.00077280621950211	0.000843437267388967	0.000447274832520056	0.0004681994872219	0.000462740881647506	0.000129765941609462	0.000141096683483583	0.000141923744934248	0.00053469522785543	0.000413365313042759	0.00044454552973286	0.000469936316268299	8.25407327764452e-05
0.000598130841121495	0.000640972624265983	0.000416177321975023	0.000445868828053924	0.000448928955421388	0.000102638326027624	0.000109089405342817	0.000111239765114548	0.000324456207096188	0.00032536597469192	0.000411876602431561	0.000316681829459929	7.3443056819122e-05
0.000983872301712016	0.000755437929038128	0.000574890414357787	0.000604747332726821	0.000530146389876769	0.000141013977338515	0.000136217020924655	0.000131420064510793	0.000563146141758332	0.000577123480274584	0.000560995781986601	0.000574394177487388	0.000108262343892152
0.000787445207178894	0.000660822099081962	0.00050880820444959	0.000527334380944504	0.000588867752874039	0.000132412538251593	0.000112232238855347	0.00011603672152841	0.000447522950955256	0.000553634935075676	0.000681994872219007	0.000606318749483086	8.8247456786039e-05
0.000523612604416507	0.00038673393433132	0.000291952692085021	0.000296005293193285	0.000288396327847159	4.9044744024481e-05	5.98792490282034e-05	6.36837317012654e-05	0.000278719708874369	0.000260772475394921	0.000322884790339922	0.000321726904308991	4.16838971135556e-05
0.00095335373418245	0.000431395252667274	0.000474650566537093	0.000451327433628318	0.000482755768753618	0.000107848813166818	0.000130179472334794	0.000127284757257464	0.00043172607724754	0.000261268712265321	0.000353568770159624	0.000337606484161773	7.832271937805e-05
0.00120279546770325	0.00111123976511455	0.000590687288065503	0.000654867256637168	0.000583657265734843	0.000127450169547597	0.000114878835497478	0.000112563063435613	0.000491357207840543	0.000742453064262675	0.000854354478537755	0.000710280373831775	0.000114630717062277
0.000698453395087254	0.000588288809858572	0.000257050698866926	0.000317260772475395	0.000256471755851459	3.9120006616492e-05	5.51649987594083e-05	6.32702009759326e-05	0.000263005541311719	0.000270035563642378	0.000253990571499463	0.000332147878587379	1.86088826399803e-05
0.000643536514763047	0.00068166404763874	0.000542221487056488	0.000541146307170623	0.000530973451327433	0.000187164006285667	0.000185758001819536	0.000189645190637664	0.000470101728558432	0.000487883549747746	0.000429823835911008	0.000546274088164751	0.000142833512529981
0.000754197336862129	0.000577537010999917	0.000343892151186833	0.000369034819287073	0.000315193118848731	7.832271937805e-05	9.8999255644694e-05	9.5525597551898e-05	0.000295591762467952	0.00018104375155074	0.000324042676370855	0.000254486808369862	6.20296087999336e-05
0.000561492018857002	0.000842279381358035	0.000469109254817633	0.00045637250847738	0.000445041766603259	0.000137044082375321	0.000171946075593417	0.000166901000744356	0.000310478868579937	0.000496402282689603	0.000419981804648085	0.000525928376478373	0.000115126953932677
0.000669588950459019	0.00040923000578943	0.000390869241584649	0.000453974030270449	0.000356959722107352	6.67438590687286e-05	8.23753204863125e-05	8.23753204863123e-05	0.000234058390538417	0.000380200148871061	0.000419816392357952	0.000443883880572327	6.15333719295349e-05
0.00077859564965677	0.000390951947729716	0.000371350591348937	0.000359606318749484	0.0003756513108924	9.61872467124315e-05	0.000121991563973203	0.00011893143660574	0.000365313042759077	0.000359027375734017	0.000359606318749483	0.000454056736415516	7.3691175254322e-05
0.00065023571251344	0.000587213629972706	0.000375982135472666	0.000368125051691341	0.000363658919857745	8.52700355636418e-05	0.00011578860309321	0.000111984120420147	0.000176412207427012	0.00028980233231329	0.000302208254073278	0.000326110329997519	8.77512199156396e-05
0.00095260937887685	0.000695227855429659	0.000396824084029444	0.000408154825903564	0.000397981970060377	7.54280043007192e-05	7.71648333471179e-05	7.99768422793812e-05	0.000252998097758663	0.000393515838226779	0.000440079397899263	0.000451244727483252	5.74807708212722e-05
0.000679430981721942	0.000586221156231908	0.000497312050285337	0.000474650566537094	0.000493755686047474	0.000125051691340667	0.000147051525928377	0.000139773385162518	0.000486477545281615	0.000440989165494996	0.000448101893970722	0.000469357373252833	0.000110826234389215
0.000944007939789927	0.000514763046894384	0.000531221569762634	0.00051534198990985	0.000540071127284758	0.000164337110247291	0.000160201802993962	0.000163344636506492	0.000502026300554131	0.000567777685882061	0.000482921181043751	0.000546108675874618	0.000117773550574808
0.000463981473823506	0.000458192043668845	0.000200231577206187	0.000187246712430734	0.000211562319080308	3.46538747828966e-05	4.77214457034164e-05	4.62327350922169e-05	0.000198412042014721	0.00015929203539823	0.000145314696881978	0.0002192539905715	2.55561988255732e-05
0.00101670664130345	0.000550243983127947	0.0005003721776528	0.00050326689273013	0.000418575800181953	0.000104292448928955	0.000125547928211066	0.000120750971797205	0.000237035811760814	0.000431312546522206	0.000536018526176495	0.000455131916301381	0.000109502936068149
0.00049623687039947	0.000360102555619883	0.000237532048631213	0.00022843437267389	0.000194028616326194	3.97816557770241e-05	4.5819204366884e-05	4.30071954346208e-05	0.000144239516996113	0.000110164585228681	0.000204532296749648	0.000180630220825408	3.11802166900997e-05
0.000569183690348193	0.000297576709949551	0.000370854354478538	0.000351004879662559	0.000372425771234804	7.22851707881897e-05	8.17136713257795e-05	7.9563311554048e-05	0.000220577288892564	0.000362087503101481	0.000313125465222065	0.000299148126705814	5.73153585311394e-05
0.000704821768257382	0.000632950128194525	0.000617070548341742	0.000593085766272434	0.000651972541559837	0.000210404433049376	0.000228020841948557	0.000226614837482425	0.000521544950789843	0.000691588785046729	0.000585394094781242	0.000458688280539244	0.000167810768340088
0.000525184021172774	0.000346042510958564	0.000316764535604996	0.000341162848399636	0.000304441319990075	6.09544289140681e-05	7.73302456372507e-05	7.14581093375238e-05	0.000303448846249277	0.000359523612604416	0.000354974774625754	0.000342734265155901	5.89694814324703e-05
0.00063137871143826	0.000361260441650815	0.00031494500041353	0.000302952609378878	0.000312463816061533	7.86535439583163e-05	8.58489785791086e-05	8.1548259035647e-05	0.000292862459680754	0.000310561574725002	0.000322305847324456	0.000320320899842858	6.67438590687284e-05
0.000561657431147134	0.000506327020097593	0.000526507319493838	0.000490860970970143	0.00047572574642296	0.000163427342651559	0.00017790091803821	0.000182615168307006	0.000193284261020594	0.000455545447026714	0.00043387643701927	0.000472913737490696	0.000151517657761972
0.000606153337192954	0.000380282855016127	0.000484906128525349	0.00050566537093706	0.000431808783392606	0.000104788685799354	0.000132495244396658	0.000129517823174262	0.000437267388967001	0.000353982300884956	0.000418823918617153	0.000452071788933918	9.668348358283e-05
0.000610040526011083	0.00055231163675461	0.000468116781076834	0.000471673145314697	0.000482838474898685	0.000129848647754528	0.000120172028781738	0.00011893143660574	0.000329170457364983	0.000401372922008106	0.000485815896121082	0.000436357621371268	8.17136713257787e-05
0.000601190968488958	0.000649325944917707	0.00029997518815648	0.00028475725746423	0.0003122984037714	6.62476221983293e-05	6.48416177321975e-05	6.6578446778596e-05	0.000283764783723431	0.000393763956661979	0.00038483169299479	0.000406500703002234	4.52402613514184e-05
0.000658506327020098	0.000647506409726243	0.000300554131171946	0.000316268298734596	0.000258870234058391	5.3593582003143e-05	6.21123149450007e-05	6.09544289140672e-05	0.000265155901083451	0.000364899512033744	0.000385658754445455	0.00036283185840708	5.13605160863445e-05
0.000823587792572989	0.000708047307914977	0.000325448680836986	0.00033115540484658	0.000299230832850881	4.08568356628892e-05	5.92175998676701e-05	5.78943015466057e-05	0.000238524522372012	0.000320734430568192	0.000406666115292366	0.000310726987015135	2.05938301215779e-05
0.00105260110826234	0.00112960052931933	0.000318749483086594	0.000351914647258291	0.000288065503266893	4.40823753204868e-05	6.97212802911262e-05	6.63303283433959e-05	0.000388139938797453	0.000394342899677446	0.000373004714250268	0.00045008684145232	4.19320155487555e-05
0.000725911835249359	0.000696716566040857	0.00038094450417666	0.000420560747663552	0.000370937060623603	9.87511372094946e-05	7.90670746836484e-05	8.09693160201797e-05	0.000416508146555289	0.000497312050285337	0.000472831031345629	0.000519146472582913	5.87213629972703e-05
0.000689769249855263	0.000788437680919692	0.000294847407162352	0.000322884790339923	0.000335786948970309	6.5585973037796e-05	7.64204780415191e-05	7.55934165908527e-05	0.000351087585807625	0.000367463402530808	0.000308493921098338	0.000387230171201721	3.93681250516911e-05
0.000767016789347449	0.000423041932015548	0.000334629062939378	0.000314366057398065	0.000337523778016706	7.86535439583162e-05	8.01422545695149e-05	8.22099081961792e-05	0.000314117938962866	0.000420726159953685	0.000397072202464643	0.000474319741956827	5.35108758580772e-05
0.000696551153750725	0.000731122322388553	0.000366967165660409	0.000392688776776115	0.000357621371267885	7.36911752543209e-05	8.5600860143909e-05	8.49392109833768e-05	0.000341162848399636	0.000349681581341494	0.000504259366470929	0.0004375155074022	5.68191216607391e-05
0.00111388636175668	0.000991646679348276	0.000585145976346043	0.000573980646762054	0.000519890827888512	0.000127119344967331	0.00016268298734596	0.000157058969481432	0.000300884955752213	0.00045347779340005	0.00060383756513109	0.000545943263584484	0.000127284757257464
0.000932015548755273	0.000680588867752874	0.000399057149946241	0.000435695972210735	0.000368125051691341	7.72475394921844e-05	8.94053428169711e-05	8.44429741129753e-05	0.000400463154412373	0.000358861963443884	0.000375899429327599	0.00035844843271855	6.03754858986012e-05
0.00060044661318336	0.000551567281449013	0.00024100570672401	0.000250516913406666	0.000237532048631213	4.46613183359529e-05	6.14506657844676e-05	6.65784467785954e-05	8.42775618228431e-05	0.00015954015383343	0.000244313952526673	0.000163923579521957	2.9856918369035e-05
0.000621867504755603	0.000424778761061947	0.00034711769084443	0.000320486312132992	0.000344884624927632	6.27739641055336e-05	7.6172359606319e-05	7.1458109337523e-05	0.000360846910925482	0.00035844843271855	0.00045488379786618	0.000411711190141427	3.13456289802335e-05
0.000763046894384253	0.000517078818956249	0.000587130923827641	0.0004996278223472	0.000575552063518319	0.00015110412703664	0.000138946323711852	0.000138036556116119	0.000197833098999255	0.000429823835911008	0.000505334546356794	0.00049359027375734	0.000119096848895873
0.000745513191630137	0.00070655859730378	0.000266727317839715	0.000297659416094616	0.000281118187081299	4.91274501695475e-05	6.21950210900675e-05	5.94657183028697e-05	0.000289967744603424	0.000253163510048797	0.000268464146886113	0.000314862294268465	3.98643619220909e-05
0.000638656852204119	0.000677942271110743	0.000191299313538995	0.000232983210652552	0.000166487470019023	2.8120089322636e-05	4.44131999007531e-05	4.40823753204865e-05	0.000287982797121825	0.000162269456620627	0.000280043007195434	0.000214953271028038	2.0097593251178e-05
0.000755934165908526	0.000693160201802995	0.000501860888263998	0.000510296915060789	0.000537424530642626	0.000142750806384915	0.000127450169547597	0.000139277148292118	0.000570837813249525	0.000565213795384998	0.000560913075841535	0.000530229096021835	9.7510545033496e-05
0.000698205276652055	0.000607890166239352	0.000304193201554876	0.000305433793730874	0.000355305599206021	5.83078322719367e-05	5.83905384170043e-05	6.03754858986023e-05	0.000257298817302126	0.000416342734265155	0.000538995947398892	0.000404433049375569	3.61425853940952e-05
0.00104201472169382	0.000652716896865438	0.000562401786452733	0.000576131006533785	0.000519642709453313	0.000119758498056405	0.000139194442147052	0.00013679596394012	0.000441485402365395	0.000425523116367547	0.00060019849474816	0.000513191630138119	0.000108923993052684
0.000865685220411876	0.000663385989579026	0.00030286990323381	0.000413613431477959	0.000277148292118104	3.76312960052936e-05	3.9698949631958e-05	4.43304937556859e-05	0.000314283351252998	0.000335456124390042	0.000392936895211314	0.000418410387891819	3.96162434868915e-05
0.000521958481515177	0.000487304606732281	0.00044983872301712	0.000441733520800595	0.000438673393433132	0.000117277313704408	0.000144901166156646	0.000133487718137457	0.000444545529732859	0.000219336696716566	0.000392109833760648	0.000269125796046646	9.6352659002564e-05
0.000573897940616987	0.000457282276073112	0.000194938383921925	0.000225456951451493	0.000236953105615748	4.13530725332887e-05	3.61425853940939e-05	3.96989496319574e-05	0.000128938880158796	0.000229592258704822	0.000129435117029195	0.000272930278719709	2.07592424117106e-05
0.0009685716648747	0.000462410057067241	0.000512116450252254	0.000488958729633612	0.00048680836986188	0.000138036556116119	0.000152758249937971	0.000156231908030766	0.00040393681250517	0.000410470597965429	0.000619965263419072	0.000421222396824084	0.000114796129352411
0.000728641138036556	0.000638656852204119	0.000582830204284178	0.000615829956165744	0.00054701844347035	9.91646679348286e-05	9.05632288479028e-05	8.35332065172436e-05	0.000607228517078819	0.000577371598709784	0.000585063270200976	0.000635100487966256	8.41121495327102e-05
0.0010279546770325	0.000468530311802168	0.000553717641220742	0.000527747911669836	0.000567694979736994	0.000185758001819536	0.000175419733686213	0.000174344553800347	0.00048440989165495	0.000530973451327433	0.000544454552973287	0.000560003308245802	0.000129104292448929
0.00107228517078819	0.000442808700686462	0.000583409147299643	0.000635514018691589	0.000527417087089571	0.00014093127119345	0.000131916301381192	0.000124472748325201	0.000510296915060788	0.000613348771813747	0.000620875031014805	0.000685799354892069	0.000102142089157224
0.000612439004218013	0.00038772640807212	0.000279546770325035	0.00025961458936399	0.00028790009097676	4.43304937556862e-05	5.45033495988755e-05	4.9623687039947e-05	0.000191960962699529	0.000289057977007692	0.000254404102224796	0.000271193449673311	3.5398230088496e-05
0.000600281200893227	0.000613183359523612	0.000253742453064263	0.000263667190472253	0.000285667025059962	6.67438590687291e-05	7.94806054089824e-05	8.2540732776445e-05	0.00030286990323381	0.000332726821602845	0.000318170540071128	0.000304193201554876	3.00223306591678e-05
0.000670581424199818	0.00046480853527417	0.000252501860888264	0.00026515590108345	0.00024464477710694	4.73906211231494e-05	5.98792490282022e-05	6.19469026548678e-05	0.000253494334629063	0.000282193366967166	0.000327681746753784	0.000360433380200149	4.62327350922175e-05
0.000590604581920437	0.000703994706806716	0.000395748904143578	0.000332561409312712	0.000386982052766521	7.26159953684562e-05	9.03978165577698e-05	8.16309651807132e-05	0.000299809775866347	0.000407658589033164	0.000453560499545117	0.000432305020263006	6.13679596394015e-05
0.000880489620378794	0.000847076337771897	0.000614175833264412	0.000603754858986024	0.000542717723926888	0.00013729220081052	0.000149946241005707	0.000146141758332644	0.000593333884707634	0.000665867173931023	0.000601025556198826	0.000704904474402448	0.000119593085766273
0.00102729302787197	0.000681664047638739	0.000431312546522207	0.000432718550988339	0.000435034323050203	6.93077495657928e-05	7.85708378132496e-05	7.42701182697865e-05	0.000373831775700935	0.000568852865767926	0.000503928541890663	0.000564965676949797	5.88040691423369e-05
0.000613431477958812	0.000564800264659665	0.00036597469191961	0.000368207757836407	0.000419402861632619	6.79844512447278e-05	7.41047059796545e-05	7.80746009428497e-05	0.000310809693160203	0.000381606153337193	0.000348027458440162	0.000317178066330328	4.55710859316847e-05
0.000639235795219585	0.000538334298238359	0.000512199156397321	0.000534281697130097	0.000519890827888512	0.000109089405342816	0.000105615747250021	0.000114465304772145	0.000529898271441568	0.000523447192126375	0.000518650235712513	0.000577206186419651	8.08866098751136e-05
0.000626664461169465	0.000530394508311968	0.000587957985278306	0.000518981060292779	0.000597634604251095	0.000197998511289389	0.000219171284426433	0.000218675047556033	0.00032222314117939	0.000470846083864031	0.000465966421305102	0.00043147795881234	0.00016946489124142
0.000583657265734844	0.000629890000827062	0.000263253659746919	0.000256802580431726	0.0002494417335208	5.47514680340752e-05	5.93003060127374e-05	6.24431395252668e-05	0.000259780001654123	0.000283268546853031	0.000312215697626333	0.000309072864113804	3.66388222644942e-05
0.000760813828467455	0.00074741543296667	0.000334380944504177	0.000367380696385742	0.000358531138863617	7.64204780415185e-05	7.97287238441807e-05	7.62550657513856e-05	0.000295674468613017	0.000203374410718716	0.000357538665122819	0.000204366884459516	5.70672400959393e-05
0.00108320238193698	0.000762302539078655	0.000639401207509718	0.000643288396327847	0.000576296418823919	0.000157637912496899	0.000165494996278223	0.000158961210817964	0.000471259614589365	0.000473409974361095	0.000407493176743032	0.000476139277148293	0.000143908692415846
0.000720122405094698	0.00047233479447523	0.000241584649739476	0.000238110991646679	0.00024753949218427	4.78868579935486e-05	6.17814903647335e-05	5.9383012157803e-05	0.000300388718881812	0.000344305681912166	0.000370275411463073	0.00034976428748656	3.08493921098335e-05
0.000784964022826896	0.000545777851294351	0.000584980564055909	0.000548507154081547	0.000579521958481515	0.00014647258291291	0.000163758167231826	0.000164254404102225	0.000513357042428252	0.000629641882391861	0.000652468778430237	0.000639897444380118	0.000117525432139608
0.000708047307914978	0.000498552642461336	0.00041576379124969	0.000385824166735588	0.000434207261599536	8.47737986932424e-05	8.22926143412459e-05	8.12174344553794e-05	0.000409643536514763	0.000483086593333885	0.000395831610288644	0.000542386899346621	5.55785294847407e-05
0.000767347613927716	0.000811099164667935	0.000480109172111488	0.000464064179968571	0.000469770903978165	0.000132743362831858	0.000140600446613183	0.000142833512529982	0.000394839136547844	0.000525018608882639	0.00052865767926557	0.000537259118352493	9.45331238110999e-05
0.00088785046728972	0.00098064676205442	0.000455628153171781	0.00042907948060541	0.000497808287155735	0.000137705731535853	0.000151104127036639	0.000158961210817964	0.00039401207509718	0.000392523364485981	0.000491853444710942	0.000452154495078984	9.48639483913649e-05
0.000577702423290051	0.000358861963443885	0.000322388553469522	0.000303779670829543	0.00035365147630469	6.64957406335288e-05	7.2864113803656e-05	7.08791663220574e-05	0.000298072946819948	0.000301712017202878	0.000305185675295675	0.000341328260689769	3.65561161194276e-05
0.00103804482673063	0.000715160036390704	0.00033405011992391	0.000344388388057233	0.000351252998097758	6.88115126953937e-05	7.07137540319237e-05	7.00521048713915e-05	0.000308493921098337	0.000244810189397073	0.000273674634025308	0.000332974940038045	4.49094367711518e-05
0.000576461831114052	0.000588536928293773	0.000433297494003805	0.000452154495078984	0.00041841038789182	0.000107517988586552	0.000104623273509221	0.000112728475725746	0.000336365891985774	0.000372343065089737	0.000539905714994625	0.000377967082954263	8.60143908692416e-05
0.000789678273095691	0.000689273012984865	0.000524770490447439	0.000538665122818625	0.000569514514928459	0.000149367297990241	0.000136465139359854	0.000137457613100653	0.000384748986849723	0.000506327020097594	0.000426267471673146	0.000522454718385576	0.000124886279050533
0.000863121329914812	0.000703250351501116	0.000538913241253826	0.000512033744107187	0.000516996112811182	0.000146886113638243	0.000164667934827558	0.000158299561657431	0.000318832189231659	0.000365726573484411	0.000466049127450169	0.000404102224795302	0.000123728393019602
0.0010601273674634	0.00064295757174758	0.000405590935406501	0.000447357538665122	0.00042469605491688	8.81647506409732e-05	0.000105367628814822	0.000103548093623356	0.000384748986849723	0.000447440244810189	0.000472169382185096	0.00049359027375734	6.97212802911253e-05
0.000919196096269953	0.000687536183938467	0.000538913241253825	0.000558514597634604	0.00051534198990985	0.00014357786783558	0.000129352410884129	0.000127946406417997	0.00058977752046977	0.00070316764535605	0.00065337854602597	0.000762716069803987	0.000107352576296419
0.00070027293027872	0.000457861219088578	0.000545116202133819	0.000481680588867753	0.00049309403688694	0.000133074187412124	0.000135886196344388	0.00014068315275825	0.000255231163675461	0.000585476800926309	0.000468034074931768	0.000582912910429244	0.000105119510379621
0.000647506409726242	0.000477379869324291	0.000288809858572492	0.000288148209411959	0.000302373666363411	8.07211975849802e-05	0.000116119427673477	0.000111074352824416	0.000279381358034902	0.000287569266396493	0.000316599123314862	0.000273426515590108	6.98866925812584e-05
0.000950624431395253	0.00074377636258374	0.000425853940947812	0.000394591018112645	0.000429410305185675	0.000106773633280953	0.000117525432139609	0.000113307418741212	0.000390538417004384	0.000446199652634191	0.000393350425936647	0.000441733520800596	8.09693160201804e-05
0.00128376478372343	0.00101439086924158	0.000664543875609959	0.000637747084608387	0.00065188983541477	0.000207840542552311	0.000197171449838723	0.000200893226366719	0.000644198163923579	0.000625258456703334	0.000603589446695888	0.000760152179306922	0.000170457364982218
0.00134083202381937	0.000847572574642295	0.000510710445786123	0.000580100901496981	0.000496815813414937	0.000128029112563062	0.000115954015383343	0.00011314200645108	0.000540815482590356	0.00053395087254983	0.000549086097097014	0.000566785212141262	0.000117690844429741
0.00109188652716897	0.000731287734678687	0.000434538086179803	0.000418906624762219	0.000503101480439996	0.000128856174013729	0.000123645686874534	0.000130262178479861	0.000380530973451327	0.000336862128856175	0.000373914481846002	0.000481846001157886	7.37738813993871e-05
0.00101587957985278	0.000745595897775205	0.000665288230915557	0.000663137871143826	0.000674055082292614	0.000183028699032338	0.000179389628649409	0.000180547514680341	0.000581258787527913	0.000623935158382267	0.000648416177321975	0.000703002233065917	0.000142502687949715
0.000806467620544207	0.000514349516169051	0.000366222810354809	0.000379124968985196	0.000363741626002811	0.000103134562898023	0.000129765941609461	0.00013199900752626	0.000246464312298404	0.000404681167810769	0.000409808948804896	0.000385906872880654	8.09693160201803e-05
0.000898684972293442	0.000777189645190637	0.000714746505665371	0.000685468530311803	0.000640559093540651	0.000192539905714995	0.000189314366057397	0.000184517409643536	0.000365726573484411	0.000602183442229757	0.000539823008849556	0.0005622363741626	0.000170870895707551
0.00091563973203209	0.000630055413117195	0.00037755355222893	0.000389711355553717	0.000406666115292367	6.78190389545944e-05	7.23678769332562e-05	6.56686791828632e-05	0.000403854106360103	0.000467041601190968	0.000424613348771814	0.000454883797866181	5.98792490282026e-05
0.0010291952692085	0.000693573732528327	0.000499379703912	0.000494251922917874	0.000503928541890663	0.000134811016458523	0.000133735836572657	0.000125961458936399	0.000430485485071541	0.000393598544371847	0.00044570341576379	0.000367628814820941	9.48639483913656e-05
0.000688280539244066	0.000654701844347035	0.00038433545612439	0.000413282606897692	0.000354147713175089	7.15408154825903e-05	8.35332065172446e-05	7.91497808287153e-05	0.000330741874121247	0.000428996774460343	0.000511537507236788	0.000445289885038458	5.82251261268718e-05
0.000731039616243488	0.000705483417417913	0.000715077330245637	0.000780415184848234	0.000680588867752874	0.000172194194028616	0.000139359854437185	0.000144983872301712	0.000660822099081962	0.000736746340253081	0.0007510545033496	0.000808617980315938	0.00015904391696303
0.00118724671243073	0.000989082788851211	0.000578364072450583	0.000570672400959391	0.000560995781986602	0.0001252171036308	0.000138450086841452	0.000137374906955586	0.000449011661566454	0.000325448680836986	0.000319659250682326	0.000319824662972459	9.18038210239024e-05
0.000727979488876023	0.00063865685220412	0.00041022247953023	0.000457364982218179	0.000387312877346787	7.38565875444544e-05	9.18865271689681e-05	9.08940534281696e-05	0.000417335208005955	0.000505086427921595	0.00049383839219254	0.000400463154412373	6.4262674716731e-05
0.000638822264494252	0.000628897527086262	0.00029608799933835	0.000314531469688198	0.000302125547928211	5.1525928376478e-05	5.59093540650069e-05	6.40145562815312e-05	0.000332313290877512	0.000310892399305269	0.000265817550243984	0.000333636589198577	3.78794144404926e-05
0.000577123480274584	0.000609296170705484	0.00040898188735423	0.000435199735340336	0.000449673310726988	0.000116615664543875	0.000149863534860639	0.000152758249937971	0.000316599123314862	0.000299148126705814	0.0002504342072616	0.000330328343395914	9.41195930857661e-05
0.00074716731453147	0.000734182449756016	0.000316516417169796	0.000331734347862046	0.000341741791415101	7.79091886527161e-05	9.85857249193618e-05	9.8172194194029e-05	0.000278967827309569	0.000317508890910594	0.000251343974857332	0.000337523778016706	4.63154412372846e-05
0.000361591266231081	0.000422545695145149	0.000261351418410388	0.000291869985939956	0.000249937970391201	6.69919775039291e-05	8.25407327764457e-05	8.10520221652476e-05	0.000280291125630635	0.000290712099909023	0.000287073029526095	0.000326689273012985	5.39244065834089e-05
0.000475394921842693	0.000536018526176494	0.000226035894466958	0.000237697460921346	0.000246960549168803	4.77214457034145e-05	5.62401786452733e-05	5.52477049044746e-05	0.000255396575965594	0.00022479530229096	0.000256802580431726	0.000248945496650401	4.02778926474241e-05
0.000682904639814738	0.000481597882722686	0.000273095691009841	0.000340253080803904	0.000247208667604002	4.78041518484826e-05	6.53378546025964e-05	6.22777272351329e-05	0.000298238359110081	0.00030890745182367	0.000314366057398064	0.000341989909850302	5.46687618890076e-05
0.000738813993879745	0.000709287900090977	0.000651476304689438	0.000553717641220742	0.000690182780580598	0.000205359358200315	0.00022140435034323	0.000218675047556034	0.000433545612439004	0.000520304358613845	0.000582664791994045	0.00054461996526342	0.000146141758332644
0.000567777685882061	0.000393515838226781	0.000234554627408817	0.000260772475394922	0.000219832933586965	2.19171284426436e-05	4.77214457034146e-05	4.56537920767514e-05	0.000161028864444628	0.000180712926970473	0.000324125382515922	0.000157224381771566	1.67893474485161e-05
0.00068091969233314	0.00076337771896452	0.000512529980977586	0.000462079232486974	0.00048465801009015	0.000147630468943842	0.000199321809610454	0.000191382019684063	0.000387809114217187	0.000462823587792572	0.00040294433876437	0.000563476966338599	0.000140104209742784
0.000708130014060045	0.000754362749152262	0.000366884459515342	0.00038408733768919	0.000353072533289224	5.7977007691672e-05	6.11198412042023e-05	6.01273674634019e-05	0.000378297907534531	0.000337192953436441	0.000395004548837979	0.000370275411463072	4.27590769994202e-05
0.00111868331817054	0.000773385162517575	0.000724671243073361	0.000737821520138947	0.000676288148209412	0.000212058555950708	0.000231908030766686	0.000222893060954429	0.000530890745182367	0.00086585063270201	0.00085832437350095	0.00088445951534199	0.000177321975022745
0.000670664130344885	0.000593582003142833	0.000318253246216193	0.00031668182945993	0.000336614010420974	7.34430568191217e-05	8.06384914399147e-05	7.50971797204531e-05	0.000274253577040774	0.000270200975932511	0.000322967496484989	0.000309238276403937	5.11123976511453e-05
0.000573401703746588	0.000554710114961541	0.000352080059548423	0.000354313125465222	0.000360267967910015	9.0315110412703e-05	0.000101066909271359	0.000101976676867091	0.00022190058721363	0.000298569183690348	0.000352824414854023	0.000333802001488711	7.8157307087916e-05
0.000639318501364651	0.000455214622446448	0.000437432801257134	0.000415846497394756	0.000414523199073691	9.6187246712431e-05	0.000121743445538004	0.000119510379621206	0.000301050368042346	0.00028326854685303	0.000346290629393764	0.000343478620461501	8.82474567860392e-05
0.000899760152179307	0.00080539244065834	0.000374741543296667	0.000358034901993219	0.000367380696385743	7.41874121247206e-05	8.35332065172434e-05	8.53527417087092e-05	0.000208667604002977	0.000235712513439749	0.0002808700686461	0.000398643619220908	4.94582747498137e-05
0.000706393185013646	0.000450252253742454	0.00038094450417666	0.000353237945579356	0.00037755355222893	8.30369696468445e-05	9.18038210239014e-05	9.66007774377633e-05	0.000290381275328756	0.000335704242825242	0.000298072946819948	0.000325283268546853	5.47514680340747e-05
0.000728475725746422	0.000653213133735836	0.000673724257712348	0.000710280373831776	0.000644198163923579	0.00023058473244562	0.000215035977173105	0.000206599950376313	0.000617318666776942	0.000582333967413779	0.000615829956165743	0.000655859730377967	0.00020932925316351
0.000520966007774377	0.000329005045074849	0.00035439583161029	0.000339591431643371	0.000384170043834257	0.000120585559507071	0.000139773385162517	0.000141344801918783	0.000282193366967166	0.000327764452898851	0.000332478703167646	0.000351418410387893	9.10594657183024e-05
0.000625506575138533	0.000641386154991315	0.000267058142419981	0.000302208254073278	0.000287486560251426	5.52477049044741e-05	8.37813249524437e-05	8.56008601439086e-05	0.000278802415019436	0.000317178066330328	0.000368538582416673	0.000402365395748904	3.44057563476964e-05
0.00103705235298983	0.000669010007443553	0.000494913572078405	0.00044454552973286	0.000510958564221322	0.000132081713671326	0.00013390124886279	0.000127036638822265	0.000433049375568605	0.000609544289140683	0.000606732280208419	0.000550243983127946	9.85857249193618e-05
0.000477049044744025	0.000370440823753204	0.000272103217269043	0.000302208254073278	0.000284426432883964	4.85485071540821e-05	6.26085518153995e-05	6.0458192043669e-05	0.000225622363741626	0.000253907865354396	0.000218096104540567	0.000270531800512779	4.59019105119507e-05
0.00073988917376561	0.000483996360929616	0.000407410470597965	0.000411628483996361	0.000399636092961707	0.000107848813166818	0.000115044247787611	0.00011893143660574	0.000394839136547846	0.00037176412207427	0.000415763791249691	0.000363824332147879	7.44355305599205e-05
0.000745347779340005	0.000489454966504011	0.000385245223720122	0.000430154660491275	0.000398230088495575	8.19617897609788e-05	9.02324042676365e-05	9.5360185261765e-05	0.000336944835001241	0.000425109585642214	0.000386568522041188	0.000457778512943511	7.17889339177892e-05
0.000558101066909271	0.000497642874865603	0.000360681498635349	0.00033090728641138	0.000344967331072699	7.2946819948722e-05	9.82549003390956e-05	9.42022992308327e-05	0.000205276652055247	0.000337275659581507	0.000375651310892399	0.000347034984699363	5.29319328426102e-05
0.000869406996939873	0.0010019849474816	0.000502357125134397	0.000521627656934911	0.000502605243569597	0.000136630551649988	0.000152262013067571	0.000147051525928377	0.000535108758580762	0.000648747001902242	0.000720701348110165	0.000601935323794559	0.000104788685799354
0.00063212306674386	0.000583739971879911	0.000408154825903564	0.000433793730874204	0.00035944090645935	6.75709205193951e-05	9.34579439252338e-05	8.93226366719054e-05	0.000426515590108346	0.000528657679265568	0.000537259118352493	0.000586055743941775	5.93003060127366e-05
0.00050690596311306	0.00057795054172525	0.000390042180133984	0.00043437267388967	0.000421222396824084	0.000121412620957738	0.000120502853362005	0.000119179555040939	0.000379703912000662	0.000463567943098172	0.00045372591183525	0.000497890993300802	8.28715573567116e-05
0.000751881564800265	0.000526507319493838	0.000635514018691589	0.000586800099247374	0.000587627160698039	0.000170457364982219	0.000201058638656852	0.000202381936977917	0.00033165164171698	0.00063501778182119	0.000548755272516748	0.000649408651062773	0.000124638160615333
0.000536514763046895	0.000483996360929617	0.00044380117442726	0.000408154825903565	0.000443718468282193	0.000113224712596146	0.000118517905880407	0.000115209660077744	0.000257216111157059	0.000380530973451326	0.000405508229261434	0.000342238028285502	0.000107683400876685
0.000723596063187495	0.000508890910594657	0.000288396327847159	0.000296997766934083	0.000272682160284509	4.52402613514187e-05	6.46762054420646e-05	6.43453808617983e-05	0.000248531965925068	0.00028765197254156	0.000282606897692498	0.000297411297659416	3.71350591348941e-05
0.000928790009097676	0.000604168389711356	0.000623935158382268	0.000582582085848977	0.000642709453312382	0.000171036307997685	0.000185013646513936	0.000186171532544868	0.000268960383756513	0.000381027210321727	0.000531138863617567	0.000413944256058226	0.000133653130427591
0.000691175254321395	0.000485815896121082	0.000375816723182532	0.000370192705318006	0.000368042345546274	7.98114299892488e-05	8.83301629311056e-05	8.48565048383095e-05	0.000231990736911752	0.000298486477545282	0.000358034901993218	0.000316764535604996	5.7067240095939e-05
0.000628897527086264	0.00063667190472252	0.000488297080473079	0.000468364899512033	0.000523943428996774	0.000161855925895294	0.000152179306922504	0.0001563973203209	0.000240923000578943	0.000380861798031594	0.00041551567281449	0.000388801587957985	0.000110329997518815
0.000588123397568439	0.00058158961210818	0.000484740716235217	0.000450086841452321	0.000444462823587792	0.00012182615168307	0.000163013811926226	0.000161111570589694	0.00034033578694897	0.000184848234223803	0.000342651559010834	0.000236953105615748	0.000110495409808949
0.000695062443139525	0.00057480770821272	0.000197088743693657	0.000215284095608304	0.000214126209577372	3.48192870730292e-05	3.86237697460921e-05	4.37515507402202e-05	0.00020039698949632	0.000259531883218923	0.000334215532214043	0.000276321230667438	1.81953519146475e-05
0.00126432883963279	0.000670994954925151	0.000441319990075262	0.000439913985609131	0.000426350177818211	6.55859730377976e-05	7.84881316681829e-05	7.78264825076494e-05	0.000389380530973451	0.000332809527747911	0.000442974112976594	0.000361508560086014	4.54883797866191e-05
0.00131775700934579	0.000842031262922834	0.000742618476552808	0.000830369696468447	0.000711769084442975	0.000240923000578944	0.000188652716896866	0.000193449673310727	0.000802332313290879	0.000741295178231742	0.000901910511951038	0.000838392192539907	0.0001868331817054
0.000469109254817633	0.000462327350922174	0.000325117856256719	0.000330328343395914	0.000323546439500454	7.19543462079236e-05	8.60143908692426e-05	7.98941361343146e-05	0.000332892233892978	0.000265321313373584	0.000354892068480688	0.000339839550078571	5.51649987594076e-05
0.000936068149863536	0.000626085518154	0.000519063766437846	0.000500785708378132	0.000505582664791993	0.000132081713671326	0.000162765693491027	0.00016532958398809	0.000320734430568192	0.000312132991481267	0.000375816723182533	0.000359854437184683	0.000104788685799354
0.000701678934744852	0.000459267223554711	0.000236208750310148	0.000254983045240261	0.000258208584897858	3.78794144404928e-05	6.03754858986026e-05	5.26838144074111e-05	0.000241501943594409	0.000355388305351088	0.000301215780332478	0.000361425853940948	3.32478703167642e-05
0.00091878256554462	0.000702588702340584	0.000397403027044909	0.000405094698536102	0.000342486146720701	6.38491439913988e-05	7.54280043007193e-05	7.81573070879166e-05	0.000419899098503018	0.000303696964684476	0.000213299148126706	0.000324290794806054	6.25258456703342e-05
0.000667438590687287	0.000526176494913572	0.000435944090645935	0.000422959225870482	0.000432222314117939	0.000116698370688942	0.000130923827640393	0.000125547928211066	0.000287817384831693	0.000379703912000662	0.000470184434703499	0.000337771896451907	8.91572243817715e-05
0.000445207178893392	0.000430568191216607	0.000189562484492598	0.000202878173848317	0.000179555040939542	3.26689273012982e-05	4.91274501695485e-05	5.02026300554131e-05	0.000194276734761393	0.000214291621867505	0.000212141262095774	0.000232735092217352	3.24208088660987e-05
0.000791828632867422	0.000463733355388306	0.000336365891985774	0.000304937556860475	0.000324787031676453	9.07286411380369e-05	0.000110495409808948	0.000107104457861219	0.00028475725746423	0.000268050616160781	0.000242163592754942	0.000302125547928211	6.3187494830866e-05
0.000976263336365892	0.000673145314696882	0.000442395169961129	0.000450665784467786	0.000444545529732859	0.000115126953932676	0.000135720784054256	0.000143743280125712	0.000497725581010669	0.000535439583161029	0.000605574394177488	0.000602762385245224	7.50144735753866e-05
0.000455131916301381	0.000476718220163758	0.000331072698701514	0.000315275824993797	0.000308245802663138	6.24431395252664e-05	6.74882143743281e-05	6.45934992969977e-05	0.000277065585973038	0.000270945331238111	0.000273757340170376	0.000242329005045076	4.11876602431565e-05
0.000761971714498387	0.000629393763956662	0.000345711686378298	0.000351914647258291	0.000323215614920189	7.61723596063194e-05	7.26159953684562e-05	7.60896534612527e-05	0.000323794557935655	0.000317674303200728	0.000307087916632206	0.000277727235133571	6.02100736084693e-05
0.000474815978827227	0.000565958150690597	0.000424696054916881	0.000468116781076834	0.000422876519725416	0.000102886444462824	0.000111322471259614	0.000106442808700687	0.00036547845504921	0.000396410553304111	0.00035968902489455	0.000373666363410802	8.65933338847077e-05
0.000574559589777521	0.000693821850963526	0.000366884459515342	0.000381523447192125	0.000363658919857745	0.000105946571830287	0.000123232156149201	0.0001249689851956	0.000350343230502026	0.000215697626333636	0.000280787362501033	0.00029608799933835	6.36837317012654e-05
0.000554379290381274	0.00038408733768919	0.000146886113638243	0.000151104127036638	0.000168307005210488	2.86163261930366e-05	4.1270366388223e-05	3.82102390207588e-05	0.000118848730460673	0.000122984037714002	0.000198494748159787	0.000144818460011579	3.1262922835166e-05
0.000769580679844513	0.000481680588867753	0.000499379703912001	0.000505003721776527	0.000508229261434125	0.00011165329583988	0.000109668348358283	0.000107848813166819	0.000460011578860309	0.000543462079232486	0.000487387312877347	0.000486808369861881	9.94954925150936e-05
0.000554710114961542	0.000407741295178231	0.000465304772144571	0.0004375155074022	0.000520717889339178	0.000131833595236126	0.000127946406417997	0.000124059217599868	0.000381936977917459	0.000467703250351501	0.000435034323050202	0.000498718054751467	0.00010321726904309
0.000748490612852535	0.000624183276817468	0.000601687205359358	0.000559176246795136	0.000615251013150277	0.000172194194028616	0.000200314283351254	0.000195517326937391	0.000423372756595815	0.000488379786618145	0.000546853031180217	0.000609544289140684	0.000137126788520387
0.000432801257133404	0.00052551484575304	0.000316351004879662	0.000295343644032752	0.000311305930030601	9.18865271689691e-05	0.000106690927135886	0.00010611198412042	0.000217682573815234	0.000276238524522373	0.000368869406996939	0.000297163179224217	6.0292779753536e-05
0.000709287900090975	0.000651145480109172	0.000404433049375567	0.000403357869489703	0.000399718799106773	0.000113059300306014	0.000131750889091059	0.000131668182945993	0.000370523529898272	0.000308742039533538	0.000360846910925481	0.000381109916466793	8.25407327764453e-05
0.000757836407245058	0.000602514266810025	0.000499379703912001	0.00048995120337441	0.000506657844677859	0.000134232073443057	0.000130096766189728	0.00013150277065586	0.000448680836986188	0.000447522950955256	0.000501943594409064	0.000490530146389877	0.000103548093623356
0.00085327929865189	0.000601852617649491	0.000348110164585229	0.000358944669588951	0.000367463402530808	7.5593416590852e-05	6.59167976180628e-05	6.50897361673975e-05	0.000372839301960136	0.000410553304110495	0.000430899015796873	0.000388636175667851	4.39996691754198e-05
0.000670333305764618	0.000601935323794558	0.000224216359275494	0.000266975436274915	0.000232569679927218	4.63154412372841e-05	4.28417831444875e-05	5.11123976511456e-05	0.000289140683152758	0.00033355388305351	0.000381358034901994	0.000350674055082292	2.59697295509049e-05
0.000721941940286163	0.000574725002067653	0.000443966586717394	0.000455793565461914	0.000473906211231494	0.000111487883549748	8.81647506409726e-05	8.90745182367049e-05	0.000548755272516748	0.000525597551898106	0.000517161525101315	0.000521793069225042	8.92399305268388e-05
0.00060888263998015	0.000503845835745596	0.000532544868083699	0.000489703084939211	0.000507815730708791	0.000145728227607312	0.000161773219750228	0.000151434951616906	0.000444628235877925	0.00042568852865768	0.000485485071540815	0.000411711190141427	0.00010975105450335
0.00066231080969316	0.000526424613348771	0.000496567694979737	0.000489785791084277	0.000481763295012819	9.56910098420312e-05	9.13075841535032e-05	9.00669919775044e-05	0.000463319824662973	0.000554213878091142	0.000538913241253825	0.000573318997601522	8.32023819369775e-05
0.000971135555371764	0.000741460590521876	0.000572078405425523	0.000573484409891655	0.000610867587461749	0.000178562567198743	0.000173186667769416	0.000171946075593416	0.000397899263915309	0.000547845504921015	0.000573980646762053	0.000550078570837813	0.000146555289057977
0.000957075510710445	0.000598792490282028	0.000526424613348771	0.000520469770903978	0.000516334463650649	0.000131171946075594	0.000120999090232405	0.000120337441071871	0.000546108675874617	0.000592341410966835	0.000476966338598958	0.000564800264659664	0.000104871391944421
0.000567943098172194	0.000545116202133818	0.000320817136713258	0.000315772061864197	0.000345298155652965	9.73451327433627e-05	0.000111901414275081	0.000113803655611612	0.000247953022909603	0.000332478703167646	0.000358861963443884	0.000383260276238525	7.15408154825905e-05
0.000732611032999752	0.000739558349185345	0.00042444793648168	0.000412951782317426	0.000471094202299231	0.000150359771731039	0.000167397237614755	0.000165660408568357	0.000362004796956414	0.000367628814820941	0.000416673558845422	0.00044669588950459	0.00010611198412042
0.000657927384004631	0.000623521627656934	0.000352659002563891	0.000342072615995368	0.000327185509883384	6.7157389794062e-05	8.09693160201804e-05	8.37813249524438e-05	0.000322884790339923	0.000393350425936648	0.000367959639401208	0.000428500537589943	5.88867752874042e-05
0.000617566785212141	0.000414357786783558	0.000305433793730875	0.000301546604912745	0.000282772309982632	8.22099081961785e-05	8.60970970143082e-05	8.65933338847084e-05	0.000157886030932098	0.000307832271937805	0.000364320569018278	0.000350922173517492	5.61574725002076e-05
0.00145968075428004	0.000898933090728642	0.00054652220659995	0.000604251095856423	0.000534447109420231	9.08113472831032e-05	9.07286411380366e-05	8.98188735423048e-05	0.000691671491191795	0.00057770242329005	0.000581506905963113	0.00065991233148623	6.30220825407319e-05
0.000655942436523034	0.000433462906293938	0.000502687949714664	0.000463071706227773	0.000443470349846993	0.000139359854437184	0.000163510048796626	0.00015954015383343	0.000350177818211893	0.000440327516334463	0.000472831031345629	0.000449177073856587	0.000135389959473989
0.000967992721859234	0.000550409395418079	0.000222644942519229	0.000289471507733024	0.000277809941278637	3.79621205855596e-05	3.43230502026308e-05	3.71350591348937e-05	0.000235712513439749	0.000263832602762384	0.000307170622777273	0.000250516913406667	1.84434703498474e-05
0.000583822678024977	0.000373087420395336	0.000219667521296832	0.000226449425192292	0.000255065751385328	5.77288892564718e-05	5.26838144074104e-05	5.50822926143411e-05	0.000156645438756099	0.000228268960383757	0.000236291456455214	0.000230502026300555	3.96989496319575e-05
0.000833512529980978	0.000430485485071541	0.000415598378959557	0.000427508063849144	0.000419072037052353	0.000113969067901745	0.000112314945000414	0.000112976594160947	0.000408568356628898	0.000602927797535356	0.000511372094946655	0.000588536928293772	0.000102059383012158
0.0007819866016045	0.000447109420229922	0.000469109254817633	0.000484327185509883	0.000456455214622446	7.42701182697868e-05	9.46158299561658e-05	8.88263998015047e-05	0.000498552642461335	0.000385824166735588	0.000467703250351502	0.000413034488462493	6.16987842196676e-05
0.000802084194855678	0.00066470928790009	0.000344057563476967	0.000354974774625755	0.00033793730874204	7.02175171615254e-05	6.95558680009922e-05	6.69092713588623e-05	0.000331486229426847	0.000438342568852866	0.000422214870564883	0.000446116946489124	4.12703663882227e-05
0.000409808948804896	0.000530725332892234	0.000291456455214623	0.000281862542386899	0.00028765197254156	6.93077495657921e-05	6.4510793151931e-05	6.20296087999344e-05	0.000232652386072285	0.000362831858407079	0.000333553883053512	0.000381854271772393	5.21048713919441e-05
0.000589363989744438	0.000749069555868002	0.000460507815730709	0.000472500206765363	0.000428417831444876	7.36911752543213e-05	9.9991729385493e-05	9.3954180795633e-05	0.000472582912910429	0.000243486891076007	0.000394177487387312	0.000182863286742205	8.33677942271104e-05
0.000319245719956992	0.000283682077578365	0.000320982549003391	0.000322388553469523	0.000325779505417253	0.000105284922669754	0.000103382681333223	0.000110495409808949	0.000218344222975767	0.000294681994872219	0.000296749648498883	0.000355305599206021	6.13679596394021e-05
0.000762881482094119	0.00053345463567943	0.000280043007195434	0.000304110495409809	0.000274005458605575	5.2518402117277e-05	6.02100736084688e-05	5.79770076916722e-05	0.000327433628318584	0.000359275494169217	0.000302787197088744	0.000330659167976181	3.89545943263583e-05
0.000626416342734265	0.000489124141923745	0.000621123149450004	0.000607642047804152	0.000614341245554545	0.000163840873376892	0.000161773219750228	0.000160367215284096	0.000500703002233066	0.000667521296832354	0.000611446530477214	0.000593333884707634	0.000142585394094781
0.00106542056074766	0.000485733189976015	0.000437267388967	0.000432801257133406	0.00047183855760483	0.000119841204201472	0.000120750971797205	0.000118517905880407	0.00032462161938632	0.000435695972210735	0.000489868497229344	0.000446447771069391	9.014969812257e-05
0.00067173931023075	0.00055545447026714	0.000471755851459764	0.000446116946489125	0.0005008684145232	0.000119427673476139	0.000128773467868663	0.000120916384087339	0.000409064593499298	0.000540898188735423	0.000507815730708791	0.000544537259118353	0.000101811264576958
0.00143859068728807	0.000828467455131916	0.000804813497642875	0.000820279546770325	0.000781076834008766	0.000226532131337359	0.00021536680175337	0.000201472169382185	0.000580018195351915	0.000739723761475478	0.000708874369365645	0.00076478372343065	0.000220329170457365
0.00075634769663386	0.000681333223058473	0.000376643784633198	0.000435034323050203	0.000314035232817799	6.1450665784468e-05	6.58340914729974e-05	6.34356132660665e-05	0.000253742453064263	0.000293606814986353	0.000373500951120668	0.000295839880903152	5.42552311636755e-05
0.00114539740302704	0.00110652551484575	0.000560582251261269	0.000626250930444132	0.000544950789843685	0.000116781076834008	0.000122984037714003	0.000120750971797204	0.000632702009759325	0.000795881233975684	0.000795302290960218	0.000791497808287156	8.17136713257804e-05
0.000777685882061037	0.00075295674468613	0.000548837978661814	0.000535191464725829	0.000517078818956249	0.000123728393019602	0.000171697957158217	0.000174261847655281	0.000274997932346374	0.000435530559920602	0.000481680588867752	0.000460921346456042	0.000114796129352411
0.000842692912083368	0.000586634686957242	0.000421056984533951	0.000415681085104623	0.000425605822512612	7.7578364072451e-05	8.4691092548176e-05	9.07286411380363e-05	0.000321726904308991	0.000360516086345216	0.000360516086345216	0.000361177735505748	6.96385741460588e-05
0.000629311057811595	0.000484079067074684	0.000334711769084443	0.000347779340004962	0.000320403605987924	5.10296915060791e-05	8.46910925481765e-05	9.1224878008436e-05	0.000257298817302127	0.000275659581506906	0.00029947895128608	0.000351501116532959	4.12703663882227e-05
0.000774625754693573	0.00063741626002812	0.00038987676784385	0.000412951782317426	0.000366140104209742	7.69167149119176e-05	7.6751302621785e-05	7.14581093375238e-05	0.00025432139607973	0.000448598130841122	0.000572326523860723	0.000493094036886941	7.4518236704987e-05
0.000744107187164006	0.000578612190885783	0.0004377636258374	0.00039062112314945	0.000452981556529651	7.98941361343143e-05	8.65933338847076e-05	8.60143908692412e-05	0.000394094781242247	0.000369861880737738	0.000422380282855016	0.000406252584567034	4.90447440244812e-05
0.00047522950955256	0.000241501943594409	0.000311223223885534	0.000292614341245555	0.000322057728889256	8.37813249524439e-05	9.10594657183031e-05	9.20519394591021e-05	0.000320817136713259	0.000315689355719131	0.000352989827144156	0.00035315523943429	6.21950210900674e-05
0.000704490943677115	0.000856091307584153	0.000431395252667273	0.000445703415763791	0.000428831362170209	9.50293606814987e-05	0.000108593168472418	0.000101976676867092	0.000455628153171781	0.000320899842858324	0.000337358365726574	0.00034811016458523	7.54280043007194e-05
0.00104921015631461	0.000786700851873294	0.000371185179058804	0.00041526755437929	0.000363576213712678	5.75634769663382e-05	7.52625920105862e-05	7.22024646431233e-05	0.000282772309982632	0.000390207592424117	0.000508311967579191	0.00038772640807212	6.03754858986019e-05
0.000667438590687287	0.000413530725332892	0.000388636175667852	0.000403936812505169	0.00041626002812009	9.58564221321646e-05	0.00012157803324787	0.000127284757257464	0.000333636589198577	0.000390290298569184	0.000363741626002812	0.000356628897527086	7.26159953684562e-05
0.00049143991398561	0.000335456124390042	0.000252005624017865	0.000236291456455214	0.000261103299975188	3.48192870730288e-05	4.23455462740878e-05	4.16838971135558e-05	0.000231494500041354	0.000270366388222645	0.000264659664213051	0.000284343726738896	1.36465139359865e-05
0.0004691919609627	0.000343395914316433	0.000257133405011992	0.000285997849640229	0.00025332892233893	6.57513853279296e-05	4.19320155487556e-05	4.42477876106198e-05	0.000228599784964023	0.000317426184765528	0.000301133074187412	0.000337771896451907	4.21801339839554e-05
0.00075659581506906	0.00074791166983707	0.000651062773964105	0.000622859978496403	0.000646100405260111	0.000195930857662724	0.000188900835332065	0.000187412124720866	0.000406666115292365	0.00039665867173931	0.000500868414523199	0.000395500785708378	0.00016607393929369
0.000512612687122653	0.00039086924158465	0.00036547845504921	0.000337771896451906	0.000324621619386322	5.60747663551402e-05	8.17963774708463e-05	7.64204780415178e-05	0.000324042676370854	0.00032462161938632	0.000346538747828964	0.000287982797121826	4.92928624596812e-05
0.000974443801174427	0.000660656686791829	0.000489785791084277	0.000451989082788851	0.000456207096187246	0.000132495244396659	0.000188983541477132	0.000182201637581672	0.000241336531304276	0.000416590852700356	0.000389215118683318	0.000323215614920189	0.000105036804234554
0.000844595153419899	0.000778512943511703	0.000751964270945331	0.000657927384004631	0.000731949383839219	0.000227855429658423	0.000267719791580514	0.000251840211727731	0.000339343313208171	0.000631709536018526	0.000683152758249937	0.000630386237697461	0.000179885865519808
0.00051219915639732	0.000429575717475808	0.000516830700521049	0.00049069555868001	0.000503101480439997	0.000139111736001985	0.000148540236539575	0.00014432222314118	0.000261847655280787	0.000342568852865768	0.000414936729799024	0.000429741129765942	0.000112728475725747
0.000845422214870565	0.00057795054172525	0.000646017699115044	0.000588288809858572	0.000608386403109751	0.000206517244231247	0.00026490778264825	0.000261930361425854	0.000391613596890249	0.00051848482342238	0.00052162765693491	0.000555537176412208	0.000202795467703251
0.000744603424034405	0.000482673062608551	0.000601439086924159	0.000550905632288479	0.000604995451162022	0.000172855843189149	0.000158464973947564	0.00015954015383343	0.000436357621371268	0.000566040856835663	0.000575800181953519	0.000600281200893227	0.000133570424282524
0.000776031759159705	0.00051219915639732	0.000388470763377719	0.000393185013646514	0.000386320403605987	8.9901579687371e-05	8.75031014804402e-05	8.89091059465722e-05	0.000242742535770407	0.000445372591183526	0.000451327433628319	0.000385658754445455	7.00521048713912e-05
0.000401786452733438	0.000385741460590522	0.000178314448763543	0.000196344388388058	0.000191630138119262	3.02704490943677e-05	3.19245719956993e-05	3.14283351253001e-05	0.00023472003969895	0.00025308080390373	0.000301960135638078	0.000261930361425854	2.39020759242412e-05
0.000803324787031676	0.00075295674468613	0.000311471342320735	0.00030965180712927	0.000342734265155902	7.93151931188485e-05	5.96311305930028e-05	6.59995037631284e-05	0.00033115540484658	0.000422545695145149	0.000354395831610289	0.000430402778926473	3.7052352989827e-05
0.00079720453229675	0.000873459598048134	0.000437350095112067	0.000444628235877926	0.00041286907617236	9.19692333140354e-05	0.000108014225456952	0.000111322471259614	0.000312215697626334	0.000604416508146555	0.00070970143081631	0.000647506409726241	6.94731618559264e-05
0.000653461252171036	0.000840542552311637	0.00047233479447523	0.000518898354147713	0.00045637250847738	9.32925316351003e-05	0.000100239847820694	9.37887685054994e-05	0.000492184269291208	0.000524935902737573	0.000575055826647921	0.000580100901496982	7.19543462079227e-05
0.000755934165908528	0.000450417666032586	0.000349681581341494	0.000350095112066827	0.000373749069555867	9.4615829956166e-05	0.000102224795302291	9.71797204532303e-05	0.000357869489703085	0.00039376395666198	0.000417583326441154	0.000433793730874204	7.54280043007204e-05
0.00124141923744934	0.000813745761310065	0.000432139607972872	0.000476718220163758	0.000420560747663551	9.94127863700276e-05	9.8503018774295e-05	0.000102555619882557	0.000459846166570176	0.000583078322719378	0.000569266396493259	0.000581424199818047	7.38565875444538e-05
0.000881812918699859	0.000738069638574146	0.000429493011330742	0.000432718550988338	0.000478372343065089	9.13902902985694e-05	8.47737986932426e-05	8.22926143412452e-05	0.000552063518319411	0.000444462823587793	0.000436357621371268	0.000473906211231495	5.14432222314121e-05
0.000595566950624431	0.000446861301794723	0.000418989330907286	0.000357455958977752	0.000444959060458193	0.00011818708130014	0.000122818625423869	0.00013001406004466	0.000409560830369696	0.000403275163344636	0.000370937060623605	0.000406169878421967	6.41799685716651e-05
0.000756264990488794	0.000465718302869903	0.000353982300884955	0.000406169878421967	0.000325779505417252	6.21123149450007e-05	8.06384914399131e-05	7.43528244148533e-05	0.000200727814076586	0.00042444793648168	0.000404929286245968	0.000439748573318997	7.1127284757258e-05
0.000694400793978993	0.000423703581176082	0.000170043834256884	0.000202464643122983	0.000181457282276073	2.78719708874368e-05	4.06914233727572e-05	4.01124803572904e-05	0.00017550243983128	0.000295757174758085	0.000245058307832272	0.000301050368042346	1.76991150442481e-05
0.0006570176164089	0.000624265982962535	0.000561326606566868	0.000487387312877348	0.000584815151765776	0.000195434620792325	0.000186998593995534	0.000185592589529402	0.000494169216772805	0.000477462575469357	0.000468116781076834	0.000480439996691754	0.000137374906955587
0.000697295509056324	0.000568935571912993	0.000397568439335043	0.000391696303035316	0.000414026962203292	9.11421718633683e-05	9.8833843354561e-05	9.76759573236284e-05	0.00035580183607642	0.000483334711769085	0.000539078653543957	0.000472748325200562	7.30295260937891e-05
0.00101877429493011	0.000582664791994046	0.000351583822678025	0.000440575634769663	0.000321478785873791	3.65561161194274e-05	4.42477876106196e-05	4.52402613514173e-05	0.000444297411297659	0.000397733851625176	0.000490447440244811	0.000370192705318005	2.8864444628236e-05
0.000969233314035233	0.000445041766603258	0.000288148209411959	0.00029319328426102	0.000301960135638078	6.64130344884628e-05	6.56686791828633e-05	6.36010255561977e-05	0.000237697460921346	0.000258373997187991	0.000286742204945827	0.00034877181374576	4.73079149780826e-05
0.000891985774543049	0.000473244562070962	0.000513605160863453	0.000511620213381854	0.000494251922917872	0.000134232073443057	0.000169382185096353	0.000164254404102225	0.000300802249607146	0.000454056736415516	0.000389711355553718	0.000420229923083286	0.000118352493590274
0.000742287651972541	0.000380448267306261	0.000556529650153006	0.000551484575303945	0.000543462079232486	0.000164750640972625	0.000185758001819535	0.000178149036473409	0.000498552642461335	0.000508229261434124	0.000530063683731702	0.000550243983127947	0.000126044165081466
0.00049648498883467	0.000393102307501447	0.000171697957158217	0.000186006120254735	0.000170374658837151	2.25787776031756e-05	3.29997518815646e-05	2.63832602762385e-05	0.000154991315854768	0.000168389711355554	0.000160780746009429	0.000187164006285667	2.24133653130424e-05
0.000564386733934331	0.0005936647092879	0.000391117360019849	0.000364403275163345	0.000365064924323877	8.78339260607064e-05	0.000106111984120419	0.000106194690265487	0.00018468282193367	0.000305351087585807	0.000366801753370275	0.000313125465222066	7.89016623935169e-05
0.00082937722272765	0.000549665040112479	0.00064709287900091	0.000584401621040443	0.000608799933835084	0.000179472334794475	0.000207427011826978	0.000197419568273923	0.000311884873046068	0.000195103796212058	0.00035704242825242	0.000276155818377306	0.000156480026465966
0.000694648912414192	0.000458357455958977	0.00024439665867174	0.000255561988255727	0.000247456786039202	5.0119923910346e-05	5.7067240095939e-05	6.36010255561988e-05	0.000267223554710115	0.000347448515424696	0.000313290877512198	0.000344719212637499	2.95260937887695e-05
0.00088421139690679	0.000515920932925316	0.000369779174592671	0.000367132577950542	0.000363658919857745	6.82325696799275e-05	7.78264825076496e-05	8.03076668596478e-05	0.000337192953436441	0.000466462658175502	0.000396989496319577	0.000491770738565876	3.96162434868912e-05
0.000632205772888925	0.000463402530808039	0.000409560830369696	0.000420808866098751	0.000410966834835828	8.26234389215123e-05	9.95781986601608e-05	9.96609048052272e-05	0.000314366057398065	0.000411214953271027	0.000427838888429411	0.000422959225870482	5.59093540650074e-05
0.000586634686957241	0.000936812505169134	0.000363410801422545	0.000400959391282773	0.000391613596890249	7.88189562484486e-05	7.76610702175176e-05	7.7495657927384e-05	0.000376312960052932	0.000517823174261848	0.000519808121743445	0.000540732776445289	6.69092713588621e-05
0.000689107600694731	0.000423207344305682	0.000269043089901579	0.000292118104375155	0.000270697212802911	5.01199239103472e-05	7.16235216276566e-05	7.24505830783232e-05	0.000296915060789017	0.00032536597469192	0.000386982052766521	0.000343892151186833	4.18493094036894e-05
0.00093275990406087	0.000617484079067074	0.000300719543462079	0.000299230832850881	0.000278388884294103	5.26011082623439e-05	5.92175998676697e-05	6.5007030022331e-05	0.000260524356959722	0.00032536597469192	0.000349268050616161	0.000367546108675875	3.38268133322303e-05
0.000707633777189645	0.000624679513687867	0.000451575552063519	0.000524191547431975	0.000427011826978745	9.32098254900342e-05	9.6766189727897e-05	9.41195930857655e-05	0.000483086593333884	0.000535770407741295	0.000551319163013812	0.000565710032255397	6.64130344884629e-05
0.000698618807377388	0.000485319659250682	0.00036647092879001	0.000365809279629476	0.000347034984699363	7.55107104457869e-05	6.34356132660663e-05	6.27739641055337e-05	0.000320486312132992	0.000432387726408072	0.000390703829294517	0.000409312711934497	6.50070300223315e-05
0.00095145149284592	0.000772723513357042	0.000340749317674303	0.000385989579025722	0.000360929617070548	6.03754858986028e-05	8.94880489620383e-05	8.79166322057725e-05	0.000363989744438012	0.000340666611529236	0.000312629228351666	0.000348689107600695	4.49094367711519e-05
0.000437598213547267	0.000449342486146721	0.000298072946819949	0.000337027541146308	0.000352328177983625	5.32627574228764e-05	8.03076668596478e-05	8.0142254569514e-05	0.000231990736911753	0.000263419072037052	0.000326606566867918	0.000268133322305847	4.30071954346213e-05
0.00107460094285005	0.000554792821106609	0.000415184848234224	0.000487056488297081	0.000384004631544125	6.43453808617982e-05	5.32627574228766e-05	5.43379373087419e-05	0.000510710445786122	0.00051029691506079	0.000587130923827641	0.000505499958646927	4.78041518484817e-05
0.000591927880241502	0.000398064676205442	0.000578446778595649	0.000516003639070383	0.000538747828963692	0.000169382185096352	0.000194194028616327	0.00019072037052353	0.000249689851956001	0.000561078488131669	0.000479861053676289	0.000584815151765776	0.000145480109172111
0.000933669671656604	0.000636175667852121	0.000891572243817716	0.000799520304358613	0.000875361839384666	0.000305847324456207	0.000320238193697792	0.000312463816061533	0.000558680009924738	0.000591348937226036	0.000691257960466462	0.000594409064593498	0.000266892730129848
0.00102514266810024	0.000902654867256637	0.000493424861467208	0.000506492432387727	0.000506327020097593	0.000124141923744934	0.000123645686874535	0.000125382515920933	0.000404763873955835	0.000414688611363824	0.000409478124224631	0.000423703581176082	9.47812422462992e-05
0.000817384831692993	0.000583409147299644	0.000557274005458606	0.000533868166404763	0.000567116036721529	0.000153585311388635	0.000146389876767844	0.000138698205276653	0.00048416177321975	0.000540236539574891	0.000458853692829377	0.000519642709453312	0.000128111818708129
0.000598130841121495	0.000413613431477959	0.000389711355553718	0.000376395666197998	0.000398560913075842	9.33752377801667e-05	0.000106939045571086	0.000105698453395087	0.000330328343395914	0.000320238193697791	0.000314035232817798	0.000336283185840708	6.53378546025968e-05
0.000586303862376975	0.000365809279629476	0.000323959970225788	0.000320569018278058	0.000355140186915888	9.11421718633693e-05	0.000106525514845754	0.00010296915060789	0.000248449259780002	0.00026300554131172	0.000259697295509056	0.00025647175585146	7.11272847572576e-05
0.00038673393433132	0.000313373583657266	0.000466049127450169	0.000420974278388884	0.000458109337523778	0.000126540401951866	0.000154164254404102	0.000142254569514514	0.000407245058307832	0.0004058390538417	0.000428831362170209	0.000444710942022993	0.00012157803324787
0.000752543213960797	0.000379124968985195	0.000451079315193118	0.000424199818046482	0.000463071706227772	0.000146472582912909	0.000151021420891572	0.000156728144901166	0.000326027623852452	0.000369861880737739	0.00028500537589943	0.000358365726573484	9.52774791166987e-05
0.000516747994375983	0.00047597386485816	0.00032776445289885	0.000379621205855595	0.000358861963443884	5.90521875775371e-05	8.20444959060456e-05	7.70821272020517e-05	0.000314035232817798	0.000382681333223059	0.000427425357704078	0.000418658506327021	3.85410636010259e-05
0.000714415681085104	0.000425026879497147	0.000364072450583078	0.000359523612604416	0.000387064758911587	0.00010296915060789	0.000103713505913489	0.000103796212058556	0.000252667273178396	0.000197419568273923	0.000295260937887685	0.000264659664213052	8.3036969646845e-05
0.000800760896534612	0.00074352824414854	0.000677280621950212	0.000639070382929452	0.000696964684476057	0.000209825490033909	0.000216855512364568	0.000221735174923497	0.000535604995451162	0.000519146472582913	0.000532296749648499	0.000546687618890084	0.000180961045405673
0.000783144487635432	0.00075899429327599	0.000682325696799273	0.000713588619634438	0.000645934992969978	0.000180547514680341	0.000168224299065421	0.00016293110578116	0.000561574725002068	0.000627905053345463	0.00070655859730378	0.000679513687867008	0.000152840956083037
0.000600033082458027	0.000622859978496402	0.00030675709205194	0.000316681829459929	0.000345711686378298	8.13001406004465e-05	7.72475394921847e-05	7.24505830783232e-05	0.000306343561326606	0.000271524274253577	0.000307914978082871	0.000257629641882392	5.76461831114054e-05
0.000947150773302456	0.000503763129600529	0.000602100736084691	0.000564221321644197	0.000658258208584897	0.000217351749234968	0.000217020924654701	0.0002180133983955	0.000602927797535356	0.000684558762716069	0.000753287569266397	0.00071160367215284	0.000159870978413696
0.000861301794723349	0.000668761889008353	0.000549003390951948	0.000540650070300223	0.000503184186585063	0.000128856174013729	0.000119427673476139	0.000120750971797206	0.000512860805557853	0.000413696137623025	0.000519973534033578	0.00047762798775949	0.000124638160615333
0.00113282606897693	0.000836986188073774	0.000443966586717394	0.000445207178893392	0.000465966421305102	0.000117856256719874	0.000130179472334793	0.00013100653378546	0.000286990323381026	0.000391282772309983	0.000411380365561161	0.000419320155487553	7.43528244148547e-05
0.00100041353072533	0.000704490943677115	0.000430981721941941	0.000440989165494996	0.000460342403440576	0.000101480439996692	0.00012157803324787	0.000107931519311885	0.000415267554379291	0.000445951534198991	0.000464725829129104	0.000445538003473659	7.84054255231163e-05
0.000673310726987016	0.000343809445041767	0.000459846166570176	0.000416011909684889	0.000454304854850715	0.000141510214208916	0.000158464973947564	0.0001561492018857	0.000341659085270035	0.000455462740881648	0.00040104209742784	0.000449177073856587	0.000108096931602018
0.000565296501530064	0.00034008766851377	0.000277644528988504	0.000279546770325035	0.000339426019353238	8.90745182367049e-05	8.29542635017778e-05	9.03151104127035e-05	0.000191795550409395	0.000256140931271194	0.000313621702092466	0.000289306095442892	4.689438425275e-05
0.000720618641965099	0.000638491439913986	0.000293854933421553	0.000326275742287653	0.000336614010420974	7.05483417417919e-05	6.85633942601936e-05	7.03829294516579e-05	0.000277148292118104	0.000365395748904143	0.000369861880737739	0.000377388139938797	4.64808535274173e-05
0.00112182615168307	0.000550492101563147	0.000384666280704657	0.000460673228020842	0.000401124803572906	9.91646679348274e-05	8.73376891903066e-05	8.22926143412461e-05	0.000379538499710528	0.000379621205855595	0.000424365230336614	0.000441319990075262	7.49317674303207e-05
0.000747332726821603	0.000659333388470764	0.000392771482921182	0.00039880903151104	0.000392688776776115	9.21346456041681e-05	0.00010032255396576	9.06459349929697e-05	0.000381606153337194	0.000426267471673146	0.000395914316433711	0.000431395252667274	8.7668513770573e-05
0.000691257960466462	0.000648995120337441	0.000342734265155901	0.000352659002563891	0.000338598957902571	6.20296087999346e-05	5.57439417748743e-05	5.59920602100739e-05	0.000209990902324043	0.000358200314283351	0.000378876850549997	0.000413448019187825	4.67289719626171e-05
0.00130204284178315	0.000647589115871309	0.000364403275163345	0.000401786452733437	0.000379621205855595	7.74956579273836e-05	5.63228847903403e-05	5.98792490282022e-05	0.000320569018278058	0.000501860888263998	0.000456041683897114	0.000499545116202134	6.7901745099661e-05
0.000541973368621288	0.000451658258208585	0.000301215780332479	0.000309817219419403	0.00032462161938632	7.08791663220572e-05	8.1796377470846e-05	7.95633115540486e-05	0.000292283516665289	0.000298982714415681	0.000321561492018858	0.000328591514349516	5.30146389876773e-05
0.000980315937474155	0.000959308576627244	0.000350425936647093	0.000373666363410802	0.000347779340004963	6.70746836489947e-05	7.7247539492184e-05	7.45182367049869e-05	0.000346290629393764	0.000537838061367959	0.000547597386485816	0.000508642792159456	5.79770076916718e-05
0.00111372094946655	0.000855595070713755	0.000234802745844016	0.000320569018278059	0.000261186006120255	3.10148043999671e-05	3.67215284095604e-05	3.66388222644938e-05	0.000241584649739476	0.000339260607063104	0.000454718385576048	0.000396245141013976	2.99396245141019e-05
0.000611694648912413	0.000656604085683567	0.000391696303035316	0.000365313042759077	0.000382019684062526	9.2300057894301e-05	0.000109585642213217	0.000106773633280953	0.000341245554544703	0.000395914316433711	0.000307087916632206	0.000390042180133984	6.84806881151271e-05
0.000560913075841535	0.000453808617980316	0.00030576461831114	0.000302704490943677	0.000288065503266892	5.81424199818047e-05	7.47663551401866e-05	7.33603506740552e-05	0.000147051525928377	0.000235629807294681	0.000320982549003392	0.000236208750310148	3.74658837151598e-05
0.000539657596559424	0.00061591266231081	0.000481680588867753	0.000443966586717393	0.000452816144239517	0.000146389876767845	0.00017475808452568	0.00017765279960301	0.000206269125796047	0.000335621536680176	0.000368786700851873	0.000369200231577206	0.000108179637747085
0.000652468778430237	0.000369531056157473	0.000391613596890248	0.000400380448267306	0.000350425936647093	9.4450417666032e-05	0.000103299975188157	0.000102307501447358	0.000245141013977338	0.000374824249441734	0.000486477545281613	0.000396327847159044	7.44355305599209e-05
0.000913323959970226	0.000598130841121496	0.000246629724588537	0.000264990488793317	0.000276652055247705	5.26011082623432e-05	4.3586138450087e-05	4.46613183359526e-05	0.000248035729054668	0.000361095029360681	0.000301463898767678	0.000268546853031181	2.84509139029027e-05
0.000561326606566867	0.000438425274997933	0.000347531221569762	0.000376312960052932	0.000335704242825242	7.6255065751386e-05	7.85708378132492e-05	7.72475394921846e-05	0.00040873376891903	0.000387312877346787	0.000453312381109916	0.000384170043834258	5.58266479199401e-05
0.001187577537011	0.000773054337937309	0.000552394342899677	0.000519311884873047	0.000568687453477793	0.000155487552725167	0.000146141758332644	0.000149119179555041	0.000371350591348938	0.000433959143164336	0.000408899181209163	0.000510958564221321	0.000111157058969481
0.000702175171615251	0.000498718054751468	0.000368703994706807	0.00037780167066413	0.000412951782317425	0.000102721032172691	0.000116036721528409	0.000125217103630801	0.00044016210404433	0.000473161855925896	0.00045612439004218	0.000428169713009677	7.8818956248449e-05
0.000432966669423539	0.000305516499875941	0.000180464808535274	0.000174840790670747	0.000196840625258458	4.86312132991475e-05	4.5322967496485e-05	4.66462658175504e-05	0.000192126374989662	0.000216690100074435	0.000217434455380034	0.000246050781573071	1.71201720287828e-05
0.000566537093706062	0.000511785625671988	0.000370027293027873	0.000388305351087586	0.000355388305351087	8.75858076255071e-05	0.000119758498056405	0.000117856256719874	0.00034058390538417	0.000488462492763211	0.000482424944173352	0.000494003804482673	7.91497808287155e-05
0.000735753866512282	0.000519311884873046	0.000348523695310561	0.000370440823753204	0.000338350839467373	6.43453808617975e-05	8.62625093044416e-05	8.3285088082044e-05	0.000315027706558598	0.000314945000413532	0.000364072450583078	0.000317839715490861	5.99619551732701e-05
0.000775121991563973	0.000712430733603506	0.000686130179472334	0.000670333305764617	0.000696716566040857	0.000199569928045654	0.000201802993962452	0.000204036059879249	0.000531965925068232	0.000457199569928046	0.000516417169795715	0.000495244396658672	0.000146141758332644
0.000490860970970144	0.000466876188900836	0.000301050368042346	0.000276155818377305	0.000336862128856174	8.14655528905793e-05	9.8254900339095e-05	9.4119593085767e-05	0.000137623025390786	0.000230419320155487	0.000331486229426847	0.000220825407327764	6.45934992969983e-05
0.0008433545612439	0.000526176494913572	0.000575386651228186	0.000592175998676701	0.000541063601025556	0.000145066578446778	0.000147051525928375	0.000145810933752378	0.000589115871309238	0.000520635183194111	0.000579191133901249	0.000469109254817633	0.000139359854437185
0.000865519808121744	0.000579521958481515	0.000562567198742866	0.000554958233396741	0.000560416838971135	0.000142750806384915	0.000151848482342237	0.000152510131502771	0.000295922587048218	0.000385906872880655	0.00045347779340005	0.000451740964353651	0.000126457695806799
0.000664791994045157	0.000452898850384584	0.000230171201720288	0.000273178397154909	0.000228599784964023	5.85559507071373e-05	7.59242411711193e-05	7.5345298155653e-05	0.000229096021834422	0.000197998511289388	0.000230005789430155	0.000185840707964602	4.25109585642219e-05
0.000849722934414026	0.00061152923662228	0.000527582499379704	0.00054677032503515	0.000509552559755189	0.000112976594160946	0.000125217103630799	0.000118021669010007	0.000445868828053924	0.000454718385576049	0.000586717393102307	0.000545281614423952	8.10520221652467e-05
0.000766272434041849	0.000659333388470764	0.000522454718385576	0.000536432056901828	0.000552063518319411	0.000196923331403523	0.000176081382846746	0.000180216690100076	0.000539905714994624	0.000542552311636755	0.00060598792490282	0.000524687784302374	0.000147630468943842
0.000874865602514268	0.000691423372756596	0.000739889173765611	0.000673806963857415	0.000711272847572575	0.000221073525762964	0.000241584649739476	0.000242825241915475	0.000425026879497146	0.000511620213381854	0.000608882639980151	0.000568852865767927	0.000196096269952858
0.000503680423455462	0.000380861798031593	0.000236953105615747	0.000235547101149616	0.000275163344636507	6.43453808617976e-05	6.82325696799276e-05	6.26085518154002e-05	0.000281200893226367	0.000368207757836407	0.000286245968075428	0.000367380696385742	4.02778926474238e-05
0.000604085683566289	0.000594574476883632	0.000285749731205029	0.000298072946819949	0.000344388388057232	8.36986188073772e-05	7.98114299892485e-05	8.03076668596477e-05	0.000208584897857911	0.000211810437515508	0.000266561905549583	0.00025572740054586	4.76387395583489e-05
0.00070267140848565	0.000521875775370109	0.000495740633529071	0.000520469770903978	0.000489868497229344	0.000125796046646266	0.000109833760648416	0.000111570589694814	0.000375568604747333	0.000426681002398479	0.0004068315275825	0.00044983872301712	0.000113307418741213
0.000709370606236044	0.000477214457034157	0.00021247208667604	0.000207261599536846	0.000210983376064841	3.5480936233562e-05	5.95484244479372e-05	6.35183194111324e-05	0.000215945744768836	0.000226449425192292	0.000235298982714416	0.000219584815151766	3.04358613845005e-05
0.000649077826482507	0.00075345298155653	0.000385576048300389	0.000360681498635348	0.000437929038127532	0.000100736084691092	9.97436109502938e-05	9.79240757588286e-05	0.000336779422711107	0.000477297163179224	0.000439831279464065	0.000516003639070383	7.05483417417911e-05
0.000651062773964106	0.000500372177652799	0.000434620792324871	0.000441319990075263	0.000429410305185676	0.000127202051112398	0.000134976428748655	0.000129600529319329	0.000367876933256141	0.000461913820196841	0.000440741047059797	0.000438507981142999	9.1886527168969e-05
0.000703250351501115	0.000536597469191962	0.000434207261599537	0.000412290133156893	0.000436026796791001	0.000101976676867091	0.000106856339426019	0.000106525514845753	0.000236374162600281	0.000317178066330328	0.000443883880572327	0.000280291125630634	8.94880489620376e-05
0.000585394094781242	0.000595732362914564	0.000388884294103051	0.000405342816971301	0.000359027375734017	6.47589115871309e-05	8.88263998015058e-05	8.3864031097511e-05	0.000300884955752212	0.000497312050285336	0.000555785294847407	0.00049019932180961	5.11951037962129e-05
0.000801257133405013	0.000433380200148871	0.000346207923248698	0.000346952278554297	0.000355553717641221	8.57662724340418e-05	9.75932511785617e-05	9.43677115209658e-05	0.000272599454139443	0.000392275246050782	0.000455131916301381	0.000504755603341329	5.79770076916711e-05
0.000785377553552229	0.000458688280539245	0.000462244644777107	0.000506740550822926	0.000482673062608552	0.000139607972872385	0.000113142006451079	0.000111405177404681	0.000490612852534943	0.000448432718550988	0.000433462906293938	0.000459846166570176	0.000113555537176413
0.00068166404763874	0.000462492763212307	0.000282358779257298	0.000278802415019435	0.000283516665288231	4.12703663882227e-05	4.78041518484824e-05	4.98718054751471e-05	0.000327350922173518	0.000377967082954264	0.000344057563476966	0.000340666611529237	3.80448267306263e-05
0.000724175006202961	0.000725250186088826	0.000414357786783558	0.000386403109751055	0.000442395169961128	0.000120999090232405	0.000138450086841453	0.000134066661152924	0.000397899263915309	0.000510627739641056	0.000512033744107188	0.000563063435613266	7.41047059796543e-05
0.000726242659829626	0.00092482011413448	0.000348358283020428	0.000402613514184103	0.000314779588123398	4.85485071540816e-05	7.41874121247208e-05	7.37738813993886e-05	0.000327350922173517	0.000316433711024729	0.000304358613845008	0.000309320982549004	3.66388222644942e-05
0.000546274088164751	0.000398478206930774	0.000406500703002233	0.000363907038292945	0.000392357952195848	0.000101480439996692	0.000115209660077744	0.000112066826565214	0.00030286990323381	0.000292862459680754	0.000295922587048218	0.000325862211562319	7.68340087668512e-05
0.000717310396162434	0.000508642792159457	0.00042808700686461	0.000448928955421388	0.000462740881647506	0.000132164419816392	0.000107269870151352	0.000105202216524688	0.000277396410553304	0.00036523033661401	0.000357290546687618	0.000409395418079563	9.81721941940286e-05
0.000595980481349765	0.000479116698370688	0.000408485650483831	0.00041526755437929	0.00039665867173931	0.000107683400876685	0.000100487966255892	9.7427838888429e-05	0.000365643867339344	0.000437101976676867	0.000504672897196262	0.000467868662641634	0.000110743528244149
0.000593499296997767	0.000507484906128526	0.000454966504011249	0.000423786287321148	0.000476718220163758	0.00015011165329584	0.000152427425357705	0.000147547762798776	0.000501612769828798	0.000475312215697627	0.000417252501860888	0.000496567694979737	9.82549003390957e-05
0.000544619965263419	0.00048176329501282	0.000195186502357125	0.000207427011826979	0.000213547266561906	4.1435778678356e-05	5.08642792159463e-05	5.25184021172775e-05	0.000242080886609875	0.000227772723513357	0.0002180133983955	0.000254983045240261	3.26689273012991e-05
0.000677446034240345	0.000498469936316269	0.000394756430402779	0.000383260276238524	0.000420808866098751	9.33752377801678e-05	0.000103299975188156	0.000111984120420147	0.000387809114217186	0.000369613762302539	0.000317260772475395	0.000392192539905715	5.40071127284761e-05
0.000991150442477876	0.00073484409891655	0.000670994954925151	0.000633115540484659	0.000682656521379538	0.000167810768340087	0.000171449838723017	0.000183028699032339	0.00046241005706724	0.000490860970970142	0.000512364568687454	0.000547845504921014	0.000130179472334794
0.00103796212058556	0.000661649160532628	0.000405011992391034	0.000427921594574477	0.000429575717475809	9.668348358283e-05	8.66760400297751e-05	9.27962947647014e-05	0.000287073029526094	0.00038797452650732	0.000350591348937226	0.000416590852700356	6.7405508229261e-05
0.00123612604416508	0.000633694483500124	0.000370854354478538	0.000396658671739311	0.00033818542717724	6.41799685716649e-05	6.64957406335291e-05	6.50897361673969e-05	0.000381523447192126	0.000500868414523199	0.000576709949549252	0.000554048465801009	4.99545116202138e-05
0.000971879910677364	0.00075659581506906	0.000445207178893391	0.000477876106194691	0.000447936481680588	8.75858076255066e-05	9.53601852617653e-05	8.30369696468447e-05	0.000412290133156894	0.000573153585311389	0.000571747580845256	0.000558680009924737	6.26085518153995e-05
0.000708874369365644	0.00058812339756844	0.000369365643867339	0.000371846828219336	0.000380117442725994	8.15482590356462e-05	9.42850053758983e-05	9.45331238110996e-05	0.000385410636010255	0.00036283185840708	0.000377967082954264	0.000383756513108924	6.71573897940612e-05
0.00079985112893888	0.000713505913489373	0.000715987097841369	0.000649904887933173	0.000705896948143247	0.000211066082209908	0.000224299065420562	0.000216938218509635	0.000550822926143413	0.000525349433462906	0.000676370854354478	0.000500785708378132	0.000181705400711273
0.000536183938466628	0.000607476635514018	0.000332478703167646	0.000343809445041767	0.000335208005954843	5.69845339508728e-05	8.16309651807124e-05	7.10445786121908e-05	0.000342155322140435	0.000299644363576214	0.000292531635100488	0.000351087585807626	4.95409808948807e-05
0.000589446695889505	0.000612852534943347	0.000350260524356958	0.00036018526176495	0.000325944917707386	7.78264825076504e-05	8.07211975849808e-05	7.77437763625842e-05	0.000303283433959144	0.000370854354478538	0.00031544123728393	0.000349350756761227	5.5992060210074e-05
0.000618476552807873	0.000508890910594658	0.000543544785377554	0.000468199487221901	0.000508560086014391	0.000130014060044662	0.000163758167231825	0.000158795798527831	0.000294516582582086	0.000336779422711107	0.000357042428252419	0.000307336035067406	0.000103796212058556
0.000510875858076255	0.000367049871805475	0.000305516499875941	0.000277230998263171	0.000324456207096187	9.27135886196345e-05	0.000102224795302291	0.000106608220990819	0.000263749896617319	0.000297245885369283	0.00030965180712927	0.000289719626168224	5.9713836738069e-05
0.000769746092134646	0.000708626250930444	0.000487139194442147	0.000500041353072533	0.000522868249110909	0.000131089239930527	0.000111736001984947	0.000112066826565214	0.000462492763212306	0.000494830865933339	0.000525266727317839	0.00051294351170292	8.94053428169715e-05
0.000606897692498553	0.000482673062608551	0.000344884624927632	0.000415929203539823	0.00034157637912497	8.0473079149782e-05	6.18641965098005e-05	6.60822099081964e-05	0.000402282689603838	0.000461748407906708	0.000536762881482095	0.000536514763046894	4.88793317343484e-05
0.000632288479033991	0.000498221817881068	0.000476800926308825	0.000427259945413944	0.000461252171036308	0.000107435282441485	0.000113555537176412	0.000108510462327351	0.00030816309651807	0.000298403771400215	0.000412042014721694	0.000337441071871641	9.95781986601603e-05
0.000912166073939293	0.000561243900421801	0.000550409395418079	0.000534281697130095	0.000579191133901248	0.000180464808535274	0.000173021255479282	0.000171532544868084	0.000346125217103631	0.000544454552973286	0.000514101397733851	0.000552228930609545	0.000117773550574807
0.000641965098006782	0.000433545612439004	0.000460507815730709	0.000420808866098751	0.000480026465966422	0.000125878752791332	0.000134397485733191	0.000140931271193449	0.000302042841783145	0.000444876354313126	0.000282689603837565	0.000476139277148293	7.7909188652717e-05
0.000621536680175338	0.000391365478455049	0.000588454222148706	0.000519063766437846	0.000595153419899098	0.000148457530394508	0.000166156645438756	0.000162517575055828	0.00051170291952692	0.00043098172194194	0.000509966090480523	0.000514597634604251	0.000128194524853196
0.000804813497642874	0.000700521048713919	0.000509635265900256	0.000544868083698619	0.000475146803407493	0.000120750971797205	0.000148457530394509	0.000140352328177983	0.000459019105119511	0.000460921346456042	0.000486146720701348	0.000445124472748325	9.10594657183023e-05
0.000820941195930857	0.000585642213216443	0.000485236953105616	0.000496650401124804	0.000523447192126375	0.00011967579191134	0.000119179555040939	0.000120089322636671	0.000435282441485403	0.000489124141923745	0.000562153668017534	0.000526259201058638	6.57513853279296e-05
0.000645934992969978	0.000529650153006368	0.000384914399139856	0.000384831692994789	0.000397651145480109	8.44429741129768e-05	0.000103134562898023	0.000100901496981226	0.000336117773550575	0.000364651393598545	0.000411959308576628	0.00033189976015218	6.1367959639401e-05
0.00125473492680506	0.000731287734678687	0.000524853196592507	0.000472252088330163	0.00053469522785543	0.000111653295839881	0.000100487966255893	0.000102721032172691	0.00047448515424696	0.000567446861301795	0.000531552394342899	0.000598627077991895	8.50219171284425e-05
0.00074791166983707	0.000362335621536681	0.000253825159209329	0.000304524026135142	0.000213051029691507	2.39847820693081e-05	4.83830948639487e-05	4.19320155487558e-05	0.000177321975022744	0.000262840129021586	0.000318170540071128	0.000253246216193863	3.10148043999668e-05
0.0010603754858986	0.00066355140186916	0.000451492845918452	0.000500206765362666	0.000487718137457613	0.000116781076834009	0.00010247291373749	0.000106277396410554	0.000455462740881648	0.000427094533123811	0.000435530559920602	0.000397899263915309	8.92399305268375e-05
0.000805309734513274	0.000753535687701596	0.000488876023488545	0.000495906045819205	0.000442147051525929	9.94954925150937e-05	0.000143660573980646	0.000138119262261186	0.000423703581176081	0.000409726242659829	0.000529732859151434	0.000441237283930196	8.28715573567108e-05
0.000773633280952774	0.000483830948639483	0.000316929947895128	0.000325779505417252	0.000347779340004963	6.08717227690009e-05	6.80671573897937e-05	7.16235216276573e-05	0.00030940368869407	0.000439335042593666	0.000401786452733438	0.000432387726408072	4.15184848234223e-05
0.000473823505086429	0.000468613017947233	0.000267223554710115	0.000281945248531965	0.00025622363741626	4.99545116202138e-05	7.20370523529896e-05	6.37664378463317e-05	0.000224960714581093	0.000283516665288231	0.000270035563642378	0.000294185758001819	4.16838971135555e-05
0.000763543131254652	0.000643122984037714	0.0003439748573319	0.000384170043834257	0.000301960135638078	4.95409808948815e-05	5.50822926143417e-05	4.85485071540821e-05	0.000354147713175089	0.000361095029360682	0.000405673641551567	0.000302456372508478	4.37515507402203e-05
0.000748325200562402	0.000445455297328591	0.000409808948804897	0.000399718799106773	0.000421056984533951	0.000123645686874535	0.000150607890166239	0.000145562815317178	0.000411380365561162	0.000375403192457199	0.000320403605987925	0.000387809114217186	0.000101480439996691
0.00124001323298321	0.000520800595484245	0.000419402861632619	0.000401042097427839	0.000417417914151022	8.67587461748412e-05	0.000103382681333223	9.93300802249607e-05	0.000483417417914151	0.000432883963278472	0.00053758994293276	0.000518815648002646	6.96385741460594e-05
0.000903730047142501	0.000448432718550988	0.00030675709205194	0.000312132991481267	0.000345215449507898	8.27061450665789e-05	8.52700355636425e-05	7.7991894797783e-05	0.000206599950376313	0.000324787031676453	0.000327929865188983	0.000271276155818377	6.45934992969983e-05
0.000957819866016045	0.000646762054420644	0.000410636010255561	0.000397733851625176	0.000483582830204284	0.000102886444462824	0.000114713423207345	0.000116367546108675	0.000225374245306427	0.000399139856091308	0.000438590687288065	0.00050566537093706	6.29393763956662e-05
0.0004380117442726	0.000383012157803325	0.000363824332147878	0.00033090728641138	0.000383260276238525	8.89091059465722e-05	8.0555785294847e-05	8.78339260607053e-05	0.000199569928045654	0.000342651559010835	0.000431395252667273	0.000299892482011414	6.16987842196674e-05
0.000918369034819287	0.00067149119179555	0.000425523116367546	0.000523778016706641	0.000422876519725416	0.000115292366222811	0.000110578115954015	0.00010900669919775	0.000381358034901994	0.000559010834505003	0.000519394591018112	0.000596476718220163	9.17211148788354e-05
0.000794392523364486	0.000800760896534613	0.000438756099578199	0.000429493011330742	0.000460838640310975	0.00011578860309321	0.000136217020924654	0.00012786370027293	0.000351418410387893	0.000447936481680589	0.000425274997932346	0.000415184848234224	8.0059548424448e-05
0.000635679430981721	0.000415763791249689	0.000270614506657845	0.000273509221735175	0.000261764949135721	4.85485071540823e-05	7.98114299892485e-05	7.72475394921844e-05	0.00025622363741626	0.000175667852121412	0.00028814820941196	0.000209163840873377	4.60673228020845e-05
0.000886279050533454	0.000882888098585724	0.000524108841286907	0.00047473327268216	0.000526424613348771	0.000150277065585973	0.000162104044330494	0.000158713092382764	0.000350839467372426	0.000532627574228764	0.000498469936316268	0.000602018029939624	0.000105781159540155
0.000660325862211562	0.000439335042593665	0.000417831444876354	0.000418906624762219	0.000436440327516335	9.27962947647017e-05	0.000112397651145481	0.000113638243321479	0.000376974609213464	0.000382433214787859	0.000436192209081135	0.000401290215863038	7.13754031924575e-05
0.000733768919030684	0.000570424282524191	0.000359937143329749	0.000369531056157472	0.000361177735505748	5.76461831114049e-05	6.28566702505995e-05	6.14506657844676e-05	0.000302704490943677	0.000370606236043338	0.000385327929865188	0.000433711024729138	4.96236870399474e-05
0.00113489372260359	0.000639732032089985	0.000425688528657679	0.000420395335373418	0.000400380448267306	8.8495575221239e-05	9.44504176660324e-05	9.16384087337694e-05	0.000455793565461914	0.00054023653957489	0.000516417169795716	0.000521627656934909	7.25332892233894e-05
0.000904805227028369	0.000558928128359937	0.000457861219088578	0.000423868993466215	0.000456455214622447	0.000107766107021751	0.000123149450004136	0.00012207427011827	0.000336365891985774	0.000415102142089158	0.00042519229178728	0.000451658258208585	8.73376891903063e-05
0.000497063931850136	0.000529567446861302	0.000313456289802332	0.000318418658506328	0.000287817384831693	5.33454635679431e-05	6.6164916053262e-05	6.98866925812587e-05	0.000295426350177818	0.000376064841617732	0.000451823670498718	0.000355967248366554	3.82102390207598e-05
0.000563559672483665	0.000418823918617153	0.000341659085270036	0.00033719295343644	0.000304027789264742	4.24282524191547e-05	6.47589115871306e-05	6.08717227690016e-05	0.000327433628318585	0.000316929947895128	0.000307170622777273	0.000326275742287653	4.23455462740888e-05
0.000545529732859152	0.000668100239847821	0.00028376478372343	0.000294764701017286	0.000276817467537838	4.07741295178231e-05	3.37441071871646e-05	3.40749317674305e-05	0.000269622032917046	0.000348192870730296	0.000361425853940948	0.000339095194772972	2.49772558101067e-05
0.000733272682160285	0.000482921181043752	0.00055595070713754	0.000547183855760483	0.000521131420064511	0.000133074187412124	0.00014961541642544	0.000143247043255314	0.000600860143908693	0.000554296584236209	0.000483417417914151	0.000521048713919443	0.000114465304772144
0.000596311305930031	0.000579604664626582	0.000358531138863617	0.000357373252832686	0.000364072450583079	9.29617070548345e-05	9.9660904805227e-05	0.00010296915060789	0.000344884624927632	0.000363824332147878	0.000420147216938219	0.000389049706393185	6.21950210900668e-05
0.000518071292697047	0.000460673228020842	0.000253825159209329	0.000277148292118104	0.000238689934662146	4.1104954098089e-05	4.38342568852869e-05	3.85410636010248e-05	0.000320486312132992	0.000375155074021999	0.000340087668513772	0.000386899346621454	3.47365809279623e-05
0.000640724505830784	0.00032222314117939	0.000326027623852451	0.000327268216028451	0.000347365809279629	5.77288892564717e-05	6.28566702505994e-05	6.40972624265979e-05	0.00032801257133405	0.000435778678355802	0.000417914151021421	0.000428748656025143	4.90447440244809e-05
0.000553717641220743	0.000523943428996775	0.000323794557935655	0.000309817219419402	0.000304772144570341	4.95409808948808e-05	6.21950210900668e-05	6.09544289140682e-05	0.000175750558266479	0.000276073112232238	0.000275163344636507	0.000291869985939955	3.95335373418243e-05
0.000461665701761641	0.000884376809196923	0.00079935489206848	0.000721114878835498	0.000750723678769332	0.00028665949880076	0.000311057811595402	0.000313125465222065	0.00038723017120172	0.00059804813497643	0.000428665949880076	0.000612687122653213	0.000268877677611447
0.000795467703250351	0.00064899512033744	0.000502605243569597	0.000524191547431974	0.000456289802332314	0.000120337441071872	0.000126374989661731	0.000127202051112398	0.000602348854519891	0.000714663799520304	0.000689686543710198	0.000716648747001902	0.000115954015383343
0.00108171367132578	0.000727235133570425	0.000423124638160615	0.000433132081713672	0.000383012157803325	8.51046232735092e-05	8.82474567860385e-05	9.0232404267638e-05	0.000517492349681581	0.000484988834670416	0.000556529650153007	0.000456951451492846	6.18641965098008e-05
0.000884542221487055	0.000548507154081548	0.000479033992225622	0.00045686874534778	0.000457613100653378	0.000136217020924655	0.000149201885700108	0.000144487635431312	0.000233562153668017	0.000396245141013978	0.000408899181209163	0.000426102059383012	0.000110081879083616
0.000656686791828632	0.000440244810189397	0.000467537838061367	0.000484079067074684	0.000491688032420809	0.000100157141675627	0.000100818790836159	9.3623356215368e-05	0.00035604995451162	0.000498221817881068	0.000545198908278885	0.000561078488131669	8.62625093044419e-05
0.000733438094450418	0.000493672979902407	0.000332809527747912	0.000352162765693491	0.000301463898767678	6.59167976180626e-05	7.80746009428501e-05	7.89843685385823e-05	0.000290877512199156	0.000314614175833264	0.000301381192622612	0.000306095442891406	6.47589115871312e-05
0.00101712017202878	0.000869076172359606	0.000487718137457613	0.000532048631213299	0.000493755686047473	0.000124555454470267	0.000118104375155074	0.000122239682408403	0.000449177073856587	0.000502109006699197	0.00053808617980316	0.00055255975518981	8.55181539988421e-05
0.000767016789347448	0.000592424117111901	0.000314448763543131	0.000323794557935655	0.000336283185840708	7.36084691092546e-05	7.60896534612523e-05	8.01422545695146e-05	0.000316847241750061	0.000423951699611281	0.000392192539905715	0.000454635679430982	4.92101563146141e-05
0.000657927384004631	0.000539161359689024	0.000285253494334629	0.000311636754610867	0.000320238193697792	4.93755686047465e-05	5.60747663551401e-05	6.2691257960466e-05	0.000196675212968324	0.000295591762467951	0.000246133487718137	0.000301546604912745	3.05185675295673e-05
0.00082160284509139	0.000543544785377554	0.000413696137623026	0.000383921925399057	0.000439169630303531	0.000106277396410553	0.000106856339426019	0.000104375155074023	0.000367463402530808	0.000413613431477958	0.000399966917541974	0.000418079563311553	5.78943015466049e-05
0.000808039037300471	0.000664709287900091	0.000815730708791662	0.000741460590521876	0.00079794888760235	0.000268960383756512	0.000281779836241833	0.000270118269787446	0.000626664461169465	0.000704821768257381	0.000567364155156727	0.000676205442064345	0.000222479530229095
0.000839880903151104	0.000584815151765776	0.000580100901496981	0.000576213712678852	0.000550492101563145	0.000146637995203043	0.00016243486891076	0.000158713092382765	0.000587792572988173	0.000475312215697626	0.000612852534943346	0.000573484409891655	0.000126292283516665
0.000661649160532627	0.00064295757174758	0.00038747828963692	0.00040972624265983	0.000392688776776114	6.26912579604664e-05	7.17062277727231e-05	7.09618724671243e-05	0.000245306426267472	0.000389711355553718	0.000376643784633198	0.000406748821437433	4.80522702836824e-05
0.000742949301133074	0.00058936398974444	0.000300554131171946	0.000305599206021008	0.000296501530063684	6.33529071209996e-05	0.000106194690265487	0.00010685633942602	0.000272599454139442	0.000285253494334629	0.000295509056322885	0.000331072698701512	5.23529898271436e-05
0.000843685385824167	0.000702092465470184	0.000531469688197834	0.000519146472582913	0.000586965511537506	0.000125630634356133	0.000150938714746506	0.000150028947150773	0.000525432139607973	0.000580431726077247	0.000629228351666529	0.000601273674634025	8.3285088082045e-05
0.000633446365064924	0.000506161607807459	0.000317343478620463	0.000330824580266314	0.000286990323381027	4.92928624596796e-05	6.41799685716653e-05	6.45934992969982e-05	0.000259118352493591	0.0003132908775122	0.000381027210321728	0.000329335869655115	3.25035150111654e-05
0.00058713092382764	0.00047233479447523	0.000608303696964684	0.000540898188735422	0.000606318749483086	0.00018997601521793	0.000199239103465387	0.000196178976097923	0.000508229261434124	0.000503680423455462	0.000560995781986602	0.000541807956331155	0.00012786370027293
0.000809196923331404	0.000598792490282028	0.000416921677280621	0.000420312629228352	0.000391200066164916	8.69241584649738e-05	9.18038210239018e-05	9.49466545364317e-05	0.000383591100818791	0.000224712596145893	0.000304606732280209	0.000265569431808783	5.11123976511457e-05
0.000535687701596229	0.000656604085683566	0.000310313456289803	0.000356463485236954	0.000278140765858904	5.95484244479367e-05	6.49243238772645e-05	5.9879249028203e-05	0.00028426102059383	0.000334463650649243	0.00041551567281449	0.000367711520966008	5.11123976511453e-05
0.000641386154991316	0.000404102224795303	0.000450169547597387	0.000408072119758498	0.000443718468282193	0.000113059300306013	0.000133487718137457	0.000129186998593995	0.000362004796956415	0.000269704739062113	0.000293110578115954	0.000304441319990075	0.000101397733851624
0.000446861301794723	0.000421884045984616	0.000233975684393351	0.000246629724588538	0.000268629559176247	4.16011909684891e-05	3.96162434868909e-05	3.91200066164915e-05	0.000186998593995534	0.000221238938053097	0.000242577123480275	0.00026275742287652	2.78719708874363e-05
0.000653957489041437	0.000682904639814739	0.000492349681581342	0.000492680506161608	0.000494169216772807	0.000120089322636673	0.00013125465222066	0.000125051691340666	0.000408154825903565	0.000395087254983045	0.000457447688363245	0.000423207344305682	0.000110660822099082
0.000614837482424943	0.000420643453808618	0.000234720039698949	0.000247456786039203	0.000262426598296253	4.87139194442144e-05	5.56612356298072e-05	5.87213629972711e-05	0.000244892895542139	0.000307418741212472	0.000384087337689191	0.000302042841783144	2.53907865354398e-05
0.00066884459515342	0.000721445703415764	0.000342651559010835	0.000330328343395914	0.000340583905384171	5.59920602100737e-05	6.33529071209986e-05	6.43453808617975e-05	0.000358779257298817	0.000410553304110495	0.000402365395748904	0.000415019435944092	4.085683566289e-05
0.000825903564634851	0.000529071209990902	0.000393598544371847	0.000430237366636341	0.000356628897527086	7.84054255231168e-05	8.17963774708457e-05	8.64279215945744e-05	0.000288313621702092	0.000227855429658424	0.00027822347200397	0.000339674137788438	5.48341741791424e-05
0.00101877429493011	0.000576875361839385	0.000265982962534116	0.000267719791580513	0.000327599040608717	6.25258456703338e-05	6.05408981887349e-05	6.48416177321968e-05	0.000283103134562898	0.000263501778182119	0.000328756926639649	0.000316185592589529	3.43230502026307e-05
0.000814903647340997	0.00056587544454553	0.000478951286080556	0.00045273343809445	0.000480936233562154	0.000129765941609462	0.000139111736001985	0.000147134232073443	0.000322884790339922	0.000481680588867754	0.00034711769084443	0.000495409808948805	0.000102555619882557
0.000950541725250186	0.000825655446199654	0.000444462823587792	0.000438011744272599	0.000425853940947812	9.81721941940285e-05	0.00011165329583988	0.000114630717062278	0.000411214953271028	0.000328508808204449	0.000407575882888099	0.000414275080638491	6.86461004052603e-05
0.000375568604747333	0.000240840294433876	0.000128856174013729	0.000151021420891573	0.000119014142750806	2.12554792821106e-05	2.92779753535689e-05	2.99396245141015e-05	0.000122653213133736	0.000163923579521959	0.000168803242080886	0.000154164254404102	1.48871061119852e-05
0.000831196757919113	0.00052576296418824	0.00040368869406997	0.000458026631378712	0.000389297824828385	6.18641965098003e-05	6.0127367463402e-05	6.02927797535359e-05	0.000416673558845422	0.00040344057563477	0.000445041766603258	0.000457861219088578	5.06161607807462e-05
0.00088131668182946	0.000570424282524192	0.000264659664213051	0.00026664461169465	0.000257629641882392	4.01124803572904e-05	3.7879414440493e-05	3.87064758911583e-05	0.000373749069555869	0.000292366222810355	0.000345794392523365	0.000292118104375156	2.27441898933085e-05
0.000500454883797866	0.000446695889504589	0.000559672483665536	0.000508146555289058	0.00055983789595567	0.000152427425357704	0.000150690596311306	0.000155322140435035	0.000347862046150029	0.000509800678190389	0.000553965759655942	0.000552394342899677	0.000126540401951866
0.000772723513357043	0.000457447688363246	0.000581010669092714	0.000584732445620709	0.000619965263419073	0.000170291952692085	0.000157389794061699	0.000158216855512364	0.000530229096021835	0.000461913820196841	0.000434786204615003	0.000464477710693904	0.000117442725994542
0.00063766437846332	0.000414936729799024	0.000268133322305846	0.000295012819452486	0.000281283599371433	6.6743859068729e-05	8.12174344553804e-05	7.8405425523116e-05	0.000264907782648251	0.000305930030601274	0.000287403854106361	0.0003122984037714	4.73079149780834e-05
0.000681250516913406	0.000415846497394756	0.000323794557935655	0.000338433545612439	0.000380365561161195	8.24580266313789e-05	7.60896534612523e-05	7.88189562484494e-05	0.000317591597055662	0.000263088247456785	0.000302042841783144	0.000309734513274336	4.12703663882227e-05
0.00072177652799603	0.000695145149284592	0.000383425688528657	0.000417748738731288	0.000366884459515342	7.79918947977835e-05	8.24580266313782e-05	8.5766272434042e-05	0.000392109833760648	0.000392027127615582	0.000452071788933918	0.00041237283930196	6.19469026548679e-05
0.00081721941940286	0.00062798775949053	0.000421305102969151	0.000479861053676288	0.000388305351087586	6.93904557108596e-05	7.93978992639152e-05	7.21197584980563e-05	0.000355719129931354	0.000389628649408652	0.000336531304275907	0.000453643205690182	7.6420478041519e-05
0.000574228765197253	0.000454470267140849	0.000314696881978331	0.000348689107600694	0.000300636837317013	6.06236043338019e-05	5.4586055743941e-05	5.62401786452734e-05	0.000255065751385328	0.000344553800347365	0.000311057811595401	0.0003754031924572	4.02778926474242e-05
0.000596394012075097	0.000354809362335621	0.00016872053593582	0.000172607724753948	0.000165164171697957	2.11727731370431e-05	3.34959887519638e-05	2.80373831775701e-05	0.000195600033082458	0.000156066495740634	0.000163013811926226	0.000174923496815813	2.36539574890405e-05
0.000865685220411876	0.000636671904722521	0.000317757009345794	0.000373666363410801	0.00029129104292449	4.30899015796877e-05	3.71350591348933e-05	3.74658837151603e-05	0.00019047225208833	0.000289636920023158	0.00037879414440493	0.000276734761392772	4.67289719626167e-05
0.000598296253411628	0.00073649822181788	0.00042759076999421	0.000491274501695476	0.000467868662641635	0.00010660822099082	9.76759573236294e-05	0.000103961624348689	0.000462079232486973	0.00052262013067571	0.000542056074766355	0.000516499875940782	8.15482590356469e-05
0.000554379290381276	0.000436026796791002	0.000276982879827971	0.000266810023984781	0.000278388884294103	5.23529898271437e-05	6.93904557108598e-05	6.55859730377968e-05	0.000171532544868084	0.00017914151021421	0.000198329335869654	0.000191133901248863	3.92854189066248e-05
0.000987097841369614	0.000563973203208998	0.0003741626002812	0.000398230088495575	0.000369696468447607	0.000106690927135887	0.000113720949466546	0.000114548010917211	0.000354809362335621	0.000316433711024729	0.000337027541146307	0.000367628814820941	7.16235216276566e-05
0.000583409147299644	0.000486394839136549	0.000383673806963858	0.0004370192705318	0.000395418079563312	7.23678769332564e-05	5.64055909354068e-05	5.48341741791423e-05	0.000414275080638492	0.000457943925233646	0.000470184434703499	0.000531552394342899	5.50822926143414e-05
0.000586882805392441	0.000562153668017534	0.000507733024563725	0.000499379703912001	0.000483086593333884	9.66007774377634e-05	0.000108675874617484	0.000111405177404682	0.000469770903978165	0.000542717723926888	0.00052840956083037	0.000547762798775949	7.40219998345882e-05
0.000826730626085518	0.00076263336365892	0.00040244810189397	0.00040029774212224	0.000450417666032587	7.9315193118849e-05	7.6668596476718e-05	7.5676122735919e-05	0.00027772723513357	0.000342651559010835	0.000396989496319576	0.000356711603672152	5.7232652386073e-05
0.000842941030518567	0.000422132164419817	0.000241750062029609	0.0002506823256968	0.000264328839632784	5.64055909354067e-05	6.43453808617976e-05	6.40972624265977e-05	0.000279381358034902	0.000193697791745927	0.000312215697626334	0.000190554958233397	3.41576379124972e-05
0.00121387809114217	0.000741460590521876	0.000398395500785708	0.000381936977917459	0.000406169878421967	6.09544289140686e-05	7.0713754031925e-05	6.58340914729967e-05	0.000309486394839136	0.000332726821602845	0.000272103217269043	0.000367628814820942	4.19320155487555e-05
0.000508725498304524	0.000323794557935655	0.000273178397154908	0.000272268629559176	0.00030890745182367	6.28566702505997e-05	8.61798031593748e-05	8.4773798693243e-05	0.000238028285501613	0.00018468282193367	0.000276734761392772	0.000216690100074436	4.29244892895542e-05
0.000549251509387147	0.000366884459515343	0.000228517078818956	0.000231659912331486	0.000269291208336779	7.41047059796544e-05	7.40219998345879e-05	7.3277644528989e-05	0.000159622859978496	0.000253577040774129	0.000281945248531966	0.000228847903399223	5.26011082623435e-05
0.000955834918534448	0.000714167562649906	0.000520056240178645	0.000552477049044744	0.000560582251261269	0.000116036721528409	0.000104375155074022	0.000102390207592423	0.000557356711603672	0.000643867339343313	0.000620626912579604	0.000561574725002068	9.1969233314035e-05
0.000637085435447854	0.00045008684145232	0.000279546770325035	0.000289306095442892	0.000273095691009842	5.4834174179142e-05	6.7984451244728e-05	6.53378546025968e-05	0.000259945413944257	0.000298155652965016	0.000277479116698371	0.00032172690430899	4.36688445951531e-05
0.000808948804896204	0.0003439748573319	0.000316185592589529	0.00034058390538417	0.000322305847324456	5.896948143247e-05	7.55107104457859e-05	6.71573897940622e-05	0.000326854685303117	0.000328922338929782	0.000327847159043917	0.000345628980233232	4.7059796542883e-05
0.000554875527251675	0.00035993714332975	0.00031618559258953	0.000325117856256719	0.000298072946819949	7.4849061285253e-05	8.675874617484e-05	8.55181539988418e-05	0.000271276155818378	0.00029493011330742	0.000337523778016707	0.000297742122239682	6.83152758249934e-05
0.00103688694069969	0.000777189645190638	0.000371102472913738	0.000377553552228931	0.000400380448267306	7.26159953684558e-05	8.02249607145813e-05	8.8330162931106e-05	0.000287569266396493	0.000369200231577207	0.000556364237862874	0.000482342238028286	3.66388222644941e-05
0.000918617153254487	0.000880820444959061	0.000394177487387313	0.000414357786783558	0.00039062112314945	6.16987842196673e-05	8.52700355636422e-05	8.0142254569514e-05	0.0004691919609627	0.000401124803572905	0.000479778347531221	0.000422628401290216	5.293193284261e-05
0.000587709866843107	0.000519642709453312	0.000473988917376561	0.00039930526838144	0.000487221900587213	0.00010735257629642	0.000127367463402531	0.00012132991481267	0.00034736580927963	0.000423868993466214	0.000418493094036888	0.000408237532048631	9.0976759573236e-05
0.000766851377057316	0.0006560251426681	0.0003741626002812	0.000406748821437433	0.00036258373997188	7.03002233065917e-05	9.38714746505667e-05	9.09767595732354e-05	0.000254817632950128	0.000458853692829377	0.000344636506492433	0.000531717806633032	6.21123149450009e-05
0.000559672483665536	0.000560913075841536	0.00036134314779588	0.000313125465222066	0.000385989579025721	0.000115126953932677	0.000139607972872385	0.000132164419816393	0.00020378794144405	0.000316433711024729	0.00023058473244562	0.000296170705483418	7.8157307087917e-05
0.000757340170374659	0.00108518732941858	0.000410470597965429	0.000379952030435862	0.000372756595815069	0.000104457861219089	0.000146720701348111	0.000138946323711852	0.000459184517409643	0.000349516169051361	0.000414523199073691	0.000391034653874782	7.39392936895213e-05
0.000517244231246382	0.00056058225126127	0.000447192126374989	0.000387891820362253	0.000397816557770242	0.000123645686874535	0.000166487470019022	0.000169547597386486	0.000209163840873377	0.000364403275163345	0.000373087420395335	0.000302621784798611	9.91646679348268e-05
0.00086270779918948	0.000575717475808452	0.000416838971135555	0.000469026548672566	0.000455628153171782	9.67661897278973e-05	9.35406500703003e-05	9.00669919775046e-05	0.000322967496484989	0.000433959143164337	0.000394591018112646	0.000518650235712513	6.75709205193952e-05
0.000844429741129765	0.000661152923662228	0.00032197502274419	0.00030965180712927	0.000315275824993797	6.92250434207269e-05	8.08866098751142e-05	7.31122322388549e-05	0.000345132743362832	0.000384252749979323	0.000425440410222479	0.000398643619220908	5.003721776528e-05
0.000889091059465719	0.000525680258043173	0.000513605160863452	0.00048416177321975	0.000520469770903978	0.000146389876767844	0.000150277065585973	0.000145645521462245	0.000442974112976595	0.000437101976676867	0.000449094367711521	0.000479943759821355	0.000110412703663882
0.000903233810272103	0.000708460838640311	0.000545281614423952	0.000534281697130097	0.000500951120668265	0.000141758332644115	0.000157058969481432	0.000151186833181705	0.000530229096021834	0.000513439748573318	0.00046530477214457	0.000562649904887933	0.00011893143660574
0.000858158961210817	0.000448680836986189	0.000451658258208584	0.000418741212472087	0.00053395087254983	0.000159870978413697	0.000150938714746506	0.000154577785129435	0.000290050450748492	0.000274336283185841	0.000370606236043339	0.00029708047307915	9.1307584153502e-05
0.00115821685551236	0.000694648912414193	0.000547183855760483	0.000492515093871474	0.000525597551898106	0.000144983872301711	0.000159705566123563	0.000150856008601439	0.000501530063683732	0.00040294433876437	0.000473988917376561	0.000477297163179224	0.00011289388801588
0.000862873211479613	0.000545860557439418	0.0004375155074022	0.000429244892895542	0.00044454552973286	0.000117856256719875	0.000134314779588124	0.000136713257795054	0.000269125796046647	0.000422462989000083	0.000399636092961706	0.000385741460590522	9.14729964436353e-05
0.000592424117111902	0.000381771565627326	0.000488958729633612	0.000497725581010669	0.000445951534198991	8.17963774708459e-05	0.000100405260110826	0.000100901496981226	0.000285832437350096	0.000493094036886941	0.000598130841121496	0.000557687536183938	8.27888512116454e-05
0.000840790670746835	0.000544537259118352	0.000434289967744604	0.000471507733024564	0.000437350095112066	0.000105781159540154	0.000113638243321479	0.000110660822099082	0.000346538747828964	0.000373252832685469	0.00050301877429493	0.000432139607972872	8.14655528905794e-05
0.00065387478289637	0.000641882391861715	0.00040947812422463	0.000404846580100902	0.000418989330907286	0.000112149532710281	9.16384087337696e-05	9.59391282772308e-05	0.00046025969729551	0.000414192374493425	0.000445620709618725	0.000454139442560583	6.88115126953932e-05
0.000449177073856588	0.000410718716400628	0.000297411297659415	0.000319493838392192	0.000293524108841287	4.30071954346205e-05	4.99545116202127e-05	4.33380200148871e-05	0.00034058390538417	0.0002816144239517	0.000396245141013977	0.000338681664047639	4.09395418079564e-05
0.00092382764039368	0.000457364982218178	0.000583657265734844	0.000602762385245224	0.000580845256802581	0.000145645521462245	0.00016243486891076	0.000164750640972624	0.000505334546356795	0.000576048300388719	0.000614175833264412	0.000562070961872467	0.000140848565048384
0.000890579770076918	0.000597800016541229	0.000467785956496568	0.000442725994541395	0.000477793400049623	0.000109833760648416	0.000121412620957737	0.000124720866760401	0.000395748904143577	0.000475146803407493	0.000597965428831362	0.00053734182449756	7.29468199487218e-05
0.000602679679100158	0.000661897278967827	0.000524687784302374	0.000541146307170623	0.000496981225705069	0.000126374989661732	0.000132164419816392	0.000131916301381193	0.000466214539740303	0.000516582582085849	0.000548755272516747	0.000543544785377554	0.000103796212058556
0.000611860061202546	0.000571003225539657	0.000326523860722851	0.000344884624927631	0.000351004879662559	8.39467372425776e-05	8.46083864031102e-05	8.09693160201798e-05	0.000268298734595981	0.00036837317012654	0.000372756595815069	0.000364651393598545	6.79844512447278e-05
0.000749896617318667	0.000636341080142255	0.000464560416838971	0.000436688445951535	0.000413944256058227	0.000104623273509222	0.000110329997518816	0.000103961624348689	0.000396410553304111	0.000382846745513191	0.000446613183359524	0.000431395252667273	7.56761227359195e-05
0.000907369117525432	0.00069398726325366	0.000369531056157472	0.000369448350012406	0.000391779009180383	8.49392109833767e-05	7.81573070879165e-05	8.0142254569515e-05	0.000364072450583078	0.00049044744024481	0.000516665288230915	0.000465718302869903	5.16913406666112e-05
0.000482342238028285	0.000606070631047886	0.00029319328426102	0.000299230832850882	0.000293275990406087	8.1796377470845e-05	0.000101563146141758	0.000102886444462823	0.000258208584897858	0.000314945000413531	0.000345959804813498	0.000311223223885535	5.73153585311392e-05
0.00105086427921594	0.000604995451162022	0.000492349681581342	0.000461582995616576	0.000491109089405342	0.000129931353899595	0.00012835993714333	0.000123728393019601	0.000300388718881813	0.000420560747663551	0.000433049375568604	0.00046629724588537	0.00010685633942602
0.00054412372839302	0.000549499627822348	0.000527003556364238	0.000518732941857579	0.000479861053676288	0.000139277148292119	0.000164088991812092	0.0001563973203209	0.000313869820527665	0.000498800760896534	0.000439500454883797	0.000437846331982466	0.000132164419816392
0.000773467868662641	0.000551484575303945	0.000545943263584485	0.000523860722851708	0.000552394342899677	0.000133983955007857	0.000167976180630221	0.00016532958398809	0.00058522868249111	0.000602348854519891	0.000570589694814325	0.000640889918120917	9.29617070548339e-05
0.000589198577454305	0.000307005210487139	0.000214043503432305	0.000256058225126128	0.000184848234223803	3.91200066164916e-05	5.12778099412794e-05	5.11951037962121e-05	0.000295591762467952	0.000370606236043339	0.000371019766768671	0.000362170209246547	3.27516334463652e-05
0.00099106773633281	0.000482755768753618	0.000478041518484823	0.000570176164088991	0.000431147134232073	6.89769249855268e-05	5.91348937226043e-05	5.84732445620713e-05	0.000493507567612274	0.000496567694979737	0.000553634935075676	0.000529650153006369	6.04581920436683e-05
0.000684145231990737	0.000670498718054752	0.000455131916301381	0.000409643536514763	0.000463154412372839	9.84203126292283e-05	0.000108427756182285	9.93300802249598e-05	0.000216441981639236	0.000306839798197006	0.000318501364651393	0.000325944917707385	7.7661070217517e-05
0.000604581920436688	0.00059970225787776	0.000258373997187991	0.000268050616160781	0.000251592093292532	5.5661235629807e-05	7.0548341741791e-05	6.963857414606e-05	0.000175585145976346	0.000169547597386486	0.000296253411628485	0.00023182532462162	2.80373831775695e-05
0.00095285749731205	0.0006245968075428	0.000496319576544537	0.000514184103878918	0.00048730460673228	0.000139029029856918	0.000143164337110246	0.000142171863369449	0.000529567446861302	0.000434207261599537	0.000512364568687454	0.00052766520552477	9.32925316351004e-05
0.000653626664461169	0.000442477876106195	0.000230584732445621	0.000241915474319742	0.00021487056488297	2.35712513439754e-05	3.64734099743608e-05	3.40749317674305e-05	0.000262013067570921	0.000237697460921347	0.000265073194938384	0.000243238772640807	2.82027954677035e-05
0.000685799354892068	0.000518071292697048	0.000405508229261434	0.000380365561161194	0.000433545612439005	9.86684310644283e-05	9.61045405673635e-05	0.000103051856752957	0.00035191464725829	0.000367628814820941	0.000378215201389463	0.000356215366801753	7.3691175254321e-05
0.000619055495823339	0.000561492018857002	0.000585559507071376	0.000539492184269292	0.000569431808783393	0.000183194111322472	0.000190306839798197	0.000187246712430733	0.000398064676205442	0.000591597055661236	0.000551153750723679	0.000593333884707635	0.000176164088991812
0.00101538334298238	0.000878504672897197	0.000438590687288065	0.000490116615664544	0.000446199652634191	8.17963774708453e-05	9.82549003390947e-05	0.000104127036638823	0.000525597551898106	0.000419733686212885	0.000480605408981887	0.000421305102969151	6.26912579604665e-05
0.000696551153750724	0.000707964601769912	0.000329335869655116	0.000329501281945248	0.00030940368869407	7.60896534612519e-05	8.84128690761727e-05	9.04805227028374e-05	0.000323546439500455	0.000338102721032172	0.000372839301960135	0.000326689273012984	4.87966255892806e-05
0.000550492101563146	0.000499131585476801	0.000395583491853445	0.000362252915391613	0.000410387891820361	7.72475394921844e-05	9.73451327433628e-05	9.5608303696965e-05	0.000313456289802333	0.000402861632619303	0.000385327929865188	0.000433711024729137	5.21875775370105e-05
0.000552228930609544	0.000459680754280043	0.00033719295343644	0.00033504259366471	0.000333719295343644	6.74882143743283e-05	8.41121495327097e-05	8.24580266313794e-05	0.000301050368042345	0.00031519311884873	0.000357455958977752	0.00033140352328178	5.97138367380702e-05
0.000599619551732693	0.000591679761806302	0.000306922504342072	0.000326689273012984	0.000334215532214044	5.9052187577537e-05	6.54205607476632e-05	6.1946902654867e-05	0.000243238772640807	0.000283020428417831	0.000269373914481846	0.000330080224960715	4.30899015796876e-05
0.000726325365974691	0.000611611942767348	0.000435695972210735	0.000485567777685882	0.000444876354313125	7.97287238441816e-05	9.9495492515094e-05	0.000102059383012158	0.000246133487718138	0.000391861715325448	0.000422711107435283	0.000425274997932346	6.76536266644607e-05
0.00070680671573898	0.000667686709122489	0.000675543792903813	0.000659085270035564	0.000710197667686709	0.000233231329087751	0.000218178810685634	0.00020932925316351	0.000619386320403607	0.000858737904226284	0.000710528492266975	0.000838557604830039	0.000191795550409395
0.000678603920271275	0.000564882970804732	0.000371681415929204	0.000369531056157472	0.000368290463981474	9.05632288479035e-05	0.000108345050037218	0.000112728475725747	0.000378959556695062	0.00029732859151435	0.000287569266396493	0.000261268712265321	5.90521875775367e-05
0.000598544371846829	0.000554710114961542	0.000383177570093458	0.000383425688528658	0.000390042180133985	9.4863948391366e-05	9.61045405673638e-05	9.16384087337686e-05	0.000404267637085437	0.000473244562070961	0.000439169630303531	0.000422876519725415	8.46083864031099e-05
0.000655528905797701	0.000521379538499711	0.000363245389132413	0.000349433462906294	0.000368786700851873	0.000101315027706559	0.000115871309238276	0.000114217186336945	0.000284095608303697	0.000337854602596973	0.000420478041518485	0.000360350674055082	8.21272020511125e-05
0.00068166404763874	0.000514266810023985	0.000276652055247705	0.000329005045074851	0.000264411545777852	6.0458192043669e-05	6.500703002233e-05	6.97212802911265e-05	0.000311967579191134	0.000262178479861054	0.000376809196923332	0.000326275742287651	4.93755686047475e-05
0.000689769249855264	0.000495823339674137	0.000670664130344885	0.000663551401869159	0.000604251095856422	0.00015954015383343	0.00013514184103879	0.000132660656686792	0.000634108014225457	0.000764866429575718	0.000708378132495244	0.000711355553717641	0.000140765858903317
0.000684889587296337	0.00054288313621702	0.000485815896121081	0.000453395087254983	0.000506740550822926	9.7593251178563e-05	0.00011024729137375	0.000100074435530559	0.000483996360929617	0.000565296501530064	0.000530146389876767	0.00054966504011248	8.37813249524438e-05
0.000408402944338764	0.000468034074931768	0.000164171697957158	0.000175998676701679	0.000174013729220081	2.53907865354395e-05	1.64585228682499e-05	2.43983127946405e-05	0.000103796212058556	0.000210900669919774	0.000289388801587958	0.00026250930444132	6.69919775039229e-06
0.00080059548424448	0.000539657596559425	0.000424778761061947	0.000404681167810768	0.000473740798941362	0.000125961458936398	0.000107848813166818	0.000110660822099082	0.000364237862873211	0.000410966834835829	0.000561740137292201	0.000458109337523779	7.41874121247204e-05
0.000820527665205525	0.000550657513853279	0.000322967496484989	0.000367711520966007	0.000323629145645521	5.44206434538085e-05	4.9375568604747e-05	4.65635596724846e-05	0.000318501364651394	0.000399139856091308	0.000438590687288065	0.000402199983458771	3.56463485236954e-05
0.000698453395087255	0.0007181374576131	0.000341659085270036	0.000338350839467371	0.000380365561161194	0.000103713505913489	0.000118600612025473	0.000121908857828137	0.000297080473079149	0.000270862625093044	0.000275824993797039	0.000354892068480688	6.52551484575305e-05
0.000776693408320238	0.00060094285005376	0.000411711190141427	0.000518815648002645	0.000396824084029444	7.8157307087916e-05	7.0631047886858e-05	7.42701182697876e-05	0.000310065337854604	0.000423290050450748	0.000404350343230502	0.000393433132081714	4.49921429162192e-05
0.000853858241667355	0.000785625671987429	0.00051294351170292	0.000633446365064925	0.000482673062608552	0.000100653378546026	9.717972045323e-05	9.2796294764701e-05	0.000574228765197253	0.000448763543131255	0.000500372177652799	0.000470267140848564	9.70143081630963e-05
0.00103969894963196	0.00101951865023571	0.000567446861301795	0.00055040939541808	0.000514432222314118	0.000132329832106527	0.000158382267802498	0.000151931188487304	0.000410801422545697	0.000524108841286907	0.000538830535108759	0.000555371764122074	0.000114630717062278
0.000604912745016955	0.000460342403440576	0.000263667190472253	0.000264576958067985	0.000291539161359689	6.06236043338021e-05	6.74055082292612e-05	6.8397981970061e-05	0.000240261351418411	0.000308245802663138	0.000273343809445042	0.000285749731205029	4.59019105119506e-05
0.000808452568025804	0.000632867422049458	0.00067149119179555	0.000614010420974279	0.000732528326854686	0.000242742535770407	0.000271193449673311	0.00026614837482425	0.000689934662145397	0.000770573153585312	0.000624596807542801	0.000743362831858408	0.000166901000744355
0.000506327020097593	0.000411214953271028	0.00014961541642544	0.000180382102390208	0.000137623025390787	1.47216938218512e-05	2.90298569183688e-05	2.85336200479698e-05	0.000188321892316599	0.000292697047390621	0.000236456868745347	0.000255892812835994	1.6954759738649e-05
0.00102481184351997	0.00085327929865189	0.000369861880737739	0.000400711272847573	0.000402117277313704	5.75634769663385e-05	6.8976924985526e-05	6.74882143743279e-05	0.000324373500951121	0.000420726159953684	0.00047737986932429	0.000463898767678439	3.74658837151598e-05
0.000677859564965677	0.000517740468116782	0.0003442229757671	0.000373335538830535	0.000334711769084442	6.24431395252665e-05	7.17062277727233e-05	6.82325696799269e-05	0.000300306012736747	0.000418823918617153	0.000394177487387313	0.000501033826813332	4.94582747498138e-05
0.000528574973120503	0.000368952113142007	0.000306922504342073	0.000328591514349517	0.000308493921098338	6.61649160532632e-05	7.93978992639155e-05	7.84054255231161e-05	0.000238855346952278	0.000249359027375734	0.000263667190472252	0.000241419237449342	5.76461831114048e-05
0.000683979819700603	0.000730047142502689	0.000401207509717972	0.000370854354478538	0.000436192209081136	0.000106939045571086	0.000118683318170539	0.00012132991481267	0.000428500537589944	0.00038309486394839	0.000444545529732859	0.000401124803572905	6.3518319411132e-05
0.0010987511372095	0.000604085683566289	0.000471259614589364	0.000501033826813333	0.000471176908444297	0.000109585642213216	9.58564221321647e-05	0.000104127036638823	0.00040244810189397	0.000527168968654372	0.000451162021338186	0.000545612439004218	7.11272847572573e-05
0.00064684476056571	0.000573649822181788	0.000287321147961294	0.000332809527747912	0.000268381440741047	5.43379373087411e-05	4.86312132991476e-05	4.68943842527505e-05	0.000395666197998511	0.000366636341080143	0.000448846249276321	0.000410553304110496	4.39169630303533e-05
0.00055909354065007	0.000475312215697626	0.00023761475477628	0.000255313869820528	0.000257381523447192	3.15937474154332e-05	3.45711686378297e-05	3.5398230088497e-05	0.000211314200645108	0.000311802166901	0.000328177983624183	0.00038507981142999	1.81953519146469e-05
0.00095575221238938	0.000674303200727815	0.000658589033165164	0.000689438425274998	0.000678438507981143	0.000206930774956579	0.000196096269952858	0.000186585063270202	0.000435117029195269	0.000534529815565297	0.000536018526176495	0.000626250930444133	0.000183028699032339
0.001120502853362	0.000811595401538335	0.000433132081713671	0.000447522950955256	0.000448763543131255	7.22851707881895e-05	6.38491439913988e-05	6.12025473492681e-05	0.00046456041683897	0.000540650070300223	0.000498056405590936	0.000535108758580763	4.78868579935496e-05
0.00070895707551071	0.000570920519394591	0.000443387643701926	0.000412951782317426	0.000459515341989909	9.9660904805226e-05	0.000113472831031346	0.00011264576958068	0.000387064758911586	0.000464808535274171	0.000492184269291209	0.000459928872715242	8.99842858324374e-05
0.000841369613762302	0.000564469440079397	0.000333884707633778	0.000353568770159623	0.000355719129931354	7.35257629641881e-05	8.23753204863119e-05	8.16309651807137e-05	0.000333636589198577	0.000396079728723844	0.000297990240674882	0.000407575882888098	4.93755686047476e-05
0.00129550905632289	0.000732693739144818	0.000476470101728559	0.000449673310726987	0.000494251922917873	0.000125878752791333	0.000151269539326772	0.000154495078984369	0.000281779836241834	0.000397816557770243	0.000392936895211314	0.000388718881812919	0.000105946571830287
0.000845835745595898	0.000657513853279299	0.000634686957240922	0.000646431229840377	0.000618393846662807	0.000182615168307005	0.00017111901414275	0.000169299478951286	0.000698370688942189	0.00079521958481515	0.000753287569266396	0.000780580597138366	0.000142419981804648
0.000712265321313373	0.000539574890414358	0.000457364982218179	0.000439500454883798	0.000476635514018691	0.000149367297990241	0.000151765776197172	0.000152179306922505	0.000309072864113804	0.000461334877181375	0.000421801339839549	0.0004684476056571	0.000112232238855347
0.00066231080969316	0.000562319080307666	0.000230253907865355	0.000280373831775701	0.000202630055413117	3.64734099743613e-05	3.83756513108918e-05	3.53982300884965e-05	0.000246381606153337	0.000288892564717559	0.00029129104292449	0.000338847076337773	3.04358613845007e-05
0.000412207427011827	0.000546108675874618	0.000295260937887685	0.000295674468613018	0.000260937887685056	4.87966255892815e-05	6.39318501364654e-05	6.49243238772648e-05	0.000200727814076586	0.00017211148788355	0.000284426432883964	0.000191712844264329	4.91274501695477e-05
0.000645852286824911	0.000691092548176329	0.000343230502026301	0.000358696551153752	0.000361756678521214	5.84732445620705e-05	6.62476221983291e-05	6.27739641055329e-05	0.000378463319824663	0.000245389132412539	0.000306426267471672	0.000285336200479696	4.31726077247545e-05
0.000847572574642296	0.000392357952195848	0.000417417914151021	0.000440079397899264	0.000397320320899842	6.38491439913987e-05	7.74956579273844e-05	8.36986188073776e-05	0.000372673889670003	0.000383921925399056	0.000468364899512034	0.000404763873955834	5.2270283682077e-05
0.000789264742370357	0.000431312546522206	0.000672814490116615	0.000589446695889504	0.00059002563890497	0.000164750640972624	0.000187991067736332	0.000188818129186999	0.000317508890910594	0.000522702836820775	0.000483169299478951	0.000483830948639484	0.000144570341576379
0.000893970722024647	0.000852700355636424	0.000421387809114217	0.000435282441485403	0.00045926722355471	0.00010131502770656	7.81573070879164e-05	8.88263998015049e-05	0.00052840956083037	0.000555454470267141	0.000404763873955835	0.000537259118352493	5.73980646762056e-05
0.000747911669837068	0.000753370275411463	0.000377140021503598	0.000346704160119097	0.000433959143164337	9.3044413199901e-05	8.00595484244487e-05	7.782648250765e-05	0.000341493672979902	0.000385410636010255	0.000428914068315276	0.000372094946654537	5.17740468116774e-05
0.000996443635762137	0.000543048548507155	0.000400628566702506	0.000393019601356381	0.000430320072781408	8.61798031593747e-05	9.88338433545614e-05	9.66007774377633e-05	0.00039062112314945	0.00040947812422463	0.000375072367876934	0.000404515755520636	4.7473327268216e-05
0.000621784798610536	0.000544206434538086	0.000363410801422545	0.000358779257298818	0.000355636423786287	9.49466545364317e-05	8.94053428169708e-05	8.83301629311063e-05	0.000476221983293359	0.000439996691754198	0.000366719047225209	0.000429906542056074	6.02100736084692e-05
0.00110363079976842	0.000613100653378547	0.000411214953271029	0.000436274915226201	0.000419485567777686	8.01422545695146e-05	6.28566702505999e-05	6.12025473492689e-05	0.000314862294268465	0.000325531386982053	0.000311967579191134	0.000363162682987346	5.77288892564718e-05
0.000652634190720371	0.000511868331817054	0.000472252088330163	0.000443222231411794	0.000443635762137126	0.000141013977338516	0.000160780746009428	0.000165412290133156	0.000248531965925068	0.000418244975601687	0.000332974940038044	0.000434041849309403	0.000107848813166819
0.000810851046232735	0.00101066909271359	0.00050616160780746	0.000533785460259697	0.000542552311636755	0.000135059134893722	0.000155074021999835	0.000149780828715574	0.000457282276073113	0.000561326606566868	0.000646927466710777	0.000568604747332726	0.000100322553965759
0.000806219502109008	0.000943511702919528	0.000519394591018113	0.000484575303945083	0.000457034157637912	0.000101811264576959	0.000115126953932678	0.000120833677942271	0.000340997436109502	0.00055958977752047	0.000482673062608552	0.000560830369696467	7.46836489951206e-05
0.000624183276817468	0.000559258952940204	0.000338598957902572	0.000314035232817798	0.000332644115457778	9.61045405673643e-05	0.000136547845504921	0.000133074187412124	0.000320072781407658	0.000370854354478538	0.000292366222810355	0.000363824332147879	6.59995037631296e-05
0.00104011248035729	0.000713257795054173	0.00051219915639732	0.00051244727483252	0.000557687536183939	0.000133901248862791	0.00012835993714333	0.000143329749400381	0.000301381192622613	0.00042279381358035	0.000348689107600695	0.000418244975601687	9.5442891406832e-05
0.0009376395666198	0.000395252667273179	0.000245885369282938	0.000262178479861054	0.000255065751385328	3.64734099743605e-05	5.2849226697543e-05	5.26011082623435e-05	0.000233479447522951	0.000316102886444463	0.000384004631544124	0.000320403605987925	4.0939541807956e-05
0.000821768257381523	0.000759738648581591	0.00041526755437929	0.000388636175667852	0.000420643453808618	0.000122901331568935	0.000111818708130013	0.000113969067901745	0.000311554048465801	0.000397485733189976	0.000440492928624597	0.000346125217103631	9.5112066826565e-05
0.000578115954015383	0.00055669506244314	0.000279712182615169	0.000301133074187411	0.000277809941278637	3.54809362335618e-05	3.87064758911588e-05	3.986436192209e-05	0.000282689603837566	0.000385576048300388	0.000352328177983624	0.000394591018112646	3.24208088660981e-05
0.00101414275080639	0.000814324704325533	0.000433132081713671	0.000441402696220329	0.000442643288396328	7.4104705979654e-05	9.18865271689687e-05	8.87436936564388e-05	0.00035679430981722	0.00055644694400794	0.000563890497063932	0.000525349433462906	5.01199239103468e-05
0.00082838474898685	0.00097295509056323	0.000540071127284757	0.000501116532958398	0.000547762798775948	0.000133239599702257	0.000167976180630221	0.000161690513605161	0.000213464560416838	0.000453312381109917	0.000417748738731288	0.000470680671573898	0.000119923910346539
0.00104598461665702	0.000567033330576461	0.000449756016872053	0.000437846331982466	0.00046580100901497	0.00010296915060789	0.000111901414275081	0.000113638243321478	0.00029104292448929	0.000453560499545116	0.000316764535604995	0.000481184351997353	8.32850880820437e-05
0.000885121164502523	0.00062699528574973	0.000510627739641055	0.000515093871474649	0.000498304524026135	0.000135720784054255	0.000128029112563063	0.000129021586303863	0.000497312050285336	0.000434041849309404	0.000475312215697627	0.000480274584401622	0.000104209742783889
0.000804399966917542	0.000482342238028285	0.000263998015052519	0.00026929120833678	0.000274832520056241	6.88942188404594e-05	8.54354478537759e-05	8.84955752212387e-05	0.000213051029691506	0.000281531717806633	0.000258456703333058	0.000263419072037052	4.02778926474239e-05
0.000870399470680672	0.000569266396493259	0.000419981804648085	0.000395583491853444	0.000431064428087008	9.37887685055e-05	0.000122570506988669	0.000116367546108676	0.00045587627160698	0.000414936729799025	0.000475560334132826	0.000415598378959556	7.77437763625838e-05
0.00064758911587131	0.000598296253411628	0.000295343644032752	0.000308411214953271	0.000308411214953271	6.24431395252668e-05	6.40972624265981e-05	6.79017450996614e-05	0.0002190058721363	0.00029104292448929	0.00035100487966256	0.000313787114382599	5.33454635679433e-05
0.000755686047473328	0.000704821768257381	0.000477297163179224	0.000509056322884791	0.000506327020097593	0.000113969067901745	0.000116119427673476	0.000116698370688942	0.000415846497394757	0.000485402365395749	0.000479447522950955	0.000536680175337028	7.84054255231165e-05
0.00071598709784137	0.000441981639235796	0.000411793896286495	0.000420478041518484	0.000438756099578199	0.000120916384087338	0.000116367546108676	0.000112811181870813	0.000315358531138864	0.000377636258373997	0.00040923000578943	0.00032197502274419	7.12099909023232e-05
0.00058448432718551	0.00055644694400794	0.000377967082954264	0.000414605905218757	0.000329749400380449	7.17062277727232e-05	0.000106442808700686	0.000102472913737491	0.000328591514349516	0.000320072781407658	0.000395004548837978	0.000342155322140435	7.62550657513853e-05
0.000768836324538914	0.000521627656934911	0.000607393929368952	0.000555206351831941	0.000625754693573733	0.000186419650980068	0.000194855677776859	0.000192209081134728	0.00056637168141593	0.000462575469357373	0.000492349681581341	0.000559010834505003	0.000141262095773716
0.000570176164088992	0.00063501778182119	0.000465635596724837	0.000463402530808039	0.000474898684972294	0.00011239765114548	0.000111157058969482	0.000103796212058556	0.000507981142998925	0.000535522289306096	0.000604333802001489	0.000524274253577041	7.68340087668508e-05
0.000459846166570176	0.000424861467207014	0.000246298900008271	0.000245058307832272	0.000222975767099496	4.3586138450087e-05	6.23604333802006e-05	6.38491439913986e-05	0.000134728310313456	0.000236704987180547	0.000281697130096766	0.000320072781407659	3.15110412703669e-05
0.000580762550657514	0.000489868497229344	0.00038458357455959	0.00040873376891903	0.000407327764452899	0.00011314200645108	0.000113720949466545	0.000111901414275081	0.00037151600363907	0.000298900008270614	0.00026540401951865	0.00035944090645935	8.69241584649737e-05
0.00095815069059631	0.000686957240923001	0.000447357538665123	0.000449756016872053	0.00045976346042511	9.6600777437762e-05	9.59391282772313e-05	9.163840873377e-05	0.000303448846249276	0.0004063352907121	0.000402696220329171	0.000436771152096601	6.55032668927308e-05
0.000654784550492102	0.000577537010999917	0.000349433462906294	0.0003754031924572	0.000398643619220908	7.77437763625837e-05	8.62625093044418e-05	8.20444959060461e-05	0.000331817054007112	0.000356380779091887	0.000361177735505747	0.00036258373997188	5.5743941774874e-05
0.000474402448101894	0.000446530477214457	0.000310230750144737	0.000324538913241254	0.000275907699942106	7.9646017699115e-05	9.82549003390952e-05	0.000102803738317757	0.000212802911256306	0.000204615002894716	0.000251095856422133	0.000243983127946406	7.08791663220574e-05
0.000573815234471921	0.000566537093706063	0.00021586303862377	0.00021321644198164	0.000234637333553883	3.26689273012986e-05	3.30824580266317e-05	3.21726904308989e-05	0.000286328674220494	0.000281449011661566	0.000280456537920768	0.00026614837482425	2.05938301215781e-05
0.000809941278637003	0.000463071706227773	0.000344388388057233	0.000352162765693491	0.000373087420395335	7.60896534612526e-05	9.56083036969646e-05	9.45331238110984e-05	0.000307832271937804	0.000303448846249276	0.000458936398974443	0.00032412538251592	4.74733272682158e-05
0.000799933835083947	0.000423538168885948	0.000455958977752048	0.000450334959887519	0.00046191382019684	0.000120006616491605	0.000123480274584401	0.000131999007526259	0.000294020345711687	0.000439831279464064	0.000436688445951534	0.000475643040277893	8.96534612521712e-05
0.000742866594988008	0.000755024398312793	0.00056562732611033	0.000595401538334298	0.000533620047969564	0.000153337192953436	0.000124968985195601	0.000125547928211066	0.000384997105284923	0.0004689438425275	0.000444959060458192	0.000469440079397899	0.000131999007526259
0.000487800843602679	0.00062269456620627	0.000282441485402365	0.00029997518815648	0.000267471673145315	5.318005127781e-05	5.42552311636753e-05	5.48341741791421e-05	0.000179306922504342	0.000258373997187991	0.000349185344471095	0.000288065503266893	4.49094367711517e-05
0.000582416673558845	0.000642130510296916	0.000368290463981475	0.000362583739971879	0.000407575882888098	7.03829294516588e-05	7.76610702175177e-05	7.32776445289879e-05	0.000321313373583657	0.000253411628483996	0.000433380200148871	0.000361425853940948	4.78868579935494e-05
0.000950045488379786	0.00035654619138202	0.000608551815399884	0.000597221073525763	0.000544289140683153	0.000149119179555041	0.000161690513605161	0.000151517657761972	0.000551815399884211	0.000584897857910843	0.000571499462410057	0.000561492018857001	0.000147630468943842
0.000501281945248532	0.000477793400049625	0.000437101976676867	0.000414192374493426	0.000431147134232074	0.000108758580762551	0.000128856174013729	0.000129931353899595	0.00030940368869407	0.000376974609213465	0.000457282276073113	0.000439831279464064	7.96460176991153e-05
0.000639235795219585	0.00092167728062195	0.000484575303945083	0.000461004052601107	0.000471425026879497	0.000127946406417997	0.000154081548259036	0.000146307170622778	0.000321809610454056	0.000437267388967	0.00048780084360268	0.000398560913075842	0.000107766107021751
0.00060888263998015	0.000587048217682573	0.000434041849309404	0.000395583491853444	0.000461913820196841	0.000101397733851626	9.2300057894302e-05	8.99842858324367e-05	0.000425936647092878	0.000417583326441155	0.000456951451492846	0.00048705648829708	8.74203953353736e-05
0.000723844181622694	0.000592920353982301	0.000236787693325615	0.000284261020593831	0.000228103548093623	3.44884624927636e-05	5.11123976511456e-05	5.19394591018115e-05	0.000232486973782152	0.000258456703333058	0.00024365230336614	0.000257133405011992	2.70449094367713e-05
0.000947233479447523	0.000558928128359938	0.000437515507402199	0.000444876354313126	0.000436440327516334	7.9232486973782e-05	8.31196757919119e-05	8.27888512116456e-05	0.000340418493094037	0.000423786287321148	0.000540401951865024	0.000511537507236788	6.27739641055328e-05
0.000720701348110165	0.000676370854354479	0.000555785294847407	0.000657513853279299	0.000548093623356215	0.000142916218675047	0.000133901248862792	0.000121495327102804	0.000459680754280043	0.000296087999338351	0.000431726077247539	0.00031833595236126	0.000141758332644115
0.000635679430981722	0.000547101149615417	0.000264246133487718	0.000268464146886114	0.000282358779257299	4.44131999007528e-05	5.93003060127366e-05	6.22777272351336e-05	0.000282689603837565	0.000357290546687618	0.00030286990323381	0.000334877181374576	2.09246547018447e-05
0.000615168307005211	0.000481763295012819	0.000251840211727731	0.00023761475477628	0.000271524274253578	5.99619551732694e-05	6.69919775039287e-05	7.23678769332556e-05	0.000244975601687205	0.000280704656355967	0.000278885121164502	0.000300306012736746	4.06914233727564e-05
0.000662228103548094	0.00058134149367298	0.000298651889835416	0.000320155487552725	0.000304606732280208	6.63303283433965e-05	5.872136299727e-05	5.81424199818048e-05	0.000380282855016127	0.000207675130262179	0.000213795384997105	0.000226945662062691	5.16086345215456e-05
0.000545529732859151	0.000436440327516334	0.000275080638491439	0.000311967579191134	0.000253990571499463	6.91423372756603e-05	9.16384087337684e-05	8.8164750640972e-05	0.000245802663137871	0.00019361508560086	0.000292779753535688	0.000176908444297412	6.8563394260194e-05
0.000604830038871888	0.000552228930609544	0.00051873294185758	0.000471673145314697	0.000508973616739723	0.000141013977338517	0.000150442477876106	0.000141179389628649	0.00051749234968158	0.000495409808948805	0.000439004218013398	0.000521793069225043	0.000140931271193449
0.00107824001323298	0.00067537838061368	0.000484575303945083	0.000437267388967	0.000494169216772807	0.000135803490199322	0.00017186336944835	0.000173021255479282	0.000421222396824084	0.000315193118848731	0.000397320320899844	0.00035993714332975	0.000113720949466546
0.00156934910263833	0.00119560003308246	0.000491770738565876	0.000563146141758332	0.000456289802332313	8.0555785294846e-05	8.17136713257794e-05	6.56686791828638e-05	0.000438342568852866	0.000615499131585476	0.000705979654288314	0.000659333388470763	8.90745182367048e-05
0.000655859730377967	0.00068505499958647	0.0005003721776528	0.000485236953105616	0.000510958564221322	9.66834835828308e-05	8.15482590356464e-05	7.82400132329829e-05	0.00056926639649326	0.00058737904226284	0.000583161028864445	0.000592920353982301	6.4014556281532e-05
0.000630303531552394	0.000297163179224216	0.000254734926805062	0.000261103299975189	0.000254652220659995	4.11876602431559e-05	5.77288892564718e-05	5.53304110495404e-05	0.000276486642957572	0.00036258373997188	0.0003754031924572	0.000350756761227359	4.39996691754198e-05
0.000900256389049706	0.000933090728641138	0.000715904391696303	0.000632453891324125	0.00073145314696882	0.000239765114548011	0.000227359192788023	0.000225705069886693	0.000801009014969812	0.000762385245223719	0.000746588371516003	0.00081680588867753	0.000169713009676619
0.000856752956744686	0.000872219005872135	0.000554131171946075	0.000576627243404185	0.000505003721776528	0.000130841121495327	0.000144901166156646	0.000139442560582252	0.000504424778761061	0.000538582416673558	0.000507898436853859	0.000521958481515176	0.000112811181870813
0.00058423620875031	0.000597717310396163	0.000236291456455215	0.000273095691009842	0.000246133487718137	6.73228020841953e-05	7.30295260937888e-05	6.79017450996611e-05	0.000228599784964023	0.000230171201720288	0.000344305681912165	0.000275990406087172	5.61574725002069e-05
0.00150723678769333	0.000594739889173765	0.000504507484906127	0.000538830535108759	0.000513522454718386	0.000120420147216939	0.000114299892482012	0.00011314200645108	0.000404929286245969	0.000513357042428252	0.000519477297163179	0.000519642709453312	9.99090232404262e-05
0.000706475891158713	0.00050566537093706	0.000263832602762385	0.000310396162434868	0.000219419402861632	4.70597965428826e-05	6.63303283433961e-05	6.99693987263256e-05	0.000151931188487305	0.000237201224050947	0.000220659995037631	0.00027168968654371	3.11802166901004e-05
0.00149276321230667	0.00108684145231991	0.000698784219667522	0.000652799603010505	0.000687370771648334	0.000194524853196593	0.000251757505582665	0.000252749979323464	0.000484327185509883	0.000471342320734431	0.000573401703746588	0.000414192374493425	0.000154908609709701
0.00108626250930444	0.000796294764701017	0.000405673641551568	0.000357869489703085	0.000411463071706229	9.36233562153666e-05	9.65180712926973e-05	9.37060623604325e-05	0.000312463816061534	0.00045877098668431	0.000377140021503598	0.00045397403027045	6.21123149450006e-05
0.00113100653378546	0.00053734182449756	0.000487470019022413	0.000555040939541809	0.000481101645852286	9.17211148788348e-05	7.81573070879169e-05	7.78264825076504e-05	0.000465139359854438	0.000378546025969729	0.000492018857001075	0.000412372839301961	7.50971797204532e-05
0.000842775618228434	0.000639483913654783	0.000337027541146308	0.000355884542221487	0.000352245471838558	5.57439417748742e-05	4.07741295178235e-05	4.87139194442146e-05	0.000359358200314284	0.000257216111157059	0.000386982052766521	0.00029608799933835	2.01802993962447e-05
0.00102431560664957	0.000650566537093706	0.000649160532627574	0.000639153089074518	0.000633198246629725	0.000173186667769415	0.00017525432139608	0.000171863369448351	0.000607145810933752	0.000617814903647341	0.000504507484906129	0.000614589363989745	0.000145314696881978
0.000500620296087999	0.000624100570672402	0.000527334380944503	0.000510793151931188	0.000500454883797867	0.000169630303531552	0.000147630468943843	0.000149615416425441	0.000510627739641055	0.000375651310892399	0.000369448350012406	0.000329749400380448	0.00013175088909106
0.000902572161111571	0.000702175171615252	0.000379952030435862	0.000380944504176661	0.000406500703002233	8.79993383508394e-05	9.89992556446947e-05	0.000101066909271359	0.000245554544702671	0.000425523116367546	0.000441733520800595	0.000454635679430982	5.83078322719383e-05
0.000635017781821189	0.000740550822926143	0.00058034901993218	0.000637250847737987	0.000538582416673559	0.000152096600777437	0.000129186998593995	0.000128938880158797	0.000518319411132247	0.000527417087089571	0.000570755107104457	0.000591100818790837	0.000118848730460673
0.00070267140848565	0.00076263336365892	0.000502936068149864	0.000470597965428831	0.00042494417335208	0.000126953932677198	0.000203126292283517	0.000199735340335787	0.000183855760483003	0.000384583574559589	0.000352741708708957	0.000415350260524357	0.000122984037714002
0.000831444876354312	0.000733189976015218	0.000561409312711934	0.000601439086924159	0.000510958564221321	0.000122156976263337	9.3457943925233e-05	9.66007774377636e-05	0.000470432553138698	0.000617980315937474	0.00057819866016045	0.000608386403109752	0.000115044247787611
0.000445868828053924	0.000442560582251263	0.000332974940038045	0.000333553883053511	0.000323381027210321	7.0879166322057e-05	8.40294433876433e-05	8.28715573567115e-05	0.00020064510793152	0.000300388718881813	0.000295426350177818	0.000295343644032751	5.30146389876767e-05
0.000683648995120338	0.00049722934414027	0.000240840294433877	0.000240592175998677	0.000251426681002399	4.65635596724838e-05	4.3668844595153e-05	4.3338020014887e-05	0.000216028450913903	0.000245058307832271	0.000306839798197006	0.000276652055247705	3.68869406996939e-05
0.0007193780497891	0.000511537507236788	0.000444628235877926	0.000423207344305682	0.00046604912745017	0.000147299644363577	0.000143412455545447	0.000146886113638243	0.000460425109585642	0.000522206599950376	0.00047473327268216	0.000493672979902408	0.000100157141675627
0.000693904557108593	0.000532958398809031	0.000434207261599537	0.000461334877181375	0.000459598048134977	0.000115126953932677	7.36084691092543e-05	7.34430568191219e-05	0.000433380200148871	0.000536266644611695	0.000590935406500704	0.000557025887023407	6.78190389545945e-05
0.000626085518153999	0.00069663385989579	0.000282524191547432	0.000297411297659416	0.000283020428417831	6.7736332809528e-05	8.78339260607071e-05	9.00669919775035e-05	0.00016872053593582	0.000180133983955008	0.000212802911256306	0.000157472500206765	4.93755686047477e-05
0.000854602596972955	0.000522950955255976	0.000294847407162352	0.0003125465222066	0.000276321230667438	4.33380200148871e-05	4.42477876106192e-05	4.68943842527497e-05	0.000272351335704243	0.000377884376809197	0.000357952195848151	0.000407162352162766	2.97742122239687e-05
0.000703912000661648	0.000588040691423373	0.000545116202133819	0.00048995120337441	0.000527003556364238	0.000111074352824415	0.000109172111487883	0.000101728558431891	0.000351997353403357	0.000491439913985609	0.000486146720701348	0.000576379124968984	8.65933338847078e-05
0.000614341245554544	0.000610619469026548	0.000356959722107353	0.000327681746753784	0.000389215118683318	9.28790009097672e-05	0.00010900669919775	0.000106360102555621	0.000375072367876933	0.000428417831444876	0.000337523778016706	0.000404598461665702	7.98941361343148e-05
0.000631296005293194	0.000597386485815896	0.000336696716566041	0.000333884707633778	0.000374328012571335	0.000100901496981226	9.22173517492348e-05	0.000104209742783889	0.000223885534695228	0.000255644694400795	0.00029633611777355	0.000295591762467951	5.18567529567454e-05
0.000886775287403854	0.000602431560664957	0.000504590191051196	0.000478041518484822	0.000515259283764785	0.000130923827640394	0.000142585394094781	0.000134976428748656	0.000400463154412373	0.000463816061533372	0.000483169299478951	0.000542138780911422	0.000105781159540154
0.000656934910263833	0.000472417500620297	0.000274418989330908	0.000275246050781572	0.000299561657431147	5.78115954015392e-05	7.12099909023248e-05	7.22851707881905e-05	0.000300802249607146	0.000266479199404515	0.00032751633446365	0.000273591927880242	3.81275328756929e-05
0.000547431974195683	0.000426598296253411	0.000260193532379455	0.000269704739062113	0.00024654701844347	5.58266479199401e-05	6.01273674634023e-05	6.21950210900672e-05	0.000255479282110661	0.000373087420395336	0.000395831610288645	0.000364568687453477	4.62327350922168e-05
0.000529484740716235	0.000692581258787527	0.000308990157968737	0.000364072450583078	0.000336696716566042	5.99619551732693e-05	5.32627574228772e-05	5.18567529567443e-05	0.000406169878421967	0.000401042097427838	0.000495409808948805	0.000367215284095608	4.42477876106196e-05
0.00103010503680423	0.00095500785708378	0.000674303200727814	0.000713505913489372	0.00069688197833099	0.000206599950376313	0.000214870564882971	0.00021321644198164	0.000692746671077661	0.000763129600529319	0.00075221238938053	0.00073988917376561	0.000171780663303283
0.000613266065668678	0.000696385741460591	0.000726821602845091	0.00069274667107766	0.000661235629807295	0.000210156314614176	0.000216359275494169	0.00020982549003391	0.000585559507071375	0.000665122818625424	0.000646017699115043	0.000617649491357208	0.000209990902324043
0.000960797287238443	0.000862625093044412	0.000532379455793565	0.000510875858076255	0.000547349268050616	9.95781986601616e-05	9.643536514763e-05	0.000103051856752957	0.000563394260193533	0.000573153585311389	0.000757257464229593	0.000654371019766768	5.16913406666115e-05
0.000442643288396328	0.000481928707302952	0.000380530973451327	0.000344719212637498	0.000386154991315854	0.000109172111487883	0.000114382598627078	0.000121412620957737	0.000360350674055082	0.000291621867504755	0.000336117773550575	0.000340004962368704	6.85633942601937e-05
0.000756016872053594	0.000743362831858407	0.000381027210321727	0.000388636175667852	0.000401786452733439	8.38640310975104e-05	9.42850053758995e-05	8.98188735423038e-05	0.000389132412538252	0.000445207178893392	0.00036597469191961	0.000463154412372839	5.2849226697544e-05
0.000656438673393433	0.000639070382929452	0.000706227772723513	0.000683897113555537	0.000714498387230171	0.000239599702257878	0.000231659912331486	0.000225870482176826	0.000487718137457612	0.000624679513687867	0.000602266148374824	0.000672566371681416	0.000201472169382184
0.000716483334711768	0.000652468778430237	0.000380200148871061	0.000405094698536101	0.000392357952195849	8.05557852948475e-05	8.67587461748403e-05	8.86609875113727e-05	0.000242907948060541	0.000225705069886693	0.000354230419320155	0.000291373749069556	5.90521875775364e-05
0.000573815234471922	0.000695724092300057	0.000249772558101067	0.000253080803903731	0.000240592175998677	3.746588371516e-05	5.42552311636746e-05	5.45033495988754e-05	0.000254900339095195	0.000216193863204036	0.00025647175585146	0.000261103299975188	3.08493921098339e-05
0.000689934662145398	0.000635514018691588	0.000299148126705814	0.000325614093127119	0.000277148292118105	6.34356132660646e-05	7.98941361343147e-05	7.95633115540485e-05	0.000309238276403937	0.00035993714332975	0.000337110247291373	0.00037879414440493	5.00372177652801e-05
0.000810023984782068	0.000691671491191796	0.000425357704077413	0.000406169878421967	0.000443056819121662	8.08039037300473e-05	7.25332892233891e-05	7.12099909023244e-05	0.000433380200148871	0.000441319990075262	0.000408651062773964	0.000499379703912001	5.02853362004794e-05
0.000609130758415351	0.000640641799685716	0.000355636423786287	0.00035050864279216	0.000348937226035895	6.22777272351335e-05	8.41948556777765e-05	8.40294433876436e-05	0.000435778678355802	0.000404681167810768	0.000358613845008685	0.000417252501860888	4.72252088330166e-05
0.000798941361343148	0.00054098089488049	0.000265238607228518	0.000256058225126127	0.000274915226201306	3.28343395914316e-05	3.77140021503596e-05	3.35786948970307e-05	0.00029029856918369	0.000420643453808618	0.000393846662807047	0.000421139690679017	2.07592424117122e-05
0.000588536928293772	0.000351252998097758	0.000379207675130263	0.000408568356628899	0.000340253080803905	8.79993383508395e-05	9.24654701844347e-05	9.43677115209657e-05	0.000288065503266893	0.000230667438590687	0.000454883797866181	0.000261599536845588	8.4773798693243e-05
0.00055884542221487	0.000638987676784385	0.000270200975932511	0.000258373997187991	0.000265155901083451	5.85559507071377e-05	7.91497808287153e-05	7.9315193118849e-05	0.000244810189397072	0.000292366222810354	0.000348771813745761	0.000281449011661566	3.3578694897031e-05
0.000749731205028534	0.000525184021172773	0.000610536762881482	0.000563642378628732	0.000580349019932181	0.000146224464477711	0.000160698039864362	0.000151269539326772	0.000364982218178811	0.00052237201224051	0.000485319659250683	0.000559258952940203	0.000136795963940121
0.000589612108179638	0.000654949962782234	0.000436109502936068	0.000407162352162765	0.000435034323050203	0.000120668265652138	0.000124886279050534	0.000125299809775866	0.00023637416260028	0.000386237697460922	0.000410636010255562	0.000395666197998511	9.19692333140354e-05
0.000801670664130345	0.000637333553883054	0.00046290629393764	0.000509966090480522	0.000460342403440576	0.000108096931602018	7.43528244148545e-05	7.2781407658589e-05	0.000452237201224051	0.000532544868083698	0.000543131254652221	0.000536266644611695	8.6924158464974e-05
0.000682408402944339	0.00075295674468613	0.000515011165329585	0.00052113142006451	0.000531635100487966	0.00010321726904309	0.000106442808700686	0.000104788685799355	0.000411711190141427	0.000510296915060789	0.000534116284839963	0.000453560499545117	8.64279215945743e-05
0.00106566867918286	0.000613845008684144	0.000515176577619717	0.000606566867918286	0.00045637250847738	9.46158299561667e-05	9.8254900339095e-05	0.000102307501447357	0.000518650235712513	0.000496071458109338	0.000609544289140684	0.000442808700686461	9.13902902985689e-05
0.000848151517657762	0.000486064014556282	0.000568191216607394	0.000529402034571169	0.000568522041187661	0.000165991233148624	0.000166322057728889	0.00017186336944835	0.000554544702671408	0.000693987263253661	0.000688445951534199	0.0006565213795385	0.000102059383012159
0.000620544206434539	0.000632950128194525	0.000333305764618311	0.000316847241750062	0.000342320734430569	9.42850053759e-05	9.7924075758829e-05	0.000101397733851624	0.000298651889835415	0.000341741791415102	0.000391034653874782	0.000409312711934497	5.4586055743942e-05
0.000998759407824001	0.000395335373418245	0.000551484575303944	0.000494665453643206	0.000588288809858572	0.00015300636837317	0.000153171780663303	0.000149780828715574	0.000357290546687618	0.000318914895376727	0.000426432883963279	0.00021561492018857	9.87511372094946e-05
0.000604912745016954	0.000375568604747333	0.000401372922008106	0.00038408733768919	0.000405260110826234	0.00011024729137375	0.000118021669010007	0.00011942767347614	0.000432635844843272	0.000335704242825241	0.000341245554544703	0.000331486229426846	8.07211975849809e-05
0.000701017285584319	0.000813580349019932	0.000317178066330328	0.000318749483086593	0.000302621784798611	6.49243238772644e-05	7.67513026217848e-05	7.4766355140187e-05	0.000342734265155901	0.00040244810189397	0.000344305681912166	0.000396493259449177	5.40898188735421e-05
0.00080398643619221	0.000461500289471508	0.000286824911090894	0.00029923083285088	0.000270200975932511	3.65561161194276e-05	5.02026300554134e-05	5.14432222314123e-05	0.000185179058804069	0.000270531800512779	0.00034711769084443	0.000312877346786866	2.4977255810107e-05
0.000641716979571582	0.000768091969233314	0.000591597055661236	0.00061252171036308	0.00059581506905963	0.000145645521462244	0.000170953601852618	0.000165164171697956	0.000495327102803738	0.000573649822181788	0.000570424282524191	0.000481928707302952	0.000126705814241998
0.000779918947977834	0.000421139690679018	0.000336283185840708	0.000325531386982053	0.000349598875196427	5.56612356298069e-05	6.36010255561986e-05	6.09544289140684e-05	0.000363245389132413	0.000448598130841121	0.000476800926308825	0.000508973616739723	3.79621205855596e-05
0.000604830038871888	0.0004689438425275	0.000296418823918617	0.000313125465222066	0.000316516417169796	7.12099909023242e-05	7.6503184186585e-05	7.55107104457866e-05	0.000198081217434456	0.000273840046315442	0.000386651228186254	0.000338847076337772	4.79695641386155e-05
0.000897113555537177	0.000387312877346787	0.000338433545612439	0.000398560913075842	0.000345794392523365	7.64204780415185e-05	7.16235216276568e-05	7.33603506740549e-05	0.000461086758746175	0.000414357786783558	0.000415763791249691	0.000405177404681168	6.16160780746007e-05
0.000540236539574891	0.000378215201389463	0.000245141013977339	0.000256389049706393	0.000267471673145315	5.52477049044742e-05	6.66611529236616e-05	6.13679596394007e-05	0.000208667604002978	0.000260276238524522	0.000260524356959722	0.000243735009511206	3.82102390207593e-05
0.000401290215863039	0.000388718881812919	0.000185427177239269	0.000202547349268051	0.000214291621867505	5.16086345215453e-05	5.3841700438342e-05	5.45860557439416e-05	0.000130427590769994	0.000177735505748078	0.000160863452154495	0.000192539905714994	2.72930278719705e-05
0.000636423786287321	0.00045637250847738	0.000367959639401208	0.000343147795881235	0.000393185013646514	8.47737986932434e-05	9.7014308163097e-05	9.89165494996276e-05	0.000319245719956993	0.000310478868579936	0.000319824662972459	0.000359192788024151	5.78943015466052e-05
0.000664791994045158	0.000447440244810189	0.000239103465387478	0.000256967992721859	0.000269787445207179	4.85485071540817e-05	5.47514680340758e-05	5.41725250186085e-05	0.000205690182780581	0.000225126126871226	0.000240178645273344	0.000233562153668018	3.45711686378295e-05
0.000996526341907203	0.000640476387395583	0.000621123149450004	0.000566040856835663	0.000614589363989744	0.000175998676701678	0.000173186667769414	0.000164419816392358	0.000512033744107187	0.000592010586386569	0.000547349268050617	0.000468282193366967	0.000128029112563064
0.000766934083202381	0.00104863121329915	0.000544702671408485	0.00052088330162931	0.000561740137292201	9.37060623604328e-05	8.89918120916388e-05	8.74203953353735e-05	0.000612025473492681	0.000632950128194525	0.000673889670002482	0.000585311388636176	6.50897361673972e-05
0.000538913241253825	0.000462327350922174	0.000264411545777852	0.000261682242990655	0.00024414854023654	5.21048713919439e-05	7.77437763625832e-05	7.49317674303203e-05	0.000300802249607146	0.000304358613845009	0.000235629807294682	0.000241998180464809	5.47514680340747e-05
0.00083657265734844	0.000610702175171615	0.000360681498635348	0.000372508477379869	0.00037126788520387	6.18641965098012e-05	6.62476221983301e-05	6.48416177321979e-05	0.000225291539161359	0.00032172690430899	0.000312381109916467	0.000377057315358532	4.59846166570177e-05
0.000714746505665371	0.00044355305599206	0.000366801753370276	0.000354643950045489	0.000395666197998512	7.30295260937896e-05	8.386403109751e-05	8.5352741708709e-05	0.000217020924654701	0.000262095773715987	0.000402034571168638	0.000292697047390621	5.01199239103466e-05
0.00063791249689852	0.00057455958977752	0.000481432470432553	0.000472831031345629	0.000500785708378134	0.000171697957158217	0.000176991150442478	0.000172690430899016	0.000388884294103052	0.000452816144239517	0.000378132495244397	0.000405921759986766	0.000119014142750806
0.00107435282441485	0.000469274667107766	0.000456703333057646	0.000440327516334464	0.00048804896203788	0.000121412620957737	0.000129600529319328	0.000125961458936399	0.0004370192705318	0.000404681167810769	0.000434786204615003	0.00043462079232487	9.18038210239023e-05
0.000780663303283434	0.000937970391200066	0.000295839880903151	0.000313621702092466	0.000292200810520221	4.02778926474229e-05	6.19469026548672e-05	6.31047886857994e-05	0.000148209411959308	0.00028401290215863	0.000334959887519643	0.000250599619551733	3.68042345546272e-05
0.000610205938301216	0.00045612439004218	0.000366553634935075	0.000388222644942519	0.000352410884128691	9.41195930857667e-05	7.29468199487223e-05	7.154081548259e-05	0.000327102803738318	0.000410139773385162	0.000459598048134975	0.00041162848399636	7.12099909023238e-05
0.000786700851873294	0.000768505499958648	0.000565048383094863	0.00055065751385328	0.000542056074766355	0.000127284757257464	0.0001561492018857	0.00014357786783558	0.000492763212306674	0.000308576627243404	0.000379538499710529	0.000417087089570756	0.000103382681333223
0.000695724092300058	0.000467868662641635	0.000572326523860722	0.000531965925068232	0.000558928128359937	0.000156893557191299	0.000171697957158217	0.000174179141510213	0.000408899181209163	0.000563146141758333	0.000456537920767512	0.000478041518484823	0.000124141923744934
0.000522289306095443	0.000397568439335042	0.000394094781242246	0.000364816805888677	0.000413530725332892	8.58489785791086e-05	9.16384087337688e-05	9.05632288479039e-05	0.000352162765693491	0.000402530808039038	0.000435365147630469	0.000389711355553718	6.69092713588616e-05
0.000820114134480192	0.000943594409064594	0.000620461500289471	0.000679761806302207	0.000638326027623853	0.000125382515920933	0.000120916384087338	0.000127780994127863	0.000612273591927881	0.000475643040277893	0.000593168472417501	0.000458109337523778	0.000114465304772145
0.00101885700107518	0.000604830038871888	0.00038847076337772	0.000418410387891821	0.000358365726573484	6.74882143743278e-05	8.13001406004464e-05	7.57588288809858e-05	0.000198329335869655	0.000251178562567199	0.000414026962203292	0.000305351087585807	5.73980646762055e-05
0.000993879745265073	0.000578777603175916	0.00055884542221487	0.000534860640145562	0.000562319080307667	0.000175750558266479	0.000178314448763543	0.000178066330328343	0.000267306260855182	0.000263088247456787	0.000432387726408072	0.0002811181870813	0.000143164337110248
0.000500454883797867	0.000485236953105617	0.000241253825159209	0.000223968240840295	0.000241832768174676	6.35183194111324e-05	8.03903730047144e-05	8.12174344553794e-05	0.000249524439665867	0.00025572740054586	0.000310313456289803	0.000254321396079729	4.21801339839556e-05
0.00069952857497312	0.00092796294764701	0.00031858407079646	0.000414357786783558	0.00032437350095112	5.83078322719376e-05	5.78943015466051e-05	6.2773964105533e-05	0.00030262178479861	0.00033189976015218	0.000417914151021421	0.000497063931850136	4.01951865023575e-05
0.00058737904226284	0.000650153006368372	0.000469440079397899	0.000508311967579191	0.000419237449342486	9.06459349929695e-05	9.56910098420308e-05	9.66834835828307e-05	0.000554296584236207	0.000485733189976016	0.000513770573153585	0.000437184682821934	8.13828467455128e-05
0.00117922421635928	0.000804151848482342	0.000619551732693739	0.000611860061202548	0.000613183359523613	0.00019990075262592	0.000213381854271773	0.000216359275494169	0.000339012488627905	0.00039641055330411	0.000304524026135141	0.000469026548672567	0.000170953601852618
0.000913323959970226	0.000520800595484244	0.000386733934331321	0.00038507981142999	0.000406583409147299	0.000108593168472418	0.000120254734926805	0.000109337523778018	0.000445041766603259	0.000483665536349351	0.000459680754280042	0.000514184103878917	8.26234389215117e-05
0.000658258208584897	0.000683070052104872	0.000468116781076834	0.000466214539740302	0.00048366553634935	0.000108179637747084	0.000138450086841452	0.000137044082375321	0.000497725581010669	0.000461086758746175	0.000398230088495575	0.000459763460425109	8.57662724340425e-05
0.000792159457447689	0.000566867918286328	0.000574973120502853	0.000535853113886362	0.00058349185344471	0.000135720784054254	0.000154164254404103	0.000159953684558763	0.000418244975601687	0.000583739971879912	0.000614175833264411	0.00067463402530808	9.37060623604337e-05
0.00107964601769912	0.000471507733024564	0.000305930030601274	0.000327516334463651	0.000304358613845009	6.26085518154002e-05	6.83979819700601e-05	7.23678769332567e-05	0.000357704077412952	0.00034686957240923	0.000438259862707799	0.000383094863948392	4.19320155487549e-05
0.00095434620792325	0.000687867008518731	0.000533620047969564	0.000580183607642048	0.000492515093871474	0.000134066661152924	0.000120337441071871	0.000108923993052684	0.000412290133156893	0.000423455462740882	0.00060019849474816	0.000549251509387147	0.000125878752791332
0.000774294930113307	0.000682160284509139	0.000626168224299066	0.000580266313787114	0.000595401538334298	0.000165246877843024	0.000185427177239269	0.00018418658506327	0.000319659250682326	0.000475643040277892	0.000532214043503433	0.000417831444876354	0.000141841038789183
0.000642213216441982	0.000778512943511703	0.000722686295591762	0.000687867008518733	0.000679513687867009	0.000202878173848317	0.000193945910181126	0.000191630138119262	0.000704821768257381	0.000729054668761888	0.000661401042097428	0.000688280539244066	0.000145480109172112
0.000556612356298073	0.000451410139773385	0.000349019932180961	0.000327433628318584	0.000388388057232653	9.47812422462988e-05	0.000119758498056406	0.000127532875692664	0.000309651807129269	0.000234554627408817	0.000291125630634355	0.000221321644198164	6.24431395252657e-05
0.0010353982300885	0.00057795054172525	0.000413944256058226	0.00040898188735423	0.000386237697460921	0.000115705896948143	0.000133570424282525	0.000141923744934249	0.000316847241750062	0.000394094781242247	0.000398064676205442	0.000404929286245968	9.2217351749235e-05
0.000674716731453147	0.000579604664626581	0.000274749813911173	0.000325200562401785	0.000270614506657845	3.96162434868912e-05	6.4014556281532e-05	6.47589115871312e-05	0.000194028616326193	0.000294516582582085	0.000313456289802333	0.000280787362501033	2.87817384831692e-05
0.000550326689273013	0.000451658258208586	0.000585063270200975	0.000528078736250104	0.000580183607642048	0.000194028616326193	0.000211231494500042	0.000209908196178976	0.000285088082044496	0.000488627905053345	0.000462575469357373	0.000481101645852287	0.000166156645438756
0.000664626581755024	0.000490116615664544	0.000462989000082706	0.000495244396658672	0.000420643453808618	9.4863948391366e-05	8.9736167397238e-05	8.54354478537748e-05	0.000236208750310148	0.000369779174592672	0.000449673310726987	0.000339177900918039	8.25407327764456e-05
0.000504507484906128	0.000426350177818212	0.000174344553800347	0.00021222396824084	0.000191878256554461	3.59771731039619e-05	3.12629228351657e-05	3.1097510545033e-05	0.000205690182780581	0.000192705318005127	0.00022553965759656	0.000202712761558184	1.87742949301136e-05
0.00079381358034902	0.000660408568356629	0.000372839301960136	0.000388470763377719	0.000371598709784137	7.04656355967246e-05	7.04656355967251e-05	6.8315275824994e-05	0.00028665949880076	0.000351997353403358	0.000305351087585808	0.000377388139938798	5.47514680340744e-05
0.000677942271110743	0.000415681085104624	0.000368455876271607	0.000356215366801754	0.000349185344471094	6.85633942601934e-05	9.13902902985696e-05	8.76685137705733e-05	0.0001249689851956	0.000279215945744769	0.000224381771565627	0.000264825076503184	6.1037135059134e-05
0.000610702175171616	0.000460176991150443	0.000498221817881069	0.000466958895045902	0.000490778264825076	0.000112066826565213	0.00011917955504094	0.000117111901414276	0.000447274832520056	0.000559176246795137	0.0005936647092879	0.000554627408816475	8.56008601439084e-05
0.000806963857414605	0.000853940947812422	0.000395666197998512	0.000378380613679596	0.000420974278388885	9.71797204532296e-05	0.000103630799768423	0.000101563146141759	0.000313125465222067	0.000220659995037632	0.000340997436109503	0.000221569762633364	5.45033495988751e-05
0.000562401786452733	0.000465883715160036	0.000430568191216608	0.000417500620296088	0.000412042014721694	0.000106525514845753	0.000103134562898023	0.000102224795302291	0.000427756182284343	0.000403688694069969	0.000456041683897114	0.000414771317508891	8.17136713257797e-05
0.000776197171449838	0.000721611115705897	0.000474237035811761	0.000482342238028286	0.000518071292697048	9.7675957323629e-05	8.7089570755107e-05	8.52700355636425e-05	0.00054726656190555	0.000525845670333306	0.000563890497063932	0.000516830700521048	7.09618724671244e-05
0.000628401290215863	0.00051195103796212	0.000434289967744603	0.00044090645934993	0.000455462740881648	0.000124307336035068	0.000116119427673477	0.000120089322636672	0.000558101066909272	0.00053783806136796	0.000564800264659664	0.000516913406666115	7.20370523529898e-05
0.000637002729302788	0.000590191051195103	0.000297411297659415	0.000320155487552726	0.000289388801587958	4.48267306260856e-05	5.77288892564715e-05	5.58266479199403e-05	0.000236622281035482	0.000273509221735174	0.000257133405011992	0.000230336614010421	3.771400215036e-05
0.000562815317178066	0.000399718799106774	0.000392771482921181	0.000388305351087585	0.000357952195848151	7.8488131668183e-05	6.61649160532626e-05	6.37664378463324e-05	0.000379124968985195	0.000398395500785708	0.000409808948804897	0.000426515590108345	7.79918947977836e-05
0.000758167231825324	0.0008131668182946	0.000389215118683318	0.000375072367876933	0.000387560995781987	7.72475394921842e-05	9.49466545364318e-05	9.51120668265652e-05	0.000409312711934497	0.00042279381358035	0.000462823587792573	0.000431147134232073	5.51649987594082e-05
0.00089653461252171	0.000509966090480523	0.000762467951368788	0.000678686626416342	0.000771069390455711	0.000228020841948556	0.000241088412869077	0.000248118435199735	0.000355471011496153	0.000686295591762467	0.000585973037796709	0.000733189976015218	0.000156314614175833
0.000546439500454884	0.000552725167479944	0.000636010255561987	0.000600363907038293	0.000638987676784385	0.000194359440906459	0.000188239186171533	0.00018153998842114	0.000561822843437266	0.000447274832520056	0.000578033247870318	0.000548837978661815	0.000169382185096354
0.000531469688197833	0.000631544123728393	0.00054916880324208	0.000513853279298652	0.000542552311636755	0.000167066413034487	0.000167976180630221	0.000170374658837152	0.000304275907699942	0.000334463650649243	0.000426267471673146	0.000370688942188405	0.000137374906955587
0.000576461831114052	0.000444462823587793	0.000415681085104623	0.000379042262840129	0.000413613431477959	0.00013514184103879	0.000140104209742784	0.000137126788520387	0.000446530477214457	0.000465635596724837	0.000420974278388884	0.000449011661566455	9.25481763295016e-05
0.000656438673393433	0.000485319659250683	0.000311305930030601	0.000316929947895129	0.000309155570258871	7.16235216276573e-05	8.98188735423044e-05	9.31271193449673e-05	0.000289223389297824	0.000384914399139857	0.000301381192622612	0.000350095112066827	5.29319328426101e-05
0.00118567529567447	0.000793151931188486	0.000354726656190555	0.000398726325365976	0.00033454635679431	6.88942188404597e-05	7.07964601769913e-05	6.44280870068652e-05	0.000393846662807047	0.000500454883797865	0.000473988917376561	0.000486560251426681	4.04433049375567e-05
0.000676618972789679	0.000543958316102887	0.00023472003969895	0.000233562153668018	0.000251178562567199	3.92854189066244e-05	5.62401786452735e-05	5.6157472500207e-05	0.000208336779422711	0.000196675212968323	0.000282855016127698	0.000233892978248283	2.82855016127692e-05
0.000765362666446117	0.000465139359854436	0.000300636837317013	0.000307666859647672	0.000321644198163924	6.29393763956658e-05	7.50971797204532e-05	7.60069473161856e-05	0.000273674634025308	0.000345711686378298	0.000327929865188983	0.000416425440410222	3.3413282606898e-05
0.000710776610702175	0.000465139359854437	0.000400545860557439	0.000374576131006533	0.000393433132081714	9.43677115209658e-05	0.00013414936729799	0.00013199900752626	0.000188983541477132	0.000255810106690927	0.00032197502274419	0.000273095691009842	6.46762054420642e-05
0.0005305599206021	0.000485567777685882	0.000240013232983211	0.000264163427342651	0.000222810354809361	3.55636423786282e-05	4.53229674964848e-05	4.33380200148868e-05	0.000237366636341079	0.000264328839632784	0.000273757340170374	0.000274667107766107	2.77065585973036e-05
0.000575965594243652	0.000788189562484493	0.000423538168885949	0.000414357786783558	0.000439169630303531	0.00010586386568522	0.000118021669010008	0.000123480274584402	0.000299644363576213	0.00033115540484658	0.000358861963443884	0.000376395666197998	0.000105946571830287
0.000602018029939624	0.000679348275576875	0.000269043089901579	0.000272930278719708	0.000267140848565048	4.80522702836824e-05	4.689438425275e-05	4.28417831444874e-05	0.000277230998263171	0.000371350591348938	0.000331486229426847	0.000369531056157472	3.38268133322309e-05
0.0010975105450335	0.000863121329914812	0.000403027044909436	0.00043966586717393	0.000428169713009675	8.99015796873703e-05	6.8149863534861e-05	7.03829294516581e-05	0.000239186171532545	0.000496650401124802	0.000373914481846001	0.00051244727483252	2.71276155818368e-05
0.00118244975601687	0.000841783144487635	0.000923744934248614	0.000909023240426764	0.000885369282937723	0.000322305847324455	0.000311884873046067	0.000310313456289802	0.000840790670746836	0.000833347117690844	0.000889670002481184	0.000910346538747828	0.000294516582582086
0.000567198742866595	0.000584980564055909	0.000339756843933504	0.000349516169051361	0.000334546356794311	7.20370523529904e-05	9.97436109502934e-05	9.9909023240427e-05	0.000218840459846166	0.000288396327847159	0.000327268216028451	0.000225953188321892	5.64055909354064e-05
0.00105739806467621	0.000738317757009346	0.000500124059217599	0.000521544950789845	0.000502522537424531	0.000146637995203044	0.000130841121495327	0.000130510296915061	0.000566785212141262	0.000572161111570589	0.000586965511537507	0.000589281283599371	9.8833843354561e-05
0.000725084773798694	0.000634769663385989	0.000644942519229177	0.000667934827557687	0.000602431560664958	0.000183442229757672	0.000178479861053677	0.000168141592920354	0.000543792903812753	0.000615829956165743	0.000620047969564139	0.000581176081382847	0.000167314531469688
0.000582664791994045	0.000663634108014225	0.000352989827144157	0.000338020014887106	0.00032561409312712	8.35332065172442e-05	0.000104954098089488	0.000100570672400959	0.000337358365726574	0.00027508063849144	0.000311388636175668	0.000334959887519643	7.55107104457861e-05
0.00075221238938053	0.000478785873790423	0.000356380779091887	0.000362004796956414	0.000392688776776114	8.12174344553805e-05	9.1142171863369e-05	9.33752377801671e-05	0.000405590935406501	0.00031858407079646	0.000376809196923331	0.000355967248366553	6.19469026548674e-05
0.000554379290381275	0.000261516830700521	0.000223141179389628	0.000219915639732033	0.000222314117938963	3.91200066164915e-05	4.90447440244816e-05	4.85485071540825e-05	0.000249607145810934	0.00020329170457365	0.000190885782813663	0.000248118435199735	2.87817384831695e-05
0.000713092382764039	0.000512364568687454	0.000390373004714251	0.000400876685137705	0.000370192705318004	7.96460176991151e-05	9.03151104127031e-05	9.85030187742957e-05	0.000329749400380449	0.000373252832685469	0.000320238193697792	0.000382764039368125	6.25258456703336e-05
0.00080489620378794	0.000613348771813746	0.0004684476056571	0.00043412455545447	0.000479943759821353	0.000146059052187577	0.000155487552725168	0.000152592837647838	0.000367049871805476	0.000439086924158465	0.000380200148871061	0.00043122984037714	9.87511372094946e-05
0.000551980812174344	0.00054147713175089	0.000273426515590108	0.000298072946819949	0.000281449011661566	4.85485071540816e-05	7.0134811016459e-05	6.50070300223303e-05	0.000204945827474981	0.000306839798197006	0.000411959308576628	0.000373252832685469	3.29170457364979e-05
0.000595897775204698	0.00040873376891903	0.000306426267471673	0.000284509139029029	0.000299561657431147	6.34356132660656e-05	7.00521048713918e-05	6.97212802911253e-05	0.00020643453808618	0.000312381109916467	0.000291869985939956	0.000313456289802332	4.18493094036886e-05
0.000794227111074353	0.000561409312711935	0.000337110247291374	0.000344471094202299	0.000315523943428997	7.71648333471187e-05	0.000108179637747084	0.000100405260110826	0.000416508146555289	0.000390869241584649	0.000410884128690761	0.00042204945827475	6.60822099081962e-05
0.000828053924406584	0.000579025721611115	0.000274915226201306	0.000284591845174096	0.000309982631709536	5.90521875775365e-05	7.00521048713922e-05	7.08791663220578e-05	0.000218923165991233	0.000184765528078736	0.000245719956992805	0.000237283930196013	5.4255231163676e-05
0.000959473988917377	0.000766107021751716	0.000729054668761889	0.00067876933256141	0.000714332974940038	0.000258704821768257	0.000248862790505334	0.00024778761061947	0.000750062029608799	0.000733934331320817	0.000891324125382516	0.000790091803821025	0.00020643453808618
0.000878752791332396	0.000779422711107435	0.000386485815896122	0.000372839301960137	0.000365230336614011	7.59242411711193e-05	0.00010900669919775	0.000111570589694814	0.000394921842692912	0.000289306095442891	0.000399553386816641	0.000337771896451906	5.51649987594082e-05
0.000713009676618973	0.000510131502770656	0.000543462079232487	0.000522372012240509	0.000507154081548259	0.000116863782979076	0.000158382267802498	0.000154577785129435	0.000287569266396494	0.000319245719956993	0.000519560003308246	0.000415019435944091	0.000109420229923084
0.000870730295260939	0.000558018360764205	0.000579521958481514	0.000567694979736995	0.000585311388636175	0.000159870978413696	0.000133983955007857	0.000131089239930527	0.000435613266065668	0.000344719212637499	0.000373087420395335	0.000401042097427839	0.00013150277065586
0.000508642792159458	0.00042056074766355	0.00030286990323381	0.00030940368869407	0.000279050533454636	5.33454635679428e-05	7.55107104457859e-05	7.16235216276565e-05	0.000382019684062526	0.000400959391282772	0.000392192539905715	0.000368042345546274	5.16086345215443e-05
0.000949880076089654	0.000767843850798114	0.000576544537259118	0.000637333553883054	0.000535935820031428	0.00014117938962865	0.000112232238855347	0.000114961541642545	0.000600860143908691	0.000613431477958812	0.000545364320569018	0.000630468943842528	0.00013125465222066
0.000495575221238939	0.000446199652634191	0.000194276734761393	0.000209411959308577	0.000204697709039781	3.55636423786294e-05	4.89620378794145e-05	4.98718054751468e-05	0.000222231411793896	0.000237366636341081	0.000253411628483996	0.000268050616160781	3.49846993631624e-05
0.000901000744355306	0.000825986270779919	0.000706227772723513	0.00074452071788934	0.000682242990654206	0.000181953519146472	0.000161028864444628	0.000153089074518236	0.000694483500124059	0.000795467703250351	0.000839798197006038	0.000794309817219419	0.000157637912496898
0.00104887933173435	0.00100206765362666	0.000960218344222976	0.000904805227028369	0.000959722107352576	0.00033843354561244	0.000327268216028451	0.000324952443966587	0.000906045819204368	0.000808121743445538	0.000832933586965511	0.000923083285088081	0.000276321230667439
0.000659829625341163	0.000703498469936316	0.000627243404184931	0.000584567033330576	0.000586303862376974	0.00017161525101315	0.000182201637581672	0.000174840790670747	0.000443883880572326	0.000401042097427839	0.000460425109585642	0.000458109337523777	0.000149615416425439
0.000661649160532628	0.000626333636589199	0.000232073443056819	0.000270118269787445	0.00022893060954429	3.82929451658264e-05	6.19469026548678e-05	6.15333719295351e-05	0.000209577371598709	0.000135886196344389	0.000215780332478704	0.000216028450913902	3.29170457364989e-05
0.00102175171615251	0.000673889670002482	0.00071499462410057	0.000736663634108014	0.000676370854354478	0.00018104375155074	0.000167562649904888	0.00016003639070383	0.000666363410801422	0.00044016210404433	0.000553221404350343	0.00049698122570507	0.00014672070134811
0.000609626995285749	0.000467041601190969	0.00027508063849144	0.000279464064179969	0.000278306178149037	5.59093540650068e-05	7.05483417417911e-05	6.21950210900673e-05	0.000278140765858904	0.000293110578115954	0.000358448432718551	0.000345546274088165	5.5661235629808e-05
0.000839715490860971	0.000767678438507981	0.000810437515507402	0.000762467951368786	0.000720949466545365	0.00025597551898106	0.000238110991646679	0.000232569679927219	0.000592754941692168	0.000562898023323133	0.000560830369696468	0.000595484244479364	0.000238359110081879
0.00100736084691093	0.000703581176081383	0.000556943180878339	0.000557604830038872	0.000546025969729551	0.000167645356049955	0.000199239103465387	0.000191795550409395	0.000535191464725828	0.00048804896203788	0.00059126623108097	0.00052162765693491	0.000127780994127863
0.000832933586965511	0.000578777603175916	0.000729220081052021	0.00076602431560665	0.000706889421884046	0.000212885617401372	0.000196178976097924	0.000193118848730462	0.000835332065172443	0.0007500620296088	0.000712596145893639	0.000760565710032254	0.000201637581672319
0.000878918203622529	0.000637747084608386	0.00060937887685055	0.000588785046728972	0.000585807625506575	0.00016293110578116	0.000180133983955008	0.000179058804069142	0.000491026383260276	0.000535439583161028	0.000597882722686295	0.000591514349516168	0.000127946406417998
0.000566371681415929	0.00045976346042511	0.000199239103465387	0.000203374410718716	0.000228847903399222	5.97965428831368e-05	5.58266479199402e-05	6.05408981887351e-05	0.000207013481101646	0.000275080638491439	0.000267885203870648	0.000288809858572493	4.81349764287492e-05
0.000892895542138781	0.000802663137871144	0.000667273178397154	0.000626085518153999	0.000736911752543214	0.000207757836407245	0.000199156397320321	0.00020668265652138	0.000626002812008932	0.000678521214126209	0.00073459598048135	0.000761640889918121	0.000157803324787032
0.00113216441981639	0.000483086593333885	0.000505582664791994	0.000574476883632453	0.000491026383260276	0.000103051856752957	9.4450417666032e-05	8.79993383508404e-05	0.000417500620296088	0.00062922835166653	0.00052840956083037	0.000615995368455875	9.02324042676379e-05
0.000548259035646349	0.00054677032503515	0.000421635927549417	0.000417335208005954	0.000414523199073691	8.16309651807134e-05	7.00521048713914e-05	6.6082209908196e-05	0.000308576627243404	0.000308080390373005	0.000384997105284923	0.000368703994706806	5.38417004383425e-05
0.000641551567281448	0.000445620709618725	0.000319080307666859	0.000317508890910594	0.000327020097593251	5.36762881482091e-05	8.1713671325779e-05	8.36986188073782e-05	0.000312463816061533	0.000249276321230667	0.000316185592589529	0.00030965180712927	3.63907038292948e-05
0.00071697957158217	0.000641138036556117	0.000330741874121247	0.000336117773550574	0.000379290381275329	6.67438590687289e-05	6.58340914729971e-05	6.7819038954594e-05	0.000276321230667438	0.000320651724423125	0.000365147630468944	0.000376230253907866	4.76387395583488e-05
0.00114109668348358	0.000877594905301464	0.00042229757670995	0.000459680754280043	0.000439169630303532	0.000100239847820693	0.000118766024315607	0.000114217186336945	0.000327020097593252	0.000343644032751633	0.00043172607724754	0.000308245802663139	7.50144735753872e-05
0.000836655363493507	0.00076263336365892	0.000565296501530063	0.000672400959391284	0.00054073277644529	0.000110660822099082	0.000108345050037218	0.000109420229923084	0.000643371102472914	0.000578033247870316	0.000557025887023406	0.000620792324869738	0.000101149615416426
0.000935654619138202	0.000861053676288148	0.000463898767678439	0.000470267140848565	0.000488627905053346	0.000110247291373749	0.000137126788520387	0.000129435117029195	0.00041551567281449	0.0002808700686461	0.000394756430402779	0.000279381358034902	7.55107104457855e-05
0.000736332809527748	0.000650649243238772	0.000529980977586634	0.000503928541890663	0.000516251757505583	0.000145480109172111	0.000157141675626499	0.000158051443222232	0.000462327350922174	0.00042783888842941	0.000447440244810189	0.000507567612273592	0.00011967579191134
0.000816144239516996	0.000627408816475064	0.000570755107104458	0.000615002894715077	0.000570920519394591	0.000164419816392358	0.000180133983955008	0.000180382102390207	0.000392771482921181	0.000479282110660822	0.000371433297494004	0.000487056488297081	0.000158134149367298
0.00127756182284344	0.000827971218261516	0.000488958729633611	0.000502439831279464	0.000541725250186089	0.00010321726904309	9.6518071292697e-05	9.72624265982965e-05	0.000306839798197006	0.00046480853527417	0.000488710611198411	0.00050516913406666	8.22099081961784e-05
0.000885617401372922	0.000672235547101149	0.000572243817715656	0.00057819866016045	0.000632950128194525	0.000182780580597137	0.000166901000744355	0.000170622777272352	0.000374824249441733	0.000623025390786536	0.000490282027954677	0.000697957158216855	0.000133239599702258
0.000911339012488628	0.00057455958977752	0.000480274584401622	0.000462989000082706	0.000436192209081135	7.68340087668515e-05	9.8337606484161e-05	9.22173517492342e-05	0.000189479778347532	0.000363410801422546	0.000342403440575635	0.000414026962203291	5.66537093706068e-05
0.00106641303448846	0.000768091969233315	0.000402282689603839	0.000434868910760069	0.000395335373418245	6.88115126953933e-05	7.27814076585896e-05	6.9886692581259e-05	0.000382681333223058	0.000354809362335621	0.000442974112976594	0.000416177321975023	4.92928624596808e-05
0.00072541559837896	0.000641138036556116	0.000411297659416095	0.000414771317508891	0.000432553138698205	0.000101645852286825	0.000116946489124142	0.000108841286907617	0.000340914729964437	0.000297328591514349	0.000402282689603837	0.000352576296418824	7.03829294516587e-05
0.000702754114630717	0.000549747746257546	0.000457199569928046	0.000432470432553138	0.000440989165494997	9.91646679348272e-05	0.000101397733851625	9.5029360681499e-05	0.00040823753204863	0.000493672979902407	0.000491770738565876	0.000545529732859151	5.93830121578033e-05
0.00122107352576296	0.000755355222893061	0.000392854189066248	0.000433711024729138	0.000384170043834257	7.76610702175169e-05	6.94731618559267e-05	6.7405508229262e-05	0.000558762716069804	0.000559424365230337	0.000738813993879746	0.000597965428831362	4.7473327268216e-05
0.000704077412951783	0.000510710445786122	0.000485485071540815	0.000443718468282193	0.000472831031345629	0.00015226201306757	0.000174261847655281	0.000156893557191299	0.000271855098833844	0.000491357207840542	0.000388222644942519	0.000551567281449011	0.000119179555040939
0.000608303696964684	0.000784219667521297	0.000255148457530395	0.000304524026135142	0.000274997932346374	4.2841783144487e-05	5.16086345215453e-05	5.33454635679435e-05	0.000230584732445621	0.000342982383591101	0.000361095029360682	0.000299644363576214	2.78719708874373e-05
0.000669423538168886	0.000394839136547845	0.000585807625506575	0.000567281449011661	0.000589198577454304	0.000138450086841452	0.000167231825324623	0.000160698039864362	0.000450334959887519	0.000576875361839385	0.00057795054172525	0.000604664626581755	0.000122156976263336
0.000605408981887354	0.000434703498469937	0.00038433545612439	0.000356132660656687	0.000382598627077992	0.000110578115954015	0.000142502687949715	0.000148126705814242	0.000206269125796046	0.00027772723513357	0.000244644777106939	0.000334959887519643	8.25407327764454e-05
0.000460590521875775	0.000469026548672566	0.000467620544206433	0.000405590935406501	0.000495988751964272	0.000138698205276652	0.000152096600777438	0.000153668017533703	0.000404267637085436	0.000373583657265734	0.000379538499710528	0.000404763873955834	9.91646679348282e-05
0.000665784467785957	0.00063476966338599	0.000408072119758498	0.000385906872880655	0.000365313042759077	7.69994210569844e-05	0.000130262178479862	0.000130841121495327	0.000200893226366719	0.000391779009180382	0.000399636092961707	0.000396493259449177	9.20519394591018e-05
0.000848895872963361	0.000662062691257961	0.000405673641551568	0.00038507981142999	0.000401538334298239	7.11272847572575e-05	8.27888512116455e-05	7.61723596063184e-05	0.00041336531304276	0.000429327599040608	0.000427756182284344	0.000452898850384583	4.86312132991485e-05
0.000707799189479779	0.000398974443801175	0.000257960466462659	0.000278802415019436	0.000319163013811926	6.48416177321978e-05	7.77437763625836e-05	7.8488131668183e-05	0.00020668265652138	0.000209742783888843	0.00028450913902903	0.000232983210652551	3.45711686378299e-05
0.000613266065668679	0.000707302952609379	0.000399966917541973	0.000374410718716401	0.000420560747663551	0.000108345050037218	0.000117277313704408	0.000111239765114548	0.00023132908775122	0.000271358861963444	0.000343478620461501	0.000329583988090316	8.59316847241747e-05
0.000526590025638904	0.000289554213878091	0.00029079480605409	0.000302787197088743	0.000300802249607145	7.9480605408982e-05	6.7570920519394e-05	6.71573897940617e-05	0.000227855429658424	0.00029583988090315	0.000363824332147879	0.000305681912166073	6.63303283433953e-05
0.000778016706641304	0.000718716400628567	0.000549168803242081	0.000549416921677281	0.000557274005458605	0.000163261930361426	0.000170043834256885	0.000158299561657432	0.000574890414357787	0.000459432635844843	0.000504424778761063	0.000489620378794144	0.000127119344967331
0.000886775287403855	0.000488545198908279	0.00045637250847738	0.000464312298403771	0.000526341907203705	0.000117525432139607	0.000113224712596146	0.00011628483996361	0.000450913902902987	0.000462823587792573	0.00038408733768919	0.000482342238028286	8.30369696468444e-05
0.000748159788272269	0.000456207096187247	0.000645190637664378	0.00059027375734017	0.0006560251426681	0.00026201306757092	0.000263253659746919	0.000258704821768258	0.000528492266975436	0.000667934827557687	0.000610619469026548	0.000714250268794972	0.000196096269952858
0.00063476966338599	0.000544950789843685	0.000399470680671574	0.00041650814655529	0.000430485485071541	0.000112976594160946	0.000124555454470267	0.000120502853362005	0.000297328591514349	0.000357207840542553	0.000408154825903564	0.000430650897361674	8.98188735423032e-05
0.000639483913654784	0.000618393846662807	0.000418079563311554	0.000408072119758498	0.00041212472086676	7.93151931188484e-05	9.32098254900341e-05	9.49466545364319e-05	0.000351087585807625	0.000414771317508891	0.000361591266231081	0.000400959391282772	6.65784467785955e-05
0.000803407493176743	0.000669175419733685	0.000429823835911008	0.000401869158878505	0.000439583161028864	0.000120999090232404	0.000137457613100654	0.000132991481267059	0.000357786783558018	0.000482094119593086	0.000454801091721115	0.000473492680506161	0.000105036804234554
0.000599619551732693	0.000726656190554958	0.000221569762633363	0.000235381688859482	0.000252667273178397	5.02026300554137e-05	5.38417004383415e-05	5.52477049044746e-05	0.000220659995037631	0.000258539409478125	0.000269373914481847	0.000265734844098917	3.0353155239434e-05
0.000626002812008932	0.000408651062773965	0.000311554048465801	0.000335786948970309	0.000342486146720701	8.24580266313787e-05	0.000100901496981225	0.000100239847820693	0.00026755437929038	0.000309320982549003	0.000356959722107353	0.000358613845008684	5.79770076916722e-05
0.00128004300719543	0.000875858076255066	0.000609792407575883	0.000633363658919858	0.000671656604085684	0.000163344636506492	0.000133487718137458	0.000137457613100653	0.000607476635514019	0.000730047142502688	0.000623438921511868	0.000680588867752875	0.000101811264576958
0.000789843685385824	0.00066884459515342	0.000631047886857994	0.000559093540650071	0.000643122984037714	0.000207757836407245	0.000210735257629642	0.000208088660987511	0.000537755355222893	0.00064419816392358	0.000570589694814325	0.000652386072285171	0.000153750723678769
0.000819535191464726	0.000595236126044165	0.000349019932180961	0.000405011992391034	0.00032412538251592	5.42552311636757e-05	6.74055082292606e-05	6.61649160532626e-05	0.000415681085104624	0.000377718964519064	0.000375982135472666	0.000405839053841701	5.24356959722106e-05
0.000920353982300885	0.000527251674799438	0.00027508063849144	0.000317095360185261	0.000282937722272765	3.75485898602265e-05	4.30899015796876e-05	4.14357786783553e-05	0.000183028699032338	0.000288644446282359	0.000338598957902573	0.000305433793730874	3.25862211562318e-05
0.000802580431726076	0.000444214705152593	0.000481928707302952	0.000513026217847986	0.000468613017947233	9.54428914068308e-05	7.9976842279381e-05	7.98941361343152e-05	0.000405425523116367	0.000495161690513605	0.000403523281779837	0.000471755851459763	8.97361673972378e-05
0.000830121578033247	0.000714250268794971	0.000535604995451162	0.000520469770903977	0.00058448432718551	0.000152013894632371	0.000148043999669175	0.000150277065585973	0.000533289223389297	0.000612439004218014	0.0006243486891076	0.000605822512612687	0.00010032255396576
0.000913489372260358	0.000750640972624266	0.000497394756430403	0.000549168803242081	0.000494830865933339	0.000136051608634521	0.000126540401951864	0.000124720866760399	0.000535191464725829	0.000559920602100737	0.000616243486891076	0.000622363741626003	9.73451327433637e-05
0.000531386982052767	0.000564055909354065	0.000390869241584651	0.000406748821437433	0.000375072367876933	9.18865271689689e-05	7.14581093375234e-05	6.87288065503266e-05	0.000393102307501447	0.000432222314117938	0.000415846497394757	0.000484079067074684	7.46836489951208e-05
0.000730295260937887	0.000499131585476801	0.000430899015796874	0.0004694400793979	0.000427756182284344	0.000101397733851625	0.000123314862294269	0.000126126871226532	0.000368703994706806	0.000465222065999504	0.000586634686957241	0.000516665288230915	8.65106277396415e-05
0.00126151683070052	0.000967579191133902	0.000580100901496982	0.000578777603175917	0.000560416838971136	0.000126623108096932	0.000144487635431313	0.000133735836572657	0.000580679844512448	0.000459680754280043	0.000636423786287321	0.000570755107104458	9.33752377801674e-05
0.0005936647092879	0.000664378463319826	0.000551236456868745	0.000553469522785543	0.000508642792159458	0.000161111570589695	0.000194276734761393	0.000189810602927798	0.000292200810520222	0.000373252832685468	0.000529402034571168	0.000390124886279051	0.000132081713671325
0.000527003556364238	0.000614175833264411	0.000181043751550741	0.000196592506823257	0.000224050946985361	4.07741295178236e-05	4.11049540980895e-05	4.4413199900753e-05	0.000157141675626499	0.000179224216359275	0.000302539078653545	0.000273509221735175	2.64659664213052e-05
0.000853444710942023	0.000392523364485981	0.000592010586386568	0.000542883136217021	0.000587048217682573	0.00017500620296088	0.000177487387312878	0.000176660325862212	0.000455710859316848	0.000360350674055082	0.000446778595649657	0.000364320569018279	0.000110908940534282
0.00097485733189976	0.000881730212554793	0.00067537838061368	0.000620544206434539	0.000698949631957655	0.000211810437515507	0.00024390042180134	0.000241005706724009	0.000577702423290051	0.00063642378628732	0.000603175915970556	0.000629724588536928	0.000164088991812092
0.000518650235712514	0.000515920932925316	0.000404681167810768	0.000422876519725416	0.000389876767843851	0.000101811264576959	9.61872467124308e-05	9.32098254900339e-05	0.000288479033992225	0.000286824911090894	0.000324290794806054	0.00029079480605409	6.40972624265983e-05
0.000694400793978992	0.000757092051939459	0.000505417252501861	0.000511537507236788	0.000485898602266148	0.000140848565048384	0.000144653047721446	0.000148292118104375	0.00030915557025887	0.000623190803076669	0.000612356298072945	0.000652137953849972	0.000115044247787611
0.00102266148374824	0.000471425026879498	0.000489041435778678	0.000479282110660823	0.000507567612273591	0.000140021503597718	0.000149201885700108	0.000142254569514515	0.000468116781076835	0.000471259614589364	0.000439748573318997	0.000493011330741873	0.000100570672400959
0.000768340087668513	0.000557935654619139	0.000486064014556282	0.000475808452568025	0.000493507567612273	0.000140600446613183	0.00014961541642544	0.000148788354974774	0.000405094698536101	0.000501860888263998	0.000531965925068232	0.000497146637995203	9.23827640393685e-05
0.0009069555868001	0.000650649243238772	0.000489289554213878	0.000528574973120504	0.000498883467041601	0.000131254652220661	0.00011818708130014	0.00012232238855347	0.000582664791994045	0.000493176743032007	0.000434124555454471	0.000553634935075675	9.6848895872963e-05
0.000617070548341742	0.000520635183194111	0.00039062112314945	0.000404184930940368	0.000352989827144157	9.51120668265652e-05	9.50293606814982e-05	9.14729964436361e-05	0.000335373418244975	0.000370688942188405	0.000406500703002233	0.000387560995781986	6.56686791828624e-05
0.000506327020097593	0.000520552477049044	0.00042444793648168	0.000396410553304111	0.000411711190141427	0.000115954015383344	0.000129269704739062	0.000126126871226532	0.000453891324125382	0.00046654536432057	0.000453312381109917	0.000468034074931767	9.87511372094952e-05
0.000938466628070465	0.000573236291456456	0.000453891324125382	0.000479695641386155	0.000426019353237945	0.000104788685799355	8.77512199156394e-05	8.6262509304441e-05	0.000351831941113224	0.000484492597800016	0.000560913075841536	0.000551153750723679	7.57588288809852e-05
0.00096592506823257	0.000889091059465718	0.000517492349681581	0.000564965676949798	0.000505417252501861	0.000106690927135886	0.000100405260110827	9.13902902985697e-05	0.000461582995616575	0.000547349268050616	0.000573236291456455	0.00055669506244314	0.000107683400876685
0.00123819369779174	0.000636589198577455	0.000839384666280704	0.00073773881399388	0.000744107187164006	0.000194855677776859	0.000245802663137871	0.00023786287321148	0.000344057563476966	0.000282524191547432	0.000697709039781656	0.000440327516334463	0.000192126374989661
0.00058423620875031	0.000522950955255975	0.000449011661566454	0.000437846331982466	0.000433049375568605	0.000125796046646265	0.0001568935571913	0.000151352245471839	0.000290877512199157	0.000342568852865767	0.000379703912000662	0.000332892233892978	0.000116036721528409
0.000508808204449591	0.000540153833429824	0.000229674964849889	0.000253742453064263	0.000232735092217353	1.60449921429162e-05	3.92027127615581e-05	3.4157637912497e-05	0.000277892647423704	0.000323132908775122	0.000319990075262592	0.00028500537589943	1.81953519146473e-05
0.000711355553717641	0.000554048465801009	0.000391448184600116	0.000384004631544124	0.000410387891820362	0.000105284922669755	8.94880489620376e-05	9.56083036969643e-05	0.00038020014887106	0.000542221487056489	0.000549747746257547	0.000486973782152014	6.76536266644616e-05
0.000566950624431395	0.000472582912910429	0.000266892730129849	0.000282441485402365	0.000269539326771979	4.92928624596796e-05	5.24356959722104e-05	5.04507484906134e-05	0.000254404102224795	0.000257464229592259	0.000274915226201307	0.000269125796046646	2.75411463071703e-05
0.00084095608303697	0.000601190968488958	0.000538417004383426	0.000577537010999918	0.000533206517244232	0.000119427673476139	0.000119014142750806	0.000118021669010008	0.000537424530642627	0.000505499958646927	0.000499214291621867	0.000483169299478952	8.8247456786039e-05
0.00119072037052353	0.000764370192705317	0.000664378463319825	0.000642544041022249	0.000647671822016376	0.000163344636506492	0.000166735588454221	0.00016193863204036	0.000237201224050947	0.000438838805723265	0.000417087089570756	0.000546108675874618	0.000131916301381192
0.0010346538747829	0.000546935737325282	0.000687288065503267	0.000601273674634025	0.000667107766107022	0.000208998428583244	0.000223472003969895	0.000217847986105368	0.00055644694400794	0.000742618476552808	0.000599784964022827	0.000755107104457861	0.000145810933752377
0.00072128029112563	0.000670085187329418	0.000223141179389629	0.000261764949135721	0.000216607393929369	4.35861384500868e-05	4.65635596724843e-05	4.28417831444883e-05	0.000268712265321313	0.000335208005954843	0.000316516417169796	0.000347696633859896	3.69696468447603e-05
0.000776941526755438	0.000594078240013233	0.000412042014721694	0.000426184765528079	0.000409974361095029	7.08791663220576e-05	9.77586634686955e-05	9.38714746505667e-05	0.000376064841617732	0.000400297742122239	0.000399057149946241	0.000383177570093458	7.41047059796534e-05
0.000886940699693988	0.00073070879166322	0.000446034240344058	0.000452319907369118	0.000439335042593664	0.00010611198412042	8.94880489620385e-05	8.3036969646845e-05	0.000469853610123233	0.000429493011330742	0.000500703002233065	0.000514514928459184	0.000104127036638823
0.000601273674634025	0.000687288065503267	0.000283185840707965	0.000291125630634356	0.000268298734595981	5.35935820031432e-05	5.82251261268707e-05	5.53304110495409e-05	0.000365726573484411	0.000339095194772971	0.000300388718881813	0.000322884790339923	4.89620378794131e-05
0.000769911504424779	0.000647092879000908	0.000373666363410801	0.000412207427011827	0.000377305433793731	7.52625920105866e-05	8.44429741129769e-05	8.1052022165247e-05	0.000472665619055495	0.000482673062608552	0.000485567777685882	0.00045711686378298	6.55032668927298e-05
0.000833512529980977	0.000497063931850136	0.000332313290877511	0.000413365313042759	0.000343395914316434	6.67438590687283e-05	7.00521048713922e-05	7.2119758498057e-05	0.0004063352907121	0.000385989579025721	0.000395004548837979	0.000404598461665702	5.04507484906124e-05
0.000641138036556116	0.000604168389711356	0.000374328012571334	0.000415763791249689	0.00034662145397403	7.43528244148534e-05	8.18790836159126e-05	9.00669919775042e-05	0.000340914729964436	0.000298900008270615	0.000280704656355967	0.000342486146720702	4.33380200148873e-05
0.000666446116946489	0.000517326937391448	0.000375485898602266	0.000355719129931354	0.000392688776776115	0.000102555619882558	0.000117773550574808	0.000121743445538003	0.000255727400545861	0.000325944917707386	0.000312960052931933	0.000320486312132992	8.26234389215127e-05
0.00110784881316682	0.000584484327185509	0.000446613183359523	0.000480522702836821	0.000414192374493425	7.19543462079233e-05	7.10445786121914e-05	7.22024646431231e-05	0.00035265900256389	0.000446613183359524	0.000538747828963693	0.000489537672649078	8.25407327764454e-05
0.000677363328095277	0.000715904391696303	0.000553965759655942	0.000566288975270863	0.000544702671408485	0.000138863617566785	0.000110908940534281	0.00010875858076255	0.000423207344305681	0.000406417996857167	0.000491439913985609	0.000451327433628319	9.34579439252337e-05
0.000710942022992308	0.000589612108179638	0.000352659002563889	0.000332561409312712	0.000399387974526508	8.04730791497805e-05	0.000101480439996692	9.98263170953598e-05	0.000267554379290381	0.000342734265155901	0.000368207757836407	0.000367959639401208	5.49168803242084e-05
0.00080439996691754	0.000710528492266976	0.000506905963113058	0.000519477297163179	0.00047208667604003	9.56910098420313e-05	0.000118435199735341	0.000118766024315607	0.000508642792159457	0.00031593747415433	0.000419237449342486	0.000397733851625176	7.71648333471174e-05
0.000903151104127038	0.00091034653874783	0.000709122487800844	0.000726987015135224	0.000656190554958234	0.00018203622529154	0.000176825738152345	0.000161359689024895	0.000562732611033	0.00071474650566537	0.000777355057480771	0.00066206269125796	0.000174675378380614
0.000604085683566289	0.000525184021172774	0.000391117360019849	0.000336365891985775	0.000375485898602267	9.75105450334963e-05	0.000109999172938549	0.00010561574725002	0.000219502109006699	0.000369200231577206	0.000302208254073278	0.000401703746588372	7.14581093375241e-05
0.000898602266148375	0.000922421635927549	0.000575303945083121	0.000620875031014804	0.00057480770821272	0.000142254569514515	0.000157307087916633	0.000152096600777438	0.000358200314283351	0.000546025969729551	0.000815730708791663	0.000594409064593499	0.000115871309238277
0.000801174427259944	0.000625754693573732	0.000388222644942519	0.000400132329832106	0.000366305516499876	8.48565048383098e-05	9.89165494996272e-05	0.000102390207592424	0.000443222231411795	0.000363079976842279	0.000428252419154744	0.000425026879497147	7.8984368538583e-05
0.0008433545612439	0.000541725250186088	0.000328177983624184	0.000340501199239103	0.000329997518815648	4.87966255892819e-05	6.29393763956658e-05	6.08717227690011e-05	0.00037829790753453	0.000387891820362253	0.000430154660491274	0.00037854602596973	3.74658837151597e-05
0.000619717144983872	0.000501860888263998	0.000237945579356547	0.000261434124555455	0.000204036059879249	3.13456289802325e-05	5.49168803242074e-05	5.6736415515673e-05	0.000200562401786453	0.000289057977007692	0.000328426102059383	0.000313125465222066	3.34132826068981e-05
0.000543296666942353	0.000414357786783558	0.000336862128856175	0.000333223058473245	0.00031444876354313	6.64957406335293e-05	8.03903730047142e-05	7.47663551401869e-05	0.00036498221817881	0.000358861963443884	0.000316599123314862	0.000377884376809198	5.59920602100732e-05
0.0008131668182946	0.000620296087999338	0.000388718881812919	0.000376395666197998	0.00037879414440493	9.51947729716323e-05	8.74203953353737e-05	8.92399305268377e-05	0.000331072698701514	0.00054313125465222	0.000550657513853279	0.000589612108179638	7.9067074683649e-05
0.0013127946406418	0.000741956827392275	0.000506823256967994	0.000488131668182945	0.00053419899098503	0.000147795881233975	0.000154495078984369	0.000146059052187578	0.000533041104954099	0.000614258539409477	0.000553965759655941	0.000572740054586056	0.000109337523778017
0.00095260937887685	0.000913737490695559	0.000396493259449177	0.00040294433876437	0.000423207344305682	7.89843685385825e-05	8.3202381936978e-05	7.98941361343147e-05	0.00030890745182367	0.000375982135472666	0.000372756595815069	0.00045322967496485	5.69845339508727e-05
0.00108361591266231	0.000766024315606649	0.000379538499710528	0.000436274915226201	0.000356215366801753	6.98039864361923e-05	5.63228847903408e-05	5.54131171946077e-05	0.00039740302704491	0.000461004052601108	0.000495657927384005	0.000461334877181375	5.65710032255395e-05
0.00117682573815234	0.000662724340418493	0.000539574890414358	0.000621205855595071	0.000492680506161607	0.000100818790836159	9.17211148788357e-05	8.52700355636426e-05	0.000559672483665537	0.000662228103548093	0.000580514432222314	0.000734182449756016	9.61045405673648e-05
0.000453643205690183	0.000395500785708378	0.000236043338020015	0.000258208584897858	0.000234637333553883	3.89545943263588e-05	7.4187412124721e-05	7.50144735753869e-05	0.000269622032917046	0.000256885286576794	0.000263088247456787	0.00030071954346208	2.69622032917051e-05
0.000813828467455132	0.000521958481515177	0.000364485981308412	0.000360433380200148	0.000428583243735009	7.74129517823173e-05	6.38491439913986e-05	6.57513853279303e-05	0.000221735174923497	0.000346538747828964	0.000441981639235795	0.000437929038127533	4.55710859316847e-05
0.000714332974940038	0.000373583657265736	0.000357125134397485	0.00038433545612439	0.000336117773550574	4.10222479530231e-05	5.2766520552477e-05	5.02853362004799e-05	0.00036473409974361	0.000418658506327021	0.000447192126374989	0.000428169713009676	3.58117608138284e-05
0.000602431560664957	0.000586634686957241	0.000332809527747913	0.000314200645107932	0.000341245554544703	8.28715573567114e-05	9.02324042676367e-05	8.66760400297739e-05	0.000330328343395915	0.000355057480770821	0.000307584153502606	0.000367215284095608	5.02026300554133e-05
0.000628980233231328	0.000431147134232074	0.000463650649243239	0.000438177156562732	0.000449342486146721	0.000115209660077743	0.000143247043255314	0.00013729220081052	0.000385079811429989	0.000436357621371268	0.000452237201224051	0.000448101893970722	0.00010057067240096
0.000521627656934911	0.000707716483334711	0.000417169795715821	0.000405590935406501	0.000421718633694483	8.76685137705734e-05	8.29542635017779e-05	8.61798031593745e-05	0.000333967413778844	0.000479364816805888	0.000547514680340749	0.000499214291621867	5.48341741791414e-05
0.000999421056984534	0.000541394425605822	0.00060937887685055	0.000557604830038872	0.000646513935985443	0.000218675047556033	0.000230502026300555	0.000233314035232818	0.000496815813414936	0.000582830204284178	0.000688197833098999	0.00064179968571665	0.00016582582085849
0.00088900835332065	0.000693821850963526	0.000635596724836655	0.000625671987428666	0.000629476470101728	0.000202216524687785	0.00019411132247126	0.000188652716896865	0.000650897361673972	0.000587461748407906	0.000624100570672401	0.000617814903647341	0.00014457034157638
0.000967744603424034	0.000536680175337028	0.000501281945248532	0.000505003721776528	0.000514680340749318	0.00011239765114548	9.8172194194029e-05	9.57737159870976e-05	0.000414605905218757	0.0005305599206021	0.0005310561574725	0.000430568191216608	7.79091886527184e-05
0.000736001984947481	0.000659250682325697	0.000472996443635762	0.000428831362170209	0.000483582830204284	9.75932511785623e-05	0.000112314945000414	0.000107187164006286	0.000293689521131419	0.000259201058638657	0.000371267885203871	0.000378876850549996	8.6097097014308e-05
0.00103862376974609	0.000734678686626416	0.000424778761061948	0.000426267471673146	0.000434289967744604	9.29617070548344e-05	0.00010396162434869	0.00010371350591349	0.000473658092796295	0.000582912910429244	0.000541394425605824	0.000584567033330576	6.27739641055338e-05
0.000569514514928459	0.000493755686047474	0.000333057646183112	0.000328343395914318	0.000371102472913738	7.3443056819122e-05	8.76685137705726e-05	8.33677942271106e-05	0.000211893143660573	0.000349598875196427	0.000358448432718551	0.000333884707633777	6.83152758249943e-05
0.000697460921346456	0.000583574559589778	0.000346786866264164	0.000365478455049211	0.000383260276238525	7.39392936895217e-05	8.32023819369783e-05	8.72549830452397e-05	0.000388470763377719	0.000371764122074269	0.000373087420395335	0.000349268050616161	4.78041518484831e-05
0.000717310396162435	0.000368952113142007	0.000397981970060376	0.000387064758911588	0.000405508229261434	0.000110081879083616	0.00013125465222066	0.000129269704739062	0.000311636754610867	0.000398478206930775	0.00035654619138202	0.000431560664957408	7.22024646431241e-05
0.000770159622859978	0.000727317839715491	0.000418079563311554	0.000394425605822513	0.000413944256058226	7.77437763625836e-05	8.72549830452398e-05	8.55181539988419e-05	0.000325200562401787	0.000316847241750062	0.000353486064014556	0.000352989827144158	5.78943015466046e-05
0.000771648333471177	0.000710611198412042	0.000460921346456041	0.000491274501695476	0.000510379621205856	9.06459349929704e-05	8.99015796873715e-05	8.74203953353743e-05	0.000394342899677446	0.000504590191051196	0.000538995947398891	0.000558431891489538	7.24505830783227e-05
0.000820775783640723	0.000578777603175916	0.000565958150690597	0.000498304524026134	0.000575469357373253	0.000134232073443057	0.000149367297990241	0.000152179306922504	0.000476552807873624	0.000449425192291787	0.000461582995616574	0.000481846001157885	9.88338433545616e-05
0.00120552477049045	0.000445124472748325	0.00063328095277479	0.000568439335042594	0.000695062443139525	0.00023835911008188	0.000207840542552311	0.000224216359275494	0.000570424282524192	0.00070027293027872	0.000755934165908527	0.000803821023902076	0.000149532710280374
0.00073509221735175	0.000375072367876933	0.000243486891076008	0.000261847655280787	0.000257795054172525	6.52551484575303e-05	5.88040691423375e-05	6.44280870068651e-05	0.00017475808452568	0.000276486642957572	0.000322884790339924	0.000300554131171946	4.93755686047477e-05
0.00119998345877099	0.000725332892233892	0.000527665205524772	0.000523860722851708	0.000483582830204284	0.000113638243321479	0.000141841038789182	0.000147713175088909	0.000561657431147135	0.000487883549747746	0.000455545447026714	0.00050616160780746	0.000107021751716153
0.00108039037300471	0.000557935654619137	0.000619799851128938	0.000581672318253246	0.000602679679100158	0.000177239268877678	0.000173021255479282	0.000170953601852618	0.000368455876271607	0.000513522454718386	0.000471425026879497	0.000539574890414357	0.000139856091307584
0.00081821189314366	0.000715987097841369	0.000703333057646184	0.000635514018691589	0.000732941857580017	0.000197171449838724	0.000221569762633364	0.000212306674385907	0.00050566537093706	0.000551649987594078	0.000611446530477214	0.000595732362914564	0.000161607807460095
0.000783723430650897	0.000464064179968571	0.000373666363410801	0.000351583822678024	0.000380117442725995	9.42022992308328e-05	0.000126705814241999	0.000129600529319329	0.000344140269622032	0.000339343313208171	0.000423372756595815	0.00037995203043586	6.59167976180631e-05
0.000908113472831031	0.0007500620296088	0.000235795219584815	0.000230419320155488	0.000280291125630634	6.33529071209996e-05	4.90447440244813e-05	5.74807708212722e-05	0.000183028699032338	0.000247622198329336	0.0002499379703912	0.00025647175585146	3.53982300884948e-05
0.00108378132495244	0.000747498139111736	0.000373666363410802	0.000406748821437432	0.000348854519890828	6.93904557108589e-05	6.58340914729966e-05	5.82251261268711e-05	0.00038144074104706	0.000383177570093458	0.000434041849309404	0.000457364982218179	6.82325696799278e-05
0.000949631957654454	0.000607642047804152	0.000280456537920767	0.00028715573567116	0.000282110660822099	4.07741295178232e-05	3.31651641716985e-05	3.2420808866098e-05	0.000248201141344802	0.000254983045240261	0.000274088164750642	0.000267388967000249	2.13381854271769e-05
0.000568108510462327	0.000539409478124224	0.000291125630634357	0.000315523943428997	0.000325117856256719	6.64957406335295e-05	6.55859730377968e-05	6.50897361673968e-05	0.000192126374989661	0.000210487139194442	0.000188487304606733	0.000234141096683483	4.83830948639493e-05
0.000763543131254652	0.000486477545281614	0.000320155487552726	0.00037275659581507	0.000330576461831114	6.37664378463323e-05	7.3360350674056e-05	7.35257629641883e-05	0.000303862376974609	0.000414192374493425	0.000326110329997519	0.00035389959473989	4.13530725332895e-05
0.000793978992639153	0.000718716400628567	0.000277892647423703	0.00030890745182367	0.000298817302125548	5.57439417748741e-05	5.81424199818049e-05	5.59093540650073e-05	0.000299644363576214	0.000290215863038624	0.000336614010420975	0.00034033578694897	4.44131999007539e-05
0.000683979819700603	0.00081002398478207	0.000292614341245554	0.000356463485236953	0.000267471673145315	3.9781655777024e-05	5.97138367380694e-05	5.59920602100733e-05	0.000331072698701514	0.000338681664047638	0.00030965180712927	0.000394177487387312	3.672152840956e-05
0.000655694318087835	0.000719460755934166	0.000223058473244561	0.000244396658671739	0.000240592175998677	5.85559507071379e-05	5.97965428831353e-05	6.77363328095275e-05	0.000268133322305847	0.000269704739062112	0.000291456455214622	0.000340749317674303	2.54734926805058e-05
0.000521875775370111	0.000673889670002482	0.00040972624265983	0.000400049623687041	0.000417004383425688	0.000137871143825986	0.000135803490199322	0.000134645604168389	0.000477379869324291	0.000472996443635763	0.000479778347531222	0.000489868497229344	9.9081961789761e-05
0.000598875196427095	0.000453146968819784	0.000254817632950128	0.000341576379124969	0.000288809858572492	5.20221652468771e-05	4.8962037879415e-05	4.9210156314614e-05	0.00033504259366471	0.000391861715325449	0.000442064345380863	0.000390538417004383	2.89471507733023e-05
0.00078463319824663	0.000494665453643206	0.000573567116036722	0.000524439665867174	0.000624844925978	0.000223389297824828	0.000201802993962451	0.000207509717972045	0.00053998842113969	0.000633611777355057	0.000566785212141262	0.000651559010834505	0.000133901248862791
0.000562236374162601	0.000445041766603258	0.000388470763377719	0.000369944586882805	0.000382846745513192	6.69092713588612e-05	8.2623438921512e-05	7.65858903316516e-05	0.000416425440410222	0.000342734265155901	0.000406169878421967	0.000322057728889257	5.24356959722115e-05
0.00101951865023571	0.000849226697543627	0.000357373252832685	0.000404350343230502	0.000426598296253412	9.02324042676368e-05	0.000109916466793483	0.000108345050037217	0.000370358117608138	0.000448350012405922	0.000452898850384584	0.000468364899512035	6.17814903647341e-05
0.00073509221735175	0.000598627077991894	0.000431477958812339	0.000369779174592672	0.000432305020263005	0.000144404929286246	0.000139359854437185	0.000141758332644115	0.000193449673310727	0.00019626168224299	0.000263501778182118	0.000249607145810934	9.79240757588285e-05
0.000773137044082375	0.000685468530311802	0.000380861798031594	0.00042204945827475	0.000343561326606567	7.41047059796547e-05	7.16235216276571e-05	6.4097262426598e-05	0.000424778761061947	0.000434703498469936	0.00039401207509718	0.000426432883963279	7.46009428500538e-05
0.000531138863617567	0.000585724919361508	0.000278802415019436	0.000268960383756514	0.000237283930196014	3.90373004714245e-05	6.29393763956666e-05	5.61574725002065e-05	0.000229592258704821	0.000229178727979489	0.000355305599206021	0.000265817550243984	2.92779753535689e-05
0.0009368952113142	0.0009069555868001	0.000723678769332562	0.000664791994045157	0.000777272351335704	0.000233148622942685	0.000236456868745348	0.00022190058721363	0.0006250930444132	0.0007191299313539	0.000729716317922421	0.000640724505830783	0.000191960962699528
0.00126953932677198	0.0010321726904309	0.000660904805227029	0.000682077578364073	0.000654536432056902	0.000145562815317177	0.000134976428748656	0.000136713257795054	0.00058713092382764	0.00070655859730378	0.000823587792572988	0.000789843685385824	0.000130510296915061
0.000969316020180299	0.00066255892812836	0.000336696716566041	0.000322636671904723	0.00039111736001985	7.29468199487222e-05	6.98866925812587e-05	6.97212802911252e-05	0.000300140600446613	0.000327847159043917	0.000459432635844843	0.000453974030270449	3.92027127615578e-05
0.000576131006533785	0.000514845753039451	0.000283351252998098	0.00029757670994955	0.000294764701017286	5.37589942932764e-05	5.13605160863457e-05	5.41725250186094e-05	0.000278637002729303	0.000315523943428997	0.000311471342320734	0.000303945083119676	3.35786948970308e-05
0.0009356546191382	0.00084889587296336	0.000579770076916714	0.000576048300388718	0.000534364403275164	0.000161359689024895	0.000147795881233975	0.000139856091307584	0.00044644777106939	0.000492763212306675	0.000513935985443719	0.000487470019022412	0.000160284509139029
0.000475808452568026	0.000407989413613432	0.000389380530973452	0.000363328095277479	0.000420064510793153	0.0001247208667604	0.000134066661152923	0.000134232073443057	0.000257133405011992	0.000357373252832686	0.00031593747415433	0.000410884128690762	8.74203953353739e-05
0.000766685964767183	0.000682821933669672	0.000400215035977172	0.000383260276238524	0.000343974857331901	9.27962947647016e-05	0.000111736001984947	0.000113969067901745	0.000223389297824829	0.000279133239599702	0.000353320651724423	0.000266644611694649	8.13828467455133e-05
0.00144876354313125	0.000659085270035563	0.000807542800430072	0.00074228765197254	0.000821685551236457	0.000233975684393351	0.000242080886609876	0.000235216276569348	0.000624679513687866	0.000776362583739972	0.000793896286494086	0.000807625506575138	0.00020279546770325
0.000337110247291374	0.000525432139607973	0.000317839715490861	0.000293524108841286	0.000351418410387892	9.42022992308325e-05	9.2465470184434e-05	9.17211148788357e-05	0.000307666859647672	0.000337854602596973	0.000332147878587379	0.000373749069555867	6.48416177321977e-05
0.000380365561161194	0.000539492184269291	0.000255396575965595	0.000258704821768257	0.000232817798362419	5.17740468116777e-05	6.02100736084691e-05	6.03754858986026e-05	0.000247787610619469	0.000262592010586386	0.000306757092051939	0.000283930196013564	3.49846993631625e-05
0.000536928293772227	0.000376643784633198	0.000238441816226945	0.000254073277644529	0.000239186171532544	4.27590769994213e-05	6.34356132660661e-05	6.26912579604654e-05	0.00021611115705897	0.000196344388388057	0.000222975767099494	0.000199735340335786	2.93606814986351e-05
0.000914399139856092	0.000452650731949385	0.000527086262509305	0.000517657761971714	0.0005008684145232	0.000125051691340667	0.000128442643288396	0.000127863700272931	0.000439169630303531	0.000587544454552973	0.000558762716069804	0.00060913075841535	0.000100239847820694
0.0011568935571913	0.000702009759325117	0.000353651476304689	0.000393185013646515	0.000399139856091308	6.81498635348605e-05	6.21950210900666e-05	5.66537093706063e-05	0.000325448680836986	0.000131668182945993	0.000227690017368291	0.000165743114713423	5.12778099412785e-05
0.000641634273426516	0.00059052187577537	0.000360681498635349	0.000342155322140436	0.000370192705318005	9.76759573236284e-05	0.000107931519311885	0.000106939045571086	0.00041915474319742	0.000447192126374989	0.000419402861632619	0.000489454966504013	7.26987015135225e-05
0.000833677942271111	0.000493507567612274	0.000383012157803326	0.000378132495244397	0.000380034736580928	9.01496981225707e-05	8.15482590356463e-05	8.37813249524433e-05	0.000311636754610867	0.000441237283930196	0.000500703002233066	0.000439004218013398	6.1864196509801e-05
0.000621040443304937	0.00061301794723348	0.00040269622032917	0.000419650980067819	0.000414026962203291	8.35332065172448e-05	0.000102390207592424	0.000104044330493756	0.000325035150111653	0.000450665784467787	0.000478868579935489	0.000448184600115789	6.31874948308661e-05
0.000564469440079397	0.00061855925895294	0.00052692085021917	0.000478703167645356	0.000511868331817054	0.000144818460011579	0.000161111570589694	0.000154081548259036	0.000271524274253578	0.0004063352907121	0.000391613596890249	0.000423538168885948	0.000113886361756679
0.000529236622281035	0.000473906211231495	0.00041576379124969	0.000397733851625176	0.000410636010255562	0.000104540567364155	0.000115954015383343	0.000115457778512944	0.000357538665122819	0.00036572657348441	0.000410057067240096	0.00039475643040278	8.66760400297739e-05
0.00124431395252667	0.000750640972624266	0.000975270862625092	0.000825820858489786	0.000984368538582418	0.000333553883053511	0.000326523860722852	0.000326606566867919	0.000380282855016128	0.000395914316433711	0.000499793234637334	0.000357538665122819	0.00025696799272186
0.000554544702671409	0.000654619138201968	0.000340253080803904	0.000322388553469523	0.000378380613679596	0.000101066909271359	0.00010296915060789	0.000108675874617485	0.000307253328922339	0.000361922090811348	0.000344140269622033	0.00040269622032917	5.87213629972707e-05
0.00053345463567943	0.000508808204449592	0.000243569597221073	0.00024704325531387	0.000254652220659995	3.37441071871639e-05	4.78041518484819e-05	4.64808535274172e-05	0.000197584980564056	0.00026465966421305	0.000269043089901579	0.000272930278719709	2.42329005045072e-05
0.000940699693987263	0.000674551319163014	0.000503928541890663	0.000446034240344058	0.000424034405756348	0.000116284839963609	0.000139525266727318	0.000146803407493176	0.000230171201720288	0.000264576958067985	0.000434786204615003	0.00022818625423869	9.89165494996278e-05
0.00071524274253577	0.000669671656604085	0.000543213960797287	0.000538747828963692	0.000490860970970143	0.00016003639070383	0.000179555040939541	0.000172855843189149	0.000444876354313125	0.000545529732859151	0.000519725415598379	0.000583574559589777	0.000158547680092631
0.00070994954925151	0.000993383508394674	0.000372260358944669	0.000354395831610288	0.000352493590273757	5.24356959722108e-05	7.39392936895203e-05	6.6991977503929e-05	0.000375155074021999	0.000425109585642213	0.000401951865023571	0.000386982052766521	4.16838971135561e-05
0.000734182449756016	0.000687039947068067	0.000770076916714912	0.00073699445868828	0.000772309982631709	0.000247622198329336	0.000256967992721861	0.000242163592754942	0.000679348275576875	0.000798610536762882	0.000736167397237615	0.0008443470349847	0.000206103713505914
0.00070242329005045	0.000302952609378876	0.000277809941278636	0.000292118104375155	0.000296087999338351	6.88115126953937e-05	6.88942188404594e-05	7.06310478868585e-05	0.000229096021834422	0.000251840211727732	0.000244727483252006	0.000333305764618311	4.17666032586225e-05
0.000952940203457118	0.000560168720535935	0.000629724588536929	0.000574890414357787	0.000651476304689438	0.000188239186171532	0.000185096352659002	0.000180795633115541	0.000334711769084443	0.000446613183359523	0.000484079067074684	0.000525928376478372	0.000168389711355554
0.000638739558349185	0.000730543379373087	0.000358034901993217	0.000367794227111075	0.000345546274088165	5.21048713919443e-05	6.17814903647342e-05	6.21123149449997e-05	0.000401951865023571	0.000424117111901414	0.000427425357704077	0.000465801009014969	3.67215284095617e-05
0.000599536845587627	0.000694235381688859	0.000425853940947813	0.000376312960052932	0.000433380200148871	9.93300802249612e-05	0.000103878918203622	0.000101893970722025	0.000369944586882806	0.000319493838392192	0.000320155487552725	0.000324208088660988	8.84955752212392e-05
0.000564717558514597	0.00047473327268216	0.000553304110495409	0.000505830783227194	0.000570424282524192	0.000199156397320321	0.000205607476635515	0.000202878173848317	0.000560664957406335	0.000414357786783558	0.000338433545612439	0.000423951699611282	0.000161194276734761
0.000908527003556365	0.000763708543544786	0.000536845587627159	0.00051534198990985	0.000534777934000497	0.000136465139359855	0.000172194194028616	0.000156893557191299	0.000394839136547845	0.000589115871309239	0.00050326689273013	0.000558349185344471	0.000100736084691093
0.000641386154991316	0.000767595732362914	0.000424034405756347	0.000427425357704077	0.000393350425936648	5.95484244479375e-05	9.18865271689689e-05	8.9736167397238e-05	0.000315358531138864	0.000337854602596973	0.000412372839301961	0.000431726077247539	5.49995864692744e-05
0.000511372094946654	0.00042469605491688	0.000195269208502191	0.000235712513439749	0.000230171201720288	2.62178479861056e-05	3.22553965759663e-05	3.90373004714249e-05	0.000273674634025309	0.000279546770325035	0.000280952774791167	0.000282855016127699	1.7616408899181e-05
0.000981308411214954	0.000604002977421222	0.000618890083533206	0.000582251261268712	0.000618890083533206	0.000176412207427012	0.000176577619717145	0.000169878421966752	0.000520221652468777	0.000320569018278058	0.00051898106029278	0.000442808700686461	0.000133074187412126
0.00108320238193698	0.000764618311140518	0.000518402117277314	0.000551567281449012	0.000544702671408486	0.000123232156149201	0.000109089405342817	0.000109585642213217	0.000546935737325284	0.000547101149615415	0.00061591266231081	0.000567860392027128	8.41948556777768e-05
0.000964353651476305	0.00070556612356298	0.000613100653378545	0.000680340749317674	0.000566454387560996	0.000166487470019023	0.000164254404102225	0.000161773219750228	0.000451244727483251	0.000567529567446861	0.000599619551732694	0.000605574394177487	0.00013828467455132
0.000745513191630138	0.000459680754280042	0.000377140021503598	0.000389959473988917	0.000388884294103052	7.87362501033825e-05	7.21197584980571e-05	7.83227193780498e-05	0.000294599288727153	0.000411463071706228	0.000311636754610868	0.000395335373418245	5.20221652468772e-05
0.000539244065834091	0.000653957489041435	0.00034058390538417	0.000349846993631627	0.000321809610454056	7.12926970473913e-05	7.44355305599209e-05	7.07137540319248e-05	0.000393350425936647	0.000437101976676867	0.000417417914151022	0.000440244810189397	6.33529071209992e-05
0.000624762219832934	0.000367546108675875	0.000220081052022165	0.000237201224050948	0.000236456868745347	6.3435613266066e-05	5.81424199818045e-05	5.69845339508718e-05	0.000135141841038789	0.000402778926474237	0.000335456124390042	0.000316764535604995	4.47440244810191e-05
0.000707799189479778	0.000502936068149864	0.00020304358613845	0.000239599702257879	0.000212637498966174	3.31651641716985e-05	4.5157555206352e-05	4.4165081465553e-05	0.000197088743693657	0.000218178810685635	0.000233562153668018	0.000274336283185841	2.21652468778431e-05
0.000794227111074353	0.000685385824166736	0.000337358365726574	0.000372922008105202	0.000355967248366553	6.77363328095278e-05	7.82400132329831e-05	8.1134728310314e-05	0.000310478868579936	0.000411628483996361	0.000310478868579935	0.000424447936481681	3.77140021503605e-05
0.000779174592672236	0.00050326689273013	0.000300802249607146	0.00031833595236126	0.000282606897692498	5.32627574228764e-05	4.73079149780819e-05	4.51575552063524e-05	0.000159292035398229	0.000332974940038045	0.000301960135638078	0.000338764370192706	4.0856835662889e-05
0.000911587130923828	0.000473823505086428	0.000449259780001654	0.000416673558845422	0.000436936564386735	9.85030187742949e-05	8.3698618807377e-05	8.35332065172444e-05	0.000266065668679184	0.000420229923083285	0.000331651641716979	0.000394921842692912	6.53378546025974e-05
0.000520221652468779	0.00048854519890828	0.000156976263336366	0.000155735671160368	0.000169299478951287	3.10975105450333e-05	3.47365809279626e-05	3.6638822264494e-05	0.000169299478951285	0.0001873294185758	0.000191216607393929	0.000176164088991812	2.05111239765119e-05
0.000682739227524605	0.000522206599950376	0.000436688445951534	0.000397320320899842	0.00049623687039947	0.000135720784054256	0.000131833595236127	0.000135803490199322	0.000355884542221486	0.000399884211396907	0.000440492928624597	0.000448598130841122	8.9570755107105e-05
0.000589694814324704	0.000642626747167314	0.00033140352328178	0.000293027871970886	0.00033189976015218	6.57513853279296e-05	0.000101645852286825	9.34579439252337e-05	0.000281779836241833	0.000287982797121827	0.000328591514349516	0.000335869655115376	4.86312132991482e-05
0.00087164006285667	0.000614837482424945	0.000636589198577454	0.000607890166239352	0.000569100984203126	0.000159953684558763	0.000183359523612604	0.000175833264411545	0.000617153254486809	0.000501695475973865	0.000608965346125217	0.000581010669092713	0.000122901331568936
0.000613845008684145	0.000447771069390455	0.00032776445289885	0.000327847159043916	0.00037201224050947	6.7488214374328e-05	6.79017450996611e-05	6.85633942601932e-05	0.000342403440575635	0.000353237945579356	0.000385162517575056	0.000383508394673724	4.61500289471512e-05
0.00109660077743776	0.000550657513853279	0.00058398809031511	0.000574146059052187	0.000589942932759905	0.000151352245471838	0.000136878670085187	0.000132495244396659	0.000574063352907121	0.000663551401869158	0.000587461748407906	0.00063741626002812	0.000126788520387065
0.000657348440989166	0.000542386899346621	0.000398974443801175	0.000353816888594822	0.000405839053841701	0.00014093127119345	0.000144487635431312	0.000143495161690514	0.000321726904308991	0.000405590935406501	0.000320155487552725	0.000440162104044331	0.00010396162434869
0.00110023984782069	0.000470101728558432	0.000382598627077992	0.000412042014721693	0.000401372922008105	8.8412869076173e-05	6.07063104788677e-05	6.75709205193947e-05	0.000351831941113225	0.000466379952030436	0.000463402530808038	0.000491357207840543	6.19469026548672e-05
0.000615747250020677	0.000703663882226449	0.000292779753535688	0.000292283516665288	0.000262674716731453	6.0458192043669e-05	8.49392109833765e-05	8.09693160201804e-05	0.000261020593830122	0.000318914895376727	0.000396079728723844	0.000385162517575056	4.18493094036885e-05
0.000759159705566124	0.000726904308990159	0.000419072037052353	0.000426432883963279	0.00042155322140435	9.93300802249604e-05	9.98263170953603e-05	0.000106194690265487	0.000368125051691341	0.000377057315358531	0.000398974443801174	0.000423207344305682	6.9059631130593e-05
0.000975932511785627	0.0008440989165495	0.000552063518319411	0.000576131006533786	0.000528492266975436	0.00013729220081052	0.000156645438756099	0.00015375072367877	0.000648912414192374	0.000531552394342901	0.000557439417748738	0.000604664626581755	8.64279215945747e-05
0.000626664461169464	0.000462823587792573	0.00032726821602845	0.000331982466297247	0.000379207675130262	7.99768422793817e-05	9.46158299561662e-05	9.56910098420308e-05	0.000322223141179389	0.000377470846083864	0.00033669671656604	0.000345132743362831	5.23529898271442e-05
0.000548093623356216	0.000545695145149285	0.00030700521048714	0.0003437267388967	0.000323298321065255	5.75634769663386e-05	5.08642792159464e-05	4.66462658175496e-05	0.00026904308990158	0.000208254073277646	0.000258787527913324	0.000281200893226367	3.7135059134894e-05
0.000791497808287156	0.00072227276486643	0.000454139442560583	0.000423041932015548	0.000490778264825077	0.000103299975188157	0.000117111901414275	0.000114382598627078	0.000475891158713092	0.000484327185509884	0.000489124141923744	0.000515424696054918	7.2367876933256e-05
0.000976924985526425	0.000571334050119923	0.000338350839467373	0.000374741543296667	0.000307418741212472	3.77967082954265e-05	4.70597965428838e-05	4.89620378794146e-05	0.000275990406087172	0.00028814820941196	0.000376230253907865	0.000321892316599124	3.06839798197008e-05
0.000788354974774626	0.000442312463816061	0.0004065834091473	0.00047208667604003	0.000388388057232653	8.10520221652459e-05	6.74055082292608e-05	6.71573897940624e-05	0.000367463402530808	0.000434786204615003	0.000471755851459764	0.00047498139111736	6.31047886857994e-05
0.00068091969233314	0.000663303283433958	0.000539326771979158	0.000503763129600529	0.000561492018857001	0.000169547597386486	0.000175585145976347	0.000179637747084609	0.000453974030270449	0.000368042345546274	0.000345050037217766	0.000428417831444876	0.000125630634356132
0.000675212968323546	0.000571334050119924	0.000316929947895129	0.000339343313208172	0.000305268381440741	6.80671573897941e-05	5.77288892564717e-05	5.98792490282029e-05	0.000349185344471095	0.000292862459680754	0.000349929699776693	0.000286245968075427	4.62327350922169e-05
0.000725746422959226	0.000802001488710612	0.00060309320982549	0.000548672566371682	0.000579604664626582	0.000159209329253163	0.00018468282193367	0.000175171615251014	0.00027896782730957	0.000464973947564305	0.000441650814655529	0.000517575055826648	0.000128525349433463
0.000624514101397734	0.000374576131006535	0.000342734265155901	0.000375982135472665	0.00034108014225457	6.64957406335291e-05	9.77586634686961e-05	9.89992556446943e-05	0.000342486146720701	0.000318749483086593	0.00032511785625672	0.000331238110991646	6.13679596394014e-05
0.000544206434538086	0.000343065089736167	0.00035654619138202	0.000317674303200728	0.000353486064014557	8.7337689190307e-05	0.000110164585228683	0.000108675874617484	0.000282193366967166	0.000311057811595402	0.00030940368869407	0.000370523529898271	6.92250434207256e-05
0.000485319659250682	0.000360598792490282	0.000266727317839716	0.000263749896617318	0.000263419072037052	4.82176825738152e-05	7.77437763625834e-05	7.40219998345884e-05	0.000244892895542139	0.0002187577537011	0.000225870482176826	0.00025233644859813	3.40749317674307e-05
0.00109635265900256	0.000820858489785791	0.000735174923496816	0.000819866016044993	0.000698701513522455	0.000138780911421719	0.000112314945000413	0.000107517988586551	0.000571830286990323	0.00071019766768671	0.000721445703415763	0.00068431064428087	0.000140104209742784
0.000842113969067902	0.000590604581920437	0.000311554048465801	0.000309817219419403	0.00032801257133405	8.29542635017782e-05	8.27061450665783e-05	8.69241584649736e-05	0.000259201058638657	0.000272020511123977	0.000285667025059961	0.000337523778016707	5.22702836820774e-05
0.000644777106939046	0.000747580845256802	0.000415846497394756	0.000401455628153172	0.000426267471673145	8.86609875113722e-05	0.000126126871226532	0.000116863782979075	0.000358696551153751	0.000416342734265156	0.000351252998097759	0.000498966173186667	7.6172359606319e-05
0.000881647506409726	0.000677611446530477	0.00034711769084443	0.000348937226035895	0.000386568522041188	7.40219998345874e-05	8.3781324952444e-05	8.08039037300474e-05	0.000210652551484575	0.000334629062939376	0.000285170788189562	0.000317260772475395	6.09544289140682e-05
0.000900256389049706	0.000543462079232487	0.000426763708543545	0.000491853444710942	0.000444462823587793	0.00010685633942602	9.06459349929695e-05	9.92473740798936e-05	0.000470928790009098	0.000355636423786287	0.000456951451492846	0.000407906707468366	7.61723596063192e-05
0.000469605491688033	0.000407989413613432	0.000276238524522373	0.000280539244065834	0.000271855098833844	4.54056736415512e-05	7.34430568191218e-05	7.74129517823174e-05	0.000226449425192291	0.000236787693325614	0.000334463650649244	0.000233148622942684	4.09395418079561e-05
0.000591348937226035	0.000626581755024398	0.000351583822678025	0.000317757009345794	0.000371019766768671	0.000117277313704408	0.000145810933752377	0.000143164337110247	0.000303696964684476	0.00027847159043917	0.000312381109916466	0.00031957654453726	7.43528244148542e-05
0.000759986767016789	0.00063187494830866	0.000394921842692912	0.000382267802497726	0.00044768836324539	0.000101066909271359	9.42022992308325e-05	0.000100736084691092	0.000395831610288645	0.000423703581176082	0.000443883880572326	0.000450252253742453	6.48416177321971e-05
0.000561243900421801	0.000415598378959556	0.000301794723347945	0.000274336283185841	0.000332644115457778	6.8149863534861e-05	8.23753204863122e-05	8.55181539988428e-05	0.000221817881068563	0.000191133901248862	0.000294930113307419	0.000287734678686627	3.99470680671564e-05
0.000506244313952527	0.000392440658340915	0.000258456703333058	0.000281200893226368	0.000249110908940534	3.57290546687615e-05	5.88867752874033e-05	5.80597138367379e-05	0.000311140517740469	0.000246712430733604	0.000323546439500454	0.000301463898767679	3.39095194772966e-05
0.000748738731287734	0.000885203870647589	0.000361095029360682	0.00034132826068977	0.000361508560086015	5.98792490282031e-05	5.78943015466052e-05	5.5992060210074e-05	0.000354974774625756	0.000418989330907287	0.000447936481680589	0.000449756016872054	4.83830948639485e-05
0.000770490447440245	0.000618393846662807	0.00062244644777107	0.000545281614423951	0.000610040526011083	0.000216690100074436	0.000197998511289389	0.000204449590604582	0.00030576461831114	0.000389545943263584	0.000400215035977173	0.000370192705318005	0.000172525018608883
0.00093954180795633	0.000667852121412621	0.000262674716731453	0.000265238607228517	0.000235381688859482	3.69696468447606e-05	3.53982300884955e-05	3.67215284095604e-05	0.000180216690100075	0.000283764783723431	0.000388636175667852	0.00035604995451162	3.04358613845006e-05
0.000808287155735671	0.000659085270035563	0.000389711355553719	0.00040972624265983	0.000368869406996941	7.29468199487214e-05	9.12248780084363e-05	9.8668431064428e-05	0.000346538747828964	0.000415184848234223	0.000421222396824084	0.000459019105119511	5.36762881482094e-05
0.000706724009593913	0.00051269539326772	0.000225953188321892	0.000245389132412538	0.000233314035232818	5.06161607807459e-05	7.14581093375234e-05	6.83979819700602e-05	0.000254900339095195	0.000226780249772558	0.00023736663634108	0.000218923165991233	3.5480936233562e-05
0.000650566537093706	0.00062773964105533	0.000402448101893971	0.000366553634935075	0.000422545695145149	0.000119014142750806	0.00011578860309321	0.00011454801091721	0.000307336035067405	0.000411545777851294	0.000432222314117939	0.000433132081713672	8.18790836159125e-05
0.000831114051774047	0.000750227441898933	0.000447853775535523	0.000410636010255562	0.000432470432553139	9.85857249193612e-05	0.000101893970722025	0.000100901496981225	0.000432966669423538	0.000385493342155322	0.000469522785542966	0.000435944090645935	7.50971797204538e-05
0.000648829708047307	0.000525349433462906	0.000240344057563477	0.000278637002729303	0.000268133322305847	4.89620378794144e-05	4.35034323050202e-05	4.7059796542883e-05	0.000226862955917625	0.000284178314448763	0.000288975270862624	0.000329418575800182	2.93606814986361e-05
0.00109114217186337	0.000748738731287734	0.000749400380448266	0.000681250516913407	0.000717310396162435	0.000201306757092052	0.00022529153916136	0.000204449590604582	0.000534281697130097	0.000723347944752296	0.00077156562732611	0.000778264825076503	0.000187164006285667
0.000948887602348855	0.000839136547845504	0.000425771234802746	0.000405011992391035	0.000419320155487553	0.000105781159540153	0.000107352576296418	0.000100901496981225	0.000323629145645522	0.000354230419320155	0.000464477710693905	0.000370937060623605	8.799933835084e-05
0.000849722934414027	0.000600115788603093	0.000640972624265983	0.000576627243404185	0.000642709453312381	0.000192953436440328	0.000218426929120834	0.000221238938053097	0.000497725581010668	0.00026565213795385	0.000350591348937226	0.000278471590439171	0.000153833429823836
0.000723430650897362	0.000326441154577786	0.000517326937391448	0.00049094367711521	0.000525349433462906	0.000180795633115541	0.000171532544868084	0.00017111901414275	0.00045926722355471	0.000458192043668845	0.000527251674799437	0.00060913075841535	0.000130510296915061
0.000624265982962534	0.0005946571830287	0.000299230832850881	0.000296997766934082	0.000332313290877512	6.29393763956658e-05	7.98941361343147e-05	7.97287238441806e-05	0.000337275659581506	0.00031568935571913	0.000324621619386321	0.000339012488627904	4.08568356628905e-05
0.000666776941526756	0.000503680423455462	0.000775866346869573	0.000746836489951203	0.000792655694318087	0.000265817550243983	0.000292779753535687	0.000269622032917046	0.000602514266810023	0.000608386403109751	0.00065916797618063	0.000664543875609958	0.000239351583822678
0.000955090563228848	0.000710942022992308	0.000412786370027293	0.000438838805723265	0.000430568191216608	8.15482590356458e-05	8.3615912662311e-05	8.8164750640973e-05	0.000297163179224217	0.000290712099909024	0.000364651393598545	0.000312629228351667	6.48416177321978e-05
0.000621123149450003	0.000736001984947481	0.000366967165660408	0.000343892151186833	0.000351666528823092	7.00521048713925e-05	0.000109089405342817	0.000108014225456952	0.000399305268381441	0.0002504342072616	0.000297328591514349	0.000262592010586386	5.26011082623438e-05
0.00102431560664957	0.000618724671243073	0.000477049044744025	0.000471755851459763	0.000546025969729551	0.000131999007526259	0.000133487718137459	0.00013125465222066	0.000573236291456455	0.000608634521544951	0.000573649822181788	0.000585642213216442	7.63377718964515e-05
0.000708212720205112	0.000542056074766356	0.000385493342155323	0.000375568604747333	0.000448846249276322	0.000123232156149202	0.000119758498056405	0.000122239682408403	0.000373335538830536	0.000481515176577619	0.000394342899677446	0.000519642709453312	6.0623604333802e-05
0.000763791249689852	0.000665536349350757	0.00039086924158465	0.000370688942188405	0.000424861467207013	8.49392109833757e-05	9.56083036969649e-05	9.63526590025633e-05	0.000240923000578943	0.000330576461831114	0.000391034653874784	0.000315358531138864	5.77288892564716e-05
0.000672070134811016	0.000544289140683153	0.000533041104954098	0.000484492597800016	0.000531965925068232	0.00014093127119345	0.000166322057728889	0.000164916053262758	0.000397237614754777	0.000412372839301959	0.000390786535439584	0.000446199652634191	0.000104705979654288
0.000725994541394426	0.000653957489041436	0.000310065337854602	0.000304606732280208	0.000284426432883963	4.63981473823501e-05	6.83152758249932e-05	6.64130344884619e-05	0.000198329335869655	0.000225787776031759	0.000305930030601274	0.000241915474319742	4.35034323050204e-05
0.00104887933173435	0.000476966338598958	0.000375568604747334	0.000408402944338764	0.000384087337689191	0.00010032255396576	0.000112066826565214	0.000106773633280953	0.000367959639401208	0.000408568356628898	0.0004055909354065	0.000408237532048632	7.16235216276563e-05
0.000512529980977587	0.000464643122984038	0.000303531552394343	0.000290133156893557	0.000261516830700521	5.11123976511448e-05	5.71499462410061e-05	5.17740468116781e-05	0.000155322140435034	0.000305020263005541	0.000220329170457365	0.000340914729964436	5.19394591018109e-05
0.000624017864527334	0.000530890745182367	0.000476552807873625	0.000461004052601107	0.000462989000082706	0.000116532958398809	0.00010247291373749	0.000105367628814821	0.000241750062029608	0.000290050450748492	0.000528161442395169	0.000414854023653958	8.32023819369781e-05
0.000643040277892647	0.000736250103382681	0.000340253080803904	0.000325779505417253	0.000375072367876933	8.4939210983376e-05	0.000109337523778017	0.000105781159540154	0.000334215532214043	0.000346704160119097	0.000326606566867918	0.000331238110991646	5.96311305930034e-05
0.000955090563228847	0.000588702340583907	0.000668265652137954	0.000605078157307088	0.000649325944917707	0.000177570093457944	0.000202878173848316	0.000206269125796046	0.000316516417169796	0.000346952278554296	0.000502274418989331	0.000471590439169631	0.000136217020924654
0.000893970722024646	0.000405425523116368	0.0005313042759077	0.000496484988834671	0.000537755355222893	0.000146141758332644	0.000123893805309734	0.000125961458936398	0.00026250930444132	0.000372260358944669	0.000383012157803325	0.000411214953271029	0.000126788520387064
0.000599536845587627	0.000416838971135555	0.000160863452154494	0.000194194028616327	0.000163096518071292	1.99321809610451e-05	1.86915887850465e-05	1.99321809610454e-05	0.000240509469853609	0.000250020676536267	0.000229013315689355	0.000261682242990654	1.51352245471831e-05
0.000845753039450831	0.000587792572988173	0.000354892068480688	0.000329832106525515	0.000350591348937226	8.27061450665782e-05	8.56008601439089e-05	8.20444959060458e-05	0.000266810023984782	0.000341824497560169	0.00031833595236126	0.000367132577950542	5.13605160863448e-05
0.00086245968075428	0.000698370688942188	0.000566619799851129	0.000560664957406336	0.000585145976346043	0.000121329914812671	0.000144901166156646	0.000134066661152923	0.000602679679100158	0.000572657348440989	0.000573401703746588	0.000576461831114052	9.17211148788353e-05
0.000954511620213382	0.000720122405094698	0.000341493672979901	0.000363576213712678	0.00036547845504921	7.37738813993882e-05	9.07286411380364e-05	9.11421718633696e-05	0.000409891654949963	0.000511123976511455	0.000570176164088992	0.000583409147299644	4.69770903978163e-05
0.000841369613762302	0.000849971052849227	0.000527003556364238	0.000550988338433546	0.000500289471507733	0.000130427590769995	0.000117111901414275	0.000117111901414275	0.00058109337523778	0.000555868000992474	0.000606980398643619	0.000583326441154578	0.00011074352824415
0.000824414854023653	0.000560830369696467	0.000408072119758499	0.000422462989000082	0.000439086924158464	0.000120999090232404	0.000109999172938549	0.000116946489124142	0.000379621205855595	0.000369696468447606	0.000332892233892978	0.000352493590273757	9.45331238110999e-05
0.000691836903481929	0.000599206021007361	0.000391282772309983	0.000357373252832686	0.000404350343230502	0.000111901414275081	0.000104540567364155	0.00011239765114548	0.00033454635679431	0.000360598792490282	0.000384500868414523	0.000383756513108924	6.61649160532629e-05
0.000314945000413531	0.000226201306757093	0.00019626168224299	0.0001878256554462	0.000212306674385907	3.61425853940943e-05	4.5240261351418e-05	4.63154412372832e-05	0.000185261764949136	0.000173517492349681	0.000182201637581672	0.000191878256554462	1.98494748159786e-05
0.000754941692167728	0.000594326358448433	0.000466214539740302	0.000487966255892813	0.000447274832520056	0.000105450334959887	0.000102224795302291	9.8916549499628e-05	0.000467041601190968	0.000505251840211728	0.000569928045653793	0.0005624844925978	9.71797204532294e-05
0.00070316764535605	0.000779670829542635	0.00041915474319742	0.000411132247125961	0.000437019270531801	0.000107021751716152	0.00013654784550492	0.000131171946075593	0.000332230584732446	0.000387147465056654	0.000441733520800596	0.000413199900752626	8.15482590356465e-05
0.000925978000165412	0.000672483665536349	0.000300802249607146	0.000305185675295674	0.000326358448432718	7.08791663220582e-05	9.38714746505675e-05	9.14729964436366e-05	0.000302125547928211	0.000295095525597553	0.000363989744438012	0.000388388057232653	5.02026300554125e-05
0.000708130014060045	0.000521131420064511	0.000313208171367133	0.000324042676370854	0.00035555371764122	6.74055082292618e-05	6.41799685716651e-05	6.44280870068652e-05	0.000265073194938384	0.000399305268381441	0.000424613348771814	0.000365147630468944	3.58117608138288e-05
0.000826647919940452	0.000526590025638905	0.000290877512199157	0.000313952526672732	0.000319411132247126	7.67513026217847e-05	7.91497808287165e-05	8.43602679679101e-05	0.0002821106608221	0.000299396245141014	0.00029079480605409	0.000320486312132991	5.46687618890075e-05
0.000635183194111323	0.000794557935654619	0.000428417831444876	0.000441650814655528	0.000426598296253411	8.3119675791912e-05	0.000104954098089488	0.000104871391944421	0.000396245141013978	0.000423290050450748	0.000427673476139277	0.000413365313042759	7.78264825076505e-05
0.000742287651972542	0.000833760648416177	0.00044404929286246	0.000442229757670996	0.000451658258208585	9.30444131999008e-05	0.000110578115954016	0.000109585642213217	0.000343147795881235	0.000408816475064097	0.000401042097427839	0.000423703581176083	8.02249607145815e-05
0.000522454718385575	0.000620296087999339	0.000355305599206021	0.000342238028285501	0.000333636589198578	9.45331238110995e-05	0.00010586386568522	0.000102886444462824	0.000319659250682326	0.000336117773550575	0.000367794227111073	0.000366470928790009	8.29542635017785e-05
0.000677446034240343	0.00053758994293276	0.00033429823835911	0.0003437267388967	0.000336696716566041	6.1946902654867e-05	7.43528244148538e-05	7.03829294516588e-05	0.00029054668761889	0.000297907534529816	0.000382350508642793	0.0002813663055165	4.51575552063522e-05
0.00123877264080721	0.000648498883467042	0.000415598378959557	0.00048366553634935	0.000413199900752626	8.75031014804404e-05	9.4036886940699e-05	8.46910925481762e-05	0.000443635762137126	0.000531965925068232	0.000578529484740717	0.000556860474733272	6.6991977503929e-05
0.00108890910594657	0.000648002646596642	0.000547349268050616	0.000586551980812175	0.000531138863617568	0.0001561492018857	0.000144487635431313	0.000138532792986519	0.000443718468282194	0.000614754776279878	0.000617649491357208	0.000533123811099164	0.000132743362831858
0.000691175254321396	0.000563476966338599	0.000301463898767679	0.000362418327681747	0.000271606980398644	4.05260110826225e-05	5.11123976511452e-05	5.54131171946076e-05	0.000207344305681912	0.000255892812835993	0.000266975436274915	0.00035919278802415	3.46538747828959e-05
0.00064924323877264	0.00046315441237284	0.000362914564552146	0.000385410636010256	0.000378132495244396	8.40294433876438e-05	0.000101811264576959	9.80894880489625e-05	0.000397568439335043	0.000438838805723265	0.000397816557770242	0.000409395418079564	5.88040691423381e-05
0.000754031924571996	0.000508229261434125	0.000655363493507568	0.000626499048879332	0.00066131833595236	0.000172525018608883	0.000158299561657432	0.000161607807460095	0.000579025721611116	0.000632288479033993	0.000651310892399305	0.000637002729302788	0.000112314945000414
0.00105218757753701	0.000858737904226285	0.000668431064428086	0.000715325448680837	0.000647258291291042	0.000196178976097924	0.000180051277809941	0.00018079563311554	0.00066470928790009	0.000700686461004053	0.000640476387395582	0.000697957158216856	0.000171946075593416
0.000927135886196345	0.00091878256554462	0.000368207757836408	0.000399057149946241	0.000376809196923332	5.98792490282025e-05	5.56612356298072e-05	5.13605160863449e-05	0.000415929203539823	0.00038532792986519	0.000364568687453478	0.000367297990240675	4.69770903978168e-05
0.00104581920436688	0.000438507981142999	0.000476056571003225	0.000466297245885369	0.000508890910594658	0.000107021751716153	0.000104871391944422	9.99090232404267e-05	0.000379786618145728	0.000412042014721695	0.000537755355222893	0.000454387560995782	7.31949383839227e-05
0.000410470597965429	0.000345794392523365	0.000198412042014722	0.000197088743693656	0.000182863286742205	2.84509139029025e-05	4.20147216938216e-05	4.02778926474242e-05	0.000170622777272352	0.000223802828550161	0.000217186336944835	0.000188900835332065	2.71276155818372e-05
0.00082813663055165	0.000539326771979158	0.000526920850219171	0.000495906045819204	0.000503101480439997	0.000117773550574808	0.000114465304772144	0.000105367628814821	0.000486725663716814	0.000454387560995782	0.00054652220659995	0.000435530559920601	7.87362501033823e-05
0.000751798858655198	0.000494003804482673	0.00057141675626499	0.000481515176577619	0.000575965594243653	0.000160863452154495	0.000192043668844594	0.000186998593995534	0.000321892316599123	0.000498718054751468	0.000364485981308412	0.000534529815565296	0.000132908775121991
0.000760234885451989	0.00054941692167728	0.000325531386982053	0.000324042676370854	0.000356546191382019	6.4262674716731e-05	6.87288065503272e-05	7.0713754031926e-05	0.000257298817302125	0.000371019766768671	0.00032801257133405	0.000379373087420395	3.6556116119428e-05
0.000942850053758995	0.000876437019270532	0.000627160698039864	0.00063981473823505	0.00063816061533372	0.000171449838723016	0.000167231825324622	0.000151186833181705	0.000432801257133405	0.000549334215532214	0.000579108427756182	0.000648002646596642	0.000135968902489455
0.000848895872963361	0.000596311305930032	0.000412207427011827	0.000412042014721695	0.000403109751054503	8.9405342816971e-05	9.14729964436362e-05	8.79993383508397e-05	0.000313952526672733	0.000367628814820942	0.000394921842692913	0.000407741295178232	6.5172442312464e-05
0.000688445951534199	0.000497394756430403	0.000290629393763956	0.000295674468613018	0.000306757092051939	5.86386568522043e-05	6.97212802911258e-05	6.84806881151267e-05	0.000268050616160781	0.000300306012736746	0.000286824911090894	0.000347531221569763	4.48267306260858e-05
0.000666942353816889	0.000647423703581176	0.000487966255892813	0.000459101811264576	0.000448350012405922	0.000125465222065999	0.00014357786783558	0.000137126788520387	0.000308163096518072	0.000440823753204863	0.00052137953849971	0.000447853775535523	0.000128608055578529
0.000490860970970143	0.000340253080803904	0.000398230088495575	0.000400876685137705	0.000410884128690762	9.27962947647003e-05	9.6435365147631e-05	9.51120668265654e-05	0.000313787114382599	0.000431808783392606	0.000427673476139277	0.000420726159953685	8.75031014804406e-05
0.000697047390621123	0.000544868083698618	0.000361260441650815	0.000371598709784137	0.000370854354478537	0.000110991646679349	8.70068646100403e-05	8.45256802580437e-05	0.000381936977917459	0.000346042510958564	0.000468778430237367	0.000420808866098752	6.88942188404604e-05
0.000809362335621538	0.000905549582333968	0.000372922008105202	0.000351583822678025	0.000385162517575056	9.67661897278968e-05	0.000122239682408403	0.000116367546108676	0.000246877843023737	0.000238193697791746	0.000239516996112811	0.000241171119014142	7.35257629641885e-05
0.000794475229509552	0.000667273178397155	0.000742287651972542	0.000722851707881896	0.000736250103382682	0.000238689934662145	0.000230998263170953	0.000229344140269623	0.000586800099247373	0.000584897857910843	0.000601190968488959	0.000626912579604665	0.000188983541477131
0.000907782648250765	0.000621536680175337	0.000391779009180383	0.000413034488462493	0.000361260441650815	6.50070300223307e-05	7.19543462079234e-05	6.85633942601937e-05	0.000373500951120669	0.000410139773385162	0.000345628980233232	0.000450334959887519	6.14506657844678e-05
0.000625671987428666	0.000628649408651062	0.000315027706558598	0.000327764452898851	0.000318005127780994	9.1969233314035e-05	0.000129931353899595	0.000126374989661732	0.000323298321065255	0.000231659912331487	0.000315110412703664	0.000329253163510048	5.50822926143414e-05
0.0010279546770325	0.000617484079067075	0.000476470101728558	0.000481101645852288	0.000485650483830948	9.70143081630966e-05	0.000124803572905466	0.000126374989661732	0.000417666032586222	0.000507236787693326	0.00065966421305103	0.00054991315854768	5.76461831114049e-05
0.000918617153254487	0.00100727814076586	0.000458522868249111	0.000441237283930197	0.00051195103796212	9.89165494996277e-05	0.000104457861219089	0.000113886361756679	0.000362501033826813	0.000415350260524357	0.000461831114051774	0.000324538913241254	5.16913406666121e-05
0.0013147795881234	0.000865106277396412	0.000537176412207427	0.000571334050119924	0.000548010917211148	0.000150028947150773	0.000163427342651558	0.000168803242080887	0.000514680340749318	0.00053543958316103	0.000616491605326275	0.000514101397733851	0.000118435199735341
0.000607393929368952	0.000399884211396908	0.000364651393598543	0.000377636258373996	0.000379042262840129	8.67587461748408e-05	0.000112811181870813	0.000107766107021752	0.000341907203705235	0.000337606484161773	0.000349516169051361	0.000355388305351088	7.00521048713919e-05
0.000677446034240344	0.000644280870068646	0.000365891985774543	0.00034686957240923	0.000398643619220908	9.85030187742949e-05	0.000109585642213217	0.000108923993052683	0.000337937308742039	0.000339591431643371	0.000314614175833265	0.000379703912000662	8.56835662889754e-05
0.00105020263005541	0.000538003473658092	0.000384252749979324	0.000360598792490283	0.000395914316433712	9.66007774377635e-05	0.000115457778512944	0.000116284839963609	0.000262178479861054	0.000310396162434869	0.000375072367876934	0.000361177735505748	5.59093540650075e-05
0.00061855925895294	0.000603175915970557	0.000354478537755356	0.000399305268381441	0.000345711686378298	7.9232486973782e-05	9.09767595732367e-05	8.55181539988418e-05	0.00033768919030684	0.000295343644032752	0.000344222975767099	0.000336944835001241	6.48416177321977e-05
0.000622859978496402	0.000707551071044578	0.000338929782482839	0.000351997353403357	0.00032222314117939	5.14432222314117e-05	7.68340087668513e-05	7.5097179720453e-05	0.000295757174758085	0.000410636010255562	0.000402530808039037	0.000422628401290216	4.53229674964851e-05
0.00102936068149864	0.000784054255231164	0.000446530477214457	0.000404929286245969	0.000449259780001654	0.000102390207592424	9.81721941940285e-05	9.74278388884296e-05	0.000388388057232652	0.000487387312877347	0.000420395335373418	0.000534116284839964	6.51724423124632e-05
0.000663385989579027	0.000620875031014804	0.000524605078157307	0.000487470019022414	0.000564634852369531	0.000138450086841453	0.000156976263336366	0.000160615333719294	0.00044694400793979	0.000497725581010669	0.000434951616905136	0.000531717806633033	0.000112728475725747
0.000464395004548838	0.000864940865106277	0.000326275742287652	0.000321892316599123	0.00024390042180134	5.21048713919442e-05	9.02324042676371e-05	8.87436936564392e-05	0.000408320238193699	0.000267388967000248	0.000331817054007113	0.000337275659581507	5.34281697130098e-05
0.000514018691588785	0.000538582416673559	0.000401290215863039	0.000427756182284344	0.000380448267306261	8.9239930526838e-05	9.43677115209662e-05	9.16384087337688e-05	0.000440492928624597	0.000353899594739889	0.000383673806963858	0.000409891654949963	6.07063104788684e-05
0.000566371681415929	0.000702836820775783	0.000433628318584071	0.000399966917541973	0.000450334959887519	0.000150028947150774	0.000155487552725167	0.000157389794061699	0.000336283185840708	0.000372756595815069	0.000399222562236374	0.000419072037052353	0.000102555619882558
0.00116185592589529	0.000666859647671821	0.000412538251592094	0.000442974112976595	0.000417169795715822	9.3954180795633e-05	0.000115126953932677	0.000109420229923084	0.000301877429493011	0.000356959722107352	0.000413861549913159	0.000425853940947813	8.10520221652475e-05
0.000818956248449259	0.000444545529732859	0.000700355636423785	0.000639566619799851	0.000683400876685137	0.000200066164916053	0.000214870564882971	0.000205111239765115	0.000516913406666116	0.000592672235547101	0.000598130841121495	0.000619882557274005	0.000155404846580101
0.000643371102472915	0.000352576296418824	0.000324290794806054	0.000316599123314862	0.000310561574725002	9.57737159870987e-05	0.000121164502522537	0.000120750971797205	0.000249855264246134	0.000207923248697378	0.000283516665288231	0.000229178727979489	8.5352741708709e-05
0.0005941609461583	0.000572491936150856	0.000392027127615582	0.000402861632619305	0.000404019518650236	8.775121991564e-05	8.26234389215122e-05	7.8570837813249e-05	0.000451906376643785	0.000496650401124803	0.000577619717144984	0.000510545033495989	7.73302456372512e-05
0.00113935985443718	0.000765031841865851	0.000338764370192705	0.000352907120999091	0.000307666859647672	4.2345546274088e-05	5.63228847903398e-05	5.88867752874036e-05	0.000374245306426267	0.00034033578694897	0.000441981639235795	0.000356463485236953	3.73831775700934e-05
0.00119411132247126	0.000792490282027954	0.00035580183607642	0.000386237697460921	0.000388470763377719	6.98039864361924e-05	5.9052187577537e-05	6.13679596394014e-05	0.000316764535604995	0.000359275494169217	0.000455876271606979	0.000439583161028865	4.04433049375572e-05
0.000550905632288479	0.00060309320982549	0.000330659167976181	0.000334877181374576	0.000354726656190555	8.77512199156395e-05	0.000103713505913489	0.000100901496981226	0.000250682325696799	0.000404515755520634	0.000343644032751633	0.000353734182449756	5.75634769663379e-05
0.000500785708378132	0.000508229261434124	0.000427673476139277	0.00043147795881234	0.000396245141013978	0.000118352493590275	0.000145976346042511	0.000146803407493176	0.000244396658671739	0.000422132164419816	0.000407327764452899	0.000464973947564304	9.18038210239019e-05
0.000660325862211562	0.00040029774212224	0.000231577206186419	0.000231246381606153	0.000265569431808784	6.02100736084692e-05	6.09544289140684e-05	6.75709205193943e-05	0.00016003639070383	0.000164667934827558	0.000155818377305433	0.000201224050946985	3.88718881812916e-05
0.000664957406335291	0.000718716400628567	0.000349598875196427	0.00034786204615003	0.000347613927714829	8.44429741129767e-05	0.000109585642213216	0.000102969150607891	0.00033719295343644	0.000258787527913324	0.000291869985939955	0.000281697130096767	5.41725250186086e-05
0.000784964022826896	0.00047258291291043	0.000561409312711934	0.000536349350756761	0.000559507071375403	0.000142502687949714	0.000160698039864362	0.000158878504672898	0.000446778595649656	0.000526920850219171	0.000535108758580763	0.00058688280539244	0.000108179637747085
0.000784054255231164	0.000581176081382847	0.000562567198742866	0.000550657513853279	0.000526341907203705	0.000140021503597717	0.000129186998593995	0.000128525349433463	0.000420891572243818	0.000536680175337027	0.000491936150856008	0.000546191382019684	0.000123397568439334
0.000684227938135804	0.000596890248945496	0.000423455462740881	0.000445455297328591	0.000463485236953106	0.000127450169547598	0.000100901496981225	0.000104954098089488	0.000384252749979324	0.000535604995451163	0.000548755272516747	0.000585807625506574	8.89918120916385e-05
0.000777685882061037	0.000633363658919857	0.000428252419154743	0.000389628649408651	0.000490364734099743	0.000142502687949714	0.000128938880158796	0.000129435117029196	0.000253659746919196	0.00040294433876437	0.000355222893060955	0.000462327350922174	8.17963774708461e-05
0.000711024729137375	0.000385245223720124	0.000320734430568191	0.000333967413778844	0.000366553634935075	6.75709205193947e-05	7.17062277727237e-05	8.03903730047142e-05	0.000233562153668018	0.000289802332313291	0.000389876767843851	0.000307087916632205	3.94508311967571e-05
0.000855181539988422	0.000626747167314532	0.000648829708047308	0.000600860143908692	0.000640062856670251	0.000177321975022744	0.000166983706889422	0.000159209329253163	0.000544289140683153	0.000645356049954512	0.000553634935075676	0.000618145728227608	0.000136051608634522
0.000825903564634852	0.000705814241998181	0.000330989992556447	0.000298900008270615	0.000330907286411381	7.11272847572572e-05	7.79918947977833e-05	7.8570837813249e-05	0.000215614920188571	0.000308824745678604	0.000356711603672153	0.000378297907534529	5.2518402117277e-05
0.00067223554710115	0.000486642957571748	0.000570837813249525	0.000524439665867174	0.000652551484575304	0.000193780497890993	0.000197915805144322	0.000201802993962451	0.000605657100322553	0.000661979985112894	0.000534033578694897	0.000669919775039285	0.000114217186336945
0.000860226614837482	0.000625754693573733	0.000249855264246133	0.000250599619551732	0.000277396410553304	5.22702836820772e-05	5.55785294847406e-05	5.37589942932764e-05	0.00021511868331817	0.000502439831279464	0.000515341989909851	0.000527499793234637	3.07666859647669e-05
0.000726738896700025	0.000433545612439004	0.0002491936150856	0.000268629559176246	0.000242163592754942	3.80448267306259e-05	5.293193284261e-05	5.8886775287404e-05	0.000209163840873377	0.000296336117773551	0.0003120502853362	0.000315772061864196	2.33231329087748e-05
0.00052212389380531	0.000337771896451906	0.00022214870564883	0.000246216193863204	0.000221735174923497	4.83003887188821e-05	5.28492266975441e-05	5.21048713919449e-05	0.000253659746919196	0.000223720122405095	0.000285749731205029	0.000260772475394922	3.15110412703653e-05
0.000742039533537342	0.000376064841617733	0.000289223389297825	0.000307087916632206	0.000304524026135142	5.76461831114057e-05	6.93077495657927e-05	6.66611529236626e-05	0.000322305847324456	0.000311223223885535	0.000319245719956993	0.000351087585807626	4.81349764287482e-05
0.000710114961541643	0.000520304358613845	0.000270531800512779	0.000268712265321313	0.000301794723347944	6.53378546025972e-05	6.06236043338021e-05	6.51724423124643e-05	0.000262840129021587	0.000292118104375155	0.000367463402530809	0.000322553965759656	3.71350591348938e-05
0.000978661814572823	0.000558845422214871	0.000371185179058804	0.000411959308576627	0.000356380779091886	5.41725250186091e-05	6.575138532793e-05	6.55859730377966e-05	0.000336531304275907	0.00052286824911091	0.000477545281614425	0.000506078901662393	4.44959060458194e-05
0.000583822678024977	0.000531386982052767	0.000334215532214044	0.000332561409312713	0.000294516582582086	5.50822926143415e-05	6.78190389545946e-05	6.7074683648995e-05	0.000175833264411546	0.00028740385410636	0.000343892151186833	0.000350591348937226	4.20147216938221e-05
0.000704656355967249	0.00063526590025639	0.000365809279629476	0.000350591348937226	0.000408899181209163	9.49466545364322e-05	0.000109999172938549	0.000110495409808948	0.000376891903068398	0.000285915143495162	0.000332974940038044	0.000285667025059962	7.22024646431226e-05
0.000446613183359523	0.000352328177983624	0.00031014804399967	0.000334050119923911	0.000293193284261021	8.41121495327103e-05	8.09693160201807e-05	8.146555289058e-05	0.000186915887850467	0.000307832271937805	0.000315110412703664	0.000325448680836985	6.33529071209983e-05
0.000767595732362914	0.000576958067984452	0.000272351335704243	0.00032222314117939	0.000251674799437599	4.97890993300805e-05	6.39318501364654e-05	6.05408981887359e-05	0.000321892316599124	0.000311802166901001	0.000394177487387314	0.000319493838392193	4.47440244810188e-05
0.000521544950789844	0.000657679265569431	0.00029732859151435	0.000285667025059962	0.000313621702092465	4.98718054751468e-05	5.40071127284755e-05	5.59093540650066e-05	0.000211231494500042	0.000212141262095773	0.000258125878752792	0.000225622363741627	3.79621205855594e-05
0.000719460755934165	0.000714415681085106	0.00034951616905136	0.000398064676205442	0.000361095029360681	5.40898188735417e-05	7.32776445289896e-05	7.18716400628568e-05	0.000409147299644364	0.00038458357455959	0.000375568604747333	0.000389959473988918	4.09395418079567e-05
0.000623438921511868	0.00059680754280043	0.000349102638326027	0.000382019684062525	0.000319824662972459	6.50897361673961e-05	6.40145562815311e-05	5.91348937226029e-05	0.00039037300471425	0.00046241005706724	0.000513191630138119	0.000456372508477379	4.82176825738151e-05
0.00049722934414027	0.000484658010090151	0.000329253163510049	0.000329087751219915	0.000335125299809776	8.79993383508394e-05	8.7916632205773e-05	8.90745182367054e-05	0.000241832768174675	0.000360598792490283	0.000445868828053925	0.00039351583822678	6.14506657844672e-05
0.00113199900752626	0.00077206186419651	0.000732032089984286	0.000736084691092547	0.000709370606236043	0.000170540071127285	0.000166901000744355	0.000164254404102225	0.000510793151931188	0.00047911669837069	0.000605739806467621	0.000545612439004219	0.000123232156149202
0.000579604664626581	0.000397568439335043	0.00031568935571913	0.000288313621702092	0.000323629145645522	6.96385741460588e-05	7.6255065751386e-05	7.60069473161851e-05	0.000210652551484575	0.000233065916797618	0.000230336614010421	0.000326027623852452	3.99470680671577e-05
0.00049143991398561	0.000517078818956249	0.000407658589033165	0.000399222562236374	0.000398230088495577	9.77586634686963e-05	0.000119593085766272	0.000117442725994541	0.000263088247456786	0.00042155322140435	0.000326358448432718	0.000396245141013977	7.54280043007192e-05
0.000708295426350178	0.000760813828467455	0.00052816144239517	0.00049044744024481	0.000552642461334877	0.000135555371764122	0.000153833429823836	0.000150690596311306	0.000540319245719956	0.000609875113720949	0.000615829956165743	0.000603589446695889	9.51947729716319e-05
0.000898602266148375	0.00041890662476222	0.000536680175337028	0.000574725002067654	0.000501033826813332	0.000169382185096353	0.000150607890166239	0.000148126705814241	0.00051559010834505	0.0005931684724175	0.00069448350012406	0.000694069969398727	0.000121743445538003
0.000636671904722521	0.000434538086179802	0.00055934165908527	0.000499545116202134	0.000559424365230337	0.000159374741543297	0.000142419981804648	0.000138367380696385	0.000373335538830535	0.000583078322719378	0.000725746422959226	0.000626581755024398	0.000122901331568936
0.000654453725911835	0.000619634438838804	0.000360681498635348	0.000361012323215614	0.000371102472913737	9.03978165577706e-05	9.78413696137627e-05	9.85030187742953e-05	0.000213878091142172	0.000336448598130841	0.000388884294103052	0.000428748656025143	7.74956579273836e-05
0.000993797039120007	0.000589033165164172	0.00048854519890828	0.000437019270531801	0.000503928541890663	0.000107187164006286	0.000117029195269208	0.000113224712596145	0.000358531138863617	0.000457530394508311	0.00044644777106939	0.000494665453643206	7.00521048713915e-05
0.000541807956331155	0.000630799768422794	0.000353651476304689	0.00035100487966256	0.000321561492018856	7.98941361343147e-05	9.92473740798949e-05	9.63526590025644e-05	0.000219419402861633	0.000235795219584815	0.000273922752460508	0.000215449507898437	6.28566702506001e-05
0.000779422711107435	0.000748573318997602	0.000299644363576213	0.000380034736580928	0.000330989992556447	4.54056736415518e-05	4.88793317343468e-05	5.0202630055414e-05	0.000324456207096188	0.000418079563311554	0.00044065834091473	0.000397816557770242	3.46538747828966e-05
0.000460342403440575	0.000399966917541974	0.000168637829790753	0.000160780746009428	0.00018468282193367	3.92854189066249e-05	5.21875775370112e-05	5.27665205524766e-05	0.000154246960549168	0.000277561822843437	0.000259945413944256	0.000285667025059961	2.79546770325038e-05
0.000810768340087669	0.000582582085848979	0.00040054586055744	0.000446365064924324	0.000413530725332892	0.000113555537176413	0.000102390207592424	0.000103382681333223	0.000410884128690761	0.000458770986684312	0.000439004218013399	0.000426019353237945	8.24580266313789e-05
0.000647671822016375	0.000387395583491853	0.00038094450417666	0.000377884376809197	0.000383425688528658	7.6834008766851e-05	7.14581093375236e-05	6.98039864361918e-05	0.000379042262840129	0.00038532792986519	0.00046555289057977	0.000461831114051774	6.4758911587131e-05
