# Supplementary material for: Empirical comparison of cross-platform normalization methods for gene expression data
Source: BMC Bioinformatics. 2011 Dec 7;12:467. doi: 10.1186/1471-2105-12-467 (PMC3314675; doi:10.1186/1471-2105-12-467)
Supplement: Additional file 4 — Raw bootstrap results for all statistics presented. [file 1471-2105-12-467-S4.zip › bootstraps/figure5/equal_AFX_ILM_excess_boxplot.pdf.csv]

resample.1	resample.2	dwd	eb..par.	gq	mrs	qn	distran	xpn3	xpn6	xpn9	xpn_mod6.	no.norm
0.000865767926556943	0.00114638987676784	0.000539988421139691	0.00051559010834505	0.000447771069390456	0.000101066909271359	0.000149450004135307	0.000142419981804649	0.000439252336448598	0.000485485071540815	0.000679348275576875	0.000647671822016376	2.12554792821114e-05
0.001316764535605	0.0010603754858986	0.000864196509800679	0.00072905466876189	0.000543462079232487	0.000129186998593996	0.000141758332644116	0.000139525266727318	0.000208336779422712	0.000229261434124556	0.000340170374658838	0.000264080721197585	3.36614010420975e-05
0.00071185179058804	0.000953436440327516	0.000381275328756927	0.000344884624927632	0.000289471507733025	7.39392936895208e-05	0.000120172028781738	0.000117360019849475	0.000204615002894714	0.000209494665453643	0.000324208088660987	0.00023472003969895	9.18038210239057e-06
0.00125026879497147	0.00111463071706228	0.000853113886361757	0.00070945331238111	0.00058498056405591	9.89992556446942e-05	0.000127615581837731	0.000123728393019601	0.000541559837895956	0.000441981639235795	0.000372012240509469	0.000367876933256141	2.53907865354395e-05
0.00125663716814159	0.00101298486477545	0.000639235795219585	0.000606236043338019	0.000541229013315689	0.000132495244396659	0.000162021338185427	0.000162352162765694	0.000461169464891242	0.000390290298569183	0.000405094698536101	0.00056926639649326	1.18269787445211e-05
0.00119667521296832	0.0011274501695476	0.000594326358448433	0.000563559672483666	0.000488545198908278	0.000128442643288396	0.000171036307997685	0.000166239351583823	0.000241584649739476	0.000217682573815235	0.000233810272103218	0.000258291291042924	2.83682077578366e-05
0.000908361591266231	0.000661649160532628	0.00062798775949053	0.000557604830038872	0.000446613183359524	9.7097014308163e-05	0.000111736001984948	0.000109668348358283	0.000376312960052932	0.000298900008270615	0.000488048962037879	0.000355305599206022	3.4984699363162e-05
0.000770738565875445	0.00107517988586552	0.000412455545447027	0.000386816640476388	0.000290546687618889	5.26838144074096e-05	0.000102803738317757	9.98263170953602e-05	0.000464891241419237	0.000370275411463071	0.000261351418410388	0.000468199487221901	2.39847820693118e-06
0.00115035977173104	0.00091613596890249	0.000620378794144405	0.000589529402034571	0.000564138615499131	0.000149698122570507	0.000168389711355554	0.000166983706889421	0.000487056488297081	0.000194194028616326	0.000254900339095195	0.000361012323215615	1.78645273343815e-05
0.00117277313704408	0.00133123811099165	0.000653295839880903	0.000656604085683567	0.000585063270200976	0.000147547762798775	0.000191547431974196	0.000183690348192872	0.000395418079563311	0.000436357621371267	0.000382929451658258	0.000456951451492846	2.58870234058396e-05
0.00108543544785378	0.00137730543379373	0.000976842279381358	0.000829708047307914	0.000590852700355636	0.00018203622529154	0.000211975849805641	0.000203870647589116	0.000454387560995781	0.000219998345877099	0.000440658340914731	0.000287734678686626	4.01124803572903e-05
0.00107551071044579	0.00090331651641717	0.000795384997105284	0.000700686461004053	0.000608965346125217	0.000208667604002978	0.000220081052022165	0.000217517161525101	0.000789843685385824	0.000393515838226781	0.000410305185675296	0.000386816640476387	5.2187577537011e-05
0.00150864279215946	0.00107509717972045	0.000757257464229592	0.000648664295757175	0.00048416177321975	9.42022992308333e-05	0.000139856091307585	0.000136217020924655	0.00052452237201224	0.000304524026135142	0.000307914978082872	0.000291373749069555	3.14283351252997e-05
0.00093548920684807	0.000804234554627409	0.000324869737821521	0.000305185675295674	0.000250020676536266	5.78115954015384e-05	8.27061450665787e-05	7.9315193118848e-05	0.000246381606153338	0.000147547762798776	0.000213464560416839	0.000219667521296832	2.48118435199674e-07
0.00179811429989248	0.00133620047969564	0.000580266313787115	0.000559507071375403	0.000508063849143991	0.000123480274584402	0.000160532627574228	0.000155322140435034	0.000213878091142172	0.000294681994872219	0.000282027954677032	0.000504011248035729	1.27367463402537e-05
0.00136845587627161	0.00131974195682739	0.000650566537093707	0.00064345380861798	0.000655198081217434	0.000184765528078736	0.000222479530229096	0.000214870564882971	0.000362501033826813	0.000501199239103466	0.000369531056157473	0.000451989082788852	1.88570010751797e-05
0.00160747663551402	0.0013132908775122	0.00124406583409147	0.00104954098089488	0.000712182615168307	0.000200231577206187	0.000223306591679761	0.000216524687784303	0.00128070465635597	0.000515672814490116	0.000495575221238938	0.000437267388967	4.97063931850135e-05
0.00156413861549913	0.00120759242411711	0.000558183773054338	0.000538168885948227	0.000540071127284757	8.75031014804404e-05	0.000143247043255314	0.000143247043255314	0.000560913075841535	0.000365809279629477	0.000417748738731287	0.00027483252005624	1.71201720287819e-05
0.00127301298486478	0.00128715573567116	0.000697543627491523	0.00067248366553635	0.000565379207675131	0.0001249689851956	0.000150607890166239	0.000144818460011579	0.00064395004548838	0.00043222231411794	0.000580183607642047	0.000627905053345464	2.53907865354398e-05
0.000941444049292862	0.000784964022826896	0.000392688776776115	0.000381027210321727	0.000337358365726573	9.49466545364322e-05	0.000130510296915061	0.000126126871226532	0.000342651559010834	0.000262426598296253	0.000317012654040195	0.000305681912166075	2.72103217269041e-05
0.00227251674799438	0.00146108675874618	0.000822760731122322	0.000777685882061037	0.000673558845422215	0.000144983872301712	0.000197833098999256	0.000197254155983789	0.000537507236787693	0.000592093292531635	0.000529484740716235	0.000713175088909106	1.48871061119835e-05
0.000841369613762303	0.000849143991398561	0.000452485319659251	0.000423538168885949	0.000353899594739889	8.5600860143909e-05	0.000113886361756679	0.000110826234389215	0.000387891820362254	0.000373914481846002	0.000379703912000661	0.000284591845174096	7.85708378132532e-06
0.000807956331155404	0.000573153585311389	0.000447522950955257	0.000419899098503019	0.000363410801422545	0.000102307501447358	0.000123645686874535	0.000122818625423869	0.000430981721941941	0.000455131916301381	0.000445124472748325	0.000453395087254984	2.05111239765116e-05
0.000976924985526426	0.00094152675543793	0.000728558431891489	0.000658175502439831	0.000616491605326275	0.000134893722603589	0.000161607807460094	0.00015904391696303	0.000757588288809858	0.000242329005045075	0.000358365726573484	0.000320403605987925	2.90298569183683e-05
0.00102324042676371	0.00104069142337276	0.000592424117111902	0.000545364320569018	0.000466379952030436	0.000127532875692664	0.000171532544868084	0.000170622777272351	0.000518815648002647	0.00036233562153668	0.000508725498304525	0.000381771565627326	1.95186502357121e-05
0.00093474485154247	0.000962947647010173	0.000750640972624265	0.000662145397403026	0.000529898271441568	9.7097014308163e-05	0.000133983955007856	0.000131585476800927	0.000572491936150856	0.000528988503845836	0.000827226862955918	0.000609544289140683	2.77065585973041e-05
0.0013088247456786	0.0014380117442726	0.000533620047969564	0.000525928376478372	0.000492349681581341	0.000105946571830287	0.000142833512529981	0.00014142750806385	0.000335373418244976	0.000530311802166901	0.000634686957240923	0.000332065172442312	9.84203126292288e-06
0.000932429079480605	0.000869985939955339	0.000454056736415516	0.000430816309651807	0.000408485650483831	8.19617897609792e-05	0.000107683400876685	0.000106608220990819	0.000518402117277313	0.000320817136713258	0.000414605905218758	0.000371350591348937	1.72855843189151e-05
0.00102274418989331	0.000961376230253908	0.000652468778430237	0.000582003142833512	0.000486891076006947	0.00011214953271028	0.000143164337110248	0.000142089157224382	0.000586055743941775	0.000388470763377719	0.000255231163675461	0.000277644528988504	2.72103217269044e-05
0.000930196013563807	0.00082234720039699	0.000495657927384004	0.000439004218013399	0.000408733768919031	0.000117442725994541	0.000148540236539575	0.000144239516996113	0.000257050698866926	0.000171036307997684	0.000259945413944256	0.000306260855181539	1.01728558431891e-05
0.00143263584484327	0.00131362170209247	0.00101190968488959	0.00091299313538996	0.00070291952692085	0.000151765776197172	0.000173434786204615	0.000170043834256885	0.000600529319328426	0.000507071375403193	0.000565131089239931	0.000667769415267554	5.55785294847408e-05
0.00110652551484575	0.00113158547680093	0.000729716317922422	0.000620461500289472	0.000422380282855016	0.000111984120420148	0.000132164419816393	0.000126457695806799	0.000436523033661401	0.000402530808039037	0.000302456372508477	0.000449756016872054	2.37366636341074e-05
0.00108940534281697	0.00132371185179059	0.000693573732528327	0.00057240923000579	0.000436357621371269	8.5352741708709e-05	0.000118766024315606	0.000117194607559342	0.000319576544537259	0.000267802497725581	0.000523447192126375	0.000313621702092465	1.47216938218511e-05
0.00114829211810437	0.000917211148788356	0.000529980977586634	0.000484079067074684	0.000474650566537093	0.000124224629890001	0.000158795798527831	0.000158547680092631	0.000618890083533206	0.000432139607972873	0.000301712017202877	0.000394425605822512	1.13307418741212e-05
0.00141104954098089	0.00132032089984286	0.000755768753618394	0.000706475891158713	0.000620213381854272	0.000147878587379042	0.000184351997353403	0.000179968571664874	0.000587048217682575	0.000470267140848565	0.000386403109751054	0.000629145645521463	1.54660491274496e-05
0.0011556529650153	0.000842196675212968	0.000554710114961541	0.000521544950789843	0.000445289885038457	0.000104127036638823	0.00015879579852783	0.000155404846580102	0.000466793482755769	0.000316599123314862	0.000369365643867339	0.000304358613845009	2.61351418410386e-05
0.000726408072119759	0.000777685882061037	0.000349019932180961	0.000369034819287072	0.000344305681912167	6.97212802911259e-05	0.000100157141675627	9.3954180795633e-05	0.000288727152427426	0.000208584897857911	0.000323298321065255	0.000234141096683484	6.61649160532651e-06
0.000939955338681664	0.000949631957654454	0.000708295426350178	0.000656852204118765	0.000548672566371681	0.000141427508063849	0.000179389628649409	0.000172442312463816	0.00066619799851129	0.000293524108841286	0.000404763873955835	0.000394177487387313	2.77892647423708e-05
0.000979075345298156	0.00117947233479448	0.000533785460259697	0.00050277065585973	0.000456537920767513	0.000122735919278802	0.000162352162765694	0.000158382267802498	0.000234223802828551	0.000182036225291539	0.000223637416260028	0.000296418823918618	1.38946323711851e-05
0.00120130675709205	0.00123554710114962	0.000716069803986435	0.000681002398478207	0.000540898188735423	0.000120502853362005	0.000196261682242991	0.000193118848730461	0.000227276486642957	0.000320651724423126	0.000482011413448019	0.000404350343230502	1.86088826399793e-05
0.00132892233892978	0.00106757092051939	0.000485733189976016	0.000512695393267721	0.000461996526341906	0.00010611198412042	0.000152675543792903	0.000149119179555041	0.000301463898767679	0.000287073029526094	0.000462989000082706	0.000531138863617567	2.03457116863784e-05
0.00123000578943015	0.00097386485815896	0.000482176825738153	0.000470432553138698	0.000444049292862461	9.30444131999008e-05	0.000126457695806799	0.000124307336035068	0.000432222314117939	0.000381688859482259	0.000524605078157306	0.000418823918617153	1.04209742783884e-05
0.00148358283020428	0.000944669588950458	0.000699942105698454	0.00064006285667025	0.000527251674799438	0.000149532710280373	0.000183690348192871	0.00017765279960301	0.000784467785956497	0.000300884955752212	0.000487221900587213	0.000298155652965015	2.31577206186425e-05
0.000733934331320817	0.000889339177900918	0.00035340335786949	0.000362666446116946	0.000294681994872219	7.42701182697875e-05	9.85030187742947e-05	9.5360185261765e-05	0.000248614672070134	0.000258704821768257	0.000333719295343644	0.000295012819452485	1.11653295839881e-05
0.00107666859647672	0.000947977834753123	0.000596145893639897	0.000551153750723678	0.000502687949714663	0.000148788354974775	0.000192374493424861	0.000191133901248863	0.000441733520800596	0.000454801091721115	0.000421470515259284	0.000549251509387147	2.52253742453063e-05
0.000892233892978248	0.00120444959060458	0.000623108096931602	0.000583657265734843	0.00052212389380531	0.000132247125961459	0.000165164171697956	0.000160946158299561	0.000385576048300388	0.000367380696385743	0.000450665784467786	0.000485485071540814	1.15788603093207e-05
0.00107691671491192	0.00098742866594988	0.000579604664626582	0.000542552311636754	0.000496071458109337	0.000144074104705979	0.000204366884459516	0.000200231577206187	0.000180299396245142	0.000209494665453643	0.000239268877677612	0.000217847986105367	1.24059217599862e-05
0.000854519890827889	0.00086609875113721	0.000502109006699198	0.000490778264825077	0.000449921429162187	0.000119096848895873	0.000162848399636094	0.000159953684558763	0.000519642709453311	0.000442974112976594	0.000448019187825655	0.00033090728641138	2.53080803903724e-05
0.00121561492018857	0.00126747167314531	0.000594988007608966	0.000633363658919857	0.000626085518153999	0.000164171697957159	0.000198908278885121	0.000195517326937392	0.000471011496154164	0.000576213712678852	0.00061905549582334	0.000515424696054917	1.88570010751798e-05
0.000778182118931437	0.00098767678438508	0.000608469109254817	0.000545364320569019	0.00044959060458192	9.13902902985694e-05	0.000124886279050534	0.00011818708130014	0.000235381688859481	0.000105036804234554	0.00032486973782152	0.000165412290133156	1.13307418741214e-05
0.00124216359275494	0.00130774956579274	0.000632205772888925	0.000609296170705484	0.000564634852369531	0.000155156728144901	0.000199239103465387	0.000196013563807791	0.000420560747663552	0.000254321396079729	0.000339756843933505	0.000336779422711107	2.42329005045069e-05
0.00129054668761889	0.00116822429906542	0.000733603506740551	0.000744603424034406	0.000689438425274997	0.000165743114713423	0.000245885369282938	0.000244231246381607	0.000599619551732694	0.000425274997932345	0.000419650980067819	0.00035944090645935	2.53907865354399e-05
0.000995699280456538	0.00098742866594988	0.000703746588371517	0.000629890000827062	0.000559176246795137	0.000147465056653709	0.000185013646513936	0.000182863286742205	0.000834008766851377	0.000623356215366802	0.000720784054255231	0.000538417004383427	1.61276982879831e-05
0.000727979488876024	0.000754941692167727	0.000377057315358531	0.000347531221569764	0.000272516747994376	4.92101563146147e-05	8.38640310975103e-05	8.1796377470846e-05	0.000317178066330329	0.000147465056653709	0.000227359192788024	0.000146555289057978	5.37589942932737e-06
0.00105524770490448	0.00122107352576296	0.000833098999255644	0.000783888842941032	0.000702092465470185	0.000167314531469688	0.000189893309072863	0.000187494830865934	0.00081506905963113	0.000414192374493425	0.00048416177321975	0.000515176577619717	3.55636423786284e-05
0.00100446613183359	0.000906045819204367	0.000526093788768505	0.000469522785542966	0.00035241088412869	5.78115954015384e-05	8.66760400297746e-05	8.62625093044418e-05	0.00027144156810851	0.000288975270862626	0.000488462492763212	0.000255065751385327	1.62931105781156e-05
0.000799106773633282	0.00086345215449508	0.000632123066743859	0.000590108345050037	0.000460094285005376	0.000121495327102804	0.000151104127036639	0.000147299644363576	0.000591845174096435	0.000320072781407659	0.000331817054007113	0.000422793813580348	4.00297742122231e-05
0.00141716979571582	0.000973534033578695	0.000496650401124803	0.000508890910594658	0.000476304689438425	0.000122735919278803	0.000156562732611034	0.000155735671160367	0.0002511785625672	0.000246464312298404	0.000337275659581507	0.000413530725332893	5.62401786452682e-06
0.000893143660573981	0.000964684476056571	0.000542221487056489	0.000522206599950376	0.00051583822678025	0.000136961376230254	0.000172194194028615	0.00016657017616409	0.000549665040112479	0.000448432718550988	0.000450252253742453	0.000425026879497147	2.36539574890415e-05
0.00182747498139112	0.001315523943429	0.00119427673476139	0.000966917541973369	0.000631874948308659	0.000177321975022745	0.000203457116863783	0.000199239103465387	0.00045562815317178	0.000345877098668431	0.000484327185509883	0.000468282193366968	0.000100405260110826
0.00157704077412952	0.00137647837234306	0.000770407741295177	0.000704490943677115	0.000692002315772062	0.000208998428583245	0.000251343974857331	0.0002501860888264	0.000607393929368951	0.000333967413778844	0.000423455462740882	0.000427094533123812	3.39095194772972e-05
0.00149582333967414	0.00113803655611612	0.00049359027375734	0.000463567943098172	0.000402117277313704	7.31122322388561e-05	9.65180712926965e-05	9.47812422462995e-05	0.00017790091803821	0.000278967827309569	0.000291704573649824	0.000462823587792572	5.29319328426092e-06
0.000885782813663055	0.00116623935158382	0.000582003142833513	0.000552642461334878	0.000519394591018113	0.000126457695806798	0.000165412290133157	0.000163840873376891	0.00051269539326772	0.0005310561574725	0.00061905549582334	0.000436440327516335	2.92779753535684e-05
0.000987842196675213	0.00095963940120751	0.000723347944752295	0.0006241005706724	0.000502109006699198	0.000100984203126292	0.000128442643288396	0.000129352410884129	0.00043437267388967	0.000307501447357538	0.000458688280539244	0.00032172690430899	3.6142585394095e-05
0.00158258208584898	0.00115399884211397	0.000716235216276568	0.000758580762550658	0.000787362501033827	0.000227111074352825	0.000274997932346373	0.000268050616160781	0.0005619882557274	0.000270779918947978	0.000390373004714251	0.00045901910511951	8.0224960714582e-06
0.00137085435447854	0.0012843437267389	0.00089438425274998	0.000891737656107849	0.000804978909933009	0.000229592258704822	0.000269870151352246	0.000268381440741047	0.000911173600198494	0.000807294681994872	0.000909519477297163	0.00084724175006203	3.77140021503607e-05
0.000973534033578695	0.000923165991233148	0.000430899015796874	0.000415432966669424	0.000364155156728144	7.73302456372514e-05	0.000114961541642543	0.000111901414275081	0.000457364982218178	0.000252915391613598	0.00032511785625672	0.000279381358034902	1.46389876767845e-05
0.000785708378132495	0.00112314945000414	0.000545447026714085	0.000543048548507154	0.000480853527417087	0.000119096848895873	0.00016557770242329	0.000163592754941692	0.000369365643867339	0.000338847076337772	0.000314035232817798	0.000333719295343644	1.18269787445207e-05
0.00128467455131916	0.0011568935571913	0.0008752791332396	0.000765858903316517	0.000657596559424366	0.000187660243156067	0.000193036142585394	0.000191299313538996	0.000778926474237035	0.000256637168141593	0.000530311802166901	0.000316185592589529	3.9450831196758e-05
0.00127202051112398	0.000911090894053428	0.000515755520635183	0.000493176743032007	0.000433959143164338	0.000130510296915061	0.000148043999669176	0.000145976346042511	0.000457695806798446	0.000358779257298818	0.00043122984037714	0.000379207675130262	2.69622032917047e-05
0.000889421884045985	0.000798610536762881	0.000639235795219585	0.000576792655694318	0.000478041518484824	0.000118848730460674	0.000135555371764122	0.000137126788520387	0.000422959225870482	0.000296584236208751	0.000316847241750062	0.0003125465222066	1.33156893557194e-05
0.00164610040526011	0.00119526920850219	0.00132867422049458	0.00111264576958068	0.000802828550161277	0.000210569845339508	0.000197915805144322	0.000191464725829129	0.00135786948970308	0.000346786866264164	0.000753287569266396	0.000266727317839715	0.000124638160615335
0.00126408072119758	0.00123488545198908	0.000701761640889918	0.00066958895045902	0.000567860392027128	0.000147382350508643	0.0001870813001406	0.000181374576131006	0.000220494582747498	0.000227855429658424	0.000343395914316434	0.000195517326937392	1.88570010751805e-05
0.00125572740054586	0.0010940368869407	0.000662476221983293	0.00064758911587131	0.000589694814324704	0.000129269704739062	0.000170705483417418	0.000167314531469689	0.000567116036721528	0.00061806302208254	0.000438259862707799	0.000527334380944505	1.14961541642552e-05
0.0010598792490282	0.000957323629145646	0.000419568273922753	0.000380200148871061	0.000278885121164503	6.71573897940617e-05	9.14729964436356e-05	9.30444131999006e-05	0.000196592506823257	0.000264659664213052	0.00038987676784385	0.00026176494913572	1.45562815317183e-05
0.000958564221321644	0.000980812174344554	0.000642378628732115	0.000602266148374824	0.000567777685882062	0.000186750475560334	0.000237697460921345	0.000233892978248284	0.000363245389132413	0.00042130510296915	0.000462658175502439	0.000414771317508891	2.75411463071704e-05
0.00076991150442478	0.000805475146803407	0.000505334546356794	0.000458853692829377	0.00033454635679431	7.43528244148544e-05	0.000103961624348689	0.000103134562898024	0.000435944090645935	0.000262922835166653	0.000244975601687205	0.000273840046315442	1.90224133653133e-05
0.00174567860392027	0.00131841865850633	0.000773881399387975	0.000717144983872302	0.000645686874534778	0.000151186833181705	0.000209411959308577	0.000206103713505913	0.000461665701761641	0.000302125547928211	0.0004058390538417	0.000321561492018857	2.15035977173098e-05
0.00145736498221818	0.00124679513687867	0.000954594326358449	0.000824084029443387	0.000654453725911835	0.00019725415598379	0.000225126126871227	0.000220990819617897	0.000886279050533455	0.000970970143081631	0.00110487139194442	0.00120263005541312	6.36010255561986e-05
0.000954594326358449	0.000939210983376064	0.000430899015796873	0.000434455380034737	0.000406831527582499	0.000115209660077744	0.000166487470019022	0.000163096518071293	0.00030675709205194	0.000152096600777438	0.000168885948225953	0.000230832850880821	9.34579439252347e-06
0.00129170457364982	0.000964849888346704	0.000650070300223306	0.000569266396493258	0.000507898436853858	0.000120668265652138	0.000139525266727318	0.00013803655611612	0.000468364899512033	0.000399966917541973	0.000356959722107353	0.000564221321644199	4.06087172276901e-05
0.000794475229509553	0.00106591679761806	0.000599867670167894	0.000579356546191382	0.000523695310561574	0.00013828467455132	0.000175088909105946	0.000172855843189149	0.000443718468282193	0.000515424696054917	0.000478537755355223	0.000456455214622446	2.43983127946419e-05
0.000787279794888761	0.000736911752543214	0.000401951865023571	0.000369861880737738	0.000278388884294103	6.25258456703335e-05	8.66760400297744e-05	8.50219171284424e-05	0.000378380613679596	0.00019510379621206	0.000254900339095195	0.000248614672070135	1.0338268133322e-05
0.00109420229923083	0.0011561492018857	0.000579439252336449	0.000544785377553552	0.000485650483830948	0.000111322471259614	0.000126623108096931	0.000123893805309735	0.000297824828384749	0.000201306757092052	0.000198246629724588	0.000330328343395914	1.61276982879825e-05
0.00153659746919196	0.00123604333802001	0.001249689851956	0.00106748821437433	0.000869572409230006	0.000282937722272765	0.000272764866429575	0.000263749896617319	0.000580100901496981	0.000450831196757918	0.000567446861301794	0.000623852452237201	5.45860557439414e-05
0.00144901166156645	0.00123463733355388	0.00100934579439252	0.00085278306178149	0.000602514266810023	0.000145397403027045	0.000184930940368869	0.000182118931436606	0.00111206682656521	0.000261186006120255	0.000591597055661236	0.000252832685468531	5.40898188735429e-05
0.00079381358034902	0.000897444380117443	0.000529732859151435	0.00048730460673228	0.000444131999007527	0.000110660822099082	0.00015275824993797	0.000148871061119841	0.000453974030270449	0.000392027127615582	0.000278802415019437	0.00045686874534778	2.36539574890415e-05
0.00100016541229013	0.00104209742783889	0.000524687784302374	0.000495575221238938	0.000473988917376561	9.17211148788358e-05	0.000135886196344388	0.000137209494665454	0.000459846166570177	0.000458357455958977	0.00048126705814242	0.000495409808948805	1.62104044330497e-05
0.00107600694731619	0.00108725498304524	0.000754280043007195	0.000703581176081383	0.000628649408651063	0.000153337192953438	0.000187660243156067	0.000181291869985939	0.000524439665867174	0.000558514597634604	0.000590439169630304	0.00061202547349268	3.22553965759656e-05
0.000690017368290464	0.000851542469605492	0.00041526755437929	0.000392192539905715	0.000360764204780416	9.89992556446947e-05	0.000146389876767844	0.000142916218675047	0.000357704077412951	0.00029319328426102	0.000277396410553303	0.000352824414854024	4.54883797866162e-06
0.00114316433711025	0.00136109502936068	0.000561243900421801	0.000531386982052766	0.000401124803572906	7.07964601769915e-05	0.000100818790836159	9.86684310644277e-05	0.000128938880158796	0.000191960962699528	0.000278471590439169	0.000350425936647093	9.92473740798932e-06
0.00103407493176743	0.00104788685799355	0.000654701844347035	0.000611942767347615	0.000568439335042594	0.000158382267802498	0.000193945910181126	0.000193532379455794	0.000556281531717806	0.000308411214953271	0.000349350756761228	0.000539657596559425	3.3165164171698e-05
0.000743445538003473	0.000725994541394426	0.000434455380034737	0.000427590769994211	0.00040997436109503	0.000113224712596146	0.000144983872301712	0.000144653047721446	0.000424199818046481	0.000147878587379042	0.000220825407327764	0.000207344305681912	9.26308824745668e-06
0.000836159126623108	0.00091224878008436	0.000433959143164337	0.000454222148705649	0.000431147134232073	0.000108593168472417	0.000130179472334795	0.000125051691340667	0.000308493921098338	0.000241253825159209	0.000438673393433132	0.000368786700851874	1.80299396245138e-05
0.00107782648250765	0.00095360185261765	0.000681829459928873	0.00060284509139029	0.000458936398974444	0.000111818708130014	0.00012157803324787	0.000117111901414275	0.000562319080307667	0.000501612769828798	0.000502605243569597	0.000503184186585063	1.90224133653132e-05
0.00121635927549417	0.00103804482673063	0.000426350177818212	0.000411297659416094	0.000362666446116946	7.64204780415188e-05	0.000101976676867092	9.66834835828303e-05	0.000327350922173518	0.000388139938797453	0.000341410966834836	0.000372839301960136	1.52179306922507e-05
0.00112852534943346	0.00092242163592755	0.000760234885451989	0.000680754280043007	0.000560995781986601	0.000136134314779589	0.000193945910181127	0.000185179058804069	0.000320817136713258	0.000300057894301546	0.000362418327681747	0.000290133156893557	2.1834422297576e-05
0.00189670002481184	0.00141262095773716	0.00129435117029195	0.0011244727483252	0.0007500620296088	0.000164502522537424	0.000215532214043503	0.000206599950376313	0.000385989579025721	0.000212058555950707	0.000299230832850881	0.000207757836407245	8.2540732776445e-05
0.00168034074931767	0.0012514266810024	0.000897609792407576	0.00079745265073195	0.000704656355967249	0.000168389711355554	0.000220411876602432	0.000217930692250434	0.000763708543544785	0.000327350922173518	0.000606318749483088	0.000319990075262592	3.54809362335625e-05
0.00116632205772889	0.00120742701182698	0.000659995037631296	0.000542552311636755	0.000415432966669423	8.21272020511117e-05	0.000126623108096932	0.000122901331568935	0.000791911339012488	0.000460425109585641	0.000467372425771235	0.00047448515424696	3.05185675295678e-05
0.00085981308411215	0.00114134480191878	0.000617732197502275	0.000566040856835663	0.00048077082127202	0.000119758498056406	0.000151269539326772	0.000149284591845174	0.000647175585145978	0.000515259283764783	0.000337771896451907	0.000343892151186833	2.10073608469102e-05
0.00135456124390042	0.00104168389711356	0.000638656852204119	0.000588288809858572	0.000578612190885782	0.000153502605243569	0.000203870647589117	0.000199487221900587	0.000235216276569349	0.000290050450748491	0.00043362831858407	0.000350591348937226	4.46613183359523e-05
0.00115284095608304	0.00111645025225374	0.000554875527251675	0.000549499627822347	0.000526259201058638	0.000124886279050533	0.000161607807460094	0.000158713092382765	0.000433959143164336	0.000303531552394342	0.000337358365726573	0.000682656521379539	2.37366636341086e-05
0.000973368621288562	0.00108866098751137	0.000539409478124224	0.000502936068149863	0.000405756347696633	9.7097014308163e-05	0.000151517657761972	0.000148292118104375	0.000518071292697048	0.000246960549168803	0.000372177652799604	0.000249193615085601	2.15035977173102e-05
0.00155512364568687	0.00111736001984948	0.000660325862211563	0.00061202547349268	0.000557604830038872	0.000149698122570506	0.000174592672235547	0.000170953601852617	0.000685303118021668	0.000429327599040609	0.000413448019187826	0.00050401124803573	2.3240426763709e-05
0.00119311884873046	0.00124737407989414	0.000496650401124804	0.000476139277148292	0.000435861384500868	8.24580266313782e-05	0.000139277148292118	0.000134066661152924	0.000277065585973038	0.000299727069721281	0.00048829708047308	0.000423703581176081	5.78943015466055e-06
0.000772971631792242	0.00101728558431892	0.000515176577619717	0.000470101728558432	0.000392688776776114	0.000101976676867091	0.000141013977338516	0.000139690679017451	0.000572243817715657	0.000372591183524935	0.000301960135638078	0.000296336117773551	2.22479530229092e-05
0.00165321313373584	0.00121561492018857	0.000956331155404846	0.000909105946571831	0.000755355222893061	0.000177570093457945	0.000183028699032338	0.000176660325862212	0.000799189479778347	0.000401869158878504	0.000350839467372426	0.000591431643371103	3.91200066164917e-05
0.00136084691092548	0.00107584153502605	0.000527251674799438	0.000481349764287487	0.000392027127615581	8.8743693656439e-05	0.000119923910346539	0.000118600612025474	0.000460921346456042	0.000501943594409065	0.0004063352907121	0.000510627739641054	2.89471507733018e-05
0.00169646844760566	0.00152973285915144	0.001311802166901	0.00114241998180465	0.000895707551071044	0.000260441650814655	0.000288148209411958	0.000283185840707964	0.00108444297411298	0.000339756843933504	0.000460176991150443	0.000511372094946655	8.98188735423036e-05
0.00116665288230916	0.00122462989000083	0.000526838144074105	0.000513770573153585	0.000504011248035729	0.000109668348358283	0.000159622859978496	0.000155322140435035	0.000392936895211315	0.000211479612935241	0.000453560499545116	0.000547349268050615	1.2902158630386e-05
0.000815399884211398	0.000937970391200066	0.000553386816640476	0.000508973616739724	0.000399801505251841	0.000102721032172691	0.000134149367297991	0.000136382433214788	0.000376561078488132	0.000225126126871227	0.00024001323298321	0.000270697212802911	1.81126457695806e-05
0.001500620296088	0.00118369034819287	0.000719295343644032	0.000707716483334713	0.000539574890414358	0.000158216855512364	0.000192126374989662	0.000187081300140601	0.000317260772475395	0.000231990736911753	0.000430071954346208	0.000468364899512034	1.73682904639813e-05
0.00135952361260442	0.00120320899842858	0.00080059548424448	0.00073360350674055	0.0006552807873625	0.000193780497890993	0.000215284095608304	0.000209494665453643	0.000541890662476222	0.000448267306260855	0.000366222810354809	0.000405177404681168	4.70597965428829e-05
0.000789843685385824	0.000894466958895046	0.000450913902902985	0.000461086758746175	0.000472417500620296	0.000125217103630799	0.000181953519146472	0.000176412207427011	0.000489703084939211	0.000299561657431147	0.000309734513274336	0.000314696881978331	1.9932180961046e-05
0.000821023902075924	0.000800926308824746	0.000642544041022248	0.000522950955255976	0.000427425357704078	7.93151931188487e-05	0.000108262343892151	0.000103548093623356	0.000649243238772641	0.00037780167066413	0.000535853113886362	0.000449425192291787	1.93532379455789e-05
0.00117517161525101	0.00105185675295674	0.000630386237697461	0.00055520635183194	0.000433628318584071	9.79240757588296e-05	0.000132329832106525	0.000129765941609461	0.000373749069555868	0.00074427259945414	0.000546687618890084	0.000595236126044165	2.14208915722439e-05
0.00095335373418245	0.00116607393929369	0.00069109254817633	0.000659167976180629	0.000611281118187082	0.000168803242080887	0.000175585145976347	0.000175998676701679	0.000481184351997354	0.000476221983293358	0.00050376312960053	0.000425605822512612	1.57141675626504e-05
0.00177140021503598	0.00133661401042097	0.000712761558183773	0.000641965098006782	0.000508063849143991	9.26308824745673e-05	0.000131420064510794	0.00012910429244893	0.000292035398230089	0.000229013315689356	0.000340749317674304	0.000586717393102307	3.30824580266311e-05
0.0013085766272434	0.001190058721363	0.000648333471176908	0.000595815069059631	0.000545777851294351	0.000136465139359854	0.000177818211893143	0.000175088909105947	0.000491109089405343	0.000371267885203871	0.000585145976346043	0.000530725332892234	2.36539574890412e-05
0.00112505169134067	0.00118542717723927	0.000834256885286576	0.00074402448101894	0.000614506657844678	0.000155570258870234	0.000162021338185427	0.000159457447688364	0.000778678355801835	0.000520138946323712	0.000477545281614424	0.00045298155652965	3.52328177983621e-05
0.0011910511951038	0.00124158464973948	0.000715325448680837	0.00066231080969316	0.000586055743941775	0.000162104044330495	0.000188239186171533	0.000191051195103796	0.00039690679017451	0.000337275659581507	0.000419650980067819	0.000478620461500289	2.51426681002402e-05
0.00061880737738814	0.000816309651807129	0.000416921677280622	0.00039740302704491	0.000332892233892977	8.59316847241752e-05	0.000147878587379042	0.000143660573980646	0.000235050864279216	0.000220329170457365	0.000216028450913903	0.000216607393929369	2.41501943594403e-05
0.00098114299892482	0.00108303696964685	0.000670912248780084	0.000618228434372674	0.00047837234306509	0.000107352576296419	0.000150856008601438	0.00014647258291291	0.000534198990985031	0.000465139359854437	0.000368373170126541	0.000482176825738152	1.25713340501196e-05
0.00129029856918369	0.00149532710280374	0.00124654701844347	0.00106103713505913	0.000684806881151269	0.00017211148788355	0.000189893309072865	0.000182284343726739	0.000992887271524273	0.000176081382846746	0.000395252667273179	0.000182036225291539	7.89843685385828e-05
0.0018116781076834	0.00111802166901001	0.00082764039368125	0.000782069307749566	0.000604499214291622	0.000138284674551319	0.000181622694566207	0.000174923496815814	0.000457861219088579	0.000533537341824497	0.000578364072450583	0.000371681415929204	4.09395418079562e-05
0.000871143825986271	0.0011551567281449	0.000478041518484823	0.000469026548672566	0.000418493094036887	0.000106029277975353	0.000143743280125713	0.000142585394094781	0.000626499048879331	0.000329666694235382	0.000254238689934662	0.00030071954346208	1.61276982879825e-05
0.00159076999421057	0.00131800512778099	0.000767678438507981	0.00075973864858159	0.00073798693242908	0.000243569597221074	0.00027193780497891	0.000267471673145315	0.000603506740550823	0.000649325944917708	0.000849226697543628	0.000754114630717063	3.48192870730292e-05
0.00154271772392689	0.00130750144735754	0.0009992556446944	0.00085327929865189	0.000599784964022826	0.000141510214208916	0.000182036225291539	0.000180299396245141	0.000372425771234803	0.000402034571168638	0.000382019684062526	0.000477793400049624	3.39095194772975e-05
0.000883715160036392	0.00081920436688446	0.000513026217847985	0.000487883549747746	0.00039740302704491	9.53601852617644e-05	0.000136547845504921	0.00013390124886279	0.000227359192788024	0.000216524687784302	0.000306343561326607	0.000266313787114382	2.72930278719705e-05
0.00124050946985361	0.00109560830369697	0.000752046977090397	0.000691588785046728	0.000631461417583326	0.000148209411959308	0.000162517575055827	0.000158051443222231	0.00085377553552229	0.000467041601190969	0.000273674634025308	0.000450417666032586	3.16764535604996e-05
0.00112711934496733	0.00110081879083616	0.000850301877429494	0.000786535439583161	0.000644115457778513	0.000171119014142751	0.000202133818542718	0.000196675212968324	0.000759490530146389	0.00073409974361095	0.000722686295591761	0.000746092134645604	5.78115954015382e-05
0.00121941940286163	0.000987097841369614	0.000475560334132826	0.000424778761061947	0.000352576296418824	8.68414523199078e-05	0.000110081879083616	0.000110908940534281	0.000346704160119096	0.00045612439004218	0.00041865850632702	0.000488793317343479	9.84203126292304e-06
0.000935158382267802	0.000846001157886031	0.000651145480109172	0.000574807708212719	0.000480605408981887	0.000108345050037218	0.000155322140435035	0.000156562732611033	0.000504590191051195	0.000422959225870483	0.000546108675874618	0.000434372673889671	3.82929451658262e-05
0.00118211893143661	0.00101678934744852	0.000691009842031262	0.000612108179637746	0.000444628235877926	0.00010611198412042	0.000153668017533702	0.00015300636837317	0.000595070713754032	0.00029104292448929	0.00029344140269622	0.000259531883218923	3.22553965759654e-05
0.00117533702754115	0.00122959225870482	0.000808369861880738	0.000731866677694154	0.000648498883467042	0.000177818211893143	0.000211893143660574	0.000206434538086181	0.000329253163510049	0.000240757588288811	0.000369200231577206	0.000555537176412208	2.69622032917036e-05
0.00131486229426846	0.00110123232156149	0.00086030932098255	0.00075684393350426	0.000618393846662807	0.000177239268877678	0.000191960962699529	0.000190803076668596	0.000309238276403937	0.000278140765858903	0.000575386651228186	0.00047572574642296	4.40823753204863e-05
0.00116375816723182	0.0012853362004797	0.0006250930444132	0.000589529402034572	0.000522289306095444	0.000141510214208916	0.000174675378380613	0.000173269373914483	0.000659912331486229	0.000293275990406088	0.000368455876271607	0.000324373500951121	3.42403440575631e-05
0.00153692829377223	0.0012531635100488	0.00128053924406583	0.00110338268133322	0.000792076751302623	0.000234554627408816	0.000221321644198164	0.000211231494500042	0.00115027706558597	0.000558680009924738	0.000383094863948392	0.000339839550078571	8.4691092548176e-05
0.00099321809610454	0.00117972045322967	0.000657017616408898	0.000626747167314531	0.000504838309486396	0.000133156893557191	0.000180299396245141	0.000177818211893143	0.000665536349350757	0.000212058555950708	0.000241915474319742	0.000246629724588537	1.10826234389215e-05
0.00104069142337276	0.000969894963195766	0.000566537093706062	0.000539823008849557	0.000440327516334464	7.99768422793814e-05	0.000108427756182284	0.000111322471259615	0.000373087420395335	0.000490364734099745	0.000420395335373419	0.000651724423124637	1.70374658837152e-05
0.000993135389959474	0.00103556364237863	0.000482342238028285	0.000468530311802167	0.000387064758911587	9.32925316351008e-05	0.000123811099164668	0.000120750971797205	0.000446116946489125	0.000411297659416095	0.000347696633859896	0.000346207923248698	2.31577206186426e-05
0.000845504921015632	0.000940120750971798	0.000464229592258704	0.000429244892895543	0.000309817219419403	6.31874948308665e-05	9.37887685054992e-05	9.1721114878835e-05	0.000296997766934084	0.000210817963774709	0.000503432305020263	0.000227772723513357	1.38946323711853e-05
0.000773385162517576	0.000808452568025803	0.000461004052601108	0.000446447771069391	0.000365561161194276	0.000104044330493755	0.000139029029856919	0.000136299727069722	0.000375982135472665	0.000133735836572657	0.000184434703498469	0.000209660077743777	2.12554792821113e-05
0.000830121578033247	0.00114672070134811	0.000867008518732941	0.000743941774873873	0.000626581755024398	0.000176577619717145	0.000212141262095773	0.000208833016293111	0.000686461004052601	0.000449756016872054	0.000583739971879909	0.000531883218923166	5.16913406666116e-05
0.00066884459515342	0.000843189148953768	0.000498800760896536	0.000475312215697626	0.000449756016872054	0.000118352493590273	0.000156314614175833	0.000151848482342237	0.000275659581506906	0.000354065007030022	0.000405011992391036	0.000398312794640642	5.6240178645271e-06
0.00103374410718716	0.000836820775783641	0.000860640145562815	0.000746009428500537	0.000633611777355056	0.000146720701348109	0.000159705566123563	0.000155983789595568	0.000900421801339839	0.000557687536183938	0.000539492184269291	0.000542221487056488	5.94657183028701e-05
0.0016226118600612	0.00148482342238028	0.000665536349350757	0.000620461500289471	0.000613596890248946	0.000147961293524108	0.00019435944090646	0.000191464725829128	0.000530229096021835	0.000264990488793317	0.000293606814986353	0.000466710776610702	2.29923083285092e-05
0.001628566702506	0.0014731618559259	0.000655942436523033	0.00063981473823505	0.000603754858986023	0.000138863617566785	0.000183442229757671	0.000177570093457943	0.000522620130675709	0.000631544123728393	0.000491688032420809	0.000626250930444132	1.83607642047807e-05
0.000842362087503101	0.000932346373335539	0.000441568108510462	0.000401703746588372	0.000280373831775701	5.10296915060788e-05	7.65858903316514e-05	7.51798858655196e-05	0.000172690430899016	0.000139856091307584	0.00012736746340253	0.000163096518071293	6.69919775039296e-06
0.00151980812174344	0.0010640972624266	0.000614341245554545	0.00055330411049541	0.00050277065585973	0.000124472748325201	0.000126953932677198	0.000125465222066	0.000594822595318832	0.000267223554710115	0.000303448846249276	0.000276734761392771	1.67066413034494e-05
0.00116185592589529	0.00095095525597552	0.000684641468861136	0.000616905136051609	0.000428665949880076	0.000108675874617484	0.000143164337110248	0.000139277148292118	0.000591183524935903	0.000504259366470928	0.000312711934496733	0.00034686957240923	3.39922256223637e-05
0.00103763129600529	0.00102142089157224	0.000703002233065916	0.000730129848647755	0.000701182697874452	0.000230088495575221	0.000279298651889836	0.000277561822843437	0.000624431395252668	0.000364403275163345	0.000512281862542387	0.00035050864279216	3.66388222644951e-05
0.00127640393681251	0.00114217186336945	0.000796791001571416	0.00074691919609627	0.000676122735919279	0.000193118848730461	0.000186998593995534	0.000182201637581672	0.000409147299644363	0.000427342651559011	0.000449094367711521	0.000358779257298818	4.01124803572906e-05
0.000851294351170292	0.000931850136465139	0.000473409974361095	0.000434538086179803	0.000354643950045489	0.000106690927135886	0.000121329914812671	0.000119510379621206	0.000384831692994789	0.000355967248366553	0.000342403440575635	0.000357538665122818	1.76991150442479e-05
0.00178355801836077	0.0012182615168307	0.000740964353651476	0.000699032338102721	0.000560995781986602	0.000117194607559342	0.000160615333719295	0.000154743197419568	0.000696716566040858	0.000682077578364072	0.000431147134232074	0.00061905549582334	4.63981473823511e-05
0.000893722603589447	0.000972128029112563	0.000806302208254073	0.000688032420808867	0.000579356546191382	0.000166156645438756	0.000180382102390208	0.000180464808535274	0.000583822678024976	0.000635927549416921	0.000597634604251096	0.000586965511537507	5.42552311636755e-05
0.00133041104954098	0.00105896948143247	0.00085187329418576	0.000772558101066909	0.000589198577454305	0.00016921677280622	0.000208502191712844	0.000203953353734182	0.00107914978082872	0.000299396245141014	0.000820114134480193	0.000372756595815069	3.36614010420978e-05
0.000990406087172277	0.00113042759076999	0.000558101066909272	0.000507733024563724	0.0004060871722769	0.00010950293606815	0.00014622446447771	0.000144487635431313	0.0004684476056571	0.000265404019518651	0.000504838309486395	0.000228765197254156	1.60449921429162e-05
0.00162352162765694	0.00106078901662393	0.000638822264494252	0.000579273840046316	0.000488462492763212	0.000113307418741213	0.000135059134893723	0.00013704408237532	0.00068141592920354	0.000543875609957819	0.000473988917376561	0.00051244727483252	2.40674882143741e-05
0.0009982631709536	0.00122975767099495	0.000971797204532297	0.000833843354561244	0.000556364237862872	0.000161855925895294	0.00017161525101315	0.000168141592920354	0.00103473658092796	0.000355222893060954	0.000441319990075263	0.000402034571168638	4.31726077247543e-05
0.00123455462740882	0.00127458440162104	0.000533868166404764	0.000529815565296501	0.000514018691588785	0.000141262095773716	0.000175833264411546	0.000173517492349681	0.000450004135307253	0.000348358283020429	0.000317095360185262	0.000476221983293359	8.18790836159116e-06
0.00108369861880738	0.00135150111653296	0.000753370275411463	0.00066181457282276	0.00055280787362501	0.000164585228682491	0.00020858489785791	0.000202712761558183	0.000428583243735011	0.000483417417914151	0.000493011330741874	0.000494003804482673	2.02630055413119e-05
0.00170225787776032	0.00126085518153999	0.000962864940865105	0.000823422380282855	0.000696220329170458	0.000152758249937971	0.000194276734761392	0.000186750475560335	0.00046191382019684	0.000322057728889257	0.00026176494913572	0.000302456372508477	3.42403440575633e-05
0.00115548755272517	0.00130617814903647	0.000599536845587627	0.000535274170870895	0.000432966669423538	9.03151104127028e-05	0.000129269704739062	0.000127284757257464	0.000633446365064924	0.000325448680836987	0.00034033578694897	0.000310065337854603	1.6789347448515e-05
0.00148201141344802	0.00132395997022579	0.000494996278223472	0.000468530311802167	0.000442891406831527	9.80067819038956e-05	0.000103548093623356	0.000100653378546026	0.000404598461665703	0.000352493590273756	0.000427259945413944	0.00039012488627905	1.24059217599862e-05
0.00125407327764453	0.00113787114382599	0.000656521379538499	0.000601190968488959	0.000466131833595236	0.00011214953271028	0.00013340501199239	0.000131833595236125	0.000332726821602846	0.000319659250682326	0.000311140517740469	0.000453146968819783	1.28194524853198e-05
0.00158555950707138	0.0010593830121578	0.000948060540898188	0.000816971300967662	0.00072781407658589	0.000166570176164089	0.000173848316929948	0.000167728062195021	0.000313538995947398	0.000255892812835994	0.000305433793730875	0.000444214705152593	3.03531552394343e-05
0.00147307914978083	0.00150417666032586	0.00083417417914151	0.000735588454222148	0.000566867918286329	0.000138036556116119	0.000181622694566206	0.000179306922504342	0.000244644777106939	0.000377388139938797	0.000429162186750476	0.000469109254817633	2.125547928211e-05
0.000874452071788934	0.00094731618559259	0.000657183028699032	0.000584401621040443	0.000478785873790423	0.000135968902489455	0.000138367380696386	0.000134976428748656	0.000269952857497312	0.000289140683152759	0.000426102059383012	0.000333967413778844	1.30675709205187e-05
0.00127458440162104	0.00118162269456621	0.00054362749152262	0.000530725332892233	0.000516996112811182	0.000122156976263337	0.000156728144901166	0.000155322140435034	0.000437184682821934	0.000373087420395335	0.000394839136547845	0.00037854602596973	2.03457116863784e-05
0.000667686709122488	0.000670085187329419	0.000253825159209329	0.000275824993797039	0.000301546604912745	6.56686791828636e-05	9.44504176660332e-05	9.18038210239016e-05	0.000187991067736333	0.000200066164916054	0.000202795467703251	0.000178314448763543	4.05260110826272e-06
0.000741212472086677	0.000871061119841204	0.00053634935075676	0.00049458274749814	0.000407824001323298	9.78413696137617e-05	0.000157968737077164	0.000154660491274502	0.000216441981639236	0.00020643453808618	0.000240923000578943	0.000198494748159788	2.63005541311721e-05
0.00107352576296419	0.000982879827971218	0.000520635183194111	0.000509139029029857	0.000432801257133405	9.67661897278965e-05	0.000146720701348109	0.000143412455545448	0.000312877346786866	0.000281283599371434	0.000303779670829543	0.000356132660656688	2.75411463071701e-05
0.00154346207923249	0.00116781076834009	0.000895294020345712	0.000770655859730378	0.000546770325035151	0.000129104292448929	0.000176908444297411	0.000170705483417417	0.000786452733438094	0.000197915805144322	0.000298155652965016	0.000242246298900008	2.31577206186418e-05
0.000997518815648002	0.00107336035067405	0.000971879910677363	0.00081506905963113	0.000575717475808452	0.00014018691588785	0.000197833098999256	0.00019022413365313	0.000811264576958068	0.00060309320982549	0.000647671822016376	0.000354643950045488	5.43379373087421e-05
0.00111148788354975	0.00129526093788769	0.000739475643040278	0.000652799603010505	0.000493590273757341	0.000109420229923084	0.0001566454387561	0.000154495078984368	0.000664047638739558	0.000272516747994376	0.000391034653874783	0.000328343395914316	1.67893474485152e-05
0.00157910842775618	0.00114374328012572	0.00112066826565214	0.000987097841369613	0.000730047142502688	0.000192953436440327	0.000210983376064842	0.00020304358613845	0.00117550243983128	0.00084070796460177	0.000749483086593334	0.000920850219171285	5.7398064676205e-05
0.00133165164171698	0.00145050037217765	0.000737656107848814	0.000726490778264826	0.000576792655694318	0.000157637912496899	0.000202051112397652	0.000200562401786454	0.0002811181870813	0.00020254734926805	0.00043197419568274	0.000392606070631048	2.14208915722441e-05
0.00135274170870896	0.000917872797948888	0.000557935654619138	0.000531056157472499	0.00047258291291043	0.000126953932677198	0.000166818294599288	0.000164998759407823	0.000689769249855264	0.000660822099081961	0.000492101563146142	0.000755437929038126	2.36539574890419e-05
0.00121520138946324	0.00117823174261848	0.00070994954925151	0.000694318087833926	0.00062170209246547	0.000178314448763544	0.000224795302290959	0.000218261516830701	0.000541229013315689	0.00045637250847738	0.000516913406666116	0.00055280787362501	2.90298569183688e-05
0.000994458688280538	0.00116053262757423	0.00062848399636093	0.000610950293606815	0.000493176743032007	0.000116781076834009	0.000136134314779588	0.000128938880158795	0.000469770903978166	0.000410636010255562	0.000358696551153751	0.000374906955586801	1.05036804234556e-05
0.00116946489124142	0.00126705814241998	0.00112455545447027	0.000920105863865686	0.000659167976180629	0.000206930774956579	0.000225705069886692	0.000223720122405094	0.000367794227111075	0.000387891820362253	0.000899512033744107	0.000412703663882227	7.66685964767185e-05
0.000937722272764867	0.000992887271524274	0.00043486891076007	0.000401786452733438	0.000318501364651394	6.02100736084692e-05	0.000106856339426018	0.000104375155074022	0.000447936481680589	0.000225126126871227	0.000260028120089323	0.000206930774956579	1.15788603093211e-05
0.000862376974609214	0.000822678024977255	0.00051534198990985	0.000473492680506161	0.000372260358944671	7.87362501033822e-05	0.000144653047721446	0.000139607972872384	0.000528740385410636	0.000192788024150194	0.000145728227607311	0.0001559010834505	1.67893474485154e-05
0.0010316764535605	0.000661483748242493	0.000414192374493424	0.000442147051525928	0.000426846414688611	0.000112314945000413	0.000154743197419569	0.000151517657761972	0.000424034405756348	0.000204532296749648	0.000245471838557605	0.00021222396824084	2.15863038623769e-05
0.00139550078570838	0.0012826068976925	0.000495409808948805	0.000505251840211727	0.00050665784467786	0.000130675709205194	0.000178066330328343	0.000175915970556612	0.000314200645107931	0.000242742535770409	0.000435861384500869	0.000322223141179389	1.05863865685219e-05
0.000875858076255065	0.00107336035067406	0.000753370275411464	0.00067562649904888	0.000518650235712514	0.000108427756182285	0.000130593003060127	0.000133405011992391	0.000492432387726408	0.000441319990075263	0.00041336531304276	0.000375816723182532	4.59019105119509e-05
0.00103763129600529	0.00123223885534695	0.00066909271358862	0.000632288479033993	0.000606980398643619	0.000185592589529402	0.000222975767099496	0.000222065999503763	0.000596890248945497	0.000478537755355223	0.000373004714250269	0.000522041187660243	2.33231329087749e-05
0.00157629641882392	0.00137226035894467	0.000614589363989744	0.000620544206434538	0.000615995368455876	0.00014986353486064	0.000205524770490447	0.000201885700107518	0.000421222396824085	0.000310809693160202	0.000532958398809032	0.000445124472748325	1.69547597386484e-05
0.00110288644446282	0.000989248201141345	0.000723513357042428	0.000674716731453148	0.000632453891324125	0.000146307170622777	0.000176660325862212	0.000174923496815814	0.000419485567777686	0.000404102224795302	0.000492432387726408	0.000527417087089571	1.31502770655858e-05
0.00111694648912414	0.000980564055909355	0.000667934827557687	0.00059970225787776	0.000515011165329583	0.000125878752791332	0.000167479943759822	0.000167810768340087	0.00028475725746423	0.000413696137623025	0.000386320403605989	0.000349185344471094	2.15035977173109e-05
0.00101720287817385	0.000926143412455546	0.000539409478124224	0.000501281945248532	0.000457861219088578	0.000120999090232404	0.000164254404102225	0.000159457447688364	0.000297824828384749	0.000267223554710115	0.000339756843933504	0.000332974940038045	2.12554792821106e-05
0.00143486891076007	0.00104424778761062	0.000627077991894797	0.000547845504921016	0.000519063766437847	0.000101728558431892	0.000114548010917211	0.000112811181870814	0.000401455628153173	0.000484823422380282	0.000507319493838392	0.000451327433628319	1.73682904639814e-05
0.00106848068811513	0.00087966255892813	0.000595980481349764	0.000524356959722108	0.000438507981142998	0.000103630799768422	0.000140104209742784	0.000139773385162518	0.000187908361591267	0.000198660160449921	0.000190306839798197	0.00034951616905136	2.19171284426433e-05
0.000862046150028947	0.000886444462823588	0.000455462740881647	0.000435613266065668	0.000397237614754777	9.28790009097677e-05	0.000119593085766273	0.000116284839963609	0.000445455297328591	0.000351501116532959	0.000383260276238524	0.00036357621371268	1.03382681333225e-05
0.00142998924820114	0.00125349433462906	0.000648333471176908	0.00063956661979985	0.00050326689273013	9.99917293854934e-05	0.000136547845504921	0.000132908775121992	0.000721941940286164	0.000440823753204863	0.000457613100653378	0.00048027458440162	2.33231329087748e-05
0.00095839880903151	0.00082863286742205	0.000410305185675296	0.000393681250516913	0.000356380779091887	0.000109089405342818	0.000138201968406252	0.00013729220081052	0.000270945331238111	0.000287734678686626	0.000294516582582086	0.000244810189397072	1.07517988586552e-05
0.00110197667686709	0.000998180464808535	0.000739310230750146	0.00069324290794806	0.000612687122653213	0.000155239434289969	0.00017525432139608	0.000167645356049955	0.000706393185013647	0.000380448267306261	0.000479116698370689	0.000516417169795715	2.42329005045072e-05
0.00144562070961873	0.00107716483334712	0.000537424530642626	0.000524439665867174	0.000508642792159457	0.000108096931602018	0.000164916053262758	0.00015854768009263	0.000347862046150028	0.000275659581506906	0.000413778843768092	0.000450831196757919	1.23232156149198e-05
0.00116954759738649	0.00103870647589116	0.000499710528492267	0.000505748077082127	0.000489041435778678	0.000113224712596146	0.000147547762798776	0.000143743280125714	0.000413861549913158	0.000301050368042346	0.000371846828219336	0.000309569100984203	1.57141675626506e-05
0.00121669010007444	0.00114440492928625	0.000602183442229759	0.00055305599206021	0.00051244727483252	0.000130262178479861	0.000190885782813664	0.000187825655446199	0.000207427011826978	0.000292697047390621	0.000364155156728146	0.000337854602596973	2.26614837482425e-05
0.00115027706558597	0.00121941940286163	0.000907038292945166	0.00085906872880655	0.000718220163758167	0.000211066082209908	0.00023157720618642	0.000229426846414688	0.000620296087999339	0.000318666776941527	0.000743859068728807	0.000461334877181374	3.48192870730296e-05
0.00131023075014474	0.000973037796708296	0.000730543379373087	0.000669837068894219	0.000570341576379124	0.00014432222314118	0.000172938549334215	0.000169630303531552	0.000423290050450749	0.000307832271937805	0.000564634852369531	0.000271772392688777	3.51501116532959e-05
0.000872467124307337	0.00085253494334629	0.000539078653543959	0.000476883632453892	0.000377222727648665	9.24654701844352e-05	0.000122405094698536	0.000118352493590274	0.000397320320899843	0.000308576627243404	0.000287982797121826	0.000306343561326607	2.24133653130431e-05
0.00116599123314862	0.00105475146803407	0.000440079397899264	0.00042808700686461	0.000400545860557439	9.96609048052276e-05	0.000136630551649988	0.00013390124886279	0.000316102886444463	0.00021222396824084	0.00030121578033248	0.000423538168885948	8.35332065172411e-06
0.00177718964519064	0.00126333636589198	0.0009685716648747	0.000835249359027375	0.000600529319328426	0.000164006285667024	0.000151021420891572	0.000144404929286246	0.000898519560003309	0.000266975436274916	0.00039037300471425	0.000252832685468529	5.2601108262344e-05
0.000955338681664048	0.00113299148126706	0.000877843023736663	0.000700769167149118	0.000497808287155736	9.957819866016e-05	0.000137540319245721	0.000132164419816392	0.00073724257712348	0.000257298817302125	0.000350674055082293	0.000235712513439749	2.08419485567781e-05
0.000997022578777603	0.000889752708626251	0.000694152675543792	0.00058713092382764	0.000413282606897693	9.12248780084361e-05	0.000135968902489455	0.000132247125961459	0.000315027706558598	0.000228268960383757	0.000283351252998098	0.000253659746919197	4.12703663882218e-05
0.0013137871143826	0.00140749317674303	0.00110487139194442	0.000935654619138202	0.000733603506740551	0.000178976097924076	0.000187164006285667	0.000177818211893144	0.000291787279794888	0.000203787941444049	0.000570258870234059	0.000328922338929782	6.79017450996606e-05
0.00113977338516252	0.00123926887767761	0.00106624762219833	0.000933917790091804	0.000628401290215863	0.000144487635431313	0.000215035977173104	0.000209660077743777	0.00084988834670416	0.000228930609544289	0.00051658258208585	0.000316516417169796	5.2518402117277e-05
0.00113754031924572	0.000859482259531883	0.000636589198577453	0.000574394177487387	0.000492018857001074	0.000115540484658011	0.000150856008601439	0.000147961293524109	0.000605243569597222	0.000392771482921181	0.00031593747415433	0.000420147216938219	1.27367463402528e-05
0.00076627243404185	0.00063427342651559	0.000483913654784551	0.000425357704077414	0.000345546274088165	0.00010975105450335	0.000140352328177983	0.000140269622032918	0.000404846580100901	0.000241253825159209	0.000350012405921759	0.000316847241750063	3.58117608138287e-05
0.00108460838640311	0.00126788520387065	0.000612190885782813	0.00059581506905963	0.000521296832354645	0.000139359854437185	0.000192788024150194	0.000190141427508064	0.000539740302704491	0.000473575386651228	0.000664461169464892	0.000499379703912001	1.57141675626495e-05
0.000967082954263503	0.00104490943677115	0.000579521958481515	0.000544785377553553	0.000450748490612852	9.7179720453229e-05	0.000149036473409974	0.000147134232073442	0.000597469191960963	0.000285005375899429	0.00020279546770325	0.000236374162600281	2.32404267637087e-05
0.000890083533206518	0.00113208171367133	0.000434207261599537	0.000385079811429989	0.000304193201554875	6.57513853279295e-05	0.000107517988586552	0.000109585642213217	0.000493259449177074	0.000233065916797618	0.000204284178314449	0.000243156066495741	9.75932511785636e-06
0.000924241171119014	0.000886775287403855	0.000429741129765941	0.000415350260524357	0.00036936564386734	0.000106939045571086	0.000150277065585973	0.00014721693821851	0.000345794392523364	0.000333636589198579	0.000280952774791167	0.000509883384335456	1.10826234389216e-05
0.00142527499793235	0.00124067488214374	0.000919030683979819	0.000762716069803986	0.000565544619965264	0.000158547680092631	0.000167479943759821	0.000166156645438756	0.000876850549995864	0.000350095112066827	0.000451823670498718	0.000534612521710363	2.73757340170365e-05
0.00127342651559011	0.00111959308576627	0.000487387312877347	0.000453395087254983	0.000396162434868911	8.8082044495907e-05	0.000129848647754528	0.000127615581837731	0.000520387064758911	0.000374989661731867	0.000341989909850302	0.000370606236043338	6.61649160532574e-07
0.00083202381936978	0.00109544289140683	0.000735174923496816	0.000658010090149697	0.00047522950955256	0.000106773633280953	0.000166156645438756	0.000157141675626499	0.000803903730047142	0.000341907203705236	0.000681250516913407	0.000257795054172525	2.7044909436771e-05
0.00126871226532131	0.00140294433876437	0.000966090480522703	0.000865188983541478	0.00072756595815069	0.000180382102390207	0.000226697543627491	0.000223306591679762	0.00071524274253577	0.000474898684972293	0.000587461748407907	0.000525349433462907	2.96087999338351e-05
0.00187172276900174	0.00145695145149285	0.000677032503515011	0.000661897278967827	0.000640476387395585	0.000165991233148623	0.000201720287817384	0.000201554875527251	0.000548176329501282	0.000298321065255149	0.000373666363410802	0.000392523364485981	2.63005541311717e-05
0.00138582416673559	0.00119196096269953	0.000577371598709784	0.000534943346290629	0.000462244644777107	8.24580266313793e-05	0.000129186998593996	0.000124141923744935	0.000555040939541808	0.000265982962534116	0.000393102307501447	0.000283020428417831	8.68414523199068e-06
0.00137647837234307	0.00106814986353486	0.000467455131916301	0.000484079067074684	0.000457778512943511	0.000106773633280953	0.000156976263336365	0.000154577785129435	0.000280787362501034	0.00037201224050947	0.000420478041518485	0.000439252336448598	1.26540401951868e-05
0.00103184186585063	0.00105169134066661	0.000601108262343892	0.000556943180878339	0.00048126705814242	0.000101232321561492	0.000146555289057977	0.000144983872301712	0.000244562070961872	0.000198329335869655	0.000367132577950541	0.000317343478620461	1.65412290133156e-05
0.000933835083946737	0.00109436771152096	0.000630717062277727	0.000541229013315689	0.00040344057563477	0.000120089322636671	0.000145066578446779	0.000143495161690513	0.000592920353982301	0.000619138201968406	0.000570506988669259	0.00077570093457944	3.67215284095608e-05
0.00105557852948474	0.00109759325117856	0.000712017202878174	0.000598378959556695	0.000449177073856587	0.000110578115954016	0.000123232156149202	0.000119344967331073	0.000766603258622117	0.000708874369365644	0.000551898106029278	0.000513853279298652	2.81200893226359e-05
0.000887519642709453	0.000977090397816558	0.00038797452650732	0.000372922008105203	0.000354478537755355	7.36084691092544e-05	0.000101480439996691	0.000101315027706558	0.000281449011661567	0.000205111239765115	0.000205359358200314	0.000278058059713837	4.30071954346206e-06
0.000907617235960632	0.000850467289719627	0.00044644777106939	0.000378463319824663	0.000302208254073277	5.5082292614341e-05	7.08791663220574e-05	7.01348110164585e-05	0.000302290960218344	0.000186006120254734	0.000203622529153916	0.00017426184765528	1.4721693821851e-05
0.00104515755520635	0.00117326937391448	0.000614258539409478	0.000556116119427674	0.000510710445786122	0.000120668265652138	0.000144487635431312	0.000143412455545446	0.000511123976511455	0.000377967082954263	0.000387560995781986	0.000576958067984452	7.52625920105837e-06
0.00103663882226449	0.00113042759076999	0.000771482921181043	0.000646431229840377	0.000513522454718385	0.000120502853362005	0.000176164088991812	0.000172442312463816	0.000273674634025309	0.00018972789678273	0.000256058225126127	0.000238607228517079	3.50674055082292e-05
0.00161582995616574	0.00162021338185427	0.000799933835083947	0.000717806633032834	0.0005939128277231	0.000125796046646266	0.000189893309072864	0.000184600115788603	0.000245554544702671	0.000322967496484989	0.000375403192457199	0.000389463237118518	2.65486725663716e-05
0.00163022082540733	0.00126035894466959	0.000707220246464312	0.000594243652303367	0.000500537589942932	0.000122653213133735	0.000145231990736911	0.000139194442147051	0.000798527830617814	0.000400380448267306	0.000473244562070962	0.000366719047225209	1.92705318005138e-05
0.0012192539905715	0.00144537259118352	0.000584567033330576	0.000567198742866595	0.000532131337358365	0.000111653295839881	0.00014597634604251	0.000143660573980646	0.000391200066164916	0.000292862459680754	0.000364072450583078	0.00051170291952692	9.01496981225757e-06
0.00102067653626664	0.000915226201306757	0.000421387809114217	0.000420974278388884	0.000418327681746754	0.000111487883549747	0.000159705566123563	0.000160615333719295	0.000261020593830121	0.000219667521296832	0.000259201058638656	0.000354230419320156	1.60449921429154e-05
0.00150227441898933	0.00117326937391448	0.000715573567116036	0.000652799603010504	0.000561740137292201	0.000161773219750227	0.000185758001819535	0.000183028699032338	0.000778430237366636	0.000328591514349517	0.000355057480770822	0.000338847076337772	4.79695641386155e-05
0.00135530559920602	0.00123736663634108	0.000681912166073939	0.000696799272185923	0.000630799768422794	0.000150111653295841	0.00019725415598379	0.000192209081134729	0.000610950293606815	0.000588867752874038	0.000717227690017369	0.000475808452568026	1.86915887850469e-05
0.00123554710114962	0.00113704408237532	0.000538582416673559	0.000486891076006947	0.000437432801257134	0.000104127036638823	0.000136465139359854	0.000131668182945993	0.000288892564717559	0.000177983624183277	0.000169878421966752	0.000277809941278637	1.48043999669169e-05
0.000739227524605078	0.000764452898850384	0.000409147299644363	0.00040029774212224	0.000366636341080143	8.70068646100405e-05	0.00012811181870813	0.000124886279050533	0.000350591348937226	0.000371846828219337	0.000296666942353816	0.000362831858407079	8.68414523199062e-06
0.00122992308328509	0.00113464560416839	0.000786618145728228	0.000708130014060044	0.000597965428831361	0.00016193863204036	0.000188570010751799	0.000187660243156066	0.000449259780001655	0.000327020097593251	0.000499793234637333	0.000480605408981887	2.91952692085022e-05
0.00125481763295013	0.00121007360846911	0.000722686295591763	0.000642047804151848	0.0005619882557274	0.000126953932677198	0.000162021338185427	0.000160119096848896	0.000366305516499876	0.000361673972376148	0.000386816640476388	0.000368786700851873	1.7947233479448e-05
0.00140749317674303	0.00098188735423042	0.000758167231825325	0.000700438342568854	0.000658671739310231	0.000192953436440327	0.00022190058721363	0.000218178810685634	0.000743197419568274	0.000674220494582748	0.000663634108014225	0.000907699942105698	3.05185675295677e-05
0.00158870234058391	0.00154040195186502	0.000912745016954759	0.000787114382598627	0.000656438673393434	0.000113803655611612	0.000170705483417418	0.000166818294599289	0.000918534447109419	0.000584567033330576	0.000493672979902406	0.000745265073194938	2.53907865354395e-05
0.00120387064758912	0.0012155322140435	0.000607559341659086	0.000548176329501281	0.000502853362004797	0.000132329832106525	0.000147299644363576	0.000143743280125714	0.000397568439335042	0.000398395500785708	0.00052890579770077	0.000657761971714499	2.66313787114377e-05
0.00132768174675378	0.00126995285749731	0.00126912579604665	0.00110371350591349	0.000954511620213382	0.000300719543462079	0.000320238193697792	0.000314448763543132	0.001245968075428	0.000662641634273426	0.000589777520469771	0.000495988751964272	9.18865271689687e-05
0.000939376395666198	0.000924737407989414	0.000478041518484824	0.000439004218013399	0.000369779174592672	8.3036969646845e-05	0.000105036804234555	0.000102803738317757	0.000456041683897114	0.000326027623852453	0.000301960135638078	0.000255479282110661	5.21048713919447e-06
0.000758911587130924	0.000631626829873459	0.000439335042593665	0.000411545777851294	0.000328922338929784	8.51046232735094e-05	0.000105036804234555	0.000101563146141759	0.000342155322140436	0.000304937556860475	0.000248283847489868	0.000281366305516499	1.62104044330491e-05
0.0012541559837896	0.00127235133570424	0.000720039698949632	0.000627822347200396	0.000590935406500703	0.000152344719212638	0.000200231577206186	0.000198246629724589	0.00079141510214209	0.000490282027954677	0.00071499462410057	0.000465304772144571	2.79546770325034e-05
0.000886196344388388	0.00095600033082458	0.000614175833264412	0.000552311636754611	0.000421056984533951	0.000103878918203623	0.000151765776197172	0.000152262013067571	0.000599950376312961	0.000577537010999916	0.000469770903978165	0.000581920436688447	1.52179306922503e-05
0.000995533868166405	0.000993052683814406	0.000623190803076668	0.000586303862376975	0.000569431808783392	0.000129848647754527	0.000157637912496898	0.000153337192953436	0.000321644198163923	0.000303366140104209	0.000302952609378877	0.000332313290877513	1.24059217599869e-05
0.000869158878504674	0.000876271606980399	0.000585642213216443	0.000577785129435117	0.000466628070465635	0.000126871226532131	0.000157307087916632	0.000153916135968902	0.00051898106029278	0.00054627408816475	0.000505251840211728	0.000488214374328013	3.3744107187164e-05
0.00123629145645522	0.000919196096269953	0.000607063104788686	0.000584318914895377	0.000518236704987181	0.000137457613100653	0.000189976015217931	0.000184930940368869	0.000625175750558266	0.000505086427921595	0.000470019022413365	0.000483500124059217	1.49698122570506e-05
0.001067074683649	0.00100620296087999	0.000632536597469192	0.000582333967413779	0.000448763543131255	0.000132991481267058	0.000179637747084608	0.000179224216359276	0.000626333636589199	0.000329418575800182	0.000320486312132992	0.000302787197088744	3.90373004714249e-05
0.000943842527499793	0.00085179058804069	0.000464808535274171	0.000449756016872053	0.000417252501860889	0.000100984203126292	0.000144818460011578	0.000141344801918783	0.000570176164088991	0.000228599784964023	0.000353734182449755	0.000238028285501613	1.50525184021177e-05
0.00160913075841535	0.00106905963113059	0.000839219253990571	0.000765693491026383	0.00063038623769746	0.000146224464477711	0.000165743114713423	0.000162269456620627	0.000440741047059797	0.000358117608138285	0.000368786700851873	0.000483996360929617	3.40749317674301e-05
0.00114978082871557	0.00116640476387396	0.000768505499958647	0.000681829459928873	0.000519146472582912	0.000130675709205194	0.000195848151517657	0.000191630138119263	0.000625589281283599	0.000233727565958151	0.000401951865023572	0.000257877760317591	1.40600446613184e-05
0.00102249607145811	0.0012504342072616	0.000677942271110744	0.000673641551567281	0.000756926639649326	0.000196096269952857	0.000251922917872798	0.000245885369282939	0.000415267554379291	0.000365809279629477	0.000585145976346043	0.000509966090480523	9.0976759573237e-06
0.00177586634686957	0.0010618641965098	0.000657100322553966	0.000575386651228186	0.000451492845918452	8.19617897609788e-05	0.000115623190803077	0.000113390124886279	0.000621040443304937	0.000242825241915474	0.000333057646183112	0.000252915391613597	1.82780580597138e-05
0.00130824580266314	0.00105615747250021	0.000497063931850136	0.000486642957571749	0.00049284591845174	0.000112232238855347	0.000144901166156645	0.000143743280125713	0.000343065089736167	0.000234389215118683	0.000288975270862625	0.000357538665122819	7.19543462079225e-06
0.00103250351501117	0.00106831527582499	0.000754528161442394	0.00064370192705318	0.000467537838061368	0.000113638243321479	0.000150938714746505	0.00014961541642544	0.000181126457695807	0.00062145397403027	0.000754280043007195	0.000519808121743446	2.94433876437018e-05
0.0009371433297494	0.00107782648250765	0.0006872053593582	0.00061276982879828	0.000491605326275742	0.000125134397485733	0.000165743114713422	0.000164833347117691	0.00066520552477049	0.000351501116532958	0.000372922008105202	0.000464229592258704	2.53907865354401e-05
0.000827805805971384	0.00109445041766603	0.00099760152179307	0.00084839963609296	0.00058787527913324	0.000156562732611033	0.000163179224216359	0.00016028450913903	0.000392192539905714	0.00018997601521793	0.00039930526838144	0.000231494500041353	4.07741295178234e-05
0.00138425274997932	0.00119063766437846	0.000547514680340749	0.000486394839136548	0.000407079646017699	9.25481763295013e-05	0.0001244727483252	0.000125051691340666	0.000290877512199156	0.000548589860226615	0.000442477876106194	0.000700521048713919	6.86461004052591e-06
0.00125787776031759	0.00117426184765528	0.000997022578777603	0.000871309238276404	0.000619634438838806	0.000131668182945992	0.00019096848895873	0.000185675295674468	0.0010586386568522	0.000235795219584815	0.00028814820941196	0.000260110826234389	4.25936647092877e-05
0.00135026052435696	0.00110098420312629	0.000607642047804151	0.000605243569597221	0.000508973616739724	0.000125134397485732	0.000149698122570507	0.000145976346042511	0.000191795550409395	0.000224216359275495	0.00027168968654371	0.000318087833926061	1.90224133653135e-05
0.000571251343974857	0.00080398643619221	0.000453395087254982	0.000430071954346208	0.000354478537755355	9.62699528574975e-05	0.000104127036638822	0.000103796212058556	0.000238607228517079	0.000430899015796874	0.000407824001323299	0.000218592341410967	3.27516334463641e-05
0.000826565213795385	0.000851542469605492	0.000502853362004797	0.000439086924158465	0.00038193697791746	7.03002233065918e-05	0.000107848813166819	0.000105946571830287	0.000373997187991068	0.000328426102059384	0.000457199569928045	0.000368125051691341	5.54131171946076e-06
0.000843933504259366	0.000808369861880737	0.000373252832685469	0.000332809527747912	0.000271358861963443	7.50144735753866e-05	0.000113969067901745	0.000112728475725747	0.000268216028450914	0.000287321147961293	0.000317922421635927	0.000368125051691341	2.21652468778425e-05
0.00087842196675213	0.000803159374741543	0.000580762550657514	0.000524687784302374	0.00040898188735423	0.000114465304772144	0.000132577950541726	0.000129600529319328	0.000494913572078405	0.000236870399470681	0.000277396410553304	0.000223389297824828	1.94359440906462e-05
0.001062112314945	0.00124911090894053	0.00101406004466132	0.000879249028202796	0.000689851956000331	0.000180547514680342	0.000207013481101646	0.000202464643122984	0.000336283185840708	0.000356628897527086	0.000360846910925481	0.00050376312960053	5.19394591018117e-05
0.00111396906790175	0.000966255892812836	0.000562815317178066	0.000570589694814325	0.000504507484906129	0.00013414936729799	0.000153089074518237	0.000148292118104376	0.000401538334298237	0.000382764039368125	0.000385245223720122	0.000613348771813746	1.02555619882555e-05
0.00155214622446448	0.00122190058721363	0.000637416260028119	0.000573318997601522	0.000442229757670995	9.82549003390952e-05	0.000126126871226532	0.0001244727483252	0.000788354974774626	0.000310396162434868	0.000320817136713258	0.000301298486477545	1.47216938218509e-05
0.00110677363328095	0.00106302208254073	0.000570506988669259	0.000557108593168473	0.000523529898271442	0.000167645356049954	0.000206103713505913	0.000207427011826978	0.000461334877181375	0.000420147216938218	0.000483582830204285	0.000467372425771235	2.77892647423703e-05
0.00132635844843272	0.00115532214043503	0.000627243404184931	0.000608055578529484	0.000538334298238359	0.000130344884624928	0.000170374658837152	0.000168389711355553	0.000503680423455463	0.000347365809279629	0.000396741377884376	0.000340832023819369	8.18790836159144e-06
0.0015275824993797	0.00117393102307501	0.000667190472252088	0.000617070548341742	0.000531221569762634	0.000129600529319329	0.000189893309072864	0.000182036225291539	0.000303779670829542	0.00030940368869407	0.00051774046811678	0.000445538003473658	9.92473740798976e-06
0.000934662145397404	0.000912579604664626	0.000460342403440576	0.00042833512529981	0.0003756513108924	7.95633115540478e-05	0.000124307336035067	0.000122818625423869	0.000514928459184517	0.000408072119758498	0.000308080390373004	0.000367876933256142	9.67661897278998e-06
0.000923993052683815	0.00110851046232735	0.000650318418658506	0.000624596807542801	0.000516003639070383	0.000128029112563063	0.00018153998842114	0.000177735505748076	0.000717972045322967	0.000367546108675875	0.000394756430402779	0.000332726821602845	1.48043999669175e-05
0.00108055578529485	0.000980315937474154	0.00047787610619469	0.000470019022413365	0.000412786370027293	0.000117856256719875	0.000134314779588123	0.000131916301381192	0.000375651310892399	0.000266479199404515	0.00031544123728393	0.000356628897527087	1.59622859978498e-05
0.000962947647010173	0.00083491853444711	0.00070101728558432	0.000575634769663386	0.000515507402199983	0.000160284509139029	0.000158630386237697	0.000154246960549168	0.000317260772475395	0.000198577454304854	0.000537838061367959	0.000230088495575221	2.29923083285087e-05
0.000907120999090232	0.00144934248614672	0.000756016872053593	0.000703829294516582	0.000576875361839385	0.000142916218675047	0.000173600198494748	0.000170622777272352	0.000262840129021587	0.000532379455793565	0.00042833512529981	0.000610950293606815	3.37441071871645e-05
0.00145405673641552	0.00128591514349516	0.00092167728062195	0.000880076089653462	0.000707137540319246	0.000153171780663304	0.000213216441981639	0.000214622446447772	0.000375237780167066	0.000585145976346044	0.000821023902075925	0.000420560747663552	2.30750144735754e-05
0.00100934579439252	0.000949135720784055	0.000575634769663385	0.000583326441154578	0.000457199569928046	0.000108427756182285	0.000163510048796626	0.000159457447688363	0.000317426184765529	0.000249524439665867	0.000230584732445621	0.00033380200148871	1.96013563807793e-05
0.00119287073029526	0.00121520138946324	0.00115027706558597	0.000939128277230998	0.000661483748242494	0.000176660325862211	0.000205855595070714	0.000195517326937391	0.000338598957902571	0.000285832437350095	0.000404350343230503	0.000423372756595815	8.56835662889756e-05
0.000763212306674385	0.000676536266644612	0.000426846414688611	0.000415102142089157	0.00034711769084443	7.02175171615249e-05	0.000113307418741213	0.000111653295839881	0.000378463319824662	0.000403027044909437	0.000359606318749483	0.000386154991315855	1.6127698287983e-05
0.000874038541063601	0.000910098420312629	0.000628070465635597	0.000612852534943346	0.000554213878091142	0.000124638160615333	0.000185427177239269	0.000183028699032338	0.000572491936150857	0.000214622446447771	0.000258622115623191	0.000252501860888264	1.9105119510379e-05
0.001624844925978	0.0010925481763295	0.000697212802911256	0.000678190389545944	0.000641799685716649	0.000145893639897444	0.00017475808452568	0.000173765610784881	0.000409808948804897	0.000437350095112067	0.000642544041022247	0.000628401290215863	1.74509966090481e-05
0.00104606732280208	0.00118377305433794	0.000696716566040858	0.000649077826482508	0.000553552228930609	0.000149367297990241	0.000193449673310727	0.000189314366057398	0.000437432801257134	0.000228103548093623	0.000506823256967993	0.000261351418410388	2.28268960383762e-05
0.0011561492018857	0.00121189314366057	0.000799024067488215	0.000750640972624266	0.000738813993879745	0.000236291456455215	0.00029269704739062	0.00028765197254156	0.000544950789843685	0.000707716483334711	0.000849557522123894	0.00121958481515177	4.39996691754198e-05
0.00109072864113804	0.00117947233479448	0.000445538003473658	0.000458109337523778	0.000429658423620874	8.91572243817717e-05	0.000130923827640394	0.000127119344967332	0.000278967827309569	0.00030965180712927	0.000280952774791167	0.000384997105284923	1.40600446613193e-06
0.0012135472665619	0.00121867504755603	0.000561905549582335	0.000516417169795716	0.000416342734265156	9.53601852617656e-05	0.000103051856752957	0.000101728558431892	0.000616078074600942	0.000381027210321727	0.000242411711190142	0.000489454966504012	3.1014804399967e-05
0.000898602266148376	0.00102009759325118	0.000393598544371847	0.000386154991315855	0.000366470928790009	9.32098254900345e-05	0.000124638160615334	0.000120833677942271	0.000310478868579935	0.000190472252088329	0.000329749400380448	0.000269952857497313	1.09999172938552e-05
0.0017530394508312	0.00124009593912828	0.000678355801836076	0.000640724505830783	0.000620378794144405	0.00018393846662807	0.000219915639732032	0.000217517161525101	0.000538003473658093	0.000335208005954843	0.000479199404515756	0.000390951947729717	3.43230502026299e-05
0.00111851790588041	0.00116805888677529	0.000612935241088412	0.000633694483500124	0.000547018443470349	0.000158216855512365	0.000191464725829129	0.000186419650980067	0.000650649243238773	0.000563476966338599	0.000477131750889091	0.000570506988669259	1.29021586303856e-05
0.000778264825076504	0.00097221073525763	0.000461665701761641	0.000430816309651808	0.000378959556695063	8.7833926060707e-05	0.000130841121495328	0.000129517823174262	0.000268216028450913	0.00019072037052353	0.000285997849640228	0.000376312960052932	2.03457116863785e-05
0.00104433049375569	0.0012180133983955	0.000846580100901496	0.000746257546935736	0.000641138036556115	0.000178479861053676	0.000222727648664297	0.000220081052022165	0.000586634686957241	0.000483252005624018	0.000663468695724092	0.000606980398643619	1.57968737077166e-05
0.00117219419402862	0.00139508725498305	0.00084674551319163	0.000751881564800265	0.000668513770573153	0.000206765362666446	0.000229509552559756	0.00022553965759656	0.00076916714911918	0.000442808700686462	0.000632123066743859	0.000770903978165577	2.91952692085019e-05
0.000726821602845092	0.00100033082458027	0.000567281449011662	0.000501695475973865	0.000472169382185096	0.000116202133818542	0.000143164337110248	0.000144735753866512	0.000492266975436275	0.000449425192291788	0.000436440327516335	0.00047498139111736	2.61351418410393e-05
0.00102853362004797	0.000930278719708874	0.00056537920767513	0.000509635265900256	0.000453808617980316	9.15557025887018e-05	0.000109916466793482	0.000107435282441486	0.000504755603341328	0.000354892068480689	0.000373583657265734	0.000405177404681168	2.16690100074443e-05
0.00185592589529402	0.0014095608303697	0.00093185013646514	0.00088660987511372	0.000745430485485072	0.000200314283351253	0.000221238938053097	0.000218178810685634	0.00110520221652469	0.000855429658423622	0.000599123314862294	0.000703746588371516	3.38268133322303e-05
0.00167835580183608	0.00126011082623439	0.000732114796129354	0.000699363162682988	0.00061541642544041	0.000172855843189149	0.000191464725829129	0.000186998593995533	0.000833429823835911	0.000621371267885204	0.000600529319328426	0.000459019105119511	2.94433876437013e-05
0.00158464973947564	0.00120395335373418	0.000708543544785377	0.00062699528574973	0.000521296832354644	9.78413696137623e-05	0.000135389959473989	0.00013150277065586	0.00064105533041105	0.000487883549747746	0.000619138201968407	0.000471342320734431	2.94433876437021e-05
0.00150640972624266	0.00144007939789926	0.00128690761723596	0.0010908113472831	0.000836738069638575	0.000253494334629062	0.000251178562567199	0.00024464477710694	0.000548093623356216	0.000514763046894384	0.000707302952609378	0.000671656604085683	7.11272847572582e-05
0.000748407906707469	0.000897609792407575	0.000438590687288065	0.000431726077247539	0.000392771482921181	7.29468199487223e-05	0.000125134397485734	0.0001244727483252	0.00020544206434538	0.000162021338185428	0.000305268381440742	0.000272020511123977	1.1992391034654e-05
0.00133371929534365	0.0011556529650153	0.000591845174096434	0.000566537093706063	0.000472665619055495	0.000114382598627078	0.00015011165329584	0.000145728227607311	0.000720453229674965	0.000383508394673724	0.000504424778761062	0.000354313125465222	9.01496981225696e-06
0.00136845587627161	0.00115143495161691	0.000521462244644777	0.00048416177321975	0.000412620957737159	0.000103051856752956	0.000122984037714003	0.000122984037714003	0.000411380365561161	0.000445786121908858	0.000486146720701348	0.000455131916301382	2.12554792821102e-05
0.00073873128773468	0.000764866429575717	0.000492101563146142	0.000503349598875197	0.000461748407906708	0.000152923662228104	0.000202878173848316	0.000200810520221652	0.000409064593499297	0.000332065172442313	0.000339756843933504	0.000473492680506162	2.93606814986359e-05
0.00109891654949963	0.00111785625671987	0.000912414192374495	0.000783723430650899	0.00056513108923993	0.00016144239516996	0.000161194276734761	0.000158464973947565	0.00091274501695476	0.000271606980398644	0.00023397568439335	0.000262840129021586	6.2773964105533e-05
0.00099470680671574	0.000907617235960633	0.000458109337523778	0.000431643371102473	0.000365313042759077	8.70895707551068e-05	0.000140683152758251	0.000136878670085188	0.000235795219584815	0.000198081217434456	0.000260772475394922	0.000210569845339509	9.26308824745657e-06
0.00116309651807129	0.00108841286907617	0.000718220163758167	0.000653295839880903	0.00057166487470019	0.000108179637747084	0.000160863452154495	0.000156066495740634	0.000276569349102639	0.000471755851459764	0.000540898188735423	0.000289719626168224	7.52625920105892e-06
0.000828053924406585	0.00111396906790174	0.000398230088495576	0.000408154825903565	0.00043098172194194	9.59391282772306e-05	0.000116698370688942	0.000119096848895873	0.000255561988255727	0.000234306508973617	0.00038119262261186	0.000293854933421552	1.72028781738482e-05
0.000841617732197502	0.000844925978000165	0.000550078570837813	0.000542800430071954	0.00054677032503515	0.00015085600860144	0.000159953684558762	0.000157637912496899	0.000624596807542801	0.000417500620296088	0.000404929286245969	0.000385245223720122	1.56314614175836e-05
0.00124472748325201	0.00100694731618559	0.000616822429906542	0.000601852617649492	0.000550740219998345	0.000155818377305434	0.000192126374989662	0.000190389545943264	0.000459680754280043	0.000342486146720701	0.000249772558101067	0.000405756347696634	9.51120668265686e-06
0.00086849722934414	0.000950789843685386	0.000641220742701183	0.000581258787527913	0.000477958812339756	0.000113803655611612	0.000138698205276652	0.000136713257795054	0.000466710776610702	0.000425936647092879	0.000574146059052188	0.000522620130675709	1.73682904639812e-05
0.000872467124307336	0.00105160863452154	0.000668431064428087	0.000567943098172194	0.000442725994541395	0.000116698370688943	0.000138367380696386	0.000136217020924654	0.000215697626333637	0.000211645025225375	0.000311802166901	0.000258539409478124	1.09999172938548e-05
0.0010578943015466	0.00119626168224299	0.000505582664791994	0.000509635265900256	0.000444131999007527	0.000100239847820694	0.0001566454387561	0.000153419899098503	0.000381688859482259	0.000276900173682905	0.000211231494500041	0.00033793730874204	1.93532379455795e-05
0.00134331320817137	0.00147779340004962	0.000998593995533868	0.000861301794723348	0.000670416011909685	0.000157472500206766	0.000161442395169962	0.000157720618641965	0.00097824828384749	0.000346207923248697	0.00044016210404433	0.000394756430402779	5.15259283764789e-05
0.00106327020097593	0.00099520304358614	0.000793151931188488	0.00070341576379125	0.000469357373252832	0.000127698287982797	0.000172690430899016	0.000168141592920354	0.000697047390621122	0.00034786204615003	0.000390621123149451	0.000267388967000248	4.37515507402194e-05
0.00110594657183029	0.00109817219419403	0.000653792076751303	0.000607393929368952	0.000551732693739145	0.000131171946075593	0.000151352245471839	0.00014961541642544	0.000475891158713092	0.000429989248201142	0.000328343395914317	0.000449011661566454	9.09767595732335e-06
0.00082689603837565	0.000749069555868002	0.00065991233148623	0.000584318914895376	0.000464312298403771	0.00013704408237532	0.0001551567281449	0.000154081548259035	0.000611942767347614	0.000538003473658092	0.000688528657679266	0.000530146389876769	2.19171284426432e-05
0.00102985691836903	0.000829294516582583	0.000627326110329997	0.00058059713836738	0.00048490612852535	0.00012157803324787	0.000158051443222231	0.000156810851046233	0.00035604995451162	0.000454801091721115	0.000510875858076255	0.000532875692663965	3.22553965759652e-05
0.0010346538747829	0.000932511785625672	0.000551401869158878	0.000517078818956247	0.000501530063683731	0.000136299727069721	0.000158051443222231	0.000153750723678769	0.000334380944504177	0.000323629145645521	0.000423455462740881	0.000367297990240675	1.83607642047803e-05
0.00110205938301216	0.0010603754858986	0.000698784219667522	0.00061492018857001	0.000403275163344636	9.72624265982952e-05	0.00011628483996361	0.000112232238855347	0.000771979158051443	0.000220825407327764	0.000336117773550575	0.000217103630799769	3.01877429493016e-05
0.0010267140848565	0.000990985030187742	0.000591514349516169	0.000536762881482094	0.000427425357704077	0.000103299975188158	0.000138863617566785	0.000132495244396659	0.000662393515838227	0.000373666363410802	0.000454635679430982	0.000348027458440162	9.26308824745686e-06
0.00187842196675213	0.00129129104292449	0.00101852617649491	0.000847489868497229	0.00053808617980316	0.000122901331568936	0.000120916384087339	0.000119344967331072	0.000428004300719544	0.000316268298734597	0.00052477049044744	0.000233231329087751	7.21197584980562e-05
0.0013711851790588	0.00131792242163593	0.000648829708047309	0.000646927466710777	0.000602679679100157	0.000156397320320901	0.000205772888925647	0.000203043586138449	0.000360598792490282	0.000295674468613018	0.000429493011330741	0.000428335125299809	7.36084691092559e-06
0.00100529319328426	0.00100314283351253	0.000651972541559837	0.000589363989744438	0.00053734182449756	0.000107021751716152	0.000159622859978496	0.000156480026465966	0.000500537589942933	0.000501695475973865	0.000461086758746175	0.000398560913075842	1.58795798527835e-05
0.00110057067240096	0.00111165329583988	0.000954677032503514	0.000832106525514845	0.000655859730377967	0.000203126292283516	0.000230419320155487	0.000226780249772558	0.000897278967827309	0.000206599950376313	0.000491770738565875	0.00029732859151435	7.08791663220574e-05
0.0013150277065586	0.00125671987428666	0.000686709122487801	0.000595236126044165	0.000550905632288479	0.000100405260110826	0.000123893805309735	0.000122405094698535	0.000662889752708627	0.000312381109916466	0.000550078570837812	0.000410553304110496	1.42254569514514e-05
0.00163195765445373	0.00113034488462493	0.000455710859316847	0.000496071458109338	0.000536514763046895	0.000143743280125713	0.000174592672235547	0.000169216772806219	0.000214126209577371	0.000272930278719709	0.00033405011992391	0.000461748407906708	9.26308824745646e-06
0.000936316268298734	0.00109842031262923	0.000539574890414358	0.000500785708378133	0.000450748490612853	0.000116284839963609	0.000157555206351833	0.000156480026465966	0.000468861136382434	0.000310809693160202	0.000373831775700934	0.000346373335538831	9.42850053758914e-06
0.00119146472582913	0.00133768919030684	0.000742122239682408	0.000686874534777934	0.000581920436688446	0.000163427342651558	0.000184269291208336	0.000180133983955008	0.00066619799851129	0.000690182780580597	0.000753122156976263	0.000646762054420644	2.24133653130429e-05
0.000860970970143081	0.00093284261020594	0.000429410305185675	0.000408568356628897	0.000358200314283351	9.85030187742953e-05	0.000122735919278802	0.00012157803324787	0.000321644198163923	0.000241171119014143	0.0003746588371516	0.000242659829625341	1.10826234389215e-05
0.000851625175750557	0.00110917211148788	0.000523860722851708	0.00051244727483252	0.000453395087254983	0.00011578860309321	0.000170705483417417	0.000169382185096353	0.000395087254983045	0.000313704408237532	0.00022115623190803	0.000248449259780002	6.12025473492683e-06
0.00151914647258291	0.00129517823174262	0.0015637250847738	0.00130402778926474	0.000823505086427922	0.000248035729054669	0.000252005624017865	0.000246629724588537	0.000716152510131502	0.000569597221073526	0.00066520552477049	0.000734761392771482	0.00014043503432305
0.00121793069225043	0.000994789512860806	0.000552642461334877	0.000488627905053345	0.000448350012405921	9.6766189727897e-05	0.000136795963940121	0.000133983955007857	0.000368042345546274	0.000287321147961293	0.000381275328756926	0.000596394012075097	8.76685137705735e-06
0.0013172607724754	0.00107294681994872	0.00066884459515342	0.000733686212885617	0.000726904308990158	0.000231990736911754	0.000260276238524522	0.000259697295509056	0.000592506823256967	0.000588040691423372	0.00073170126540402	0.000566537093706062	2.72930278719709e-05
0.00136638822264494	0.00118815648002647	0.000601356380779091	0.000579770076916715	0.000532048631213299	0.000149284591845174	0.000221735174923497	0.000219088578281366	0.000719047225208834	0.000323215614920188	0.000376230253907865	0.00039980150525184	1.79472334794473e-05
0.00109511206682656	0.00108394673724258	0.00064345380861798	0.000588702340583906	0.00048052270283682	9.33752377801673e-05	0.000137374906955587	0.000135886196344389	0.000273261103299974	0.000189645190637664	0.000236870399470681	0.0002816144239517	7.1127284757253e-06
0.000912083367794227	0.00100951120668266	0.000547680092630883	0.000524935902737573	0.000490282027954677	0.000128690761723597	0.000180382102390207	0.000174013729220081	0.000521544950789843	0.000466214539740302	0.000442891406831528	0.000460755934165909	6.4510793151934e-06
0.0018440989165495	0.00152055247704905	0.00124042676370854	0.00102059383012158	0.000720701348110164	0.000187246712430734	0.000210239020759242	0.000197667686709123	0.000640145562815318	0.000424034405756347	0.000477958812339756	0.000570010751798859	6.24431395252664e-05
0.000717723926887768	0.000750475560334134	0.000386651228186254	0.00038673393433132	0.000362501033826813	9.39541807956328e-05	0.000109172111487884	0.000108014225456952	0.000274667107766107	0.000187081300140601	0.000395666197998511	0.000253163510048796	6.12025473492678e-06
0.00142155322140435	0.00102555619882557	0.0012212389380531	0.000943594409064594	0.000642295922587049	0.000206930774956579	0.000196427094533124	0.000186915887850467	0.000391448184600116	0.000419568273922752	0.000539657596559425	0.000298569183690348	7.48490612852535e-05
0.00125936647092879	0.00118096104540567	0.000693656438673393	0.000643040277892647	0.000527499793234637	0.000135803490199322	0.000153337192953436	0.000150773302456372	0.00047448515424696	0.000424778761061947	0.000416838971135556	0.000636175667852121	2.17517161525102e-05
0.000773054337937309	0.000794475229509553	0.00033115540484658	0.000334629062939376	0.000273922752460508	5.6819121660739e-05	0.000100901496981226	9.78413696137626e-05	0.000341989909850302	0.000164667934827558	0.00016921677280622	0.000194442147051526	9.42850053758986e-06
0.00121718633694483	0.00114614175833264	0.000857662724340418	0.000765858903316516	0.000576048300388719	0.000163758167231825	0.000196923331403523	0.000190968488958729	0.00110487139194442	0.000507650318418659	0.000528905797700768	0.000454635679430982	3.2255396575966e-05
0.00137920767513026	0.00128351666528823	0.000686295591762468	0.000669175419733686	0.000613348771813746	0.00015954015383343	0.000222975767099496	0.000221238938053097	0.000519229178727979	0.00050376312960053	0.000409147299644363	0.000617814903647341	2.48945496650396e-05
0.00105466876188901	0.000957240923000579	0.000474650566537093	0.000468530311802167	0.000407162352162765	8.24580266313787e-05	0.00011339012488628	0.000110743528244148	0.000278637002729302	0.000342899677446034	0.000348606401455628	0.000393846662807047	2.74584401621043e-05
0.000972541559837896	0.000908609709701432	0.000625423868993466	0.000558266479199404	0.000455545447026714	0.000135803490199322	0.00017500620296088	0.000171946075593416	0.000577206186419651	0.000340418493094036	0.000424613348771814	0.000363907038292945	2.48118435199734e-05
0.00116698370688942	0.000968406252584567	0.000432966669423538	0.000441650814655529	0.00039012488627905	8.06384914399135e-05	0.000110081879083617	0.000104209742783889	0.000539574890414357	0.000433959143164337	0.000397403027044909	0.000293937639566619	1.55487552725167e-05
0.000977421222396824	0.00099081961789761	0.000558928128359937	0.000543213960797288	0.00046216193863204	0.000121495327102804	0.000170374658837152	0.000166818294599289	0.000251757505582665	0.000302704490943678	0.000248201141344802	0.000429989248201142	1.61276982879825e-05
0.00095939128277231	0.000884128690761724	0.000592010586386568	0.000533868166404764	0.000404184930940369	0.000111653295839881	0.000122570506988669	0.000123811099164668	0.000407575882888098	0.000457282276073112	0.000483169299478953	0.000506575138532793	3.77967082954264e-05
0.00117682573815234	0.00104722520883302	0.000889504590191051	0.000800926308824746	0.00071309238276404	0.000201885700107519	0.000246877843023737	0.000238028285501612	0.000609213464560417	0.000612439004218013	0.00079430981721942	0.000375155074022	3.06012736746341e-05
0.0014731618559259	0.00147969564138616	0.000776197171449839	0.000698039864361923	0.000605078157307088	0.000157968737077165	0.00019940451575552	0.000195682739227525	0.000758001819535192	0.00062699528574973	0.000580845256802581	0.000626747167314531	2.20825407327761e-05
0.000928541890662476	0.00100082706145067	0.000515672814490117	0.0005303118021669	0.000518898354147713	0.000137209494665454	0.000187081300140601	0.000184765528078736	0.000496650401124804	0.000433297494003804	0.00051145480109172	0.000446282358779257	2.48118435199737e-05
0.00195906045819204	0.00148308659333388	0.000894218840459846	0.000801670664130345	0.000583161028864445	0.000147878587379043	0.000149201885700107	0.000143412455545447	0.00073409974361095	0.000521958481515175	0.000406335290712101	0.000418079563311554	3.14283351253005e-05
0.00119427673476139	0.00114316433711025	0.000517657761971715	0.000531552394342899	0.00050831196757919	0.000120254734926805	0.000161525101315027	0.000160532627574228	0.00042593664709288	0.000320569018278058	0.000350095112066827	0.000720122405094699	7.93978992639149e-06
0.00182598627077992	0.00113869820527665	0.00106277396410553	0.00089074518236705	0.000578033247870318	0.000125878752791333	0.000147051525928376	0.000141675626499049	0.00112778099412786	0.000391200066164915	0.000455297328591514	0.000349764287486561	5.2352989827144e-05
0.00105533041104954	0.000792572988173021	0.000488793317343479	0.000489537672649078	0.000427342651559011	0.000131750889091059	0.000148374824249442	0.000146389876767844	0.000330493755686048	0.000351831941113225	0.000490530146389877	0.00051848482342238	2.71276155818381e-05
0.000835497477462576	0.00093524108841287	0.000638987676784385	0.000572740054586056	0.000501116532958399	0.000149367297990241	0.000168803242080887	0.000168555123645687	0.000528326854685303	0.00030915557025887	0.000269787445207179	0.000408237532048631	4.2759076999422e-05
0.00135786948970309	0.00122520883301629	0.000806715738979407	0.000739558349185345	0.000580349019932181	0.000139690679017451	0.000171532544868083	0.000166073939293689	0.000684641468861136	0.000285749731205029	0.000319576544537259	0.000261930361425854	1.72855843189147e-05
0.00143189148953767	0.00111578860309321	0.000717227690017368	0.000627822347200396	0.000493424861467207	0.000127698287982798	0.000143991398560913	0.000142750806384914	0.000731701265404019	0.000315358531138864	0.00033429823835911	0.000370937060623605	2.48945496650393e-05
0.00101017285584319	0.00124398312794641	0.00059945413944256	0.00058448432718551	0.000534033578694898	0.000117111901414275	0.000158630386237698	0.000152592837647837	0.000604912745016954	0.000367215284095608	0.000374741543296668	0.000368207757836407	1.7120172028782e-05
0.0012494417335208	0.00137010999917294	0.000499048879331734	0.000501695475973864	0.000507319493838392	0.000137209494665453	0.000197750392854188	0.000197419568273923	0.000316764535604995	0.000280043007195434	0.000491605326275743	0.000353816888594823	8.27061450665833e-06
0.000681829459928873	0.00104102224795302	0.000362914564552146	0.000360764204780416	0.000310230750144736	6.55032668927299e-05	9.84203126292283e-05	9.767595732363e-05	0.000235464395004549	0.000172938549334216	0.000293524108841287	0.000227441898933091	5.45860557439409e-06
0.00128897527086262	0.00132313290877512	0.000843271855098834	0.000779836241832769	0.000694897030849393	0.000148540236539575	0.000193532379455793	0.000190885782813664	0.000692829377222728	0.000527499793234637	0.000665288230915558	0.00069423538168886	1.47216938218514e-05
0.00126747167314531	0.00104424778761062	0.000832850880820445	0.000742287651972541	0.000642295922587048	0.000204366884459516	0.000241501943594408	0.000232404267637087	0.000785791084277562	0.000902902985691837	0.000701182697874452	0.000700190224133653	3.20899842858323e-05
0.00129253163510049	0.00107567612273592	0.000514184103878918	0.000547349268050616	0.00052088330162931	0.000152262013067571	0.000192374493424861	0.000190554958233397	0.000312629228351667	0.000262674716731453	0.000285584318914895	0.000416260028120089	1.13307418741214e-05
0.00092721859234141	0.000820693077495658	0.000507981142998925	0.000493094036886941	0.000453064262674717	0.00011289388801588	0.00014961541642544	0.00014382598627078	0.0003756513108924	0.000328591514349516	0.000362749152262013	0.000341493672979902	6.78190389545963e-06
0.00102224795302291	0.00111769084442974	0.000779753535687702	0.000722107352576297	0.000592754941692168	0.000135059134893722	0.000171532544868083	0.000165908527003556	0.000418823918617153	0.000484823422380283	0.000635927549416922	0.000405425523116367	2.19998345877103e-05
0.00122793813580349	0.00119526920850219	0.000510131502770656	0.000510131502770657	0.000469688197833099	0.000105202216524688	0.000156645438756098	0.000156810851046233	0.000425771234802746	0.000235050864279216	0.000299975188156479	0.000460755934165908	1.02555619882557e-05
0.00151964270945331	0.00117955504093954	0.000613100653378547	0.000614837482424944	0.000564800264659664	0.00013075841535026	0.000161111570589694	0.000156728144901167	0.000408072119758498	0.000208419485567778	0.00027408816475064	0.000314696881978331	3.21726904308993e-05
0.00124282524191547	0.00094127863700273	0.000737325283268546	0.000651559010834505	0.000582085848978578	0.000147382350508643	0.000183111405177404	0.000178397154908609	0.000620213381854272	0.000630303531552394	0.000721693821850963	0.000640476387395583	2.58870234058383e-05
0.00160152179306923	0.00113919444214705	0.000511868331817055	0.000531138863617567	0.000511620213381854	0.000118517905880407	0.000166073939293689	0.000161607807460094	0.000544785377553553	0.000342403440575635	0.000537920767513026	0.00053494334629063	1.25713340501199e-05
0.00100909767595732	0.000953767264907783	0.00057844677859565	0.000568687453477794	0.000473161855925895	0.000105781159540153	0.000163013811926226	0.000158216855512365	0.00055619882557274	0.00062848399636093	0.000459019105119511	0.00061930361425854	2.32404267637087e-05
0.00127350922173517	0.00132222314117939	0.000877512199156397	0.000824084029443388	0.000662807046563559	0.000176991150442478	0.000235712513439748	0.000230171201720287	0.00085088082044496	0.000545364320569018	0.000582664791994046	0.000687122653213134	2.84509139029023e-05
0.00135960631874948	0.000965511537507236	0.000695393267719792	0.000632205772888926	0.000581176081382847	0.000166818294599288	0.000183276817467538	0.000180464808535274	0.000429079480605409	0.000406500703002233	0.000428996774460343	0.000536514763046894	2.12554792821106e-05
0.00139401207509718	0.00117616408899181	0.000786039202712762	0.000717806633032834	0.000609296170705483	0.00014382598627078	0.000178066330328343	0.000172194194028617	0.000418823918617154	0.000441485402365395	0.000417087089570755	0.000451162021338185	2.20825407327765e-05
0.00127301298486478	0.0013095691009842	0.0011833595236126	0.000948225953188322	0.000585394094781242	0.000170622777272351	0.000191464725829128	0.000182615168307005	0.000806881151269539	0.000212472086676039	0.000452485319659251	0.000273095691009843	8.91572243817711e-05
0.00090331651641717	0.000908361591266231	0.00048416177321975	0.00045637250847738	0.000371681415929204	8.60970970143086e-05	9.60218344222974e-05	9.47812422462994e-05	0.000410966834835828	0.000407245058307832	0.000323215614920188	0.000394260193532379	1.45562815317178e-05
0.00121983293358697	0.000989082788851211	0.000535935820031428	0.000472665619055496	0.000453064262674717	0.000102142089157225	0.000117938962864941	0.000114382598627077	0.000536266644611695	0.000285418906624762	0.000337275659581507	0.000458770986684311	2.55561988255723e-05
0.0014395004548838	0.00109519477297163	0.000491522620130677	0.000470184434703499	0.000384087337689191	8.04730791497813e-05	0.000122984037714003	0.000115705896948143	0.000466876188900836	0.000177321975022744	0.000309486394839137	0.000210817963774708	9.67661897278986e-06
0.00119824662972459	0.00117062277727235	0.000675543792903813	0.000702505996195517	0.000704077412951783	0.000170043834256886	0.000238607228517078	0.000229757670994955	0.000672979902406748	0.00038623769746092	0.000554792821106608	0.000499627822347201	2.11727731370441e-05
0.00112083367794227	0.00117624679513688	0.000720535935820032	0.00068042345546274	0.000591183524935903	0.000166156645438755	0.000198908278885121	0.000194607559341659	0.000692167728062195	0.000506244313952526	0.000583078322719378	0.00095285749731205	3.97816557770241e-05
0.00141683897113556	0.00111777355057481	0.000844843271855098	0.000775121991563973	0.000688776776114465	0.000169961128111819	0.00020544206434538	0.000202216524687785	0.000976015217930691	0.000325365974691919	0.000523033661401043	0.000408981887354231	1.57968737077161e-05
0.00078628732114796	0.000772806219502109	0.000406996939872633	0.000376561078488132	0.000318997601521794	5.81424199818045e-05	9.32925316351008e-05	8.86609875113714e-05	0.000168555123645687	0.000179968571664875	0.000251840211727732	0.000235629807294682	5.45860557439415e-06
0.00133165164171698	0.0012786370027293	0.000764866429575717	0.000764452898850385	0.00071019766768671	0.000216276569349103	0.000267058142419982	0.000258373997187991	0.000735092217351748	0.000692333140352328	0.000673310726987015	0.000636010255561987	2.43156066495738e-05
0.00122669754362749	0.00152559755189811	0.000601769911504425	0.000684310644280871	0.00067413778843768	0.000185592589529402	0.000238110991646679	0.000228268960383757	0.000384335456124389	0.00070970143081631	0.000596724836655363	0.00100090976759573	1.88570010751802e-05
0.0012801257133405	0.00095384997105285	0.000517244231246381	0.000481267058142421	0.000394756430402779	0.000114299892482012	0.000155156728144901	0.000151517657761971	0.000320486312132991	0.000256140931271193	0.000374079894136134	0.000250434207261601	8.60143908692423e-06
0.00110578115954015	0.000898106029277976	0.000633694483500124	0.000551649987594078	0.000486973782152014	0.000123232156149202	0.000169547597386485	0.000167149119179555	0.000476800926308824	0.000296749648498884	0.000426267471673145	0.000435695972210735	2.22479530229091e-05
0.000795550409395418	0.00100264659664213	0.000478041518484823	0.000463981473823505	0.000387560995781986	7.51798858655198e-05	9.57737159870983e-05	9.34579439252336e-05	0.000446282358779257	0.000302290960218344	0.00031593747415433	0.000336531304275908	2.37366636341086e-05
0.00138235050864279	0.00120089322636672	0.00089703084939211	0.000783061781490365	0.000631709536018527	0.000172855843189149	0.000193366967165661	0.000191133901248862	0.000939128277230998	0.00023736663634108	0.000254073277644529	0.000260028120089323	4.26763708543548e-05
0.001186336944835	0.0012147878587379	0.000405425523116368	0.000414026962203292	0.000385824166735588	7.80746009428504e-05	0.000108179637747085	0.000105450334959887	0.000343313208171367	0.000299065420560748	0.000304524026135142	0.000228930609544289	7.9397899263916e-06
0.00116384087337689	0.00111157058969481	0.000744520717889338	0.000668265652137953	0.000577867835580183	0.00014283351252998	0.000193945910181126	0.000191547431974196	0.000623273509221735	0.000462327350922174	0.000246877843023736	0.000413944256058225	1.97667686709127e-05
0.00162004796956414	0.00120238193697792	0.000816226945662062	0.0008119262261186	0.00084674551319163	0.000274749813911174	0.000311719460755934	0.000310975105450335	0.000909436771152097	0.000451740964353651	0.000370275411463072	0.000392109833760648	4.70597965428838e-05
0.000872219005872137	0.000903481928707303	0.000704656355967248	0.000654949962782234	0.000556364237862872	0.000118021669010008	0.000164502522537424	0.000162104044330494	0.000400463154412372	0.000272764866429575	0.000509469853610123	0.000261434124555454	2.36539574890415e-05
0.0018109337523778	0.00112811181870813	0.000596559424365232	0.00059705566123563	0.00056852204118766	0.00013704408237532	0.000176991150442478	0.000172194194028616	0.000471507733024564	0.000395252667273179	0.000525184021172774	0.000368952113142006	9.67661897278937e-06
0.000777024232900504	0.000733851625175751	0.000713009676618972	0.000632784715904392	0.000559010834505004	0.000157472500206765	0.000194690265486725	0.000195103796212059	0.000616657017616408	0.000247125961458936	0.000244313952526673	0.000247953022909602	3.34959887519639e-05
0.00120693077495658	0.00118244975601687	0.00108667604002977	0.000945083119675792	0.000707385658754445	0.000185013646513936	0.000216938218509635	0.000205359358200314	0.000560168720535935	0.000386237697460922	0.000421387809114218	0.000447440244810189	5.4255231163676e-05
0.00120717889339178	0.00129906542056075	0.000657348440989166	0.000602348854519891	0.00049069555868001	0.000138450086841452	0.000152840956083037	0.000148622942684641	0.000504176660325861	0.000724175006202961	0.000500868414523199	0.000704077412951782	2.66313787114386e-05
0.00113290877512199	0.00133719295343644	0.000672070134811017	0.000607724753949218	0.000514432222314118	0.000121495327102803	0.000167231825324621	0.000162269456620627	0.000301215780332479	0.000271855098833843	0.000341245554544703	0.000309569100984204	1.52179306922503e-05
0.000773302456372509	0.000801339839550079	0.000767347613927715	0.000697543627491523	0.000577619717144984	0.000164006285667025	0.000203539823008849	0.000197915805144322	0.000649904887933173	0.000393681250516913	0.000511454801091721	0.000530146389876768	3.15937474154335e-05
0.00114465304772145	0.00123116367546109	0.00067926556943181	0.000592754941692168	0.000534777934000496	0.000116119427673476	0.00014043503432305	0.000141013977338516	0.000410801422545695	0.000180382102390207	0.000321147961293524	0.000278802415019436	2.04284178314447e-05
0.000808948804896203	0.00110859316847242	0.000585559507071375	0.000579687370771648	0.000495657927384004	0.000143081630965181	0.000201554875527251	0.000200893226366719	0.000419650980067819	0.000287073029526094	0.000454387560995782	0.000326441154577785	1.59622859978494e-05
0.00080737738813994	0.00097361673972376	0.000594822595318832	0.000578694897030849	0.000403605987924903	8.28715573567114e-05	0.00010975105450335	0.000107766107021752	0.00054652220659995	0.00057166487470019	0.00069109254817633	0.000417583326441155	3.92854189066243e-05
0.00113249524439666	0.00108030766685965	0.000661979985112894	0.000587213629972707	0.0005939128277231	0.000171201720287817	0.000204697709039782	0.000200893226366719	0.00038094450417666	0.000228682491109089	0.000295343644032751	0.000432056901827806	7.8570837813251e-06
0.000755686047473328	0.000721611115705897	0.000383425688528658	0.000373087420395335	0.000292779753535688	6.17814903647343e-05	8.95707551071043e-05	8.78339260607066e-05	0.000288975270862625	0.000276321230667439	0.000275742287651973	0.00029972706972128	7.93978992639138e-06
0.00128326854685303	0.00098792490282028	0.000631709536018526	0.000578364072450582	0.000454966504011248	0.000120668265652138	0.000160532627574229	0.000160532627574229	0.000269208502191712	0.000397072202464643	0.000223968240840294	0.000311140517740468	2.31577206186416e-05
0.00105665370937061	0.000874203953353734	0.000830617814903647	0.000718137457613102	0.000580100901496981	0.000157803324787032	0.000152675543792903	0.000152840956083038	0.000589115871309238	0.000336448598130841	0.000665867173931023	0.000283103134562898	3.95335373418245e-05
0.00101199239103465	0.000966338598957902	0.000570176164088991	0.000543544785377554	0.000434289967744603	9.18865271689687e-05	0.000128608055578529	0.000128359937143329	0.00025283268546853	0.000482755768753618	0.000346621453974031	0.000579521958481515	4.21801339839495e-06
0.00157133405011992	0.00105731535853114	0.000568935571912993	0.000530146389876768	0.000417831444876354	0.000102472913737491	0.000126540401951865	0.000123149450004135	0.0002501860888264	0.00033429823835911	0.000226449425192292	0.000503597717310395	2.99396245141021e-05
0.000965263419072038	0.000864610040526011	0.000539657596559424	0.000516665288230915	0.000453808617980315	0.000129435117029195	0.000157224381771566	0.000155074021999835	0.000454883797866181	0.000232735092217352	0.000220990819617898	0.000244562070961872	2.25787776031754e-05
0.0015926722355471	0.00175899429327599	0.000811926226118601	0.000796625589281284	0.000729964436357621	0.000175667852121412	0.000193284261020594	0.000188487304606732	0.00101538334298238	0.000556612356298072	0.000505169134066661	0.000836159126623108	3.41576379124973e-05
0.001127946406418	0.00116251757505583	0.000520552477049045	0.000490860970970143	0.000399636092961707	0.00011239765114548	0.000124555454470268	0.000127863700272931	0.00036307997684228	0.000263584484327186	0.000402199983458771	0.000463567943098173	2.82855016127702e-05
0.00094392523364486	0.000970970143081632	0.000679265569431809	0.000637085435447853	0.00059052187577537	0.000150194359440906	0.000179555040939542	0.000176246795136879	0.000669258125878753	0.000522702836820775	0.000379869324290795	0.000500868414523199	2.77065585973036e-05
0.00101918782565545	0.00104077412951782	0.00051294351170292	0.000525349433462907	0.000482838474898684	0.000106442808700687	0.000143577867835579	0.000138615499131585	0.000561492018857001	0.00035993714332975	0.00040873376891903	0.00034108014225457	8.9322636671904e-06
0.0010908113472831	0.00125506575138533	0.000542056074766355	0.000565296501530064	0.000542138780911422	0.000155570258870234	0.000188321892316599	0.000188073773881399	0.00051054503349599	0.000406583409147299	0.000313621702092465	0.000389794061698785	1.71201720287815e-05
0.00163352907120999	0.00123414109668348	0.000543792903812753	0.000531221569762634	0.000403771400215036	7.0796460176991e-05	0.000115044247787612	0.000112314945000414	0.000383508394673724	0.000374824249441733	0.000454883797866181	0.000357455958977752	1.40600446613186e-05
0.00101273674634025	0.000906542056074766	0.00048879331734348	0.000457861219088577	0.000367711520966008	7.74956579273833e-05	0.000111653295839881	0.000111239765114548	0.000406004466131834	0.000124886279050533	0.000145231990736911	0.000205193945910181	1.27367463402528e-05
0.00118426929120834	0.00117525432139608	0.000484492597800016	0.000476387395583492	0.000429493011330741	8.69241584649735e-05	0.000111322471259614	0.000108923993052684	0.000540567364155156	0.000704325531386981	0.000473492680506161	0.000513522454718386	1.72855843189151e-05
0.00108411214953271	0.00100190224133653	0.000789430154660491	0.000686130179472334	0.00055280787362501	0.000123066743859069	0.000158051443222232	0.000159209329253164	0.0006874534777934	0.000495327102803738	0.000479364816805888	0.000494913572078404	1.29848647754534e-05
0.00130295260937888	0.00111281118187081	0.000595732362914565	0.000589115871309239	0.000560747663551402	0.000139773385162517	0.000176743032007278	0.000170953601852618	0.000271855098833843	0.000572409230005789	0.000502439831279464	0.000377884376809197	2.76238524522373e-05
0.000780249772558101	0.00111041270366388	0.000729385493342155	0.000647258291291043	0.000547845504921016	0.000162352162765694	0.000195186502357125	0.000194690265486726	0.000550740219998346	0.000540319245719958	0.000526920850219171	0.000545695145149284	4.17666032586217e-05
0.0015669506244314	0.0015035977173104	0.000795054172525018	0.000776858820610371	0.0006879497146638	0.000172855843189149	0.000197750392854189	0.000191960962699528	0.000224629890000828	0.000263005541311719	0.00033140352328178	0.000280291125630635	3.21726904308993e-05
0.00107625506575139	0.00124787031676454	0.000867670167893474	0.00072152840956083	0.000484988834670416	0.000109916466793484	0.000139607972872385	0.000136382433214788	0.00023083285088082	0.000242411711190141	0.000399884211396907	0.000287982797121826	3.24208088660987e-05
0.0011546604912745	0.00123637416260028	0.00083417417914151	0.000783558018360764	0.000721941940286163	0.000181788106856339	0.000243569597221073	0.000240923000578943	0.000650731949383839	0.000494086510627739	0.000586221156231908	0.00077057315358531	2.25787776031762e-05
0.00185683566288975	0.00136903481928707	0.00123232156149202	0.00105549582333967	0.000699363162682987	0.000171449838723017	0.000205442064345381	0.00020279546770325	0.000972293441402696	0.0004058390538417	0.000353734182449756	0.000365395748904145	7.50144735753863e-05
0.00183119675791911	0.00120684806881151	0.000858489785791084	0.000756264990488793	0.000578281366305516	0.000149119179555041	0.000172607724753949	0.000169051360516086	0.000740550822926143	0.000259201058638657	0.000396575965594244	0.000261930361425854	5.10296915060782e-05
0.00179918947977835	0.00136448598130841	0.000723347944752294	0.000701348110164584	0.000622529153916137	0.000177073856587545	0.000210735257629643	0.000207344305681913	0.000792076751302621	0.000501695475973865	0.000417666032586222	0.000380530973451327	3.36614010420969e-05
0.00089438425274998	0.000893060954428914	0.00047473327268216	0.000448267306260856	0.000396824084029443	0.000113472831031345	0.000158134149367298	0.000157141675626499	0.000369861880737739	0.000380613679596394	0.000465056653709371	0.000249524439665867	1.85261764949135e-05
0.0016221156231908	0.00117467537838061	0.00073773881399388	0.000689686543710197	0.000558680009924736	0.000114299892482011	0.000177735505748076	0.000174592672235547	0.0004691919609627	0.000444131999007526	0.000451410139773386	0.000342982383591101	1.09172111487886e-05
0.00152361260441651	0.00120254734926805	0.000859978496402283	0.00077520469770904	0.000622942684641469	0.00014167562649905	0.000180878339260606	0.000178727979488876	0.000812008932263668	0.00061376230253908	0.000525184021172773	0.000546604912745017	3.34959887519643e-05
0.00200496236870399	0.00145769580679845	0.000793151931188487	0.000813663055164999	0.0007809941278637	0.000209163840873377	0.000278471590439169	0.000276403936812506	0.000568604747332726	0.000563559672483665	0.000458192043668845	0.000522289306095443	1.93532379455794e-05
0.00150119923910347	0.00114076585890332	0.000565296501530064	0.000560995781986601	0.00055694318087834	0.000113555537176412	0.000137457613100654	0.000135472665619056	0.000292035398230089	0.000382598627077992	0.000390373004714251	0.000413530725332893	1.25713340501207e-05
0.000962947647010172	0.000888263998015052	0.000430237366636341	0.000452568025804317	0.000423786287321148	9.717972045323e-05	0.000133322305847325	0.000130179472334795	0.000264907782648251	0.000502936068149863	0.000275824993797039	0.000449921429162186	1.27367463402524e-05
0.00128707302952609	0.00114605905218758	0.000715077330245637	0.000658258208584898	0.000610867587461749	0.000191133901248862	0.000234389215118683	0.000229178727979488	0.000350425936647093	0.000365313042759077	0.000410884128690762	0.000543296666942354	1.72855843189151e-05
0.00134811016458523	0.00113472831031346	0.000687784302373667	0.000586469274667108	0.000477297163179224	0.000112811181870812	0.000115705896948143	0.000117690844429742	0.000522785542965842	0.000402034571168638	0.000553386816640478	0.000371598709784138	2.81200893226369e-05
0.00134662145397403	0.00131800512778099	0.000757670994954926	0.000720618641965098	0.000679182863286742	0.000175998676701679	0.000202630055413118	0.000195517326937392	0.000681664047638739	0.000550326689273012	0.000759325117856257	0.000587709866843107	3.77140021503596e-05
0.000823339674137788	0.000885617401372922	0.000417335208005955	0.000404598461665703	0.000433462906293937	0.000110660822099082	0.000128277230998263	0.000127367463402531	0.000453477793400049	0.000454139442560583	0.000441733520800595	0.000414440492928624	2.05938301215773e-05
0.00106839798197006	0.00131709536018526	0.00108287155735671	0.000911339012488628	0.000645190637664379	0.000160449921429162	0.000169630303531553	0.000170043834256885	0.000473740798941361	0.000289802332313291	0.000414192374493425	0.000370688942188405	5.88867752874045e-05
0.0015667025059962	0.00108245802663138	0.000568191216607393	0.00054387560995782	0.000533289223389298	0.000151434951616905	0.000191133901248863	0.000185096352659002	0.000453560499545116	0.00062195021090067	0.000471755851459764	0.000560913075841535	3.0849392109834e-05
0.00107104457861219	0.00122644942519229	0.000710280373831775	0.000648829708047308	0.000510379621205856	0.000119841204201472	0.000144239516996113	0.000140186915887851	0.000275742287651973	0.000584070796460177	0.000315606649574063	0.000267058142419982	2.86163261930365e-05
0.00145951534198991	0.0011541642544041	0.000924737407989413	0.000792407575882888	0.000538086179803159	0.000111074352824415	0.000159870978413697	0.000153502605243569	0.000449590604581921	0.000273261103299975	0.0005011165329584	0.000435199735340336	3.46538747828955e-05
0.00121660739392937	0.00102282689603838	0.000544785377553552	0.00055255975518981	0.000551484575303944	0.000164750640972624	0.000226035894466959	0.000217682573815234	0.000436523033661402	0.000242329005045074	0.000382515920932925	0.000352741708708957	1.64585228682491e-05
0.00110999917293855	0.000950872549830453	0.000451492845918451	0.000463237118517905	0.000428665949880077	0.000101066909271359	0.000147961293524109	0.000144487635431313	0.00022893060954429	0.000201802993962451	0.000178397154908609	0.000327764452898851	1.08345050037216e-05
0.00118972789678273	0.00115871309238276	0.000621040443304938	0.000571251343974856	0.000571003225539658	0.000112397651145481	0.000166487470019022	0.000161855925895294	0.000694235381688859	0.000323711851790589	0.000283103134562898	0.000402199983458771	1.16615664543875e-05
0.00131618559258953	0.000973947564304028	0.00106442808700687	0.000939624514101398	0.000861301794723348	0.000307749565792738	0.000290050450748491	0.000284343726738897	0.000810437515507403	0.000438921511868331	0.000779091886527169	0.000471921263749897	6.99693987263254e-05
0.00105177404681168	0.00095360185261765	0.000667190472252088	0.000590687288065503	0.000448515424696055	7.61723596063192e-05	0.000122487800843603	0.000116863782979076	0.000637747084608386	0.000344636506492433	0.000364155156728145	0.000366967165660408	1.63758167231828e-05
0.00120188570010752	0.00108560086014391	0.000612852534943347	0.000654867256637168	0.000698205276652056	0.000189893309072864	0.000246629724588537	0.000243983127946407	0.00046654536432057	0.000335290712099909	0.0005617401372922	0.00030336614010421	1.17442725994542e-05
0.00104499214291622	0.00114357786783558	0.000491109089405342	0.00049673310726987	0.000513108923993053	0.000113720949466545	0.000165164171697956	0.00016218675047556	0.000370027293027872	0.000233644859813084	0.000370688942188404	0.000222893060954429	2.10900669919775e-05
0.00112091638408734	0.00124828384748987	0.000710114961541643	0.000678686626416342	0.000576131006533786	0.000105202216524688	0.000148374824249442	0.000146141758332644	0.000623273509221736	0.000494830865933339	0.000662393515838227	0.000609544289140683	1.04209742783888e-05
0.00121437432801257	0.00113696137623025	0.000827474981391118	0.000713175088909106	0.000582416673558846	0.000124555454470267	0.000153668017533703	0.000150525184021172	0.00082259531883219	0.000552725167479943	0.000494251922917873	0.000596476718220164	2.61351418410388e-05
0.00065313042759077	0.000570258870234058	0.000639732032089984	0.000554710114961542	0.000417666032586221	0.000144901166156646	0.000159622859978496	0.000155322140435035	0.000423124638160615	0.00032172690430899	0.000467372425771235	0.000393433132081714	4.79695641386151e-05
0.00138144074104706	0.00103233810272103	0.000561657431147135	0.000531965925068232	0.000454718385576049	0.00010007443553056	0.000125382515920933	0.000123232156149203	0.000371102472913738	0.000211479612935241	0.000324704325531387	0.00031568935571913	1.99321809610449e-05
0.000987676784385081	0.00104904474402448	0.000487635431312547	0.000467951368786701	0.000422297576709949	9.50293606814987e-05	0.000136713257795054	0.000136051608634522	0.000440741047059797	0.000320403605987925	0.000261020593830121	0.000295178231742619	1.53833429823838e-05
0.0013427342651559	0.00126565213795385	0.00082813663055165	0.000717972045322968	0.00050326689273013	0.000109089405342817	0.000114961541642544	0.000109833760648416	0.00030576461831114	0.000203043586138451	0.000301463898767678	0.000155322140435034	2.9856918369035e-05
0.0014050946985361	0.00120684806881151	0.00070655859730378	0.0006552807873625	0.000587296336117773	0.000189148953767264	0.00021536680175337	0.000213712678852038	0.000514432222314117	0.000427425357704077	0.00052187577537011	0.000539905714994625	2.05938301215778e-05
0.0009690679017451	0.000876933256140932	0.000454966504011248	0.000419154743197419	0.000365064924323878	7.98114299892477e-05	0.000119675791911339	0.000117442725994542	0.000165246877843024	0.000170291952692085	0.000207923248697378	0.000229344140269622	3.22553965759631e-06
0.000974030270449094	0.00104788685799355	0.000726242659829626	0.000655446199652634	0.000664047638739558	0.000189645190637665	0.000245306426267472	0.000244065834091473	0.000632453891324125	0.000662476221983293	0.000742701182697875	0.000615995368455877	3.87891820362255e-05
0.000857083781324953	0.000843519973534034	0.000431312546522207	0.000401703746588372	0.000395169961128112	9.85857249193618e-05	0.000155156728144902	0.000152013894632371	0.000395748904143578	0.00027822347200397	0.00026250930444132	0.000306426267471673	1.46389876767848e-05
0.00133545612439004	0.00110561574725002	0.000574725002067654	0.000546853031180217	0.000510627739641055	0.000117773550574808	0.000163427342651559	0.000161028864444628	0.000499379703912	0.000402861632619304	0.000417914151021421	0.000383839219253991	1.96840625258454e-05
0.000794309817219419	0.000794640641799685	0.000367215284095608	0.000386072285170788	0.000344636506492433	7.92324869737824e-05	0.000101645852286825	0.000103465387478289	0.000329253163510049	0.000128277230998263	0.00026035894466959	0.00020618641965098	1.17442725994546e-05
0.00101505251840212	0.00097485733189976	0.000457034157637912	0.000433793730874203	0.000391696303035315	8.9239930526838e-05	0.000110660822099082	0.000105698453395088	0.000405508229261434	0.00044983872301712	0.000357042428252419	0.000417748738731288	1.44735753866518e-05
0.00104780415184848	0.00105127780994128	0.000479116698370689	0.000482094119593086	0.000429989248201142	0.000121660739392937	0.000138780911421718	0.000137623025390787	0.000311223223885535	0.000289636920023158	0.000385576048300389	0.000507650318418659	1.79472334794481e-05
0.0010284509139029	0.00111769084442974	0.000513770573153585	0.000483086593333884	0.000477793400049624	9.9660904805227e-05	0.000150856008601439	0.000149946241005707	0.000466545364320569	0.000405011992391035	0.000286411380365561	0.000295012819452485	5.78943015466088e-06
0.0015016127698288	0.0010640972624266	0.000696716566040857	0.000713588619634439	0.00066231080969316	0.000169961128111819	0.000205028533620048	0.000199735340335787	0.000577702423290049	0.000507567612273592	0.000569431808783393	0.000522537424530643	1.64585228682489e-05
0.00085956496567695	0.000815399884211397	0.000437184682821934	0.000478785873790423	0.000460507815730709	0.000116698370688942	0.000155652965015301	0.00014986353486064	0.000251840211727732	0.000294103051856752	0.000259531883218923	0.000346290629393763	1.90224133653127e-06
0.00112091638408734	0.00128343395914316	0.000552642461334878	0.000511702919526922	0.000449259780001654	9.8420312629228e-05	0.000110081879083617	0.000107187164006285	0.000595980481349764	0.000283847489868498	0.000349102638326027	0.000251013150277065	9.5112066826562e-06
0.0015981308411215	0.00131684724175006	0.000892895542138781	0.000829956165743115	0.000645934992969978	0.000144901166156645	0.000180464808535274	0.000176329501281946	0.000690182780580597	0.000646017699115044	0.000598875196427095	0.000583988090315111	2.44810189397069e-05
0.00130096766189728	0.00131213299148127	0.000717723926887767	0.000707220246464312	0.000676536266644612	0.000182697874452071	0.000233644859813084	0.000225208833016293	0.000686626416342734	0.000385410636010255	0.000483086593333885	0.000381027210321727	2.52253742453062e-05
0.00080125713340501	0.00122206599950376	0.000672400959391283	0.000591266231080969	0.000437432801257134	7.53452981556535e-05	0.000121908857828137	0.000118435199735341	0.000351335704242826	0.000263667190472252	0.000347779340004963	0.000339260607063105	1.90224133653127e-05
0.00072467124307336	0.00083392606070631	0.000414109668348359	0.000394591018112646	0.000371433297494003	8.00595484244477e-05	0.000125547928211067	0.000123480274584402	0.000352162765693491	0.000254652220659994	0.000362666446116947	0.000258456703333058	1.00074435530558e-05
0.000968488958729634	0.00097510545033496	0.000662972458853693	0.000591431643371102	0.000427011826978744	9.30444131999008e-05	0.00011239765114548	0.000111322471259615	0.000634686957240923	0.000286163261930362	0.000211314200645108	0.000275659581506905	2.30750144735757e-05
0.00143718468282193	0.00137432801257133	0.000882226449425192	0.00079067074683649	0.00070052104871392	0.000182945992887271	0.000169713009676619	0.000171532544868084	0.00082764039368125	0.000678273095691009	0.000752708626250931	0.000767926556943181	4.04433049375562e-05
0.000934414026962203	0.000957323629145646	0.00062873211479613	0.000556364237862874	0.00047713175088909	0.000138780911421719	0.000164337110247292	0.000159788272268629	0.000363824332147878	0.000472831031345629	0.000530146389876768	0.000556943180878339	2.28268960383756e-05
0.00133727565958151	0.00101174427259945	0.000943842527499794	0.000847903399222562	0.000584980564055909	0.000164337110247292	0.000167562649904889	0.000164419816392358	0.000674551319163014	0.000249276321230668	0.000511206682656522	0.000282441485402365	5.42552311636757e-05
0.00135117029195269	0.00130047142502688	0.000847820693077496	0.000760317591597056	0.000615002894715077	0.00015350260524357	0.000201720287817385	0.000196178976097925	0.000728889256471756	0.000620709618724671	0.000470019022413365	0.00072855843189149	3.39095194772969e-05
0.00111893143660574	0.0010576461831114	0.000695972210735258	0.000607063104788686	0.000543875609957819	0.000149284591845174	0.000172442312463816	0.000169134066661154	0.000258043172607725	0.000290381275328757	0.000416094615829956	0.00033115540484658	2.16690100074435e-05
0.00103258622115623	0.000957158216855512	0.00052262013067571	0.000510875858076255	0.000508063849143991	0.000128608055578529	0.00015035977173104	0.000146555289057977	0.000406169878421966	0.00024026135141841	0.000266810023984782	0.000350095112066827	1.62104044330498e-05
0.00134984699363163	0.00126118600612025	0.000966338598957902	0.000806798445124473	0.000618145728227607	0.000149119179555041	0.000165991233148623	0.000166156645438756	0.000910925481763294	0.000398891737656109	0.000312877346786866	0.000280704656355967	4.94582747498141e-05
0.00097097014308163	0.00107302952609379	0.000621288561740138	0.000599536845587627	0.000530311802166901	0.000143412455545447	0.000199983458770987	0.000195186502357125	0.000195517326937392	0.00019096848895873	0.000231908030766686	0.000339591431643372	1.18269787445204e-05
0.00150103382681333	0.00129501281945248	0.00098842113969068	0.00088785046728972	0.000675709205193946	0.000223306591679761	0.000246133487718137	0.000239103465387478	0.000267388967000248	0.000249855264246134	0.000326110329997519	0.000329666694235382	5.41725250186084e-05
0.00104705979654288	0.000999586469274667	0.000438094450417666	0.000431312546522207	0.000354313125465223	5.83905384170039e-05	9.40368869406999e-05	9.19692333140356e-05	0.000308742039533537	0.000273509221735175	0.000270283682077578	0.000255148457530395	1.00074435530562e-05
0.00102266148374824	0.00119427673476139	0.000651559010834505	0.000633363658919858	0.000569928045653792	0.000139773385162518	0.00016896865437102	0.00016342734265156	0.000770407741295177	0.000432139607972872	0.000584567033330577	0.00060937887685055	2.18344222975769e-05
0.00134405756347697	0.0013486891076007	0.000774046811678108	0.000760896534612522	0.000707054834174179	0.00017550243983128	0.000224133653130427	0.000216938218509635	0.000763791249689851	0.000443139525266727	0.000528078736250103	0.000900090976759574	2.66313787114384e-05
0.000931023075014474	0.000980233231329087	0.000821189314366057	0.000760565710032256	0.000635679430981722	0.00014696881978331	0.000161276982879828	0.000157224381771565	0.000426350177818213	0.000390455710859317	0.000503349598875196	0.000330493755686047	2.03457116863785e-05
0.00114233727565958	0.00105326275742288	0.000625258456703334	0.000598048134976428	0.000575469357373252	0.0001244727483252	0.000160780746009429	0.000154577785129434	0.000450583078322718	0.000261020593830122	0.000405756347696634	0.000414688611363824	1.59622859978487e-05
0.00174460342403441	0.00144107187164006	0.000939376395666198	0.000799106773633281	0.000743776362583741	0.000184930940368869	0.000193532379455794	0.000189314366057398	0.000843437267388966	0.000448432718550988	0.000524356959722108	0.000483582830204284	3.24208088660983e-05
0.0011284426432884	0.0010009924737408	0.000690761723596063	0.000612108179637747	0.000469191960962699	0.000114134480191879	0.000139773385162517	0.000132991481267059	0.000366636341080142	0.000442229757670995	0.000313704408237532	0.000657348440989165	2.96915060789026e-05
0.00133711024729137	0.00108278885121165	0.000677446034240343	0.000628649408651064	0.000509139029029857	0.00014382598627078	0.000188570010751799	0.000184848234223804	0.000347613927714828	0.000288065503266892	0.000532131337358365	0.000571085931684724	3.10148043999675e-05
0.0015001240592176	0.00111818708130014	0.000843271855098834	0.000778678355801836	0.000619717144983873	0.000197419568273923	0.000207840542552313	0.00020329170457365	0.000915143495161691	0.000386485815896121	0.00033454635679431	0.000471259614589364	4.74733272682162e-05
0.00114754776279878	0.00113770573153585	0.000575882888098586	0.000532544868083699	0.000464560416838971	0.000135886196344388	0.000148705648829708	0.000145728227607311	0.00048151517657762	0.000410305185675295	0.000586386568522041	0.000512529980977586	1.75337027541149e-05
0.00137143329749401	0.00126383260276238	0.000639401207509718	0.000585724919361509	0.000450583078322718	8.03076668596481e-05	0.000133487718137458	0.000130096766189727	0.000502109006699198	0.000291125630634356	0.000295674468613018	0.000316847241750062	2.8947150773302e-05
0.00128930609544289	0.00117839715490861	0.00071069390455711	0.000648664295757174	0.000500703002233066	0.000111736001984947	0.000130593003060127	0.000128029112563063	0.000485898602266148	0.000293110578115954	0.000353072533289224	0.00026011082623439	1.49698122570504e-05
0.00128277230998263	0.000970391200066164	0.000521544950789843	0.000530890745182367	0.000483417417914151	0.000114878835497477	0.000148788354974774	0.000147961293524109	0.00035580183607642	0.00042759076999421	0.000317922421635928	0.000329583988090316	9.42850053759015e-06
0.00125920105863866	0.0010616160780746	0.000635844843271856	0.000543792903812754	0.000461831114051774	9.3871474650567e-05	0.00013175088909106	0.000129600529319328	0.000377305433793731	0.000286163261930362	0.000375899429327599	0.000391944421470515	9.01496981225696e-06
0.000736829046398148	0.00090860970970143	0.000607145810933752	0.000515424696054918	0.000358613845008684	6.7157389794061e-05	9.27962947647011e-05	9.41195930857665e-05	0.000155322140435035	0.000266892730129849	0.00022818625423869	0.000261268712265321	3.39922256223633e-05
0.00121544950789844	0.000986684310644282	0.00082019684062526	0.000703581176081383	0.000532958398809032	0.000107187164006286	0.000127202051112397	0.00012281862542387	0.000310396162434868	0.00032511785625672	0.000334959887519643	0.000440079397899264	1.36465139359853e-05
0.00105293193284261	0.00113026217847986	0.00074452071788934	0.000677859564965677	0.000567612273591928	0.00015350260524357	0.00017525432139608	0.000173931023075014	0.000776114465304772	0.000315606649574064	0.000485981308411214	0.000464891241419238	2.59697295509058e-05
0.00124001323298321	0.000911421718633694	0.000487387312877347	0.000485071540815483	0.000445041766603259	0.000104540567364155	0.000139938797452651	0.000133156893557192	0.000288313621702092	0.000295757174758085	0.00037275659581507	0.000488876023488545	1.05863865685218e-05
0.000716400628566703	0.00089512860805558	0.000494830865933338	0.000482673062608552	0.000449507898436854	9.72624265982964e-05	0.000147878587379043	0.000148540236539575	0.000517161525101316	0.000252171036307998	0.000242659829625341	0.000255065751385328	1.12480357290549e-05
0.00102150359771731	0.00131932842610206	0.00055595070713754	0.000575965594243653	0.000569514514928459	0.000120006616491606	0.000175171615251013	0.00017136713257795	0.000544537259118353	0.000356215366801754	0.00044016210404433	0.000417996857166488	5.29319328426131e-06
0.00127954677032504	0.00111272847572575	0.00073558845422215	0.000644777106939045	0.000561740137292201	0.000157803324787032	0.000170457364982219	0.000167397237614755	0.000429575717475808	0.000410139773385163	0.000338185427177239	0.000334959887519642	2.76238524522373e-05
0.000918369034819287	0.000966834835828302	0.000480439996691755	0.000439583161028863	0.000416590852700355	0.000114382598627078	0.000156976263336366	0.000151104127036638	0.000265734844098917	0.00015929203539823	0.000296170705483417	0.00023786287321148	2.0345711686378e-05
0.00158539409478124	0.00118617153254487	0.000811512695393267	0.000845091390290299	0.000827723099826317	0.000239186171532545	0.000298982714415681	0.000293358696551154	0.000789843685385825	0.00064634852369531	0.000666115292366223	0.000710280373831776	1.95186502357117e-05
0.00106078901662394	0.00117765279960301	0.000861053676288148	0.000763460425109585	0.000572078405425522	0.0001247208667604	0.000158464973947564	0.000151104127036639	0.000951699611281118	0.000182615168307005	0.000447357538665123	0.000198825572740055	6.23604333801999e-05
0.00106765362666446	0.00123256967992722	0.000744438011744272	0.000682821933669672	0.000506823256967993	0.000134480191878257	0.000175585145976346	0.000169795715821686	0.000726904308990158	0.00024390042180134	0.000376147547762799	0.000252005624017865	3.4157637912497e-05
0.0016221156231908	0.00103837565131089	0.000636671904722521	0.000601935323794558	0.000475064097262426	0.0001249689851956	0.000152179306922504	0.000150359771731039	0.000207096187246712	0.00023546439500455	0.000322967496484989	0.000323629145645521	1.96840625258459e-05
0.00153701099991729	0.00150814655528906	0.000876767843850798	0.000814820941195931	0.000725250186088827	0.000164088991812092	0.000203705235298983	0.000194690265486725	0.000776941526755439	0.000577702423290051	0.000676040029774212	0.000583243735009511	2.60524356959727e-05
0.00076503184186585	0.000763956661979985	0.000445207178893392	0.000449259780001655	0.000404763873955835	0.000110743528244148	0.000144404929286246	0.000143329749400381	0.000235629807294682	0.000373914481846001	0.000302539078653544	0.000303862376974609	1.17442725994539e-05
0.00113357042428252	0.00113266065668679	0.00047522950955256	0.000458770986684311	0.000428914068315276	8.67587461748403e-05	0.00011339012488628	0.000112976594160946	0.0004367711520966	0.000365726573484409	0.000453064262674718	0.000395500785708379	1.72028781738484e-05
0.000968902489454966	0.00097700769167149	0.000623521627656935	0.000570589694814325	0.000571085931684724	0.000151104127036639	0.000198825572740054	0.000198660160449922	0.000516913406666115	0.000533620047969564	0.000489372260358944	0.00047208667604003	1.39773385162515e-05
0.00112306674385907	0.00114167562649905	0.00063476966338599	0.000570341576379125	0.000502357125134398	0.000139029029856919	0.000162104044330494	0.00015954015383343	0.000187825655446199	0.000236539574890415	0.000275990406087173	0.000316433711024729	1.73682904639813e-05
0.00150425936647093	0.00131585476800926	0.00100661649160533	0.00091539161359689	0.000819121660739393	0.00023496815813415	0.00026614837482425	0.000263832602762385	0.000658506327020097	0.000521544950789843	0.000646679348275577	0.000726656190554959	4.81349764287484e-05
0.00110743528244149	0.00100736084691093	0.000783640724505831	0.000679182863286743	0.000557191299313538	0.000113059300306012	0.000162600281200894	0.000157968737077164	0.00052816144239517	0.000353320651724423	0.000457364982218178	0.000466793482755769	2.40674882143747e-05
0.00144404929286246	0.00116284839963609	0.000683152758249938	0.00064006285667025	0.000548507154081548	0.000115954015383343	0.000152179306922503	0.00014432222314118	0.000454304854850715	0.000363245389132413	0.0005944090645935	0.000430650897361673	7.6916714911916e-06
0.00170597965428831	0.00116599123314862	0.00113216441981639	0.00091539161359689	0.000667025059961955	0.000192291787279795	0.000197750392854189	0.000192622611860061	0.000319245719956993	0.000717558514597635	0.000925481763295013	0.000277313704408238	6.07063104788684e-05
0.00127135886196344	0.00108866098751137	0.00101414275080639	0.000842858324373501	0.000566537093706063	0.000144735753866513	0.000147299644363576	0.000145149284591845	0.000314117938962865	0.000178397154908609	0.000556116119427673	0.000263998015052518	4.28417831444879e-05
0.00116466793482756	0.00104259366470929	0.000554213878091142	0.000539740302704491	0.000524687784302374	0.000135141841038789	0.000171036307997684	0.000170209246547018	0.000173021255479282	0.000122818625423869	0.000390703829294517	0.000337275659581507	1.53006368373164e-05
0.00137523778016707	0.00132660656686792	0.00132305020263006	0.00113059300306013	0.000842775618228435	0.000189893309072864	0.000239847820693077	0.000229096021834423	0.000631544123728393	0.000503763129600529	0.000643784633198246	0.000395335373418246	6.88942188404602e-05
0.000945744768836325	0.00111595401538334	0.000352328177983624	0.000379042262840128	0.000386072285170789	8.99015796873708e-05	0.000120172028781739	0.00011843519973534	0.000207675130262178	0.000174013729220081	0.000276734761392772	0.000272020511123977	7.1127284757258e-06
0.000736084691092548	0.000775370109999172	0.000379869324290795	0.000358117608138284	0.000313952526672731	6.49243238772636e-05	8.90745182367051e-05	8.82474567860396e-05	0.00022454718385576	0.000132577950541726	0.000226532131337358	0.000131171946075593	1.04209742783886e-05
0.00120172028781739	0.00118079563311554	0.000463981473823505	0.000450169547597387	0.000410057067240096	6.39318501364656e-05	0.000100157141675626	9.80067819038956e-05	0.000276073112232239	0.00023108096931602	0.000389876767843851	0.000230336614010421	1.47216938218514e-05
0.0013464560416839	0.00116111157058969	0.00092895542138781	0.00084145231990737	0.000743114713423206	0.000233810272103217	0.000236787693325615	0.000237945579356547	0.000624762219832934	0.000470597965428832	0.000459928872715243	0.000460590521875776	4.99545116202133e-05
0.00110520221652469	0.00109949549251509	0.000968488958729633	0.000813249524439666	0.000664378463319824	0.000210156314614176	0.000230667438590687	0.000224381771565627	0.000966504011248035	0.00035968902489455	0.000268960383756512	0.000301546604912745	5.66537093706062e-05
0.00126209577371599	0.00105193945910181	0.000731535853113886	0.000708460838640311	0.000684393350425936	0.000167479943759821	0.000237862873211479	0.000230171201720288	0.000441485402365396	0.000395748904143577	0.000605243569597221	0.000409147299644364	2.36539574890415e-05
0.00130659167976181	0.00114763046894384	0.000638243321478786	0.000598875196427094	0.000563311554048466	0.000145149284591845	0.000161938632040361	0.000159292035398229	0.000508808204449591	0.000301050368042345	0.000362997270697213	0.000615995368455876	1.81126457695802e-05
0.00137945579356546	0.00106401455628153	0.000793978992639153	0.000709949549251509	0.000570506988669258	0.000130593003060127	0.000159457447688363	0.000157389794061699	0.000778678355801836	0.000390042180133984	0.000664213051029692	0.000316599123314861	3.46538747828964e-05
0.0015642213216442	0.0011586303862377	0.000516417169795715	0.00048755272516748	0.000345463567943097	7.45182367049865e-05	0.000103382681333224	9.89165494996282e-05	0.00058473244562071	0.000548424447936481	0.000329087751219916	0.000293606814986354	1.05863865685224e-05
0.000875444545529734	0.000938218509635267	0.000434786204615003	0.000409312711934497	0.000380034736580928	7.79091886527166e-05	0.000120750971797205	0.000117608138284674	0.000418244975601688	0.000396575965594244	0.00051294351170292	0.00040923000578943	7.11272847572602e-06
0.0013113059300306	0.000975436274915226	0.000591018112645771	0.000553965759655942	0.000484244479364816	9.5525597551899e-05	0.000150028947150773	0.000148126705814242	0.000339095194772973	0.000293027871970888	0.000373004714250269	0.000468199487221899	1.83607642047805e-05
0.000931023075014473	0.000834753122156975	0.00051633446365065	0.000484658010090151	0.000393515838226781	8.87436936564386e-05	0.000121495327102804	0.000118104375155074	0.000438590687288065	0.00045538003473658	0.000316681829459929	0.000432718550988338	1.48871061119844e-05
0.000650070300223307	0.000878587379042262	0.000523364485981308	0.000451244727483252	0.000408154825903564	0.000105450334959887	9.86684310644288e-05	9.4533123811099e-05	0.00048465801009015	0.000232404267637085	0.000294599288727152	0.000246877843023736	2.00148871061127e-05
0.000741626002812009	0.000722769001736829	0.000484079067074683	0.000428417831444876	0.000336365891985774	7.07137540319246e-05	0.000120089322636671	0.000115954015383344	0.000191630138119262	0.000139525266727318	0.000286494086510628	0.000190637664378463	9.09767595732374e-06
0.000917790091803821	0.00095740633529071	0.000396575965594244	0.000403109751054504	0.00038483169299479	8.34505003721772e-05	0.000115457778512944	0.000112893888015879	0.000357621371267885	0.000289636920023157	0.000279215945744769	0.000225208833016294	9.09767595732325e-06
0.00173261103299975	0.00137598213547267	0.000807873625010338	0.000726573484409893	0.000642792159457448	0.000145231990736912	0.000195021090066992	0.000185923414109669	0.000338929782482838	0.000643619220908114	0.000505582664791995	0.000437846331982467	1.97667686709123e-05
0.000835497477462575	0.00114349516169051	0.000696468447605657	0.000605822512612687	0.000403523281779836	8.21272020511123e-05	0.000118021669010007	0.000117111901414274	0.00041286907617236	0.000401207509717971	0.000541807956331156	0.00035290712099909	1.76991150442479e-05
0.00149631957654454	0.00130601273674634	0.00081994872219006	0.000703002233065918	0.000606649574063352	0.000146472582912911	0.00020229923083285	0.000200562401786453	0.000838640310975105	0.000775700934579438	0.00059002563890497	0.000555289057977007	4.87966255892819e-05
0.00144528988503846	0.00145628980233231	0.00113613431477959	0.00094582747498139	0.000755851459763461	0.000151021420891572	0.000164585228682491	0.000160367215284096	0.000542386899346621	0.000506740550822925	0.000669010007443552	0.00066594988007609	4.20974278388882e-05
0.00098693242907948	0.000939210983376065	0.000437101976676867	0.000394673724257713	0.000344471094202299	5.59920602100734e-05	0.000103713505913489	0.000101728558431892	0.000183276817467538	0.00037176412207427	0.000360516086345215	0.000215697626333636	5.4586055743947e-06
0.00114705152592838	0.0013459598048135	0.000795467703250352	0.0007498139111736	0.000676536266644611	0.000183276817467537	0.000223058473244562	0.000220825407327764	0.00071524274253577	0.000537010999917294	0.000519560003308246	0.000742783888842941	3.77967082954262e-05
0.00154949962782235	0.0012808700686461	0.000740633529071209	0.000691836903481927	0.000580679844512448	0.000134562898023323	0.000175088909105947	0.000170291952692085	0.000813332230584732	0.000647423703581176	0.000426184765528078	0.000328177983624184	3.01050368042344e-05
0.000948143247043255	0.00108287155735671	0.0006557770242329	0.000613596890248945	0.000534364403275163	0.000127367463402531	0.000184848234223803	0.000180712926970474	0.000521462244644777	0.000298072946819949	0.000323877264080721	0.000355140186915888	1.49698122570501e-05
0.000982466297245885	0.000873459598048134	0.000412951782317426	0.000368207757836407	0.000290629393763957	6.2691257960466e-05	8.78339260607055e-05	8.69241584649738e-05	0.000478785873790422	0.000422380282855017	0.000355057480770821	0.000299809775866347	1.81126457695805e-05
0.000787197088743693	0.00101571416756265	0.000489868497229344	0.000504342072615996	0.00049433462906294	0.000136134314779588	0.000183359523612605	0.000182367049871806	0.000600363907038293	0.000454635679430982	0.000626664461169465	0.000605078157307088	2.20825407327763e-05
0.00088834670416012	0.000786287321147962	0.000421305102969151	0.000395997022578777	0.000375568604747333	9.7593251178563e-05	0.000143660573980647	0.000141262095773716	0.000193532379455795	0.000191464725829128	0.000166818294599288	0.000275659581506906	2.05111239765116e-05
0.00071234802745844	0.00086270779918948	0.000415846497394756	0.000416425440410222	0.000364320569018278	7.80746009428501e-05	0.000123893805309735	0.000120999090232405	0.000211645025225375	0.000157472500206766	0.000143164337110248	0.000206930774956579	4.7969564138613e-06
0.00123075014473575	0.00119626168224299	0.000635348606401456	0.000627077991894797	0.000554875527251675	0.000161359689024895	0.000215863038623769	0.000211396906790175	0.000531138863617567	0.000482838474898686	0.000549416921677281	0.000670581424199818	1.3563807790919e-05
0.00135960631874948	0.0010950293606815	0.000602018029939625	0.0005629807294682	0.000500124059217599	0.000138450086841452	0.00015011165329584	0.000145645521462244	0.000260441650814656	0.000177156562732612	0.000273426515590108	0.00023687039947068	1.41427508063855e-05
0.00124398312794641	0.00127574228765197	0.000600033082458027	0.000556116119427675	0.000461582995616574	0.000106939045571087	0.000142089157224382	0.000137705731535852	0.000491109089405343	0.000442395169961128	0.000504176660325862	0.000323629145645521	1.58795798527837e-05
0.00099660904805227	0.00131891489537673	0.000887767761144654	0.00081746753783806	0.00064899512033744	0.000153419899098503	0.000155487552725167	0.000149946241005707	0.000795633115540485	0.000755189810602928	0.000555702588702341	0.000395748904143578	4.01124803572903e-05
0.00120196840625258	0.00104689438425275	0.000405011992391035	0.000404019518650235	0.000380282855016128	7.90670746836494e-05	0.000132081713671325	0.000131337358365726	0.00030940368869407	0.000254569514514928	0.00045612439004218	0.000266065668679183	3.1428335125302e-06
0.00101422545695145	0.000839219253990572	0.000607476635514018	0.00056587544454553	0.000518319411132247	0.00012422462989	0.000171615251013151	0.000167562649904888	0.000674551319163014	0.000410636010255562	0.000343395914316434	0.000306095442891407	2.27441898933094e-05
0.00193780497890993	0.00133553883053511	0.0009680754280043	0.000810851046232736	0.000555619882557274	0.000154412372839302	0.000191299313538996	0.00018418658506327	0.00103374410718716	0.000607972872384418	0.000520635183194111	0.000512778099412786	6.19469026548678e-05
0.000998924820114134	0.000961128111818708	0.000538913241253825	0.000480439996691754	0.000411711190141428	0.000103713505913489	0.000131089239930527	0.000127450169547597	0.000240095939128278	0.000347862046150029	0.000335042593664709	0.000340335786948971	1.72855843189151e-05
0.00134761392771483	0.00115126953932677	0.00100736084691092	0.000879579852783061	0.000725332892233893	0.000221487056488298	0.000251922917872797	0.000252998097758663	0.000976015217930692	0.000424613348771814	0.000351004879662559	0.000462740881647506	4.99545116202132e-05
0.00133967413778844	0.00117368290463981	0.00080059548424448	0.000690265486725664	0.000552807873625011	0.000121495327102804	0.00012232238855347	0.000120337441071871	0.000447026714084856	0.000165660408568357	0.000412207427011826	0.000230419320155488	2.57216111157062e-05
0.00125473492680506	0.00114332974940038	0.000771317508890911	0.000731287734678686	0.000661897278967827	0.000188652716896865	0.00022479530229096	0.000220163758167232	0.000892068480688115	0.000531221569762633	0.000348027458440162	0.000496402282689604	2.51426681002403e-05
0.000974443801174427	0.00097460921346456	0.000607972872384418	0.000560499545116203	0.000444793648168059	0.000103796212058557	0.000124141923744934	0.000120420147216938	0.000362501033826814	0.000256389049706393	0.000274501695475973	0.000275246050781573	2.41501943594413e-05
0.000678603920271276	0.000787197088743694	0.000259531883218923	0.000267554379290381	0.0002811181870813	5.19394591018113e-05	8.97361673972382e-05	8.8495575221239e-05	0.000169878421966752	0.000234885451989083	0.000272185923414109	0.00021586303862377	4.13530725332889e-06
0.00118675047556033	0.00102563890497064	0.000583822678024977	0.000552890579770077	0.000532462161938632	0.000160946158299562	0.000182863286742205	0.000182367049871805	0.000288561740137293	0.000208088660987511	0.000360764204780415	0.000323381027210321	2.5638904970639e-05
0.00112455545447027	0.00115829956165743	0.000628980233231328	0.000567364155156728	0.000514101397733852	0.000131833595236125	0.000157555206351832	0.000151600363907038	0.000422462989000082	0.000299892482011414	0.000439913985609131	0.000410305185675296	1.00901496981224e-05
0.0009690679017451	0.000958150690596312	0.000589529402034571	0.000550243983127947	0.000435117029195269	9.03978165577699e-05	0.000154246960549169	0.000149450004135308	0.000619551732693739	0.000194607559341658	0.000294351170291953	0.000227524605078158	1.64585228682493e-05
0.00179530229096022	0.00133355388305351	0.00103035315523943	0.000909767595732362	0.000764866429575717	0.000248449259780001	0.000245223720122405	0.000248283847489868	0.00114076585890332	0.0003754031924572	0.000376974609213464	0.000439004218013399	6.26912579604666e-05
0.0010910594657183	0.00110677363328095	0.000485815896121081	0.000491109089405342	0.00043122984037714	7.77437763625837e-05	0.000128690761723597	0.000126374989661731	0.000243073360350674	0.000338847076337771	0.00029054668761889	0.000343644032751633	1.4390869241585e-05
0.0020977586634687	0.00180175337027541	0.000851294351170292	0.000844264328839632	0.000652799603010504	0.000163013811926225	0.000186171532544867	0.000181374576131006	0.000406748821437433	0.000347862046150029	0.000575634769663387	0.000366884459515342	1.94359440906465e-05
0.00151203374410719	0.00112182615168307	0.000924241171119014	0.000784467785956497	0.000573401703746588	0.000145397403027044	0.00017450996609048	0.000167976180630221	0.000428748656025142	0.00104275907699942	0.000779340004962368	0.00120585559507071	6.47589115871306e-05
0.00166454387560996	0.00139335042593665	0.000769663385989578	0.000685468530311802	0.000589363989744439	0.000154164254404101	0.000206103713505914	0.000205607476635514	0.000718220163758167	0.000578612190885783	0.000476304689438425	0.000571003225539657	2.23306591679764e-05
0.00109966090480523	0.0010957737159871	0.000704904474402449	0.00063956661979985	0.000488462492763212	9.12248780084365e-05	0.00012860805557853	0.000124059217599868	0.000505417252501861	0.000299644363576214	0.000325365974691919	0.000321396079728724	1.50525184021171e-05
0.00138524522372012	0.00112984864775453	0.000681829459928872	0.000614589363989744	0.000565875444545529	0.000122156976263336	0.000151434951616905	0.000145645521462245	0.000287817384831693	0.000172773137044083	0.000314862294268464	0.000232569679927219	3.04358613845011e-05
0.00144189893309073	0.00129848647754528	0.00130096766189728	0.00107203705235299	0.000728227607311222	0.000186667769415268	0.000224960714581094	0.000208667604002978	0.000599288727152428	0.000433049375568604	0.000773054337937309	0.00054412372839302	5.99619551732693e-05
0.00126929120833678	0.00127996030105037	0.000746753783806137	0.000640972624265983	0.000472913737490695	0.000100736084691093	0.000126374989661732	0.000123149450004136	0.000492515093871475	0.000289719626168224	0.000239351583822678	0.000280125713340502	3.8292945165826e-05
0.00113406666115292	0.00104515755520635	0.000801174427259945	0.000770573153585312	0.00076867091224878	0.000167562649904887	0.000228765197254156	0.00022553965759656	0.000764370192705318	0.000476552807873625	0.000394921842692912	0.000525018608882641	1.61276982879833e-05
0.000789347448515425	0.000985195600033083	0.000561988255727401	0.000540071127284757	0.000505913489372261	0.000122984037714002	0.000183028699032339	0.000175915970556612	0.000555868000992474	0.00039186171532545	0.000438342568852865	0.000375320486312132	1.76991150442476e-05
0.000925812587875279	0.000950293606814986	0.000424199818046481	0.000385989579025721	0.000354974774625754	8.20444959060456e-05	0.00012786370027293	0.000125051691340667	0.000346538747828963	0.000210817963774709	0.000343147795881234	0.00026780249772558	2.35712513439743e-05
0.00104714250268795	0.000868662641634273	0.000567033330576462	0.000538168885948225	0.000426846414688611	9.95781986601604e-05	0.000127946406417997	0.000125630634356133	0.000424199818046481	0.000296997766934083	0.000218592341410967	0.000324787031676454	2.9360681498635e-05
0.000903481928707303	0.000809610454056737	0.000482590356463485	0.000449921429162187	0.000435944090645935	9.32098254900342e-05	0.000121412620957738	0.000120172028781738	0.000486229426846414	0.00039955338681664	0.000279960301050368	0.000365891985774543	2.36539574890416e-05
0.00142113969067902	0.0011588785046729	0.000630055413117195	0.00062244644777107	0.000560830369696467	0.000125878752791333	0.000176660325862211	0.000173352080059548	0.000691175254321396	0.000473244562070963	0.000500703002233066	0.00047159043916963	1.76991150442478e-05
0.00104002977421222	0.00114390869241585	0.000879083615912663	0.00082499379703912	0.000665536349350756	0.000136795963940121	0.000164088991812091	0.000161276982879829	0.0008440989165495	0.00059920602100736	0.00074617484079067	0.000447936481680588	3.18418658506322e-05
0.00077760317591597	0.000887602348854519	0.000675874617484079	0.000604168389711356	0.000479282110660822	0.000132329832106526	0.000166239351583823	0.000163344636506493	0.000546687618890083	0.000514597634604251	0.000547514680340749	0.000495409808948806	4.35034323050204e-05
0.000730543379373088	0.00086469274667108	0.000408402944338765	0.000382764039368125	0.00033454635679431	8.88263998015049e-05	0.000117525432139609	0.000114548010917211	0.000405508229261434	0.000269787445207179	0.00023232156149202	0.000339922256223637	1.07517988586551e-05
0.00152179306922504	0.00116499875940782	0.000585973037796708	0.000626499048879331	0.000596394012075097	0.000158878504672897	0.000185923414109668	0.000183524935902738	0.000654536432056902	0.000555619882557273	0.000491605326275742	0.000635100487966256	1.5052518402117e-05
0.00104945827474982	0.00112463816061533	0.000653874782896369	0.00057067240095939	0.000417417914151021	0.000108427756182283	0.000133405011992391	0.000132412538251592	0.000480605408981888	0.000584980564055909	0.000580762550657514	0.00048970308493921	3.77967082954266e-05
0.0014053428169713	0.00111512695393268	0.000910015714167564	0.000804648085352742	0.000651310892399305	0.000173682904639815	0.000222314117938963	0.000217351749234968	0.000669423538168886	0.000562319080307667	0.000343892151186834	0.000585973037796709	3.44057563476959e-05
0.00110239020759242	0.00107286411380366	0.000471673145314697	0.00050905632288479	0.000535604995451162	0.000139194442147051	0.000166487470019023	0.000167231825324623	0.000449011661566455	0.000208915722438177	0.000363410801422546	0.000274005458605575	7.03002233065964e-06
0.00113663055164999	0.00102257877760318	0.00069034819287073	0.000618724671243074	0.000487470019022413	0.000131006533785461	0.000176246795136879	0.000170126540401952	0.000358944669588951	0.000161194276734761	0.000511868331817055	0.000211893143660574	2.32404267637084e-05
0.00123687039947068	0.00125035150111653	0.000713588619634439	0.000656438673393433	0.000569928045653793	0.000155404846580101	0.000191382019684063	0.000189645190637664	0.000807211975849805	0.000439335042593664	0.000393102307501447	0.000476966338598958	3.55636423786287e-05
0.000860640145562815	0.00102290960218344	0.000845422214870565	0.000729881730212555	0.000597551898106029	0.000179472334794476	0.000204615002894716	0.000195682739227524	0.000753122156976264	0.00071019766768671	0.000557935654619138	0.000683648995120337	4.85485071540817e-05
0.00130477214457034	0.00136754610867587	0.000822760731122322	0.000797783475312216	0.000738400463154413	0.000196592506823257	0.000253907865354396	0.000252088330162931	0.000583739971879911	0.000556446944007939	0.000503763129600529	0.000538665122818626	3.09320982549003e-05
0.00107534529815565	0.00126350177818212	0.000769001736829047	0.000708626250930444	0.000531386982052767	0.000151434951616905	0.000181953519146473	0.000179389628649409	0.000881730212554793	0.000339674137788438	0.000347944752295096	0.000283268546853031	2.9277975353569e-05
0.000830617814903647	0.000924985526424612	0.000525184021172773	0.00052452237201224	0.000440162104044331	7.74129517823176e-05	9.69316020180307e-05	9.52774791166983e-05	0.00057795054172525	0.000366222810354809	0.000363162682987346	0.000410801422545695	1.09172111487885e-05
0.00102208254073278	0.00074716731453147	0.000361756678521213	0.000334629062939377	0.000333719295343644	6.45107931519313e-05	8.09693160201804e-05	8.03076668596476e-05	0.000256967992721859	0.000176743032007279	0.000304937556860474	0.000242246298900009	1.4887106111986e-06
0.00088933917790092	0.000776114465304773	0.000530146389876767	0.000472665619055496	0.000400380448267306	0.000104788685799355	0.000137705731535854	0.000134976428748656	0.00037176412207427	0.0002806219502109	0.000366719047225209	0.000330576461831114	2.82027954677036e-05
0.00116855512364569	0.00101902241336531	0.000743362831858407	0.000686461004052601	0.000531138863617566	0.00014332974940038	0.000164254404102225	0.000158216855512365	0.000634356132660657	0.000578115954015383	0.000570920519394591	0.000466214539740302	3.43230502026303e-05
0.000795384997105285	0.000975932511785625	0.000727235133570425	0.000648002646596641	0.000553221404350343	0.000129104292448929	0.00016557770242329	0.000162269456620628	0.000542469605491688	0.000583243735009511	0.00067752874038541	0.000730295260937887	2.87817384831688e-05
0.00153808617980316	0.0013783806136796	0.000638656852204119	0.000665867173931024	0.000628814820941197	0.000182036225291539	0.000231659912331487	0.000226532131337358	0.000254734926805061	0.000239516996112811	0.000321892316599123	0.000525432139607972	1.8278058059714e-05
0.00106492432387726	0.00116078074600943	0.000490282027954677	0.000474071623521628	0.000443635762137126	0.000117277313704409	0.000168637829790754	0.000163758167231825	0.000444793648168059	0.000373170126540403	0.000245223720122405	0.000261351418410388	1.96013563807792e-05
0.00100405260110826	0.000982549003390952	0.000730543379373087	0.000627326110329998	0.000552890579770077	0.000131916301381193	0.000163344636506493	0.000159043916963031	0.000543131254652221	0.00047837234306509	0.000484658010090149	0.000364320569018279	3.11802166901001e-05
0.00111066082209908	0.00116458522868249	0.000475312215697626	0.000492680506161608	0.000450500372177653	9.43677115209657e-05	0.000144983872301711	0.000141096683483582	0.000234058390538417	0.000255231163675461	0.000301215780332479	0.000374162600281201	5.8721362997271e-06
0.00098238359110082	0.000941444049292863	0.000670167893474486	0.000602596972955091	0.000521710363079976	0.000123397568439335	0.000154660491274501	0.000152262013067572	0.000638822264494252	0.000510296915060789	0.000450748490612854	0.000428583243735009	4.62327350922179e-05
0.000950045488379787	0.000912083367794228	0.000598130841121495	0.000549830452402614	0.000396162434868911	0.000117111901414275	0.000152179306922504	0.000149946241005706	0.000397320320899843	0.000239103465387478	0.00039789926391531	0.000300306012736746	1.78645273343813e-05
0.00112389380530973	0.000804069142337275	0.000607724753949218	0.000551980812174344	0.000495657927384005	0.00010032255396576	0.000142171863369449	0.000138946323711851	0.00067198742866595	0.0004684476056571	0.0005941609461583	0.000328095277479116	1.41427508063855e-05
0.00156835662889753	0.00120122405094699	0.000763295012819453	0.000813580349019932	0.00075800181953519	0.000232156149201886	0.000298155652965015	0.000291704573649822	0.000370854354478539	0.000389794061698784	0.000446282358779257	0.000666528823091556	4.36688445951528e-05
0.00180779091886527	0.00136332809527748	0.000912414192374495	0.00078488131668183	0.000603010503680423	0.000164419816392358	0.000178893391779008	0.000184600115788603	0.000712099909023241	0.000819783309899926	0.000870647589115871	0.000972045322967497	5.88040691423373e-05
0.000696054916880325	0.000731039616243487	0.000512364568687453	0.000463485236953105	0.000408899181209164	0.000108923993052684	0.000141758332644115	0.000140021503597717	0.000251922917872798	0.000253411628483996	0.000337771896451906	0.00028401290215863	9.5112066826564e-06
0.00091853444710942	0.00100918038210239	0.000571003225539657	0.000518981060292779	0.000404929286245968	8.80820444959056e-05	0.000129021586303862	0.000123645686874535	0.000601852617649492	0.000194442147051526	0.00032197502274419	0.000239516996112811	9.8420312629232e-06
0.0011603672152841	0.00114465304772145	0.000628401290215863	0.000573153585311389	0.00044669588950459	9.80894880489628e-05	0.000144653047721446	0.00014043503432305	0.000653792076751302	0.000140848565048384	0.000215201389463238	0.000201306757092052	2.47291373749058e-05
0.00136961376230254	0.00113588619634439	0.00078967827309569	0.000691009842031263	0.000559093540650071	0.000113472831031345	0.000160449921429162	0.000155074021999835	0.00077859564965677	0.00035654619138202	0.000382846745513191	0.000324125382515921	7.2781407658592e-06
0.00129005045074849	0.00156628897527086	0.000665040112480357	0.000687867008518733	0.000582333967413778	0.000143660573980646	0.000193532379455793	0.000188073773881399	0.000581589612108179	0.000457364982218178	0.000341245554544703	0.000478537755355223	1.33156893557187e-05
0.000659002563890497	0.00091299313538996	0.000456455214622446	0.000419981804648086	0.000372756595815069	0.000103796212058557	0.000162517575055827	0.0001566454387561	0.000494913572078406	0.000469853610123232	0.000376147547762799	0.000556529650153006	2.42329005045074e-05
0.000811760813828467	0.00087792572988173	0.000455049210156315	0.000441319990075262	0.000362914564552146	9.93300802249607e-05	0.000152013894632371	0.000145066578446779	0.000409312711934497	0.000167066413034489	0.000240344057563476	0.000315523943428997	1.55487552725164e-05
0.00141204201472169	0.00113315689355719	0.00075246050781573	0.000714829211810437	0.000616078074600943	0.000141344801918782	0.000193036142585394	0.000186915887850467	0.000702836820775784	0.000506575138532792	0.00061276982879828	0.000571747580845256	4.15184848234221e-05
0.00113985609130758	0.00111893143660574	0.000751881564800264	0.000693408320238194	0.00049698122570507	0.000116202133818543	0.00015300636837317	0.000146141758332643	0.000555454470267141	0.000222727648664296	0.000448019187825656	0.00022553965759656	2.08419485567778e-05
0.00111793896286494	0.00135522289306095	0.000886692581258788	0.000857662724340419	0.000773302456372509	0.000221652468778431	0.000302456372508477	0.000292697047390621	0.00097171449838723	0.00064006285667025	0.000522702836820776	0.000546439500454883	3.82102390207592e-05
0.00113398395500786	0.00128765197254156	0.000613927714829212	0.000577123480274584	0.000522454718385575	0.000115375072367877	0.000162848399636093	0.000159622859978496	0.000573318997601521	0.000292283516665289	0.000280456537920767	0.000296418823918618	1.48043999669171e-05
0.00132999751881565	0.00166057398064676	0.00101116532958399	0.000913323959970226	0.000784054255231164	0.000241832768174676	0.000261682242990654	0.000257050698866927	0.000629311057811595	0.000630386237697461	0.000596890248945498	0.000571995699280457	4.23455462740876e-05
0.00135431312546522	0.00142552311636755	0.000911090894053427	0.00078918203622529	0.000667273178397154	0.000178231742618477	0.000235795219584814	0.00023422380282855	0.000363576213712678	0.000210735257629642	0.000629807294681995	0.000345380861798031	4.2676370854355e-05
0.00121296832354644	0.00117517161525101	0.000686212885617401	0.000630138119262261	0.000611529236622281	0.000150607890166239	0.000191133901248863	0.0001878256554462	0.000496898519560004	0.000408816475064097	0.00044454552973286	0.000526672731783971	1.07517988586551e-05
0.0015619882557274	0.0013160201802994	0.000988503845835745	0.000887933173434787	0.000904391696303036	0.000252088330162931	0.000325200562401786	0.000320734430568192	0.000700521048713919	0.000493507567612274	0.000451658258208584	0.00053998842113969	3.06839798197005e-05
0.00128302042841783	0.00121594574476884	0.000642792159457448	0.000615499131585476	0.000530725332892234	0.000136382433214788	0.000182036225291539	0.000176081382846746	0.000710280373831775	0.000652303366140104	0.000625506575138533	0.000634769663385989	1.96840625258451e-05
0.000911917955504094	0.000956910098420312	0.000561740137292202	0.000498304524026135	0.000422380282855016	9.32925316351005e-05	0.000110412703663882	0.000109172111487883	0.000435034323050203	0.000309238276403937	0.000279133239599702	0.000264742370358118	1.21578033247866e-05
0.00102431560664957	0.000870316764535605	0.000455049210156315	0.000422214870564883	0.000408237532048632	9.97436109502941e-05	0.000144156810851046	0.000144983872301713	0.000448928955421388	0.000387147465056654	0.000385989579025721	0.000267058142419982	1.05863865685221e-05
0.00134629062939376	0.00118319411132247	0.000926226118600612	0.000768009263088247	0.00055280787362501	0.00012811181870813	0.000195021090066992	0.000185344471094202	0.000715325448680837	0.000539905714994624	0.000464560416838971	0.000385989579025722	3.34959887519641e-05
0.00116714911917956	0.00105599206021007	0.000629559176246795	0.000560830369696469	0.000432470432553139	0.000114961541642545	0.000143247043255314	0.000141179389628649	0.0005308080390373	0.000516582582085849	0.00047597386485816	0.000480026465966422	8.93226366719012e-06
0.00108063849143991	0.00112604416508147	0.000710197667686709	0.000703829294516582	0.000617980315937474	0.000173103961624348	0.000193284261020594	0.000186998593995534	0.000445041766603259	0.000445951534198991	0.000569597221073526	0.000599371433297494	3.57290546687622e-05
0.00139500454883798	0.00114936729799024	0.000897361673972376	0.0007495657927384	0.000606566867918286	0.000168224299065421	0.000179555040939542	0.000176660325862212	0.000522454718385575	0.000400959391282772	0.000539740302704491	0.000540071127284757	4.43304937556855e-05
0.00129840377140022	0.000859482259531883	0.00064973947564304	0.000622859978496403	0.000495988751964271	0.000124638160615334	0.000154991315854768	0.000151931188487305	0.000415267554379291	0.000388801587957986	0.000307087916632205	0.000472169382185096	1.49698122570503e-05
0.00127384004631544	0.00119907369117525	0.0013486891076007	0.00114473575386651	0.000807211975849806	0.000251757505582665	0.000288313621702092	0.000279215945744769	0.000700686461004053	0.000469109254817633	0.00103829294516583	0.000551236456868745	9.89165494996282e-05
0.00102547349268051	0.000783806136795964	0.000496650401124804	0.000427011826978743	0.000309982631709536	6.03754858986019e-05	0.00010975105450335	0.000102886444462823	0.000117277313704408	0.000151434951616905	0.000195186502357125	0.000216276569349102	1.04209742783898e-05
0.00157629641882392	0.00155719129931354	0.000758663468695724	0.00075684393350426	0.000717144983872301	0.000192622611860062	0.000218096104540567	0.000214043503432305	0.000781076834008768	0.00066834835828302	0.000648747001902241	0.000455462740881647	2.7871970887437e-05
0.00161632619303614	0.00127367463402531	0.000999007526259202	0.00091398560913076	0.000757174758084525	0.000191878256554463	0.000226532131337358	0.000222975767099494	0.00085857249193615	0.000349350756761227	0.000476056571003225	0.000448763543131256	3.81275328756926e-05
0.00127508063849144	0.000894632371185179	0.000659002563890497	0.000596559424365231	0.000508890910594657	0.000136547845504921	0.000173269373914482	0.000169878421966752	0.000523695310561575	0.000478372343065089	0.000437267388967	0.000419981804648086	2.82027954677033e-05
0.00104772144570342	0.00097824828384749	0.000707137540319246	0.000659333388470763	0.000583657265734844	0.000136299727069721	0.00019047225208833	0.000186585063270201	0.000279050533454636	0.00034587709866843	0.000352741708708957	0.000398809031511041	2.43156066495736e-05
0.00125812587875279	0.00119411132247126	0.000610784881316683	0.000660987511372094	0.000686461004052601	0.000190637664378463	0.000224795302290961	0.000218592341410967	0.000421387809114217	0.000361508560086015	0.000460342403440576	0.000651310892399305	8.68414523199095e-06
0.000841535026052436	0.000895045901910512	0.000382598627077991	0.000363741626002812	0.000300306012736746	6.00446613183367e-05	0.000104044330493755	0.000102142089157224	0.00035026052435696	0.000178479861053676	0.000235712513439748	0.000237780167066413	1.38119262261191e-05
0.00125357704077413	0.00126573484409892	0.000952526672731785	0.000842444793648169	0.000705235298982714	0.000199156397320321	0.000228847903399222	0.000222314117938963	0.000766272434041849	0.000517161525101315	0.000570920519394592	0.000913158547680093	2.64659664213051e-05
0.000799354892068481	0.000784550492101563	0.000496236870399472	0.000487800843602679	0.000442064345380862	0.000120006616491604	0.000144156810851046	0.000141013977338517	0.000408816475064097	0.000318997601521794	0.000411628483996361	0.000354478537755356	2.28268960383758e-05
0.000787445207178894	0.00082598627077992	0.00040418493094037	0.000362666446116946	0.00032197502274419	6.69092713588622e-05	9.35406500702996e-05	9.0066991977504e-05	0.000422959225870482	0.000321975022744189	0.000406004466131834	0.000346538747828963	6.78190389545902e-06
0.0010945331238111	0.000991646679348276	0.000456041683897114	0.00047473327268216	0.000454966504011248	0.000127284757257464	0.000180795633115541	0.000177818211893144	0.000463485236953106	0.000268877677611447	0.000310975105450335	0.000344884624927632	1.52179306922505e-05
0.00136043338020015	0.00109941278637003	0.000703829294516582	0.00067388967000248	0.000629145645521461	0.000141923744934249	0.000198742866594989	0.000194855677776859	0.000493094036886941	0.000467289719626167	0.000681746753783806	0.000803076668596477	2.31577206186411e-05
0.0008126705814242	0.000882226449425193	0.000482507650318418	0.000473906211231495	0.000381275328756927	0.000108262343892151	0.00013075841535026	0.00012811181870813	0.000219667521296832	0.000238359110081879	0.000263667190472252	0.000288396327847159	1.7120172028781e-05
0.0014365230336614	0.00119799851128939	0.0010017368290464	0.000879910677363328	0.000792572988173022	0.000213547266561905	0.00027144156810851	0.000268712265321314	0.000731453146968821	0.000448680836986187	0.000800264659664213	0.000712017202878174	4.83003887188815e-05
0.000997932346373336	0.000968737077164833	0.000704656355967249	0.000604747332726822	0.000461665701761641	8.36159126623107e-05	0.000115871309238276	0.000115623190803076	0.000327681746753785	0.000201224050946985	0.000218509635265901	0.000275659581506906	2.54734926805062e-05
0.000958729633611778	0.000837730543379372	0.000646513935985443	0.000591266231080969	0.000508725498304524	0.000151352245471838	0.000158878504672897	0.000155983789595567	0.000376726490778265	0.000495988751964271	0.00038987676784385	0.000379290381275329	5.06161607807464e-05
0.00096129352410884	0.00110677363328095	0.000947977834753122	0.000820527665205525	0.000599867670167894	0.000164833347117691	0.000187494830865933	0.000182945992887271	0.00075585145976346	0.000759076999421057	0.000429906542056074	0.000575552063518319	3.37441071871642e-05
0.00161367959639401	0.00130055413117195	0.000863865685220411	0.000765114548010917	0.000629393763956662	0.000159457447688363	0.000213464560416838	0.000205028533620049	0.000752046977090397	0.000745678603920271	0.000567860392027127	0.000665619055495824	3.55636423786289e-05
0.00129344140269622	0.00132404267637086	0.00063476966338599	0.000609792407575884	0.000557604830038872	0.000147878587379042	0.000164585228682491	0.000164006285667025	0.000735671160367215	0.000302621784798611	0.000349681581341493	0.000340087668513771	3.86237697460924e-05
0.000868414523199073	0.00101372922008105	0.000436109502936069	0.000404515755520635	0.000300554131171946	5.52477049044747e-05	7.36911752543213e-05	7.253328922339e-05	0.000452898850384583	0.000197915805144322	0.000163344636506492	0.000175998676701679	9.59391282772352e-06
0.00105516499875941	0.000927218592341412	0.000545777851294351	0.000558680009924737	0.000515176577619717	0.000133405011992391	0.000163592754941691	0.000159209329253164	0.000510710445786121	0.000510545033495989	0.000439500454883798	0.000660491274501695	7.19543462079203e-06
0.00135472665619056	0.00116053262757423	0.000794144404929286	0.000716648747001902	0.000722438177156562	0.000171946075593416	0.000179472334794475	0.000181126457695807	0.000636837317012653	0.000372425771234802	0.000669092713588619	0.000551484575303945	2.83682077578365e-05
0.00140244810189397	0.000997022578777604	0.000471011496154164	0.000465222065999504	0.000433132081713671	0.000110412703663882	0.000132908775121992	0.000134893722603589	0.000402861632619304	0.000381275328756927	0.000417831444876354	0.000412951782317426	1.29848647754529e-05
0.00119808121743446	0.00115325448680837	0.00061152923662228	0.000606814986353487	0.000600777437763625	0.000135059134893722	0.000201141344801919	0.000193201554875528	0.000323132908775123	0.000249607145810934	0.000232073443056819	0.000265321313373584	1.11653295839879e-05
0.00104796956413862	0.00128401290215863	0.000475725746422959	0.000435613266065668	0.000373831775700934	6.10371350591344e-05	0.000103134562898023	0.000100405260110827	0.000326441154577785	0.000360598792490282	0.000408402944338764	0.000624265982962535	4.13530725332883e-06
0.00167025059961955	0.00121611115705897	0.000592672235547101	0.000558183773054338	0.000494251922917873	0.000135307253328923	0.000163592754941692	0.00015954015383343	0.000281449011661566	0.000383342982383591	0.000496815813414937	0.000538747828963691	1.91878256554458e-05
0.000900090976759574	0.000938466628070466	0.000439500454883798	0.000436026796791001	0.000357786783558019	6.93904557108599e-05	0.000105119510379621	0.00010321726904309	0.000234141096683483	0.000164998759407824	0.000239103465387478	0.00024050946985361	1.26540401951865e-05
0.000842196675212969	0.000961872467124307	0.000470267140848565	0.000451823670498718	0.000365809279629477	7.45182367049879e-05	0.000107104457861219	0.000103961624348689	0.000514184103878918	0.000250103382681334	0.000229426846414689	0.000217103630799768	2.63005541311719e-05
0.00107840542552312	0.00094781242246299	0.000464395004548839	0.000439665867173931	0.000410966834835828	0.000105284922669755	0.00015325448680837	0.000147878587379043	0.000428914068315276	0.000503928541890663	0.000455214622446447	0.000466628070465636	4.1353072533285e-06
0.00130468943842527	0.00108593168472417	0.000668679182863286	0.00058977752046977	0.00053395087254983	0.000167976180630221	0.00016797618063022	0.000167562649904888	0.000498469936316269	0.000573567116036722	0.00062244644777107	0.000742204945827475	3.66388222644946e-05
0.00113464560416839	0.000916218675047556	0.000695806798445125	0.000622694566206269	0.000480191878256554	9.66007774377642e-05	0.000122901331568935	0.000121412620957737	0.00070631047886858	0.000283103134562898	0.000342816971300968	0.000324290794806054	2.21652468778433e-05
0.000994624100570672	0.00105342816971301	0.000676784385079811	0.000582168555123645	0.000473988917376561	0.00011314200645108	0.000157224381771565	0.000150194359440907	0.000453395087254982	0.000272682160284509	0.000211562319080307	0.000219253990571499	1.59622859978493e-05
0.00122471259614589	0.0013157720618642	0.000894301546604913	0.000782648250765032	0.000666859647671822	0.000159622859978497	0.000222810354809363	0.000222231411793897	0.000396493259449177	0.000295922587048218	0.000567612273591928	0.000331817054007112	5.97138367380696e-05
0.00122901331568936	0.00113737490695559	0.000616326193036143	0.000583822678024977	0.000456786039202713	0.000120750971797204	0.000150028947150773	0.00014746505665371	0.000411380365561161	0.000564882970804731	0.000624431395252667	0.000465718302869903	1.98494748159783e-05
0.00113845008684145	0.00100951120668266	0.000647258291291043	0.00062120585559507	0.000535108758580763	0.000133239599702259	0.000196178976097924	0.00019022413365313	0.000545612439004218	0.000324621619386321	0.000459680754280042	0.00041890662476222	3.12629228351665e-05
0.000954925150938716	0.00114796129352411	0.000521793069225043	0.000525349433462907	0.000486312132991481	0.000109089405342817	0.000171449838723017	0.000163261930361425	0.000461004052601109	0.000283682077578364	0.000287321147961293	0.000292697047390622	7.60896534612565e-06
0.00130005789430155	0.00129923083285088	0.000685385824166736	0.000650401124803574	0.000601025556198825	0.000139938797452651	0.000185758001819535	0.00018129186998594	0.000435199735340335	0.000364320569018278	0.000325779505417253	0.000406748821437433	6.69919775039279e-06
0.00132611032999752	0.00105921759986767	0.000795881233975684	0.000680258043172608	0.000526093788768505	0.000124059217599867	0.000170126540401952	0.000164916053262757	0.00035968902489455	0.000563394260193532	0.00049069555868001	0.000513439748573319	2.65486725663706e-05
0.00116218675047556	0.00097775204697709	0.000518815648002647	0.000524935902737574	0.000480770821272021	0.000125630634356132	0.000164502522537424	0.000164171697957158	0.000221817881068564	0.000101976676867091	0.000195600033082458	0.000144735753866512	1.38946323711852e-05
0.00110148043999669	0.00132106525514846	0.000765445372591184	0.000695806798445125	0.000553717641220743	0.000170457364982218	0.000215118683318171	0.000212389380530974	0.000634356132660656	0.000384914399139856	0.000553634935075676	0.000593582003142834	2.92779753535692e-05
0.000814903647340997	0.00105872136299727	0.000772392688776777	0.000690430899015797	0.000551401869158879	0.00016946489124142	0.000210487139194442	0.000203953353734182	0.000784302373666364	0.000329749400380448	0.000486064014556282	0.000361922090811348	3.34132826068979e-05
0.0010578943015466	0.00084773798693243	0.00061905549582334	0.000541394425605822	0.000410470597965428	9.47812422462992e-05	0.000126209577371598	0.000126540401951865	0.000580266313787115	0.000404184930940369	0.000361260441650815	0.000505913489372259	1.94359440906461e-05
0.00120138946323712	0.00115135224547184	0.000844677859564966	0.000751137209494665	0.00054412372839302	0.000127450169547598	0.000191382019684063	0.000186006120254735	0.000388718881812918	0.000529898271441568	0.00063667190472252	0.000329666694235382	3.31651641716977e-05
0.00124489289554214	0.0011841038789182	0.000885948225953188	0.000811016458522868	0.000678521214126209	0.000187577537010999	0.000228351666528822	0.000228434372673889	0.000782069307749565	0.000523695310561575	0.000543296666942354	0.000788933917790091	2.24960714581101e-05
0.00103986436192209	0.00101587957985278	0.000455958977752047	0.00044694400793979	0.000451327433628318	0.000119923910346539	0.000159209329253163	0.000153171780663303	0.000343974857331899	0.000289885038458358	0.000248697378215201	0.000321147961293524	1.07517988586556e-05
0.00141989909850302	0.00116913406666115	0.000579025721611117	0.000592175998676702	0.000581506905963113	0.000120254734926805	0.000146555289057977	0.000140848565048383	0.0004998759407824	0.000500620296087999	0.000347200396989497	0.00073749069555868	1.62104044330489e-05
0.00066156645438756	0.000756843933504259	0.000499379703912	0.000460755934165908	0.000348110164585229	8.84955752212393e-05	0.000117442725994542	0.000117111901414275	0.000530063683731702	0.000389215118683318	0.000513026217847986	0.000465635596724836	2.24960714581087e-05
0.00110247291373749	0.00131610288644446	0.000608469109254817	0.000627574228765198	0.000623190803076668	0.000159126623108097	0.00018104375155074	0.000182036225291539	0.000540401951865023	0.000354230419320156	0.000360598792490282	0.000420726159953684	9.84203126292282e-06
0.00111876602431561	0.00085303118021669	0.000415598378959556	0.000388553469522786	0.000384335456124389	9.7262426598296e-05	0.000116615664543875	0.000111322471259615	0.000316102886444462	0.000294351170291953	0.000237945579356546	0.000367215284095609	1.35638077909185e-05
0.000873046067322801	0.000965759655942436	0.000757588288809859	0.000659085270035565	0.000562567198742866	0.000139194442147052	0.000183111405177405	0.000182449756016872	0.00083417417914151	0.000596063187494831	0.000351170291952692	0.000620047969564139	3.39095194772966e-05
0.000838888429410305	0.00100132329832107	0.000516251757505583	0.000464146886113638	0.00038168885948226	7.4187412124721e-05	9.0976759573236e-05	8.77512199156391e-05	0.000206848068811512	0.000234058390538417	0.000276734761392771	0.000303531552394343	7.2781407658587e-06
0.00104548837978662	0.00117302125547928	0.000655363493507567	0.000614423951699611	0.00048126705814242	0.000105450334959887	0.000138201968406252	0.000136382433214789	0.000575055826647921	0.00022429906542056	0.000272847572574642	0.000222893060954429	1.84434703498467e-05
0.00133677942271111	0.00105880406914234	0.000695145149284592	0.000720039698949631	0.00072442312463816	0.000226201306757091	0.000268216028450914	0.000266479199404516	0.000413778843768091	0.000420974278388884	0.000438425274997932	0.000665370937060624	1.95186502357125e-05
0.00143222231411794	0.00114961541642544	0.000858903316516417	0.000763377718964518	0.00066810023984782	0.000184600115788604	0.000236291456455216	0.00023182532462162	0.000380530973451328	0.000300967661897279	0.000417914151021421	0.000375155074021999	3.98643619220904e-05
0.00111454801091721	0.00105144322223141	0.00064130344884625	0.000546687618890084	0.000414440492928625	9.32925316350997e-05	0.000141510214208915	0.000133735836572657	0.000218013398395501	0.000346042510958564	0.000245223720122405	0.000303945083119676	1.15788603093208e-05
0.000925978000165412	0.00113249524439666	0.000534777934000496	0.000497642874865602	0.000464229592258705	0.000124224629890001	0.000144983872301712	0.000141758332644115	0.000560913075841535	0.000329583988090314	0.000359854437184683	0.000325448680836986	1.22405094698537e-05
0.00120444959060458	0.000990902324042676	0.000891572243817716	0.000811347283103135	0.000591845174096436	0.00014382598627078	0.000150028947150774	0.000147465056653708	0.000893226366719047	0.000892316599123315	0.000634190720370524	0.00099032338102721	3.64734099743608e-05
0.00193805309734513	0.00120411876602432	0.000844595153419899	0.000733686212885617	0.000544454552973285	0.000113555537176413	0.000139607972872384	0.000138946323711852	0.000297245885369283	0.000348027458440162	0.00036597469191961	0.000548672566371682	2.1834422297576e-05
0.00200529319328426	0.00120651724423125	0.000845504921015632	0.000737242577123481	0.000626664461169464	0.000164750640972624	0.00017550243983128	0.000172525018608883	0.00075419733686213	0.000383177570093459	0.00050856008601439	0.000699197750392855	2.41501943594412e-05
0.000786618145728227	0.00084988834670416	0.000501364651393598	0.000462823587792573	0.000374824249441734	8.25407327764451e-05	0.0001249689851956	0.000120916384087338	0.000504838309486395	0.000261351418410389	0.000441733520800595	0.000219171284426432	3.6390703829296e-06
0.000931436605739807	0.00110495409808949	0.000742204945827474	0.00066785212141262	0.0005934165908527	0.000151269539326771	0.000201554875527252	0.000199073691175255	0.00067248366553635	0.000305599206021007	0.000373914481846	0.000367380696385742	3.41576379124963e-05
0.0012831031345629	0.00133049375568605	0.000834091472996443	0.000758001819535191	0.000716648747001902	0.000220494582747498	0.000248201141344802	0.000244975601687205	0.00073484409891655	0.000489289554213877	0.000680340749317675	0.000698039864361922	2.57216111157066e-05
0.00078314448763543	0.000788106856339427	0.000510875858076256	0.000492184269291208	0.00054238689934662	0.000194442147051525	0.000232817798362418	0.000230088495575221	0.000514763046894384	0.000256885286576792	0.000268050616160781	0.000319411132247126	1.33983955007859e-05
0.00078512943511703	0.000744438011744272	0.000638739558349185	0.000549003390951948	0.000463898767678439	0.000126871226532131	0.000155735671160368	0.000154081548259036	0.000367049871805475	0.000483748242494417	0.000602762385245223	0.000484409891654951	3.84583574559589e-05
0.000943511702919527	0.00117905880406914	0.000708626250930443	0.000645190637664378	0.000535274170870896	0.000121826151683071	0.000167479943759822	0.00016508146555289	0.000585559507071375	0.000411380365561161	0.000419568273922752	0.000673476139277148	1.31502770655851e-05
0.000977173103961624	0.00103002233065917	0.00061541642544041	0.000590687288065503	0.000457778512943511	0.0001252171036308	0.000169795715821685	0.000166570176164089	0.000261103299975187	0.00019675791911339	0.000279133239599702	0.000263915308907451	2.4811843519973e-05
0.00123860722851708	0.00102472913737491	0.00061227359192788	0.000558183773054338	0.000501447357538665	0.000115705896948144	0.000151269539326772	0.000147630468943842	0.000466628070465636	0.000477131750889091	0.000496319576544538	0.000540815482590357	1.07517988586556e-05
0.00129311057811595	0.000974526507319494	0.000589363989744438	0.000533123811099164	0.000428004300719543	0.000126374989661732	0.000151434951616905	0.000146307170622776	0.000489041435778679	0.000380365561161194	0.000523778016706642	0.000636837317012655	4.4578612190886e-05
0.000924654701844347	0.00139583161028864	0.000698453395087255	0.000601521793069225	0.000497063931850137	0.00012786370027293	0.000152427425357704	0.000152840956083037	0.000386403109751055	0.00053345463567943	0.00041576379124969	0.000611446530477215	1.97667686709122e-05
0.00121230667438591	0.00120560747663551	0.000657431147134231	0.00061516830700521	0.000584401621040443	0.000171201720287818	0.000186585063270201	0.000182780580597138	0.000257050698866926	0.000290381275328756	0.000283268546853031	0.000548672566371681	1.72855843189148e-05
0.00110561574725002	0.000884128690761723	0.000446282358779257	0.000436605739806467	0.000398478206930775	9.69316020180297e-05	0.000121660739392936	0.000119262261186006	0.000357290546687619	0.000414275080638492	0.000389959473988916	0.000345794392523365	9.09767595732363e-06
0.00104995451162021	0.000840377140021504	0.000481349764287487	0.000485650483830949	0.000448680836986188	0.000109916466793483	0.000147630468943842	0.000144818460011579	0.000424365230336615	0.000382598627077993	0.000413199900752626	0.000432801257133404	2.11727731370443e-05
0.000934910263832603	0.000892978248283848	0.000470515259283765	0.00044909436771152	0.000377140021503599	9.78413696137623e-05	0.000135307253328923	0.000134645604168389	0.000423703581176081	0.000460425109585643	0.000416177321975023	0.000491688032420808	9.5112066826561e-06
0.00161111570589695	0.00117012654040195	0.000697295509056323	0.000661649160532627	0.000673310726987014	0.000182284343726739	0.000234058390538417	0.000229840377140022	0.000583905384170045	0.000538417004383426	0.000776031759159707	0.000714084856504839	9.9247374079891e-06
0.00167380696385742	0.00127954677032503	0.00085518153998842	0.000796294764701017	0.000757174758084526	0.000176246795136878	0.00019361508560086	0.000187412124720868	0.000889918120916384	0.000549499627822347	0.000538168885948227	0.000501364651393598	2.80373831775707e-05
0.00140004962368704	0.00127954677032503	0.00062244644777107	0.000575717475808453	0.000462244644777106	0.000105119510379621	0.000131420064510793	0.00013100653378546	0.000690761723596063	0.000275576875361839	0.000303200727814078	0.000483582830204284	6.94731618559268e-06
0.00124042676370854	0.00135265900256389	0.000844264328839634	0.000801174427259945	0.000729054668761889	0.000230336614010422	0.000232321561492019	0.000232238855346953	0.000417004383425689	0.000319411132247126	0.000327929865188983	0.000437267388967001	5.12778099412792e-05
0.00115184848234224	0.000944007939789926	0.000605574394177487	0.000546108675874617	0.000439996691754197	0.000112149532710281	0.000147795881233975	0.00014382598627078	0.000182532462161939	0.000266148374824249	0.000372591183524937	0.000453974030270449	2.40674882143742e-05
0.00137895955669506	0.00115681085104623	0.000661318335952361	0.00066231080969316	0.000623521627656934	0.000163510048796626	0.000195269208502191	0.000195930857662725	0.000397237614754776	0.00037804978909933	0.000485236953105615	0.000391282772309983	2.15035977173105e-05
0.00095575221238938	0.000947977834753122	0.000718550988338434	0.000631626829873459	0.000523529898271441	0.000128938880158796	0.000205111239765114	0.000204284178314449	0.00070027293027872	0.000385658754445456	0.000389711355553717	0.000286576792655694	1.23232156149201e-05
0.000995037631296005	0.000968406252584567	0.00057844677859565	0.000512281862542387	0.00038822264494252	9.2713588619635e-05	0.000136547845504921	0.000130262178479861	0.000206848068811513	0.000191960962699529	0.000184269291208337	0.000220908113472831	1.5300636837317e-05
0.00115226201306757	0.00111785625671987	0.000643288396327847	0.000596890248945495	0.000508229261434124	0.000118435199735341	0.000154164254404103	0.000152013894632372	0.000434207261599537	0.000344057563476967	0.000339674137788438	0.000320238193697792	3.31651641716975e-05
0.00128632867422049	0.00125928376478372	0.000526590025638904	0.000522206599950377	0.000502191712844264	0.000123149450004135	0.000176825738152345	0.000172359606318749	0.000410057067240096	0.000428996774460342	0.000454718385576049	0.000417996857166487	2.16690100074435e-05
0.00121735174923497	0.00100827061450666	0.000606318749483086	0.000549251509387147	0.000437101976676867	0.000113142006451079	0.000148540236539575	0.000145066578446779	0.00044380117442726	0.000217765279960301	0.000379869324290795	0.000297328591514349	2.3323132908775e-05
0.000826482507650318	0.000735753866512281	0.000435447853775536	0.000375485898602266	0.000307170622777272	8.22099081961792e-05	0.000109172111487884	0.000106856339426019	0.000199073691175254	0.00020064510793152	0.000360681498635349	0.00020618641965098	1.55487552725166e-05
0.00137970391200066	0.00117368290463982	0.000928128359937143	0.000865023571251344	0.000814076585890331	0.000239765114548011	0.000275824993797039	0.000274749813911174	0.000803407493176743	0.000606897692498553	0.000661483748242495	0.000705814241998181	4.92928624596817e-05
0.00110437515507402	0.00136977917459267	0.000768753618393847	0.000662228103548094	0.000505913489372261	0.000140517740468116	0.000160698039864362	0.000156397320320899	0.000983458770986685	0.000373666363410801	0.000272020511123977	0.000356711603672154	3.79621205855597e-05
0.00194888760234886	0.00128971962616823	0.000765693491026384	0.000736250103382681	0.000584318914895376	0.000118104375155074	0.000165660408568358	0.000164006285667025	0.000386072285170788	0.000606566867918286	0.000714002150359771	0.000606649574063353	3.44057563476965e-05
0.00127044909436771	0.00110983376064842	0.000672483665536349	0.000635762137126789	0.000640972624265983	0.000163840873376892	0.000195600033082458	0.000193697791745926	0.000522041187660242	0.000208667604002977	0.000317591597055661	0.000347200396989496	2.97742122239685e-05
0.00116119427673476	0.00106972128029113	0.000752708626250931	0.000703994706806715	0.000602679679100157	0.000145231990736912	0.000180299396245141	0.000176825738152345	0.000836489951203374	0.000341659085270036	0.000360516086345215	0.000373749069555868	1.33983955007859e-05
0.00173542304193201	0.00117409643536515	0.000798693242907948	0.000713919444214705	0.000649160532627574	0.000171946075593417	0.000251757505582664	0.000240178645273345	0.000269125796046646	0.000261103299975189	0.000284591845174097	0.000318666776941526	3.21726904308995e-05
0.0015283268546853	0.00127491522620131	0.000576958067984451	0.000574642295922588	0.000532627574228766	0.000141592920353982	0.000178645273343809	0.000176494913572079	0.000712265321313374	0.000487387312877347	0.000397733851625176	0.000466462658175502	1.94359440906456e-05
0.00120039698949632	0.00133198246629725	0.00102464643122984	0.000884542221487057	0.000723844181622695	0.000204449590604582	0.000239186171532545	0.000228599784964023	0.000566040856835663	0.000386816640476387	0.00061276982879828	0.000430237366636341	6.34356132660662e-05
0.00152311636754611	0.00128566702505996	0.000679100157141676	0.000641220742701183	0.000521379538499711	0.00010925481763295	0.000157307087916632	0.000151848482342238	0.000647423703581176	0.000793482755768753	0.00044041022247953	0.000525928376478372	1.46389876767844e-05
0.00143338020014887	0.00138408733768919	0.00110123232156149	0.000952443966586717	0.000642792159457447	0.000167893474485154	0.000198163923579522	0.000193532379455793	0.00100769167149119	0.000562732611033	0.000452237201224051	0.000549995864692746	3.13456289802332e-05
0.00114663799520304	0.00121040443304938	0.000727069721280291	0.000657679265569431	0.00050252253742453	0.000110412703663883	0.000132495244396659	0.000127532875692664	0.00042444793648168	0.000592920353982301	0.000679513687867008	0.000452402613514184	1.74509966090479e-05
0.00204069142337276	0.00139020759242412	0.000889587296336118	0.000832189231659913	0.000679100157141677	0.000182367049871805	0.000226284012902159	0.000224629890000827	0.00102415019435944	0.000557687536183938	0.000401703746588372	0.000434951616905136	3.15937474154327e-05
0.00110627739641055	0.00114299892482011	0.000580597138367381	0.000558680009924737	0.000459598048134977	0.000131916301381193	0.000174592672235546	0.000171284426432884	0.000637333553883053	0.000544868083698618	0.000311802166901002	0.000401207509717973	2.6714084856505e-05
0.00129650153006368	0.00081771565627326	0.000464477710693905	0.000492101563146141	0.000515920932925316	0.000150194359440906	0.000179885865519809	0.00017260772475395	0.000396741377884377	0.000173931023075014	0.000146141758332645	0.000273840046315441	7.93978992639138e-06
0.000869820527665206	0.00104060871722769	0.000671822016375816	0.000597138367380697	0.000499462410057067	0.00013803655611612	0.000170209246547019	0.000170291952692085	0.000451410139773385	0.000420974278388884	0.000433380200148872	0.00045612439004218	3.86237697460918e-05
0.00097361673972376	0.00107112728475726	0.00075949053014639	0.000660160449921429	0.000514266810023984	0.000135555371764122	0.00018418658506327	0.000181126457695806	0.000406914233727566	0.000368455876271607	0.0003122984037714	0.000448101893970722	1.3811926226119e-05
0.000726077247539492	0.000876023488545198	0.000485898602266148	0.000517078818956249	0.000508973616739723	0.000137126788520388	0.000167976180630221	0.000167397237614756	0.000534529815565296	0.000245471838557605	0.000251922917872797	0.000271028037383178	1.24059217599869e-05
0.00148672566371681	0.00136729799024068	0.000524853196592507	0.000528988503845836	0.000477958812339758	0.000127367463402531	0.000166073939293691	0.000162848399636093	0.00046241005706724	0.000303283433959143	0.000464229592258705	0.000551484575303944	1.19923910346535e-05
0.00169382185096353	0.00128078736250103	0.00103870647589116	0.000932759904060873	0.000817302125547929	0.000244975601687205	0.000268712265321313	0.000262922835166653	0.000794144404929286	0.000398643619220908	0.000413613431477959	0.000499048879331734	5.10296915060793e-05
0.000990736911752544	0.000892068480688115	0.000473244562070962	0.000454883797866182	0.000394756430402779	9.47812422462985e-05	0.000135886196344388	0.000134728310313456	0.000432635844843272	0.00020932925316351	0.000203539823008849	0.000309817219419403	6.28566702505973e-06
0.00106219502109007	0.000976097924075758	0.000639318501364652	0.000566288975270862	0.000509221735174923	0.000119923910346539	0.000162104044330494	0.000161938632040361	0.000532048631213299	0.000363658919857746	0.000623438921511869	0.00044959060458192	3.20899842858326e-05
0.00146977090397817	0.00140219998345877	0.000689273012984864	0.000640889918120916	0.000563973203208998	0.000145480109172112	0.000176660325862212	0.000172028781738483	0.000441485402365396	0.000248366553634935	0.000541973368621288	0.000342734265155901	2.35712513439747e-05
0.00116342734265156	0.00109387147465057	0.00046191382019684	0.000476304689438426	0.00050376312960053	0.000145314696881978	0.000175088909105946	0.000173600198494748	0.000458192043668845	0.000292697047390621	0.000589115871309237	0.000478289636920023	1.4556281531718e-05
0.00114845753039451	0.00121230667438591	0.000642130510296915	0.000591348937226036	0.000558101066909272	0.000154825903564634	0.000184434703498469	0.00018079563311554	0.000270614506657845	0.000332230584732446	0.000541063601025556	0.000447853775535522	3.72177652799606e-05
0.000809114217186337	0.000762302539078653	0.000439169630303531	0.000386320403605988	0.000301381192622612	6.59167976180628e-05	0.00010851046232735	0.000105533041104954	0.000274005458605575	0.000507484906128526	0.000357621371267885	0.000279215945744768	1.3150277065586e-05
0.00121991563973203	0.00099106773633281	0.000657761971714499	0.00067777685882061	0.000680258043172608	0.000172525018608882	0.000203208998428583	0.000199073691175254	0.000659250682325697	0.000407245058307832	0.00053758994293276	0.000498469936316268	9.84203126292338e-06
0.000760979240757588	0.000939459101811264	0.000423041932015548	0.000423620875031014	0.000399139856091308	8.36986188073777e-05	0.000125961458936399	0.000123562980729468	0.000336531304275908	0.000202712761558184	0.000271358861963444	0.000367546108675876	1.20750971797205e-05
0.00103945083119676	0.00136994458688281	0.000570506988669258	0.000595236126044164	0.000574642295922588	0.000117856256719875	0.00015954015383343	0.000156976263336366	0.000616078074600943	0.000372673889670003	0.000373749069555868	0.00034033578694897	2.61351418410391e-05
0.00170771648333471	0.00135431312546522	0.000620378794144406	0.00059002563890497	0.000519890827888512	0.000122735919278803	0.00015251013150277	0.000150690596311305	0.000384914399139856	0.00038458357455959	0.000496319576544536	0.000368786700851874	1.71201720287821e-05
0.000826565213795385	0.000740385410636011	0.000475808452568027	0.000437929038127532	0.000373997187991068	8.3533206517245e-05	0.000119841204201472	0.000120420147216938	0.000312877346786867	0.000333223058473244	0.000282524191547431	0.000387974526507319	1.18269787445212e-05
0.00100636837317013	0.00080249772558101	0.000561326606566868	0.000511454801091722	0.000476139277148293	0.000118848730460673	0.000166735588454223	0.000163675461086759	0.000551236456868745	0.000437432801257133	0.000347034984699363	0.00035894466958895	9.8420312629232e-06
0.000898602266148374	0.000968240840294434	0.000669754362749152	0.000582416673558845	0.000420478041518484	0.000123314862294269	0.000157803324787032	0.000156976263336366	0.000779505417252502	0.000506492432387727	0.000465883715160037	0.000273261103299975	2.34885451989076e-05
0.00115722438177157	0.000933173434786205	0.000534033578694897	0.000484244479364816	0.000457613100653379	0.00011314200645108	0.000162186750475561	0.000159457447688363	0.0003442229757671	0.000194772971631793	0.000466628070465637	0.000298569183690348	1.31502770655855e-05
0.00113075841535026	0.0012167728062195	0.000923910346538748	0.000774543048548507	0.000601521793069226	0.000179803159374742	0.00020279546770325	0.000194276734761393	0.000908692415846498	0.000210569845339509	0.000326854685303117	0.000203705235298983	4.6232735092218e-05
0.00102588702340584	0.00113224712596146	0.00114696881978331	0.000909354065007031	0.000507981142998926	0.000108427756182285	0.000150028947150773	0.000147216938218509	0.000270118269787445	0.000248945496650402	0.000539657596559424	0.000221238938053098	8.9239930526838e-05
0.000794392523364485	0.000893805309734513	0.000383094863948392	0.000373831775700934	0.000326027623852453	8.35332065172441e-05	0.000119841204201472	0.00011967579191134	0.000194028616326193	0.000217682573815235	0.000252419154743198	0.000214291621867504	1.28194524853199e-05
0.00175841535026052	0.00147125961458936	0.00100562401786453	0.00086924158464974	0.000755520635183193	0.000198246629724589	0.000224960714581093	0.00023132908775122	0.0008129186998594	0.000554710114961542	0.000734182449756016	0.000573815234471921	2.70449094367715e-05
0.0008438507981143	0.000824084029443388	0.000549251509387148	0.000458770986684311	0.000394673724257713	0.000102224795302291	0.000159705566123563	0.000152923662228103	0.000436771152096601	0.000443718468282193	0.000370523529898272	0.000391282772309983	1.65412290133158e-05
0.00143255313869821	0.00110710445786122	0.00074038541063601	0.000629145645521462	0.000522041187660243	0.000116946489124142	0.000168389711355554	0.00015904391696303	0.000414936729799025	0.000238607228517079	0.000458936398974444	0.000158961210817963	7.8570837813247e-06
0.00095815069059631	0.00133661401042097	0.000604664626581756	0.000521462244644777	0.00039012488627905	7.52625920105865e-05	0.000109172111487883	0.000103134562898023	0.000757588288809859	0.000337275659581506	0.00026904308990158	0.000252501860888264	9.75932511785698e-06
0.0010640972624266	0.00095600033082458	0.000488958729633612	0.000520552477049045	0.000477876106194691	0.000110743528244149	0.000139111736001985	0.000137457613100653	0.000315441237283931	0.000243735009511206	0.000217599867670168	0.00024340418493094	2.0759242411711e-05
0.00074741543296667	0.000694069969398727	0.000398478206930775	0.000353568770159623	0.000333967413778844	7.4766355140187e-05	9.76759573236295e-05	9.56083036969646e-05	0.000359192788024151	0.000286990323381027	0.000303448846249276	0.00026565213795385	1.79472334794477e-05
0.00162889752708626	0.00191348937226036	0.00117591597055661	0.00109808948804896	0.000893309072864114	0.000229261434124556	0.000272103217269043	0.000264659664213051	0.000362914564552146	0.000469936316268298	0.000343809445041767	0.000506905963113059	5.87213629972707e-05
0.00129575717475808	0.00101133074187412	0.000746836489951203	0.00057770242329005	0.000450996609048052	8.90745182367041e-05	0.000140765858903317	0.000135307253328922	0.000391034653874783	0.000158547680092632	0.000559010834505003	0.0006889421884046	4.20147216938221e-05
0.00109246547018443	0.00114184103878918	0.000662393515838226	0.00064320569018278	0.000595236126044165	0.000149698122570508	0.000185096352659003	0.000178314448763543	0.000547514680340749	0.000498304524026135	0.000648002646596642	0.000587957985278306	2.56389049706399e-05
0.00083781324952444	0.000924323877264081	0.000640476387395584	0.000567860392027127	0.000484492597800016	0.00012232238855347	0.000156149201885701	0.000155487552725168	0.000505830783227194	0.000525184021172774	0.000400132329832107	0.000631709536018526	2.38193697791745e-05
0.000910842775618229	0.000963940120750972	0.000558266479199404	0.000486064014556281	0.000462244644777107	0.000131668182945993	0.000156066495740634	0.000156810851046232	0.000196178976097924	0.000171946075593417	0.000206517244231247	0.000282689603837564	1.6954759738649e-05
0.0010032255396576	0.00102241336531304	0.000771482921181044	0.000710693904557108	0.000591845174096436	0.000154825903564635	0.000171036307997685	0.000168389711355553	0.000334050119923911	0.000280291125630634	0.000488958729633612	0.000366801753370275	4.37515507402205e-05
0.000736911752543213	0.000739806467620543	0.000534033578694896	0.000445289885038458	0.000313869820527666	6.44280870068645e-05	8.77512199156393e-05	8.74203953353733e-05	0.000518319411132247	0.000365147630468944	0.000399387974526507	0.000398147382350509	3.96989496319575e-05
0.000994375982135472	0.0011249689851956	0.00080613679596394	0.000732528326854685	0.000698949631957655	0.000167893474485153	0.000191133901248863	0.000186585063270201	0.00082888098585725	0.000385162517575055	0.000407741295178231	0.00043098172194194	3.51501116532958e-05
0.00157257464229592	0.00139806467620544	0.00100529319328426	0.000875361839384667	0.000642626747167315	0.000179555040939541	0.000189810602927798	0.000185509883384336	0.000787114382598628	0.000366388222644943	0.000302208254073277	0.000358448432718552	7.66685964767181e-05
0.00116574311471342	0.00132255396575966	0.000596890248945496	0.000653626664461169	0.000610619469026549	0.000120502853362004	0.000153668017533702	0.000150773302456372	0.000323463733355388	0.000472334794475229	0.000656769497973699	0.00047258291291043	9.34579439252347e-06
0.000802084194855678	0.000857828136630552	0.000554627408816475	0.000500868414523199	0.000452816144239517	9.70970143081625e-05	0.000134314779588123	0.000131089239930527	0.000537093706062361	0.000369696468447606	0.000292200810520222	0.000410884128690762	1.59622859978493e-05
0.00128897527086262	0.00104474402448102	0.000798031593747415	0.00069977669340832	0.000676701678934745	0.000180712926970474	0.000211727731370442	0.000209494665453644	0.000589115871309238	0.000260689769249855	0.000443635762137127	0.000465387478289638	3.01877429493016e-05
0.00125762964188239	0.00126523860722852	0.000866512281862543	0.000755437929038128	0.000613431477958812	0.000163261930361426	0.000192788024150194	0.000189810602927797	0.000329666694235382	0.000316433711024729	0.000433628318584071	0.000294433876437019	1.94359440906459e-05
0.0011222396824084	0.00110495409808949	0.000520387064758911	0.000496402282689603	0.000431808783392606	9.45331238110993e-05	0.00013853279298652	0.000135968902489455	0.000220825407327765	0.000291373749069556	0.000408485650483831	0.000147465056653709	1.9932180961045e-05
0.0014375155074022	0.00141162848399636	0.000662228103548093	0.000676205442064345	0.000642213216441982	0.000144983872301712	0.000163675461086759	0.000158464973947564	0.000307997684227938	0.000402778926474238	0.000425936647092879	0.00047522950955256	1.58795798527834e-05
0.000962616822429906	0.00100256389049706	0.000560582251261268	0.000515507402199983	0.000482094119593085	0.00015011165329584	0.000194772971631793	0.000195434620792325	0.000424034405756347	0.00029732859151435	0.000363245389132413	0.000382929451658258	2.15035977173107e-05
0.00180564055909354	0.00155628153171781	0.000902737573401703	0.000759325117856257	0.000683483582830204	0.00019965263419072	0.000216690100074435	0.000212802911256306	0.000483417417914151	0.000743114713423208	0.000774791166983706	0.000682904639814738	3.62252915391611e-05
0.00134711769084443	0.000931271193449673	0.000470515259283765	0.00047233479447523	0.000421056984533951	0.000103796212058556	0.000120006616491605	0.000120172028781738	0.000351170291952691	0.000457034157637912	0.000334711769084442	0.000432305020263006	1.53833429823836e-05
0.00126532131337358	0.00119121660739393	0.000922008105202216	0.000798775949053015	0.000629145645521463	0.000168637829790754	0.00018493094036887	0.000186419650980068	0.000838723017120172	0.000881399387974527	0.000463816061533372	0.000889421884045985	4.48267306260855e-05
0.00144917707385659	0.00134240344057563	0.000957737159870979	0.000835911008187909	0.000659829625341163	0.000158878504672898	0.000177735505748077	0.000172525018608882	0.00107402199983459	0.000465883715160037	0.000500785708378133	0.000509387147465056	5.97965428831364e-05
0.00126995285749731	0.00155495823339674	0.000932594491770739	0.000835662889752709	0.000716069803986436	0.000197750392854189	0.0002185096352659	0.000213629972706972	0.000951368786700851	0.000662724340418494	0.000543131254652221	0.000502109006699198	3.58944669588953e-05
0.000709618724671243	0.000754031924571997	0.000495657927384005	0.000459349929699776	0.000420891572243818	0.000122735919278802	0.000170870895707551	0.000170209246547018	0.000466131833595236	0.00029708047307915	0.000318584070796461	0.000331982466297246	4.54883797866201e-06
0.0019039781655777	0.00154892068480688	0.00132644115457779	0.00113075841535026	0.000934331320817137	0.000188900835332065	0.000238607228517079	0.000227607311223224	0.00149094367711521	0.000626333636589199	0.000706145066578447	0.000654784550492101	3.23381027210329e-05
0.00107137540319246	0.0009670829542635	0.000533537341824497	0.000475973864858158	0.0004375155074022	0.000110578115954015	0.000135720784054256	0.000135555371764122	0.000587792572988173	0.000259201058638656	0.000350425936647093	0.000264990488793317	2.77892647423701e-05
0.00133223058473245	0.00115358531138864	0.000672400959391283	0.000673806963857414	0.000664295757174758	0.000181374576131007	0.000208171367132578	0.000208667604002977	0.000703746588371516	0.00060863452154495	0.000531469688197833	0.00066884459515342	2.31577206186419e-05
0.0008735423041932	0.000836489951203375	0.000629972706972129	0.000518236704987181	0.000389463237118518	8.25407327764457e-05	0.000116946489124142	0.00011529236622281	0.000449177073856587	0.000150277065585973	0.000422214870564884	0.000167562649904888	1.05036804234551e-05
0.000945579356546191	0.00106252584567033	0.000531138863617567	0.00049549251509387	0.000413199900752626	9.59391282772315e-05	0.000124555454470268	0.000121660739392937	0.000450500372177653	0.000239186171532545	0.000354065007030022	0.000430650897361673	1.80299396245144e-05
0.00101281945248532	0.00121396079728724	0.000791911339012488	0.000695558680009925	0.000544785377553552	0.000164667934827557	0.000202547349268051	0.000202133818542717	0.000815317178066331	0.000437101976676867	0.00044330493755686	0.000318666776941527	2.61351418410388e-05
0.00105400711272848	0.000958233396741378	0.000546356794309817	0.000538995947398892	0.000518153998842114	0.000109172111487884	0.000134893722603589	0.00013125465222066	0.000338350839467372	0.00040294433876437	0.000470763377718964	0.000464146886113639	1.13307418741206e-05
0.00144446282358779	0.00132627574228765	0.000629476470101728	0.000590852700355637	0.000566206269125796	0.000143247043255314	0.000169630303531553	0.000168555123645686	0.000524853196592507	0.000475643040277894	0.00058109337523778	0.000549830452402614	1.53833429823842e-05
0.00109957819866016	0.00102075924241171	0.000679265569431808	0.0006253411628484	0.000517823174261848	0.000138119262261187	0.000159870978413696	0.000156893557191299	0.000542800430071954	0.00045612439004218	0.000482838474898686	0.000717641220742701	5.54131171946032e-06
0.00189545943263585	0.00133454635679431	0.000819287073029526	0.0007198742866595	0.000598213547266562	0.000122901331568936	0.000181622694566207	0.000175171615251013	0.000486146720701348	0.000650897361673973	0.000517988586551981	0.000558514597634604	3.08493921098341e-05
0.00107981142998925	0.00101488710611198	0.000667769415267554	0.000667604002977421	0.00059631130593003	0.000176081382846745	0.000209163840873377	0.000207096187246712	0.000488710611198411	0.0002813663055165	0.000247291373749069	0.000373418244975602	3.01050368042343e-05
0.00142221487056488	0.00142618476552808	0.000567116036721529	0.00056488297080473	0.000477793400049624	0.000110247291373749	0.000152592837647837	0.000150690596311305	0.000278554296584236	0.000316102886444464	0.000440989165494996	0.000326358448432718	7.36084691092608e-06
0.000836324538913241	0.00087139194442147	0.000665784467785957	0.000605078157307088	0.000574476883632454	0.000180133983955008	0.000213795384997106	0.000207592424117112	0.000577619717144983	0.000498635348606402	0.000472417500620296	0.000604002977421223	4.84658010090149e-05
0.00219022413365313	0.00176461831114052	0.000852204118766025	0.000806715738979407	0.000658589033165164	0.000149698122570507	0.000190554958233397	0.000187577537010999	0.000917211148788355	0.000642626747167314	0.000670333305764618	0.000676867091224877	2.50599619551732e-05
0.000944504176660326	0.00102075924241171	0.000839136547845505	0.000779588123397568	0.000615499131585477	0.00015011165329584	0.000165908527003556	0.000163923579521958	0.00089024894549665	0.000257050698866926	0.000320569018278058	0.000332892233892978	4.54883797866182e-05
0.00113629972706972	0.00123827640393681	0.000589694814324704	0.000584153502605243	0.000554792821106608	0.000143412455545447	0.000200231577206185	0.000195682739227524	0.000371433297494004	0.000331320817136713	0.00055644694400794	0.000479861053676288	2.12554792821107e-05
0.00179712182615168	0.00158158961210818	0.000966090480522703	0.000903151104127037	0.000833016293110578	0.000257712348027459	0.0003135389959474	0.000306922504342073	0.00084988834670416	0.000768009263088247	0.000758332644115457	0.000837151600363907	3.34132826068977e-05
0.00116789347448515	0.00120552477049045	0.000647175585145976	0.000638574146059052	0.00055040939541808	0.000122653213133736	0.000159705566123564	0.000155074021999836	0.000470597965428832	0.000393598544371847	0.000504342072615996	0.000395252667273179	1.27367463402529e-05
0.00098767678438508	0.00122156976263336	0.000490695558680009	0.000483334711769084	0.000419237449342487	6.62476221983289e-05	0.000147547762798776	0.000142089157224382	0.000285997849640228	0.000283185840707964	0.000375982135472666	0.000633115540484658	8.27061450665816e-06
0.00100802249607146	0.00122322388553469	0.000569597221073525	0.000566454387560995	0.000524522372012241	0.000144404929286246	0.000178893391779009	0.000175915970556613	0.000688115126953933	0.000423951699611282	0.000438342568852866	0.0003120502853362	9.75932511785599e-06
0.00103027044909437	0.00105061616078075	0.000731618559258953	0.000617649491357208	0.000581010669092714	0.000108345050037217	0.000150359771731039	0.000149284591845174	0.000496815813414937	0.000489206848068812	0.000454883797866182	0.000617897609792406	3.28343395914317e-05
0.00132925316351005	0.00111843519973534	0.000658258208584898	0.000629724588536928	0.000605408981887355	0.000174261847655281	0.000224216359275494	0.000219750227441899	0.000390290298569183	0.000292118104375155	0.000497808287155736	0.00055644694400794	3.18418658506326e-05
0.00155032668927301	0.00136274915226201	0.000623273509221734	0.000591679761806303	0.000517823174261848	0.000116532958398809	0.000189645190637664	0.000187908361591267	0.000318501364651394	0.000323463733355389	0.000376395666198	0.000401621040443306	1.12480357290548e-05
0.0017151600363907	0.00118203622529154	0.000989744438011744	0.000924654701844348	0.000831444876354313	0.000237449342486146	0.000248862790505334	0.000243238772640808	0.000638987676784385	0.00079455793565462	0.000679430981721943	0.000751302621784799	5.17740468116787e-05
0.00128004300719543	0.00107228517078819	0.00090232404267637	0.00080514432222314	0.000654949962782235	0.000134976428748656	0.000142254569514515	0.000141096683483583	0.00101099991729386	0.000733438094450418	0.000554213878091142	0.000700107517988587	4.28417831444877e-05
0.00107865354395832	0.00104515755520635	0.000809693160201802	0.000759986767016789	0.000613431477958812	0.000135720784054255	0.000147134232073443	0.000144735753866513	0.00068356628897527	0.000569018278058059	0.000447357538665122	0.000462575469357372	2.53907865354397e-05
0.00105516499875941	0.00124125382515921	0.00105508229261434	0.000920519394591017	0.00072731783971549	0.000208998428583244	0.000269622032917046	0.000259614589363989	0.00101133074187412	0.000274749813911173	0.000555371764122074	0.000356298072946819	4.91274501695472e-05
0.001557770242329	0.00117550243983128	0.00109792407575883	0.00092068480688115	0.000763873955834918	0.000190803076668596	0.000242577123480274	0.000235629807294682	0.00106814986353486	0.000536018526176496	0.000783309899925565	0.000445538003473658	3.51501116532956e-05
0.0010339095194773	0.00107666859647672	0.000558928128359936	0.000487718137457613	0.000394094781242246	8.43602679679101e-05	0.000119841204201473	0.000111818708130014	0.000238938053097345	0.000324290794806054	0.000330659167976181	0.00034637333553883	1.50525184021171e-05
0.00122446447771069	0.00097584980564056	0.000623852452237201	0.000566785212141262	0.000543379373087421	0.00013439748573319	0.000168058886775287	0.000164254404102225	0.000335290712099909	0.00044959060458192	0.000298155652965014	0.000599288727152428	9.92473740798982e-06
0.000920519394591018	0.000971135555371764	0.000611446530477214	0.000569928045653793	0.000430154660491274	9.01496981225698e-05	0.000101480439996691	0.000101232321561491	0.000637002729302788	0.000699859399553387	0.000551567281449012	0.00085063270200976	1.74509966090479e-05
0.00133115540484658	0.00108262343892151	0.000589363989744438	0.000548010917211149	0.000468613017947234	0.000122984037714003	0.000159292035398231	0.000153833429823836	0.000558762716069804	0.000435695972210736	0.000633363658919858	0.000393267719791581	1.64585228682491e-05
0.0012524191547432	0.00107336035067405	0.000488545198908279	0.000498221817881069	0.0004694400793979	0.000113969067901745	0.000152427425357704	0.000150856008601439	0.000455297328591514	0.000172773137044082	0.000248697378215201	0.000251095856422133	2.19171284426435e-05
0.00115408154825904	0.00126937391448185	0.00074303200727814	0.000701761640889918	0.000620296087999338	0.000181622694566206	0.00022793813580349	0.000225539657596559	0.000563311554048466	0.000587296336117774	0.000523116367546108	0.00057431147134232	2.80373831775697e-05
0.000947481597882723	0.00109684889587296	0.000660243156066495	0.000646513935985444	0.000621288561740137	0.000186254238689935	0.000239186171532545	0.000235298982714417	0.000388884294103052	0.000414109668348358	0.000471673145314697	0.000452237201224052	3.95335373418234e-05
0.00107162352162766	0.00124679513687867	0.000743362831858407	0.000727400545860558	0.000637085435447853	0.000144653047721446	0.000164254404102225	0.000162682987345961	0.000395087254983045	0.000610454056736416	0.000661731866677694	0.000572657348440989	1.6706641303449e-05
0.00116169051360516	0.00120196840625259	0.000704242825241915	0.000653213133735838	0.000486146720701348	0.000111322471259615	0.000161855925895293	0.000157472500206766	0.000276321230667438	0.00028765197254156	0.000236456868745348	0.000479282110660822	2.43983127946409e-05
0.00093400049623687	0.00100430071954346	0.000568191216607393	0.000531965925068232	0.000481680588867753	0.000116119427673476	0.000146224464477711	0.000144818460011578	0.0004063352907121	0.000509883384335456	0.000615333719295343	0.000644528988503846	1.54660491274499e-05
0.00128963692002316	0.00118063022082541	0.000725332892233893	0.000653709370606236	0.000549830452402614	0.000132660656686793	0.000149119179555041	0.000149201885700108	0.000496319576544537	0.000465718302869904	0.000516913406666116	0.000486725663716814	2.50599619551731e-05
0.000867339343313208	0.000929368952113142	0.00064031097510545	0.000567198742866595	0.000459515341989909	0.000105615747250021	0.000165991233148623	0.000160946158299561	0.000668596476718221	0.000523199073691175	0.000443966586717393	0.000594905301463899	2.5721611115706e-05
0.00164701017285584	0.00117070548341742	0.000623935158382267	0.000640889918120917	0.000610867587461748	0.000172690430899015	0.000204697709039782	0.000200314283351253	0.000451244727483253	0.000410139773385163	0.000294516582582086	0.000505417252501861	1.59622859978503e-05
0.0010027293027872	0.000977834753122157	0.000641138036556116	0.000603424034405757	0.000512199156397321	0.00011264576958068	0.000164750640972625	0.000159043916963031	0.00058109337523778	0.00051509387147465	0.000366305516499876	0.000487221900587213	1.41427508063849e-05
0.000810437515507402	0.000756182284343726	0.000397981970060375	0.000410718716400629	0.000426019353237945	0.000116532958398809	0.000155239434289967	0.000154743197419568	0.000288561740137292	0.000385079811429989	0.000295178231742619	0.000346207923248698	8.1052022165245e-06
0.00101356380779092	0.000954677032503515	0.000618476552807873	0.000583078322719378	0.000539905714994624	0.000119262261186005	0.000184434703498469	0.000178810685633942	0.000626250930444132	0.000232073443056819	0.000257712348027459	0.000291621867504755	2.10900669919778e-05
0.00129368952113142	0.00131072698701513	0.000732197502274419	0.000713009676618972	0.000642792159457448	0.000154329666694235	0.000212802911256306	0.000205359358200314	0.000291704573649822	0.000295095525597552	0.000483334711769085	0.000265073194938385	2.94433876437019e-05
0.000841700438342569	0.000801174427259946	0.00058134149367298	0.00052526672731784	0.000413530725332893	0.000110578115954016	0.000158630386237698	0.000157968737077165	0.000436440327516334	0.000337192953436441	0.000326027623852452	0.000385824166735589	1.91878256554465e-05
0.00122785542965842	0.00139268877677612	0.000573484409891654	0.000557356711603672	0.000501943594409064	0.000132412538251593	0.000177652799603011	0.000176494913572078	0.000456703333057647	0.000583739971879911	0.000384666280704656	0.000533123811099164	2.06765362666451e-05
0.0010623604333802	0.00097750392854189	0.000842692912083368	0.000706558597303781	0.000499131585476801	9.59391282772315e-05	0.000148540236539575	0.000144983872301711	0.000526093788768505	0.000216772806219502	0.000311471342320735	0.000234802745844016	3.49019932180963e-05
0.000675874617484079	0.00077710693904557	0.000333471176908445	0.000308659333388471	0.000270945331238111	5.97138367380704e-05	9.56083036969646e-05	9.46985361012325e-05	0.000240344057563477	0.000248118435199735	0.000213381854271773	0.000339922256223637	2.08419485567776e-05
0.00121536680175337	0.00110768340087669	0.00057431147134232	0.000551401869158878	0.000491853444710942	0.000126374989661732	0.000137374906955587	0.000134728310313456	0.000465470184434703	0.000238524522372013	0.000347613927714829	0.000480522702836821	2.53907865354396e-05
0.00140889918120916	0.00114523199073691	0.000697626333636589	0.000623521627656935	0.000518153998842114	0.000115705896948144	0.000134314779588124	0.000130758415350261	0.000579025721611117	0.000216028450913903	0.000435613266065669	0.000403854106360103	2.67140848565051e-05
0.00135298982714416	0.00113340501199239	0.000840625258456703	0.000773550574807709	0.000622363741626002	0.000157720618641965	0.000197419568273922	0.000191299313538996	0.000892233892978248	0.000591597055661236	0.000375568604747332	0.000455049210156315	4.40823753204858e-05
0.00092845918451741	0.000776031759159706	0.000412869076172359	0.00039037300471425	0.000325035150111654	7.94806054089823e-05	9.24654701844344e-05	8.89918120916386e-05	0.000161938632040361	0.000233479447522951	0.00035919278802415	0.000242825241915474	4.96236870399463e-06
0.00107063104788686	0.00108543544785378	0.000621123149450004	0.000600529319328425	0.00053419899098503	0.000147051525928377	0.000170622777272351	0.000167645356049955	0.000504507484906128	0.000414440492928626	0.000536432056901828	0.000427673476139277	2.96087999338353e-05
0.00160921346456042	0.00154147713175089	0.00066909271358862	0.000629311057811595	0.000512364568687453	0.00010999917293855	0.000144322223141179	0.000143412455545447	0.000485650483830949	0.000220246464312298	0.000383260276238525	0.000287651972541559	7.44355305599198e-06
0.00113795384997105	0.00107013481101646	0.000607807460094286	0.000587875279133239	0.000579356546191381	0.000148540236539575	0.000188570010751799	0.000184765528078737	0.000704077412951783	0.000721114878835498	0.000497808287155736	0.00050326689273013	2.33231329087758e-05
0.000585890331651642	0.000793069225043421	0.000343313208171367	0.000326523860722851	0.000302208254073278	6.21950210900671e-05	9.8916549499628e-05	9.94954925150938e-05	0.000291787279794889	0.000213795384997106	0.000270283682077578	0.000322388553469523	1.86088826399801e-05
0.0015954015383343	0.00131312546522207	0.000982466297245886	0.000881151269539327	0.000756761227359193	0.000275659581506906	0.000300140600446615	0.000295260937887685	0.000943594409064593	0.000382185096352659	0.000519146472582913	0.000414109668348358	6.78190389545944e-05
0.00100645107931519	0.000874948308659333	0.000586055743941775	0.000539657596559424	0.000507154081548259	0.0001252171036308	0.000162186750475561	0.000161525101315028	0.000450417666032586	0.000322140435034323	0.000330659167976181	0.000481267058142421	3.63907038292947e-05
0.00140054586055744	0.00124332147878587	0.000761392771482921	0.000694483500124059	0.000604251095856421	0.0001559010834505	0.000190885782813664	0.000188735423041933	0.000406500703002233	0.000425357704077413	0.000602018029939625	0.000670085187329418	1.74509966090477e-05
0.00161078488131668	0.00108675874617484	0.000645190637664378	0.000597800016541229	0.000485319659250683	9.4367711520966e-05	0.000121908857828135	0.000120089322636672	0.000493259449177074	0.000377057315358531	0.000726821602845092	0.000457861219088578	2.71276155818379e-05
0.00090091803821024	0.000882722686295592	0.00054652220659995	0.000509883384335455	0.000438342568852866	8.70068646100405e-05	0.000116036721528409	0.000111322471259614	0.00047837234306509	0.000707551071044579	0.000569431808783392	0.00070291952692085	1.47216938218513e-05
0.00191597055661236	0.00135365147630469	0.000938466628070465	0.000882474567860392	0.000745513191630138	0.00019022413365313	0.00021487056488297	0.000207923248697377	0.000402199983458771	0.000537755355222893	0.000549251509387147	0.00064709287900091	1.74509966090481e-05
0.00168505499958647	0.00132867422049458	0.000770573153585311	0.00067099495492515	0.0005629807294682	0.000126292283516665	0.000154329666694235	0.000154081548259036	0.000398395500785708	0.000627822347200397	0.00068480688115127	0.000462244644777106	1.89397072202458e-05
0.00126937391448185	0.00119452485319659	0.000799768422793813	0.000708791663220577	0.000556529650153006	0.000139856091307584	0.000199652634190721	0.000194028616326192	0.000864527334380945	0.000470184434703498	0.000598627077991896	0.000434868910760069	2.11727731370438e-05
0.00118575800181954	0.00130452402613514	0.000523529898271441	0.00051219915639732	0.000449673310726987	9.99090232404267e-05	0.000124720866760401	0.000120337441071871	0.0002816144239517	0.00016582582085849	0.000238524522372012	0.000324952443966587	7.52625920105809e-06
0.00125969729550906	0.00113663055164999	0.000738317757009346	0.000632123066743859	0.000465139359854437	0.000109006699197751	0.000134066661152924	0.000131089239930526	0.000722851707881895	0.000195103796212058	0.000252667273178397	0.00022405094698536	3.49846993631623e-05
0.000872715242742535	0.00107005210487139	0.000917872797948887	0.000758332644115457	0.000629476470101729	0.000172276900173684	0.000224050946985362	0.000219419402861632	0.000368290463981473	0.000229261434124555	0.00024704325531387	0.000299396245141015	5.98792490282027e-05
0.00102729302787197	0.00103481928707303	0.000533620047969564	0.000498221817881068	0.000425523116367546	9.00669919775037e-05	0.000148209411959309	0.000143908692415847	0.000282110660822099	0.000380365561161194	0.000412786370027292	0.000332974940038044	6.86461004052602e-06
0.00179836241832768	0.0013756513108924	0.000923331403523282	0.00077909188652717	0.000601769911504424	0.000109916466793483	0.000142668100239848	0.000139690679017451	0.000727152427425358	0.000619717144983873	0.00061227359192788	0.000782813663055166	3.59771731039622e-05
0.00139516996112811	0.00110536762881482	0.00097560168720536	0.000905384170043835	0.000801836076420478	0.000243238772640808	0.000320817136713258	0.000311223223885535	0.00100951120668266	0.000375237780167066	0.000415019435944091	0.00049143991398561	3.25862211562317e-05
0.00186783558018361	0.00152352989827144	0.000891820362252914	0.000846166570176164	0.000663964932594492	0.000169051360516086	0.000207261599536845	0.000205690182780582	0.00108328508808205	0.000466628070465636	0.000466462658175503	0.00040947812422463	3.14283351252999e-05
0.00152295095525598	0.00140294433876437	0.000914316433711025	0.00080133983955008	0.000673972376147548	0.000164585228682491	0.000208667604002977	0.000206103713505913	0.000717972045322967	0.000597882722686296	0.000727400545860557	0.000928293772227276	4.28417831444874e-05
0.000932015548755273	0.0011200066164916	0.000616243486891077	0.000574228765197254	0.000481680588867753	0.000143991398560912	0.000177321975022744	0.000175088909105947	0.000498966173186668	0.000437101976676867	0.000565544619965263	0.000541394425605822	3.70523529898272e-05
0.00130717062277727	0.00121966752129683	0.000721941940286163	0.000653543958316103	0.000537755355222893	0.000144404929286245	0.00017525432139608	0.000170209246547018	0.00060044661318336	0.000461086758746175	0.000339012488627906	0.000365230336614011	2.49772558101066e-05
0.00129865188983541	0.00135977173103962	0.00101083450500372	0.000852617649491357	0.000672731783971549	0.000179141510214209	0.000205607476635514	0.000201637581672318	0.000516251757505583	0.000327020097593251	0.000645604168389711	0.000398974443801175	4.76387395583485e-05
0.00116805888677529	0.00118848730460673	0.000694897030849392	0.000732362914564553	0.000709618724671243	0.000249110908940534	0.000294185758001819	0.000287982797121826	0.000514597634604252	0.00048705648829708	0.000563807790918865	0.000833595236126045	4.14357786783556e-05
0.00137672649077826	0.00107369117525432	0.000569100984203126	0.00053758994293276	0.000450913902902986	0.000144653047721445	0.000164171697957158	0.000161773219750229	0.000250516913406666	0.000174096435365148	0.000302704490943676	0.000336035067405508	1.29021586303854e-05
0.000880406914233728	0.000896617318666776	0.000435944090645934	0.000432056901827806	0.000364982218178811	0.000101066909271359	0.000143991398560914	0.000139525266727318	0.000191299313538996	0.000220577288892565	0.000254404102224795	0.000320651724423124	2.04284178314455e-05
0.00121991563973203	0.0010945331238111	0.000710859316847242	0.00061326606566868	0.000501530063683732	8.45256802580431e-05	0.000140765858903316	0.000135389959473989	0.000588619634438839	0.000297328591514349	0.000310561574725002	0.000371267885203871	1.31502770655856e-05
0.00111669837068894	0.00117715656273261	0.000787858737904227	0.000680836986188074	0.000558680009924738	0.000154743197419568	0.000165494996278224	0.00016508146555289	0.000298817302125547	0.000356877015962286	0.000318584070796461	0.000455131916301382	1.63758167231818e-05
0.000802332313290878	0.000692002315772062	0.000611529236622281	0.000554461996526342	0.000497312050285335	0.000155322140435034	0.000196178976097924	0.000192457199569928	0.000545198908278885	0.000647506409726242	0.00061541642544041	0.000751385327929865	6.07063104788684e-05
0.00100636837317013	0.0010321726904309	0.000569431808783392	0.000493259449177073	0.000397072202464644	0.000115375072367876	0.000137623025390786	0.000135803490199321	0.000397568439335042	0.000405839053841701	0.000401538334298239	0.000317591597055661	1.38946323711859e-05
0.00134968158134149	0.0011618559258953	0.000927549416921677	0.000808121743445538	0.000637829790753453	0.000186998593995534	0.000203953353734182	0.000199073691175255	0.00111024729137375	0.00112381109916467	0.000717310396162435	0.000970308493921099	4.84658010090148e-05
0.0012766520552477	0.000955007857083782	0.000501530063683732	0.000483996360929617	0.000406004466131833	7.77437763625837e-05	0.000103548093623356	0.000103382681333222	0.000395748904143578	0.000329253163510049	0.00039740302704491	0.000463650649243239	1.99321809610455e-05
0.00100115788603093	0.0012192539905715	0.000764204780415184	0.000680092630882474	0.000609048052270284	0.000145645521462244	0.000138863617566786	0.000139773385162518	0.000740302704490944	0.000414771317508891	0.000574394177487387	0.000383342982383591	3.71350591348929e-05
0.000947481597882722	0.00098982714415681	0.000634769663385989	0.000557522123893805	0.000410057067240096	9.56083036969638e-05	0.000131089239930527	0.000129931353899595	0.000442395169961128	0.000551567281449011	0.00063766437846332	0.000573318997601522	3.53982300884958e-05
0.00139260607063105	0.00123190803076669	0.000717558514597634	0.000638408733768919	0.000500785708378132	0.000113059300306014	0.000158216855512364	0.0001561492018857	0.000825820858489786	0.000240013232983211	0.000396741377884377	0.0003125465222066	2.30750144735757e-05
0.00124902820279547	0.00137176412207427	0.000663220577288892	0.000648664295757175	0.000587627160698039	0.000139359854437185	0.000164254404102225	0.00015978827226863	0.000319163013811926	0.000596476718220164	0.000421056984533951	0.000446365064924324	1.24059217599866e-05
0.0021239765114548	0.00142577123480275	0.000873459598048136	0.000813166818294599	0.000679927218592341	0.000205772888925647	0.000239434289967745	0.000233396741377885	0.000636010255561988	0.000608965346125218	0.000814572822760731	0.000749648498883467	3.27516334463653e-05
0.0014058390538417	0.00145149284591845	0.000714084856504838	0.000679100157141676	0.000563807790918865	0.000125796046646266	0.000156562732611033	0.000145810933752378	0.000271772392688776	0.000348275576875362	0.000342486146720702	0.000486891076006947	3.15937474154328e-05
0.00155214622446448	0.00139806467620544	0.000619634438838806	0.000607642047804152	0.000588785046728971	0.000137374906955587	0.000182863286742205	0.000179141510214209	0.000494582747498139	0.000417500620296088	0.000585973037796709	0.000551236456868746	9.9247374079898e-06
0.00116822429906542	0.00106343561326606	0.000880903151104127	0.000783475312215698	0.000661979985112894	0.000194690265486726	0.00021272020511124	0.000208667604002977	0.000482755768753618	0.000253907865354396	0.000326854685303118	0.000396989496319577	2.15863038623763e-05
0.0017792572988173	0.00138350839467372	0.000937887685055	0.000901000744355306	0.0008755272516748	0.000251840211727732	0.000261847655280787	0.000259118352493591	0.000615747250020677	0.000485071540815483	0.000639153089074518	0.00064684476056571	3.50674055082287e-05
0.00139649325944918	0.000907948060540898	0.000499379703912001	0.000463485236953105	0.000443635762137127	0.000108758580762551	0.000111818708130014	0.000111239765114548	0.000427177239268877	0.000355305599206021	0.000377470846083864	0.000423786287321147	1.29021586303862e-05
0.0010306839798197	0.00111951037962121	0.000451823670498718	0.000439913985609131	0.000404515755520635	9.12248780084361e-05	0.000135886196344388	0.000135389959473989	0.000169878421966753	0.000188570010751799	0.000253907865354395	0.000337523778016707	8.27061450665772e-06
0.00194425605822513	0.00151542469605492	0.000745844016210405	0.000699611281118187	0.000622281035480937	0.00015978827226863	0.00017450996609048	0.000169216772806219	0.000694731618559259	0.000602183442229758	0.000620378794144405	0.000646431229840377	2.18344222975769e-05
0.000943015466049128	0.000714746505665371	0.000636258373997188	0.000581920436688446	0.000540650070300224	0.000147961293524108	0.000164750640972624	0.000161525101315027	0.00024075758828881	0.000201306757092052	0.000361756678521215	0.00021586303862377	4.76387395583488e-05
0.00127342651559011	0.0010994954925151	0.000808535274170872	0.000732362914564552	0.000625754693573732	0.000138450086841453	0.000180216690100074	0.000175833264411546	0.000797287238441815	0.000406500703002233	0.000271772392688777	0.000359027375734018	2.70449094367709e-05
0.0018725498304524	0.00139947068067157	0.00108642792159458	0.000974940038044826	0.000948143247043255	0.00034951616905136	0.000364651393598545	0.000360267967910015	0.00106732280208419	0.000550740219998345	0.00054991315854768	0.000913820196840625	9.54428914068314e-05
0.000979902406748822	0.000790753452981556	0.00049623687039947	0.000460673228020842	0.000387312877346787	9.40368869407004e-05	0.000125796046646266	0.000124803572905467	0.000441071871640062	0.000262922835166652	0.000239516996112811	0.000324456207096188	1.57968737077174e-05
0.00101563146141758	0.00106500703002233	0.000528161442395171	0.000475312215697627	0.000373004714250268	9.62699528574977e-05	0.000136299727069721	0.000133983955007856	0.000583161028864444	0.000236291456455215	0.000267802497725581	0.000222810354809363	1.55487552725165e-05
0.00100016541229013	0.00103845835745596	0.000592258704821768	0.000532627574228765	0.000444959060458191	0.000102059383012157	0.000135638077909189	0.00013414936729799	0.000293110578115954	0.000261847655280788	0.000224216359275494	0.000355801836076421	1.56314614175831e-05
0.00215631461417583	0.00136258373997188	0.000913654784550491	0.000847986105367629	0.00062848399636093	0.000186585063270201	0.000212802911256306	0.000206517244231247	0.00106293937639567	0.000321644198163923	0.00062823587792573	0.000399222562236375	2.8699032338103e-05
0.00155355222893061	0.00134711769084443	0.000641882391861716	0.000652468778430238	0.000648085352741708	0.000162765693491027	0.000214374328012571	0.000208998428583244	0.000480191878256554	0.00033090728641138	0.000451658258208585	0.000345380861798031	2.96087999338353e-05
0.0018747828963692	0.00126399801505252	0.000922338929782483	0.000823339674137788	0.000727483252005624	0.000199487221900587	0.000236291456455214	0.000234389215118683	0.00111942767347614	0.00060598792490282	0.00045322967496485	0.000484161773219751	3.08493921098339e-05
0.00109742783888843	0.00103969894963196	0.000515011165329585	0.000531304275907699	0.000542800430071955	0.000150442477876107	0.000192043668844595	0.000190554958233397	0.000216359275494169	0.00029344140269622	0.000399387974526508	0.000454387560995782	2.19171284426431e-05
0.00131585476800926	0.00103696964684476	0.000570672400959391	0.00050252253742453	0.00041262095773716	0.000111818708130014	0.000157472500206766	0.000157720618641965	0.000165825820858489	0.000232652386072285	0.000277809941278636	0.000187412124720866	6.78190389545968e-06
0.00190455710859317	0.00150938714746506	0.0010314283351253	0.000938301215780332	0.00067173931023075	0.000146141758332644	0.00016872053593582	0.000164833347117691	0.00122752460507816	0.00074063352907121	0.000932925316351004	0.00063088247456786	4.93755686047471e-05
0.00113605160863452	0.00103978165577702	0.000531469688197833	0.000535935820031428	0.00052551484575304	0.000123976511454801	0.000159540153833429	0.000161276982879827	0.000511537507236787	0.000385906872880655	0.000331486229426846	0.000367215284095609	2.30750144735744e-05
0.000952195848151518	0.000897940616987842	0.000377801670664131	0.000397485733189976	0.000432139607972872	0.000120750971797204	0.000154329666694236	0.000152013894632372	0.000297907534529816	0.000280043007195435	0.000288975270862625	0.000328343395914316	1.23232156149201e-05
0.00129641882391862	0.00114696881978331	0.000623108096931602	0.000591845174096436	0.000495657927384004	0.000117277313704409	0.000137788437680919	0.00013704408237532	0.000242411711190141	0.000389959473988918	0.000399387974526507	0.000449425192291788	2.76238524522373e-05
0.000853196592506823	0.00116260028120089	0.000579025721611116	0.000561822843437268	0.000483500124059218	0.000128442643288396	0.000153833429823836	0.000145397403027045	0.000157968737077164	0.000179720453229675	0.00041336531304276	0.000234885451989083	2.86990323381023e-05
0.000815234471921265	0.00105450334959887	0.00041576379124969	0.000400380448267307	0.000376230253907866	8.62625093044412e-05	0.000124307336035067	0.000122487800843603	0.000213712678852039	0.000293606814986353	0.000377305433793731	0.000358448432718551	9.1803821023904e-06
0.0010967661897279	0.00111173600198495	0.000720453229674965	0.000663964932594493	0.000585890331651642	0.000142998924820114	0.000167728062195021	0.000166570176164089	0.000728641138036556	0.000773302456372508	0.000921346456041684	0.000708212720205111	1.7947233479447e-05
0.0012850880820445	0.00100595484244479	0.00061276982879828	0.000600033082458027	0.000560995781986602	0.000154991315854768	0.000208005954842444	0.000205028533620048	0.000635762137126788	0.000587130923827641	0.000575552063518319	0.000628318584070795	2.69622032917042e-05
0.00135174923496816	0.00147481597882723	0.000929782482838475	0.000847572574642296	0.000747994375982136	0.000177156562732611	0.00022843437267389	0.00022529153916136	0.000864444628235878	0.000528078736250102	0.000654949962782235	0.000555123645686875	3.29170457364985e-05
0.000960218344222975	0.000928624596807543	0.000558266479199405	0.000488627905053346	0.000408816475064097	8.53527417087093e-05	0.000108179637747085	0.00010296915060789	0.00042783888842941	0.000577867835580184	0.000534529815565297	0.00051509387147465	9.59391282772297e-06
0.0014716731453147	0.00123463733355388	0.000550988338433545	0.000545777851294351	0.0004689438425275	7.66685964767183e-05	0.000118435199735341	0.000117277313704408	0.000628814820941196	0.000286990323381028	0.000356711603672153	0.000379373087420395	1.66239351583826e-05
0.000951037962120586	0.00113712678852039	0.000865188983541476	0.000753370275411464	0.000617649491357207	0.000153254486808369	0.000187908361591267	0.000186750475560334	0.00058010090149698	0.000393681250516913	0.000429162186750475	0.000595236126044165	4.50748490612856e-05
0.00140501199239103	0.00109569100984203	0.000647589115871309	0.000619469026548673	0.000526590025638905	0.000105863865685221	0.000152096600777437	0.000149532710280374	0.000480522702836821	0.000515672814490116	0.000466214539740304	0.000480109172111488	1.57968737077159e-05
0.00091878256554462	0.000951782317426184	0.000674220494582747	0.000592258704821769	0.000479282110660821	0.000112893888015879	0.000157555206351831	0.00015251013150277	0.000340749317674303	0.00035894466958895	0.000284839963609295	0.000425853940947813	2.58043172607722e-05
0.000808452568025805	0.000839301960135638	0.000633942601935323	0.000532296749648499	0.000458274749813911	0.000121660739392937	0.000132495244396659	0.000130675709205194	0.000710693904557108	0.000398643619220909	0.000482424944173352	0.000402448101893971	1.94359440906464e-05
0.00130328343395914	0.00125671987428666	0.000922421635927549	0.000880903151104127	0.000814076585890331	0.000241171119014143	0.000296501530063684	0.000289802332313291	0.00078388884294103	0.000632619303614258	0.000595484244479365	0.000704656355967249	5.11951037962127e-05
0.00117773550574808	0.00109469853610123	0.000657183028699032	0.000625175750558266	0.00058398809031511	0.00015251013150277	0.00020304358613845	0.000198246629724589	0.000222314117938963	0.000414026962203291	0.000376561078488132	0.000347613927714829	2.04284178314451e-05
0.00108948804896204	0.000818377305433794	0.000563890497063932	0.000531469688197832	0.000494251922917873	0.000121412620957737	0.000161111570589695	0.000158547680092632	0.000535853113886362	0.000314117938962864	0.00028790009097676	0.00027268216028451	9.0976759573233e-06
0.000959473988917376	0.000869324290794806	0.000512529980977588	0.000427094533123811	0.000348110164585229	7.64204780415186e-05	0.000120502853362005	0.00011818708130014	0.000388139938797453	0.000303200727814076	0.000400132329832106	0.000311719460755934	2.58870234058388e-05
0.000924489289554214	0.000923827640393682	0.00054916880324208	0.000524108841286908	0.000441568108510463	0.000117856256719874	0.000165246877843024	0.000160863452154495	0.000509883384335456	0.000419320155487553	0.000320320899842859	0.000304524026135141	1.62931105781157e-05
0.00134455380034737	0.00139938797452651	0.000794227111074352	0.00076817467537838	0.000771234802745844	0.000218261516830701	0.00028450913902903	0.000278637002729302	0.000529071209990901	0.000396162434868911	0.000517823174261848	0.000514266810023985	2.72930278719712e-05
0.000838392192539905	0.000811181870813001	0.000527499793234638	0.000482259531883219	0.000377967082954264	7.37738813993877e-05	9.37060623604336e-05	9.44504176660326e-05	0.000508890910594658	0.000311967579191134	0.000328922338929782	0.000392275246050781	2.29923083285088e-05
0.00126292283516665	0.00130675709205194	0.00101695475973865	0.000773633280952774	0.000461169464891242	0.00011893143660574	0.000173103961624349	0.000167810768340088	0.000520221652468779	0.000458109337523779	0.000548755272516748	0.000336035067405509	4.52402613514183e-05
0.00134505003721776	0.00111802166901001	0.000858076255065751	0.000797948887602348	0.00070970143081631	0.000223802828550161	0.000278140765858903	0.000269622032917046	0.000463154412372839	0.000450169547597387	0.000501199239103464	0.000560003308245803	2.7458440162104e-05
0.000987594078240013	0.000969150607890165	0.000923744934248615	0.00081002398478207	0.000564634852369531	0.000134066661152924	0.000176329501281945	0.000173103961624349	0.00090306839798197	0.000324042676370855	0.00056562732611033	0.000238028285501613	3.92027127615585e-05
0.00130816309651807	0.00117037465883715	0.000647423703581176	0.000645356049954512	0.000667934827557688	0.000159953684558762	0.000244065834091473	0.00023811099164668	0.000448184600115788	0.000385327929865189	0.000556612356298072	0.000682408402944339	3.02704490943672e-05
0.00164667934827558	0.00157580018195352	0.00102216524687784	0.00097535356877016	0.000885038458357457	0.00024290794806054	0.000285832437350094	0.000279712182615169	0.000897196261682243	0.000701099991729385	0.000805227028368208	0.000706145066578448	3.68869406996941e-05
0.000843189148953768	0.000728144901166157	0.000361673972376148	0.000327929865188984	0.000245223720122405	5.83078322719376e-05	8.77512199156395e-05	8.39467372425771e-05	0.000371019766768671	0.000177983624183277	0.000143247043255314	0.000168141592920354	8.022496071458e-06
0.00116433711024729	0.00105979654288314	0.000640145562815317	0.000591514349516169	0.000525762964188238	0.000152262013067571	0.000197171449838724	0.000194938383921925	0.000587957985278306	0.000577371598709784	0.000660325862211562	0.000539492184269291	3.74658837151602e-05
0.00126623108096932	0.00100645107931519	0.000642047804151849	0.000608469109254818	0.000543462079232487	0.000122653213133736	0.000176494913572078	0.000174592672235547	0.00041626002812009	0.000338350839467372	0.000451740964353652	0.000289140683152759	1.33983955007854e-05
0.00123786287321148	0.00118567529567447	0.000762219832933588	0.000721445703415764	0.000592672235547101	0.000145314696881978	0.000188983541477131	0.000185675295674469	0.000445041766603258	0.000451906376643785	0.000490116615664544	0.000574311471342321	4.78041518484824e-05
0.00113332230584732	0.00126052435695972	0.000530725332892233	0.000512778099412786	0.000482342238028285	9.35406500702999e-05	0.000136465139359854	0.000131833595236126	0.000498469936316268	0.000430899015796874	0.000315772061864196	0.000318170540071127	8.84955752212379e-06
0.00127632123066744	0.00117674303200728	0.000838144074104707	0.000765693491026383	0.000712182615168307	0.000152675543792904	0.000181126457695807	0.000175915970556612	0.000904639814738235	0.0003442229757671	0.000491605326275742	0.00035919278802415	3.52328177983618e-05
0.00149979323463733	0.00162046150028947	0.00076676867091225	0.00078752791332396	0.000770903978165578	0.000228765197254156	0.000240344057563477	0.000235381688859482	0.000711107435282442	0.00025647175585146	0.000264411545777851	0.000347531221569762	2.9526093788769e-05
0.00144619965263419	0.00111438259862708	0.000962203291704574	0.000828219336696717	0.000662145397403027	0.000178893391779008	0.000199487221900587	0.00020254734926805	0.000780167066413034	0.00023033661401042	0.000471507733024564	0.00028475725746423	3.99470680671579e-05
0.00136390703829295	0.00139434289967745	0.000834753122156976	0.000785625671987429	0.00072152840956083	0.000160615333719296	0.000213547266561906	0.000210321726904309	0.000831692994789513	0.000443718468282193	0.000411380365561162	0.000425771234802746	3.87064758911587e-05
0.000921346456041684	0.000802663137871144	0.000484327185509883	0.000462575469357373	0.000424447936481682	0.000110164585228683	0.000147465056653709	0.000146886113638244	0.000339260607063105	0.000249441733520801	0.000317591597055661	0.000487966255892813	2.05938301215783e-05
0.000925564469440079	0.00091977503928542	0.000439004218013398	0.000412869076172359	0.000356628897527085	9.42850053758993e-05	0.000133322305847325	0.000130179472334794	0.000351997353403357	0.000385906872880654	0.000492680506161608	0.000308659333388471	2.66313787114384e-05
0.00120320899842858	0.00132966669423538	0.000811264576958067	0.000703333057646183	0.000494251922917873	0.000126540401951866	0.000171367132577951	0.000166652882309156	0.000395914316433711	0.000371102472913737	0.00040923000578943	0.000384252749979323	2.48945496650405e-05
0.00110743528244149	0.00116963030353155	0.000763295012819453	0.000642213216441982	0.000547183855760483	0.00014093127119345	0.000157637912496898	0.00015350260524357	0.000862046150028947	0.000220246464312298	0.000349846993631627	0.000198246629724589	2.14208915722438e-05
0.00095525597551898	0.00100165412290133	0.000607476635514019	0.00062947647010173	0.000620709618724672	0.000168058886775288	0.000201802993962452	0.000200727814076586	0.000667438590687288	0.000336862128856174	0.000355553717641221	0.000260358944669588	9.75932511785626e-06
0.00117020924654702	0.00104838309486395	0.000725746422959225	0.000683235464395004	0.000562980729468199	0.00013754031924572	0.000187742949301134	0.000185923414109669	0.000504093954180796	0.000373500951120668	0.000404763873955834	0.000497973699445869	3.05185675295673e-05
0.0010004962368704	0.00101554875527252	0.000471176908444297	0.00047936481680589	0.000448432718550989	9.51947729716316e-05	0.00013051029691506	0.000126457695806799	0.000354726656190555	0.000277479116698371	0.000299644363576214	0.000356049954511621	1.59622859978499e-05
0.00187412124720867	0.00111231494500041	0.000915060789016624	0.000822926143412456	0.00063716814159292	0.000180712926970474	0.000216111157058969	0.000208998428583244	0.000372343065089738	0.000292448928955421	0.000366801753370275	0.000375651310892399	4.54883797866187e-05
0.00128078736250103	0.00113514184103879	0.000617318666776941	0.000635100487966256	0.000659664213051029	0.00017839715490861	0.000191051195103797	0.000191133901248863	0.000614010420974278	0.000729716317922422	0.000335290712099908	0.000622859978496402	2.24133653130425e-05
0.00132470432553139	0.00140616987842197	0.000676618972789678	0.000618145728227608	0.000482011413448019	0.000128029112563063	0.000162765693491027	0.00015904391696303	0.000500537589942933	0.000360598792490283	0.000466628070465636	0.000291125630634356	2.67140848565052e-05
0.00125762964188239	0.00119981804648085	0.000831610288644446	0.000759159705566123	0.000596394012075097	0.000142337275659581	0.000176577619717145	0.00016847241750062	0.000358034901993218	0.000220246464312298	0.00036258373997188	0.000321313373583658	4.68116781076835e-05
0.00102257877760318	0.00114423951699611	0.000741212472086676	0.000638160615333719	0.000501860888263998	0.000115209660077743	0.000159209329253164	0.000156728144901166	0.000730626085518154	0.000298982714415681	0.000424282524191548	0.00024390042180134	2.63005541311715e-05
0.00116541229013316	0.00105582664791994	0.000806219502109007	0.000785377553552229	0.000625671987428665	0.000187660243156067	0.000217765279960301	0.000217517161525101	0.000666776941526755	0.00057191299313539	0.000758663468695725	0.00046290629393764	6.02100736084696e-05
0.00123472003969895	0.000988917376561078	0.000562070961872467	0.000507733024563725	0.000485485071540815	0.000121164502522538	0.00014068315275825	0.000139277148292118	0.000453064262674717	0.000374328012571334	0.000587957985278307	0.000525101315027707	2.15035977173099e-05
0.00173170126540402	0.00135001240592176	0.00107592424117112	0.000897196261682242	0.000700355636423786	0.000170126540401952	0.000237945579356546	0.000234141096683484	0.000808039037300472	0.000608138284674551	0.000527251674799438	0.00063452154495079	3.28343395914318e-05
0.00114548010917211	0.00101315027706559	0.000557522123893804	0.000517740468116782	0.000454056736415516	0.000104954098089488	0.000155570258870234	0.000151931188487305	0.000422876519725416	0.000323959970225788	0.000296418823918618	0.000435034323050203	2.58043172607722e-05
0.0014332974940038	0.00130014060044661	0.000538499710528492	0.000577785129435117	0.000528326854685304	0.00011024729137375	0.000156231908030767	0.000155652965015301	0.000552146224464477	0.000333967413778843	0.000367297990240675	0.000296418823918618	1.87742949301134e-05
0.00121098337606484	0.00104921015631462	0.000709370606236044	0.00064973947564304	0.000552228930609545	0.000158216855512364	0.000178479861053677	0.000172855843189149	0.000418244975601687	0.000352989827144157	0.000557108593168473	0.000405094698536101	4.9458274749814e-05
0.00158225126126871	0.00122016375816723	0.000993300802249608	0.000883797866181458	0.000614506657844677	0.000139856091307584	0.000181788106856339	0.00017765279960301	0.000982218178810685	0.000715821685551236	0.000497312050285336	0.000438921511868332	4.20974278388887e-05
0.00136407245058308	0.00100901496981226	0.000643784633198247	0.000597469191960962	0.000546853031180216	0.000135803490199323	0.000188652716896865	0.000183276817467538	0.000677859564965677	0.000356877015962285	0.000345711686378299	0.00041262095773716	4.14357786783561e-05
0.00122926143412456	0.00120734430568191	0.000830121578033248	0.000730874203953354	0.000610950293606815	0.000166487470019022	0.000181209163840873	0.000177073856587544	0.000647340997436109	0.000271276155818378	0.000501612769828798	0.000395418079563312	3.82102390207597e-05
0.000795384997105284	0.00089678273095691	0.000572243817715656	0.000557274005458605	0.00049359027375734	0.000124059217599867	0.000161194276734761	0.000160532627574228	0.000230667438590688	0.000337027541146306	0.000388057232652386	0.000272764866429576	1.45562815317178e-05
0.00118377305433794	0.00118451740964354	0.000774377636258374	0.00072566371681416	0.000604085683566289	0.000150525184021173	0.000186088826399802	0.000178314448763544	0.000224960714581092	0.000239434289967744	0.000431312546522207	0.000386982052766521	4.35034323050203e-05
0.00124753949218427	0.00102977421222397	0.00072781407658589	0.000695641386154991	0.000649325944917707	0.000176908444297411	0.000177487387312877	0.000173103961624348	0.000720618641965098	0.000435861384500868	0.000438838805723266	0.000401042097427839	3.11802166900996e-05
0.00079356546191382	0.00102340583905384	0.000483252005624018	0.000449756016872054	0.000419320155487553	7.9728723844181e-05	0.000132660656686792	0.000127780994127864	0.000320982549003391	0.000231742618476553	0.000345959804813497	0.000318749483086593	1.49698122570506e-05
0.00142965842362088	0.00112728475725746	0.000615664543875609	0.000618972789678273	0.000524853196592508	0.000119344967331074	0.000178562567198743	0.000175254321396079	0.000635514018691588	0.000488958729633612	0.000367546108675874	0.000510958564221322	1.35638077909195e-05
0.00131800512778099	0.00131916301381193	0.000660243156066496	0.000666032586221155	0.000644777106939046	0.000216607393929369	0.000268629559176247	0.000263584484327186	0.000727235133570424	0.000559507071375403	0.00041047059796543	0.000475725746422959	3.15110412703659e-05
0.000895045901910512	0.000907203705235299	0.000457530394508312	0.000457447688363245	0.000370606236043338	0.00010032255396576	0.000119014142750807	0.000117690844429741	0.000332974940038045	0.000210487139194442	0.000345050037217765	0.000200314283351253	1.57968737077161e-05
0.000781159540153833	0.000894301546604912	0.00038648581589612	0.000369034819287073	0.000324456207096188	7.7826482507651e-05	9.49466545364316e-05	9.32098254900337e-05	0.000311719460755934	0.000307005210487139	0.000320569018278058	0.000402530808039037	2.08419485567781e-05
0.000894218840459846	0.00107484906128525	0.000635100487966256	0.000626581755024397	0.000477710693904557	0.000111570589694814	0.000155239434289968	0.000147961293524109	0.000528161442395171	0.000319080307666859	0.000493094036886941	0.00022818625423869	4.34207261599531e-05
0.00151683070052105	0.00135944090645935	0.000810933752377802	0.000713257795054172	0.000586303862376974	0.000120337441071872	0.000181374576131006	0.000176743032007278	0.00036258373997188	0.000351666528823091	0.000365478455049209	0.000445289885038459	1.72028781738483e-05
0.000895624844925978	0.000761640889918121	0.00057455958977752	0.000470597965428831	0.000366140104209744	8.79993383508399e-05	0.000107269870151352	0.000104623273509222	0.000273922752460509	0.000233892978248284	0.00023132908775122	0.000353568770159622	1.57141675626502e-05
0.000625423868993467	0.000792572988173021	0.000333388470763378	0.000338433545612439	0.000329914812670582	7.16235216276566e-05	0.000118352493590274	0.000114796129352411	0.000301794723347945	0.000164998759407824	0.000205524770490447	0.000238772640807212	1.23232156149203e-05
0.00144752295095526	0.00138334298238359	0.000596972955090562	0.000564138615499132	0.000513357042428253	0.000108841286907617	0.000169630303531552	0.000164998759407824	0.000349846993631626	0.000350425936647093	0.000371846828219337	0.000412786370027293	1.34811016458524e-05
0.00106269125796047	0.000913572078405425	0.000566702505996196	0.000521214126209578	0.000473658092796295	0.000128359937143329	0.000165412290133156	0.000161442395169961	0.000657265734844099	0.000689024894549666	0.000650070300223307	0.000651228186254238	2.58870234058385e-05
0.00077255810106691	0.000999338350839466	0.000486560251426682	0.000479861053676288	0.000488627905053346	9.68488958729632e-05	0.000154246960549169	0.000150690596311306	0.000261020593830122	0.000311719460755934	0.000377140021503597	0.000297411297659416	1.45562815317177e-05
0.00127028368207758	0.00125572740054586	0.000926639649325944	0.000789595566950624	0.000603920271276156	0.000132908775121991	0.000171036307997684	0.000164833347117691	0.000562236374162601	0.000541559837895955	0.000668100239847821	0.000501612769828798	4.27590769994215e-05
0.000981970060375485	0.000973203208998428	0.000736001984947481	0.000674220494582748	0.000584649739475643	0.000155156728144901	0.000200727814076586	0.000197998511289389	0.000716566040856836	0.000368207757836408	0.000357125134397486	0.00048391365478455	3.77140021503593e-05
0.00125498304524026	0.00107948060540898	0.000817798362418327	0.000734926805061617	0.000602927797535356	0.000147961293524109	0.000187246712430733	0.000179058804069141	0.000389132412538252	0.000220163758167231	0.000657183028699033	0.000415267554379289	4.71425026879494e-05
0.00119899098503019	0.0009059631130593	0.000531469688197832	0.000484575303945084	0.000445372591183525	0.000123893805309735	0.000172773137044083	0.000166156645438756	0.000524605078157307	0.000219832933586966	0.000263832602762386	0.000213878091142172	1.17442725994546e-05
0.00159978496402283	0.00120172028781738	0.000944007939789926	0.0008139111736002	0.000642461334877181	0.000160532627574229	0.000181539988421139	0.000177073856587545	0.000645686874534778	0.000460259697295509	0.000662724340418493	0.000381358034901993	4.16838971135554e-05
0.00187172276900174	0.00110313456289802	0.000583905384170044	0.000585394094781242	0.000602266148374824	0.000159622859978496	0.000191630138119263	0.000187494830865933	0.000530063683731701	0.000361839384666281	0.000555123645686875	0.000443718468282193	1.29021586303868e-05
0.000866512281862544	0.000909519477297163	0.00079017450996609	0.000700603754858986	0.000535853113886362	0.000119427673476139	0.00016557770242329	0.000161194276734762	0.00075659581506906	0.000304193201554875	0.00028450913902903	0.000316102886444463	1.85261764949138e-05
0.00126432883963278	0.00117707385658754	0.00050665784467786	0.0005003721776528	0.000439831279464064	9.1886527168968e-05	0.000123314862294269	0.000124059217599868	0.000525432139607972	0.000240674882143743	0.000389049706393185	0.000304110495409809	1.18269787445209e-05
0.000997022578777604	0.00126953932677198	0.000567116036721529	0.00058059713836738	0.000521793069225043	0.000146307170622778	0.000205524770490448	0.000200810520221653	0.000476552807873624	0.000377140021503597	0.000393185013646514	0.000424117111901414	1.67066413034495e-05
0.00145868828053924	0.00136068149863535	0.000900835332065173	0.000804151848482342	0.00066231080969316	0.000150773302456372	0.000203126292283516	0.000194442147051526	0.000348027458440161	0.000294847407162352	0.000278140765858904	0.000397568439335042	2.88644446282355e-05
0.00107435282441485	0.000973285915143495	0.000579770076916715	0.000556777768588205	0.000472169382185097	0.000107517988586552	0.000145397403027045	0.000144487635431313	0.000483582830204285	0.000349185344471094	0.000428500537589943	0.000588206103713506	1.32329832106526e-05
0.000894466958895046	0.000922008105202217	0.000515259283764784	0.000476304689438426	0.000418906624762219	9.83376064841625e-05	0.000140517740468116	0.000134480191878256	0.000170953601852618	0.000168307005210487	0.000373749069555868	0.000212306674385907	2.36539574890421e-05
0.00101257133405012	0.0010987511372095	0.00053709370606236	0.000614258539409477	0.000591018112645769	0.000148209411959308	0.000182201637581672	0.000182863286742205	0.000551319163013812	0.000428583243735009	0.000322802084194856	0.000389297824828384	1.8029939624514e-05
0.00135067405508229	0.00144454552973286	0.000970143081630965	0.000857745430485486	0.000768588206103714	0.000215366801753371	0.000233396741377884	0.000229923083285088	0.000340666611529236	0.000272020511123976	0.000590687288065503	0.00033165164171698	2.39847820693076e-05
0.00111727731370441	0.00100355636423786	0.000519642709453313	0.000510048796625589	0.000435447853775535	0.000123066743859069	0.000154908609709702	0.000155901083450501	0.000506244313952527	0.000386072285170788	0.000451244727483252	0.000518567529567448	1.6375816723182e-05
