# Supplementary material for: Empirical comparison of cross-platform normalization methods for gene expression data
Source: BMC Bioinformatics. 2011 Dec 7;12:467. doi: 10.1186/1471-2105-12-467 (PMC3314675; doi:10.1186/1471-2105-12-467)
Supplement: Additional file 4 — Raw bootstrap results for all statistics presented. [file 1471-2105-12-467-S4.zip › bootstraps/figure5/equal_AG1_ILM_excess_boxplot.pdf.csv]

resample.1	resample.2	dwd	eb..par.	gq	mrs	qn	distran	xpn3	xpn6	xpn9	xpn_mod6.	no.norm
0.00088495575221239	0.00155504093954181	0.00143743280125713	0.001247208667604	0.00121023902075924	0.000464229592258705	0.000451162021338185	0.000441237283930196	0.00114506657844678	0.00107120999090232	0.00128525349433463	0.0010017368290464	0.000326854685303118
0.0014407410470598	0.00122289306095443	0.000775949053014638	0.000721114878835498	0.000684476056571003	0.00017550243983128	0.000195517326937391	0.000188818129186999	0.000364320569018278	0.000561492018857	0.00068091969233314	0.000583657265734844	5.872136299727e-05
0.00146092134645604	0.00153601852617649	0.00104474402448102	0.000960797287238441	0.000973451327433628	0.000257298817302126	0.000257960466462658	0.000241336531304276	0.000753370275411463	0.000971797204532297	0.000585311388636176	0.00113464560416839	9.85857249193613e-05
0.001318005127781	0.00162492763212307	0.00124158464973948	0.00104292448928955	0.00102456372508477	0.000345215449507899	0.000385162517575055	0.000382846745513191	0.000911421718633695	0.00113621702092466	0.00116996112811182	0.00145959804813498	0.000216690100074435
0.00100934579439252	0.00130253907865354	0.00060623604333802	0.000558514597634604	0.000529236622281035	0.000131171946075594	0.000164337110247291	0.000169464891241419	0.000483996360929617	0.000812422462989	0.000687784302373667	0.000867504755603341	5.42552311636752e-05
0.00185509883384335	0.00208717227690017	0.0010925481763295	0.000957902572161112	0.000935820031428336	0.000210817963774708	0.000228186254238689	0.000227938135803491	0.000765776197171449	0.000916053262757422	0.00130402778926474	0.00113266065668679	0.000135886196344389
0.00104490943677115	0.00154842444793648	0.000662228103548094	0.000764866429575717	0.000776776114465305	0.000232569679927218	0.000289636920023157	0.000278058059713836	0.000534033578694897	0.000701596228599784	0.000876437019270532	0.000859482259531884	6.60822099081962e-05
0.00164982218178811	0.00151583822678025	0.000955669506244314	0.000856752956744686	0.000829459928872715	0.000260524356959722	0.000287321147961294	0.000261930361425855	0.000753370275411463	0.00118592341410967	0.00104383425688529	0.00125705069886692	0.000176164088991812
0.00110346538747829	0.00154412372839302	0.000876850549995866	0.000775949053014638	0.000762467951368786	0.000209163840873377	0.000242494417335207	0.000236043338020015	0.000378215201389463	0.000560747663551402	0.000593912827723099	0.000649904887933175	0.000106773633280953
0.00139475643040278	0.00154230419320155	0.00083756513108924	0.000810437515507403	0.000803159374741542	0.000243652303366141	0.000247456786039203	0.000245802663137871	0.000788851211645025	0.000831610288644446	0.00058183773054338	0.00100934579439252	0.000137953849971052
0.00108353320651724	0.00161847655280787	0.00116458522868249	0.00110660822099082	0.00104160119096849	0.000336779422711107	0.000338764370192705	0.000334711769084443	0.000971300967661898	0.00123339674137788	0.00107551071044579	0.0013103134562898	0.000179058804069142
0.00133132081713671	0.0016609875113721	0.00087263253659747	0.00087164006285667	0.0008433545612439	0.000235795219584816	0.000279960301050369	0.000283516665288231	0.000816723182532462	0.000927797535356876	0.00083946737242577	0.000942105698453395	0.000101397733851625
0.00101530063683732	0.00155024398312795	0.00080324208088661	0.000798279712182615	0.00077545281614424	0.00023761475477628	0.000262095773715987	0.000262922835166653	0.000767099495492515	0.00110156314614176	0.00067273178397155	0.00103605987924903	0.000118766024315607
0.00128078736250103	0.00170523529898271	0.000832354643950046	0.00079017450996609	0.00077594905301464	0.000201968406252585	0.000220825407327765	0.000212306674385906	0.000577288892564718	0.000834753122156976	0.000652055247704904	0.00089314366057398	0.000116532958398809
0.000880241501943594	0.0014739062112315	0.000488462492763213	0.000606897692498552	0.000650318418658506	0.000165743114713423	0.000209577371598709	0.000199818046480854	0.000509966090480523	0.000635100487966256	0.000532792986518898	0.000694731618559259	5.63228847903396e-05
0.00137300471425027	0.00149400380448267	0.0011591266231081	0.000987097841369613	0.000960549168803242	0.000295095525597552	0.00029393763956662	0.000281449011661566	0.000527086262509305	0.00103903730047143	0.000591431643371103	0.00106120254734927	0.000119923910346539
0.00129509552559755	0.001557770242329	0.000847737986932429	0.000887685054999587	0.000882226449425192	0.000279464064179968	0.000295260937887685	0.000298403771400215	0.000740716235216276	0.000837234306508973	0.00089512860805558	0.000852617649491358	0.000101893970722025
0.000989248201141345	0.0015275824993797	0.000810437515507402	0.000842279381358035	0.000815648002646596	0.000233479447522951	0.000249689851956	0.000258456703333058	0.000650153006368373	0.000736001984947481	0.000853113886361757	0.00103622529153916	0.000104623273509221
0.000956331155404847	0.00159325117856257	0.000444710942022993	0.000526920850219171	0.000532627574228765	0.000139690679017451	0.000164006285667025	0.000157555206351832	0.000396824084029442	0.000847986105367629	0.000857828136630552	0.000966090480522703	4.98718054751466e-05
0.00160830369696468	0.00202183442229758	0.0011922917872798	0.00106417996857166	0.00102075924241171	0.000338516251757505	0.000377057315358531	0.000361260441650815	0.000796873707716483	0.000919775039285418	0.000961624348689108	0.000722934414026962	0.000161607807460093
0.0014016210404433	0.00166561905549582	0.00120436688445952	0.00107079646017699	0.00105805971383674	0.000321147961293524	0.000347448515424696	0.000349681581341494	0.00110520221652469	0.000999172938549335	0.000878918203622529	0.00109833760648416	0.000159126623108097
0.00142651559010835	0.00146274088164751	0.000547928211066083	0.00058713092382764	0.000551898106029278	0.00013150277065586	0.00014597634604251	0.000147713175088908	0.000582251261268713	0.000572409230005788	0.000605822512612687	0.000687867008518733	5.17740468116778e-05
0.00136638822264494	0.00169258125878753	0.00124398312794641	0.00104995451162021	0.001002481184352	0.000314779588123397	0.000350343230502027	0.000348358283020429	0.00083731701265404	0.000872797948887603	0.00126755437929038	0.000840625258456703	0.000192953436440327
0.00216979571582169	0.00188677528740385	0.0010593830121578	0.000978330989992557	0.000954677032503515	0.000280704656355968	0.000319659250682326	0.000314448763543131	0.000508973616739723	0.000485733189976015	0.000689934662145397	0.000487139194442147	0.000129186998593995
0.00181771565627326	0.00166197998511289	0.0013407493176743	0.00118021669010007	0.00114473575386651	0.000430568191216609	0.000494830865933338	0.000488214374328014	0.000762467951368787	0.00133644859813084	0.00120287817384832	0.00113166818294599	0.000304110495409809
0.00142618476552808	0.0015896948143247	0.000787527913323959	0.000802828550161277	0.000787858737904226	0.000188983541477132	0.000191464725829129	0.00019336696716566	0.000630220825407327	0.00094557935654619	0.00068530311802167	0.00100645107931519	7.52625920105862e-05
0.0012209908196179	0.00170506988669258	0.00117674303200728	0.000977917459267224	0.000957654453725912	0.000275990406087172	0.000291125630634355	0.000284426432883964	0.000746092134645604	0.00102390207592424	0.00133256140931271	0.0010972624265983	0.000234637333553883
0.00156802580431726	0.00161789760979241	0.000820196840625258	0.00082499379703912	0.000816723182532462	0.000215284095608303	0.00023736663634108	0.000229178727979488	0.000767761144653048	0.00091034653874783	0.00094822595318832	0.000921594574476883	9.60218344222983e-05
0.00137126788520387	0.00122644942519229	0.000832354643950046	0.000793400049623687	0.000794144404929286	0.000235381688859483	0.000247787610619468	0.000241005706724009	0.00077859564965677	0.000965759655942437	0.00100405260110826	0.00110602927797535	9.7593251178562e-05
0.00153510875858076	0.00167289719626168	0.00155967248366554	0.00134488462492763	0.0013444710942023	0.000521875775370109	0.000535356877015962	0.000516251757505582	0.00116830700521049	0.00132660656686792	0.00167165660408568	0.00130344884624928	0.000331651641716979
0.00198709784136962	0.00158423620875031	0.00125804317260772	0.00115879579852783	0.00113423207344306	0.000395418079563311	0.000419320155487553	0.000419072037052353	0.000666694235381689	0.000698701513522454	0.000728310313456289	0.000743610950293608	0.000210983376064842
0.00100165412290133	0.00126201306757092	0.000572657348440989	0.000564304027789264	0.000569762633363658	0.000171119014142751	0.000191299313538996	0.00019096848895873	0.000405508229261434	0.000505748077082127	0.000626333636589198	0.000602018029939625	9.70143081630966e-05
0.00139120006616492	0.00148565048383095	0.000882391861715325	0.000854106360102556	0.000783971549086097	0.000200231577206187	0.000218592341410967	0.000227028368207758	0.000698536101232321	0.000800016541229013	0.00070755107104458	0.000791249689851957	0.000103382681333223
0.00117657761971714	0.00111851790588041	0.000595236126044165	0.000616657017616409	0.000581920436688445	0.000150690596311305	0.000193201554875527	0.000180795633115541	0.0004375155074022	0.000568935571912993	0.00060019849474816	0.000625010338268134	7.7495657927384e-05
0.0012190058721363	0.00155148457530394	0.000852204118766025	0.000728558431891488	0.000664047638739558	0.000189645190637664	0.000204615002894715	0.000196096269952857	0.000632867422049458	0.000604499214291622	0.000648581589612108	0.000646513935985443	0.00013729220081052
0.000916466793482756	0.00117889339177901	0.000672318253246216	0.000636671904722521	0.000654040195186503	0.000202133818542718	0.000222975767099495	0.000221238938053097	0.000517326937391448	0.000719295343644033	0.000570341576379125	0.00091324125382516	0.000108262343892152
0.00185964767182202	0.00205384170043834	0.00162898023323133	0.00133562153668017	0.00132007278140766	0.000533206517244231	0.000548341741791414	0.000539574890414356	0.000683897113555538	0.00085063270200976	0.00111487883549748	0.000700107517988587	0.000337771896451906
0.00155735671160367	0.00137953849971053	0.000851294351170292	0.000878173848316929	0.000894797783475312	0.000267885203870647	0.000286576792655693	0.000281200893226367	0.000622032917045737	0.000899015796873707	0.000866429575717475	0.000987759490530146	0.000106939045571086
0.00156016872053594	0.00175535522289306	0.000762550657513853	0.000768257381523447	0.000753701099991729	0.000193780497890993	0.00024150194359441	0.000226862955917625	0.00045347779340005	0.000811099164667934	0.00124902820279547	0.000663964932594492	5.21875775370105e-05
0.00161119841204201	0.00166446116946489	0.0010648416177322	0.000970722024646432	0.00097171449838723	0.00032147878587379	0.000357125134397486	0.000342486146720702	0.000578860309320983	0.000976842279381358	0.000710693904557109	0.00108477379869324	0.000168389711355554
0.0013162682987346	0.00149441733520801	0.00136638822264494	0.00118443470349847	0.00114506657844678	0.000403027044909437	0.000438590687288066	0.000416838971135556	0.000606401455628154	0.000861219088578281	0.00114804399966918	0.00105499958646927	0.000241750062029608
0.00122769001736829	0.00171871640062857	0.00070606236043338	0.000782400132329833	0.000762467951368787	0.000230750144735754	0.000290463981473824	0.000276982879827971	0.000470680671573898	0.000782648250765032	0.000887188818129187	0.000943594409064594	0.000126209577371599
0.00113853279298652	0.0012828550161277	0.0010601273674634	0.00089752708626251	0.00088660987511372	0.000295095525597552	0.000309569100984203	0.000304441319990076	0.000624927632123067	0.000601604499214293	0.000885617401372922	0.000713754031924573	0.000202630055413117
0.00168224299065421	0.00178967827309569	0.00150731949383839	0.00132652386072285	0.00127334380944504	0.000377222727648664	0.000354478537755355	0.000365064924323877	0.000812091638408733	0.00141766603258622	0.00108171367132578	0.00152237201224051	0.000263170953601853
0.00150674055082293	0.00154668761889008	0.000860309320982549	0.000830700521048714	0.000823670498718055	0.000241171119014142	0.000253163510048797	0.000237862873211479	0.000741047059796544	0.00085956496567695	0.000831858407079646	0.000960962699528575	0.000117442725994541
0.00163220577288893	0.00139814738235051	0.000724092300057895	0.000680588867752875	0.000655446199652633	0.000170457364982218	0.000167149119179555	0.000166487470019023	0.000585973037796708	0.00073095691009842	0.000653295839880904	0.00069274667107766	8.98188735423047e-05
0.00140840294433877	0.00171391944421471	0.00116135968902489	0.000954677032503515	0.000915308907451823	0.000260689769249855	0.000273426515590108	0.000279877594905301	0.00111826978744521	0.00128748656025143	0.0012152840956083	0.00140741047059797	0.000160367215284096
0.000795467703250352	0.00125059961955173	0.000589198577454305	0.000657679265569432	0.0006562732611033	0.000195186502357125	0.000245389132412538	0.000244065834091473	0.000502687949714664	0.000751633446365064	0.000531883218923165	0.00087188818129187	5.64055909354058e-05
0.00156695062443139	0.00199859399553387	0.00108890910594657	0.00110412703663882	0.0010908113472831	0.000338516251757505	0.000383012157803325	0.000377140021503597	0.00104391696303035	0.00129832106525515	0.000789595566950624	0.00146298900008271	0.000173517492349682
0.00173137044082375	0.00160780746009428	0.00101141344801919	0.000970143081630965	0.00098163923579522	0.000290629393763956	0.000317839715490861	0.000325779505417252	0.000688611363824333	0.000844925978000165	0.000978909933008022	0.00105905218757754	0.000123480274584401
0.000957323629145645	0.00118178810685634	0.000409147299644363	0.000523116367546108	0.000546356794309818	0.000137209494665454	0.000156231908030768	0.000155901083450501	0.000249110908940534	0.000327102803738318	0.000563146141758332	0.000490778264825077	3.58944669588949e-05
0.00139210983376065	0.0015958977752047	0.000790836159126623	0.00075444545529733	0.000694318087833926	0.000195021090066992	0.000224050946985361	0.00022165246877843	0.000575469357373253	0.000722024646431229	0.00098718054751468	0.000648498883467042	8.95707551071038e-05
0.00125944917707386	0.00152394342899677	0.000751550740219998	0.000754776279877595	0.000751964270945331	0.000194607559341659	0.000224381771565627	0.000214787858737904	0.000580183607642047	0.000571251343974858	0.00104300719543462	0.00069084442974113	9.80067819038957e-05
0.000984203126292283	0.00145198908278885	0.00104234554627409	0.000950624431395253	0.000917790091803821	0.000267802497725581	0.000274501695475976	0.000266892730129849	0.000642792159457448	0.00114117938962865	0.00103084939210983	0.00126681002398478	0.00013365313042759
0.00122893060954429	0.00152840956083037	0.000766768670912249	0.00074642295922587	0.0007191299313539	0.000182201637581672	0.000206103713505915	0.000200396989496319	0.000558431891489538	0.000575717475808453	0.000648250765031841	0.000690182780580597	7.9563311554048e-05
0.0008445951534199	0.00131238110991647	0.000495161690513604	0.000542965842362088	0.000535522289306096	0.000123314862294269	0.000152427425357704	0.00014622446447771	0.000558845422214871	0.00057580018195352	0.000514101397733852	0.000624017864527334	3.47365809279627e-05
0.00115085600860144	0.00148267306260855	0.000894301546604912	0.000856256719874287	0.000825324621619386	0.000218840459846168	0.000222644942519229	0.000226366719047226	0.0007176412207427	0.000995451162021338	0.000916632205772889	0.00163501778182119	0.000105615747250021
0.00162980729468199	0.00157919113390125	0.0007809941278637	0.000803903730047143	0.000782648250765031	0.00021296832354644	0.000220908113472831	0.000217765279960302	0.00094318087833926	0.00093449673310727	0.000762302539078654	0.00110114961541643	8.46083864031098e-05
0.00107468364899512	0.00156008601439087	0.00110834505003722	0.00098792490282028	0.00095070713754032	0.000293854933421554	0.000259201058638657	0.000264907782648251	0.000886609875113721	0.00115019435944091	0.00130129848647755	0.00121065255148457	0.000161111570589695
0.00151501116532958	0.00163725084773799	0.0011524274253577	0.00108005954842445	0.000993548920684808	0.000328674220494583	0.000375320486312132	0.000360350674055082	0.000800016541229013	0.00103250351501117	0.000942519229178727	0.00127458440162104	0.000246216193863204
0.00124075758828881	0.00133132081713671	0.000629559176246795	0.000645107931519312	0.000614837482424943	0.000158630386237697	0.000207096187246712	0.000197254155983789	0.00039401207509718	0.000942271110743527	0.000645934992969977	0.00104714250268795	8.00595484244482e-05
0.00131883218923166	0.0013392606070631	0.000844760565710032	0.000738483169299478	0.000699363162682988	0.000217351749234968	0.000230419320155487	0.000238028285501612	0.000717227690017369	0.000845339508725498	0.000799603010503681	0.000835993714332975	0.00011818708130014
0.00143288396327847	0.00140294433876437	0.000699942105698453	0.000678934744851542	0.000622032917045736	0.00019460755934166	0.000224133653130428	0.000219750227441899	0.0005629807294682	0.00080059548424448	0.000862625093044413	0.000894715077330247	8.14655528905798e-05
0.00129211810437515	0.00161276982879828	0.00113398395500786	0.00101654122901332	0.000968158134149368	0.000324125382515921	0.000330162931105781	0.000332478703167646	0.00091415102142089	0.00125556198825573	0.00105681912166074	0.00155520635183194	0.000218344222975768
0.00128790009097676	0.00149359027375734	0.00129650153006368	0.00111529236622281	0.00107460094285005	0.000372425771234802	0.000385327929865189	0.000392936895211314	0.000980812174344554	0.000985774543048549	0.00125961458936399	0.0011232321561492	0.000303531552394344
0.00129327599040609	0.00179728723844182	0.000538251592093293	0.000671077661070218	0.00068017533702754	0.000167314531469688	0.000183773054337938	0.000187742949301133	0.000613596890248945	0.000703994706806717	0.000491357207840543	0.00083053510875858	3.44884624927629e-05
0.00140393681250517	0.00179348275576876	0.00121561492018857	0.00106724009593913	0.00104399966917542	0.000349102638326027	0.00037201224050947	0.000363328095277479	0.000530725332892235	0.000618063022082541	0.000990654205607476	0.000809114217186337	0.000213133735836573
0.00111347283103135	0.0013427342651559	0.000987511372094947	0.000862955917624679	0.000832850880820445	0.000261682242990654	0.00028765197254156	0.000286328674220494	0.000410305185675296	0.000677115209660078	0.000745513191630138	0.000499793234637333	0.000196261682242991
0.00171110743528244	0.00144992142916219	0.00101133074187412	0.000941361343147796	0.000916053262757423	0.000292531635100489	0.000331238110991647	0.000319907369117526	0.000607393929368952	0.000754776279877594	0.00101050368042346	0.000872301712017204	0.000145562815317178
0.00163104788685799	0.00180770821272021	0.000879249028202796	0.000882639980150525	0.000862790505334546	0.00026953932677198	0.000329914812670581	0.000316599123314862	0.000646927466710776	0.000963113059300307	0.00120577288892565	0.000719295343644033	0.000110164585228682
0.00119667521296832	0.00146365064924324	0.00133264411545778	0.00115077330245637	0.00113754031924572	0.000398064676205442	0.000403854106360103	0.000398891737656108	0.0011519311884873	0.00116781076834009	0.000715325448680838	0.00126284012902159	0.000252171036307998
0.00176246795136879	0.00175502439831279	0.00119303614258539	0.00103969894963196	0.000991729385493342	0.000302042841783144	0.000323629145645522	0.00030725332892234	0.00111636754610868	0.00132139607972872	0.00134364403275163	0.00135968902489455	0.000174675378380613
0.00111132247125961	0.00149474815978827	0.00103870647589116	0.000898354147713175	0.000862376974609214	0.000285915143495161	0.000286080555785294	0.000283847489868497	0.000749648498883467	0.00093160201802994	0.00086676040029774	0.000995451162021339	0.000185427177239269
0.00142668100239848	0.00163410801422546	0.000997684227938136	0.000991398560913076	0.000993548920684807	0.000328756926639649	0.000334380944504177	0.000327020097593251	0.00104714250268795	0.00113919444214705	0.000929120833677943	0.00104573649822182	0.000114961541642544
0.00134256885286577	0.00118236704987181	0.000942188404598461	0.000862128856174012	0.00085931684724175	0.000248201141344802	0.000252171036307997	0.000247456786039203	0.000849971052849227	0.000956910098420313	0.000787610619469026	0.000826978744520717	0.000139525266727317
0.00119659250682326	0.00162641634273426	0.000839880903151103	0.000751468034074932	0.000710776610702174	0.000153916135968902	0.000179472334794476	0.000174758084525681	0.00051294351170292	0.000570672400959392	0.000976346042510958	0.00073409974361095	5.45033495988751e-05
0.0012197502274419	0.00139947068067157	0.000903895459432636	0.000805227028368208	0.00078703167645356	0.000215449507898436	0.00025862211562319	0.000252501860888265	0.000555868000992473	0.00108651062773964	0.000613348771813746	0.00136787693325614	9.47812422462983e-05
0.00148912414192374	0.00152336448598131	0.000594822595318833	0.000636010255561988	0.000654371019766769	0.000180051277809941	0.000186750475560334	0.000187494830865934	0.000655115375072368	0.000858820610371351	0.000602431560664957	0.000706145066578447	4.02778926474239e-05
0.00109072864113804	0.00170490447440245	0.000815978827226863	0.000750723678769333	0.000697791745926723	0.000205442064345381	0.000220329170457365	0.00021296832354644	0.000650318418658506	0.000953932677197915	0.000795633115540484	0.000841121495327103	0.000102307501447358
0.00148862790505335	0.00141667355884542	0.00064055909354065	0.000618228434372674	0.000579604664626582	0.000150028947150773	0.000176164088991811	0.000177818211893143	0.000364485981308411	0.00060648416177322	0.000620130675709205	0.000570672400959392	6.09544289140682e-05
0.0013424861467207	0.0019398726325366	0.00128202795467703	0.00115755520635183	0.00112430733603507	0.000397899263915309	0.00042444793648168	0.000431808783392607	0.00111181870813002	0.00146853031180217	0.00145893639897444	0.00168273922752461	0.000216276569349104
0.00126970473906211	0.00142411711190141	0.000785873790422628	0.000816971300967662	0.000785212141262097	0.000203126292283517	0.000248449259780001	0.00024075758828881	0.000592424117111901	0.000800926308824746	0.000838474898684972	0.000870813001406004	9.68488958729635e-05
0.00113133735836573	0.00133545612439004	0.000808287155735672	0.000818046480853528	0.000780084360267967	0.000205442064345381	0.000233810272103218	0.000230336614010421	0.000666197998511289	0.000823835911008188	0.000902241336531305	0.000801670664130345	0.000111736001984947
0.00191233148622943	0.00158514597634604	0.00088809858572492	0.000950541725250185	0.000915391613596891	0.000279133239599703	0.000307336035067406	0.000298900008270614	0.000646017699115044	0.00101091721114879	0.00127111074352824	0.000967910015714167	0.00013754031924572
0.00160474733272682	0.00181655777024233	0.000909767595732363	0.000858903316516417	0.00085377553552229	0.000264742370358118	0.000289554213878092	0.000281945248531966	0.000698618807377388	0.00112306674385907	0.000879910677363328	0.00110329997518816	9.01496981225709e-05
0.00127880241501944	0.00167281449011662	0.000960466462658176	0.00090960218344223	0.00092118104375155	0.000223554710114962	0.000271772392688776	0.000263088247456786	0.000418658506327021	0.000779505417252502	0.000845918451740964	0.000966669423538168	8.24580266313787e-05
0.00188429410305186	0.0018131668182946	0.000998759407824	0.000897361673972375	0.000856504838309486	0.000242411711190142	0.000263832602762385	0.000255561988255728	0.000954842444793648	0.000898767678438508	0.00095021090066992	0.00117169795715822	0.000124390042180135
0.00148589860226615	0.00178430237366636	0.000714250268794972	0.00085981308411215	0.00085179058804069	0.000271772392688777	0.000344719212637499	0.000343313208171367	0.00072781407658589	0.000790588040691424	0.0006884459515342	0.00108105202216525	8.09693160201807e-05
0.00134008766851377	0.0016562732611033	0.000723761475477628	0.00073170126540402	0.000740385410636012	0.000223968240840294	0.000255313869820528	0.000252088330162931	0.000740137292200812	0.000677363328095278	0.00085716648747002	0.000726573484409891	8.5021917128443e-05
0.00124175006202961	0.00196344388388057	0.00102539078653544	0.00104945827474981	0.00100231577206186	0.000282110660822099	0.000339095194772972	0.000334711769084444	0.000733024563725085	0.00109684889587296	0.00108617980315938	0.00123670498718055	0.000160201802993963
0.00130171201720288	0.00203696964684476	0.00108196178976098	0.00101141344801919	0.000942601935323794	0.000309486394839137	0.00034761392771483	0.000336200479695642	0.000645852286824911	0.000847986105367629	0.000902737573401703	0.000934662145397403	0.000235712513439748
0.00144131999007526	0.00168356628897527	0.00119394591018113	0.00101455628153172	0.00098163923579522	0.000281531717806633	0.000312629228351667	0.000297163179224216	0.000911421718633694	0.000967082954263502	0.00150508642792159	0.000964353651476305	0.000210156314614176
0.00183648995120337	0.0017198742866595	0.00086485815896121	0.000855760483003887	0.000855016127698288	0.000251426681002399	0.000278554296584235	0.000272682160284509	0.000739475643040277	0.00104995451162021	0.0008131668182946	0.00122008105202217	0.000104705979654288
0.00130071954346208	0.00149350756761227	0.00098767678438508	0.000941609461582996	0.000926556943180878	0.000254238689934662	0.000290960218344223	0.000280787362501034	0.000464891241419238	0.000842527499793234	0.000858986022661484	0.00072971631792242	9.7593251178563e-05
0.00159879249028203	0.00158241667355884	0.000855016127698288	0.000841038789182036	0.000847572574642296	0.000256389049706393	0.000288479033992226	0.000270614506657844	0.000719791580514432	0.00104598461665702	0.000837399718799106	0.000991894797783474	0.000106690927135886
0.00100033082458027	0.00135158382267803	0.00105590935406501	0.000901662393515838	0.00091200066164916	0.000324290794806054	0.000354230419320156	0.000351997353403358	0.000583078322719377	0.00108981887354231	0.00119675791911339	0.00092142916218675	0.000126540401951865
0.00142899677446034	0.00178876850549996	0.000844429741129765	0.000850798114299893	0.00082499379703912	0.000198577454304856	0.000230419320155487	0.000224133653130427	0.000725829129104294	0.0011573897940617	0.00122719378049789	0.00130741874121247	9.37060623604327e-05
0.00104524026135142	0.00124439665867174	0.000462989000082707	0.000516169051360516	0.000496071458109337	9.5194772971632e-05	0.000119344967331072	0.000122156976263336	0.000509552559755189	0.00049747746257547	0.000505251840211728	0.000675212968323546	2.01802993962458e-05
0.00169316020180299	0.00125663716814159	0.000618972789678273	0.0005949053014639	0.000607228517078819	0.000181374576131006	0.000187081300140601	0.000189397072202466	0.000500041353072532	0.000716648747001903	0.000788933917790091	0.000851790588040692	7.35257629641885e-05
0.000958564221321644	0.00152352989827144	0.000740716235216277	0.0007196261682243	0.000702836820775783	0.000185509883384335	0.000223554710114961	0.000213464560416839	0.000507650318418658	0.000675543792903813	0.00067562649904888	0.000735919278802415	8.71722769001732e-05
0.00115920932925316	0.00140691423372757	0.00141832768174675	0.00122115623190803	0.00114465304772145	0.000356132660656688	0.00038144074104706	0.000371185179058804	0.000893060954428915	0.000728889256471756	0.00128781738483169	0.000902654867256636	0.000231908030766685
0.00126631378711438	0.00167719791580514	0.000889173765610784	0.00079530229096022	0.000764204780415185	0.000212885617401373	0.00023637416260028	0.000237449342486146	0.000892895542138781	0.000988255727400546	0.000752460507815731	0.00119684062525846	0.000107021751716153
0.00156480026465966	0.00166776941526755	0.000893474485154247	0.000907451823670499	0.000892730129848648	0.000254734926805062	0.000277065585973038	0.000276403936812505	0.00064634852369531	0.000949797369944588	0.000755355222893062	0.000849971052849227	0.000124059217599868
0.00110892399305268	0.00160846910925482	0.000568356628897527	0.00068480688115127	0.000665453643205691	0.000173269373914482	0.000221238938053097	0.000209825490033908	0.000652220659995038	0.00061276982879828	0.000794392523364485	0.000636341080142255	6.31047886857993e-05
0.00121908857828137	0.00146315441237284	0.000749979323463733	0.000778761061946902	0.000720122405094698	0.000221735174923497	0.00025233644859813	0.000251178562567199	0.000733438094450417	0.00098378959556695	0.000828963692002316	0.0011836076420478	8.95707551071046e-05
0.00102886444462824	0.00163261930361426	0.00106831527582499	0.000910181126457696	0.000865437101976677	0.000262426598296254	0.000260193532379455	0.000258456703333057	0.000871143825986271	0.000909933008022496	0.000880985857249194	0.00113828467455132	0.000156314614175833
0.00156926639649326	0.00153808617980316	0.00080613679596394	0.00086370027293028	0.000886775287403854	0.000242742535770408	0.000301463898767679	0.000296336117773551	0.000676205442064346	0.000841038789182035	0.00089628649408651	0.00100736084691093	8.81647506409721e-05
0.00156480026465966	0.00151286080555785	0.00099470680671574	0.00100388718881813	0.00098072946819949	0.000283351252998098	0.000297494003804483	0.00029418575800182	0.000711769084442974	0.000977917459267223	0.00081920436688446	0.00128699032338103	0.000131916301381193
0.00158704821768257	0.00155553717641221	0.000823091555702588	0.000967413778843768	0.000919361508560086	0.000270366388222645	0.000287982797121827	0.00028765197254156	0.000808948804896204	0.00088570010751799	0.00085956496567695	0.00111876602431561	0.000126953932677198
0.00130336614010421	0.00150856008601439	0.000682160284509138	0.000742122239682408	0.000709701430816309	0.000210983376064841	0.00022818625423869	0.000228103548093623	0.000724092300057894	0.000873128773467868	0.000594243652303366	0.000947398891737656	6.9225043420726e-05
0.0014647258291291	0.00185054999586469	0.000856008601439088	0.00079356546191382	0.000763873955834918	0.000261268712265322	0.00027119344967331	0.000266561905549583	0.00054966504011248	0.000850301877429493	0.000791249689851956	0.000868331817054007	0.000133983955007858
0.00167240095939128	0.00159804813497643	0.00101720287817385	0.00095674468613018	0.000973037796708296	0.000305930030601274	0.00035464395004549	0.000348440989165494	0.000602514266810024	0.00083806136795964	0.0010004962368704	0.00101869158878505	0.000144653047721445
0.00122669754362749	0.00145083119675792	0.000827226862955917	0.00084070796460177	0.000809114217186337	0.000241501943594408	0.000253246216193863	0.000256637168141593	0.000632288479033991	0.00091299313538996	0.000974112976594162	0.00104921015631461	0.000123480274584401
0.00105698453395087	0.00175601687205359	0.000947647010172856	0.000996443635762137	0.000972789678273095	0.000351997353403358	0.000386072285170788	0.000389049706393186	0.000783558018360765	0.000994293275990407	0.00103523281779836	0.0011286907617236	0.000156810851046233
0.00141634273426516	0.00145951534198991	0.000692912083367795	0.000708791663220577	0.000708791663220577	0.000163261930361426	0.000193118848730461	0.000185675295674469	0.00048151517657762	0.000674799437598214	0.000596145893639897	0.000769994210569844	6.28566702505998e-05
0.001127946406418	0.00140219998345877	0.00110363079976842	0.000944504176660326	0.000914729964436358	0.000255479282110662	0.000254321396079728	0.000258622115623191	0.000839798197006037	0.00102001488710611	0.000722603589446695	0.00100851873294186	0.000135224547183856
0.000741295178231743	0.00150500372177653	0.000566950624431395	0.000668513770573154	0.000643040277892647	0.000142916218675048	0.000172194194028616	0.000164916053262758	0.000533123811099165	0.000581755024398312	0.000716731453146968	0.000633280952774792	5.35108758580762e-05
0.00107666859647672	0.00148656025142668	0.00134686957240923	0.00111744272599454	0.00109238276403937	0.000395252667273178	0.000360102555619884	0.000354892068480689	0.00103696964684476	0.000982466297245884	0.000708047307914978	0.0010344057563477	0.000254486808369863
0.00132486973782152	0.00163096518071293	0.00101017285584319	0.000977173103961625	0.000956910098420313	0.000280043007195436	0.000332561409312711	0.000324787031676454	0.00081846001157886	0.00076767843850798	0.00100239847820693	0.000766024315606649	0.000151104127036638
0.000971383673806964	0.00147382350508643	0.000974940038044827	0.000846662807046563	0.000798858655198082	0.000236622281035481	0.000222975767099495	0.000221735174923497	0.00102886444462824	0.00127102803738318	0.0010299396245141	0.0010935406500703	0.00019336696716566
0.00167380696385741	0.00156761227359193	0.00114514928459185	0.00100669919775039	0.000950872549830452	0.000279215945744769	0.000303945083119676	0.000299809775866348	0.000835166652882309	0.00100843602679679	0.00127979488876023	0.00101587957985278	0.000190141427508064
0.0017493176743032	0.00142254569514515	0.00121635927549417	0.00108998428583244	0.00102142089157224	0.000281035480936233	0.000324290794806054	0.000314614175833265	0.000809693160201803	0.00114159292035398	0.00143032007278141	0.00123381027210322	0.000148374824249442
0.00119146472582913	0.00166991977503929	0.00116574311471342	0.000988669258125878	0.00094756430402779	0.000269539326771978	0.000259945413944257	0.000259035646348525	0.000732859151434953	0.00113042759076999	0.00096542883136217	0.00121396079728724	0.000250268794971466
0.00160830369696469	0.00176776114465305	0.00141336531304276	0.00118650235712514	0.00114581093375238	0.000346952278554297	0.000375568604747333	0.000365974691919611	0.000741791415102142	0.000883880572326522	0.000750310148043999	0.00102927797535357	0.000214374328012571
0.00091853444710942	0.00153072533289223	0.000941609461582996	0.000866594988007609	0.000825159209329254	0.000298321065255148	0.000317757009345795	0.000313290877512199	0.000898519560003307	0.000972789678273096	0.000849309403688695	0.00113720949466545	0.000159705566123563
0.00145926722355471	0.00144396658671739	0.000458192043668844	0.000616491605326277	0.00061855925895294	0.000153833429823836	0.000187246712430733	0.000188818129186999	0.000312711934496733	0.000445124472748325	0.000616987842196676	0.000540980894880489	4.49921429162188e-05
0.00116764535604996	0.00140575634769663	0.000486064014556282	0.000576461831114051	0.000556116119427674	0.000129683235464394	0.000152510131502771	0.000153585311388637	0.000442064345380863	0.000464808535274172	0.00049309403688694	0.000562815317178066	3.30824580266313e-05
0.00150591348937226	0.00150483830948639	0.0009376395666198	0.00081821189314366	0.000781655777024233	0.000216276569349103	0.000220825407327764	0.000220246464312297	0.0006555289057977	0.00102927797535357	0.00105475146803407	0.000907948060540897	0.000149450004135307
0.00132164419816392	0.00146935737325283	0.00117508890910595	0.0010341576379125	0.000999834587709868	0.000288809858572492	0.000310396162434869	0.000301712017202879	0.000772971631792241	0.00110239020759242	0.00108609709701431	0.00110032255396576	0.000182118931436605
0.00115705896948143	0.00134281697130097	0.000870647589115871	0.000808204449590605	0.000729137374906955	0.000202630055413118	0.000232652386072285	0.000235381688859482	0.000532296749648499	0.000643040277892647	0.000856339426019353	0.000814076585890332	7.52625920105868e-05
0.000913323959970226	0.0010650897361674	0.00069324290794806	0.000649325944917707	0.000641882391861714	0.000172773137044082	0.00021321644198164	0.000202216524687784	0.00072855843189149	0.000746505665370937	0.000990157968737077	0.000717972045322967	7.43528244148543e-05
0.0014365230336614	0.00156132660656687	0.001126705814242	0.000914481846001157	0.000901993218096105	0.00034637333553883	0.000347448515424697	0.000336365891985774	0.000823422380282854	0.000802911256306343	0.00096369200231577	0.000889421884045984	0.000242246298900008
0.00180258043172608	0.00152700355636424	0.000721693821850964	0.000767264907782649	0.000740385410636011	0.000211066082209909	0.000225456951451494	0.000226449425192292	0.000641386154991316	0.00119874286659499	0.00094293275990406	0.00097725581010669	0.000101232321561492
0.00085956496567695	0.00133793730874204	0.00131461417583326	0.00108742039533537	0.00106302208254073	0.00035580183607642	0.000383673806963857	0.000373666363410802	0.000593168472417501	0.000713340501199239	0.000959308576627242	0.000742535770407742	0.000182284343726738
0.00121635927549417	0.00118063022082541	0.000763212306674385	0.00075734017037466	0.000747084608386403	0.000199487221900588	0.000240013232983211	0.000240592175998677	0.000663468695724092	0.0009381358034902	0.00117020924654702	0.000689934662145398	0.000108923993052683
0.00120287817384832	0.00146654536432057	0.000493755686047474	0.00055206351831941	0.000581010669092713	0.000144239516996112	0.000173269373914482	0.000177156562732611	0.000254817632950128	0.000492928624596807	0.000466297245885369	0.000468613017947233	3.53982300884955e-05
0.00105235298982714	0.00168100239847821	0.00099735340335787	0.000834753122156976	0.000809610454056737	0.000225208833016293	0.000222727648664295	0.000217682573815234	0.000860309320982548	0.00119675791911339	0.000970804730791497	0.00109345794392523	0.000156562732611033
0.00145016954759739	0.00160234885451989	0.00092167728062195	0.000904887933173434	0.000917128442643288	0.000261599536845587	0.000284426432883963	0.00026929120833678	0.000880655032668928	0.000937226035894466	0.000740054586055744	0.0010289471507733	0.000117194607559342
0.00110594657183029	0.00138483169299479	0.000586138450086842	0.000703746588371516	0.000731370440823754	0.000171780663303284	0.000210487139194442	0.00021032172690431	0.000534860640145564	0.00100057894301547	0.000736415515672814	0.000984947481597882	3.25862211562321e-05
0.00084021172773137	0.00154371019766769	0.000672814490116616	0.000710776610702175	0.000702257877760317	0.000230088495575221	0.000261847655280787	0.000256554461996527	0.000502687949714663	0.000593499296997768	0.000513191630138119	0.0007817384831693	8.13828467455132e-05
0.00116549499627822	0.00176627243404185	0.000799851128938881	0.000956910098420314	0.000967661897278968	0.000315606649574063	0.000337937308742039	0.000344305681912166	0.00062219832933587	0.0006877015962286	0.00122032917045736	0.000736911752543214	0.000111322471259615
0.00116747994375982	0.00137151600363907	0.00139086924158465	0.00111562319080308	0.00103225539657597	0.000370523529898271	0.000365395748904143	0.000350674055082292	0.00123141179389629	0.00120651724423125	0.00150756761227359	0.00124547183855761	0.000333884707633778
0.0009381358034902	0.00142477876106195	0.000944338764370192	0.000855098833843355	0.000866512281862542	0.000242494417335208	0.000260524356959723	0.000254652220659995	0.00067728062195021	0.0012162765693491	0.000928293772227278	0.00104656355967248	0.00010685633942602
0.000976511454801092	0.00125746422959226	0.00051534198990985	0.000527996030105037	0.000528161442395169	0.000140931271193449	0.000172855843189148	0.000168307005210488	0.000436605739806467	0.000517575055826648	0.000567281449011661	0.000534695227855429	5.97138367380706e-05
0.00110925481763295	0.00130419320155488	0.00120659995037631	0.00106525514845753	0.00104755603341328	0.000388967000248118	0.000369034819287073	0.000362997270697212	0.000753866512281862	0.000847489868497229	0.00053758994293276	0.000883136217020925	0.000200231577206186
0.00125374245306426	0.00159829625341163	0.000863782979075345	0.000915557025887024	0.000922090811347282	0.000279133239599702	0.00029054668761889	0.000282524191547432	0.000773467868662642	0.000769911504424778	0.00089876767843851	0.00083417417914151	0.000124803572905467
0.0010655859730378	0.00176958067984451	0.000734926805061616	0.000750889091059465	0.000755768753618393	0.000218426929120834	0.00023951699611281	0.000243486891076008	0.000798527830617815	0.000900256389049705	0.00102679679100157	0.00101463898767678	9.26308824745674e-05
0.000975188156480025	0.00135456124390042	0.000743859068728807	0.000729964436357621	0.00076312960052932	0.000221983293358696	0.000245223720122405	0.000238855346952279	0.000578612190885783	0.000727069721280291	0.000452071788933919	0.000762550657513853	9.09767595732362e-05
0.00106773633280953	0.00207245058307832	0.000780001654122901	0.000853279298651889	0.000877760317591598	0.000219336696716566	0.00025887023405839	0.000257960466462658	0.000426019353237945	0.00045976346042511	0.000680588867752875	0.000648664295757174	5.18567529567452e-05
0.00144131999007526	0.0011836076420478	0.0007827309569101	0.000726987015135225	0.000737821520138946	0.000203870647589115	0.000223306591679762	0.000220742701182698	0.000780828715573567	0.00105036804234555	0.00123538168885948	0.000860888263998015	0.000104375155074022
0.00128756926639649	0.00138218509635266	0.000929617070548342	0.000876767843850798	0.00084939210983376	0.00027168968654371	0.000298072946819949	0.000297907534529816	0.000720701348110165	0.000994458688280538	0.00121222396824084	0.000944835001240592	0.000173765610784881
0.00175064097262427	0.0018767678438508	0.000850715408154826	0.00083491853444711	0.000855512364568688	0.000213133735836573	0.000271772392688777	0.000265817550243983	0.00069059631130593	0.000522454718385576	0.00100876685137706	0.000702092465470185	7.17889339177905e-05
0.00147729716317923	0.00157431147134232	0.000676288148209412	0.000692333140352329	0.000661152923662228	0.000190720370523531	0.000212306674385907	0.000215284095608305	0.000567943098172194	0.000775452816144239	0.000564634852369531	0.000831279464064179	4.10222479530226e-05
0.00132999751881565	0.00160466462658175	0.00082284343726739	0.000856504838309486	0.000889918120916384	0.000267388967000248	0.000313456289802332	0.000311471342320735	0.000771731039616244	0.00105210487139194	0.000883384335456125	0.00114845753039451	9.46985361012317e-05
0.00124075758828881	0.00157058969481433	0.000964270945331238	0.00103548093623356	0.00104987180547515	0.000294847407162352	0.000338681664047638	0.00032561409312712	0.000692167728062194	0.000898436853858241	0.00106153337192953	0.000922835166652882	0.000141675626499049
0.00120105863865685	0.00132056901827806	0.000733024563725083	0.000727235133570424	0.000698949631957655	0.000181291869985941	0.000189314366057399	0.000179968571664874	0.000654288313621702	0.000603920271276155	0.000530642626747166	0.000783061781490365	0.000110412703663882
0.0012803738317757	0.00158630386237697	0.00111115705896948	0.00098792490282028	0.000955173269373914	0.000263170953601852	0.000289967744603425	0.000289388801587959	0.000745513191630137	0.00122181788106856	0.00107195434620792	0.00129344140269622	0.000157803324787031
0.00111860061202547	0.00122512612687123	0.000958729633611777	0.000844760565710032	0.00081655777024233	0.000258622115623191	0.000249772558101067	0.000249855264246134	0.000632040360598793	0.000889091059465719	0.00082573815234472	0.000788603093209825	0.00011578860309321
0.00111198412042015	0.0011531717806633	0.000807790918865271	0.00075998676701679	0.000717723926887768	0.000262922835166652	0.000270118269787445	0.00026639649325945	0.000671408485650483	0.000720039698949631	0.000483003887188819	0.00076312960052932	0.000161442395169961
0.00107302952609379	0.00130940368869407	0.00079331734347862	0.000730626085518154	0.000707881895624846	0.000231494500041352	0.000271689686543711	0.000272847572574642	0.00079571582168555	0.000534364403275164	0.000597800016541228	0.000663882226449425	0.000141179389628649
0.0012482011413448	0.00169787445207179	0.000899015796873707	0.000883632453891324	0.000885369282937723	0.000223472003969895	0.000255727400545861	0.000245554544702672	0.000477131750889092	0.000875444545529733	0.000679182863286742	0.0010636010255562	9.06459349929697e-05
0.00167546108675875	0.00135381688859482	0.000887767761144652	0.000829046398147382	0.00079745265073195	0.000202630055413117	0.000223637416260029	0.000222479530229096	0.000677363328095278	0.00108303696964685	0.00092796294764701	0.00105880406914234	0.000117111901414275
0.001501860888264	0.00156182284343727	0.000782152013894632	0.000728723844181624	0.000747663551401869	0.000214208915722437	0.000237035811760814	0.000239599702257878	0.000617566785212142	0.000810106690927136	0.00119121660739393	0.000960218344222977	0.000119593085766272
0.00125961458936399	0.00140401951865024	0.000765941609461583	0.000709536018526176	0.000702588702340585	0.000165246877843024	0.000197006037548589	0.000182945992887272	0.000590356463485237	0.000794640641799685	0.000680009924737409	0.00100388718881813	8.14655528905796e-05
0.00201703746588371	0.00157431147134232	0.000918865271689687	0.00088470763377719	0.00086171532544868	0.000270283682077579	0.000294268464146886	0.00028500537589943	0.000813993879745264	0.00108733768919031	0.00075973864858159	0.00117004383425688	0.000155404846580101
0.00138615499131585	0.00188123397568439	0.000679679100157142	0.000754610867587462	0.000720866760400298	0.000178810685633943	0.000210983376064842	0.000212885617401373	0.000517326937391448	0.000578281366305515	0.00129476470101729	0.000595897775204698	3.81275328756928e-05
0.00125986270779919	0.00145934992969978	0.000964436357621372	0.000891406831527582	0.000883301629311059	0.000224878008436026	0.000240674882143744	0.000240095939128277	0.00093424861467207	0.000949135720784055	0.000980233231329088	0.00120387064758912	0.000120668265652138
0.00137821520138946	0.00182482838474899	0.000722520883301629	0.000818873542304193	0.00083003887188818	0.000238028285501613	0.000266313787114383	0.000260855181539988	0.000546935737325283	0.000738648581589612	0.000765279960301051	0.00089653461252171	6.47589115871304e-05
0.00161864196509801	0.00129567446861302	0.000869985939955339	0.000791001571416757	0.00076213712678852	0.000199404515755521	0.000225870482176825	0.000224299065420561	0.000562732611033001	0.000808039037300471	0.000888677528740386	0.00102075924241171	0.000127367463402531
0.00181912166073939	0.00136547845504921	0.00154453725911835	0.00125729881730213	0.00119758498056405	0.000447605657100323	0.00039037300471425	0.000388222644942519	0.000930030601273675	0.00157513853279299	0.00123926887767761	0.00161276982879828	0.000311305930030602
0.00177073856587545	0.00179513687867008	0.00143859068728807	0.0012464643122984	0.00126300554131172	0.000393185013646513	0.000441485402365396	0.000404846580100901	0.000722686295591763	0.000926391530890746	0.00125887023405839	0.00091489537672649	0.000314448763543131
0.00106848068811513	0.00161525101315028	0.00064734099743611	0.000707633777189644	0.00067802497725581	0.000200893226366719	0.000221735174923498	0.000225787776031759	0.000535191464725829	0.000741129765941609	0.000771069390455712	0.0009693160201803	7.57588288809862e-05
0.00191348937226036	0.00161657431147134	0.00163046894384253	0.00133446365064924	0.00128657679265569	0.000461665701761641	0.000482921181043752	0.000471259614589364	0.000783971549086096	0.000838226780249772	0.000870068646100405	0.00110809693160202	0.000307253328922339
0.00161500289471508	0.00185410636010256	0.000718302869903235	0.000777024232900504	0.000765031841865851	0.000180382102390207	0.000216690100074435	0.000205276652055248	0.000551649987594078	0.000829377222727649	0.000719212637498966	0.000928955421387809	4.9292862459681e-05
0.0012145397403027	0.00147812422462989	0.000942353816888595	0.000816557770242329	0.000767678438507981	0.00023108096931602	0.000242246298900008	0.000241998180464808	0.00060358944669589	0.00100818790836159	0.00118790836159127	0.000776858820610371	0.000140352328177984
0.00100694731618559	0.00108394673724258	0.000609709701430816	0.000601356380779092	0.000579025721611116	0.000155735671160367	0.000167893474485155	0.000161690513605161	0.00057166487470019	0.00059655942436523	0.000785708378132495	0.000557108593168472	6.79017450996615e-05
0.00132908775121992	0.00152716896865437	0.00112058555950707	0.00095864692746671	0.000933173434786205	0.000273757340170376	0.000274005458605575	0.000271358861963444	0.000733024563725084	0.000827557687536184	0.00126325365974692	0.000822512612687122	0.00022140435034323
0.00162054420643454	0.00168703994706807	0.000731701265404019	0.000745595897775205	0.000717972045322967	0.000144818460011579	0.000188818129186999	0.000194028616326194	0.000700190224133654	0.00128426102059383	0.000841948556777768	0.00122520883301629	5.64055909354071e-05
0.00137730543379373	0.00152311636754611	0.00127028368207758	0.00120428417831445	0.00113084112149533	0.000313125465222065	0.000360433380200148	0.000345298155652964	0.00104945827474981	0.0016278223472004	0.00145653792076751	0.00179100157141676	0.00020014887106112
0.00207236787693325	0.00204218013398395	0.00101604499214292	0.00104896203787941	0.00103109751054503	0.000333884707633777	0.000375816723182533	0.000370771648333471	0.000905963113059298	0.00113266065668679	0.00113654784550492	0.00114903647340997	0.000154660491274503
0.00114911917955504	0.00155346952278554	0.000932511785625673	0.000861632619303614	0.000851542469605493	0.000255975518981061	0.00026565213795385	0.000267223554710115	0.000553965759655942	0.00100876685137706	0.000724092300057894	0.00110636010255562	0.000100901496981227
0.000777437763625837	0.00135580183607642	0.000851625175750558	0.000795219584815152	0.000785708378132495	0.000189479778347531	0.000216855512364569	0.000219336696716566	0.00064055909354065	0.000986105367628814	0.000982714415681085	0.00118187081300141	0.000103051856752956
0.000949383839219254	0.00155131916301381	0.000889008353320652	0.00088975270862625	0.000882309155570259	0.000208502191712845	0.000235877925729882	0.000236456868745348	0.000533123811099165	0.000717723926887768	0.00094731618559259	0.000791001571416756	5.45033495988749e-05
0.00177412951782317	0.00164452898850385	0.000940865106277396	0.000931767430320073	0.000916549499627823	0.000305847324456207	0.000341576379124969	0.000339260607063104	0.000732611032999751	0.00126060706310479	0.000966586717393102	0.00125274997932346	0.000117029195269209
0.00111066082209908	0.00171946075593416	0.000479861053676288	0.000629641882391863	0.000646265817550245	0.000176743032007279	0.000207509717972045	0.000202878173848316	0.000400711272847573	0.000642213216441982	0.000667107766107022	0.0007795054172525	2.58043172607721e-05
0.0014694400793979	0.00159970225787776	0.000967661897278968	0.00098403771400215	0.000977090397816558	0.000319990075262592	0.000341328260689769	0.000329418575800182	0.000860888263998015	0.00116193863204036	0.0012237201224051	0.00146009428500537	0.000120337441071872
0.000941361343147796	0.00141501943594409	0.00100289471507733	0.00100008270614507	0.000977669340832024	0.000289223389297825	0.000280125713340502	0.000283103134562898	0.00065991233148623	0.00130758415350261	0.000925647175585147	0.00130741874121247	0.000117277313704408
0.00104755603341328	0.0014055909354065	0.000533454635679431	0.000685468530311802	0.000635431312546523	0.000130344884624929	0.000182449756016873	0.000176743032007278	0.000457282276073112	0.000931436605739807	0.000784054255231163	0.00070291952692085	3.14283351252997e-05
0.00157257464229592	0.00153312381109916	0.000865767926556943	0.000810851046232736	0.000800926308824747	0.000219832933586965	0.000229840377140022	0.000237283930196014	0.000541063601025556	0.000842113969067903	0.000849971052849227	0.000829790753452982	9.0811347283103e-05
0.00177702423290051	0.00186485815896121	0.00136704987180548	0.00123860722851708	0.00123521627656935	0.000420560747663551	0.00047498139111736	0.000464560416838971	0.0010920519394591	0.00129071209990902	0.00129311057811595	0.00145835745595898	0.000259201058638657
0.0009376395666198	0.0015340335786949	0.0005951534198991	0.00069134066661153	0.000678024977255811	0.000180547514680341	0.000209742783888844	0.000201968406252585	0.000721693821850964	0.000836241832768174	0.000781159540153833	0.000976511454801092	5.34281697130095e-05
0.00113704408237532	0.00119849474815979	0.000603010503680423	0.00058158961210818	0.000562980729468199	0.000136217020924655	0.000147134232073443	0.000144156810851046	0.000441816226945662	0.000451244727483253	0.000492349681581341	0.000643371102472914	7.70821272020513e-05
0.00113563807790919	0.00100430071954346	0.000698122570506988	0.000745761310065338	0.000719129931353899	0.00027532875692664	0.000281449011661567	0.000280539244065834	0.000908692415846497	0.000922752460507817	0.000941609461582996	0.00075295674468613	0.000135720784054256
0.00130361425853941	0.00133090728641138	0.00096129352410884	0.00085303118021669	0.000839384666280705	0.000242163592754942	0.000268050616160781	0.000259614589363991	0.00104714250268795	0.00105805971383674	0.000895294020345711	0.00118344222975767	0.000122818625423869
0.00080175337027541	0.00123835911008188	0.000705235298982715	0.000651641716979571	0.000643205690182781	0.000151517657761971	0.000173021255479282	0.000166901000744356	0.000570506988669259	0.000662889752708625	0.00086320403605988	0.000554958233396742	9.12248780084373e-05
0.00104226284012902	0.00161558183773054	0.000967910015714168	0.000857662724340418	0.000837730543379373	0.000226035894466959	0.000247622198329336	0.000239516996112811	0.000618063022082541	0.000787114382598626	0.000772640807211976	0.000823670498718055	0.000144487635431313
0.00150591348937226	0.00179166322057729	0.000996195517326937	0.000897444380117442	0.000836159126623108	0.000269952857497312	0.000300884955752213	0.000293854933421553	0.000744768836324539	0.0012147878587379	0.00127905053345464	0.0012786370027293	0.000164833347117691
0.00135712513439749	0.00157629641882392	0.000871970887436936	0.000862046150028948	0.000846414688611364	0.000251922917872798	0.000278306178149037	0.000270614506657845	0.000472417500620295	0.000862873211479612	0.000918947977834753	0.000749234968158135	9.55255975518977e-05
0.0014998759407824	0.00134364403275163	0.00107294681994872	0.000950872549830452	0.000909271358861964	0.000256967992721859	0.000301381192622612	0.000288975270862625	0.000780084360267968	0.0012843437267389	0.00126060706310479	0.0013115540484658	0.000145728227607312
0.00123703581176081	0.0015983789595567	0.000702505996195517	0.000732693739144817	0.000701348110164585	0.000155404846580101	0.000177073856587544	0.000174923496815813	0.000503680423455463	0.000594574476883632	0.0007193780497891	0.000518981060292781	5.97138367380694e-05
0.00132726821602845	0.00151410139773385	0.000661979985112894	0.000658423620875031	0.000644611694648912	0.000178231742618476	0.000213960797287238	0.000208419485567779	0.000479116698370689	0.000706889421884046	0.000716317922421635	0.000795136878670086	7.79918947977834e-05
0.00143635762137127	0.00141601190968489	0.000953436440327516	0.000870482176825739	0.000851956000330824	0.000296997766934083	0.000329418575800182	0.000319245719956992	0.000467455131916301	0.000417748738731287	0.000436109502936069	0.000619965263419072	0.000180133983955008
0.00131411793896286	0.00133289223389298	0.000808452568025805	0.000792572988173021	0.000778182118931437	0.000213629972706973	0.00024075758828881	0.00023108096931602	0.000692250434207262	0.000826151683070052	0.000757422876519726	0.000952113142006452	0.00013150277065586
0.00129360681498635	0.00123141179389629	0.000923496815813416	0.000794806054089819	0.00078752791332396	0.000235050864279216	0.000270118269787445	0.000262178479861054	0.000517905880406915	0.000606318749483086	0.000866594988007608	0.000682408402944339	0.000113307418741213
0.00157786783558018	0.00148581589612108	0.00096228599784964	0.000799024067488213	0.000706393185013646	0.000175502439831279	0.000190389545943264	0.000182945992887272	0.000696881978330989	0.00107923248697378	0.000886940699693987	0.00103647340997436	0.000136878670085187
0.00132635844843272	0.00155255975518981	0.00138268133322306	0.00118617153254487	0.00112604416508146	0.000395583491853445	0.000436440327516335	0.000432635844843272	0.00104995451162021	0.00121164502522537	0.00147431974195683	0.00126912579604665	0.000282358779257299
0.00174427259945414	0.00166793482755769	0.000632702009759324	0.000730543379373087	0.000690430899015798	0.000153089074518236	0.000192788024150195	0.000196261682242991	0.000535770407741295	0.000509304441319991	0.000660904805227028	0.000851459763460425	3.70523529898273e-05
0.00128914068315276	0.00135050864279216	0.000685716648747002	0.000649408651062774	0.000640559093540651	0.000190141427508064	0.000207344305681912	0.000205690182780581	0.000288230915557025	0.000410884128690762	0.000717889339177901	0.000450665784467786	7.64204780415183e-05
0.00169175419733686	0.00189388801587958	0.000884128690761725	0.000929947895128608	0.00091274501695476	0.000291208336779422	0.00032826068976925	0.00032561409312712	0.000560582251261269	0.000727400545860556	0.00074352824414854	0.000709287900090977	9.04805227028363e-05
0.00132553138698205	0.00145165825820858	0.00088057232652386	0.000876106194690266	0.000852700355636423	0.000250186088826399	0.000285170788189563	0.00027797535356877	0.000784219667521296	0.000924489289554213	0.000751550740219998	0.00108361591266231	0.00017136713257795
0.00140741047059797	0.0018151517657762	0.000783475312215699	0.00081482094119593	0.000803159374741543	0.000197502274418989	0.000226035894466959	0.000226614837482425	0.000622777272351335	0.00136771152096601	0.00097460921346456	0.00102671408485651	6.34356132660658e-05
0.0012816144239517	0.00140848565048383	0.00093160201802994	0.000870564882970805	0.000842444793648168	0.000268629559176247	0.00028426102059383	0.000277561822843437	0.000811099164667934	0.000813497642874866	0.000868662641634274	0.000945413944256057	0.000144735753866513
0.00117186336944835	0.00171019766768671	0.00106194690265487	0.000895045901910512	0.000895459432635845	0.000267058142419982	0.000294681994872219	0.000287900090976759	0.000557852948474072	0.000697874452071789	0.00105359358200314	0.000714994624100572	0.000127615581837731
0.00116003639070383	0.00165858903316516	0.00084120420147217	0.000847737986932429	0.000812835993714333	0.000241915474319742	0.000280456537920766	0.000275990406087172	0.000461665701761641	0.000649574063352907	0.000632371185179058	0.000726656190554958	0.00012207427011827
0.00160846910925482	0.00151765776197171	0.000804399966917541	0.000819369779174593	0.000787197088743693	0.000189314366057397	0.000219667521296833	0.000219667521296832	0.00041576379124969	0.00063427342651559	0.000885451989082789	0.000756182284343727	7.55934165908527e-05
0.00206343561326607	0.00181308411214953	0.00114018691588785	0.00102332313290878	0.00100545860557439	0.000246464312298404	0.000277892647423704	0.000274005458605575	0.000861549913158547	0.000875444545529732	0.0014983872301712	0.000883136217020925	0.000111405177404681
0.00204672897196262	0.00163427342651559	0.000998676701678934	0.00095236126044165	0.000925729881730212	0.000272434041849309	0.0003127946406418	0.000295095525597552	0.000752295095525598	0.00118865271689687	0.00111347283103135	0.00130138119262261	0.000154743197419568
0.00119287073029526	0.00169721280291126	0.000555619882557274	0.000606153337192954	0.000609709701430816	0.000183194111322471	0.000209494665453643	0.000210073608469109	0.000401455628153171	0.000636506492432388	0.000349846993631626	0.00080712926970474	3.92854189066243e-05
0.00191729385493342	0.00154238689934662	0.00101637581672318	0.00106318749483087	0.00104383425688529	0.000296253411628484	0.000321065255148457	0.000312132991481267	0.000645025225374245	0.000556860474733273	0.000854850715408154	0.000630551649987594	6.599950376313e-05
0.00200810520221653	0.00190282027954677	0.00134281697130097	0.00130171201720288	0.00132040360598792	0.000381936977917458	0.000428087006864611	0.000429658423620875	0.000986849722934413	0.00145868828053924	0.00154280043007195	0.00148565048383095	0.000189893309072865
0.00148656025142668	0.00141270366388223	0.000636920023157722	0.000658423620875031	0.000647671822016376	0.000186585063270202	0.000217517161525101	0.000209660077743776	0.000495161690513604	0.000580431726077247	0.00065073194938384	0.000665122818625423	6.50070300223304e-05
0.00141659085270036	0.00145455297328592	0.00088032420808866	0.000830452402613514	0.000782400132329831	0.000233892978248284	0.000274418989330908	0.000266892730129849	0.000517905880406914	0.000911339012488628	0.000967331072698702	0.00110925481763295	0.0001252171036308
0.00164246133487718	0.00156934910263833	0.000927384004631544	0.000858076255065751	0.000797535356877017	0.000239847820693077	0.000249855264246133	0.000245554544702671	0.000877346786866265	0.00100289471507733	0.00104871391944421	0.00114060044661318	0.000191712844264328
0.0021539161359689	0.00170804730791498	0.000888429410305186	0.00091439913985609	0.000900752625920105	0.000232569679927218	0.000273012984864776	0.000270531800512779	0.000588867752874039	0.000846083864031099	0.000887271524274253	0.000859151434951616	0.00011024729137375
0.00117575055826648	0.00157398064676205	0.000825572740054586	0.000765114548010917	0.000725911835249358	0.000191960962699529	0.000211810437515508	0.000207675130262179	0.000926639649325945	0.000936564386733934	0.00064055909354065	0.000903895459432635	0.00010057067240096
0.00120196840625258	0.0014684476056571	0.000787362501033827	0.00079091886527169	0.000814738235050866	0.000214953271028038	0.000241336531304276	0.000251757505582665	0.000525845670333306	0.000921098337606484	0.00085088082044496	0.00106128525349434	9.9247374079894e-05
0.00147688363245389	0.00195633115540485	0.000871474650566537	0.000891820362252916	0.000847737986932428	0.000241667355884543	0.000258043172607725	0.000261434124555455	0.000778264825076503	0.00105375899429328	0.001064593499297	0.00113985609130758	0.000110081879083616
0.000893722603589447	0.00136539574890414	0.000922669754362749	0.000843685385824167	0.000836159126623107	0.000214705152592838	0.000252501860888264	0.000246298900008271	0.000656604085683566	0.000529319328426101	0.000781655777024232	0.000526424613348771	0.000141262095773717
0.0011516830700521	0.00183582830204284	0.000863038623769746	0.000874286659498801	0.000883301629311058	0.000254404102224796	0.000267967910015715	0.000269539326771978	0.00069084442974113	0.000729302787197089	0.00106806715738979	0.000872301712017202	0.000105450334959887
0.00131395252667273	0.00156389049706393	0.000976180630220825	0.000888263998015052	0.000856008601439086	0.000255148457530395	0.000268877677611446	0.000269125796046646	0.000919196096269954	0.00116706641303449	0.000859647671822017	0.001308080390373	0.000179058804069143
0.0014642295922587	0.0015911835249359	0.000711190141427508	0.000722851707881894	0.000747580845256803	0.00021321644198164	0.000245885369282938	0.000240095939128278	0.000410884128690762	0.000582085848978579	0.000616160780746009	0.000684227938135803	9.92473740798947e-05
0.00111967579191134	0.00141750062029609	0.000647671822016376	0.000610371350591349	0.000630551649987593	0.000145314696881978	0.000186915887850467	0.000178562567198743	0.000567529567446862	0.000540650070300224	0.000508229261434124	0.000525184021172773	3.51501116532954e-05
0.00138665122818625	0.00144322223141179	0.00071673145314697	0.000691588785046728	0.000672649077826483	0.000189148953767265	0.000198660160449921	0.000201058638656852	0.000508146555289058	0.000819369779174593	0.00060598792490282	0.00103084939210983	6.55859730377956e-05
0.00122016375816723	0.00163501778182119	0.00097245885369283	0.000925150938714746	0.000928624596807543	0.000252915391613597	0.000286245968075427	0.000276652055247705	0.000845422214870565	0.00101869158878505	0.00074567860392027	0.00111669837068894	0.000118848730460673
0.00138623769746092	0.00179174592672235	0.00198263170953602	0.00165958150690596	0.00159829625341163	0.000672814490116615	0.000699115044247787	0.000671822016375817	0.0014971466379952	0.00186924158464974	0.00220486312132992	0.00193267719791581	0.000526507319493838
0.0012469605491688	0.001376395666198	0.000625175750558266	0.000651807129269706	0.000616739723761475	0.000172773137044083	0.000202381936977917	0.00020254734926805	0.00054652220659995	0.000643784633198247	0.000711107435282442	0.000760565710032254	5.16086345215448e-05
0.00136357621371268	0.00197221073525763	0.000881978330989992	0.000869820527665205	0.000830700521048715	0.000223802828550161	0.000243486891076006	0.000242659829625341	0.000691257960466463	0.000939624514101398	0.000905549582333968	0.0008121743445538	6.86461004052607e-05
0.00183599371433298	0.00183789595566951	0.000817550243983128	0.000789016623935158	0.000771979158051442	0.000235298982714416	0.000252419154743197	0.000256637168141593	0.00067678438507981	0.000773798693242908	0.000966173186667769	0.000840129021586304	0.000136547845504922
0.00130601273674634	0.00190554958233397	0.000643950045488379	0.000773467868662642	0.000776527996030105	0.000228020841948558	0.000285915143495162	0.000280373831775701	0.000518402117277314	0.000636754610867587	0.000843271855098833	0.000814324704325532	7.03002233065915e-05
0.00123819369779175	0.00155462740881647	0.000558680009924737	0.000663220577288892	0.000707220246464312	0.000183938466628071	0.000214374328012571	0.00021536680175337	0.000547101149615416	0.000562070961872467	0.000724257712348028	0.000587957985278306	5.28492266975439e-05
0.00133744107187164	0.00134389215118683	0.000609544289140683	0.00067612273591928	0.000647919940451575	0.000180712926970475	0.000227111074352825	0.000214374328012571	0.000473244562070962	0.00075585145976346	0.000726242659829625	0.00072831031345629	8.7089570755107e-05
0.0013786287321148	0.00192953436440328	0.00097535356877016	0.000898684972293441	0.000842858324373501	0.000216193863204036	0.000251509387147464	0.000245389132412538	0.000886444462823589	0.000923579521958481	0.00129493011330742	0.00111959308576627	0.000155983789595567
0.00104755603341328	0.00134265155901083	0.0005624844925978	0.000548507154081547	0.00054991315854768	0.000113059300306012	0.000149698122570507	0.000154991315854768	0.000304854850715408	0.00044330493755686	0.000584484327185509	0.000800760896534612	3.15110412703669e-05
0.00139301960135638	0.00157803324787032	0.00154205607476636	0.00127574228765197	0.00129633611777355	0.000491770738565875	0.000499545116202134	0.000491853444710943	0.00134935075676123	0.00154652220659995	0.0018443470349847	0.00137077164833347	0.000336531304275908
0.0016896865437102	0.00171044578612191	0.00112885617401373	0.00102936068149864	0.00094971466379952	0.000296087999338351	0.000316102886444463	0.000311884873046067	0.000776197171449839	0.00122876519725416	0.00126374989661732	0.00137854602596973	0.000224960714581093
0.00102464643122984	0.00150277065585973	0.000728144901166156	0.000759407824001322	0.000746422959225869	0.00019675791911339	0.000251095856422132	0.000239847820693078	0.000583409147299645	0.00072781407658589	0.000880158795798529	0.000868828053924407	9.78413696137623e-05
0.00134711769084443	0.00159449177073857	0.000660573980646762	0.000618724671243073	0.00058473244562071	0.000150938714746506	0.000195434620792325	0.000191464725829129	0.000589694814324704	0.000826482507650318	0.000820114134480191	0.000698784219667521	6.07063104788691e-05
0.00120279546770325	0.00166851377057315	0.00123141179389629	0.00119452485319659	0.00119287073029526	0.000414605905218757	0.00046166570176164	0.000462492763212307	0.000744438011744272	0.000894963195765446	0.000911339012488627	0.000965346125217104	0.000199569928045654
0.00152576296418824	0.00165296501530064	0.000907038292945166	0.000884624927632123	0.00085956496567695	0.000259035646348523	0.000287734678686626	0.00028401290215863	0.000906376643784633	0.00103696964684476	0.00103721776527996	0.00104027789264742	0.000169382185096352
0.00174427259945414	0.00204606732280208	0.00138648581589612	0.00122686295591763	0.00120138946323712	0.000305930030601274	0.000361177735505748	0.00036208750310148	0.00117095360185262	0.00130394508311968	0.00123926887767761	0.00148143247043255	0.000194855677776858
0.00157877760317592	0.00157125134397486	0.000922008105202215	0.000868083698618807	0.000863782979075345	0.000322388553469523	0.000330741874121248	0.000324042676370854	0.000773881399387973	0.00085112893888016	0.00094053428169713	0.000986849722934414	0.000178314448763543
0.00140054586055744	0.00145405673641552	0.00097874452071789	0.00094830865933339	0.000945248531965925	0.000301960135638078	0.000314696881978331	0.0003125465222066	0.000613183359523613	0.0010947812422463	0.000605657100322555	0.00107286411380366	0.000124803572905467
0.00168439335042593	0.00141766603258622	0.00116441981639236	0.00107832271937805	0.00101563146141758	0.00035265900256389	0.000343892151186833	0.00034008766851377	0.00097121826151683	0.00127003556364238	0.00104342072615995	0.0013100653378546	0.000203126292283517
0.00102679679100157	0.00149309403688694	0.000805309734513275	0.00071549086097097	0.00066884459515342	0.000204532296749648	0.000215035977173103	0.00021511868331817	0.000470184434703498	0.000554296584236208	0.000860143908692415	0.00060863452154495	0.000104705979654288
0.00103787941444049	0.00153262757422876	0.00118393846662807	0.00105210487139194	0.00098378959556695	0.00029708047307915	0.000321313373583657	0.000315110412703664	0.00099636092961707	0.00122893060954429	0.0010985030187743	0.00112157803324787	0.000195930857662724
0.00158233396741378	0.00145686874534778	0.000835083946737243	0.000832768174675378	0.000804482673062608	0.000263088247456786	0.00026565213795385	0.000263915308907452	0.000863286742204945	0.000899842858324374	0.000836159126623108	0.00098064676205442	0.000113307418741212
0.00145703415763791	0.00137110247291374	0.000558183773054338	0.000746588371516003	0.000786039202712761	0.000273095691009841	0.000312629228351666	0.000318253246216194	0.00073409974361095	0.00085063270200976	0.00109792407575883	0.000759904060871724	3.74658837151599e-05
0.000887023405839054	0.00109023240426764	0.000439417748738731	0.000503349598875197	0.000522785542965842	0.000136713257795054	0.00015011165329584	0.000147547762798775	0.000181705400711273	0.000230667438590687	0.000345215449507898	0.00028715573567116	3.32478703167646e-05
0.00191812091638409	0.00214953271028037	0.0011239765114548	0.00101720287817385	0.000966504011248036	0.000330411049540981	0.000350674055082293	0.000340418493094037	0.000901745099660904	0.00141799685716649	0.00130493755686047	0.00138855346952279	0.000293854933421553
0.00167455131916301	0.00152468778430237	0.000864527334380944	0.000790257216111156	0.000787776031759159	0.00023422380282855	0.000237035811760814	0.000230088495575222	0.000724588536928293	0.000938962864940865	0.000935571912993136	0.000873459598048135	9.86684310644285e-05
0.000809362335621537	0.00125870482176826	0.0010032255396576	0.000878339260607063	0.000851459763460426	0.000290381275328757	0.000288479033992226	0.000298321065255149	0.000717723926887766	0.000983376064841618	0.000873790422628402	0.00101571416756265	0.000158299561657431
0.00108477379869324	0.00139756843933504	0.000882143743280126	0.000801257133405012	0.000801918782565544	0.000221156231908031	0.000248283847489868	0.000246712430733603	0.000636258373997188	0.000876188900835332	0.000907286411380366	0.000955834918534448	8.77512199156396e-05
0.00103548093623356	0.00157116863782979	0.000613348771813747	0.000666942353816889	0.000651062773964107	0.00015879579852783	0.000191216607393929	0.000196427094533124	0.000403854106360102	0.000930940368869407	0.000670994954925151	0.00104011248035729	4.76387395583492e-05
0.00134827557687536	0.00179182863286742	0.000897940616987842	0.000896617318666778	0.000872053593582004	0.000258539409478125	0.000291704573649822	0.000288396327847159	0.000653792076751303	0.000970722024646432	0.00098593995533868	0.0011269539326772	0.000132826068976925
0.00165933338847076	0.00131362170209247	0.00112753287569266	0.000981225705069887	0.000938714746505665	0.000303531552394342	0.000344305681912166	0.000338020014887106	0.000547845504921015	0.000717393102307501	0.00113985609130759	0.000764287486560251	0.000161938632040361
0.00168232569679927	0.00150351501116533	0.00134091472996444	0.0011853444710942	0.00120651724423125	0.000396741377884377	0.000410470597965429	0.000392606070631047	0.0010311802166901	0.00116963030353155	0.00088346704160119	0.00120469770903978	0.000213299148126707
0.00167347613927715	0.00185683566288975	0.000562898023323133	0.00071623521627657	0.000745265073194939	0.000163013811926225	0.000179224216359276	0.000172442312463817	0.000500703002233066	0.000617814903647341	0.00072880655032669	0.000702754114630717	3.08493921098329e-05
0.00097535356877016	0.00175651310892399	0.000873542304193203	0.000809196923331403	0.000796129352410883	0.000203953353734183	0.000227855429658423	0.000224381771565627	0.000443553055992061	0.000859151434951618	0.000957323629145646	0.000892482011413448	8.03076668596474e-05
0.001375155074022	0.00139359854437185	0.00128492266975436	0.00114622446447771	0.0010942850053759	0.000416921677280622	0.000410801422545695	0.000402448101893972	0.00116789347448516	0.0014417335208006	0.0012811181870813	0.00152295095525598	0.000343561326606566
0.00111603672152841	0.00137325283268547	0.000552228930609544	0.000720370523529898	0.000712926970473906	0.000166404763873956	0.000188570010751799	0.000187412124720867	0.000454470267140848	0.0007812422462989	0.000636506492432387	0.000720535935820031	2.97742122239683e-05
0.00148192870730295	0.00173964105533041	0.000590852700355636	0.000686378297907534	0.000697957158216855	0.000168224299065421	0.000217930692250434	0.000211314200645108	0.000478703167645355	0.000605905218757754	0.000569514514928459	0.000698039864361922	2.75411463071701e-05
0.00126383260276238	0.00155520635183194	0.000736084691092548	0.000884128690761724	0.000877098668431064	0.000259118352493591	0.000311719460755934	0.00030940368869407	0.000616408899181208	0.000817798362418327	0.000931188487304607	0.000923662228103548	7.6172359606319e-05
0.00156661979985113	0.00167347613927715	0.00101265404019519	0.000945000413530726	0.000937970391200066	0.000233148622942684	0.000237780167066413	0.000230750144735753	0.00076916714911918	0.000798610536762882	0.000771234802745846	0.000894053428169714	0.000157803324787032
0.000923414109668349	0.00129360681498635	0.000746009428500538	0.000799933835083945	0.000792655694318086	0.000235712513439749	0.000262426598296254	0.000262095773715987	0.000639566619799851	0.00104929286245968	0.000830121578033247	0.00126126871226532	0.000115126953932678
0.00159879249028203	0.0012764039368125	0.000599454139442561	0.000640972624265983	0.000667190472252088	0.000153585311388636	0.000172855843189148	0.000169547597386486	0.000533785460259698	0.000737656107848813	0.000815399884211397	0.000779836241832767	5.26838144074106e-05
0.00158175502439831	0.00140104209742784	0.000865023571251342	0.000821272020511123	0.000785542965842361	0.000215449507898437	0.000235133570424282	0.000233065916797618	0.000635183194111322	0.000982466297245885	0.00103324787031676	0.000884624927632122	0.00010296915060789
0.00126672731783972	0.00172508477379869	0.0008121743445538	0.0008750310148044	0.000874369365643868	0.000205193945910182	0.000245719956992804	0.000239930526838144	0.000723761475477628	0.000866016044992143	0.00094103051856753	0.000874286659498801	9.7924075758829e-05
0.00135191464725829	0.00182061037135059	0.00085112893888016	0.000886279050533454	0.00088396327847159	0.000291373749069554	0.00033644859813084	0.000336531304275908	0.000709287900090976	0.00096129352410884	0.0008116781076834	0.00101116532958399	9.11421718633695e-05
0.00149359027375734	0.00144016210404433	0.00079695641386155	0.00088876023488545	0.000856752956744687	0.000245719956992804	0.000290877512199156	0.000283185840707966	0.000657844677859564	0.000832933586965512	0.00087742949301133	0.000896617318666776	0.000105781159540154
0.00121743445538003	0.00159424365230337	0.000949383839219254	0.00092482011413448	0.00088082044495906	0.000304937556860475	0.000288975270862626	0.000293110578115954	0.000672318253246216	0.000960631874948308	0.000723596063187494	0.00106922504342073	0.000150442477876105
0.00114605905218758	0.0015008684145232	0.000784219667521297	0.000771896451906376	0.000794227111074353	0.000201472169382184	0.000255644694400794	0.00025572740054586	0.000407327764452899	0.000653792076751303	0.000925647175585147	0.000643619220908114	4.82176825738156e-05
0.000987594078240014	0.00156951451492846	0.000533620047969564	0.00064949135720784	0.000657265734844099	0.000162600281200893	0.000179555040939541	0.000180382102390207	0.00047498139111736	0.000669671656604086	0.000603920271276156	0.000701844347034985	4.80522702836823e-05
0.00165098006781904	0.00150897361673972	0.00123447192126375	0.00109767595732363	0.00106922504342073	0.0003113059300306	0.000304937556860475	0.000295757174758084	0.000749896617318667	0.00117029195269209	0.000730874203953354	0.00118013398395501	0.000205938301215781
0.00103630799768423	0.0011860888263998	0.000670498718054751	0.000689107600694731	0.000675461086758746	0.000181457282276073	0.000218840459846167	0.000210156314614176	0.000520469770903978	0.000570755107104457	0.000711190141427508	0.000709866843106443	9.2796294764701e-05
0.00133421553221404	0.00160160449921429	0.00124216359275494	0.00116921677280622	0.00111198412042015	0.00038483169299479	0.000355719129931354	0.00034976428748656	0.000917459267223555	0.00145016954759739	0.0010927962947647	0.00143743280125713	0.000185840707964601
0.00112885617401373	0.00160970970143082	0.000682077578364072	0.000661318335952362	0.000637002729302788	0.000130262178479861	0.000134728310313456	0.00013754031924572	0.000626995285749731	0.00103109751054503	0.000789760979240757	0.00115201389463237	4.04433049375573e-05
0.00142147051525929	0.00149946241005707	0.00093011330741874	0.000779670829542636	0.000733438094450418	0.000204366884459515	0.000202878173848317	0.000200396989496319	0.000671656604085684	0.000820858489785792	0.000719460755934165	0.00100636837317013	9.06459349929699e-05
0.000745595897775205	0.00149243238772641	0.00147150773302456	0.00126747167314531	0.00119460755934166	0.000421139690679018	0.000420312629228352	0.000425523116367546	0.0011855925895294	0.0014395004548838	0.00136357621371268	0.00159854437184683	0.000353072533289224
0.000832768174675379	0.00125035150111653	0.00072831031345629	0.000756926639649326	0.000755934165908527	0.000266975436274916	0.000283682077578364	0.000274667107766106	0.000506078901662393	0.000568770159622859	0.000788354974774626	0.000723265238607229	0.000130344884624928
0.00111984120420147	0.00169803986436192	0.000981721941940287	0.000903564634852369	0.000877346786866263	0.000245471838557605	0.000285749731205028	0.000270945331238111	0.000523116367546109	0.000824911090894053	0.00114167562649905	0.000988834670416012	0.000147878587379043
0.00094466958895046	0.00144925978000165	0.000552725167479944	0.000626085518153999	0.000657183028699032	0.000193284261020594	0.000239930526838144	0.000235877925729882	0.00062823587792573	0.000737738813993878	0.000777934000496236	0.000596145893639897	5.40071127284753e-05
0.00166702505996196	0.00142510958564221	0.00110222479530229	0.00100603754858986	0.00098428583243735	0.00029658423620875	0.000295509056322885	0.000291373749069556	0.00067149119179555	0.00126581755024398	0.00114018691588785	0.00130493755686048	0.000197502274418989
0.00144975601687205	0.00178355801836077	0.000744272599454139	0.000648829708047307	0.000615829956165744	0.000174675378380614	0.000205938301215781	0.000208502191712844	0.000592424117111901	0.00114159292035398	0.00104631544123728	0.001309320982549	8.61798031593747e-05
0.00126995285749731	0.00126515590108345	0.000559755189810604	0.000596807542800428	0.00059076999421057	0.000137374906955587	0.000180133983955007	0.000174427259945414	0.000485567777685882	0.00064924323877264	0.000617649491357208	0.000811347283103136	2.48945496650406e-05
0.00129195269208502	0.00149756016872054	0.000654040195186502	0.000764783723430651	0.000787445207178894	0.000201637581672318	0.000254652220659995	0.000252667273178397	0.000775121991563973	0.00108287155735671	0.00112232238855347	0.00126011082623439	5.29319328426094e-05
0.000936812505169135	0.00145198908278885	0.0009990075262592	0.000941857580018195	0.000879083615912662	0.0002501860888264	0.000277230998263171	0.000266148374824251	0.000697957158216856	0.00099735340335787	0.00126317095360185	0.000989330907286411	0.000142916218675046
0.00165569431808783	0.00186543710197668	0.00108493921098338	0.00108692415846497	0.00108708957075511	0.000314366057398065	0.000373500951120668	0.000355553717641221	0.00075998676701679	0.0011917955504094	0.0009371433297494	0.00158812339756844	0.000147713175088909
0.00149425192291787	0.00197783475312216	0.00114663799520304	0.00109593912827723	0.00107352576296419	0.000387809114217186	0.000397154908609711	0.000405756347696634	0.00107757836407245	0.00146985361012323	0.00140079397899264	0.00134893722603589	0.000142998924820113
0.00123629145645521	0.00133768919030684	0.000896700024811843	0.00086006120254735	0.000860970970143082	0.000247374079894136	0.000256885286576793	0.000268464146886113	0.000870068646100405	0.00120229923083285	0.0008426102059383	0.00122620130675709	0.000120254734926805
0.00149119179555041	0.00153833429823836	0.00106202960879993	0.00091828632867422	0.000924158464973947	0.000306674385906872	0.00033843354561244	0.000324787031676453	0.000611860061202547	0.00061177735505748	0.00111132247125961	0.000562649904887934	0.000120668265652137
0.00137581672318253	0.00173955834918534	0.00110809693160202	0.00104705979654288	0.00104805227028368	0.000299148126705815	0.000325200562401787	0.000320982549003391	0.00094582747498139	0.00109585642213216	0.00132214043503432	0.00117467537838061	0.000197915805144322
0.000882143743280126	0.00107377388139939	0.000589694814324704	0.000565213795384998	0.000552063518319411	0.000180299396245141	0.000187412124720867	0.000195186502357125	0.000617235960631875	0.000507484906128525	0.000509139029029857	0.0008126705814242	8.3615912662311e-05
0.00132635844843272	0.00162666446116946	0.00106542056074766	0.000979654288313622	0.00089388801587958	0.000277313704408238	0.00029708047307915	0.000294681994872219	0.000854437184682821	0.00085667025059962	0.00116491605326276	0.000972789678273096	0.000177321975022745
0.0019368952113142	0.00162997270697213	0.00107997684227938	0.000925233644859813	0.00089413613431478	0.000271855098833844	0.000314614175833265	0.000301463898767679	0.000735588454222148	0.000649574063352907	0.00111181870813001	0.000724340418493093	0.000170705483417418
0.00132503515011165	0.00154420643453809	0.00111157058969481	0.00102481184351997	0.00101802993962451	0.000304606732280209	0.000322223141179389	0.000318170540071126	0.000986105367628814	0.000931519311884873	0.000705648829708047	0.00116475064097262	0.000130096766189727
0.00111380365561161	0.00147531221569763	0.00071019766768671	0.000721114878835497	0.000717062277727234	0.000195600033082458	0.000228517078818956	0.000219998345877099	0.00051219915639732	0.000693077495657927	0.000759904060871722	0.000762302539078654	0.000104292448928956
0.00106343561326607	0.00133562153668018	0.000963361177735506	0.000879083615912663	0.00085906872880655	0.000250516913406666	0.000289388801587958	0.000283682077578365	0.000499379703912	0.000682491109089405	0.000880903151104127	0.000631130593003061	9.68488958729633e-05
0.00162922835166653	0.00164667934827558	0.000992639153089074	0.0009376395666198	0.000896700024811843	0.000287155735671161	0.000312215697626333	0.000299396245141013	0.000771317508890911	0.00128773467868663	0.000898354147713175	0.000985774543048549	0.000154329666694236
0.00102415019435944	0.00153097345132743	0.000676288148209412	0.000685468530311802	0.000656190554958233	0.000157968737077164	0.000187412124720867	0.000187908361591266	0.000504259366470929	0.000506823256967993	0.00052162765693491	0.000872797948887603	6.12025473492683e-05
0.00166313787114383	0.00153866512281863	0.00067513026217848	0.000618641965098007	0.000631874948308659	0.000155322140435034	0.000177404681167811	0.000173352080059549	0.00045637250847738	0.000587544454552973	0.000747994375982135	0.000489124141923744	6.0623604333802e-05
0.00152915391613597	0.00166934083202382	0.00134579439252336	0.00116003639070383	0.00105690182780581	0.000358283020428418	0.00035919278802415	0.000357786783558019	0.000859151434951617	0.00114506657844678	0.00134711769084443	0.00119063766437846	0.000277230998263171
0.00126565213795385	0.00151559010834505	0.000727648664295757	0.000722107352576297	0.000687784302373666	0.000211314200645108	0.000269952857497312	0.000261682242990654	0.000602431560664957	0.00103994706806716	0.00115995368455876	0.000878918203622529	9.33752377801673e-05
0.00180158795798528	0.00150169547597387	0.00094781242246299	0.000863369448350012	0.000831362170209247	0.000262922835166654	0.000273343809445041	0.00026540401951865	0.000871557356711605	0.0010319245719957	0.00113538995947399	0.00111107435282441	0.000183028699032338
0.00108990157968737	0.00161756678521214	0.000995285749731204	0.000911090894053429	0.000873790422628402	0.000309569100984204	0.000327433628318584	0.000314283351252998	0.000839632784715904	0.00104772144570342	0.0011284426432884	0.0010254734926805	0.000143825986270779
0.00117269043089902	0.00172475394921843	0.00113845008684145	0.000997849640228269	0.000978413696137623	0.000258456703333058	0.000285915143495162	0.000288727152427426	0.000680340749317674	0.000782317426184766	0.00092242163592755	0.00102770655859731	0.000137374906955587
0.00140600446613183	0.00131147134232073	0.000532214043503432	0.000551649987594078	0.000555289057977007	0.000130593003060128	0.000176494913572079	0.00016532958398809	0.000404267637085435	0.000630799768422793	0.000827557687536184	0.000561657431147134	3.64734099743616e-05
0.00182317426184766	0.00140393681250517	0.000801422545695145	0.000860392027127615	0.000826399801505252	0.000223554710114961	0.000263170953601853	0.000263832602762386	0.000665867173931024	0.000921263749896619	0.00093300802249607	0.0010331651641717	7.54280043007198e-05
0.00132280208419486	0.00135662889752709	0.000852700355636423	0.000772888925647177	0.000749648498883466	0.000207923248697378	0.000230253907865354	0.000223802828550162	0.000629476470101729	0.000857166487470018	0.000891241419237449	0.00100504507484906	0.000165660408568357
0.00112265321313374	0.0017809941278637	0.00073434786204615	0.000744851542469605	0.000766520552477049	0.000189479778347531	0.000231908030766686	0.000230336614010421	0.00043462079232487	0.000530973451327432	0.000663799520304359	0.000573153585311389	0.000103796212058556
0.00175775370109999	0.00143205690182781	0.00112381109916467	0.00103357869489703	0.000959804813497643	0.000326854685303118	0.000334877181374577	0.000340501199239104	0.000677280621950211	0.00112984864775453	0.00119634438838806	0.00110429244892896	0.00020089322636672
0.00103506740550823	0.00161541642544041	0.00086750475560334	0.000853279298651889	0.00083442229757671	0.000225539657596559	0.00026590025638905	0.00025432139607973	0.00058638656852204	0.000667025059961955	0.00103151104127037	0.000766107021751717	8.22099081961784e-05
0.00155992060210074	0.00142204945827475	0.00105384170043834	0.000889256471755852	0.000848316929947894	0.000230998263170954	0.000245885369282937	0.00024315606649574	0.000585973037796709	0.00116301381192623	0.000862211562319081	0.00108287155735671	0.000104540567364155
0.00150880820444959	0.00144280870068646	0.00110784881316682	0.00102067653626665	0.00097221073525763	0.000303531552394342	0.000311554048465801	0.000310230750144735	0.000995037631296005	0.00122363741626003	0.00111041270366388	0.00132371185179059	0.000178727979488877
0.00161624348689108	0.00186634686957241	0.000946902654867256	0.0009698122570507	0.000978082871557355	0.000261930361425853	0.000314862294268465	0.000298982714415681	0.000618145728227608	0.00084095608303697	0.000783309899925564	0.00089148953767265	9.36233562153668e-05
0.00150955255975519	0.00196451906376644	0.000886527168968654	0.000872797948887602	0.000881812918699859	0.000290877512199157	0.000320982549003391	0.000320569018278058	0.00067463402530808	0.000901993218096105	0.000857910842775619	0.00107063104788686	0.000130179472334794
0.00138913241253825	0.00141576379124969	0.00107154081548259	0.00098064676205442	0.000910511951037962	0.000277148292118104	0.000316020180299397	0.00031783971549086	0.00085981308411215	0.00120924654701844	0.00104863121329915	0.00120072781407659	0.000200231577206187
0.00116384087337689	0.00154925150938715	0.000920436688445952	0.00082813663055165	0.00080125713340501	0.000233892978248285	0.000260441650814655	0.00024679513687867	0.00073070879166322	0.000802332313290878	0.000810768340087668	0.00103821023902076	0.000155487552725168
0.00128624596807543	0.00149450004135307	0.00111736001984947	0.00101050368042346	0.00101265404019519	0.000257298817302125	0.0002818625423869	0.000275824993797039	0.000885534695227855	0.00103010503680423	0.00123248697378215	0.00112852534943346	0.00014432222314118
0.00218873542304193	0.00199437598213547	0.000884376809196924	0.000931353899594741	0.00093978992639153	0.000271689686543711	0.000311305930030602	0.00029997518815648	0.000708130014060045	0.000883549747746258	0.000742618476552808	0.00097973699445869	7.33603506740551e-05
0.00126515590108345	0.00126813332230585	0.000718302869903233	0.000801505251840212	0.00076867091224878	0.000196509800678191	0.000219832933586966	0.000223141179389629	0.000795881233975683	0.000876106194690266	0.000791415102142089	0.00085063270200976	4.15184848234224e-05
0.0014721693821851	0.00159060458192044	0.000871226532131338	0.000815234471921264	0.00080224960714581	0.000231908030766686	0.000267223554710115	0.000262343892151186	0.000617401372922009	0.000599619551732695	0.000690513605160863	0.000684641468861136	0.000116781076834009
0.0012192539905715	0.00159258952940203	0.000696468447605658	0.000802084194855677	0.000806715738979406	0.000211893143660574	0.000247208667604002	0.000236456868745349	0.000533537341824498	0.000979158051443222	0.000744768836324539	0.000966586717393103	6.69092713588625e-05
0.00138516251757506	0.00151004879662559	0.000637747084608386	0.000738648581589613	0.000738483169299478	0.000210239020759242	0.000237035811760814	0.000225126126871227	0.000540071127284757	0.000719295343644033	0.000786866264163429	0.000757092051939459	5.49995864692753e-05
0.00156140931271194	0.00163576213712679	0.000984947481597883	0.000931188487304607	0.00092457199569928	0.000228103548093623	0.00026540401951865	0.000254734926805061	0.000350674055082293	0.000570176164088992	0.000516499875940782	0.00065337854602597	0.000112976594160946
0.00138532792986519	0.00158853692829377	0.00099421056984534	0.000898767678438508	0.000898436853858242	0.000223141179389628	0.000239765114548012	0.000239930526838144	0.00047258291291043	0.000690182780580597	0.00110181126457696	0.000836407245058308	8.69241584649738e-05
0.00143784633198247	0.00135811760813828	0.000800926308824745	0.000743445538003474	0.000742287651972542	0.000258125878752791	0.000287817384831692	0.000284012902158631	0.000813497642874865	0.00135505748077082	0.000788603093209826	0.00141601190968489	0.000174096435365148
0.000930113307418742	0.00117938962864941	0.000678190389545944	0.000624348689107601	0.000587875279133239	0.000151765776197171	0.000157555206351832	0.00016218675047556	0.00050665784467786	0.000524605078157307	0.000540071127284757	0.000562070961872467	7.02175171615251e-05
0.00134852369531056	0.00149532710280374	0.00078727979488876	0.000763295012819452	0.000740219998345876	0.000227607311223224	0.000231494500041354	0.000232486973782152	0.000602679679100157	0.000726408072119758	0.000785791084277562	0.000939955338681665	0.000114796129352411
0.00199404515755521	0.00187982797121826	0.00125349433462906	0.00111835249359027	0.00111405177404681	0.000311140517740468	0.00031858407079646	0.000313869820527666	0.00084914399139856	0.0012516747994376	0.00089967744603424	0.00134438838805723	0.000155487552725168
0.00147994375982135	0.00160739392936895	0.000677528740385411	0.000772227276486642	0.000747828963692003	0.000189562484492598	0.000219419402861633	0.000215945744768836	0.000366057398064676	0.00050905632288479	0.000961624348689108	0.000713009676618973	5.59920602100733e-05
0.00136440327516334	0.00166735588454222	0.00082598627077992	0.000751385327929866	0.000781324952443967	0.00019601356380779	0.000208667604002978	0.00020279546770325	0.00067463402530808	0.000922587048217683	0.000729054668761889	0.00105425523116368	6.52551484575304e-05
0.0011554048465801	0.00167769415267554	0.000915226201306757	0.000894715077330246	0.000838144074104707	0.000243238772640807	0.000260937887685055	0.000267554379290382	0.000708130014060045	0.00104060871722769	0.000922256223637416	0.00115226201306757	0.000115954015383342
0.00151029691506079	0.00153709370606236	0.000813166818294599	0.00076453560499545	0.000770242329005044	0.000198412042014721	0.000237201224050947	0.000232900504507485	0.000734265155901084	0.0010967661897279	0.000962368703994707	0.00109271358861963	6.57513853279296e-05
0.000927384004631544	0.00120039698949632	0.000792242163592755	0.000741377884376809	0.000711851790588041	0.000201472169382185	0.000229840377140021	0.00022479530229096	0.000502274418989331	0.000721941940286163	0.000928459184517408	0.000701844347034984	9.89165494996273e-05
0.00190058721362997	0.00143958316102886	0.000775535522289306	0.000841121495327102	0.000824911090894054	0.000255644694400794	0.000292366222810354	0.000289388801587958	0.000859234141096683	0.0011252171036308	0.00100843602679679	0.00114829211810437	0.000129517823174262
0.00115052518402117	0.00141543296666942	0.000790091803821023	0.00085013646513936	0.000827144156810851	0.000272847572574642	0.000353899594739889	0.000336696716566042	0.000581424199818047	0.00073335538830535	0.000489454966504012	0.00089893309072864	0.000106773633280952
0.00134215532214044	0.00140592175998677	0.000681829459928873	0.000689603837565131	0.000664626581755024	0.000159870978413696	0.000208254073277645	0.000201141344801919	0.000540319245719957	0.000600281200893227	0.00063137871143826	0.000882888098585725	6.97212802911254e-05
0.00207294681994872	0.00177809941278637	0.00101745099660905	0.000949797369944588	0.000936895211314202	0.000248531965925069	0.000279050533454636	0.000282524191547433	0.00082524191547432	0.00103639070382929	0.00130162931105781	0.00130162931105781	0.000136795963940121
0.00115796873707716	0.00204168389711355	0.000710693904557109	0.00077106939045571	0.000750971797204532	0.000218344222975767	0.000259614589363991	0.000261434124555455	0.000777768588206104	0.000921263749896618	0.00102464643122984	0.000723513357042429	7.37738813993882e-05
0.00163170953601853	0.00202952609378877	0.00131941113224712	0.00119907369117525	0.00111678107683401	0.000413861549913159	0.000439996691754198	0.000431064428087006	0.00101935323794558	0.00103647340997436	0.00145612439004218	0.00112439004218013	0.000277396410553304
0.00152692085021917	0.00192870730295261	0.00111049540980895	0.00104813497642875	0.00100719543462079	0.000304854850715409	0.000343147795881235	0.00032751633446365	0.000712513439748573	0.000929038127532876	0.000976759573236292	0.000962699528574973	0.000186088826399801
0.00088685799354892	0.0012229757670995	0.000806302208254074	0.000746836489951204	0.000725002067653627	0.000214374328012571	0.000221238938053097	0.000215697626333636	0.00058398809031511	0.000879745265073195	0.000716069803986436	0.000869655115375072	0.000107269870151352
0.00151525928376478	0.0013140352328178	0.000578033247870317	0.000644777106939045	0.000633363658919858	0.000111736001984947	0.000134314779588124	0.000137871143825986	0.000445372591183525	0.000831775700934579	0.000634852369531057	0.000812008932263667	4.09395418079568e-05
0.00129228351666529	0.00191539161359689	0.00108940534281697	0.000966504011248036	0.000969398726325365	0.00030311802166901	0.000341907203705235	0.000327599040608717	0.000756430402778927	0.00137060623604334	0.00146075593416591	0.0009373914481846	0.00013464560416839
0.00128839632784716	0.00148763543131255	0.000762881482094119	0.000739558349185345	0.000723099826317096	0.000179306922504342	0.000211893143660574	0.000217351749234967	0.000609378876850549	0.00102778926474237	0.00081382846745513	0.00102373666363411	6.17814903647341e-05
0.00123306591679762	0.00173773881399388	0.00126035894466959	0.00105946571830287	0.00103324787031676	0.000342899677446034	0.000369034819287073	0.000361508560086013	0.0007812422462989	0.00114250268794972	0.00161119841204201	0.0011873294185758	0.000277065585973038
0.00110677363328095	0.00207658589033165	0.00134901993218096	0.00126978744520718	0.00124878008436027	0.000436109502936068	0.000482673062608553	0.000472913737490696	0.00078463319824663	0.00116226945662063	0.00132412538251592	0.0010967661897279	0.000226862955917624
0.00091878256554462	0.00157836407245058	0.000964849888346704	0.00085137705731536	0.000818873542304193	0.000188570010751798	0.000207261599536847	0.000206848068811513	0.000670085187329418	0.00055669506244314	0.00104672897196262	0.000645852286824911	0.000106690927135886
0.00149483086593334	0.0016607393929369	0.000882391861715326	0.000856256719874286	0.000780580597138368	0.000178976097924076	0.000227028368207757	0.000213216441981639	0.000572243817715656	0.00115432966669424	0.00139599702257878	0.00140352328177984	9.56083036969655e-05
0.00162773964105533	0.00153138698205277	0.00130493755686047	0.00115011165329584	0.00110743528244149	0.000351335704242825	0.000369861880737739	0.00036233562153668	0.00119386320403606	0.00138565875444546	0.000853444710942022	0.00136159126623108	0.000195600033082458
0.00115325448680837	0.00172318253246216	0.00110942022992308	0.00106500703002233	0.00108138284674551	0.000363741626002812	0.000408237532048631	0.000394839136547846	0.000935820031428335	0.00115358531138864	0.00078653543958316	0.000932511785625672	0.000149946241005707
0.00117947233479448	0.00110404433049376	0.00064684476056571	0.00059995037631296	0.000589033165164172	0.000178066330328343	0.000183028699032339	0.000189314366057398	0.000479116698370689	0.00049408651062774	0.000756264990488793	0.000551732693739145	8.86609875113724e-05
0.00169183690348193	0.00181705400711273	0.0010284509139029	0.000980481349764288	0.000955173269373914	0.000255065751385328	0.000290629393763956	0.000291456455214622	0.000914316433711025	0.00104002977421222	0.00130584732445621	0.00102505996195517	0.000134314779588123
0.00181862542386899	0.00197816557770242	0.00132925316351005	0.00116020180299396	0.00108336779422711	0.000358861963443884	0.000384004631544123	0.000384087337689189	0.000637912496898521	0.00112017202878174	0.0012219832933587	0.00135290712099909	0.000147878587379043
0.00120775783640724	0.00134389215118683	0.0008129186998594	0.000721114878835497	0.000698701513522455	0.000151434951616905	0.000169878421966752	0.000169878421966753	0.000452485319659251	0.000688859482259531	0.000804813497642875	0.000909519477297164	9.1472996443636e-05
0.00144570341576379	0.0014093127119345	0.000920602100736084	0.000811181870813001	0.000833677942271111	0.000245719956992806	0.000267719791580514	0.000261434124555454	0.000424282524191548	0.000560416838971136	0.00101654122901332	0.000709618724671243	0.000111405177404681
0.000910263832602762	0.00120841948556778	0.000866843106442809	0.00079282110660822	0.000767513026217848	0.000244065834091473	0.000239847820693078	0.000242577123480274	0.000685385824166737	0.000710693904557109	0.000565710032255397	0.000942684641468862	6.7819038954595e-05
0.00140029774212224	0.00137498966173187	0.0011841038789182	0.000972376147547763	0.000940120750971797	0.000313290877512199	0.00033744107187164	0.000337192953436441	0.000736498221817881	0.00036283185840708	0.00061566454387561	0.000454056736415516	0.00018997601521793
0.00134835828302043	0.00163559672483666	0.00127003556364238	0.00114299892482011	0.00110627739641055	0.000318501364651394	0.000355388305351088	0.000338516251757505	0.0008121743445538	0.000681746753783807	0.00135555371764122	0.000794806054089819	0.000119344967331073
0.00138135803490199	0.00158448432718551	0.000989413613431478	0.000968158134149368	0.000945331238110992	0.000339591431643371	0.000339177900918039	0.000342486146720702	0.000950541725250186	0.000858241667355885	0.000924737407989413	0.00082888098585725	0.000160367215284096
0.001940368869407	0.00188173021255479	0.00102927797535357	0.00102588702340584	0.00103994706806716	0.000272103217269043	0.000313952526672732	0.00030336614010421	0.000670664130344885	0.000727731370440824	0.00097948887602349	0.00110520221652469	5.24356959722106e-05
0.00141708708957075	0.00130460673228021	0.00127648664295757	0.00104011248035729	0.00101042097427839	0.000318087833926061	0.000338268133322306	0.000324125382515921	0.000610288644446282	0.000898436853858242	0.00117715656273261	0.00107716483334712	0.000185096352659003
0.00106451079315193	0.00152865767926557	0.000802166901000745	0.000730377967082954	0.000751137209494665	0.000210735257629642	0.000210321726904309	0.000201802993962451	0.000690761723596064	0.000965098006781904	0.00069373914481846	0.00114928459184518	8.80820444959059e-05
0.00137647837234306	0.00153816888594823	0.000991646679348276	0.000911090894053428	0.00090306839798197	0.00027508063849144	0.000278471590439169	0.000280125713340501	0.000597386485815895	0.000803159374741544	0.00122868249110909	0.00102059383012158	0.00014986353486064
0.00140774129517823	0.00158688280539244	0.00142949301133074	0.00122454718385576	0.00123017120172029	0.000439500454883797	0.000413696137623025	0.00040054586055744	0.00116276569349103	0.00126829873459598	0.00128268960383756	0.00108179637747085	0.000227690017368291
0.00116963030353155	0.00133049375568605	0.00092870730295261	0.00082135472665619	0.000837151600363908	0.000279381358034901	0.000247456786039202	0.00024414854023654	0.000737821520138947	0.00100860143908692	0.000775535522289307	0.00105342816971301	0.000121578033247871
0.0015649656769498	0.00173079149780829	0.0011227359192788	0.00109461582995617	0.00107476635514019	0.000310148043999668	0.000332313290877512	0.000335952361260442	0.000461252171036308	0.000805888677528739	0.00115854768009263	0.000739806467620545	0.000143247043255314
0.00116872053593582	0.0014986353486064	0.00106955586800099	0.00085956496567695	0.000868414523199075	0.000223389297824828	0.0002491936150856	0.000236870399470681	0.00061012323215615	0.000781159540153832	0.00116185592589529	0.0008129186998594	0.000116036721528409
0.00157034157637912	0.00191009842031263	0.00135514018691589	0.0011903068397982	0.00112116450252254	0.000449673310726986	0.000456289802332313	0.000440575634769663	0.00113663055164999	0.00151964270945331	0.00135117029195269	0.00167645356049955	0.000410801422545695
0.00105971383673807	0.00169746092134646	0.000727648664295757	0.000796625589281284	0.000796377470846084	0.000188983541477131	0.000216690100074436	0.000220494582747498	0.000470928790009098	0.000578529484740716	0.000781821189314366	0.000729550905632289	5.60747663551404e-05
0.0013758994293276	0.00147423703581176	0.000889173765610785	0.000835911008187908	0.000832933586965512	0.00024365230336614	0.000258539409478124	0.000256554461996526	0.000444462823587792	0.000733355388305351	0.000674964849888347	0.00074377636258374	0.000101232321561491
0.00170730295260938	0.00148589860226615	0.000873955834918535	0.000869903233810272	0.000872963361177736	0.000248035729054669	0.00026953932677198	0.000273012984864775	0.000617980315937474	0.000945000413530724	0.000829211810437515	0.00128517078818956	0.000128856174013729
0.00113845008684145	0.00142510958564221	0.000848151517657761	0.000766189727896783	0.000748077082127202	0.000213051029691506	0.000245554544702672	0.000236953105615747	0.000613100653378546	0.000545364320569018	0.0009997518815648	0.000614672070134812	0.000103630799768423
0.00131775700934579	0.00149822181788107	0.000828963692002315	0.000802001488710611	0.000785212141262096	0.000199487221900588	0.000201141344801918	0.000198577454304855	0.000749648498883467	0.00117839715490861	0.000553386816640476	0.00124224629890001	7.55934165908534e-05
0.00124224629890001	0.00133189976015218	0.00053734182449756	0.000552477049044744	0.000545447026714083	0.000123811099164668	0.000149532710280375	0.000145397403027045	0.000410222479530229	0.000560251426681003	0.000769580679844514	0.00079596394012075	5.37589942932756e-05
0.0010937887685055	0.00156604085683566	0.000848813166818294	0.000778430237366636	0.00076916714911918	0.000209494665453643	0.000271276155818377	0.000265486725663717	0.000787693325614094	0.00094681994872219	0.00099346621453974	0.000772640807211976	0.000129765941609461
0.00145025225374245	0.00176370854354479	0.00100306012736746	0.0010898188735423	0.00109916466793483	0.000322140435034323	0.000405177404681168	0.000391779009180382	0.000775700934579439	0.0011546604912745	0.00093135389959474	0.0013409974361095	0.000124390042180134
0.00176097924075759	0.00143007195434621	0.00118153998842114	0.000974609213464561	0.000899512033744107	0.00028955421387809	0.000291704573649821	0.000282441485402365	0.000835662889752708	0.00120023157720619	0.00149350756761227	0.00142386899346621	0.000248366553634935
0.00140476387395583	0.00144537259118352	0.000858489785791085	0.000778016706641304	0.000758663468695724	0.000229840377140021	0.000245306426267471	0.000244727483252005	0.000317426184765528	0.000332644115457778	0.000442643288396327	0.000462492763212306	0.0001252171036308
0.00092192539905715	0.00101496981225705	0.000771979158051443	0.000711107435282442	0.000706475891158713	0.000223058473244562	0.000252749979323463	0.000245141013977338	0.000588950459019105	0.000682242990654205	0.000836903481928708	0.000615499131585476	0.000174013729220081
0.00114779588123397	0.00171598709784137	0.000657844677859564	0.000724505830783227	0.000780663303283434	0.000221817881068563	0.00024315606649574	0.000249607145810933	0.000749483086593334	0.00104118766024316	0.000544950789843685	0.000825076503184187	5.08642792159457e-05
0.00135356877015962	0.0016572657348441	0.000737573401703747	0.000798775949053015	0.00077206186419651	0.000214374328012571	0.000216276569349102	0.000211231494500042	0.000624596807542802	0.00079480605408982	0.000695062443139526	0.00083202381936978	6.31047886857994e-05
0.00181473823505086	0.00138971135555372	0.000909519477297164	0.000790753452981557	0.000762716069803985	0.000176246795136878	0.000222231411793896	0.000222644942519229	0.000332147878587378	0.000572822760731123	0.000593003060127368	0.000650235712513439	7.22851707881895e-05
0.00114630717062278	0.00155255975518981	0.00162567198742867	0.0014075758828881	0.00135638077909189	0.000471838557604831	0.000477297163179225	0.000465470184434704	0.000777934000496236	0.00118526176494914	0.00146298900008271	0.00110999917293855	0.000299065420560747
0.00136092961707055	0.00140426763708544	0.00108717227690017	0.00096352659002564	0.000932180961045406	0.000318087833926061	0.000361425853940948	0.000345215449507898	0.000786866264163429	0.000900587213629972	0.00114928459184517	0.00086345215449508	0.000162517575055826
0.00129120833677942	0.00134190720370524	0.000731535853113886	0.000714250268794972	0.000692415846497395	0.000184848234223803	0.000212885617401373	0.000207344305681912	0.000387726408072119	0.000653957489041434	0.00100521048713919	0.00065991233148623	6.88942188404596e-05
0.00143916963030353	0.00180167066413035	0.00107691671491192	0.00098378959556695	0.00097824828384749	0.000272764866429576	0.00030212554792821	0.000298238359110082	0.000501116532958399	0.000781903895459433	0.00104424778761062	0.000998842113969069	0.000149450004135306
0.0011556529650153	0.00169448350012406	0.000538499710528492	0.000662228103548095	0.00060623604333802	0.000152096600777437	0.000181457282276073	0.000175088909105946	0.000349846993631626	0.000833512529980978	0.000502439831279464	0.000701513522454719	3.63907038292947e-05
0.00123058473244562	0.00152865767926557	0.000483003887188818	0.000651476304689438	0.000692746671077661	0.000165246877843024	0.000205359358200315	0.00020643453808618	0.000434951616905136	0.000477627987759491	0.000659250682325696	0.000587213629972708	5.33454635679436e-05
0.00135596724836655	0.00148366553634935	0.000687039947068068	0.000709453312381109	0.000712182615168306	0.00018203622529154	0.000217351749234969	0.000217682573815234	0.000538499710528492	0.000608138284674552	0.000533702754114631	0.000860888263998015	6.88115126953932e-05
0.00154519890827888	0.0016864610040526	0.00116756264990489	0.00109494665453643	0.00107857083781325	0.000303945083119675	0.000316599123314863	0.000305847324456207	0.00092531635100488	0.000857331899760152	0.000989909850301877	0.00106327020097593	0.000210073608469109
0.00111926226118601	0.00166330328343396	0.000996112811181872	0.000868579935489207	0.000859978496402283	0.000231163675461088	0.000265486725663717	0.000263998015052518	0.000858737904226283	0.00101513522454718	0.000851294351170292	0.00108973616739724	0.000121164502522537
0.0013127946406418	0.00137060623604334	0.000736663634108014	0.000751137209494666	0.000721280291125631	0.000219667521296831	0.000244231246381606	0.000241336531304275	0.000640641799685716	0.000750144735753867	0.000727317839715492	0.00091588785046729	0.000103878918203623
0.00160110826234389	0.00142444793648168	0.00074667107766107	0.000724836655363493	0.000715160036390704	0.000166818294599289	0.000190306839798197	0.000191878256554462	0.000606897692498553	0.00087188818129187	0.000661731866677694	0.00108527003556364	7.93151931188492e-05
0.00113142006451079	0.0016278223472004	0.00058109337523778	0.000793234637333554	0.000818625423868993	0.000209825490033909	0.000233479447522952	0.000224629890000828	0.000510214208915723	0.000996278223472003	0.000917293854933422	0.0010329170457365	5.19394591018114e-05
0.00110627739641055	0.00131858407079646	0.00055983789595567	0.000663634108014225	0.000664461169464892	0.00021222396824084	0.000253659746919196	0.000254073277644528	0.000688115126953933	0.000451492845918452	0.000539161359689026	0.000657183028699032	6.43453808617979e-05
0.00121098337606484	0.00142635017781821	0.000939872632536597	0.000992308328508807	0.000984864775452815	0.000232900504507485	0.00028740385410636	0.00027822347200397	0.00076238524522372	0.000984699363162683	0.0011571416756265	0.00110131502770656	9.8254900339096e-05
0.000812505169134067	0.00185848978579108	0.000867339343313208	0.000934165908527003	0.000923993052683814	0.000263253659746919	0.000329749400380449	0.000316599123314863	0.000775039285418907	0.00111554048465801	0.00111520966007774	0.00114184103878918	0.000107435282441486
0.00155785294847407	0.00135480936233562	0.000767182201637581	0.000841865850632702	0.000862046150028947	0.000279298651889836	0.000328922338929782	0.000326689273012985	0.000327268216028451	0.000532214043503432	0.000611777355057482	0.000611446530477215	0.000102803738317757
0.00157943925233645	0.00171549086097097	0.00146199652634191	0.00132437350095112	0.00126250930444132	0.0003746588371516	0.000407658589033165	0.000385658754445455	0.00121131420064511	0.00161351418410388	0.00175874617484079	0.00145521462244645	0.000265900256389049
0.001306839798197	0.00162525845670333	0.00117169795715822	0.00101496981225705	0.000967248366553635	0.000276652055247706	0.000283185840707965	0.000279464064179969	0.000557935654619137	0.00057844677859565	0.000940368869406996	0.000746092134645604	0.000131668182945992
0.00139963609296171	0.00133777189645191	0.00105905218757754	0.000950293606814986	0.000922256223637416	0.000241336531304276	0.000217847986105368	0.000221487056488297	0.000808535274170872	0.00077181374576131	0.000719956992804565	0.0009371433297494	0.00011942767347614
0.00132801257133405	0.00144016210404433	0.000714002150359772	0.000743445538003473	0.00070655859730378	0.000165412290133157	0.000164667934827558	0.000162269456620627	0.000441485402365395	0.000699611281118188	0.000496815813414937	0.000872797948887602	5.11951037962121e-05
0.00122471259614589	0.00190232404267637	0.000940451575552062	0.000904722520883302	0.0009064593499297	0.000291952692085022	0.000320569018278058	0.000314366057398064	0.000676618972789678	0.000769001736829046	0.00118666776941527	0.000742287651972541	0.000124886279050534
0.000819121660739393	0.0011259614589364	0.00050401124803573	0.000508560086014392	0.000449756016872054	0.000105284922669755	0.000131585476800927	0.000132164419816392	0.00027723099826317	0.000411711190141429	0.000426681002398479	0.000482590356463485	4.25109585642208e-05
0.0013437267388967	0.00136953105615747	0.000504755603341328	0.000583822678024977	0.000589694814324704	0.000142750806384914	0.000176164088991812	0.000176991150442478	0.000592506823256969	0.000824911090894054	0.00092192539905715	0.000765610784881316	3.34132826068973e-05
0.00167628814820941	0.00207890166239352	0.00119518650235713	0.00127565958150691	0.00126755437929038	0.000397981970060375	0.000458936398974443	0.000447853775535522	0.00107476635514019	0.00132520056240179	0.00104821768257381	0.00149441733520801	0.000173352080059548
0.00161831114051774	0.0014404929286246	0.000752791332395998	0.000796129352410884	0.000761723596063187	0.000201802993962452	0.000253328922338931	0.000246629724588538	0.000738813993879745	0.00100711272847573	0.000883632453891324	0.0011591266231081	9.04805227028372e-05
0.00160425109585642	0.00159151434951617	0.000871226532131337	0.000769001736829046	0.000782813663055164	0.00023687039947068	0.000277230998263172	0.00026879497146638	0.000359523612604416	0.000399718799106773	0.000477958812339757	0.000647837234306509	0.000113390124886279
0.00156835662889753	0.00160358944669589	0.000811843519973533	0.00080324208088661	0.000771731039616245	0.000229757670994956	0.000263088247456786	0.000268381440741048	0.000601025556198826	0.000784467785956496	0.000707468364899513	0.000911835249359027	7.33603506740545e-05
0.000990406087172276	0.00145248531965925	0.000946737242577123	0.000845587627160698	0.000813332230584732	0.00024365230336614	0.000250847737986933	0.000245058307832271	0.000916384087337689	0.000966504011248036	0.00115019435944091	0.000945413944256058	0.00014332974940038
0.00104664626581755	0.00148209411959308	0.000556281531717807	0.000667438590687288	0.000637333553883054	0.000173269373914482	0.000221321644198164	0.000220577288892565	0.000541642544041022	0.000494582747498139	0.000820362252915392	0.000656107848813167	4.63154412372849e-05
0.00150872549830452	0.0017795054172525	0.000996609048052271	0.000979985112893887	0.000955669506244314	0.000271028037383178	0.000261351418410388	0.000268133322305847	0.00082549003390952	0.000852286824911091	0.000998759407824	0.00105599206021007	0.000107187164006286
0.00150078570837813	0.00154552973285915	0.000766934083202382	0.000741956827392275	0.000739227524605079	0.00020279546770325	0.000215614920188571	0.000219915639732032	0.000480026465966422	0.00117591597055661	0.000724753949218427	0.00121238938053097	9.1472996443636e-05
0.00155710859316847	0.00148804896203788	0.000686212885617402	0.000670581424199817	0.000640228268960383	0.000120254734926805	0.000151021420891572	0.000148374824249441	0.000550740219998345	0.000839219253990572	0.000688528657679265	0.000917045736498223	5.54131171946071e-05
0.00120345711686378	0.00124166735588454	0.00103903730047143	0.000871226532131337	0.000870151352245471	0.000305433793730875	0.00033454635679431	0.000321644198163923	0.000760483003887189	0.000776279877594906	0.00128541890662476	0.000761806302208254	0.000217269043089902
0.00104350343230502	0.00136208750310148	0.00148962037879414	0.00134802745844016	0.00135340335786949	0.000501943594409065	0.000517575055826648	0.000514597634604251	0.000858986022661484	0.000930526838144074	0.0010286990323381	0.00111173600198495	0.00031643371102473
0.00142883136217021	0.00157340170374659	0.0004991315854768	0.000658506327020098	0.000689686543710198	0.000163840873376893	0.000202960879993383	0.000197833098999255	0.000539326771979158	0.000616987842196675	0.000893557191299314	0.000577950541725249	1.91878256554461e-05
0.00140923000578943	0.0015322967496485	0.000745595897775204	0.000771069390455711	0.000778678355801836	0.000217103630799768	0.000227772723513357	0.000220577288892565	0.000670912248780084	0.000793565461913819	0.000624183276817467	0.000792242163592755	9.74278388884304e-05
0.000930526838144074	0.00129832106525515	0.00101720287817385	0.000900008270614507	0.000867504755603341	0.000247622198329336	0.000277065585973037	0.00027243404184931	0.000587957985278307	0.0010022330659168	0.00104151848482342	0.000795715821685552	0.000147795881233976
0.0010950293606815	0.00157389794061699	0.000797700769167149	0.000747001902241336	0.000718964519063766	0.000243404184930941	0.000265486725663717	0.000263749896617319	0.000992804565379208	0.00102812008932264	0.00118418658506327	0.000996774460342403	0.000133570424282524
0.00131370440823753	0.00137126788520387	0.000725829129104292	0.000717806633032834	0.000673310726987016	0.000199569928045653	0.000210487139194442	0.000217847986105368	0.000644198163923579	0.000965511537507237	0.00101621040443305	0.0010331651641717	0.000122487800843603
0.00138574146059052	0.00155380034736581	0.00113199900752626	0.00100603754858986	0.000951782317426185	0.000253907865354396	0.000296832354643951	0.000286163261930361	0.000720039698949631	0.000806302208254074	0.000948308659333388	0.000944256058225126	0.000147134232073443
0.0011232321561492	0.00136713257795054	0.000728971962616822	0.000654453725911834	0.000644528988503846	0.000143495161690514	0.000177900918038211	0.000186088826399802	0.000394177487387313	0.000411463071706228	0.000670498718054752	0.000487221900587214	5.55785294847394e-05
0.00155346952278554	0.00131469688197833	0.000794888760234885	0.000733024563725085	0.00074427259945414	0.000201554875527252	0.000230750144735754	0.000226366719047226	0.000703333057646184	0.000980233231329088	0.00079067074683649	0.00093548920684807	0.000135555371764122
0.00109858572491936	0.00163617566785212	0.00158779257298817	0.0013444710942023	0.00126300554131172	0.000450996609048052	0.00045298155652965	0.000442974112976594	0.00107914978082872	0.00112389380530974	0.00147663551401869	0.00128227607311223	0.000353734182449756
0.00163642378628732	0.00173897940616988	0.000869324290794806	0.000880572326523861	0.000869985939955339	0.000236043338020015	0.000265734844098916	0.000270449094367712	0.000542965842362088	0.000584732445620709	0.000978579108427756	0.00069349102638326	9.57737159870985e-05
0.00126953932677198	0.00154701844347035	0.0010334132826069	0.000962864940865107	0.000937722272764866	0.00026879497146638	0.000316681829459929	0.000317839715490861	0.000786121908857829	0.00115978827226863	0.000792903812753288	0.00126275742287652	0.000149780828715573
0.00140013232983211	0.0018089488048962	0.000879166322057729	0.000834505003721776	0.000811512695393267	0.000235381688859482	0.000252667273178396	0.000239599702257877	0.000774543048548507	0.00121842692912083	0.000782648250765032	0.00147150773302457	9.23000578943023e-05
0.00129170457364982	0.00143635762137127	0.00074716731453147	0.000691506078901663	0.000661483748242495	0.000204945827474981	0.000210569845339509	0.000206682656521379	0.000595815069059631	0.00107278140765859	0.000695393267719791	0.00116830700521049	0.000128111818708131
0.00177429493011331	0.00177098668431065	0.00098957902572161	0.000880489620378793	0.000856752956744686	0.000249855264246134	0.00025597551898106	0.00024679513687867	0.000932015548755272	0.00103523281779836	0.00102208254073278	0.00130204284178314	0.000123728393019601
0.001689438425275	0.00142775618228434	0.000957406335290712	0.00097800016541229	0.000976676867091224	0.000332644115457779	0.000358283020428417	0.00036332809527748	0.00080200148871061	0.00089992556446944	0.00122438177156563	0.00097560168720536	0.000151186833181705
0.00114986353486064	0.0015026052435696	0.000942519229178728	0.00082135472665619	0.000812505169134067	0.000236374162600281	0.000254155983789596	0.000249607145810934	0.000403523281779836	0.00064709287900091	0.00108072119758498	0.000748242494417336	9.70970143081628e-05
0.00105499958646927	0.001561492018857	0.000691754197336861	0.000807625506575138	0.000790588040691424	0.000184600115788603	0.000220825407327765	0.000223058473244562	0.00065337854602597	0.000420891572243817	0.000575552063518319	0.000591597055661237	5.80597138367381e-05
0.00141204201472169	0.00182921181043751	0.000846580100901497	0.00095310561574725	0.00089727896782731	0.000268050616160781	0.000285253494334629	0.000293027871970887	0.000824249441733521	0.000832271937804979	0.000831362170209246	0.000973699445868828	0.000115954015383344
0.0012160284509139	0.00151071044578612	0.000747332726821602	0.000743776362583741	0.000679761806302207	0.00023397568439335	0.000244065834091473	0.000248614672070134	0.000713009676618973	0.00093135389959474	0.000893888015879579	0.00111810437515507	0.000109751054503349
0.00100521048713919	0.00121933669671657	0.000645686874534778	0.000672649077826483	0.00062749152262013	0.000146307170622777	0.000151434951616905	0.000157803324787033	0.000707964601769912	0.00064973947564304	0.000721114878835497	0.000724175006202961	6.87288065503262e-05
0.00142593664709288	0.00134033578694897	0.000987097841369613	0.00088619634438839	0.000833429823835911	0.000264825076503184	0.000257629641882392	0.000259283764783723	0.000488710611198412	0.000903978165577703	0.000809362335621538	0.000936068149863535	0.000149946241005707
0.00196104540567364	0.00211132247125961	0.00156719874286659	0.00123753204863121	0.0011855925895294	0.000415598378959556	0.00044669588950459	0.000417004383425688	0.00076527996030105	0.000848068811512696	0.000853527417087089	0.00112960052931933	0.000277892647423703
0.00184302373666363	0.00177057315358531	0.0014971466379952	0.00125184021172773	0.00126060706310479	0.00044330493755686	0.00046216193863204	0.00044090645934993	0.0013113059300306	0.0013172607724754	0.00111975849805641	0.00149880076089653	0.000285749731205028
0.00102084194855678	0.00145413944256058	0.000748242494417335	0.000773881399387975	0.000746009428500538	0.000190803076668596	0.00020908113472831	0.000216111157058969	0.000616160780746009	0.000757836407245059	0.00073798693242908	0.000823091555702589	8.4277561822843e-05
0.00120775783640725	0.00171292697047391	0.00152774791166984	0.00136953105615747	0.00134430568191217	0.000407493176743032	0.000432305020263006	0.000424282524191549	0.000874865602514268	0.00149871805475147	0.00124977255810107	0.00123075014473575	0.000271772392688777
0.0013429823835911	0.00155181539988421	0.00106856339426019	0.000987594078240014	0.000958564221321644	0.000261682242990654	0.000257960466462658	0.00025407327764453	0.000795219584815152	0.00128004300719544	0.000913323959970226	0.00120908113472831	0.000119923910346538
0.000809693160201804	0.00114084856504838	0.000623604333802001	0.000681829459928872	0.000704821768257381	0.000192622611860063	0.000245306426267472	0.000240840294433876	0.00038772640807212	0.000557687536183939	0.000738731287734679	0.000560086014390869	7.54280043007201e-05
0.00114217186336945	0.00200289471507733	0.000896617318666776	0.000957323629145645	0.0009683235464395	0.000312960052931933	0.000349433462906294	0.000355388305351087	0.000688776776114466	0.000880076089653462	0.000851707881895625	0.00110239020759243	0.000124472748325201
0.00128715573567116	0.00181076834008767	0.000958812339756845	0.000910760069473162	0.000930444131999007	0.000259945413944256	0.000258787527913324	0.000253990571499462	0.000662724340418493	0.00102092465470184	0.000834339591431643	0.00107493176743032	0.000155404846580102
0.00130667438590687	0.00162600281200893	0.00145521462244645	0.0012467124307336	0.00119808121743445	0.000383177570093458	0.000348440989165495	0.000347531221569763	0.00127747911669837	0.0014649739475643	0.00098693242907948	0.00140641799685717	0.00022504342072616
0.00162964188239186	0.00191299313538996	0.00104358613845009	0.00109569100984203	0.00105227028368208	0.000316102886444464	0.000357207840542552	0.0003439748573319	0.000874369365643867	0.000818873542304193	0.00133934331320817	0.00107476635514019	0.000149119179555041
0.000795136878670085	0.00114308163096518	0.000735340335786949	0.000736415515672815	0.000743032007278141	0.000258373997187992	0.000248449259780001	0.000257464229592259	0.000513357042428251	0.000703498469936316	0.000656190554958233	0.000870068646100405	6.61649160532627e-05
0.000857828136630552	0.00125109585642213	0.000852948474071623	0.000778843768091969	0.00076842279381358	0.000207675130262179	0.000233231329087751	0.00022214870564883	0.00058688280539244	0.000753039450831197	0.000538003473658093	0.000961707054834173	8.27061450665788e-05
0.00147878587379042	0.00165362666446117	0.000683648995120338	0.000758746174840791	0.000735174923496816	0.000173517492349681	0.000182615168307005	0.00017550243983128	0.000623356215366801	0.000859730377967082	0.00051170291952692	0.000986436192209082	6.93077495657925e-05
0.00179141510214209	0.00148895872963361	0.00154213878091142	0.00133140352328178	0.00134339591431643	0.000448350012405922	0.000474650566537094	0.000452816144239517	0.00079017450996609	0.000774708460838641	0.00131924571995699	0.00113754031924572	0.000320403605987925
0.00136713257795054	0.00167785956496568	0.000684889587296336	0.000699115044247788	0.000672897196261681	0.000227441898933091	0.000264825076503184	0.000255810106690926	0.000405673641551567	0.000483500124059218	0.000771979158051444	0.000629228351666529	8.65933338847073e-05
0.00128169713009677	0.00144421470515259	0.000901000744355306	0.000860640145562815	0.000823670498718054	0.000247953022909602	0.000245306426267472	0.000247704904474402	0.000797866181457283	0.000984616657017616	0.00116880324208089	0.00106103713505913	0.000146886113638243
0.00105326275742288	0.00121048713919444	0.00123596063187495	0.00103357869489703	0.000999421056984532	0.000344388388057233	0.000318997601521792	0.000323050202630055	0.00103622529153916	0.0010022330659168	0.00088371516003639	0.00110710445786122	0.000207592424117111
0.00126904308990158	0.00165081465552891	0.00112083367794227	0.000905301463898768	0.000890414357786784	0.000315772061864197	0.00033479447522951	0.000333884707633777	0.000544619965263419	0.000614341245554544	0.000528078736250103	0.0007498139111736	0.000204945827474981
0.00126771979158051	0.00132983210652552	0.00134877181374576	0.00119940451575552	0.00118261516830701	0.0004370192705318	0.000451658258208585	0.000436936564386734	0.000671160367215285	0.00103978165577702	0.00117847986105368	0.000732859151434951	0.000267058142419982
0.00150640972624266	0.00131800512778099	0.000605574394177487	0.000623190803076668	0.000611363824332148	0.000167976180630221	0.000179885865519808	0.000180630220825408	0.000447771069390456	0.000608551815399884	0.000486064014556282	0.000832850880820444	0.000118517905880408
0.00179472334794475	0.00180332478703168	0.00116119427673476	0.00101273674634025	0.00098238359110082	0.000298403771400216	0.000326771979158052	0.000316599123314862	0.000655446199652634	0.000842858324373501	0.00148738731287735	0.000859730377967084	0.000145480109172112
0.00155355222893061	0.00129765941609462	0.00115697626333636	0.000997932346373335	0.00102042841783144	0.000361839384666281	0.000383425688528658	0.000370937060623605	0.000708295426350178	0.000632784715904392	0.00126598296253412	0.00072028781738483	0.000192291787279795
0.00158853692829377	0.00175485898602266	0.000902075924241172	0.000925399057149945	0.000883384335456124	0.000250930444131999	0.000275576875361839	0.000273757340170374	0.000641386154991317	0.0010935406500703	0.0011289388801588	0.000981556529650153	7.92324869737818e-05
0.0015649656769498	0.00177214457034158	0.00117707385658754	0.0010598792490282	0.00107948060540898	0.00033694483500124	0.000361343147795881	0.000344801918782567	0.000549747746257547	0.000622529153916136	0.00095285749731205	0.000898602266148374	0.000147547762798776
0.0010650897361674	0.00126912579604664	0.000732197502274419	0.000742204945827474	0.000716483334711769	0.000229261434124555	0.000236539574890414	0.000229261434124556	0.000687618890083533	0.000608220990819618	0.000674055082292614	0.000713340501199239	0.000123562980729468
0.00170655859730378	0.00182292614341245	0.000775535522289307	0.000829873459598048	0.000798941361343148	0.000188983541477132	0.000193284261020593	0.000205111239765114	0.000571830286990323	0.000687867008518733	0.000866925812587875	0.00102332313290877	9.35406500703003e-05
0.00127417087089571	0.00133256140931271	0.000972541559837896	0.000968240840294434	0.00100190224133653	0.000351997353403358	0.000372425771234802	0.000370854354478538	0.000678438507981142	0.00105202216524688	0.000995947398891737	0.00113836738069639	0.000148622942684641
0.00146174840790671	0.00195608303696965	0.00104391696303035	0.0010291952692085	0.00098205276652055	0.000295509056322885	0.000359192788024151	0.00035290712099909	0.000929286245968076	0.00119336696716566	0.00111239765114548	0.00133578694897031	0.000195517326937392
0.00145132743362832	0.00154470267140849	0.00064973947564304	0.000710611198412042	0.000698949631957654	0.000170126540401952	0.000200810520221653	0.000201306757092052	0.000464312298403771	0.000575965594243653	0.000651310892399305	0.000594409064593498	6.54205607476637e-05
0.00126730626085518	0.00112728475725746	0.000427177239268878	0.000484327185509883	0.000485402365395749	0.000150194359440906	0.000167810768340087	0.000162352162765694	0.000448350012405922	0.000556860474733274	0.000454552973285915	0.000627326110329997	4.20147216938216e-05
0.00139773385162517	0.00156678521214126	0.00107898436853858	0.000925978000165412	0.000866429575717476	0.000263170953601852	0.000263584484327185	0.00026904308990158	0.000914316433711024	0.00113191630138119	0.00149400380448267	0.00106823256967993	0.000204780415184848
0.00127326110329997	0.00153858241667356	0.00107087916632206	0.0009688197833099	0.000902324042676371	0.000313869820527666	0.000325779505417252	0.00032437350095112	0.0010279546770325	0.0014075758828881	0.00131337358365726	0.00124613348771814	0.000203208998428583
0.00129881730212555	0.00131668182945993	0.0012204945827475	0.00102555619882557	0.000972624265982962	0.000283020428417832	0.000295343644032752	0.000295343644032752	0.000694483500124059	0.00133694483500124	0.00119378049789099	0.00138392192539906	0.000176577619717145
0.00170258870234058	0.00153734182449756	0.00123438921511868	0.0010962699528575	0.00103481928707303	0.000348606401455627	0.000371350591348937	0.000362004796956414	0.00121859234141097	0.0014387560995782	0.0011910511951038	0.00143486891076007	0.000254155983789596
0.00126871226532131	0.00158134149367298	0.00067728062195021	0.00070002481184352	0.000683400876685137	0.000172938549334216	0.000195434620792325	0.000194442147051526	0.000506988669258125	0.000836738069638575	0.000878256554461996	0.000673806963857414	4.80522702836822e-05
0.00124224629890001	0.00148093623356215	0.000820196840625258	0.000815978827226863	0.000801670664130346	0.000314779588123398	0.000346704160119097	0.00034976428748656	0.000857580018195352	0.000926143412455545	0.000874452071788934	0.000942188404598462	0.000103630799768423
0.00192382764039368	0.00190166239351584	0.000535356877015961	0.000737490695558681	0.00073558845422215	0.000174344553800348	0.000218592341410968	0.000215035977173104	0.000773302456372508	0.00116144239516996	0.00102481184351997	0.000856670250599619	3.92854189066245e-05
0.00101844347034985	0.00149301133074187	0.000719708874369366	0.000783144487635432	0.000766851377057314	0.000209908196178976	0.000231659912331487	0.000232735092217352	0.000656604085683565	0.00100760896534613	0.000735919278802415	0.00119725415598379	8.62625093044408e-05
0.00193350425936647	0.00146927466710777	0.00106765362666446	0.00094442147051526	0.000927880241501944	0.000303696964684476	0.000337523778016707	0.000339922256223637	0.000433132081713671	0.000732032089984286	0.000484327185509883	0.000820610371350592	0.000177735505748076
0.00131163675461087	0.00177661070217517	0.00086196344388388	0.000863782979075345	0.00082888098585725	0.000207675130262178	0.000224629890000826	0.000221404350343231	0.00094632371185179	0.0012142916218675	0.000893805309734513	0.00107327764452899	0.000108510462327351
0.00161640889918121	0.00168017533702754	0.000799520304358614	0.000814490116615664	0.000788354974774626	0.000205193945910181	0.000228103548093624	0.000218840459846167	0.000747001902241336	0.0010272103217269	0.000703581176081383	0.000888429410305185	0.000103051856752956
0.00117260772475395	0.00151178562567199	0.00157439417748739	0.00131196757919113	0.00119923910346539	0.000431312546522206	0.000460507815730709	0.000444131999007527	0.0010353982300885	0.00096013563807791	0.00124117111901414	0.00123496815813415	0.000387064758911587
0.00098883467041601	0.00176891903068398	0.000879083615912662	0.000862211562319081	0.000826647919940452	0.000241171119014142	0.000284095608303697	0.000274005458605574	0.00082912910429245	0.00102936068149863	0.0009373914481846	0.00135811760813828	9.67661897278972e-05
0.00100802249607146	0.00163129600529319	0.000828963692002315	0.000816805888677528	0.0008121743445538	0.000292118104375155	0.000309569100984203	0.000308080390373005	0.000653543958316103	0.00105111239765114	0.00120064510793152	0.00112314945000414	0.000123811099164668
0.00171400215035977	0.00146762054420643	0.000868662641634273	0.000834753122156975	0.000817881068563395	0.00027168968654371	0.000309899925564469	0.00029368952113142	0.000733686212885618	0.000844264328839634	0.000887933173434786	0.000997849640228269	0.00013224712596146
0.00158266479199404	0.00158729633611777	0.00197254155983789	0.0016839798197006	0.00156877015962286	0.000613348771813745	0.000630055413117194	0.000604251095856423	0.00124208088660988	0.00120800595484244	0.00156240178645273	0.00126234389215119	0.000550326689273013
0.0012796294764701	0.00126217847986105	0.0011566454387561	0.00105582664791994	0.00103101480439997	0.000302042841783145	0.00033115540484658	0.000335456124390043	0.00065313042759077	0.000709370606236043	0.00093036142585394	0.000688859482259532	0.000169134066661153
0.00113762302539079	0.00128244148540237	0.00096617318666777	0.000779918947977835	0.000721280291125631	0.000198908278885121	0.000215945744768836	0.000208088660987512	0.000653709370606236	0.000959060458192044	0.000885286576792656	0.00114151021420892	0.000132495244396659
0.00138516251757506	0.00164353651476305	0.000695145149284592	0.000676040029774212	0.000638243321478787	0.000175915970556613	0.000203208998428584	0.000195600033082458	0.000429162186750476	0.00041965098006782	0.000503432305020262	0.000598875196427095	6.07063104788695e-05
0.00189951203374411	0.00169539326771979	0.00121362997270697	0.00115896121081796	0.00112190885782814	0.000313538995947398	0.000339343313208171	0.000334215532214044	0.00111363824332148	0.00132503515011165	0.00105152592837648	0.00110735257629642	0.000176825738152345
0.00161971714498387	0.00189537672649078	0.0011561492018857	0.00101025556198825	0.00102985691836903	0.000250351501116533	0.000302290960218344	0.00029344140269622	0.000490778264825076	0.000799272185923414	0.0011244727483252	0.00079695641386155	0.000120833677942272
0.00111438259862708	0.00144347034984699	0.00126714084856505	0.00112430733603507	0.00105136051608635	0.000403523281779836	0.000406417996857167	0.000402282689603838	0.00107708212720205	0.00114655528905798	0.000861715325448681	0.00113026217847986	0.000282358779257299
0.000939210983376065	0.00153337192953436	0.000844843271855099	0.000757422876519724	0.000718220163758166	0.000228765197254157	0.000262178479861054	0.000249689851956	0.000517740468116781	0.000706972128029112	0.000929286245968075	0.000928872715242742	0.000154660491274502
0.00107278140765859	0.00170366388222645	0.000751219915639733	0.000767182201637582	0.000745678603920272	0.000192705318005127	0.00020957737159871	0.000206517244231245	0.000648664295757175	0.000698701513522455	0.000685137705731536	0.000924571995699281	8.57662724340417e-05
0.00129211810437516	0.00110197667686709	0.000808287155735671	0.00076817467537838	0.000778430237366636	0.000254155983789595	0.000248945496650402	0.000246464312298404	0.000785129435117029	0.00084120420147217	0.00118013398395501	0.00111281118187081	0.000119096848895873
0.00127483252005624	0.00200827061450666	0.00123364485981308	0.00114556281531718	0.00108560086014391	0.000339508725498305	0.000363576213712679	0.000357704077412952	0.00110933752377802	0.00110561574725002	0.001185096352659	0.00133421553221404	0.000241336531304276
0.00123364485981308	0.0014996278223472	0.00121263749896617	0.00105359358200314	0.00104780415184848	0.000304027789264743	0.000338929782482838	0.000336117773550574	0.0010289471507733	0.00126432883963278	0.00117806633032834	0.0012204945827475	0.000178479861053677
0.00157795054172525	0.00178926474237036	0.000947977834753122	0.000909436771152096	0.000865519808121745	0.000283930196013564	0.000296749648498883	0.000287569266396493	0.00074079894136134	0.000907369117525432	0.000841038789182036	0.00103035315523943	0.000204697709039782
0.0014390042180134	0.00182681333223059	0.000645356049954511	0.000716648747001903	0.0007186336944835	0.000218675047556033	0.000236208750310148	0.000233314035232817	0.000450169547597387	0.000521958481515176	0.000576544537259119	0.000942850053758993	4.63154412372841e-05
0.00108063849143991	0.00157828136630552	0.00101654122901332	0.00104664626581755	0.00107377388139939	0.000322967496484989	0.000371764122074271	0.00036233562153668	0.000733768919030683	0.000957571747580845	0.00113993879745265	0.00109097675957324	0.000136547845504921
0.00143859068728807	0.00188429410305186	0.000769663385989579	0.000787445207178892	0.000776279877594906	0.000212968323546439	0.000239268877677612	0.000236043338020015	0.000549747746257546	0.000751219915639731	0.00114961541642544	0.000785791084277562	5.71499462410055e-05
0.00152824414854024	0.00171367132577951	0.00116607393929369	0.00112984864775453	0.00112099909023241	0.000355471011496154	0.000358944669588951	0.000356877015962287	0.000928541890662476	0.0010603754858986	0.000772723513357043	0.00131122322388553	0.000138367380696387
0.00154428914068315	0.00135133570424283	0.000996195517326937	0.000873790422628401	0.000800926308824746	0.000223141179389628	0.000259449177073856	0.000248531965925069	0.000852617649491357	0.00110280373831776	0.00114126209577372	0.00107840542552312	0.000199404515755521
0.0012761558183773	0.00134893722603589	0.00069349102638326	0.000685882061037136	0.000666280704656357	0.000207840542552311	0.000243156066495741	0.000256719874286659	0.00068067157389794	0.0008752791332396	0.000544206434538086	0.000930278719708873	9.67661897278966e-05
0.000814324704325532	0.00149846993631627	0.00062798775949053	0.00067322802084195	0.00069349102638326	0.000163675461086758	0.000176991150442478	0.000177983624183277	0.000420643453808619	0.00065867173931023	0.000435695972210736	0.000694318087833927	3.90373004714243e-05
0.0014677032503515	0.00145562815317178	0.000953436440327516	0.000911835249359027	0.000861549913158548	0.000247374079894137	0.00027483252005624	0.000251343974857332	0.000727896782730956	0.000786204615002895	0.000711934496733107	0.00109188652716897	0.000144156810851046
0.00126705814241998	0.00143619220908113	0.00104151848482342	0.000974030270449094	0.000919775039285418	0.00025986270779919	0.000279298651889835	0.000279381358034902	0.000720122405094698	0.00108444297411298	0.000926722355471011	0.00122256223637416	0.000126705814241999
0.00184517409643537	0.00153899594739889	0.0011870813001406	0.00109908196178976	0.00108750310148044	0.000340335786948971	0.000387230171201721	0.000378959556695063	0.00111611942767348	0.00101554875527252	0.00136845587627161	0.00112381109916467	0.000257464229592259
0.00127681746753784	0.00162327350922174	0.00105789430154661	0.00097245885369283	0.000960301050368042	0.000292779753535688	0.000269539326771979	0.000254900339095194	0.000905714994624101	0.000794557935654619	0.000770490447440243	0.00097849640228269	0.000120668265652139
0.00173046067322802	0.00173947564304028	0.000800926308824746	0.000848895872963362	0.000806963857414605	0.000198990985030188	0.000248366553634936	0.000251840211727732	0.000678355801836076	0.000934579439252336	0.000936233562153668	0.00113969067901745	6.4841617732198e-05
0.001559010834505	0.00151352245471839	0.000932429079480604	0.000916549499627823	0.000885617401372922	0.000309569100984204	0.000353320651724423	0.000349433462906295	0.00068116781076834	0.00135398230088496	0.00133413282606898	0.00136473409974361	0.000186502357125134
0.0012165246877843	0.00154461996526342	0.000375651310892399	0.000552477049044744	0.000566619799851129	9.40368869407005e-05	0.000141592920353982	0.000133487718137458	0.000401621040443305	0.000606649574063352	0.000829459928872714	0.000701430816309652	7.52625920105798e-06
0.00136010255561988	0.0015290712099909	0.000971797204532297	0.000956331155404847	0.000964519063766438	0.000296832354643949	0.000306178149036473	0.000300884955752211	0.000835497477462575	0.00104763873955835	0.000797700769167149	0.00126904308990158	9.7262426598296e-05
0.00097824828384749	0.00117955504093954	0.000764618311140516	0.00076577619717145	0.000763377718964518	0.000195269208502192	0.000230253907865354	0.000223720122405094	0.00048854519890828	0.000716069803986436	0.000713175088909106	0.000676370854354478	8.72549830452405e-05
0.00125258456703333	0.00159507071375403	0.000855016127698288	0.000893474485154247	0.000862873211479613	0.000270035563642378	0.000319659250682326	0.000310065337854604	0.000562153668017534	0.000908361591266232	0.00119890827888512	0.000823753204863121	0.000114961541642544
0.00142651559010835	0.00138880158795798	0.00107021751716153	0.000903399222562237	0.000893557191299313	0.000263336365891986	0.00029029856918369	0.000284757257464229	0.000458357455958978	0.000549003390951948	0.00110710445786122	0.000593995533868167	0.000142585394094782
0.00131568935571913	0.00135944090645935	0.000692912083367794	0.000664295757174758	0.000615333719295343	0.00016872053593582	0.000188239186171532	0.000193201554875527	0.000577040774129518	0.000965925068232568	0.000923000578943015	0.000864113803655612	6.55859730377974e-05
0.00120825407327765	0.00166983706889422	0.000582003142833513	0.000615747250020677	0.000587544454552973	0.000138780911421719	0.000160532627574229	0.000160615333719295	0.000439004218013399	0.000613431477958812	0.00061831114051774	0.000707551071044579	4.46613183359528e-05
0.00146150028947151	0.00187610619469026	0.00167653626664461	0.00141832768174675	0.00135191464725829	0.000491936150856008	0.000488545198908279	0.000474319741956827	0.0014028616326193	0.0015624844925978	0.00132164419816392	0.00154139442560582	0.000386568522041187
0.00105284922669754	0.00144950789843685	0.000967331072698701	0.00083682077578364	0.000791580514432221	0.000194442147051526	0.000222893060954429	0.000218344222975766	0.000740468116781076	0.000888346704160118	0.0010616160780746	0.00101075179885865	0.000100405260110827
0.000960218344222975	0.00141898933090729	0.000701761640889918	0.000692746671077661	0.000666115292366223	0.000191133901248863	0.000213712678852039	0.000213712678852039	0.000430981721941941	0.00061541642544041	0.000898519560003307	0.000571582168555124	6.64130344884628e-05
0.00107666859647672	0.00152799603010504	0.000614010420974278	0.000709287900090977	0.000715821685551236	0.000183773054337938	0.000221983293358696	0.000217103630799769	0.000596972955090562	0.000736580927962948	0.000599206021007361	0.000874452071788934	6.3270200975933e-05
0.00211661566454387	0.00146604912745017	0.000650814655528906	0.000670333305764619	0.000649243238772641	0.000190885782813662	0.00021561492018857	0.000219584815151766	0.000408485650483831	0.000637829790753454	0.000670664130344884	0.000787114382598627	7.58415350260534e-05
0.00115730708791663	0.00139244065834091	0.00082160284509139	0.00075709205193946	0.000720205111239765	0.000243156066495741	0.000258787527913324	0.00025936647092879	0.000733851625175751	0.000961376230253908	0.000758332644115458	0.00107749565792738	0.000119344967331073
0.00186775287403854	0.00145198908278885	0.000667686709122488	0.000686047473327267	0.000690927135886197	0.000195186502357125	0.000245223720122406	0.000242659829625341	0.000771152096600777	0.000627905053345463	0.00100810520221653	0.00086535439583161	3.96989496319577e-05
0.00146489124141924	0.00155396575965594	0.00171532544868084	0.00147704904474402	0.00140575634769663	0.000472748325200562	0.00046629724588537	0.000458936398974443	0.0013152758249938	0.00156579273840046	0.0013095691009842	0.00151054503349599	0.000336779422711107
0.0010895707551071	0.00156579273840046	0.00112033744107187	0.000942188404598462	0.000950128194524853	0.000286328674220494	0.000355884542221486	0.000348192870730295	0.000924489289554214	0.00097221073525763	0.00102505996195517	0.000991150442477876	0.000239516996112811
0.00136771152096601	0.00132462161938632	0.000769828798279712	0.00072930278719709	0.000672318253246215	0.000190885782813663	0.000200562401786453	0.000183938466628071	0.000784054255231164	0.00103283433959143	0.00080349019932181	0.000807294681994872	0.000104954098089488
0.00122289306095443	0.00164196509800678	0.00105318005127781	0.000915887850467289	0.000920850219171285	0.000295012819452486	0.000328508808204448	0.000311057811595402	0.000437846331982466	0.000465387478289636	0.000877015962285998	0.000586138450086842	0.000152675543792904
0.00145058307832272	0.00134513274336283	0.00103895459432636	0.000917211148788355	0.000929203539823009	0.000299561657431147	0.000267058142419981	0.00026540401951865	0.000912083367794227	0.00125556198825573	0.000739723761475478	0.00134380944504177	0.000163261930361426
0.00172094946654536	0.00180812174344554	0.00100256389049706	0.000936729799024067	0.000896451906376643	0.000257960466462658	0.00027797535356877	0.000269373914481846	0.000853610123232156	0.000872053593582003	0.00110189397072202	0.000904226284012902	0.00016243486891076
0.00113034488462493	0.00112753287569266	0.00112703663882226	0.000927053180051278	0.000898271441568108	0.000221900587213629	0.000228268960383757	0.000233231329087751	0.00071623521627657	0.00098792490282028	0.00064130344884625	0.00100711272847573	0.000147547762798776
0.000711438259862707	0.00121205855595071	0.00057092051939459	0.000619386320403606	0.000617814903647341	0.00016872053593582	0.000193366967165661	0.000185758001819535	0.000653295839880903	0.000673145314696882	0.000651972541559839	0.000909519477297163	7.53452981556526e-05
0.000860888263998015	0.00108105202216525	0.000782979075345298	0.000673724257712347	0.00065891985774543	0.000182118931436606	0.00019072037052353	0.000185758001819535	0.000512447274832521	0.000823422380282855	0.000727069721280291	0.000731535853113886	8.72549830452406e-05
0.00156992804565379	0.00141725250186089	0.00119262261186006	0.00114233727565958	0.00112331486229427	0.000383094863948392	0.000412538251592093	0.000410305185675296	0.00107857083781325	0.00104714250268795	0.000755686047473327	0.00118137457613101	0.000189976015217931
0.00224431395252667	0.00194409064593499	0.00074427259945414	0.00088321892316599	0.000885203870647589	0.000226532131337359	0.000267471673145314	0.000260855181539989	0.000779422711107435	0.000852038706475891	0.000614175833264411	0.00102630055413117	6.60822099081962e-05
0.00186485815896121	0.00183698618807377	0.000929947895128608	0.0009069555868001	0.00085981308411215	0.000247456786039202	0.000245637250847739	0.00024439665867174	0.000728393019601356	0.000946158299561657	0.000834587709866843	0.00083417417914151	0.00011504424778761
0.00135952361260442	0.0017535356877016	0.00109114217186337	0.00100669919775039	0.00103647340997436	0.000291952692085022	0.000284426432883963	0.000272599454139443	0.000820031428335125	0.000949218426929122	0.00103382681333223	0.00103746588371516	0.000151600363907038
0.000931932842610205	0.00136895211314201	0.00090116615664544	0.000828550161276983	0.000789264742370358	0.000249689851956	0.000231163675461086	0.000226780249772558	0.000848565048383095	0.000824414854023654	0.00094152675543793	0.000968488958729634	0.000118021669010007
0.0011529236622281	0.00153163510048797	0.00097369944586883	0.000892233892978248	0.000870068646100406	0.000255065751385328	0.000278306178149036	0.000270118269787445	0.000784302373666364	0.00108460838640311	0.000912910429244893	0.00119469026548672	0.000143660573980647
0.00132958398809031	0.00141460590521876	0.00105855595070714	0.000932180961045406	0.000929120833677943	0.000279133239599702	0.000339839550078571	0.000328922338929783	0.00083946737242577	0.00118526176494914	0.00104499214291622	0.00082474567860392	0.000129848647754528
0.00128856174013729	0.00130642626747167	0.00104739062112315	0.000946902654867257	0.000900008270614507	0.000277396410553305	0.000304110495409809	0.00030336614010421	0.000808452568025805	0.00100785708378132	0.00100744355305599	0.00096666942353817	0.000168141592920354
0.00138036556116119	0.00175361839384666	0.000754941692167728	0.000786452733438093	0.000795881233975684	0.000202630055413117	0.000212389380530974	0.000212058555950707	0.000705896948143246	0.000835001240592176	0.000855843189148954	0.000766768670912248	7.1127284757257e-05
0.00118311140517741	0.00151401869158878	0.000955090563228847	0.000858158961210818	0.00085253494334629	0.000231246381606154	0.000254900339095196	0.00025332892233893	0.000673476139277148	0.000581506905963112	0.000857662724340418	0.000751798858655199	9.58564221321643e-05
0.00116102886444463	0.00132214043503432	0.000641303448846249	0.000637250847737987	0.00066181457282276	0.000165412290133157	0.000184682821933669	0.000184103878918204	0.000537507236787693	0.000456786039202714	0.000608469109254817	0.000531221569762633	4.07741295178238e-05
0.00161475477627988	0.00154238689934662	0.00102464643122984	0.000910015714167564	0.000902075924241171	0.000270945331238111	0.000291787279794889	0.000291373749069556	0.000621784798610536	0.00105102969150608	0.00089628649408651	0.0010640972624266	0.000132743362831859
0.00109172111487884	0.00134455380034737	0.000699611281118188	0.00070167893474485	0.000711024729137374	0.00018393846662807	0.000198990985030188	0.000200562401786453	0.000453974030270448	0.00093234637333554	0.000767761144653048	0.000875444545529732	4.97890993300812e-05
0.00146985361012323	0.00159523612604417	0.00150310148044	0.00127731370440824	0.00126060706310479	0.000396989496319577	0.000420229923083285	0.000404102224795302	0.000822099081961789	0.000870730295260938	0.00109817219419403	0.000772392688776776	0.000205690182780581
0.00135017781821189	0.00146108675874617	0.000845008684145232	0.000802663137871144	0.000794144404929286	0.000282524191547431	0.000325365974691919	0.000322553965759656	0.000791828632867421	0.000604251095856422	0.000791084277561823	0.000651228186254238	0.000167810768340088
0.00087263253659747	0.0012165246877843	0.00064295757174758	0.000697295509056323	0.000702588702340583	0.000173021255479282	0.000192126374989662	0.000184600115788604	0.000653213133735837	0.000814324704325531	0.000916714911917955	0.000917872797948887	9.61045405673646e-05
0.00100926308824746	0.00128649408651063	0.000636175667852121	0.000648416177321975	0.000623935158382266	0.000185509883384336	0.000201224050946986	0.000198660160449921	0.000412124720866761	0.000685137705731537	0.000707468364899513	0.000676205442064346	6.87288065503266e-05
0.00114366057398065	0.00140145562815317	0.00078943015466049	0.000738400463154412	0.000770325035150112	0.000185675295674468	0.000213464560416839	0.000201389463237118	0.000615333719295343	0.000656190554958233	0.000491026383260276	0.000746753783806137	7.50144735753864e-05
0.0015936647092879	0.0014983872301712	0.00101786452733438	0.000879249028202796	0.000823422380282856	0.000226449425192292	0.000252501860888264	0.000248118435199735	0.000613348771813746	0.000675130262178479	0.00112993135389959	0.0008438507981143	0.000109833760648416
0.00133959143164337	0.00178802415019436	0.00104069142337276	0.000944090645934994	0.00086948970308494	0.000284509139029029	0.000307666859647671	0.000300967661897279	0.000526507319493839	0.000543875609957819	0.00100206765362666	0.000660656686791829	0.000141592920353983
0.00147572574642296	0.00159473988917376	0.00100463154412373	0.00096104540567364	0.000914564552146226	0.000328922338929784	0.000342403440575634	0.000337771896451906	0.00085377553552229	0.00072566371681416	0.000738069638574146	0.000743859068728807	0.000140848565048383
0.00112000661649161	0.00159821354726656	0.00114721693821851	0.000986353486064015	0.00101720287817385	0.000284839963609295	0.000295757174758084	0.000297907534529816	0.000473823505086428	0.000513357042428253	0.00114184103878918	0.000641965098006782	0.000126788520387064
0.000865437101976677	0.00148350012405922	0.000535356877015962	0.000601852617649492	0.000584897857910842	0.000141262095773715	0.000204863121329914	0.000199073691175254	0.00039252336448598	0.000525101315027706	0.000496650401124803	0.000907534529815564	3.48192870730292e-05
0.00122975767099495	0.00183400876685138	0.00114217186336945	0.0010344057563477	0.00100760896534612	0.000389711355553717	0.000424861467207014	0.000422545695145149	0.00108849557522124	0.00112141262095774	0.000827226862955919	0.00119113390124886	0.000290877512199156
0.00145612439004218	0.001375155074022	0.000746588371516002	0.00072905466876189	0.000707468364899513	0.000209246547018444	0.000247456786039203	0.000238193697791746	0.000759738648581589	0.00113042759076999	0.000941195930857662	0.00123587792572988	0.000122735919278803
0.00127334380944504	0.00129583988090315	0.000706475891158713	0.00067198742866595	0.000632040360598792	0.000175585145976346	0.00018972789678273	0.000183855760483003	0.000561326606566868	0.000752460507815731	0.000806715738979406	0.000853362004796957	8.1548259035647e-05
0.00180200148871061	0.0018737904226284	0.00124456207096187	0.0010301877429493	0.00102539078653544	0.00034637333553883	0.00037730543379373	0.000383177570093458	0.000882143743280126	0.00062873211479613	0.000732859151434952	0.000764039368125052	0.000247787610619469
0.00156918369034819	0.00147101149615416	0.000848482342238028	0.000805392440658341	0.000834505003721776	0.000238359110081878	0.000252501860888264	0.000246712430733604	0.000741129765941609	0.00108005954842445	0.0009376395666198	0.00115234471921264	0.000102472913737492
0.000965759655942437	0.00116384087337689	0.000621536680175338	0.000572243817715656	0.000566785212141262	0.000171119014142751	0.000175915970556612	0.000173517492349681	0.000508394673724257	0.000723926887767761	0.000610784881316682	0.000769746092134646	0.00010875858076255
0.00089314366057398	0.00139483913654785	0.000645190637664377	0.00068406252584567	0.000679430981721941	0.000161111570589695	0.000165246877843023	0.000163592754941693	0.00051633446365065	0.000788851211645026	0.000617153254486808	0.000667769415267555	3.71350591348934e-05
0.000986105367628814	0.00123513357042428	0.00091299313538996	0.000795881233975685	0.000797121826151683	0.00022289306095443	0.000255148457530394	0.000254983045240262	0.000527830617814903	0.000908030766685964	0.000747498139111737	0.00104383425688529	0.000111570589694815
0.00211074352824415	0.0012821106608221	0.000684724175006202	0.000714911917955504	0.000698784219667522	0.000173186667769416	0.000207592424117112	0.00020304358613845	0.00044983872301712	0.000422214870564882	0.000744603424034406	0.0005622363741626	5.80597138367381e-05
0.00105896948143247	0.00153171780663303	0.00108427756182284	0.000980729468199487	0.000932511785625672	0.000298651889835415	0.000331651641716979	0.000322802084194856	0.000586717393102308	0.000724588536928294	0.000935241088412869	0.000760896534612523	0.000114630717062277
0.00111901414275081	0.00144959060458192	0.000755355222893061	0.000669754362749152	0.00065023571251344	0.000160863452154495	0.000185592589529403	0.000188487304606733	0.000386568522041188	0.000551153750723679	0.000810437515507402	0.000477131750889091	4.98718054751463e-05
0.001311802166901	0.00179513687867009	0.00091175254321396	0.000842362087503101	0.000785212141262096	0.000213878091142171	0.000262674716731453	0.000252088330162932	0.000783309899925565	0.000744686130179472	0.000757836407245058	0.000920188570010752	0.000136961376230254
0.00168232569679927	0.00186452733438095	0.000805227028368208	0.000772475394921843	0.000735919278802416	0.000186915887850467	0.000222727648664295	0.000211066082209908	0.000403936812505169	0.00048176329501282	0.000567860392027128	0.000687784302373666	8.58489785791084e-05
0.00139359854437185	0.00162319080307667	0.000661401042097427	0.000691423372756596	0.000672400959391282	0.000223968240840294	0.000253246216193864	0.000250516913406666	0.000373335538830535	0.000516747994375982	0.000662228103548093	0.000377222727648664	9.94127863700278e-05
0.0018418658506327	0.00150541725250186	0.000786452733438094	0.00080224960714581	0.000763791249689853	0.000223472003969895	0.000259283764783723	0.000249193615085601	0.000612604416508147	0.000649160532627574	0.000550326689273013	0.000824828384748987	0.000109585642213216
0.00114415681085105	0.0016862128856174	0.00112157803324787	0.0010648416177322	0.00110826234389215	0.000394839136547846	0.000382102390207592	0.000387312877346788	0.000996278223472005	0.00151327433628319	0.000810437515507402	0.00158514597634604	0.000142419981804649
0.00099495492515094	0.00138648581589612	0.00092018857001075	0.000823174261847655	0.000771565627326111	0.000206351831941114	0.000219502109006699	0.000214208915722438	0.000682160284509139	0.000951616905136052	0.00097899263915309	0.000895128608055579	0.000154577785129436
0.00130113307418741	0.00146042510958564	0.000613596890248947	0.000638574146059052	0.000599619551732694	0.000167562649904888	0.000176494913572078	0.000171946075593417	0.000670994954925151	0.000805392440658341	0.000530477214457034	0.000726821602845091	7.90670746836493e-05
0.00129385493342155	0.00148647754528161	0.000800926308824745	0.000814324704325531	0.000807625506575138	0.000225208833016293	0.000254238689934661	0.000252171036307997	0.000700603754858987	0.00102290960218344	0.000840625258456703	0.000943842527499793	0.000141510214208915
0.00157877760317592	0.00167082954263502	0.000869076172359607	0.000913406666115292	0.00089339177900918	0.000217847986105367	0.000254155983789596	0.000261516830700521	0.000676040029774212	0.000682821933669672	0.000505582664791994	0.0007495657927384	8.36159126623114e-05
0.0011878256554462	0.00154792821106608	0.000859151434951617	0.000829873459598049	0.000811760813828467	0.000246216193863205	0.000255231163675461	0.000258125878752791	0.000466462658175502	0.00095525597551898	0.00108014225456951	0.0010007443553056	0.00011214953271028
0.00106897692498553	0.00119750227441899	0.000883053510875858	0.00084045984616657	0.000785294847407162	0.000248531965925069	0.000296666942353817	0.00028814820941196	0.000700851873294185	0.000915722438177157	0.000805475146803408	0.000919775039285419	0.000153998842113969
0.00166909271358862	0.00175568604747333	0.00151980812174345	0.00132693739144818	0.00123141179389629	0.000437598213547266	0.00044041022247953	0.000425771234802746	0.000990985030187743	0.00118170540071127	0.00118302869903234	0.00123199073691175	0.000329501281945249
0.000956413861549914	0.00130179472334794	0.00069423538168886	0.000696385741460591	0.00069324290794806	0.000173186667769416	0.000190058721362997	0.000190637664378463	0.000557025887023406	0.0010965180712927	0.00110189397072202	0.0010920519394591	0.000115209660077744
0.0013132908775122	0.00157935654619138	0.000763377718964519	0.000704656355967248	0.000701182697874452	0.000193036142585395	0.000228599784964023	0.000230750144735754	0.000559920602100735	0.000849557522123894	0.000696964684476058	0.001002481184352	7.68340087668516e-05
0.00163584484327185	0.00150351501116533	0.000764618311140518	0.000776362583739972	0.000792738400463153	0.000188404598461667	0.000229178727979489	0.000230998263170954	0.000715160036390704	0.000664378463319825	0.000483500124059219	0.00083491853444711	6.48416177321977e-05
0.000794971466379952	0.00118939707220246	0.000591431643371102	0.000564386733934331	0.000557274005458605	0.000159457447688364	0.00017790091803821	0.000174923496815814	0.000477214457034157	0.000561161194276735	0.000463898767678439	0.000575469357373254	7.493176743032e-05
0.00137110247291374	0.00125878752791332	0.000894218840459846	0.000810768340087668	0.00079042262840129	0.00024729137374907	0.000260028120089323	0.000263915308907452	0.000662724340418493	0.00080349019932181	0.000692912083367795	0.000769001736829046	0.00016607393929369
0.00104813497642875	0.00157960466462658	0.000851542469605492	0.000909436771152097	0.000895624844925979	0.000259945413944256	0.000284426432883963	0.000288727152427426	0.000785791084277562	0.00116317922421636	0.000975684393350426	0.000975436274915227	0.000120172028781738
0.0014686957240923	0.00152369531056158	0.000837978661814573	0.000830617814903648	0.000888015879579853	0.000270035563642378	0.000306674385906874	0.000311802166901001	0.000738813993879745	0.00103713505913489	0.000723265238607228	0.00110834505003722	0.00010272103217269
0.00106930774956579	0.00160036390703829	0.00108014225456951	0.0010331651641717	0.00101422545695145	0.000351749234968158	0.000376809196923331	0.000371185179058804	0.000896203787941443	0.000982714415681085	0.00102415019435944	0.00134529815565296	0.000209494665453643
0.00138797452650732	0.00159995037631296	0.0010588867752874	0.000998842113969068	0.000948887602348854	0.000277148292118104	0.000273012984864775	0.000278967827309569	0.000815896121081797	0.00105094698536101	0.00102563890497064	0.000982300884955751	0.000172028781738483
0.00167943098172194	0.00160549168803242	0.000639980150525184	0.000730791497808287	0.000687039947068067	0.000168141592920354	0.000217847986105368	0.000211562319080308	0.000702754114630717	0.00092506823256968	0.00109990902324043	0.00102406748821437	6.36010255561984e-05
0.00156331155404846	0.00182491109089405	0.00107294681994872	0.00110999917293855	0.00110214208915722	0.000313538995947399	0.000366719047225209	0.000347034984699363	0.000810023984782068	0.000892482011413448	0.0014669588950459	0.00128740385410636	0.000150773302456374
0.00112083367794227	0.0017203705235299	0.000810106690927136	0.000790009097675957	0.000789843685385825	0.000214870564882971	0.000250516913406666	0.000245719956992805	0.00065263419072037	0.000836489951203375	0.000850053758994293	0.000790505334546357	0.000118021669010007
0.00147680092630883	0.00200711272847573	0.00073385162517575	0.000769249855264247	0.0007191299313539	0.000185344471094203	0.000210900669919776	0.000203457116863783	0.000666446116946489	0.000815399884211396	0.000872301712017203	0.000784302373666363	6.24431395252675e-05
0.00085352741708709	0.00148482342238028	0.00106839798197006	0.00092697047390621	0.00087933173434786	0.000232156149201886	0.000243486891076008	0.000236539574890415	0.000841038789182037	0.000947564304027788	0.000835745595897775	0.00123463733355388	0.000125134397485733
0.00129129104292449	0.00167438590687288	0.000684476056571003	0.000699859399553386	0.000688115126953933	0.000163096518071293	0.000200396989496319	0.000202630055413117	0.000526011082623439	0.000525845670333306	0.00078388884294103	0.000647754528161442	5.90521875775369e-05
0.00129600529319328	0.00148176329501282	0.00101596228599785	0.0009386320403606	0.000926556943180878	0.00027119344967331	0.000287486560251427	0.000276569349102638	0.000483169299478951	0.000639483913654785	0.00111620213381854	0.00085956496567695	0.000130096766189728
0.00145322967496485	0.00162914564552146	0.00077545281614424	0.000777934000496237	0.00075246050781573	0.000240344057563477	0.000272764866429576	0.000277396410553304	0.000461582995616574	0.000683235464395005	0.000879083615912662	0.000754031924571996	0.000116119427673475
0.00122727648664296	0.00134761392771483	0.000925729881730214	0.0008134149367298	0.000773054337937309	0.000221238938053098	0.000232073443056819	0.000228103548093624	0.00071334050119924	0.00103523281779836	0.000936398974443801	0.00116127698287983	0.00013439748573319
0.00156215366801753	0.0015904391696303	0.000612356298072946	0.000659416094615829	0.000603506740550822	0.000148622942684642	0.000177735505748078	0.000178231742618476	0.000410966834835829	0.000413034488462494	0.000726408072119759	0.000558349185344471	5.65710032255396e-05
0.00132040360598792	0.00151683070052105	0.00117368290463981	0.00110288644446282	0.00108469109254818	0.000354892068480688	0.000372922008105201	0.0003758994293276	0.00106376643784633	0.00110975105450335	0.00118451740964354	0.00129228351666529	0.000167479943759822
0.00100984203126292	0.00151947729716318	0.00126325365974692	0.00104887933173435	0.0010631047886858	0.000355471011496154	0.000389959473988917	0.000374989661731868	0.000664130344884625	0.000879497146637994	0.00118096104540567	0.000839219253990572	0.00024439665867174
0.00175626499048879	0.00148325200562402	0.000624100570672401	0.000636754610867587	0.000618641965098007	0.000167314531469689	0.000176577619717146	0.000176908444297411	0.000621205855595071	0.000773633280952774	0.000619634438838806	0.00075800181953519	5.89694814324711e-05
0.00103506740550823	0.00149904887933173	0.000678107683400876	0.000693821850963526	0.000684641468861137	0.000230667438590687	0.00023761475477628	0.000243404184930941	0.000510214208915723	0.000528244148540236	0.000698866925812588	0.0006253411628484	0.000106939045571086
0.00146935737325283	0.00129046398147382	0.00085691836903482	0.000772971631792241	0.000776031759159706	0.00017260772475395	0.000204201472169383	0.000193284261020594	0.000331651641716979	0.000463237118517905	0.000868828053924406	0.000540980894880489	6.9721280291126e-05
0.00156529650153006	0.00156041683897114	0.000531635100487968	0.000643536514763046	0.000625010338268133	0.000123066743859068	0.000159870978413697	0.000161194276734761	0.000512860805557852	0.000620544206434538	0.000506823256967992	0.00076867091224878	3.10975105450339e-05
0.00114729964436358	0.00150310148044	0.00110321726904309	0.00100975932511786	0.000982466297245886	0.000354561243900422	0.000343726738896701	0.000344884624927633	0.0009373914481846	0.00119816392357952	0.000939872632536596	0.00128120089322637	0.000182532462161938
0.00182234720039699	0.00148093623356215	0.00137970391200066	0.00119684062525846	0.00109982631709536	0.000321313373583657	0.000339012488627905	0.000345711686378297	0.00107402199983459	0.00133711024729137	0.00161839384666281	0.00127797535356877	0.000230998263170953
0.00105872136299727	0.00167182201637582	0.000825820858489785	0.000862625093044415	0.000821520138946324	0.000246795136878671	0.000266892730129848	0.000265817550243982	0.000754941692167728	0.000779009180382102	0.000737077164833347	0.000829790753452982	0.000135224547183856
0.00140112480357291	0.00167306260855181	0.00116078074600943	0.00103961624348689	0.000954428914068315	0.000257712348027459	0.000289967744603424	0.000288809858572492	0.000853444710942023	0.00107948060540898	0.00126499048879332	0.000967496484988834	0.00011603672152841
0.00177917459267224	0.00167223554710115	0.00101819535191465	0.00090331651641717	0.000808204449590604	0.000227028368207757	0.000249028202795468	0.000250682325696799	0.000648333471176909	0.000870316764535604	0.000985691836903482	0.000938218509635266	0.000157224381771565
0.00155686047473327	0.00122314117938963	0.00123786287321148	0.00101753370275411	0.00094921842692912	0.000326937391448185	0.000321230667438591	0.000328426102059383	0.000920105863865685	0.00101505251840212	0.000859730377967083	0.00108617980315937	0.000257877760317592
0.00126548672566372	0.00174898684972293	0.000835911008187908	0.000843189148953767	0.000837647837234306	0.000220081052022166	0.000258373997187991	0.000250020676536267	0.000606980398643618	0.000882639980150525	0.000957571747580846	0.0010294433876437	9.94954925150938e-05
0.0010940368869407	0.00144041022247953	0.000576379124968985	0.000619882557274006	0.000591597055661236	0.000150938714746505	0.000161442395169961	0.000157058969481432	0.000541807956331155	0.000477793400049623	0.000410139773385163	0.000842610205938302	5.36762881482091e-05
0.00135241088412869	0.00170722024646431	0.000566454387560995	0.000708378132495244	0.000686626416342733	0.000195351914647258	0.000203953353734183	0.000215780332478703	0.00063377718964519	0.000759076999421057	0.000617897609792408	0.00075270862625093	6.31047886857998e-05
0.00177611446530477	0.00181209163840873	0.00128798279712183	0.0010957737159871	0.00111760813828468	0.000378463319824664	0.000411793896286495	0.000400876685137706	0.000692085021917128	0.00097336862128856	0.000868579935489207	0.00115631461417583	0.000210156314614176
0.000885782813663055	0.000894301546604913	0.000862128856174013	0.000739723761475478	0.00072202464643123	0.000233314035232818	0.00023687039947068	0.000229261434124556	0.000477131750889091	0.000598792490282028	0.0010588867752874	0.000625423868993466	0.000105202216524688
0.00183946737242577	0.00161004052601108	0.000717558514597635	0.000805309734513274	0.00079670829542635	0.000236126044165081	0.000273922752460508	0.000276900173682904	0.000589860226614838	0.000742866594988009	0.000823339674137789	0.000778926474237036	9.13902902985697e-05
0.00146803407493177	0.0018153998842114	0.00104995451162021	0.000915970556612357	0.000884790339922255	0.000256554461996527	0.000286411380365561	0.000287238441816227	0.000512778099412786	0.000785294847407163	0.00124183276817467	0.000835249359027375	0.000161607807460095
0.00128632867422049	0.00151683070052105	0.000464477710693905	0.000555619882557273	0.000538747828963692	0.000121826151683071	0.000152592837647837	0.000151600363907038	0.000510875858076255	0.000618724671243074	0.000741791415102142	0.000896948143247043	3.26689273012983e-05
0.00104581920436689	0.00131759159705566	0.000466876188900836	0.000533868166404764	0.000523281779836242	0.000130675709205193	0.000151186833181705	0.000154412372839302	0.000264080721197585	0.000472665619055496	0.000636754610867588	0.000578694897030849	3.05185675295671e-05
0.00141245554544703	0.00145496650401125	0.000842527499793235	0.000790505334546357	0.000758415350260524	0.000167149119179554	0.000204201472169383	0.000195351914647259	0.000487221900587214	0.00055958977752047	0.000926556943180878	0.000597221073525764	8.74203953353734e-05
0.00180216690100075	0.00163799520304359	0.000550822926143412	0.000658340914729965	0.000676536266644612	0.000152013894632371	0.000190554958233396	0.000185840707964601	0.000537176412207426	0.000747332726821602	0.000642213216441982	0.000687867008518733	2.63005541311717e-05
0.00123819369779175	0.00146067322802084	0.0011821189314366	0.00104433049375569	0.00101372922008105	0.000375816723182533	0.000355305599206021	0.000364899512033744	0.000648995120337441	0.00107691671491192	0.000784633198246629	0.00124472748325201	0.000210239020759242
