# Supplementary material for: Empirical comparison of cross-platform normalization methods for gene expression data
Source: BMC Bioinformatics. 2011 Dec 7;12:467. doi: 10.1186/1471-2105-12-467 (PMC3314675; doi:10.1186/1471-2105-12-467)
Supplement: Additional file 4 — Raw bootstrap results for all statistics presented. [file 1471-2105-12-467-S4.zip › bootstraps/figure6/equal_ABI_AFX_loss_boxplot.pdf.csv]

resample.1	resample.2	dwd	eb..par.	gq	mrs	qn	distran	xpn3	xpn6	xpn9	xpn_mod6.	no.norm
0.00204631544123728	0.00182110660822099	0.00477470846083864	0.00535117029195269	0.00482052766520552	0.0245424696054917	0.025557770242329	0.0254050946985361	0.00550665784467786	0.00815532214043503	0.00606575138532793	0.0065357704077413	0.0462859151434951
0.00202638326027624	0.000930692250434207	0.00423951699611281	0.00562517575055826	0.00425986270779919	0.0262580431726077	0.0255817550243983	0.0254026962203291	0.0053479447522951	0.0091140517740468	0.00451649987594078	0.00826656190554959	0.0498619634438839
0.00287577537011	0.00197584980564056	0.00495533868166405	0.00526862955917625	0.00524547183855761	0.0267646183111405	0.0261798858655198	0.0256020180299396	0.00545397403027045	0.0174042676370854	0.0136203787941444	0.0160937060623604	0.0493651476304689
0.00326598296253412	0.0014033578694897	0.00475237780167067	0.00624729137374907	0.00551360516086345	0.0265833264411546	0.0271178562567199	0.0266670250599619	0.00908617980315938	0.0067431147134232	0.00922702836820776	0.00691497808287156	0.0502911256306343
0.00277098668431064	0.00152352989827144	0.00555868000992474	0.00638987676784385	0.00633537341824498	0.02850930444132	0.0281508560086015	0.0284222148705649	0.00719344967331072	0.0107663551401869	0.00918129186998594	0.0116098751137209	0.0522852534943346
0.00325349433462906	0.0019349102638326	0.00417202878173848	0.00523885534695228	0.00532668927301299	0.0271880737738814	0.02687577537011	0.0270675709205194	0.00619212637498966	0.00704524026135142	0.00454536432056902	0.00540526011082624	0.0467470846083864
0.00197270697212803	0.00116756264990489	0.00526970473906211	0.00641551567281449	0.0054679513687867	0.0271525101315028	0.0273203208998428	0.0277694152675544	0.00799669175419734	0.0132666446116946	0.00975990406087172	0.0123492680506162	0.051984947481598
0.00202886444462824	0.00104887933173435	0.0048498056405591	0.00533396741377885	0.00527061450665785	0.0256957240923001	0.0259124141923745	0.0260133983955008	0.00688139938797453	0.00783690348192871	0.00430452402613514	0.00613878091142172	0.0455381688859483
0.00269357373252833	0.00164254404102225	0.00468960383756513	0.0057508063849144	0.0052793813580349	0.0255086427921595	0.0248617153254487	0.0245414771317509	0.0102597800016541	0.0120120750971797	0.0089947895128608	0.0146523033661401	0.0486078901662393
0.00259201058638657	0.00135497477462576	0.00555843189148954	0.00667479943759822	0.00689545943263584	0.0284715077330245	0.0274615002894715	0.0273041932015549	0.0151284426432884	0.0147493176743032	0.00896203787941443	0.016629807294682	0.0498290463981474
0.0024337937308742	0.00129947895128608	0.00553047721445704	0.00635447853775536	0.00569456620626912	0.0295439583161029	0.028804978909933	0.0289810602927797	0.00674187412124721	0.00883020428417832	0.0105575221238938	0.00913778843768092	0.0541897278967827
0.00244222975767099	0.0012826068976925	0.00444082375320487	0.00489984285832437	0.00520750971797204	0.0249389628649409	0.0238987676784385	0.0241077661070217	0.0137028368207758	0.0128756926639649	0.00894425605822513	0.0111033826813332	0.0450662476221983
0.00342659829625341	0.00176395666197999	0.00470631047886858	0.0056263336365892	0.00573534033578695	0.0285016127698288	0.0267381523447192	0.0265306426267472	0.0092469605491688	0.00982375320486313	0.00534860640145563	0.0102488627905053	0.048936729799024
0.00275469357373253	0.00173873128773468	0.00459482259531883	0.0053150277065586	0.00504383425688528	0.0244702671408486	0.0238114299892482	0.0237955504093954	0.0112570506988669	0.00578587379042263	0.00650889091059466	0.00479265569431809	0.0442714415681085
0.00383285088082044	0.00186518898354148	0.00512728475725747	0.0057245885369283	0.00565668679182863	0.0269727896782731	0.0269804813497643	0.0271978330989993	0.00614465304772145	0.00770440823753204	0.00573401703746588	0.00571904722520883	0.047203705235299
0.00229046398147382	0.00239971879910677	0.00477024232900504	0.00538309486394839	0.00478008436026797	0.0249405342816971	0.0256199652634191	0.0254492597800017	0.00813348771813745	0.0138007608965346	0.00762418327681747	0.0136251757505583	0.0475454470267141
0.00260003308245803	0.00107261599536846	0.00386022661483748	0.00483144487635431	0.00450376312960053	0.0234766355140187	0.023341576379125	0.0234784550492101	0.00416590852700356	0.00955834918534447	0.00409072864113804	0.00704515755520635	0.0416976263336366
0.00257364982218179	0.00192581258787528	0.00446257546935738	0.00548209411959308	0.00540451575552063	0.0279282937722273	0.0277772723513357	0.0276532131337358	0.00753312381109916	0.0076924158464974	0.00712091638408734	0.00766776941526755	0.0509516996112812
0.00285642213216442	0.00138326027623852	0.00456620626912579	0.0051846001157886	0.0055045901910512	0.0267657761971715	0.0261605326275742	0.0262604416508146	0.00893954180795633	0.00717277313704408	0.00613845008684145	0.00745066578446778	0.0474217186336945
0.00245571085931685	0.000946406417996858	0.00518153998842114	0.00601538334298239	0.00572525018608883	0.0271625175750558	0.0275320486312133	0.027264576958068	0.00725184021172773	0.00850773302456373	0.00833148622942684	0.00954619138201969	0.0516208750310148
0.00240517740468117	0.0017837234306509	0.00477867835580184	0.00526953932677198	0.00548986849722934	0.0259722107352576	0.0256384087337689	0.025642213216442	0.00941783144487636	0.00867769415267555	0.00563923579521958	0.00771970887436936	0.0487830617814903
0.00248234223802829	0.00195269208502192	0.00564188239186171	0.00655735671160367	0.0062504342072616	0.0278054751468034	0.0275656273261103	0.0274727483252005	0.0104315606649574	0.013139111736002	0.00928988503845836	0.013222314117939	0.0512533289223389
0.00311463071706228	0.000702257877760318	0.00520147216938218	0.00616822429906541	0.0055993714332975	0.0271168637829791	0.0261423372756596	0.0255182367049872	0.00735671160367215	0.0129414440492929	0.00746753783806137	0.0099935489206848	0.0494266810023985
0.00239012488627905	0.000827309569100984	0.00509420229923083	0.00611959308576628	0.00551377057315359	0.0269722934414027	0.0263290877512199	0.0262777272351336	0.0123556364237863	0.012744107187164	0.00991117360019849	0.012049706393185	0.0495674468613018
0.00327350922173517	0.00170515259283765	0.00383400876685138	0.00463303283433959	0.00407443553055992	0.0228309486394839	0.0239086097097015	0.0237817384831693	0.0103522454718386	0.010140435034323	0.0087914151021421	0.0103973203208998	0.0448855346952278
0.00271896451906377	0.00128128359937143	0.00491597055661236	0.00589579025721611	0.00538516251757506	0.0267969564138615	0.0258663468695724	0.0259011661566454	0.0105199735340336	0.0116736415515673	0.00642626747167315	0.0113306591679762	0.0487412124720867
0.00341617732197502	0.000862294268464147	0.00477859564965677	0.00584368538582417	0.00542022992308328	0.0254959060458192	0.0253348771813746	0.0251984120420147	0.00642974112976594	0.00984748986849723	0.00693780497890993	0.0110626912579605	0.0482940203457117
0.00220494582747498	0.00176875361839385	0.00433032834339591	0.0053454635679431	0.00544793648168059	0.0266119427673476	0.0261100818790836	0.0256327020097593	0.00670961872467124	0.00872227276486643	0.0057164006285667	0.00817360019849474	0.0470105036804235
0.00217500620296088	0.000859730377967083	0.00442419981804648	0.00506351831941114	0.00459970225787776	0.0230057894301547	0.0228788354974775	0.0227968737077165	0.00992217351749235	0.0153329749400381	0.00610693904557108	0.0146747994375982	0.0431271193449674
0.00301182697874452	0.00101463898767678	0.00480026465966421	0.00575626499048879	0.00527342651559011	0.027545364320569	0.0274725002067654	0.0279778347531222	0.00656389049706394	0.0102618476552808	0.00711802166901	0.0111696303035315	0.0516900173682904
0.00235778678355802	0.00204813497642875	0.00447622198329336	0.00547473327268216	0.00482962534116285	0.0258476552807874	0.0247259945413944	0.0253088247456786	0.00670101728558432	0.00635059134893723	0.00546373335538831	0.00627144156810851	0.0463171780663304
0.0019653461252171	0.000797783475312215	0.00440294433876437	0.00520494582747498	0.00489372260358945	0.0259011661566455	0.0260069473161856	0.0262394342899677	0.00767297990240675	0.00853552228930609	0.00431883218923166	0.00843139525266727	0.0487693325614093
0.00374361095029361	0.00142477876106195	0.00375841535026053	0.00462848399636093	0.0043382681333223	0.0247509717972045	0.0255293193284261	0.025921677280622	0.0055951534198991	0.00875858076255065	0.0044706806715739	0.00636051608634522	0.0470173682904639
0.00364353651476305	0.00101728558431891	0.00524365230336614	0.00610569845339509	0.00617757009345795	0.0289588123397569	0.0290333305764618	0.029055909354065	0.0097010999917294	0.00598833843354561	0.0055609957819866	0.00583599371433297	0.0501434951616905
0.00316450252253742	0.00145099660904805	0.00489347448515425	0.00620602100736085	0.00549317674303201	0.0270321726904309	0.0269277148292118	0.0261606980398644	0.00987470019022414	0.0123916135968903	0.00727541146307171	0.0120550822926143	0.0509533537341825
0.00219411132247126	0.0012232238855347	0.0054038541063601	0.00623149450004135	0.0057767761144653	0.0276338598957903	0.0271344801918783	0.0268722190058721	0.00577611446530477	0.0125442891406832	0.00686940699693987	0.011903068397982	0.0532644115457779
0.00304515755520635	0.000733934331320817	0.00507344305681912	0.00577222727648664	0.00539657596559424	0.0261445703415764	0.0249076172359606	0.0250514432222314	0.0121273674634025	0.0146996112811182	0.00782267802497726	0.0126953932677198	0.0466654536432057
0.00206004466131834	0.00102985691836903	0.00506649574063353	0.00632826068976925	0.00602754114630717	0.0283318170540071	0.0275169961128112	0.027619882557274	0.0120709618724671	0.00909784136961377	0.00687147465056654	0.0062838474898685	0.0492208254073278
0.00282367049871805	0.00113663055164999	0.00516830700521049	0.0058473244562071	0.00586113638243321	0.0272577950541725	0.0270791497808287	0.0271735174923497	0.0162568025804317	0.0132414192374493	0.00932445620709618	0.0121372922008105	0.0493802828550161
0.00294897030849392	0.000976842279381358	0.00425895294020346	0.00505632288479034	0.00556190554958233	0.0276389876767844	0.0271475477627988	0.0270130675709205	0.0122094946654537	0.00897642874865602	0.0056290629393764	0.00756976263336366	0.0493402530808039
0.00312488627905053	0.00208072119758498	0.00448531965925068	0.0055971383673807	0.00609891654949963	0.0275344471094202	0.0279233314035233	0.0276781076834009	0.0113363658919858	0.0108138284674551	0.00719378049789099	0.00901257133405013	0.0501320817136713
0.00252245471838558	0.00114721693821851	0.00546249276321231	0.00558506327020097	0.00667049871805475	0.0289157224381771	0.0284112976594161	0.0282773964105533	0.0108884294103052	0.0149381358034902	0.00756579273840046	0.0120710445786122	0.0508716400628567
0.00372839301960136	0.00127077991894798	0.0056914233727566	0.00615499131585477	0.00649127450169547	0.0282018857001075	0.0281037135059135	0.0276783558018361	0.0197928211066082	0.0150315937474154	0.0101263749896617	0.0145808452568026	0.0521941940286163
0.00306475891158713	0.000769332561409313	0.00515002894715077	0.00590290298569184	0.00574501695475974	0.0280762550657514	0.0276179803159375	0.0275530559920602	0.0105914316433711	0.0102651559010835	0.00692291787279795	0.0105661235629807	0.0506907617235961
0.00201521793069225	0.00120610371350591	0.00446274088164751	0.00568216028450914	0.00480853527417087	0.0245383342982384	0.0251202547349268	0.0247864527334381	0.00834066661152924	0.00992192539905715	0.0061895624844926	0.00842204945827475	0.0475465222066
0.00248887602348855	0.00128599784964023	0.00522752460507816	0.00552501860888264	0.00546092134645604	0.0266470101728558	0.0261470515259284	0.025396245141014	0.00516574311471342	0.0137794227111074	0.00557489041435779	0.0138653543958316	0.048915474319742
0.00371904722520883	0.0010623604333802	0.004749069555868	0.00612364568687453	0.00561607807460095	0.0287199569928046	0.0275042593664709	0.0277151600363907	0.0117877760317592	0.0118593168472418	0.00670440823753205	0.00961268712265322	0.0541879910677363
0.00261740137292201	0.00095765445372591	0.00438962864940865	0.00531089239930527	0.00508096931602018	0.0273931023075015	0.0273891324125382	0.0272515920932925	0.0109807294681995	0.00763667190472253	0.00780688115126954	0.00775088909105947	0.0501365478455049
0.00211694648912414	0.000989000082706146	0.00424265982962534	0.00510735257629642	0.0048401290215863	0.0256375816723183	0.0256555289057977	0.0255334546356794	0.00431635100487966	0.0124586882805392	0.00494384252749979	0.0108031593747415	0.0485038458357456
0.00309709701430817	0.00130444131999008	0.00451666528823092	0.00594508311967579	0.00586709122487801	0.0267623852452237	0.0246523860722852	0.0246154164254404	0.0124321396079729	0.0131196757919113	0.0094152675543793	0.0134412372839302	0.0487457613100653
0.00359655942436523	0.00115747250020677	0.00441832768174675	0.00514126209577372	0.00487594078240013	0.026242163592755	0.0266317095360185	0.0261785625671988	0.00726623108096932	0.00504639814738235	0.0040349019932181	0.00536415515672815	0.05004962368704
0.0024644777106939	0.00104366884459515	0.00389322636671905	0.00511835249359027	0.00485203870647589	0.0254104705979654	0.0254700190224134	0.0249794061698784	0.0063457116863783	0.00661996526341907	0.00525953188321892	0.0102372012240509	0.0467528740385411
0.00306773633280953	0.00175932511785626	0.00539318501364652	0.00619303614258539	0.00567926556943181	0.0274519890827889	0.0273349598875197	0.0270609544289141	0.0110612852534943	0.0159157224381772	0.00956810851046232	0.0139846993631627	0.0518506327020097
0.00251641716979572	0.00157257464229592	0.00562972458853693	0.00668315275824994	0.00594450417666033	0.028001157886031	0.0277357538665123	0.0274141923744934	0.0104888760234885	0.00860714581093375	0.00560251426681002	0.00740484658010091	0.051560251426681
0.00223546439500455	0.00105599206021007	0.00493433132081714	0.00496890248945497	0.00556207096187247	0.0278799933835084	0.0278974443801174	0.0276737242577123	0.00645256802580431	0.00506120254734927	0.00560449921429163	0.00544173352080059	0.0494428914068315
0.00250922173517492	0.00150144735753866	0.00488603093209825	0.00582549003390952	0.00507509717972045	0.0256834008766851	0.0258952940203457	0.0256937391448185	0.0093189976015218	0.0104700190224134	0.00585848978579108	0.010257133405012	0.0476901827805806
0.0025971383673807	0.00167694979736994	0.00528649408651063	0.00616640476387395	0.00605930030601273	0.0274552146224464	0.0272322388553469	0.0269134066661153	0.0121286907617236	0.00829881730212555	0.00681581341493673	0.00899710528492267	0.0499596394012075
0.00268232569679927	0.00182342238028285	0.00559085270035564	0.00614117938962865	0.00623868993466215	0.0283238772640807	0.0279383839219254	0.0273721776527996	0.00892283516665288	0.0079032338102721	0.00740054586055743	0.00758183773054338	0.0482088330162931
0.00380638491439914	0.00184691092548176	0.00487759490530146	0.00538516251757506	0.00599015796873708	0.0258912414192374	0.025508063849144	0.0252135472665619	0.0163193284261021	0.0121190141427508	0.0114566206269126	0.0115158382267802	0.0463513357042428
0.0017859564965677	0.00116623935158382	0.00400951120668265	0.0051586303862377	0.00409122487800844	0.0228194524853197	0.0228853692829377	0.0226961376230254	0.00560681498635348	0.008862128856174	0.00553668017533703	0.00806550326689273	0.0451879083615912
0.00169398726325366	0.00111777355057481	0.00468340087668514	0.0059047225208833	0.0054300719543462	0.0258808204449591	0.0250574807708213	0.0248876023488545	0.0081195103796212	0.0110084360267968	0.00717459267223554	0.0089990075262592	0.0462792159457448
0.00232321561492019	0.00114796129352411	0.00486841452319908	0.00651434951616905	0.00529435117029195	0.0266219502109007	0.0261825324621619	0.0261894797783475	0.0105361839384666	0.0127964601769911	0.0103671325779505	0.0116361756678521	0.0495047556033414
0.00254478537755355	0.00164270945331238	0.00538995947398892	0.00677619717144984	0.00589372260358944	0.0277608965346125	0.0278772640807212	0.0282391861715325	0.00690687288065503	0.00859407824001323	0.00872541559837896	0.0082234720039699	0.0502107352576296
0.00279232486973782	0.00124563725084774	0.00450202630055413	0.00538582416673559	0.0047785129435117	0.0247265734844099	0.0242697047390621	0.0243293358696551	0.0192073443056819	0.00872773137044083	0.00587172276900174	0.00832032089984286	0.0454498387230171
0.00258332644115458	0.0030640972624266	0.00497444380117442	0.00640352328177984	0.00548887602348855	0.0272295922587048	0.0265480936233562	0.0267285584318915	0.00963865685220412	0.00782094119593086	0.00978314448763542	0.00644586882805393	0.048631047886858
0.00335944090645935	0.00143635762137127	0.00526035894466959	0.00586692581258788	0.00563071706227773	0.0260473906211231	0.0258565875444545	0.0252287651972542	0.012524274253577	0.0103575386651228	0.00892531635100487	0.0137972872384418	0.0473376891903068
0.002002481184352	0.00123215614920189	0.00562252915391614	0.00651567281449012	0.00625531386982053	0.0284167562649905	0.028326689273013	0.0283371929534364	0.0112270283682078	0.0112836820775784	0.00998817302125548	0.0106537920767513	0.0513768919030684
0.00303151104127037	0.00172053593582003	0.00545786121908858	0.00666661152923662	0.00608179637747084	0.0305941609461583	0.029214870564883	0.029075841535026	0.00995897775204698	0.0117527086262509	0.00633843354561244	0.0114472748325201	0.0542723513357042
0.00243073360350674	0.0012848399636093	0.00491580514432222	0.00592969977669341	0.0054929286245968	0.0262003969894963	0.0246982879827971	0.0245930857662724	0.00731742618476553	0.00676164088991812	0.00594425605822512	0.00839268877677611	0.0478234223802829
0.00277462575469357	0.00117343478620462	0.00452228930609544	0.00520329170457366	0.00487494830865933	0.0246598296253411	0.0247173103961625	0.0247381523447192	0.0115906872880655	0.00688793317343479	0.00661202547349268	0.00691944421470515	0.0462953436440327
0.0028727979488876	0.00115854768009263	0.00529848647754528	0.0066295591762468	0.0058475725746423	0.0284005458605574	0.0279213464560417	0.0282318253246216	0.00898031593747415	0.0136762054420643	0.00704664626581755	0.0119440079397899	0.0513386816640476
0.00170672400959391	0.00135166652882309	0.00456107848813167	0.00555396575965594	0.00521230667438591	0.0271896451906377	0.025798775949053	0.0260451575552063	0.00794524853196593	0.00771896451906377	0.00854941692167728	0.00721611115705897	0.0483990571499462
0.00206649574063353	0.00147754528161442	0.00602514266810024	0.00657695806798445	0.00604813497642875	0.0294925978000165	0.0285027706558597	0.0283918617153255	0.0139530229096022	0.0182961707054834	0.011303118021669	0.0149880903151104	0.0530537589942932
0.00265685220411877	0.000762716069803986	0.00507584153502605	0.00579637747084609	0.00595500785708378	0.028872053593582	0.0286406417996857	0.0281362997270697	0.0110033909519477	0.00858952940203457	0.00525845670333305	0.00801414275080639	0.0483194111322472
0.00232817798362418	0.00136307997684228	0.00495591762467951	0.00567967910015714	0.00545678603920271	0.0271196757919113	0.0265177404681168	0.0263955834918534	0.011937887685055	0.0111730212554793	0.0085322967496485	0.0107171449838723	0.0482233065916797
0.00239268877677612	0.000742701182697875	0.0049336696716566	0.00594516582582086	0.00519882557274006	0.0267733851625176	0.0247562649904888	0.0246378297907535	0.0117347613927715	0.0160165412290133	0.0118727979488876	0.0130599619551733	0.0495363493507568
0.0020047142502688	0.00140889918120916	0.00441179389628649	0.00566437846331982	0.00469861880737739	0.0237809114217186	0.0242797948887602	0.0243177570093458	0.0179110081879083	0.0149556695062443	0.0084162600281201	0.0122974940038045	0.0457158216855513
0.00313034488462493	0.00210817963774709	0.00464742370358118	0.00540302704490944	0.00538392192539906	0.0263085766272434	0.0262828550161277	0.0260781573070879	0.00988536928293772	0.00571085931684724	0.00744785377553552	0.00597328591514349	0.0501265404019518
0.002129186998594	0.00182218178810686	0.00452609378876851	0.0053145314696882	0.00521569762633364	0.0267249193615086	0.0261344801918783	0.0257107766107022	0.00566677694152675	0.00611967579191134	0.00778339260607064	0.00738574146059052	0.0482589529402035
0.00268091969233314	0.000795302290960219	0.00460722851707882	0.00534761392771483	0.00522181788106856	0.0264084856504838	0.0264250268794971	0.0261598709784137	0.00635927549416922	0.007380117442726	0.00504482673062609	0.00539012488627905	0.0500929617070548
0.0022175171615251	0.00166611529236622	0.00542097427838889	0.00578206930774957	0.00623819369779175	0.0274052601108262	0.0276051608634522	0.0274805227028368	0.00954966504011249	0.0102208254073278	0.00520312629228352	0.00949474815978828	0.0504605078157307
0.00248465801009015	0.00126813332230585	0.0046854685303118	0.00590488793317344	0.00511429989248201	0.0268134976428749	0.0270040526011082	0.0267221900587213	0.00841138036556116	0.00540352328177983	0.00763526590025639	0.00536647092879001	0.0484241171119014
0.00297394756430403	0.00133934331320817	0.00423637416260028	0.00492407575882888	0.00479852783061781	0.025234720039699	0.0249112563063436	0.02490058721363	0.00430071954346208	0.00811901414275081	0.00429195269208502	0.00778777603175916	0.0461528409560831
0.00200719543462079	0.00152824414854024	0.00540079397899264	0.005995037631296	0.00580109172111488	0.0271876602431561	0.0266549499627822	0.026304358613845	0.0114825076503184	0.0118671739310231	0.0104638987676784	0.0126783558018361	0.0506814986353486
0.00301745099660905	0.00160201802993962	0.00575337027541146	0.00645289885038459	0.00663576213712679	0.029847241750062	0.0288542717723927	0.0287585807625506	0.0128637829790753	0.0137560995781987	0.00689355719129931	0.0120158795798528	0.0521542469605491
0.00274642295922587	0.00160499545116202	0.00484368538582416	0.00554916880324208	0.00512654040195186	0.0269629476470102	0.0268340914729964	0.0266418823918617	0.00463998015052519	0.0121324952443967	0.00632305020263006	0.0114398312794641	0.0488119262261186
0.00278603920271276	0.000898188735423042	0.00623414109668349	0.00740997436109503	0.00698147382350509	0.0307750392854189	0.0303957489041436	0.0306377470846084	0.00817699115044247	0.0118403771400215	0.0109163013811926	0.0108147382350509	0.0548177156562732
0.00260565710032255	0.00149309403688694	0.00535654619138202	0.00601769911504425	0.00541526755437929	0.0284731618559259	0.0279150607890166	0.0279690679017451	0.00953742453064263	0.0142960052931933	0.0088500537589943	0.0125351914647258	0.0530482176825739
0.00248440989165495	0.00116657017616409	0.00523281779836242	0.0062736746340253	0.00579736994458688	0.0291362170209247	0.0279581506905963	0.0280631047886858	0.00833967413778844	0.00910545033495988	0.00701066909271359	0.00888330162931106	0.0525628153171781
0.00265445372591183	0.00151418410387892	0.00469373914481846	0.0057535356877016	0.00523298321065255	0.0261514349516169	0.0255475973864858	0.0255807625506575	0.010678273095691	0.0157574228765197	0.00717434455380035	0.0132157803324787	0.0480367215284095
0.00269406996939873	0.00140526011082623	0.00564064179968572	0.00601009014969812	0.00656066495740634	0.0292716069803986	0.0279317674303201	0.0280967661897279	0.0131924571995699	0.0113974030270449	0.0075981308411215	0.0106507319493838	0.0528440989165494
0.0021608634521545	0.00115102142089157	0.00390736911752543	0.00511860061202547	0.00444917707385659	0.023792572988173	0.0231780663303284	0.0232890579770077	0.0064078240013233	0.00992109833760648	0.00639583161028864	0.00885675295674469	0.0462742535770408
0.00323538168885948	0.00149706393185014	0.00506715738979406	0.00540881647506409	0.00525175750558266	0.0237342651559011	0.0232726821602845	0.0229512860805558	0.0108773467868663	0.0132077578364072	0.00990612852534943	0.011891903068398	0.0451357207840543
0.00405549582333968	0.00219344967331073	0.00492498552642461	0.00531999007526259	0.00525986270779919	0.0262528326854685	0.0255836572657348	0.0254771317508891	0.00472996443635762	0.00636192209081135	0.00501232321561492	0.00658407079646017	0.0476641303448846
0.00315631461417583	0.00108651062773964	0.0049413613431478	0.00524522372012241	0.00531262922835166	0.0263653130427591	0.0270113307418741	0.0268358283020428	0.00480597138367381	0.0108463319824663	0.0063704408237532	0.009940368869407	0.0500057894301547
0.00285898602266148	0.00191878256554462	0.00514060044661318	0.0061581341493673	0.00599197750392854	0.0286527996030105	0.0269690679017451	0.0268415350260524	0.0114304854850715	0.0112512612687123	0.00756901827805806	0.0105816723182532	0.0512510958564221
0.00282656521379539	0.00154098089488049	0.00436837317012654	0.00515118683318171	0.00480514432222314	0.0246201306757092	0.023828550161277	0.0238681664047639	0.00659821354726656	0.00896518071292697	0.00493284261020594	0.00920114134480192	0.0447777685882061
0.00240964353651477	0.00123968240840295	0.00470688942188405	0.00573194938383922	0.00532776445289885	0.0249973534033578	0.0247843850798114	0.0245277479116698	0.00733198246629725	0.0121800512778099	0.00944942519229178	0.0120698866925813	0.0462721032172691
0.00249152262013067	0.000781324952443967	0.00396840625258457	0.00461343147795881	0.00501769911504425	0.0254166735588454	0.0248885948225953	0.0248535274170871	0.00419783309899925	0.00576709949549252	0.00457894301546605	0.00445711686378298	0.0447446034240344
0.00327929865188983	0.00241675626499049	0.00527375734017037	0.00632644115457779	0.0056213712678852	0.0278278885121165	0.0279895790257216	0.0281302621784798	0.00510743528244149	0.00885270035563643	0.00846960549168804	0.0086565213795385	0.0505868828053924
0.0014694400793979	0.00190166239351584	0.00520569018278058	0.0059688197833099	0.00530576461831114	0.0261022247953023	0.0264038541063601	0.0263113886361757	0.00542808700686461	0.00833123811099165	0.00650516913406666	0.00834207261599537	0.0505251840211728
0.00216971300967662	0.0021895624844926	0.00483376064841618	0.0058431064428087	0.00513803655611612	0.0280877512199156	0.0268230915557026	0.0265335373418245	0.00614374328012571	0.0097235960631875	0.00934116284839964	0.00898660160449921	0.0517728889256472
0.00305524770490447	0.00127681746753784	0.00422545695145149	0.00463799520304359	0.00473409974361095	0.0257054007112729	0.0250744355305599	0.025007526259201	0.00565767926556943	0.00552965015300637	0.00504300719543462	0.00659606318749483	0.046188735423042
0.00315772061864197	0.00140848565048383	0.0054355305599206	0.00667810768340088	0.00606492432387726	0.028326771979158	0.0272429906542056	0.0276927466710777	0.00877793400049623	0.0101483748242494	0.00723075014473575	0.00861781490364734	0.0514946654536432
0.00272574642295923	0.000972045322967497	0.00486560251426681	0.00547804151848482	0.00589173765610785	0.0274182449756017	0.0272989000082706	0.0270898188735423	0.0209140683152758	0.0109379703912001	0.0058134149367298	0.00954734926805062	0.0513887188818129
0.00230601273674634	0.000861467207013481	0.00499255644694401	0.00614622446447771	0.00546307170622777	0.0268334298238359	0.0265978827226863	0.0266146720701348	0.00832875692663965	0.0111635100487966	0.0081932842610206	0.00917070548341742	0.0465234471921263
0.00379976842279381	0.00140989165494996	0.005001240592176	0.00591555702588703	0.00541824497560169	0.027634769663386	0.0265920105863866	0.0266984533950873	0.00685245223720123	0.00711372094946654	0.0084330493755686	0.006624844925978	0.0506404763873956
0.00205293193284261	0.000836324538913241	0.00490480522702837	0.00614407410470598	0.00540625258456703	0.026458357455959	0.0271493672979903	0.0265841535026052	0.00496269952857497	0.0101554875527252	0.0072417500620296	0.00850922173517492	0.0463538995947399
0.00221354726656191	0.000945910181126458	0.00560565710032255	0.00612984864775453	0.00609039781655777	0.0272115623190803	0.0279189479778348	0.0283090728641138	0.00606690927135887	0.0116821602845091	0.00988181291869985	0.0122936068149864	0.0525574394177488
0.00250698866925813	0.00110784881316682	0.00517905880406914	0.00632503515011166	0.00555553717641221	0.0269867670167894	0.025609957819866	0.0257133405011993	0.0111632619303614	0.0130205111239765	0.00724514101397733	0.0105322967496485	0.0514428087006865
0.00220469770903978	0.00144545529732859	0.0049027375734017	0.00567455131916302	0.00580266313787114	0.0285690182780581	0.0271477131750889	0.0268449259780002	0.00770697212802911	0.00929170457364983	0.00615060789016624	0.00765106277396411	0.0493056819121661
0.00233529071209991	0.000945992887271525	0.00532908775121992	0.00545215449507898	0.00572690430899016	0.0277384831692995	0.0281949383839219	0.0279401207509718	0.0167306260855182	0.0123147795881234	0.00765007030022331	0.0108651889835415	0.0505743941774874
0.00305268381440741	0.0012541559837896	0.00499784964022827	0.00644413199900753	0.00550822926143413	0.0266457695806798	0.0263228020841949	0.0263671325779506	0.0158855346952279	0.0155403192457199	0.011230998263171	0.0148092796294765	0.0487872797948888
0.00330890745182367	0.00191754197336862	0.00515242742535771	0.00624042676370854	0.00562228103548094	0.0256200479695641	0.0250614506657845	0.0248947977834753	0.0132104044330494	0.0127618063022083	0.00754627408816475	0.0111294351170292	0.0465636423786287
0.00244479364816806	0.00186254238689935	0.0049433462906294	0.00604796956413861	0.00600057894301547	0.027524191547432	0.026613679596394	0.026771400215036	0.0070693077495658	0.010960218344223	0.00784641468861136	0.0118044826730626	0.0496377470846084
0.00232569679927219	0.00158125878752791	0.00471317508890911	0.00601141344801919	0.00537275659581507	0.0278238359110082	0.0264748986849723	0.0262351335704243	0.00943098172194195	0.0102678852038706	0.0114410718716401	0.00891985774543049	0.0479766768670912
0.00309957819866016	0.0017161525101315	0.00409296170705483	0.00484831692994789	0.00537705731535853	0.0248859482259532	0.0255663716814159	0.0245580183607642	0.00972343065089736	0.0104660491274502	0.00868141592920354	0.00922190058721362	0.0447982797121826
0.00319791580514432	0.00075874617484079	0.00487006864610041	0.00522107352576296	0.00549309403688694	0.0257489041435779	0.0244387560995782	0.0240966007774378	0.00997245885369283	0.0107549416921677	0.00541543296666942	0.00954337937308743	0.0463111405177405
0.00370763377718965	0.00125572740054586	0.00488603093209825	0.00669754362749153	0.00560259697295509	0.0277841369613762	0.0263984782069308	0.026924241171119	0.011203705235299	0.0132847572574642	0.0071626002812009	0.0127299644363576	0.0503814407410471
0.0030930444131999	0.00117963774708461	0.00457298817302126	0.00499851128938881	0.00519990075262592	0.025321726904309	0.024597469191961	0.0245720784054255	0.0120630220825407	0.0108286328674221	0.00548085352741709	0.00916698370688942	0.0471010669092714
0.00182697874452072	0.00172458853692829	0.00501199239103466	0.00593052683814407	0.00553618393846663	0.0275711686378298	0.0266306343561327	0.0266661979985113	0.0105930857662724	0.0111407658589033	0.0104222148705649	0.0105778678355802	0.0507657761971715
0.00268108510462327	0.00112885617401373	0.00435125299809776	0.00513505913489372	0.0051908030766686	0.0239191133901249	0.0238003473658093	0.0232577123480275	0.0146825738152345	0.0146181457282276	0.00669233314035233	0.0116563559672484	0.0460230750144736
0.0024709287900091	0.0014689438425275	0.00495062443139525	0.00601240592175999	0.00544363576213713	0.0294266810023985	0.0284962368703995	0.028520552477049	0.0088814820941196	0.00644446282358779	0.00569398726325366	0.00613224712596146	0.0532552311636754
0.00253064262674716	0.00106674385906873	0.0049992556446944	0.0055048383094864	0.0057473327268216	0.0285120337441072	0.0273778016706641	0.0273412455545447	0.00777743776362583	0.00972053593582003	0.00583309899925564	0.00809163840873376	0.050238524522372
0.00244330493755686	0.00209891654949963	0.00455925895294021	0.00516855512364569	0.00588611363824332	0.0267604830038872	0.0251918782565545	0.0252021338185427	0.0068715573567116	0.00999321809610454	0.00685236953105615	0.0103511702919527	0.0463582003142834
0.00269307749565793	0.0016537920767513	0.00473798693242908	0.00536812505169134	0.0051885700107518	0.0274251922917873	0.0272840956083037	0.0270127367463403	0.00808254073277644	0.0107623852452237	0.00536829046398147	0.00811992391034654	0.0495158382267803
0.0029344140269622	0.000737407989413614	0.00360234885451989	0.00455264246133488	0.00474799437598214	0.0236483334711769	0.0234793648168059	0.0235160863452155	0.0123512529980978	0.0094043503432305	0.00563857414605905	0.0090224960714581	0.0441487056488297
0.00198139111736002	0.00107245058307832	0.00478016706641303	0.00551087585807625	0.00510685633942602	0.0275438756099578	0.026649739475643	0.0263530725332892	0.0124274253577041	0.0086365064924324	0.00725523116367546	0.00861020593830122	0.0494350343230502
0.0037480770821272	0.00113084112149533	0.0050655859730378	0.00651368786700852	0.00573153585311389	0.0277707385658755	0.0275121164502523	0.0274231246381606	0.00770928790009097	0.0121687205359358	0.00689661731866678	0.00895881233975684	0.0511954346207923
0.00318443470349847	0.00122909602183442	0.0035332892233893	0.00454577785129435	0.00463964932594492	0.0246582582085849	0.0240353155239434	0.0241357207840543	0.00590000827061451	0.00488090315110413	0.0057562649904888	0.00523852452237201	0.0458128359937143
0.00227086262509304	0.00105086427921595	0.00438127532875693	0.00524059217599868	0.00467165660408568	0.0244292448928955	0.0224714250268795	0.0227313704408238	0.0099054668761889	0.0112853362004797	0.00842957571747581	0.0116194690265487	0.0462923662228104
0.00257141675626499	0.00252204118766024	0.00593921098337606	0.00687114382598627	0.00679240757588289	0.0295865519808122	0.028460921346456	0.0290350674055082	0.0205235298982714	0.0167890166239352	0.0094624927632123	0.0156515590108345	0.053115457778513
0.00257042428252419	0.000937474154329667	0.0053721776527996	0.0066280704656356	0.00576395666197999	0.0284747332726822	0.0270134811016459	0.0270229923083285	0.0117553552228931	0.0121124803572906	0.00942386899346622	0.00924282524191547	0.0520242329005045
0.0034028616326193	0.000874534777934	0.00464808535274171	0.00602977421222397	0.00489769249855265	0.0254486808369862	0.0251939459101811	0.0253769746092135	0.00767785956496568	0.00867562649904888	0.00461640889918121	0.00893234637333553	0.047181374576131
0.00263543131254652	0.00298254900339095	0.00548755272516748	0.00656819121660739	0.00642395169961128	0.0286792655694318	0.0283202381936978	0.0283500124059218	0.00779042262840129	0.0155626499048879	0.0105810933752378	0.0117600694731618	0.050590025638905
0.00218972789678273	0.00162426598296253	0.00616847241750062	0.00673194938383922	0.00634256885286577	0.0298775121991564	0.0287437763625837	0.028911752543214	0.0132208254073278	0.0161436605739806	0.00677512199156397	0.0143986436192209	0.0537251674799438
0.00310553304110495	0.00108659333388471	0.00533330576461831	0.00605979654288314	0.0054023653957489	0.0285179058804069	0.0275537176412208	0.0271152096600777	0.0119277148292118	0.0144734926805062	0.00970680671573898	0.0107505582664792	0.0525958150690596
0.00395732362914564	0.000650070300223307	0.00520982549003391	0.0058727979488876	0.00563973203208998	0.0276858820610371	0.0279433462906294	0.0276963857414606	0.00541807956331155	0.0133430650897362	0.00673170126540402	0.0120749317674303	0.0519078653543959
0.00298048134976429	0.00130038871888181	0.0047196261682243	0.00526333636589198	0.00538127532875693	0.0257831444876354	0.0252912910429245	0.0251621040443305	0.0163672979902407	0.0142950955255975	0.00785724919361509	0.0125827474981391	0.0479149780828716
0.00267173931023075	0.00114167562649905	0.0057176412207427	0.0069990075262592	0.0065647175585146	0.0299152262013067	0.0281115705896948	0.0287293854933422	0.0130904805227028	0.0127636258373997	0.00798296253411629	0.0110588867752874	0.0529104292448929
0.00269820527665206	0.00106095442891407	0.00513952526672731	0.00595161690513605	0.00557770242329005	0.0276765362666446	0.0270589694814325	0.0268512943511703	0.00732395997022579	0.0156321230667438	0.00877942271110744	0.0130875858076255	0.048647175585146
0.00243296666942354	0.00151203374410719	0.00441162848399636	0.00528963692002316	0.00490679017450996	0.0254839963609296	0.0256728971962617	0.0254506657844678	0.011601273674634	0.00773881399387975	0.0045966421305103	0.0072489454966504	0.048996278223472
0.00239963609296171	0.00122868249110909	0.00383326441154578	0.00504135307253329	0.00428169713009677	0.0218613017947233	0.0217307087916632	0.0214499214291622	0.0107928211066082	0.011575138532793	0.00876958067984452	0.0106262509304441	0.0417386485815896
0.00248689107600695	0.000930692250434207	0.00472574642295922	0.00589686543710198	0.00595335373418245	0.0291673145314697	0.0290169547597386	0.0290878339260607	0.0126611529236622	0.0108183773054338	0.00468679182863286	0.0107931519311885	0.0508113472831031
0.00264676205442064	0.00105458605574394	0.00485468530311802	0.00566851377057316	0.00560284509139029	0.027007443553056	0.0280663303283434	0.02749069555868	0.00694723347944752	0.0073771400215036	0.00662319080307667	0.0064669588950459	0.0478597303779671
0.00285890331651642	0.000936150856008602	0.00424927632123067	0.00522785542965843	0.00506757092051939	0.026279546770325	0.0259861053676288	0.0257206186419651	0.00833247870316764	0.0101374576131007	0.00615581837730543	0.00829782482838475	0.0480466462658176
0.00308278885121164	0.000592672235547101	0.00495318832189231	0.00639045571085932	0.00524323877264081	0.0268874369365644	0.0248264825076503	0.025083202381937	0.0114284178314449	0.0130320072781408	0.0097770242329005	0.00922702836820776	0.048783888842941
0.00197965428831362	0.0009383839219254	0.00585576048300388	0.0069064593499297	0.00622975767099496	0.0292623438921512	0.0289226697543627	0.0287087089570755	0.00929674964849888	0.00979207675130262	0.00841634273426516	0.00886915887850467	0.0529345794392524
0.00229203539823009	0.00144239516996113	0.00415772061864197	0.00471532544868084	0.00495748904143577	0.0248254900339095	0.0245474319741957	0.0249076999421057	0.010582664791994	0.0118338433545612	0.00727830617814904	0.00891555702588702	0.0461718633694483
0.00257662724340419	0.000984616657017617	0.0051878256554462	0.00607427011826979	0.00561831114051774	0.0282025473492681	0.0275518153998842	0.0277632950128195	0.0113390124886279	0.00954941692167728	0.00971425026879498	0.0101114051774047	0.0507898436853858
0.00199793234637333	0.0013729220081052	0.0051563973203209	0.00636729799024067	0.00534786204615003	0.0268296253411629	0.0262679679100157	0.0259720453229675	0.00646034240344058	0.0116288975270863	0.00782317426184766	0.0109284591845174	0.0502788851211645
0.00207278140765859	0.000995947398891738	0.00485501612769829	0.00573335538830535	0.00492482011413448	0.0256017699115044	0.0258336779422711	0.0257450169547597	0.00475866346869572	0.00634629062939377	0.00587436936564387	0.00644256058225126	0.0492163592754942
0.00198395500785708	0.00178512943511703	0.00528550161276983	0.00585427177239269	0.00561905549582334	0.0285185675295675	0.0274916880324208	0.0269494665453643	0.0091152923662228	0.0069942932759904	0.0051042097427839	0.00754321396079729	0.0527083781324953
0.00309668348358283	0.0011234802745844	0.00402630055413117	0.00448184600115789	0.00467074683648995	0.0236443635762137	0.0233013811926226	0.0229632784715905	0.0032843437267389	0.010329170457365	0.0044060871722769	0.00851368786700852	0.0441500289471508
0.00249797369944587	0.00149698122570507	0.00483657265734844	0.00587957985278306	0.00526904308990158	0.0274694400793979	0.0270789016623935	0.0268082044495906	0.00950889091059466	0.00855380034736581	0.00660689769249856	0.00707774377636258	0.0501395252667273
0.00265147630468944	0.00196898519560003	0.0045647175585146	0.00540724505830783	0.00522148705648829	0.0254458688280539	0.0250164585228682	0.0247828963692002	0.00979166322057728	0.00790654205607477	0.00492589529402035	0.00742982383591101	0.0461811264576958
0.00342105698453395	0.00228492266975436	0.00554660491274502	0.00622405094698537	0.00584649739475643	0.0282341410966835	0.0284470267140849	0.0286875361839385	0.00738971135555372	0.0083165164171698	0.0054026135141841	0.00857282276073113	0.0509210983376065
0.00304399966917542	0.00105582664791994	0.00512703663882227	0.00597783475312216	0.00536671904722521	0.0286972955090564	0.0268823918617153	0.0269674137788438	0.00960392027127615	0.00998279712182615	0.00654544702671409	0.00933413282606898	0.053023571251344
0.00202547349268051	0.00177619717144984	0.0045624844925978	0.00577098668431064	0.00480051277809941	0.0262492763212307	0.0262764039368125	0.0261447357538665	0.0129582333967414	0.0100219171284426	0.00663237118517906	0.00936299727069722	0.0509605491688032
0.00303936812505169	0.00114208915722438	0.00476205442064345	0.00542453064262675	0.0056934083202382	0.026957819866016	0.0272119758498056	0.0269077826482507	0.00618774294930113	0.00877528740385411	0.00489587296336117	0.00830940368869407	0.047491936150856
0.00238144074104706	0.00125829129104292	0.00425605822512613	0.00500893226366719	0.00507551071044578	0.026849722934414	0.0275796873707716	0.0276225291539161	0.00519915639732032	0.01060251426681	0.00651393598544372	0.0085914316433711	0.0491343147795881
0.00292548176329501	0.00145678603920271	0.00481854271772393	0.00620287817384832	0.00527524605078157	0.0273520800595484	0.0259335869655115	0.0259740302704491	0.0084716731453147	0.00968976924985526	0.00744239516996113	0.00995856422132165	0.0485479282110661
0.00311578860309321	0.00119650980067819	0.0050613679596394	0.0060638491439914	0.00599594739889174	0.028777685882061	0.0286103713505913	0.0289880076089653	0.0110889918120916	0.0122683814407411	0.00784897857910842	0.0116967165660408	0.0519163013811927
0.00249135720784054	0.00103027044909437	0.00453701099991729	0.00507699942105698	0.00520180299396245	0.0266122735919279	0.0266021007360847	0.0258464973947564	0.00650343230502026	0.0081165329583988	0.00557472500206765	0.0069351583822678	0.0475847324456207
0.00334058390538417	0.00100215035977173	0.00557414605905219	0.00604821768257382	0.00604019518650236	0.0266256719874287	0.026450913902903	0.0260717062277727	0.00916069803986435	0.00873873128773468	0.0064610040526011	0.00780878339260607	0.0500077743776363
0.00241402696220329	0.00132991481267058	0.0057468364899512	0.00652700355636424	0.00607385658754445	0.0286028450913903	0.028698122570507	0.0288464973947564	0.00713059300306013	0.0114431395252667	0.00629013315689356	0.0122875692663965	0.0532668100239848
0.00218823918617153	0.00151881564800265	0.00477570093457944	0.00598064676205442	0.00562922835166653	0.0274518236704987	0.0260724505830783	0.0261604499214292	0.00780555785294847	0.00662310809693161	0.00774311471342321	0.00670697212802911	0.0494871391944421
0.00239467372425771	0.00113448019187826	0.0059331734347862	0.00713323959970226	0.00603432305020263	0.0294815978827227	0.0293644859813084	0.0289752708626251	0.00937705731535853	0.0100333305764618	0.00649309403688694	0.00901281945248531	0.0540693904557108
0.00253709370606236	0.00189347448515425	0.00525514845753039	0.00624662972458854	0.00533644859813084	0.0276101232321562	0.027282027954677	0.0277187164006286	0.0107516334463651	0.0103063435613266	0.00698684972293441	0.0085874617484079	0.0539260607063105
0.00381151269539327	0.00189727896782731	0.00487461748407906	0.0054976428748656	0.00576834008766851	0.0270465635596725	0.0269080307666859	0.0272184269291208	0.0118319411132247	0.00977073856587545	0.00770606236043337	0.0105619882557274	0.0515902737573402
0.00255057480770821	0.00111909684889587	0.00462773964105533	0.00527425357704077	0.00616367546108676	0.0272402613514184	0.0267808287155736	0.0257704077412952	0.0092489454966504	0.0107585807625507	0.00808551815399884	0.00976900173682905	0.046278223472004
0.00221759986767017	0.000818294599288727	0.0052816144239517	0.00582697874452072	0.0061793896286494	0.0284131171946076	0.0277593251178563	0.0280548341741791	0.00729799024067488	0.0124740716235216	0.0126975436274915	0.0106359275494169	0.0515797700769167
0.00211049540980895	0.00116086345215449	0.00441501943594409	0.00556240178645273	0.00505566123562981	0.0253822678024978	0.0264702671408486	0.0259009180382102	0.0128028285501613	0.0122675543792904	0.00685385824166736	0.0105762137126788	0.0478319411132248
0.00283376064841618	0.00157679265569432	0.00570804730791498	0.00660929617070548	0.00574377636258374	0.0270358117608138	0.0273290050450749	0.0266910925481763	0.01485096352659	0.0289531056157473	0.0118839632784716	0.0187648664295757	0.0509809775866347
0.00276966338598958	0.00166768670912249	0.00504416508146556	0.0063137871143826	0.00586179803159375	0.028018691588785	0.0271354726656191	0.0269899098503019	0.0114760565710032	0.014213629972707	0.00864428087006864	0.0106847241750062	0.0483382681333223
0.0028790009097676	0.00127706558597304	0.00552973285915143	0.00608617980315938	0.00661442395169961	0.0292168555123645	0.0278566702505996	0.0276843933504259	0.0162426598296254	0.0146489951203374	0.00890811347283103	0.0129571582168555	0.049908113472831
0.00329162186750476	0.000819617897609792	0.00473897940616988	0.00592324869737821	0.00531883218923166	0.0273674634025308	0.0263809445041766	0.0268767678438508	0.0096422132164420	0.011632288479034	0.00863121329914813	0.0117248366553635	0.0500030601273675
0.00285344471094202	0.00127896782730957	0.00491795550409396	0.00582631709536019	0.00493449673310727	0.0255160036390704	0.0257134232073443	0.0259791580514432	0.00546340253080804	0.0143701099991729	0.00841237283930196	0.0123830121578033	0.0501760813828468
0.00224332147878587	0.000977173103961625	0.00453734182449756	0.00547225208833016	0.00485361012323216	0.025484409891655	0.0261260441650815	0.025925481763295	0.005560251426681	0.00801505251840212	0.00592672235547101	0.00688710611198412	0.0481791415102143
0.00324224629890001	0.00171706227772723	0.00501678934744851	0.00560673228020842	0.00557009345794392	0.0278632040360599	0.0271956000330824	0.0271482921181044	0.0124084856504838	0.0134243652303366	0.00905086427921595	0.0125823339674138	0.0517274832520057
0.00289057977007692	0.000892316599123315	0.00585542965842362	0.00765991233148623	0.00632726821602845	0.0294885451989083	0.0287574228765197	0.0286785212141262	0.0135109585642213	0.0124910263832603	0.00691563973203209	0.0127669340832024	0.0532262013067571
0.00324232900504507	0.000789016623935159	0.00476271606980399	0.0060923000578943	0.0049952857497312	0.0254426432883963	0.024976346042511	0.0247450996609048	0.00719038954594326	0.0118048962037879	0.00650640972624266	0.011404929286246	0.0483836738069639
0.00339690679017451	0.000881399387974526	0.00452013894632371	0.0054053428169713	0.00546207923248697	0.0257640393681251	0.0260155487552725	0.0254291621867505	0.00982821933669672	0.0129984285832437	0.0082150359771731	0.0124562070961873	0.0484384252749979
0.00310081879083616	0.00156240178645273	0.0049675791911339	0.00636556116119428	0.00582085848978579	0.0276341080142254	0.0268680836986188	0.026469605491688	0.00551724423124638	0.0183026217847986	0.0113696964684476	0.0166601604499214	0.0512333967413779
0.00336382433214788	0.00158630386237697	0.00488942188404598	0.00614258539409478	0.00564882970804731	0.0271256306343561	0.0261430816309652	0.0265637250847738	0.0160971797204532	0.0149161359689025	0.00836977917459267	0.0145607476635514	0.0493382681333223
0.00244826730626085	0.000980729468199487	0.00532040360598792	0.00653593582003143	0.00602514266810024	0.0283139525266727	0.027808700686461	0.027427259945414	0.00945488379786617	0.0137298817302125	0.00771276155818377	0.00837027541146307	0.0529335869655115
0.00277321975022744	0.000903481928707303	0.00476552807873625	0.00592986518898354	0.00582755768753619	0.0267288892564718	0.0267649491357208	0.0267398891737656	0.00898354147713175	0.00957745430485485	0.00586767016789348	0.00922529153916137	0.0482311636754611
0.00323695310561575	0.00244305681912166	0.00531312546522207	0.00648267306260855	0.00533983955007857	0.0275868828053924	0.0268708957075511	0.0268601439086924	0.0113435613266066	0.010464560416839	0.00683640724505831	0.0102531635100488	0.0522666446116946
0.00214903647340997	0.000993300802249607	0.00554892068480688	0.00623844181622694	0.00607211975849806	0.0274442974112976	0.0276066495740633	0.0272488627905053	0.0085156728144901	0.0147240923000579	0.00864601769911504	0.0124071623521628	0.0496714911917955
0.00180051277809941	0.00164403275163345	0.00512513439748573	0.0058082044495906	0.00514953271028037	0.0265213795384997	0.0262019684062526	0.0264488462492763	0.0116853858241667	0.00888553469522786	0.00852245471838558	0.00968604747332727	0.0487412124720867
0.00273931023075014	0.00148507154081548	0.0049161359689025	0.00574567860392027	0.00578281366305516	0.0279907369117525	0.0262992308328509	0.0265195600033082	0.00644471094202299	0.00756331155404846	0.00765767926556943	0.00649532710280374	0.0495920932925316
0.00214258539409478	0.000828467455131917	0.00484062525845671	0.00554354478537756	0.00479943759821355	0.025729220081052	0.0263150277065586	0.0261700438342569	0.00794103051856753	0.00899462410057067	0.00688371516003639	0.00904317260772476	0.0490286163261931
0.0036515590108345	0.00123339674137788	0.00461897278967827	0.0063375237780167	0.00553345463567943	0.0264928459184517	0.0268375651310892	0.0272189231659913	0.0120054586055744	0.0124748986849723	0.0122931105781159	0.0120529319328426	0.0494715077330246
0.00269878421966752	0.00181879083615913	0.0046842279381358	0.00622016375816723	0.00529145645521462	0.0268244148540237	0.0268088660987511	0.0268307005210487	0.00904689438425275	0.00936217020924655	0.00835770407741295	0.00876412207427012	0.0495699280456538
0.00204954098089488	0.00167132577950542	0.00558853692829377	0.00703572905466876	0.00655049210156315	0.0288395500785708	0.0281645852286825	0.0280967661897279	0.0086602431560665	0.0147372425771235	0.0104031097510545	0.0139397072202465	0.0518263998015052
0.00231097510545034	0.00148250765031842	0.00500736084691093	0.0067164006285667	0.00573633280952775	0.027611115705897	0.0273965759655943	0.0283176743032007	0.0106693408320238	0.0150108345050037	0.00799495492515094	0.0107087916632206	0.0530218344222976
0.00271143825986271	0.00164750640972624	0.00488950459019105	0.0054454552973286	0.00553643205690183	0.0278758580762551	0.0274406583409147	0.027844677859565	0.0089680754280043	0.0152329005045075	0.00752162765693491	0.0136948970308494	0.0515547928211066
0.00233256140931271	0.0011905549582334	0.00492043668844595	0.00600090976759573	0.00510776610702175	0.0273569597221073	0.0272083367794227	0.0271335704242825	0.013525514845753	0.00937780167066414	0.00611934496733107	0.00880067819038955	0.0508167231825325
0.00263195765445373	0.0013437267388967	0.00430344884624928	0.00531089239930527	0.00511107435282441	0.0282141262095774	0.02685716648747	0.0273849971052849	0.00587048217682574	0.00782350508642792	0.00571152096600777	0.00751013150277066	0.0523369448350012
0.00328500537589943	0.00205235298982715	0.00558473244562071	0.00625804317260772	0.0058416177321975	0.0291870813001406	0.0281061119841204	0.0290731949383839	0.0108150690596311	0.0110461500289471	0.00669787445207179	0.00963882226449426	0.0525954842444794
0.00266082209908196	0.00167645356049955	0.00456637168141593	0.00563063435613266	0.00496824084029443	0.025525514845753	0.0251889008353321	0.0248566702505996	0.0109473988917377	0.011659664213051	0.00725341162848399	0.00906368373170126	0.0477577537011
0.00285311388636176	0.0017827309569101	0.00432586221156232	0.00494971466379952	0.00450756761227359	0.0230376312960053	0.023689438425275	0.0236256719874287	0.0107740468116781	0.0107665205524771	0.00629112563063435	0.00895434620792325	0.0436401455628153
0.00281994872219006	0.00163468695724092	0.00574576131006534	0.00605408981887354	0.0061219915639732	0.0267254983045241	0.027090728641138	0.0269869324290795	0.0151611115705897	0.0173117194607559	0.00905268381440741	0.0118729633611777	0.0505933338847076
0.00265916797618063	0.00149152262013068	0.004623604333802	0.00611554048465801	0.00503407493176743	0.0257039947068067	0.0255236126044165	0.025511785625672	0.0113218923165991	0.0119821354726656	0.00772773137044082	0.0114548010917211	0.0487508063849144
0.00190191051195104	0.00148639483913655	0.00479472334794475	0.00544148540236539	0.0058443470349847	0.028320486312133	0.0281899760152179	0.0281657431147134	0.0127796708295426	0.0124220494582748	0.00623248697378215	0.0119916466793483	0.0514802745844016
0.00223893805309735	0.000906872880655032	0.00475361839384666	0.00565420560747663	0.00540178645273344	0.0271568935571913	0.0270863452154495	0.0271020593830122	0.0103512529980978	0.0195867173931023	0.00873567116036722	0.0170652551484575	0.0502802084194856
0.00217773550574808	0.00146323711851791	0.00423083285088082	0.0047168968654371	0.00486767016789348	0.0250150525184021	0.0246966338598958	0.0244128690761724	0.0110826234389215	0.0127517988586552	0.006685716648747	0.0127674303200728	0.0439757670994955
0.00262112314945	0.000844843271855099	0.00548275576875362	0.00575924241171119	0.00606740550822926	0.0278600612025474	0.0280133983955008	0.0283290050450748	0.00670200975932512	0.0150623604333802	0.00705971383673807	0.0145155074022	0.0514232073443057
0.00233520800595484	0.00135770407741295	0.00439053841700438	0.00539260607063105	0.00481324952443967	0.025668348358283	0.0243022909602183	0.0241037962120586	0.0078767678438508	0.00803382681333223	0.00619593085766272	0.00725357704077413	0.0466313787114383
0.00318947977834753	0.00154122901331569	0.00504871391944422	0.00640616987842197	0.00608369861880738	0.0280738565875445	0.0272787197088744	0.0270518567529568	0.00833396741377884	0.0146423786287321	0.00908791663220577	0.0125134397485733	0.0500810520221653
0.00236307997684228	0.00163873955834919	0.00469134066661153	0.00586634686957241	0.0052781407658589	0.0254455380034737	0.0247973699445869	0.0248195351914647	0.0122626747167314	0.0114531469688198	0.00668662641634273	0.0106093788768505	0.0467934000496237
0.00302274418989331	0.0015936647092879	0.00634761392771483	0.00754792821106608	0.00683773054337937	0.0297278140765859	0.0285747250020677	0.0285274997932347	0.0137026714084857	0.0135804317260772	0.00988156480026465	0.0114690265486726	0.0549753535687701
0.00287742949301133	0.0018450913902903	0.00479662558928128	0.00522950955255976	0.0055686874534778	0.0275494169216773	0.027326689273013	0.0275248531965925	0.00670060375485899	0.00723116367546109	0.00574964849888347	0.0060351501116533	0.0479628649408651
0.00336845587627161	0.00129021586303862	0.00550632702009759	0.00618501364651393	0.00633314035232818	0.0271879910677363	0.0262224795302291	0.0261785625671988	0.011563973203209	0.0185815896121082	0.00883467041601191	0.0149430981721942	0.0503933504259367
0.00363295012819453	0.00181523447192126	0.00516987842196675	0.00596145893639898	0.00508477379869324	0.0254331320817137	0.0259252336448598	0.0255256802580432	0.00576825738152345	0.00963038623769746	0.0067859564965677	0.0097201224050947	0.0498309486394839
0.0034971466379952	0.000797866181457283	0.00508303696964685	0.00561276982879828	0.00550392854189066	0.0258283847489869	0.0261292697047391	0.0254195682739227	0.0086946489124142	0.00971879910677364	0.00613026217847986	0.0104952443966587	0.0493629972706972
0.00209287900090977	0.00119882557274005	0.00463295012819453	0.00566975436274915	0.005002481184352	0.0267767761144653	0.0276159126623108	0.0274964849888347	0.00974923496815813	0.0109224216359276	0.00957811595401539	0.0112598627077992	0.0507035811760814
0.00190364734099744	0.0010002481184352	0.00507534529815565	0.00692391034653875	0.00535480936233562	0.0266548672566372	0.0262803738317757	0.0265185675295674	0.00615681085104623	0.00995500785708378	0.00847407162352163	0.00796724836655364	0.0501364651393599
0.00288445951534199	0.00120403605987925	0.00457290546687619	0.00548573318997601	0.0048760234885452	0.0254542221487056	0.0249775039285419	0.024884459515342	0.0106013563807791	0.0093137871143826	0.0075305599206021	0.00860491274501695	0.0488967827309569
0.00307154081548259	0.00160408568356629	0.00553022909602183	0.00674237035811761	0.00640741047059797	0.0289680754280043	0.0285613266065669	0.0278668431064428	0.0131213299148127	0.0115992060210074	0.00686990323381027	0.0102852534943346	0.0537865354395832
0.0029381358034902	0.00105102969150608	0.00514523199073691	0.00609072864113804	0.00613654784550492	0.028477049044744	0.0278482342238028	0.0276678521214126	0.0075941609461583	0.00997882722686295	0.00517723926887768	0.00985832437350095	0.0484398312794641
0.0029668348358283	0.000996278223472004	0.0047483252005624	0.00577049044744024	0.00510363079976842	0.0270677363328095	0.0271199239103465	0.0270649243238772	0.00593408320238194	0.0061514349516169	0.00461186006120255	0.00694475229509553	0.0497912496898519
0.00306972128029113	0.00198726325365975	0.00516342734265156	0.00622363741626003	0.00589057977007692	0.0277296336117773	0.0276052435695972	0.0281082623438922	0.00582077578364073	0.0170636010255562	0.0122307501447358	0.0160911421718634	0.0511737656107849
0.00234678686626416	0.000947647010172856	0.00454379290381275	0.00514051774046812	0.00554900339095195	0.0276188900835332	0.0268833843354561	0.026919278802415	0.00581713671325779	0.00735555371764122	0.00553841700438342	0.0074961541642544	0.0468812339756844
0.00187420395335373	0.000845339508725498	0.00461144653047722	0.00539194442147052	0.0055347779340005	0.0264635679430982	0.0260153006368373	0.0257437763625837	0.00494971466379952	0.00679141510214209	0.00718402117277314	0.00706781903895459	0.0477044909436771
0.00337201224050947	0.00222859978496402	0.00470391200066165	0.00488288809858572	0.00556653709370606	0.0264880489620379	0.0248584897857911	0.0249444214705153	0.00894086510627739	0.0107269870151352	0.00547804151848482	0.0103959970225788	0.0444275907699942
0.00242792159457448	0.0017537838061368	0.00442816971300968	0.0053377718964519	0.00478885121164503	0.0235309734513274	0.0237468364899512	0.023694400793979	0.00391158713092383	0.00761359689024894	0.00636448598130841	0.00794648912414193	0.0454175833264411
0.00308121743445538	0.0012506823256968	0.00422115623190803	0.00469704739062113	0.00482623438921512	0.0257264907782648	0.0262827723099827	0.0256436192209081	0.00553271028037383	0.00765238607228517	0.00504830038871888	0.00695525597551898	0.0495252667273178
0.00302092465470184	0.00134488462492763	0.00580886609875114	0.00707749565792739	0.00638177156562732	0.0295644694400794	0.0296594988007609	0.0298766024315607	0.0132554792821107	0.0139443387643702	0.0116922504342073	0.0130987511372095	0.0544674551319163
0.00153535687701596	0.00151939459101811	0.0047802497725581	0.00564014556281532	0.00530791497808287	0.027291952692085	0.026848399636093	0.0271426681002398	0.0068191216607394	0.00735604995451162	0.00600760896534612	0.00748788354974775	0.0492303366140104
0.0027547762798776	0.00139823008849558	0.00459101811264577	0.00566677694152676	0.00577255810106691	0.0265472665619055	0.0258812339756844	0.0259923910346539	0.0109235795219585	0.0109848647754528	0.00532255396575966	0.0102826068976925	0.0479608799933835
0.00221139690679017	0.00088082044495906	0.00454031924571996	0.00604499214291622	0.00468116781076834	0.0263294185758002	0.0260100901496981	0.0259106773633281	0.00822107352576297	0.008992556446944	0.00707352576296418	0.00783425688528658	0.0498389711355554
0.00262666446116946	0.000628980233231328	0.00559548424447936	0.00659730377967083	0.00654933421553222	0.0281566454387561	0.0274949135720784	0.0271649160532627	0.00843495161690514	0.0111071871640063	0.00833752377801671	0.0122008105202216	0.0521790588040692
0.00313357042428252	0.000979323463733356	0.00488272268629559	0.00576048300388719	0.00561665701761641	0.0263521627656935	0.0254877181374576	0.0252717723926888	0.0117859564965677	0.015890662476222	0.00936208750310148	0.0119906542056075	0.046964022826896
0.00241510214208916	0.00218220163758167	0.00536895211314201	0.00596377470846084	0.00633297494003804	0.0298093623356215	0.0284630717062278	0.0281576379124969	0.0111822843437267	0.0120768340087668	0.00720626912579605	0.0120585559507071	0.051793730874204
0.00168861136382433	0.00228376478372343	0.00425812587875279	0.00525498304524026	0.00514738235050865	0.0248237532048631	0.024865767926557	0.0251208336779423	0.00560640145562815	0.0127374906955587	0.00844264328839633	0.0115238607228517	0.0464510793151931
0.00289488048962038	0.00108824745678604	0.0050363907038293	0.00619890827888512	0.00587709866843106	0.0286838144074105	0.0275968902489455	0.0273945910181126	0.00973112232238856	0.0132038706475891	0.00830708791663221	0.012704325531387	0.0515718302869903
0.002309320982549	0.00217624679513688	0.00416475064097262	0.00488305351087586	0.00502158630386238	0.025532875692664	0.0256269952857497	0.0253985609130758	0.00753295839880903	0.00714928459184517	0.00445447026714085	0.00748631213299148	0.0444051774046812
0.00161500289471508	0.00157158216855512	0.00471979158051443	0.00564146886113638	0.00520494582747498	0.0264450417666033	0.0262265321313374	0.025730377967083	0.0060603754858986	0.0072155322140435	0.00704805227028369	0.00793234637333554	0.0466086345215449
0.00290852700355636	0.00135017781821189	0.00508634521544951	0.00597824828384749	0.00551401869158879	0.0278279712182615	0.027530394508312	0.0277190472252088	0.00686047473327268	0.0102249607145811	0.00755884542221487	0.0086164088991812	0.0508718054751469
0.00304184930940369	0.00167289719626168	0.00379596394012075	0.0046547845504921	0.00435059134893723	0.0239590604581921	0.0238515424696055	0.0235735671160367	0.00912025473492681	0.0136803407493177	0.00747349268050616	0.00982193366967165	0.0432346373335539
0.00273806963857414	0.00139988421139691	0.00485137705731536	0.00516326193036142	0.00527044909436771	0.0261373749069556	0.0250044661318336	0.0254838309486395	0.0107627987759491	0.0108899181209164	0.0072806219502109	0.00975982135472665	0.0460726987015135
0.00189091059465718	0.00214895376726491	0.00516706641303449	0.0056914233727566	0.00527350922173517	0.0279663385989579	0.027408733768919	0.0274502522537425	0.0076340253080804	0.0109245719956993	0.00836655363493507	0.0097141675626499	0.0538998428583244
0.00238284674551319	0.00122727648664296	0.00500694731618559	0.00545463567943098	0.00530551649987594	0.0256949797369944	0.0251584649739475	0.0248952113142006	0.0112443139525267	0.0142780580597138	0.0081212472086676	0.0117381523447192	0.0476420478041518
0.00226962203291705	0.00197014308163096	0.00446952278554296	0.00539616243486891	0.00472855843189149	0.026352741708709	0.025209908196179	0.0252383591100819	0.00773798693242908	0.0104734926805062	0.00687867008518733	0.00907187164006286	0.0496284839963609
0.0029688197833099	0.00124166735588454	0.00445397403027045	0.00514324704325531	0.00519361508560086	0.0253840873376892	0.0259203539823009	0.025368952113142	0.00647556033413283	0.0109982631709536	0.0057802497725581	0.00847977834753122	0.0433976511454801
0.00222520883301629	0.000672814490116615	0.0045322967496485	0.00587288065503267	0.00561434124555455	0.0277020924654702	0.026742866594988	0.0269824662972459	0.0115355222893061	0.0121386154991316	0.00973997187991068	0.0116379124968985	0.0503953353734182
0.00309966090480523	0.000833016293110577	0.00401174427259946	0.00497742122239682	0.00473294185758002	0.0250148043999669	0.0256118600612025	0.0255506575138533	0.00663782979075346	0.00502348854519891	0.00512993135389959	0.00562575469357373	0.0460026465966421
0.00300190224133653	0.00136407245058308	0.00605061616078075	0.00641229013315689	0.00749259780001654	0.0308543544785377	0.0307556033413282	0.0308301215780333	0.0124301546604913	0.0136984533950873	0.00949400380448267	0.0148824745678604	0.0551563146141758
0.00337887685055	0.00172789678273096	0.00520941195930858	0.00595930857662724	0.00613596890248946	0.0284705152592838	0.0274971466379952	0.0269964436357621	0.00641262095773716	0.00920635183194111	0.00799247374079894	0.00833405011992391	0.0495028533620048
0.00230543379373087	0.00125647175585146	0.00516681829459929	0.00576941526755438	0.00540095939128277	0.0278953767264908	0.0279230832850881	0.0282045322967496	0.00705632288479034	0.0154139442560582	0.00972070134811017	0.0164157637912497	0.0528029939624514
0.00242998924820114	0.00106905963113059	0.00437606484161773	0.00498147382350509	0.00441766603258622	0.0247219419402862	0.0249956165743115	0.0247615581837731	0.0050952774791167	0.0124705152592838	0.0069005045074849	0.0124821768257382	0.045904308990158
0.00341245554544703	0.00237672649077826	0.00501836076420478	0.00525605822512613	0.00561152923662228	0.0267715656273261	0.0264280870068646	0.0262462989000083	0.0124081548259036	0.0122344719212637	0.00688263998015052	0.0101421718633694	0.0474784550492101
0.00335968902489455	0.00203151104127037	0.00542494417335208	0.00658216855512365	0.00640550822926144	0.0297082127202051	0.0289050533454636	0.0288387230171202	0.00779869324290795	0.0094155156728145	0.00868439335042593	0.00905400711272848	0.0532639153089075
0.00284467785956496	0.00085906872880655	0.00408287155735671	0.00482003142833513	0.00422967496484989	0.0224439665867174	0.0228714746505665	0.0222105698453395	0.00617583326441154	0.0043439748573319	0.00461938632040361	0.00408535274170871	0.0432842610205938
0.0024721693821851	0.00133314035232818	0.00475940782400132	0.0055911835249359	0.00525903564634853	0.0278861136382433	0.0266122735919279	0.0266592506823257	0.00946910925481764	0.00946778595649657	0.00739541807956332	0.0092907948060541	0.048513026217848
0.00300719543462079	0.00144677859564966	0.0047807460094285	0.00548225953188322	0.00610611198412042	0.0280951947729716	0.0289187825655446	0.0283985609130759	0.00802059383012158	0.0103681250516914	0.0059670829542635	0.011142916218675	0.0523586138450087
0.00268431064428087	0.00235745595897775	0.00490910594657183	0.00588421139690679	0.00592697047390621	0.0279915639732032	0.026796294764701	0.0268185427177239	0.0076567694979737	0.0142762385245224	0.00743768091969233	0.0116031759159705	0.0480478868579935
0.00256719874286659	0.00101852617649491	0.00472128029112563	0.00547159043916963	0.0050321726904309	0.0256461831114052	0.0248988503845836	0.024884459515342	0.0141112397651146	0.0133915308907452	0.0084652220659995	0.0119243238772641	0.0493625837399719
0.00312926970473906	0.000987842196675214	0.00555057480770821	0.0064776279877595	0.00621759986767017	0.0291291042924489	0.0284343726738897	0.0280349846993632	0.010498139111736	0.008554048465801	0.0078814820941196	0.00824935902737574	0.0517606484161773
0.00324538913241254	0.00110305185675296	0.00464585228682491	0.0058772640807212	0.00552096600777438	0.0253039450831197	0.0249327599040609	0.024735340335787	0.0109610454056736	0.0162150359771731	0.0118697378215201	0.01570813001406	0.0472975767099496
0.00275915970556612	0.00176610702175172	0.00547051525928377	0.0065642213216442	0.00540923000578943	0.0271156231908031	0.0272721859234141	0.0273868993466215	0.0158398809031511	0.0129736167397238	0.00690116615664544	0.0105276652055248	0.0489031511041271
0.0029339177900918	0.0010925481763295	0.005058390538417	0.00568753618393847	0.00614382598627078	0.0274774625754694	0.0264556281531718	0.0261114878835497	0.0147239268877678	0.0132969977669341	0.00653916135968903	0.0114754776279878	0.0488908278885121
0.00302704490943677	0.00144835001240592	0.00424464477710694	0.00542816971300968	0.00467430320072781	0.026032255396576	0.0272304193201555	0.0270014060044661	0.00637077164833348	0.00509089405342817	0.00420188570010752	0.00563766437846332	0.0481519311884873
0.00286030932098255	0.00172558101066909	0.00529327599040609	0.00627557687536184	0.006376395666198	0.0285011165329584	0.027334132826069	0.0271808783392606	0.0064986353486064	0.00900231577206187	0.00542783888842941	0.00879389628649409	0.0493819369779175
0.00293060954428914	0.00101769911504425	0.00522570506988669	0.00611835249359027	0.0055350260524357	0.0278120916384087	0.0283278471590439	0.0279418575800182	0.00621412620957737	0.0115331238110992	0.00858498056405591	0.0102529153916136	0.0516715738979406
0.00305359358200314	0.00096112811181871	0.00502588702340584	0.00631511041270366	0.00548374824249442	0.026160201802994	0.0257645356049955	0.0254180795633115	0.00713084112149533	0.0099747746257547	0.00744305681912166	0.0104444628235878	0.0482410884128691
0.0034734099743611	0.00113828467455132	0.0047171449838723	0.00617244231246382	0.00526135141841039	0.0273585311388636	0.0266446116946489	0.026700603754859	0.00880489620378794	0.00651782317426184	0.00648780084360268	0.00560383756513109	0.0501326606566868
0.00262178479861054	0.00210710445786122	0.00513869820527665	0.00620593830121578	0.00576908444297411	0.0293419899098503	0.0284351170291953	0.0288578281366305	0.0081286907617236	0.0101128938880159	0.0083256967992722	0.0100495409808949	0.0529557522123894
0.00212951782317426	0.0013419899098503	0.0047812422462989	0.00562964188239186	0.0051922917872798	0.0264473575386651	0.0254339591431644	0.0251802993962452	0.00960367215284096	0.0132554792821107	0.00759548424447937	0.0112290960218344	0.0498645273343809
0.00234414026962203	0.000814490116615664	0.00430179472334795	0.00486700851873294	0.0044085683566289	0.0241161194276735	0.0243193284261021	0.023780084360268	0.0069942932759904	0.00445066578446778	0.00459705566123563	0.00425010338268133	0.0451109089405343
0.00259010834505004	0.00104093954180796	0.00474435530559921	0.00624274253577041	0.00503837565131089	0.027295591762468	0.0261768257381524	0.0261106608220991	0.0101906376643785	0.00699917293854933	0.00808411214953271	0.00698329335869655	0.050470763377719
0.00204805227028368	0.000942353816888594	0.00504664626581755	0.00574675378380614	0.00587709866843106	0.0286178149036473	0.028393763956662	0.0282729302787197	0.0106105367628815	0.0102132991481267	0.00598420312629229	0.00947225208833017	0.0507285584318916
0.00294036886940699	0.00103920271276156	0.00510851046232735	0.00606302208254073	0.00592473740798941	0.0275410636010255	0.0264127036638822	0.0264017864527334	0.0075300636837317	0.0114806054089819	0.00508584897857911	0.0103749069555868	0.048268298734596
0.00283177570093458	0.000893309072864114	0.0049722934414027	0.00582871557356712	0.00506078901662393	0.0266429575717476	0.0271851790588041	0.0270057894301547	0.00578769332561409	0.0103902902985692	0.00770978413696138	0.00894789512860805	0.0521957654453726
0.00242907948060541	0.00191249689851956	0.00504259366470929	0.00596435365147631	0.00579778347531222	0.0278454222148706	0.0269400380448267	0.0266759573236291	0.00726846414688611	0.0112778099412786	0.00651468034074932	0.0121645852286825	0.0508220163758167
0.00308237532048631	0.00189901579687371	0.00523157720618642	0.00603746588371516	0.00591224878008436	0.0289147299644363	0.0283635762137127	0.0283697791745927	0.0134231246381606	0.0139878421966752	0.00791745926722356	0.0141969233314035	0.051535439583161
0.00250938714746506	0.00127822347200397	0.00461955173269374	0.00565412290133156	0.00510346538747829	0.0259773385162518	0.0259671656604086	0.0259832933586966	0.00586064014556282	0.00833239599702258	0.00515110412703664	0.00674551319163014	0.0506513108923993
0.00229468199487222	0.00126449425192292	0.0054681994872219	0.0061232321561492	0.0057804978909933	0.029033495988752	0.0283703581176081	0.0282812835993714	0.0116370854354479	0.00813150277065586	0.00631246381606153	0.00958762716069803	0.0514611694648913
0.00286642957571747	0.00116408899181209	0.00564932594491771	0.00611860061202547	0.00603283433959144	0.0291994045157555	0.0290465635596725	0.0290797287238442	0.0117044909436771	0.0106746340253081	0.006249689851956	0.00985162517575057	0.0541392771482921
0.00286336944835001	0.00135017781821189	0.00466619799851129	0.00553543958316103	0.00532883963278472	0.0272342238028286	0.0267149946241006	0.0267197915805144	0.00621222396824084	0.00553535687701596	0.00435489206848069	0.00572078405425523	0.0477957158216856
0.00213067570920519	0.00119320155487553	0.00453800347365809	0.00514787858737904	0.005188818129187	0.0264481018939707	0.0265872963361178	0.0263424861467207	0.00576296418823919	0.00664196509800678	0.0053115540484658	0.00588495575221239	0.0460938714746505
0.0033771400215036	0.00135034323050203	0.00584525680258043	0.00645000413530725	0.00632917045736498	0.02916144239517	0.0284442147051526	0.0284880489620379	0.0118039037300471	0.0142932759904061	0.00643486891076007	0.0125518981060293	0.0523778016706641
0.0024652220659995	0.000762716069803987	0.0051586303862377	0.0064095608303697	0.00564643122984038	0.0279023240426764	0.0282912083367794	0.0278530311802167	0.00824067488214374	0.00539475643040278	0.00512678852038706	0.0049334215532214	0.0519861880737739
0.00213448019187826	0.00141477131750889	0.00448697378215201	0.00583508394673724	0.00547324456207096	0.0253946737242577	0.0244555454470267	0.0241744272599454	0.011120502853362	0.0102242163592755	0.00694872219005872	0.0109225870482177	0.0486920023157721
0.00181126457695807	0.00188313621702092	0.00550095112066827	0.00656562732611033	0.00624431395252667	0.0282931105781159	0.0282096600777438	0.0278030766685965	0.0137493176743032	0.0124916880324208	0.00665842362087503	0.0109146472582913	0.051601190968489
0.00248540236539575	0.00178694897030849	0.0048436026796791	0.00541104954098089	0.0051578860309321	0.0275399884211397	0.0260220825407328	0.0258131668182946	0.00617161525101315	0.00882954263501778	0.00713878091142172	0.00623281779836242	0.0506033413282607
0.00290240674882144	0.00144371846828219	0.00480572326523861	0.00541162848399636	0.0051549086097097	0.0243658919857746	0.0251927053180051	0.024556446944008	0.011405011992391	0.0118278058059714	0.00676387395583492	0.00906699197750394	0.0441467207013481
0.00243222231411794	0.00213621702092465	0.00475196427094533	0.00587991067736332	0.00594863948391366	0.0277054007112729	0.0280449921429162	0.0279545943263585	0.00625729881730213	0.0095592589529402	0.00597584980564056	0.00841741791415102	0.048915557025887
0.00245761310065338	0.00141758332644115	0.00452518402117277	0.00518600612025473	0.00543718468282193	0.0256053262757423	0.0256451079315193	0.0252917045736498	0.00872864113803656	0.00897684227938135	0.00538723017120172	0.00855140186915888	0.0459402034571169
0.00201306757092052	0.000996030105036804	0.00377785129435117	0.0040586386568522	0.0046585063270201	0.0216058225126127	0.0222418327681747	0.0217390621123149	0.0131597882722686	0.0122070961872467	0.00672797948887602	0.0122976594160946	0.0389320155487553
0.00289273012984865	0.00118278058059714	0.00441857580018195	0.0056221156231908	0.00510354809362336	0.0256824911090894	0.0251872467124307	0.0251712017202878	0.0109719626168224	0.0123559672483666	0.00795624844925978	0.010392523364486	0.0486414688611363
0.00272243817715656	0.00187734678686626	0.00575337027541146	0.00676304689438426	0.00590414357786783	0.0284465304772145	0.0277970391200066	0.0279058804069142	0.011336696716566	0.0129680754280043	0.00648093623356216	0.0115961458936399	0.0537871143825987
0.00220056240178645	0.00235671160367215	0.00502431560664957	0.00651608634521545	0.00599991729385493	0.0294137788437681	0.0295258456703333	0.0295121991563973	0.0126129352410884	0.0163591100818791	0.0133151931188487	0.0111844347034985	0.0537795054172525
0.00289918120916384	0.000971879910677364	0.00454875527251675	0.00573988917376561	0.00607063104788686	0.0275707551071045	0.0258070465635597	0.0255576048300389	0.0116259201058639	0.0108423620875031	0.00849185344471094	0.0108116781076834	0.0493203208998428
0.0019631130593003	0.00220138946323712	0.00424323877264081	0.0049698122570507	0.00429244892895542	0.0230721197584981	0.0224373500951121	0.0221610288644446	0.00947134232073443	0.00918046480853527	0.00559159705566123	0.00766884459515342	0.0423662228103548
0.00225829129104292	0.00122851707881896	0.00490811347283103	0.0058423620875031	0.00494442147051526	0.0273156893557191	0.0274201472169382	0.0270730295260938	0.0121021420891572	0.0121604499214292	0.00585046728971963	0.00959639401207509	0.0513960797287238
0.00220271276155818	0.00094392523364486	0.00391820362252916	0.00482590356463485	0.00454304854850715	0.0248565048383095	0.0242740054586056	0.0243599371433298	0.0053422380282855	0.00787536183938467	0.00537201224050947	0.00673600198494748	0.0466525514845753
0.0029668348358283	0.000865767926556944	0.00496063187494831	0.005941609461583	0.0055629807294682	0.0270580597138367	0.0261772392688777	0.0262518402117277	0.00987387312877347	0.0122184269291208	0.00759879249028203	0.010286907617236	0.0495695145149284
0.00281738483169299	0.00196187246712431	0.00554643950045489	0.00620089322636672	0.00626490778264825	0.0280613679596394	0.0276162434868911	0.0278469936316268	0.0122376147547763	0.0113203208998429	0.00748780084360268	0.0103385162517575	0.051117938962865
0.00325233644859813	0.000828302042841784	0.00486006120254735	0.00551360516086345	0.00588173021255479	0.0275152592837648	0.0265277479116698	0.0265194772971632	0.0102167728062195	0.0101757505582665	0.0079613762302539	0.0102973285915143	0.0495059134893723
0.00234405756347697	0.00232015548755272	0.0045028533620048	0.00555090563228848	0.00535414771317509	0.026957819866016	0.0267501447357539	0.0265877925729882	0.00823174261847655	0.00676081382846746	0.00502092465470185	0.0074694400793979	0.0481757505582665
0.00168182945992887	0.001186336944835	0.00436903481928707	0.00555834918534447	0.0056253411628484	0.0270606236043338	0.0261074352824415	0.0260774129517823	0.0086547845504921	0.00791754197336863	0.0092773964105533	0.00757621371267885	0.0467474154329667
0.00184442974112977	0.000882557274005458	0.00444239516996113	0.00495757174758084	0.0050955255975519	0.0259970225787776	0.0266293110578116	0.0260366388222645	0.00593358696551154	0.00772822760731122	0.0068433545612439	0.00642113969067902	0.049357786783558
0.00184269291208337	0.00150541725250186	0.00463650649243239	0.00524662972458854	0.00542519229178728	0.0251697957158217	0.0248087833926061	0.0250434207261599	0.0125944090645935	0.0115333719295344	0.00637085435447854	0.0127111901414275	0.0452638326027624
0.00260540898188735	0.00130146389876768	0.00512513439748573	0.00586064014556282	0.00541526755437929	0.0249580679844512	0.0245979654288314	0.0243545612439004	0.0169497146637995	0.013761475477628	0.00798966173186667	0.015119262261186	0.0464790339922256
0.00262095773715987	0.0014392523364486	0.0050980067819039	0.00550789843685386	0.00578769332561409	0.0280017368290464	0.0264402448101894	0.0259650980067819	0.00834430568191217	0.0129456620626913	0.00681697130096766	0.0113282606897693	0.0473967413778844
0.00230270449094368	0.00161996526341907	0.00553022909602184	0.00665387478289637	0.00658026631378711	0.0292258704821768	0.029381358034902	0.0291829459928873	0.00740972624265983	0.0129508725498305	0.0101600363907038	0.0105715821685551	0.0541780663303283
0.00314978082871558	0.00105136051608634	0.00542122239682409	0.0064929286245968	0.00615904391696303	0.0271299313538996	0.0267102803738318	0.0272267802497726	0.00470515259283765	0.00914043503432305	0.00617178066330328	0.00952592837647837	0.0486275742287652
0.0018755272516748	0.00116334463650649	0.00514911917955504	0.00630262178479861	0.0059398726325366	0.0280813828467455	0.0279026548672566	0.0279488048962038	0.013519229178728	0.0131019766768671	0.0104716731453147	0.0117922421635928	0.0510166239351584
0.00341816226945662	0.000911835249359027	0.00442808700686461	0.00525084773798693	0.00484906128525349	0.0263220577288893	0.0255083119675792	0.0254295757174758	0.0051841038789182	0.00507766107021752	0.00633107269870151	0.00512116450252254	0.0498569183690348
0.00242974112976594	0.00180299396245141	0.0057173931023075	0.00631188487304607	0.00585898602266148	0.0285256802580432	0.0275879579852783	0.0279345794392523	0.0077173931023075	0.0127882722686296	0.00711198412042015	0.0099134066661153	0.0533715987097841
0.0034429741129766	0.00170912248780084	0.0050353982300885	0.00614672070134811	0.00576842279381358	0.0273755686047473	0.0263473658092796	0.0267412951782317	0.0109497973699446	0.0157008518732942	0.00696145893639897	0.0132132991481267	0.0493729220081052
0.00348796625589281	0.00157100322553966	0.00534380944504177	0.0063746588371516	0.00607592424117112	0.0285034323050202	0.0274109668348358	0.0277990240674882	0.0111601190968489	0.0103510875858076	0.00841716979571582	0.0109158051443222	0.0518553469522786
0.00240104209742784	0.000808204449590605	0.00436390703829295	0.00526060706310479	0.00424911090894054	0.0240682325696799	0.0236367546108676	0.0238349185344471	0.00663385989579026	0.0082823587792573	0.00530253907865354	0.00774840790670747	0.0452106525514846
0.00314357786783558	0.00111157058969481	0.00549028202795468	0.00670242329005045	0.00575816723182533	0.0283533206517244	0.0273741626002812	0.0274614175833265	0.0101532544868084	0.0115640559093541	0.010731701265404	0.0104574476883633	0.0525742287651972
0.00248010917211149	0.00136398974443801	0.00576891903068398	0.00655958977752047	0.00599834587709867	0.0269561657431147	0.0276045819204367	0.027510545033496	0.0130375485898602	0.0169545116202134	0.00926267471673145	0.0146731453146969	0.0512959225870483
0.00272599454139443	0.00120841948556778	0.00427656934910264	0.00485303118021669	0.00457993548920685	0.0235293193284261	0.0257580018195352	0.0255239434289968	0.0076914233727566	0.0145848151517658	0.00824307336035068	0.0120556612356298	0.046135389959474
0.00234744851542469	0.00112215697626334	0.00519634438838806	0.00625002067653627	0.00548515424696055	0.0271670664130345	0.0270627739641056	0.0268246629724588	0.00840898188735423	0.0103525762964188	0.00714903647340998	0.00871656604085683	0.0495931684724175
0.00234686957240923	0.000790091803821024	0.00557621371267885	0.00663435613266066	0.00586915887850467	0.0283811099164668	0.0287436936564387	0.0285609957819866	0.0118098585724919	0.0111547431974196	0.00929939624514102	0.0117659416094616	0.0523326441154578
0.00230187742949301	0.00158043172607725	0.00417161525101315	0.00491307584153502	0.00441353072533289	0.0240760896534612	0.0238598130841122	0.0235413117194608	0.0139125796046646	0.0125827474981391	0.00491671491191796	0.00985906872880656	0.0444079067074684
0.00205227028368208	0.00138921511868332	0.00481548259035646	0.0061903068397982	0.00554007112728476	0.0278204449590605	0.0272156976263336	0.0268082871557357	0.0104918534447109	0.0082249607145811	0.00626829873459598	0.00889951203374411	0.0514289967744604
0.00243222231411794	0.00150980067819039	0.00419940451575552	0.00507741295178232	0.00467471673145315	0.025376478372343	0.0251708708957076	0.0249777520469771	0.00405491688032421	0.00813108923993053	0.00514068315275825	0.00677098668431064	0.0478286328674221
0.00343486891076007	0.00101356380779092	0.00520651724423125	0.00621007360846911	0.00558456703333058	0.0272766520552477	0.0267513853279299	0.0266415515672815	0.0112520056240179	0.00888305351087586	0.00609668348358283	0.0086976263336366	0.049946654536432
0.00253064262674717	0.00126829873459598	0.00516044992142916	0.00630121578033248	0.00519353237945579	0.0276421305102969	0.0274187412124721	0.0273971549086097	0.00560458192043669	0.00816872053593582	0.00691009842031263	0.0071544123728393	0.0512292614341246
0.00213977338516252	0.00150938714746506	0.00594202299230833	0.00665941609461583	0.00643230502026301	0.0286298900008271	0.028427342651559	0.0284843271855099	0.00653039450831197	0.0103841700438343	0.00893623356215367	0.0106408899181209	0.0531817054007113
0.00329137374906955	0.00188520387064759	0.00522264494251923	0.00657588288809858	0.00620784054255231	0.0285149284591845	0.027847159043917	0.0275618228434373	0.0130640972624266	0.0164460342403441	0.0100921346456042	0.0177600694731618	0.0537404681167811
0.00292936895211314	0.00123637416260028	0.0050262178479861	0.00604251095856422	0.00542883136217021	0.0268408733768919	0.0257206186419651	0.0258785873790423	0.00844115457778513	0.0095238607228517	0.00746588371516004	0.0083372756595815	0.0499320155487553
0.00359002563890497	0.00170763377718965	0.0051281945248532	0.0061576379124969	0.00546174840790671	0.0280715408154826	0.0276107021751716	0.0275533041104954	0.00523918617153254	0.0110909767595732	0.00757083781324952	0.0104421470515259	0.0515822512612687
0.00147721445703416	0.00192151186833182	0.00419022413365313	0.0045976346042511	0.00445347779340005	0.0235459432635845	0.0238791663220577	0.0237207840542552	0.00496675212968324	0.011909354065007	0.00534529815565297	0.0098057232652386	0.0443869820527666
0.00298585724919361	0.0018166404763874	0.00534380944504177	0.00651261268712266	0.00580001654122901	0.0275941609461583	0.0266628897527086	0.0267099495492515	0.00696625589281284	0.0123325614093127	0.00896178976097924	0.0103405839053842	0.049151517657762
0.00250053758994293	0.00113150277065586	0.00569779174592672	0.00705309734513274	0.00602026300554131	0.0298523695310561	0.0290605408981887	0.0290573980646762	0.0116604085683566	0.0104599288727152	0.00569936316268299	0.00867918286328674	0.0521606153337193
0.00191266231080969	0.00176900173682905	0.0050581424199818	0.00618120916384087	0.0060324208088661	0.0285206351831941	0.0280604581920437	0.0278305351087586	0.0105674468613018	0.0113188321892317	0.00918650235712514	0.0121234802745844	0.0540351501116533
0.00256752956744686	0.00079232486973782	0.0047547762798776	0.00498188735423042	0.00554925150938715	0.0273425688528658	0.0277755355222893	0.0277954677032504	0.0072177652799603	0.0105451989082789	0.00501918782565544	0.00954718385576048	0.0485119510379621
0.00300909767595732	0.00153816888594822	0.00446464312298404	0.00514448763543131	0.00551319163013812	0.0271541642544041	0.0269099330080225	0.0263910346538748	0.00666909271358862	0.00727632123066744	0.0044677032503515	0.00704325531386982	0.0469196096269953
0.00202977421222397	0.000774294930113308	0.00466090480522703	0.00533330576461831	0.00537887685054999	0.0269482259531883	0.0257618890083533	0.0261822016375817	0.00695955669506245	0.00981556529650153	0.0059713009676619	0.00911372094946654	0.0494268464146886
0.00248134976428749	0.00147771069390456	0.00458283020428418	0.0053786287321148	0.00561922090811347	0.0263767264907783	0.0243976511454801	0.0246978744520718	0.00907145810933752	0.0115414771317509	0.00691530890745183	0.00911107435282442	0.0476138450086842
0.00352361260441651	0.00125771234802746	0.00420866760400298	0.00573211479612935	0.00548953767264908	0.0267749565792738	0.0270976759573236	0.0268954594326359	0.00862939376395666	0.00659457447688363	0.00757497312050285	0.00774013729220081	0.0463558018360764
0.00306500703002233	0.00098039864361922	0.00420519394591018	0.0050918038210239	0.00474840790670747	0.0236580100901497	0.0242357952195848	0.0239309403688694	0.00785369282937722	0.0135059134893723	0.00721743445538003	0.0102475394921843	0.0438232569679927
0.00238747828963692	0.00202125547928211	0.00577148292118104	0.00672094946654536	0.00642238028285501	0.030660822099082	0.0293053510875858	0.0298044826730626	0.00778703167645356	0.0123194938383922	0.0153971549086097	0.0109131585476801	0.0540329170457365
0.00282135472665619	0.0011272020511124	0.00463559672483665	0.00576486642957572	0.00522231411793896	0.0272131337358366	0.0256786866264164	0.0253400876685138	0.0106834008766851	0.0105548755272517	0.00725126126871227	0.00994690265486725	0.047421056984534
0.00312207427011827	0.00102563890497064	0.0050653378546026	0.00600752625920105	0.00537887685055	0.0262553965759656	0.0265183194111322	0.0260065337854603	0.0144239516996113	0.0148307832271938	0.0122834339591432	0.0119066247622198	0.0487611446530477
0.00291994045157555	0.00147597386485816	0.00510007443553056	0.00648267306260855	0.00583524935902738	0.0277408816475064	0.0262314945000413	0.0260059548424448	0.00742171863369448	0.0117417914151021	0.00939045571085931	0.00954106360102555	0.0501747580845257
0.00192200810520222	0.000957571747580846	0.00517144983872302	0.00620527665205525	0.00567215284095608	0.0285832437350095	0.0271492018857001	0.0265359358200314	0.00539880903151104	0.00930344884624928	0.00886568522041188	0.00967273178397155	0.0512938549334215
0.00287122653213134	0.00122818625423869	0.0046909271358862	0.00591530890745182	0.00533719295343644	0.0268713092382764	0.0262568852865768	0.0263725084773799	0.0125591762467951	0.0156586717393102	0.00935894466958895	0.0144933421553221	0.0499084442974113
0.00227880241501944	0.00132627574228765	0.00500330824580266	0.00573790422628402	0.00542477876106195	0.0260416011909685	0.0249023240426764	0.0248085352741709	0.00585559507071376	0.0182866594988008	0.0107527086262509	0.0153735836572657	0.049760317591597
0.0029047225208833	0.00100694731618559	0.00455380034736581	0.00499073691175255	0.00517690844429741	0.0272606070631048	0.0264289140683153	0.0259236622281035	0.00527417087089571	0.0068493094036887	0.00550798114299892	0.00702191712844265	0.0490380448267306
0.00273054337937309	0.000997187991067737	0.00385361012323216	0.00453858241667356	0.00499454139442561	0.026	0.0249290381275329	0.0247686709122488	0.00747622198329336	0.0115095525597552	0.00570043834256885	0.0118976097924076	0.045116781076834
0.00187957985278306	0.00119245719956993	0.00558837151600364	0.00695169961128112	0.00612182615168307	0.0299373087420396	0.0293790422628401	0.0293658092796295	0.0081002398478207	0.0116701678934745	0.0080982549003391	0.0100726159953685	0.0522951782317426
0.00320213381854272	0.0014088164750641	0.00420602100736085	0.00581060292779754	0.00480100901496981	0.0240229923083285	0.024192539905715	0.0242687122653213	0.0128488131668183	0.0133395914316434	0.0073464560416839	0.0116315441237284	0.0459214291621868
0.00218377305433794	0.00126374989661732	0.00557116863782979	0.00629931353899594	0.00639368125051692	0.0287981142998925	0.0273571251343975	0.0276836489951203	0.00987519642709454	0.0115945744768836	0.00570846083864031	0.0106609875113721	0.0514531469688198
0.00192399305268382	0.0011554048465801	0.0048762716069804	0.00603208998428584	0.00590505334546357	0.0266585890331652	0.0263690348192871	0.0258350012405922	0.00844363576213713	0.0101532544868084	0.00646158299561658	0.00843346290629394	0.0471853444710942
0.00284856504838309	0.00107393929368952	0.00459746919196096	0.00609188652716897	0.00496592506823257	0.0251203374410719	0.0248868579935489	0.0247434455380035	0.00850674055082292	0.00876693408320238	0.00519427673476139	0.0082942684641469	0.0471272020511124
0.00262277727235134	0.000957158216855513	0.00464965676949797	0.00552204118766025	0.00537680919692333	0.0268529484740716	0.0266974609213465	0.02689438425275	0.0120758415350261	0.0135649656769498	0.00584252749979324	0.00891985774543049	0.0486289802332313
0.00357555206351832	0.00151740964353652	0.00431883218923166	0.00557646183111405	0.00452088330162931	0.0254095608303697	0.0255896121081796	0.0251872467124307	0.00480886609875114	0.0085355222893061	0.00550872549830452	0.00706864610040526	0.0490939541807956
0.00248126705814242	0.00188950459019105	0.00550310148044	0.00627326110329997	0.0057193780497891	0.0270427590769994	0.0270889091059466	0.0273421553221404	0.00462989000082706	0.00996269952857497	0.0074058390538417	0.00785303118021669	0.0503696137623025
0.00277321975022744	0.00117930692250434	0.00463071706227773	0.00524059217599868	0.00545107931519312	0.026606236043338	0.0265411463071706	0.0263073360350674	0.0128044826730626	0.0140187742949301	0.00621842692912083	0.012600033082458	0.0496973782152014
0.00305582664791994	0.000959473988917377	0.00469820527665205	0.00556661979985113	0.00486469274667108	0.0250535935820031	0.0247734678686626	0.0250339922256224	0.0106609875113721	0.0106498221817881	0.00716508146555289	0.0111588785046729	0.0460284509139029
0.00253444710942023	0.00214258539409478	0.00501893970722025	0.00580390373004714	0.00576759573236292	0.0276221156231908	0.0279510379621206	0.0275637250847738	0.00577123480274585	0.010956496567695	0.00854768009263088	0.00978215201389463	0.0491554048465801
0.00222917872797949	0.000842775618228435	0.00498106029277975	0.00575957323629146	0.00554346207923249	0.0279045571085931	0.0269717144983872	0.0267744603424034	0.0084585228682491	0.00983103134562898	0.00566983706889422	0.00860143908692416	0.0505729881730213
0.00272053593582003	0.00155107104457861	0.00557274005458605	0.00611181870813002	0.00629972706972127	0.0287061450665784	0.0281645852286825	0.0282955917624679	0.00733297494003804	0.0150258870234058	0.00830369696468448	0.0112035398230089	0.0508464973947564
0.00324811843519974	0.0013103134562898	0.00543470349846994	0.00625506575138533	0.00651128938880159	0.0287230998263171	0.0285980481349764	0.0287454304854851	0.00897196261682243	0.0103499296997767	0.00921743445538004	0.00907435282441485	0.0514524853196592
0.00235704242825242	0.000925647175585145	0.00502224795302291	0.00506599950376313	0.00512091638408734	0.0263874782896369	0.0249909023240427	0.0249668348358283	0.0112389380530973	0.00906327020097594	0.00639516996112811	0.0087812422462989	0.0488766851377057
0.00297948887602349	0.000773964105533041	0.00419220908113473	0.00503490199321809	0.00423290050450748	0.0246889421884046	0.024105533041105	0.0240004962368704	0.0106108675874617	0.0120539244065834	0.0067842196675213	0.0105892812835994	0.0465734844098916
0.00254561243900422	0.0014090645934993	0.00455098833843355	0.00573699445868828	0.00536217020924655	0.0260562401786453	0.02621743445538	0.0257886030932098	0.00642792159457448	0.00871755851459763	0.00787759490530147	0.00835704242825242	0.049946571830287
0.00258597303779671	0.00141237283930196	0.00482573815234472	0.00583872301712017	0.00577785129435117	0.0272998924820114	0.0262682160284509	0.0259178727979489	0.00898651889835415	0.01047828963692	0.00741295178231743	0.0107819038954594	0.047484409891655
0.00301257133405012	0.001311802166901	0.00590389545943264	0.00685741460590522	0.00645844016210404	0.0297949714663799	0.0287350095112067	0.0289646017699115	0.00809734513274337	0.0147274005458606	0.00877272351335704	0.0137235960631875	0.0530765031841866
0.00352625920105864	0.00109370606236043	0.00458043172607724	0.00579612935241088	0.00486948970308494	0.0268170540071127	0.0256212885617401	0.0257618063022083	0.0116193036142585	0.0156667769415268	0.00992705318005128	0.0121655777024233	0.0487994375982136
0.0024432222314118	0.000984699363162684	0.00504457861219089	0.00588942188404599	0.00545132743362832	0.0251012323215615	0.0261126457695807	0.0257793400049624	0.0129359854437185	0.00948515424696055	0.00675949053014639	0.0100821272020511	0.0491177735505748
0.0030952774791167	0.00122727648664296	0.00434033578694897	0.00502729302787197	0.00492506823256968	0.0242765693491026	0.0235594243652303	0.0236245141013977	0.012786287321148	0.0141968406252584	0.009327929865189	0.0140296915060789	0.0426274915226201
0.00274253577040774	0.00280324208088661	0.00514233727565958	0.00591803821023903	0.00525903564634853	0.024947812422463	0.0252513439748573	0.0252361260441651	0.0101513522454718	0.0134377636258374	0.00724299065420561	0.0114572822760731	0.0481858407079646
0.002183855760483	0.00134289967744603	0.00415730708791663	0.00444322223141179	0.00469440079397899	0.0236437019270532	0.02349069555868	0.0237906707468365	0.0036255892812836	0.00650591348937226	0.00434910263832603	0.00620866760400297	0.044090645934993
0.00383979819700604	0.000660160449921429	0.00494400793978993	0.00589306095442891	0.0055691836903482	0.0268862790505335	0.0267235960631875	0.0264567860392027	0.00604036059879249	0.0087406335290712	0.0060019849474816	0.00876106194690266	0.0481848482342238
0.0023422380282855	0.00143089901579687	0.00380779091886527	0.00480597138367381	0.00419593085766272	0.0218753618393847	0.0220648416177322	0.0220653378546026	0.0125227855429659	0.0105377553552229	0.00801587957985278	0.0117140021503598	0.0438178810685634
0.00291580514432222	0.000791249689851956	0.0042504342072616	0.00506550326689273	0.00482747498139112	0.0251504424778761	0.0244250268794971	0.0246628070465635	0.00993954180795633	0.00714142750806385	0.0064429741129766	0.00771846828219337	0.0476262509304441
0.00219427673476139	0.000716566040856836	0.0052177652799603	0.00582515920932925	0.00552220659995037	0.0280767513026218	0.0282638326027624	0.0276849722934414	0.0105227028368208	0.0097929038127533	0.0080920519394591	0.00936812505169135	0.0506681829459929
0.00328326854685303	0.00102241336531304	0.00520105863865685	0.00585013646513936	0.00591464725829129	0.0279732032089984	0.028468364899512	0.0285616574311471	0.00813332230584733	0.0130569018278058	0.0080668265652138	0.0105858076255066	0.0516490778264825
0.00298072946819949	0.00144214705152593	0.00426978744520718	0.00535282441485402	0.00427474981391117	0.0230019022413365	0.0236848068811513	0.0234539740302705	0.0123082458026631	0.0152565544619965	0.00924323877264081	0.0138915722438177	0.0455430485485072
0.00301042097427839	0.00126126871226532	0.00558010090149698	0.00661243900421802	0.00651145480109173	0.0296556943180878	0.0297780167066413	0.0295593416590853	0.0110618641965098	0.0136029277975354	0.0060306839798197	0.0115935820031428	0.0508254900339095
0.00356711603672153	0.000993797039120006	0.00453899594739889	0.00534529815565297	0.00566553634935076	0.0272512612687123	0.0271392771482921	0.0269199404515755	0.00597568439335043	0.0135558680009925	0.00806219502109007	0.0106979571582169	0.0501974195682739
0.00223256967992722	0.000824497560168721	0.00568323546439501	0.00653957489041436	0.0060962699528575	0.0292962534116285	0.0286934083202382	0.0286601604499214	0.0119201058638657	0.011613596890249	0.00943486891076007	0.0108997601521793	0.0543693656438673
0.00242039533537342	0.0011828632867422	0.00516797618063022	0.00645504921015632	0.00604308990157969	0.0294828384748987	0.0282365395748904	0.0283969067901745	0.00763915308907452	0.0090828715573567	0.00938565875444546	0.00800959391282772	0.0511678107683401
0.0022831031345629	0.00202133818542718	0.0047829790753453	0.00570879166322058	0.00532768174675378	0.0256575138532793	0.0255869655115375	0.025150359771731	0.00860896534612521	0.0101250516913407	0.00580100901496981	0.0115244396658672	0.0454954098089488
0.00194508311967579	0.00148928955421388	0.00486857993548921	0.00558688280539244	0.00570424282524191	0.0274544702671408	0.0270838640310975	0.0274230419320155	0.0171194276734761	0.015166487470019	0.00804780415184848	0.0136954759738649	0.0509747746257547
0.00296030105036804	0.00164022826896038	0.00580398643619221	0.00627127615581838	0.00676031759159706	0.0284084029443388	0.0270987511372095	0.0270908113472831	0.00988677528740385	0.0114939210983376	0.00684492597800016	0.0115488379786618	0.0513915308907452
0.00193921098337607	0.00134629062939376	0.00530477214457034	0.00632850880820445	0.00602663137871144	0.0289176246795137	0.0282581258787528	0.027901910511951	0.00820494582747498	0.00752824414854024	0.00682896369200232	0.00639591431643371	0.0513005541311719
0.00203556364237863	0.00158291291042925	0.00558208584897858	0.00672400959391283	0.00599991729385493	0.0287243404184931	0.0275659581506906	0.0272926970473906	0.00788793317343478	0.0144294930113308	0.0101506078901662	0.0147386485815896	0.0534498387230172
0.00269985939955339	0.000795302290960218	0.00534240344057563	0.00646530477214457	0.00559358200314283	0.0281942767347614	0.0272319080307667	0.0273001406004466	0.00989066247622197	0.0105303118021669	0.00726308824745679	0.00828872715242743	0.0511078488131668
0.00251335704242825	0.00127557687536184	0.00496427094533124	0.00571276155818377	0.00552625920105864	0.0260851046232735	0.0256064841617732	0.0253445538003474	0.00766537093706062	0.018608634521545	0.00845786121908858	0.0174044330493756	0.0478398809031511
0.00245041766603259	0.00112132991481267	0.00480481349764288	0.00559110081879083	0.00505921759986767	0.026839715490861	0.0264001323298321	0.0261759159705566	0.00946381606153337	0.0110064510793152	0.00687991067736333	0.0105313869820528	0.0484057563476967
0.00290811347283103	0.00117244231246382	0.00515623190803077	0.00555801836076421	0.00562898023323133	0.027191299313539	0.0256758746174841	0.0257730543379373	0.00835183194111323	0.012556529650153	0.00634289967744603	0.00951162021338186	0.050245968075428
0.00239492184269291	0.00109742783888843	0.00453734182449756	0.00554023653957489	0.00514101397733852	0.026607393929369	0.025386320403606	0.0253691175254321	0.0058126705814242	0.0128445124472748	0.00986080555785295	0.0103815234471921	0.0495948225953188
0.00261649160532627	0.00102092465470184	0.00465048383094864	0.00543809445041766	0.00556289802332313	0.0271683070052105	0.0262673889670002	0.0261908030766686	0.00621917128442643	0.0130873376891903	0.00598684972293442	0.0101506078901662	0.0475069059631131
0.00319965263419072	0.00116309651807129	0.00516938218509635	0.006062112314945	0.00574146059052188	0.0285880406914234	0.0287464229592259	0.0282887271524274	0.00494963195765445	0.0134978082871557	0.00571449838723017	0.0092108179637747	0.0525657927384005
0.00379389628649408	0.00148912414192375	0.00576089653461252	0.00635199735340336	0.00655090563228848	0.0285410636010256	0.0281941940286164	0.0278050616160781	0.0060653378546026	0.0116164916053263	0.00930948639483913	0.0107235960631875	0.0490424282524192
0.00237060623604334	0.00149607145810934	0.00491721114878836	0.00526234389215119	0.00558018360764205	0.026450913902903	0.0258577454304855	0.0258169713009677	0.0149484740716235	0.0118603093209826	0.00971929534364403	0.0117030022330659	0.0481734347862046
0.00264204780415185	0.000895376726490779	0.00443089901579687	0.00491654949962782	0.00579356546191382	0.0268028285501613	0.0266618972789678	0.0263931023075014	0.0060326689273013	0.0108526176494914	0.00506674385906873	0.00905574394177487	0.0459125796046646
0.00273773881399388	0.000958233396741379	0.00479414440492929	0.00604995451162022	0.00517591597055661	0.0263424861467207	0.0259505417252502	0.0255082292614341	0.00613357042428253	0.012411132247126	0.00898767678438507	0.012662062691258	0.0514420643453808
0.00245107931519312	0.00162997270697213	0.00474741543296667	0.00601521793069225	0.00567901745099661	0.0273821023902076	0.0268962037879414	0.0268953767264908	0.0101964270945331	0.0097522950955256	0.00623149450004135	0.00920494582747499	0.0486375816723182
0.00241353072533289	0.00144537259118353	0.00381432470432553	0.00489827144156811	0.00430841121495327	0.0243365313042759	0.0239048052270284	0.0239853610123232	0.0123638243321479	0.0130568191216607	0.00636746340253081	0.0114552973285915	0.0445500785708378
0.00290976759573236	0.00200578943015466	0.00499296997766934	0.0065597551898106	0.00622355471011495	0.0286681829459929	0.0265906045819204	0.0266472582912911	0.0101905549582334	0.0147345959804814	0.0100066991977504	0.0131463071706228	0.052195021090067
0.00222893060954429	0.0010346538747829	0.00450227441898933	0.00530584732445621	0.00478860309320982	0.024640972624266	0.0244190720370524	0.024167728062195	0.0119147299644364	0.0150457364982218	0.0100464808535274	0.0151297659416095	0.0470874203953354
0.00250657513853279	0.00119791580514432	0.00455760483003887	0.00532710280373832	0.00526209577371599	0.0264873046067323	0.0254179968571665	0.0250593830121578	0.0069730377967083	0.00827011826978745	0.00640666611529237	0.00887718137457614	0.0481753370275412
0.0041591266231081	0.00150657513853279	0.00415358531138864	0.00479736994458688	0.00503275163344637	0.0257074683648995	0.0261572243817716	0.026213629972707	0.00770779918947978	0.00644305681912166	0.00600926308824746	0.00619196096269953	0.0471883218923166
0.00247762798775949	0.00078438507981143	0.00520982549003391	0.00608204449590605	0.00624183276817467	0.0281161194276735	0.028268298734596	0.0280079397899264	0.00632726821602845	0.0101437432801257	0.00960375485898602	0.0095176577619717	0.048566537093706
0.00169382185096353	0.00136084691092548	0.00459374741543297	0.00551674799437598	0.00516566040856836	0.0267796708295426	0.0255829956165743	0.0259383839219254	0.0107605657100323	0.00913175088909106	0.0115439583161029	0.00831792242163593	0.0489835414771318
0.00283169299478951	0.00120693077495658	0.00479935489206848	0.00538805723265239	0.00525696799272186	0.0267910842775618	0.0265445372591184	0.0266513935985444	0.0069014969812257	0.00636423786287321	0.00553692829377223	0.00793830121578034	0.0503047721445704
0.00360698039864362	0.000913489372260359	0.00436481680588868	0.00481506905963113	0.00519667521296832	0.0253685385824167	0.0255936647092879	0.024967661897279	0.0121804648085353	0.0115488379786618	0.00710354809362336	0.0132113969067902	0.0461918782565545
0.00252510131502771	0.00123232156149202	0.00574245306426268	0.00630030601273675	0.00672690430899016	0.0285013646513936	0.0286812505169134	0.0285425523116367	0.00806302208254073	0.0121224878008436	0.00916011909684889	0.0105542138780911	0.050826068976925
0.00322380282855016	0.000889091059465719	0.0048747828963692	0.00577818211893143	0.00595360185261765	0.0274655528905798	0.0266371681415929	0.0267368290463981	0.0122649077826482	0.00911446530477215	0.00459730377967083	0.00817128442643288	0.0496489951203374
0.00242494417335208	0.00133926060706311	0.00513613431477959	0.0061521793069225	0.00573749069555868	0.0268769332561409	0.0269564138615499	0.0268044826730626	0.009315523943429	0.0086525514845753	0.005004962368704	0.00744653047721446	0.0469728723844182
0.0032531635100488	0.00140865106277396	0.00499743610950294	0.0061581341493673	0.00599495492515094	0.0288909105946572	0.0277979488876024	0.0279787445207179	0.0100747663551402	0.0119098503018774	0.00770209246547018	0.0102332313290878	0.0526973782152014
0.00250938714746506	0.000784798610536762	0.00505475146803407	0.00575461086758746	0.00543958316102886	0.0260512778099413	0.0264580266313787	0.0265460259697296	0.0122553138698205	0.0116027623852452	0.00810454056736415	0.0122510131502771	0.0485974691919609
0.0030334132826069	0.0013758994293276	0.00492515093871475	0.00613307418741212	0.00563998015052519	0.0268181291869986	0.026230998263171	0.0260220825407328	0.0130885782813663	0.0118556777768588	0.00881035480936234	0.00964833347117692	0.0512137953849971
0.0025899429327599	0.00252501860888264	0.00466123562980729	0.00560458192043669	0.00562716069803986	0.0265468530311802	0.0261537507236788	0.0257893474485154	0.0116441981639236	0.0121768257381523	0.00891530890745182	0.0107635431312547	0.0482846745513192
0.00224282524191548	0.0015011165329584	0.004694400793979	0.00550665784467786	0.00492043668844595	0.0252964188239186	0.0249876767843851	0.0245054172525019	0.0105848151517658	0.00805822512612687	0.00495442891406832	0.00845579356546192	0.047121743445538
0.00282400132329832	0.00097121826151683	0.00532172690430899	0.00649855264246133	0.00589885038458357	0.0284337937308742	0.0279596394012075	0.0282995616574311	0.00653411628483997	0.0111463898767678	0.0084048465801009	0.0092259531883219	0.0504007112728476
0.00343991398560913	0.00170647589115871	0.005749069555868	0.00624282524191548	0.00669547597386486	0.028890745182367	0.0284975601687205	0.0283460425109586	0.0134088164750641	0.0148928955421388	0.00815160036390703	0.0133084112149533	0.0524458688280539
0.00270192705318005	0.00189281283599371	0.00468861136382433	0.00606988669258126	0.00567570920519395	0.0280935406500703	0.027209908196179	0.0268958729633612	0.00850748490612853	0.00656389049706393	0.00647638739558349	0.00601124803572906	0.048482011413448
0.00357877760317592	0.00177173103961624	0.0057508063849144	0.00730824580266314	0.00579513687867008	0.0298709784136961	0.0281587130923828	0.0278491439913986	0.0140861798031594	0.0112886444462823	0.00786709122487801	0.0105827474981391	0.0562887271524274
0.00260019849474816	0.000941857580018195	0.00508518732941857	0.00558142419981804	0.00558795798527831	0.0278694897030849	0.0280918038210239	0.0276904308990158	0.00632726821602845	0.00783483582830205	0.00624439665867174	0.00646414688611364	0.0495694318087834
0.00415201389463237	0.0015929203539823	0.00645488379786618	0.00755801836076421	0.00707451823670499	0.0313338847076338	0.0308637002729303	0.030531717806633	0.009696881978331	0.0139936316268299	0.00958986022661484	0.0131740137292201	0.054889421884046
0.00224348689107601	0.000833347117690844	0.00481374576131006	0.00554933421553222	0.00570060375485899	0.0279126623108097	0.0265822512612687	0.0266663634108014	0.0108967827309569	0.00998378959556694	0.0079074518236705	0.0086255892812836	0.0486803407493177
0.0022845918451741	0.000824828384748987	0.00476594160946158	0.00604838309486395	0.00545885369282938	0.0266939872632536	0.0269282110660822	0.0271584649739476	0.00811355553717642	0.00955909354065007	0.00739467372425771	0.0134491770738566	0.0490350674055082
0.00318890083533206	0.00154850715408155	0.00413274336283186	0.00540550822926143	0.00505508229261434	0.0249747746257547	0.0246895211314201	0.0246915887850467	0.00733214787858738	0.00839318501364651	0.00570424282524191	0.00812356298072947	0.0458885948225953
0.00335828302042842	0.00144404929286246	0.00504275907699942	0.0054714250268795	0.00580084360267968	0.0287784302373666	0.0279002563890497	0.0282451410139773	0.00906930774956579	0.0107524605078157	0.0078176329501282	0.011477049044744	0.0505710859316847
0.00315929203539823	0.00121644198163924	0.00440600446613183	0.00528128359937144	0.00487891820362253	0.0257511372094946	0.02514283351253	0.024989992556447	0.00749234968158134	0.00736779422711107	0.00658779257298817	0.00809891654949962	0.0448704821768258
0.00305748077082127	0.000767761144653048	0.00487089570755108	0.00574377636258374	0.0059673310726987	0.0281907203705235	0.0284524026135142	0.0283870647589116	0.00474146059052188	0.0133805309734513	0.00648333471176908	0.0103550574807708	0.0506220329170457
0.00222057728889256	0.00135232817798362	0.00491208336779423	0.00617905880406914	0.00520420147216938	0.02776395666198	0.0266191382019684	0.0267666032586221	0.0108631213299148	0.0102219005872136	0.00779340004962369	0.00907369117525432	0.0518727152427426
0.00248126705814242	0.00110875858076255	0.00457265734844099	0.00541535026052436	0.00493954180795633	0.0242630055413117	0.0238330989992557	0.0236531304275908	0.0126429575717476	0.0113481101645852	0.00686593333884707	0.0105812587875279	0.0480109172111488
0.0031883218923166	0.00119973534033579	0.00406120254734927	0.00503523281779836	0.00476503184186585	0.0246835662889753	0.0251402696220329	0.0248329335869655	0.0091920436688446	0.00971747580845257	0.00641832768174676	0.00839169630303532	0.0443992225622364
0.00329650153006368	0.00161467207013481	0.00563675461086758	0.00683169299478952	0.00586733934331321	0.0287804151848482	0.0280100901496981	0.0286552807873625	0.0107460921346456	0.0123945910181126	0.00741171119014143	0.0104266810023985	0.0543494334629063
0.00253064262674717	0.00114754776279878	0.0046562732611033	0.00561367959639401	0.00550765031841866	0.0288583243735009	0.0283648168058887	0.0282391034653875	0.0102818625423869	0.0113749069555868	0.0082259531883219	0.0106849722934414	0.0507630468943842
0.00218468282193367	0.00121263749896617	0.00529220081052022	0.0063419899098503	0.00627665205524771	0.0279587296336118	0.0270624431395253	0.0273463733355388	0.00707551071044578	0.015212389380531	0.0122392688776776	0.0133816888594823	0.048737821520139
0.00214010420974278	0.000634438838805723	0.00477834753122157	0.00560855181539989	0.00583210652551484	0.0278770986684311	0.026911835249359	0.0267685054999586	0.00842750806384915	0.0110078570837813	0.00625754693573733	0.0109430981721942	0.0488572491936151
0.00301430816309652	0.00107948060540898	0.00435580183607642	0.00532817798362418	0.00538251592093293	0.0256120254734927	0.0262365395748904	0.0261128938880159	0.00891737656107848	0.010252171036308	0.00458696551153751	0.00925655446199652	0.0476421305102969
0.00192663964932595	0.000998759407824	0.00505450334959888	0.00569034819287073	0.00538144074104706	0.0269910677363328	0.0269123314862294	0.0267325283268547	0.010781407658589	0.0109496319576545	0.00858737904226284	0.0109364816805889	0.0484117111901415
0.00235348606401456	0.00122140435034323	0.00542147051525928	0.00632784715904392	0.00599586469274667	0.029065834091473	0.0277332726821603	0.0274153502605244	0.00970358117608138	0.0096800099247374	0.00646786866264163	0.0101984947481598	0.052211148788355
0.00397593251178562	0.0010022330659168	0.00406649574063353	0.00442717723926888	0.0048386403109751	0.0243514184103879	0.0242866594988008	0.0240043007195435	0.0079351583822678	0.00912802911256306	0.00764436357621371	0.0091069390455711	0.0439323463733356
0.00259829625341163	0.00119402861632619	0.00412993135389959	0.00524108841286908	0.00461152923662228	0.025593747415433	0.0254204780415185	0.0253175915970557	0.00523430650897361	0.00710015714167563	0.00450368042345546	0.00683227193780498	0.0475327102803739
0.0032514266810024	0.000986353486064014	0.00512736746340253	0.00607336035067405	0.00623662228103548	0.0271944421470515	0.0264734099743611	0.0263371929534364	0.0103067570920519	0.0157072202464643	0.011829790753453	0.0167808287155736	0.0478609709701431
0.00282424944173352	0.00159697295509056	0.00492994789512861	0.00535092217351749	0.0050022330659168	0.0251976676867091	0.0244930113307419	0.0240984203126292	0.0117398891737656	0.0101741791415102	0.00636241832768175	0.0111379538499711	0.0462590356463485
0.0022160284509139	0.00161243900421801	0.00489173765610785	0.00592614341245555	0.00561946902654867	0.0274180795633116	0.0268821437432801	0.027253411628484	0.0106073112232239	0.0107107766107022	0.0129385493342155	0.00961582995616574	0.04936647092879
0.002941609461583	0.00194781242246299	0.00490050450748491	0.00551823670498718	0.00523951699611281	0.0274371019766769	0.0279921429162187	0.0274615002894715	0.0108207757836407	0.0148297080473079	0.0088653543958316	0.0120031428335125	0.0519918120916384
0.00245777851294351	0.00191233148622943	0.00369969398726325	0.0045320486312133	0.00391257960466463	0.0228992639153089	0.0234498387230171	0.0237330245637251	0.00849631957654453	0.00921602845091391	0.00629732859151435	0.00870506988669258	0.0452493590273757
0.00293242907948061	0.00182755768753618	0.00503605987924903	0.00601678934744852	0.00558382267802497	0.0270519394591018	0.0256263336365892	0.0254613348771814	0.0104244479364817	0.00933247870316765	0.00688139938797453	0.00961955173269374	0.0477489868497229
0.00233495988751964	0.00122429906542056	0.00498089488048962	0.00586767016789348	0.00608485650483831	0.0271273674634025	0.0262887271524274	0.0261730212554793	0.00937647837234306	0.0150645107931519	0.0080274584401621	0.0156905136051609	0.0513561326606567
0.00287081300140601	0.00167347613927715	0.00484930940368869	0.00557373252832686	0.00514945000413531	0.0266117773550575	0.0262755768753619	0.0261056984533951	0.00738971135555372	0.0096694235381689	0.0065318005127781	0.00966810023984782	0.0486067322802084
0.00216938218509635	0.00131783971549086	0.00395459432635845	0.00482176825738152	0.00461458936398975	0.0240812174344554	0.0232388553469523	0.0233290877512199	0.00443304937556861	0.00886229426846414	0.00546629724588537	0.00807873625010338	0.0430987511372095
0.00160838640310975	0.00146728971962617	0.0052816144239517	0.00614680340749317	0.00557009345794393	0.027209990902324	0.0277343478620461	0.0278044826730626	0.00809172111487884	0.0146815813414937	0.00930262178479861	0.0142474567860392	0.0513550574807709
0.00251757505582665	0.00120966007774378	0.00514490116615665	0.00626821602845091	0.00608493921098337	0.0289961128111819	0.0275282441485402	0.0271970887436937	0.0100220825407328	0.012001240592176	0.00701207509717972	0.00933578694897031	0.0521171119014142
0.00316731453146969	0.00142072615995368	0.00465131089239931	0.00549061285253494	0.00566024315606649	0.0264274253577041	0.0242513439748573	0.0240737738813994	0.0107750392854189	0.0118333471176908	0.0076597469191961	0.00989785791084277	0.0461736829046398
0.00268158134149367	0.00201066909271359	0.00390488793317344	0.00448995120337441	0.00487991067736332	0.0254838309486395	0.023214870564883	0.022727979488876	0.00514548010917211	0.00572996443635762	0.00355884542221487	0.00486551980812174	0.0423868166404764
0.00239583161028864	0.00129228351666529	0.00543048548507154	0.00691365478455049	0.0061514349516169	0.0287700769167149	0.027583822678025	0.0274706806715739	0.0118355801836076	0.0109375568604747	0.00844363576213712	0.00928202795467703	0.0517037465883715
0.00213869820527665	0.00161988255727401	0.00485931684724175	0.00555346952278554	0.00563270200975932	0.0276493259449177	0.0268206930774957	0.0268574146059052	0.00658655198081217	0.015350260524357	0.00925150938714746	0.014609957819866	0.0498064676205442
0.00302514266810024	0.00169332561409313	0.00508427756182284	0.00582821933669672	0.00593623356215367	0.0281969233314035	0.0275967248366554	0.0279378049789099	0.00786725663716814	0.00935902737573402	0.00804019518650236	0.00950070300223307	0.049966504011248
0.0019052187577537	0.00120478041518485	0.00364519063766438	0.00513555537176412	0.00393036142585394	0.0226057398064676	0.0221411793896287	0.0220241501943594	0.00769349102638326	0.00898792490282028	0.00587139194442147	0.00854759738648581	0.0436087999338351
0.00265891985774543	0.00198370688942188	0.00511206682656521	0.00625680258043173	0.00596104540567364	0.0263405011992391	0.0257509717972045	0.0253299975188157	0.00741667355884542	0.00987164006285668	0.0069012488627905	0.0079678273095691	0.0479617070548343
0.00347754528161443	0.00112587875279133	0.0050611198412042	0.0064342899677446	0.00532859151434952	0.0278032420808866	0.0267765279960301	0.0263880572326524	0.00882962534116285	0.0101805475146803	0.00634538086179803	0.00917831444876354	0.049198742866595
0.0032469605491688	0.00208212720205111	0.00520337441071871	0.00633314035232817	0.00539525266727318	0.0266461004052601	0.0257294681994872	0.0252785542965843	0.00917087089570755	0.00810114961541643	0.00604921015631461	0.00749086097097014	0.0504107187164006
0.00378537755355223	0.00179885865519808	0.00529666694235382	0.00606277396410553	0.00592845918451741	0.0278816475064097	0.0272305020263006	0.0272520883301629	0.0103085766272434	0.0130386237697461	0.00885865519808122	0.0140392027127616	0.0516901000744355
0.00289148953767265	0.00156852204118766	0.00536721528409561	0.0061017285584319	0.0065038458357456	0.028901827805806	0.0278998428583244	0.0281494500041353	0.0094724175006203	0.00857075510710445	0.00667595732362915	0.00817269043089902	0.0512014721693822
0.00322603589446696	0.00143784633198247	0.00454966504011248	0.00505111239765114	0.00484964022826896	0.024433545612439	0.0239509552559755	0.0231610288644446	0.0040556612356298	0.0117629641882392	0.00559407824001323	0.0105190637664378	0.0444334629062939
0.00264849888346704	0.00130584732445621	0.00501885700107518	0.0064328012571334	0.00559672483665536	0.0272277727235134	0.0274159292035398	0.0276116946489124	0.00910321726904309	0.00931444876354314	0.0094756430402779	0.00860789016623935	0.0501656604085684
0.00205094698536101	0.000809445041766603	0.00470597965428831	0.00542461334877181	0.00490240674882144	0.0242588702340584	0.0243778016706641	0.0243269373914482	0.0101837730543379	0.0140423455462741	0.00515184848234224	0.0161401042097428	0.0462165246877843
0.00253858241667356	0.00107493176743032	0.0043472003969895	0.00516309651807129	0.00444537259118352	0.0236677694152676	0.0235844843271855	0.0234463650649243	0.0172184269291208	0.0149753535687702	0.008750310148044	0.0117704077412952	0.0455449507898437
0.00278934744851543	0.00171855098833843	0.00571425026879497	0.00699007526259201	0.00627177239268878	0.0274292448928956	0.0280766685964767	0.0280584732445621	0.0127441898933091	0.0150324208088661	0.00898403771400215	0.0132528326854685	0.0515494169216773
0.00351468034074932	0.00115011165329584	0.00430088495575221	0.00521611115705897	0.00489190306839798	0.0254371019766769	0.025327929865189	0.0249400380448267	0.0135117029195269	0.0115668679182863	0.00555471011496154	0.0098727979488876	0.0466358448432719
0.0022798775949053	0.00149350756761227	0.00571176908444297	0.00673517492349682	0.00589934662145398	0.0279876767843851	0.0275483417417914	0.0273048548507154	0.0104689438425275	0.0207224381771566	0.00948010917211149	0.0218216855512365	0.0521277809941278
0.00233677942271111	0.0011898106029278	0.00442453064262675	0.00546439500454883	0.0050274584401621	0.0264951616905136	0.0263185013646514	0.0267235133570424	0.00582408402944339	0.00533603506740551	0.00452212389380531	0.00692209081134729	0.0488024150194359
0.00438276403936812	0.0011219915639732	0.00453684558762716	0.00561367959639401	0.00559531883218923	0.0251807129269705	0.0253000578943016	0.0250818790836159	0.00917434455380035	0.0116742204945827	0.00816466793482755	0.00927251674799437	0.0465533868166405
0.0026874534777934	0.00135737325283269	0.00512529980977587	0.00575932511785626	0.00565511537507237	0.0265181539988421	0.0263153585311389	0.0262056074766355	0.00890554958233397	0.0105368455876272	0.00581862542386899	0.00882673062608552	0.0487638739558349
0.00289504590191051	0.000825572740054586	0.00453047721445703	0.00598767678438508	0.00505541311719461	0.0265926722355471	0.025320486312133	0.025280704656356	0.00775709205193946	0.0108742866594988	0.00625614093127119	0.00975692663964932	0.0493422380282855
0.00290579770076917	0.00134480191878257	0.00472028781738483	0.00567595732362915	0.00507617235960632	0.0274945000413531	0.0262309155570259	0.0260923827640394	0.00877222727648664	0.0106437019270532	0.00502117277313704	0.00842130510296916	0.0492232238855347
0.00314109668348358	0.0021860888263998	0.00517765279960301	0.00620651724423125	0.00573964105533041	0.0266022661483748	0.0260277892647424	0.0257253328922339	0.0155060789016624	0.0146666115292366	0.0118707302952609	0.0124029443387644	0.0475592589529402
0.00266388222644943	0.00248730460673228	0.00430204284178315	0.00550268794971466	0.00496286494086511	0.0261797204532297	0.0253149450004135	0.0253848316929948	0.00767132577950542	0.0102065172442313	0.00714283351252998	0.00942461334877182	0.0469855264246134
0.0025340335786949	0.00119196096269953	0.00450566537093706	0.00532123066743859	0.00556331155404847	0.0271669010007444	0.0261869158878505	0.026382598627078	0.00699793234637334	0.00743569597221074	0.00418468282193367	0.00636299727069721	0.0494508311967579
0.00222413365313043	0.00178992639153089	0.00441915474319742	0.00537333553883054	0.004936647092879	0.0255930030601274	0.0248116781076834	0.0255566950624431	0.00570945331238112	0.00693954180795633	0.00513357042428252	0.00664279215945745	0.0460148043999669
0.00264709287900091	0.00166065668679183	0.00385468530311802	0.0048700686461004	0.00480406914233728	0.0251764949135721	0.0242300884955752	0.0240336614010421	0.00707517988586552	0.0110938714746506	0.0070616160780746	0.0090172855843189	0.0463318997601522
0.0019331734347862	0.00109039781655777	0.00477991894797783	0.00553122156976263	0.00605127780994128	0.0285595070713754	0.0274653874782896	0.0268603920271276	0.00587858737904227	0.00841237283930196	0.00544421470515259	0.00713687867008519	0.0510772475394922
0.00216251757505583	0.0016899346621454	0.00533917790091804	0.00548995120337441	0.00590662476221983	0.027070879166322	0.0264297411297659	0.0261554048465801	0.0102580431726077	0.00975783640724506	0.0057253328922339	0.00796319576544537	0.0501704573649822
0.00319741956827392	0.00172880655032669	0.00574377636258374	0.00645844016210404	0.00594483500124059	0.0284184103878918	0.0275484244479365	0.0277345959804814	0.0119240757588289	0.0126035894466959	0.00921371267885203	0.0112476221983293	0.0520044661318336
0.00304482673062608	0.00089363989744438	0.00479786618145728	0.00586725663716814	0.00520221652468779	0.0274449590604582	0.0261546604912745	0.0263052683814407	0.00656711603672153	0.00557174758084526	0.00460416838971136	0.00631047886857993	0.0501336531304276
0.00211132247125961	0.000827309569100984	0.00493267719791581	0.0063489372260359	0.0054677032503515	0.028185096352659	0.0275414771317509	0.0272712761558184	0.0086834835828302	0.00652493590273757	0.00603754858986023	0.00660855181539988	0.0495959804813498
0.00263791249689852	0.00199354892068481	0.00488106856339426	0.00590513605160864	0.00482044495906046	0.0262076751302622	0.0256605739806468	0.0253800347365809	0.00804954098089488	0.00930154660491274	0.00463220577288893	0.00833098999255645	0.0497753701099992
0.0025293193284261	0.00097245885369283	0.0055035977173104	0.00674807708212721	0.00563137871143826	0.0274318087833926	0.0259124141923745	0.0266933256140931	0.0124826730626086	0.01176395666198	0.00699296997766934	0.0107986932429079	0.051981308411215
0.00242643288396328	0.00150119923910347	0.00487908361591266	0.00557381523447192	0.0055904391696303	0.0271343147795881	0.0276033413282607	0.0279162186750476	0.00806351831941113	0.00985063270200976	0.00726540401951865	0.00993375237780167	0.0504114630717062
0.00290712099909023	0.00196096269952857	0.00587039947068067	0.00690637664378463	0.00624712596145894	0.0300142254569515	0.0295878752791332	0.0297111901414275	0.00987734678686625	0.0116312132991481	0.00788851211645025	0.0105829129104292	0.0557183028699032
0.00313969067901745	0.000959804813497643	0.00429046398147382	0.0049005045074849	0.00483723430650897	0.0250793978992639	0.0244289967744603	0.0240474733272682	0.013721776527996	0.0111692994789513	0.00685187329418576	0.00864973947564304	0.0478184600115789
0.00230865933338847	0.0022477049044744	0.00501728558431892	0.00605971383673807	0.00515251013150277	0.0266115292366223	0.0261149615416425	0.0261216607393929	0.00723596063187495	0.0142362087503102	0.0100706310478869	0.0128234223802829	0.0506681002398478
0.00276726490778265	0.0014691919609627	0.00470382929451658	0.00558167231825324	0.00585361012323216	0.0284935902737573	0.0277139194442147	0.0274742370358118	0.00964610040526011	0.00988206103713505	0.00664072450583078	0.0101289388801588	0.0493653130427591
0.0025337854602597	0.00212430733603507	0.00460747663551402	0.00576230253907865	0.00519758498056406	0.0250219171284427	0.0251688032420809	0.0249376395666198	0.0065949053014639	0.0084627408816475	0.00657513853279298	0.00858804069142338	0.0484280043007196
0.0029680754280043	0.00122876519725416	0.00454205607476636	0.00588669258125878	0.00546753783806137	0.0264386733934332	0.0259479778347531	0.0262681333223059	0.0116925812587875	0.0148904970639319	0.00666115292366223	0.0129749400380448	0.0498958729633612
0.0034365230336614	0.00267562649904888	0.0057250847737987	0.00672541559837896	0.00626614837482425	0.0293189976015218	0.0285686047473327	0.0281337358365726	0.00969307749565792	0.0128837978661815	0.00752741708708957	0.00867645356049954	0.0519517823174262
0.00285418906624762	0.00152303366140104	0.00510693904557109	0.00617922421635928	0.00593309072864114	0.0281975849805641	0.0271669837068894	0.0273615912662311	0.0111228186254239	0.0112641634273427	0.00705260110826234	0.0102690430899016	0.0512446447771069
0.00241948556777769	0.00217442725994541	0.00428318584070797	0.00584343726738897	0.00421445703415764	0.0263344636506492	0.024801257133405	0.0244739889173766	0.0040029774212224	0.00779182863286743	0.00757704077412952	0.00605020263005541	0.0487508063849144
0.00311719460755934	0.00129799024067488	0.00472384418162269	0.00522140435034323	0.0053754031924572	0.0241807956331156	0.0235128608055578	0.023724175006203	0.0130281200893226	0.0140375485898602	0.00657166487470019	0.012957737159871	0.0441926226118601
0.00249036473409974	0.00150202630055413	0.00458828880985857	0.0057171449838723	0.00564411545777851	0.0278360764204781	0.027345298155653	0.0271542469605492	0.0107501447357539	0.0114517409643536	0.00578016706641303	0.0115011165329584	0.0516193863204036
0.00242469605491688	0.00117169795715822	0.00474055082292614	0.00493846662807047	0.00540592175998677	0.0256323711851791	0.0256863782979075	0.0256622281035481	0.00389264742370358	0.00428748656025143	0.00424332147878587	0.00427607311223224	0.0463444710942023
0.00199512033744107	0.00162021338185427	0.00469200231577206	0.00553064262674717	0.00468009263088247	0.0266384087337689	0.0266394012075097	0.0261688859482259	0.0063754031924572	0.0160133156893557	0.00788280539244066	0.0111970887436936	0.0502949301133074
0.00254751468034075	0.00132238855346952	0.00463187494830866	0.00543495161690513	0.00506633032834339	0.0267835580183608	0.0262473740798942	0.0258393846662807	0.00972946819948722	0.00918972789678273	0.00568513770573153	0.00876097924075758	0.0494801091721115
0.00277123480274584	0.00123273509221735	0.00588512116450252	0.00755280787362501	0.0062506823256968	0.0294591845174096	0.0285107931519312	0.0287709866843106	0.0245260937887685	0.0178589033165164	0.0100259697295509	0.0150801422545695	0.0550380448267307
0.00243288396327847	0.00126424613348772	0.00432776445289885	0.00492887271524274	0.00489206848068811	0.0241195930857663	0.0237160698039864	0.023575138532793	0.0108589860226615	0.0112448101893971	0.00625605822512613	0.0112317426184765	0.0428648581589612
0.00217740468116781	0.00110470597965429	0.00481101645852287	0.00624323877264081	0.00542345546274088	0.0266796791001571	0.0261878256554462	0.0265327102803738	0.00815168307005211	0.00781101645852287	0.00797733851625176	0.00805160863452154	0.0484314779588123
0.0033729220081052	0.00170143081630965	0.00524208088660987	0.00629120833677943	0.00640244810189397	0.0289920602100736	0.0280457364982218	0.0277690844429741	0.0090913075841535	0.010906872880655	0.00669655115375072	0.0104702671408486	0.0504003804482673
0.002187577537011	0.00119576544537259	0.0047772723513357	0.0062209908196179	0.00558018360764205	0.0265157555206352	0.0272254569514515	0.026996195517327	0.00463261930361426	0.0117580018195352	0.00616309651807129	0.0121315854768009	0.0509176246795137
0.00280530973451327	0.00197022578777603	0.00488528657679266	0.00584401621040443	0.00561715325448681	0.0267931519311885	0.0267907534529816	0.0264213051029691	0.01052791332396	0.00969911504424779	0.00866950624431395	0.0093315689355719	0.0493127119344967
0.00210586386568522	0.0020306839798197	0.00452253742453064	0.00603324787031676	0.00571855098833843	0.0263306591679762	0.0252512612687123	0.0250729468199487	0.0093212306674386	0.0085872136299727	0.00826987015135225	0.00953634935075676	0.0475119510379621
0.00278885121164503	0.00150169547597387	0.00373922752460508	0.00455719129931354	0.00442039533537342	0.0249885038458358	0.0251262922835167	0.0251369613762302	0.00405954842444794	0.0052853362004797	0.00389612108179638	0.00392606070631048	0.0476001984947482
0.00296890248945497	0.00196542883136217	0.00530162931105781	0.00618261516830701	0.00577197915805144	0.0272132991481267	0.0267867835580184	0.0269688197833099	0.00714225456951451	0.00711347283103135	0.0053696964684476	0.00652080059548425	0.0496590852700355
0.00186138450086841	0.00173426515590108	0.00439500454883798	0.00493069225043421	0.00558986022661483	0.0263493507567612	0.0260813828467455	0.0258106856339426	0.00927780994127864	0.0147608138284675	0.00838888429410306	0.0119646844760566	0.0467990240674882
0.00268480688115127	0.00112331486229427	0.004932925316351	0.00580853527417087	0.00542932759904061	0.0266668596476718	0.0264610867587462	0.0263382681333223	0.0116429575717476	0.0133699445868828	0.00769125796046646	0.0115667852121413	0.0527886030932098
0.00289711355553718	0.00177892647423703	0.0047230998263171	0.00544934248614672	0.00510892399305269	0.0238480688115127	0.0244373500951121	0.0245292366222811	0.0105806798445125	0.0117525432139608	0.00770316764535605	0.00925357704077413	0.045019766768671
0.00308402944338764	0.00102241336531304	0.00466685964767182	0.00597312050285336	0.00553527417087089	0.0261568108510462	0.0262864940865106	0.0256312132991481	0.00776577619717145	0.00901538334298238	0.0059334215532214	0.00794367711520966	0.0487484079067075
0.00258655198081217	0.00186006120254735	0.00514655528905798	0.00618476552807874	0.00622893060954429	0.0290133983955008	0.0280248945496651	0.0277470019022413	0.00719650980067819	0.0125107104457861	0.0065028533620048	0.0108863617566785	0.051013729220081
0.00235398230088496	0.00196791001571417	0.00423720122405095	0.00539839550078571	0.00473103961624349	0.025775121991564	0.0249400380448267	0.0251824497560169	0.0160032255396576	0.0113789595566951	0.00673881399387975	0.0117199569928046	0.0491924571995699
0.0028440989165495	0.00168852865767927	0.00510396162434869	0.00543635762137127	0.00644007939789927	0.028274501695476	0.0275035150111653	0.0274416508146555	0.00828806550326689	0.0116331155404847	0.00755785294847407	0.0112237201224051	0.0506523860722852
0.00290381275328757	0.00116541229013316	0.00454189066247622	0.00538127532875693	0.00450475560334133	0.0256573484409892	0.0254015383342982	0.0255244396658672	0.0124908609709701	0.0113935158382268	0.0108660160449921	0.0101700438342569	0.0489526920850219
0.00321371267885204	0.000662641634273427	0.00521181043751551	0.00633983955007857	0.00646001157886031	0.0285649656769498	0.0274930113307419	0.0273301629311058	0.0121221569762633	0.0155486725663717	0.0121902241336531	0.0150219998345877	0.0513616739723761
0.0023140352328178	0.00120742701182698	0.00523703581176081	0.00598114299892482	0.0059052187577537	0.0264523199073691	0.0263945083119676	0.0261109089405343	0.0104581093375238	0.0160435861384501	0.00874270118269788	0.0132141262095774	0.0500784054255232
0.00236225291539161	0.00126854685303118	0.00454023653957489	0.00519973534033579	0.00442444793648168	0.0240094285005376	0.0238613017947233	0.0240612852534943	0.00407352576296419	0.00688900835332065	0.0063773881399388	0.00598560913075842	0.0466250103382681
0.0028809858572492	0.00113878091142172	0.00458547680092631	0.00563774708460838	0.00513836738069638	0.0252175998676702	0.0232835166652882	0.022921759986767	0.0065335373418245	0.0110864279215946	0.00899660904805227	0.0117916632205773	0.0460247291373749
0.00206814986353486	0.00151286080555785	0.00499139856091307	0.00543263584484327	0.00564287486560251	0.0261300140600447	0.0257809114217186	0.0256118600612026	0.00527384004631544	0.0103731701265404	0.00601513522454718	0.00933942601935324	0.0453997187991068
0.00254701844347035	0.00132569679927219	0.0042843437267389	0.00528591514349516	0.00448176329501282	0.0235848151517658	0.0227959639401208	0.0226255892812836	0.0162712761558184	0.00789521131420065	0.00453932677197916	0.00799172938549334	0.0438097758663469
0.00295906045819204	0.00130154660491274	0.00427086262509304	0.00552443966586717	0.00457381523447192	0.0242386072285171	0.0245555371764122	0.0247048217682574	0.00949607145810933	0.0145457778512944	0.00678860309320982	0.0124727483252006	0.0477686709122488
0.00268315275824994	0.00124836655363493	0.00507393929368952	0.00530774956579274	0.00562691257960466	0.0267747911669837	0.0265189810602928	0.0265206351831941	0.00959101811264577	0.00877040774129518	0.0067834753122157	0.0069336696716566	0.0480856008601439
0.00284947481597883	0.00167645356049955	0.00494723347944752	0.00527020097593251	0.00534438838805723	0.0273016293110578	0.0266494086510628	0.026853444710942	0.00618046480853528	0.010090728641138	0.00545372591183525	0.00937780167066413	0.0506660325862212
0.00258216855512365	0.00156008601439087	0.00526242659829625	0.00548606401455628	0.00594466958895046	0.0284323877264081	0.0282115623190803	0.0283054337937309	0.00886965511537507	0.00785691836903482	0.00609196923331404	0.00741551567281449	0.0498880158795799
0.00227127615581838	0.00123761475477628	0.00492490282027955	0.00639988421139691	0.00531188487304607	0.0268022496071458	0.0254996278223472	0.0251327433628318	0.0128177156562733	0.0108957902572161	0.00860623604333802	0.0101721941940286	0.048870813001406
0.00273715987097841	0.00114705152592838	0.00430874203953354	0.00469489703084939	0.00489099330080225	0.0260498718054751	0.0254959060458192	0.0251693821850964	0.0050066991977504	0.00591415102142089	0.00485270035563643	0.00559606318749483	0.0453616739723762
0.00345372591183525	0.00227830617814904	0.00448738731287735	0.00581779836241832	0.00551534198990985	0.0265207178893392	0.0266030932098255	0.0264866429575718	0.00707170622777272	0.00917905880406914	0.00489339177900918	0.00710032255396576	0.0472490282027955
0.00289777520469771	0.00128889256471756	0.00513588619634439	0.00604176660325862	0.00624563725084774	0.0291476304689438	0.0287921594574477	0.0287175585145976	0.0108080390373005	0.00632007278140766	0.00569886692581259	0.00662798775949053	0.0533697791745927
0.00246538747828964	0.0010284509139029	0.0048431064428087	0.00582209908196179	0.00513869820527665	0.0257732197502274	0.0254805227028368	0.0252046150028947	0.0069168803242081	0.00981829459928873	0.00667984451244727	0.00939591431643372	0.0478197006037549
0.00181730212554793	0.00105160863452154	0.00470325035150111	0.00604391696303035	0.00524117111901414	0.0273070052104871	0.0276975436274915	0.0274418162269456	0.0100501199239103	0.0128287155735671	0.00772003969894963	0.0135584318914895	0.0491506078901663
0.00190215863038624	0.00112960052931933	0.0036585063270201	0.00466181457282276	0.00423852452237201	0.0220607063104789	0.0222184269291208	0.0223942601935324	0.00333611777355058	0.00693830121578033	0.0059695641386155	0.00482747498139112	0.0421228186254239
0.00297287238441816	0.00156190554958233	0.00490265486725664	0.00542477876106195	0.0058799933835084	0.0279104292448929	0.0272061037135059	0.0271509387147465	0.0114355305599206	0.0101788106856339	0.0065944090645935	0.0094120420147217	0.0493907038292945
0.00274055082292614	0.00143958316102886	0.0044741543296667	0.00589016623935159	0.00467984451244727	0.0252762385245224	0.0253329749400381	0.0254119593085766	0.0114685303118022	0.00520966007774378	0.00726573484409891	0.00511016458522868	0.0484997932346374
0.00282764039368125	0.000969564138615499	0.00381457282276073	0.00487039947068067	0.0041932842610206	0.024016210404433	0.0236441154577785	0.0228929782482838	0.0147297990240675	0.00882458026631378	0.00676089653461253	0.0083187494830866	0.0456403936812505
0.00220114134480192	0.00123199073691175	0.00525829129104293	0.00599330080224961	0.00602936068149863	0.028555289057977	0.0280925481763295	0.0276613183359524	0.0109258125878753	0.0098876850549996	0.00617930692250434	0.0097916632205773	0.0522095773715987
0.0027470846083864	0.00145984616657018	0.00463543131254652	0.0056001157886031	0.00497808287155736	0.0261331568935572	0.0250843602679679	0.0248115126953933	0.013250930444132	0.0068094450417666	0.00616069803986436	0.00607393929368953	0.0474470267140848
0.00240071127284757	0.00258853692829377	0.00614266810023985	0.0072437350095112	0.00683161028864445	0.0293028699032338	0.0283544785377554	0.02835406500703	0.0144957406335291	0.0136236870399471	0.0109856918369035	0.0105624017864527	0.0519100157141675
0.00358597303779671	0.00159548424447936	0.00544553800347366	0.00644677859564966	0.00657315358531139	0.0302706972128029	0.0303561326606567	0.0298372343065089	0.011744107187164	0.011301877429493	0.00596617318666777	0.00966826565213795	0.0534764701017286
0.00270937060623604	0.000722355471011496	0.00529749400380449	0.00645215449507899	0.00616466793482756	0.0271026383260276	0.0257819038954594	0.0258192870730295	0.00792192539905715	0.0211250516913407	0.0105141013977339	0.0137052352989827	0.049050946985361
0.00328318584070796	0.00200918038210239	0.00489132412538251	0.00582846745513192	0.00573666363410801	0.0270311802166901	0.0271037962120586	0.027048465801009	0.00779571582168555	0.00783285088082044	0.00439665867173931	0.00758977752046977	0.0487881895624845
0.00235704242825242	0.001754031924572	0.00551980812174344	0.00598155652965015	0.00571747580845256	0.0285891158713093	0.0281295178231743	0.0278799106773633	0.0103022909602183	0.00825192291787279	0.005747828963692	0.0074122901331569	0.0499546770325036
0.00257133405011992	0.00105880406914234	0.00466917541973369	0.00494673724257712	0.00500264659664213	0.0249147299644363	0.0252978248283847	0.0247978661814573	0.00396666942353817	0.00947051525928377	0.00702042841783144	0.00816607393929369	0.0474358613845009
0.00412587875279133	0.000895542138780912	0.0038141592920354	0.00482706145066578	0.00398883467041601	0.021603672152841	0.0220523529898271	0.0221960135638078	0.0115107931519312	0.00545546274088165	0.00505342816971301	0.00455189810602927	0.0426858820610371
0.00453370275411463	0.000701761640889918	0.00438201968406252	0.00462517575055827	0.00525936647092879	0.0250855181539988	0.024592506823257	0.024427342651559	0.00766702505996196	0.0066924158464974	0.00490538417004384	0.00603481928707303	0.0445383342982384
0.00389347448515425	0.00214060044661318	0.00443321478785874	0.00492374493424862	0.00551724423124638	0.0264502522537425	0.0257489041435779	0.0250047969564139	0.011842279381358	0.0156141758332644	0.0087837234306509	0.0145702588702341	0.0465705069886693
0.00265610784881317	0.000873128773467868	0.00462525845670333	0.00572053593582003	0.00548598130841121	0.0267756182284344	0.0255394094781242	0.0253339674137788	0.00565271689686544	0.00590679017450997	0.00504656355967248	0.00594169216772807	0.0467505582664792
0.00242709453312381	0.0013417417914151	0.0041885700107518	0.00539268877677612	0.0046221156231908	0.0258653543958316	0.0252969977669341	0.0251358861963444	0.00658125878752791	0.0125600033082458	0.00601472169382185	0.00888288809858572	0.0481630965180713
0.00207178893391779	0.00116020180299396	0.00454511620213382	0.00537358365726573	0.00483905384170044	0.0267876933256141	0.0258416177321975	0.0259408651062774	0.00668861136382433	0.00717980315937475	0.00534852369531056	0.00635489206848069	0.0483981473823505
0.00345455297328592	0.000918699859399553	0.00476527996030105	0.00548498883467042	0.00542039533537342	0.0266321230667439	0.0267607311223224	0.0267611446530477	0.0067772723513357	0.00523571251343974	0.00427756182284344	0.00496840625258457	0.0477235960631875
0.00351360516086345	0.00077470846083864	0.00453709370606236	0.00511992391034654	0.00515805144322223	0.0250316764535605	0.0250978413696138	0.0245109585642213	0.00507443553055992	0.00538102721032173	0.00424133653130428	0.00462592010586387	0.046294433876437
0.00223339674137789	0.00113861549913158	0.00502572161111571	0.00641791415102142	0.00533917790091804	0.0265968902489455	0.0259855264246133	0.0259953684558763	0.00638549334215533	0.01188818129187	0.00818063022082541	0.0125511537507237	0.0478925647175585
0.0032145397403027	0.00145430485485071	0.00469382185096353	0.00546414688611364	0.00505714994624101	0.025262178479861	0.0250039698949632	0.0247574228765197	0.00917186336944836	0.0128180464808535	0.00931395252667273	0.012450913902903	0.0454457034157638
0.00269208502191713	0.000979323463733356	0.00400578943015466	0.00513009676618973	0.00460499545116202	0.025724257712348	0.025592589529402	0.0256639649325945	0.0086542883136217	0.0101945248531966	0.0113325614093127	0.00900157141675626	0.0473089074518237
0.0035026052435696	0.00200529319328426	0.00460846910925482	0.00514680340749317	0.00518046480853528	0.0269663385989579	0.0271109916466793	0.0269743610950293	0.00667794227111074	0.015301877429493	0.00720883301629311	0.0159595566950624	0.0479138201968406
0.00314903647340997	0.00118021669010007	0.00477065585973038	0.00629633611777355	0.0049349102638326	0.0267363328095278	0.0268058886775287	0.0268134149367298	0.00916135968902489	0.00469158878504673	0.00648548507154082	0.00494094781242246	0.0500277892647423
0.00213845008684145	0.00132867422049458	0.00474443801174427	0.00533537341824498	0.00531866677694152	0.0250910594657183	0.0239650980067819	0.0238883467041601	0.00905309734513274	0.00845132743362832	0.00657910842775618	0.00905466876188901	0.0462055247704905
0.00293598544371847	0.00091125630634356	0.00526011082623439	0.00617872797948888	0.0060678190389546	0.0271122322388553	0.0265897775204698	0.0266006947316186	0.0095295674468613	0.0150666611529237	0.0094617484079067	0.0192352989827144	0.0499852783061781
0.00296013563807791	0.00171606980398644	0.00521660739392937	0.00523819369779175	0.00574567860392027	0.0251433297494004	0.0257345132743363	0.0256556943180878	0.0093854933421553	0.0168998428583244	0.00817484079067075	0.013971383673807	0.0457029195269209
0.00270895707551071	0.00094897030849392	0.00465908527003556	0.00556207096187246	0.00572417500620296	0.0273672979902407	0.0271276155818378	0.0266408899181209	0.00529848647754528	0.00861483748242494	0.00573567116036721	0.0071501943594409	0.0507296336117773
0.00232404267637085	0.000665288230915557	0.00455801836076421	0.0059042262840129	0.00494450417666032	0.0254448763543131	0.0249218426929121	0.0249292862459681	0.00675320486312133	0.0101562319080308	0.00919626168224299	0.00980117442725995	0.0471110743528244
0.0029675791911339	0.00164494251922918	0.00489901579687371	0.0055649656769498	0.0063372756595815	0.027221073525763	0.0257634604251096	0.0257617235960632	0.0063432305020263	0.00834364403275163	0.00601745099660905	0.00745744768836324	0.0463883053510876
0.00312885617401373	0.000800926308824746	0.00465213795384997	0.0056617318666777	0.00504995451162022	0.0261808783392606	0.0263397568439335	0.0258090315110413	0.00801075179885866	0.014035977173104	0.00723687039947069	0.0135023571251344	0.0502912083367794
0.00285352741708709	0.00120353982300885	0.00487792572988173	0.00571582168555124	0.00551310892399306	0.0267268216028451	0.026089488048962	0.0257393929368952	0.00736531304275908	0.00625928376478372	0.00522264494251923	0.00724662972458853	0.0498316929947895
0.00229674964849888	0.00115896121081796	0.00400107517988587	0.00500215035977173	0.00492539905714994	0.0239933008022496	0.0249063766437846	0.0249396245141014	0.0119797369944587	0.0136859647671822	0.00654048465801009	0.0110654205607477	0.0465556198825573
0.00352344719212637	0.00134488462492763	0.00566735588454222	0.00615110412703664	0.00583789595566951	0.0277818211893143	0.0278010917211149	0.027669506244314	0.00701629311057811	0.0129146472582913	0.00704292448928955	0.0129528574973121	0.0507024232900505
0.00200545860557439	0.0017832271937805	0.00482424944173352	0.00552865767926557	0.00454271772392689	0.0245025225374245	0.0242778099412786	0.0238565875444546	0.0146442808700686	0.00880415184848235	0.00605127780994127	0.00962029608799934	0.0470616987842197
0.00258043172607725	0.00127392275246051	0.00448060540898189	0.0054966504011248	0.0052125547928211	0.0260772475394922	0.0249806467620544	0.0246091307584154	0.00413663055164999	0.00784302373666364	0.00570465635596725	0.00713282606897693	0.0472109833760649
0.00324340418493094	0.000733934331320817	0.0053796212058556	0.00666743859068729	0.00557993548920685	0.0286529650153006	0.0288019187825655	0.0289203539823009	0.0100052104871392	0.0136249276321231	0.00939839550078572	0.011767678438508	0.0546323711851791
0.00263245389132413	0.00154164254404102	0.00473046067322802	0.00549747746257547	0.00499561657431148	0.0253328095277479	0.0256421305102969	0.0252903812753288	0.0124157637912497	0.0146504838309486	0.00821172773137044	0.0128008436026797	0.0462250434207261
0.00269084442974113	0.000776858820610372	0.00513522454718385	0.00605284922669754	0.00617070548341742	0.0271136382433215	0.0266712430733604	0.0264737407989414	0.00944057563476967	0.0118193697791746	0.00689306095442892	0.0115339508725498	0.0477443553055992
0.00326565213795385	0.000779091886527168	0.00436341080142254	0.00538797452650732	0.0046545364320569	0.0245201389463237	0.0250551649987594	0.024705648829708	0.00393904557108593	0.00563758167231825	0.00601240592175999	0.00621495327102804	0.0466617318666777
0.00307087916632206	0.000771069390455711	0.00434736580927963	0.00512678852038706	0.00637093706062361	0.0281916301381193	0.027457199569928	0.0278907451823671	0.0100707137540319	0.00978703167645356	0.00726027623852452	0.0104491770738566	0.0507770242329005
0.0025642213216442	0.00105996195517327	0.00507642047804152	0.00558299561657431	0.00610735257629642	0.0268241667355884	0.0262859978496402	0.0263885534695228	0.0054437184682822	0.0107207013481102	0.0069695641386155	0.0117902572161112	0.049054586055744
0.0032145397403027	0.00177313704408238	0.00514299892482011	0.00535050864279216	0.00620478041518485	0.0272281862542387	0.0277408816475064	0.0278443470349847	0.00835687701596229	0.0171969233314035	0.00924406583409148	0.0117656107848813	0.0508829708047308
0.00291572243817716	0.00180762550657514	0.00509271358861964	0.00537482424944174	0.00510842775618228	0.0248018360764205	0.0255752212389381	0.0250790670746836	0.00586270779918948	0.0091024729137375	0.00679943759821355	0.00898006781903895	0.0472448928955422
0.00364213051029692	0.00166065668679183	0.00472491936150856	0.0054043503432305	0.00519741956827392	0.0239196923331404	0.0238431891489538	0.0238261516830701	0.0142559755189811	0.0161405177404681	0.00883955007857084	0.0150170374658837	0.0463359523612604
0.00171358861963444	0.00151377057315359	0.00440418493094037	0.0047862046150029	0.00471036307997685	0.0246882805392441	0.0246520552477049	0.0245071540815483	0.00400330824580267	0.00825150938714746	0.00495252667273178	0.00691919609626996	0.0465599206021007
0.00288330162931106	0.00141171119014143	0.00558696551153751	0.00613075841535026	0.00577173103961624	0.0275382515920933	0.0268665122818626	0.0265729881730213	0.00988181291869986	0.0109427673476139	0.00660789016623935	0.0114652220659995	0.0520224133653131
0.00243784633198247	0.0010022330659168	0.00504358613845009	0.00572946819948722	0.00586700851873294	0.0280511951037962	0.0276507319493838	0.0276027623852452	0.00695012819452485	0.00906798445124473	0.00555586800099247	0.00885063270200976	0.0514650566537094
0.00198172194194028	0.00129277975353569	0.00441956827392275	0.00548507154081548	0.00481705400711273	0.0244150194359441	0.0252350508642792	0.0248150690596311	0.013035977173104	0.0166477545281614	0.0100449921429162	0.0170671573897941	0.046393846662807
0.00307038292945166	0.00260995781986601	0.00597353403357869	0.00669125796046646	0.00689463237118518	0.0294638160615334	0.0287528740385411	0.0291300140600447	0.0116245968075428	0.0116328674220495	0.00728814820941196	0.00925250186088826	0.0539759325117856
0.00318294599288727	0.00106599950376313	0.00498701513522455	0.0058777603175916	0.00602142089157225	0.0280441650814655	0.0266125217103631	0.0265538830535109	0.00929170457364981	0.0132625920105864	0.00841063601025556	0.0122415019435944	0.0502876519725415
0.00276834008766852	0.0012157803324787	0.00534190720370524	0.00616698370688942	0.00572723513357042	0.0273051856752957	0.0270975105450335	0.0269085270035563	0.007501860888264	0.00663998015052518	0.00558878504672897	0.00688139938797453	0.0508369034819287
0.00353982300884956	0.00197345132743363	0.00481771565627326	0.00552394342899678	0.00522810354809362	0.0251099991729386	0.0247873625010338	0.0245782813663055	0.00481101645852287	0.00515780332478703	0.00462815317178066	0.00547374079894136	0.0450103382681333
0.00255752212389381	0.00155255975518981	0.0055023571251344	0.00650095112066826	0.00601066909271359	0.0291486229426846	0.0275637250847738	0.0278391365478455	0.00819146472582913	0.00935869655115376	0.00568728806550326	0.00917682573815234	0.0527111074352824
0.00242304193201555	0.0022180133983955	0.00470159622859979	0.00568108510462327	0.00520850219171285	0.0253556364237863	0.0241701265404019	0.0240451575552064	0.0118872715242743	0.0131221569762633	0.0126306343561327	0.0119497973699446	0.0459247374079894
0.00288173021255479	0.000989330907286412	0.00514870564882971	0.00599197750392854	0.00575643040277893	0.0285688528657679	0.0283775535522289	0.028286907617236	0.00684773798693243	0.00767694979736995	0.00690025638904971	0.00912364568687453	0.0515758828880985
0.00399768422793814	0.00128202795467703	0.00473128773467868	0.00585708378132495	0.00564618311140518	0.0263149450004135	0.0249966917541973	0.0247485733189976	0.00542163592754942	0.0100325862211562	0.00551021420891572	0.0071284426432884	0.0477661070217517
0.00252038706475891	0.00170325035150112	0.00524034405756348	0.00554404102224796	0.00584128690761724	0.0275346952278554	0.0274379290381275	0.0274415681085105	0.0115870482176826	0.0137276486642958	0.007626085518154	0.0122533289223389	0.0489464064179969
0.00272880655032669	0.00116896865437102	0.0060373831775701	0.00673170126540402	0.00723521627656935	0.0309432635844843	0.0308220163758167	0.030961458936399	0.0132249607145811	0.0139113390124886	0.011524274253577	0.0128255727400546	0.0559486394839136
0.00243040277892647	0.00103184186585063	0.00537556860474733	0.00607625506575139	0.00553568770159623	0.0271573897940617	0.027057149946241	0.0270988338433546	0.00522496071458109	0.0119510379621206	0.00830667438590687	0.00982838474898685	0.0508114299892483
0.00323811099164668	0.000718054751468034	0.00479174592672236	0.00542982383591101	0.00538640310975106	0.0264415681085105	0.0253605160863452	0.0252965015300637	0.0131965098006782	0.0149840377140021	0.00638127532875693	0.0148723844181623	0.0491186006120255
0.00259846166570176	0.0017233479447523	0.00529608799933835	0.00672491936150856	0.00597899263915309	0.0292898023323133	0.0286810851046233	0.0288325200562402	0.00923190803076669	0.00964031097510545	0.0102975767099496	0.00997791745926722	0.0506767843850798
0.00284930940368869	0.000975188156480026	0.00446762054420643	0.00531635100487966	0.00459722107352576	0.0252416673558846	0.0246027623852452	0.024649739475643	0.00671921263749897	0.013488214374328	0.0080022330659168	0.01114903647341	0.0453619220908113
0.00361152923662228	0.00215457778512943	0.00488263998015052	0.00553783806136796	0.00517798362418328	0.0254577785129435	0.0254314779588124	0.0255038458357456	0.0114970639318501	0.0101935323794558	0.0075991233148623	0.00914531469688198	0.0461152096600777
0.00314696881978331	0.00163658919857745	0.00549168803242081	0.00615217930692251	0.00564510793151931	0.0271427508063849	0.0269818873542304	0.0268962864940865	0.00852212389380531	0.0186672731783972	0.00802630055413117	0.0140164585228683	0.0502556446944008
0.00231568935571913	0.00146050781573071	0.00464088991812092	0.0057874452071789	0.00525589281283599	0.0260133156893557	0.0251071044578612	0.0252867422049458	0.00983028699032339	0.00854536432056902	0.007440989165495	0.00818244975601687	0.0485668679182863
0.00198933090728641	0.00119485567777686	0.00544595153419899	0.00597245885369283	0.00632395997022579	0.0281317508890911	0.028457116863783	0.0279168803242081	0.0105399884211397	0.014834753122157	0.0107171449838723	0.0126179803159375	0.052586221156232
0.00280357290546688	0.00116202133818543	0.00423844181622695	0.00492457199569928	0.00474526507319494	0.0263923579521959	0.02562112314945	0.0256603258622116	0.00553775535522289	0.00560615333719296	0.00755652965015301	0.00531759159705566	0.0458605574394178
0.00304218013398395	0.00132321561492019	0.00477867835580183	0.0053491853444711	0.00559730377967083	0.0266980398643619	0.0265914316433711	0.0264030270449095	0.00784418162269456	0.0105954842444794	0.00509544289140683	0.00859953684558763	0.0500233231329087
0.00271623521627657	0.00226896038375651	0.00467422049458275	0.0055003721776528	0.00537647837234306	0.0264945000413531	0.0262436523033661	0.0260624431395253	0.0071920436688446	0.00960846910925483	0.00434256885286577	0.00791671491191795	0.0471049540980895
0.00233735836572657	0.000900835332065172	0.00528740385410636	0.00610412703663883	0.00560863452154495	0.0280813001406005	0.026608634521545	0.0265131089239931	0.00672591183524936	0.0116805061616078	0.0074412372839302	0.00968108510462327	0.0503467868662641
0.00270060375485899	0.00129162186750476	0.00484815151765776	0.00574344553800348	0.00529393763956662	0.0275708378132495	0.0272654040195187	0.0269165494996278	0.00861516830700521	0.0067186336944835	0.00691886527168969	0.00699048879331735	0.0524277561822843
0.00312000661649161	0.00186684310644281	0.00471598709784137	0.00580853527417087	0.00547771069390456	0.0261538334298238	0.0248265652137954	0.0247195434620792	0.00503655611611943	0.0066523033661401	0.00540021503597718	0.0061878256554462	0.047294433876437
0.00187891820362253	0.00140377140021504	0.00474112976594161	0.00524853196592507	0.00517773550574808	0.0261163675461087	0.0252183442229758	0.0257436109502936	0.00579612935241088	0.00819965263419072	0.00562989000082706	0.00806029277975354	0.045096848895873
0.00380977586634687	0.00143610950293607	0.00541667355884542	0.00677503928541891	0.00636473409974361	0.028328012571334	0.0275499958646928	0.0274568687453478	0.010166487470019	0.0138655198081217	0.00995252667273178	0.0127393102307501	0.051274501695476
0.00330038871888181	0.000908444297411297	0.00504581920436689	0.00602472913737491	0.00575618228434373	0.0278828053924407	0.0273260276238525	0.0278469109254817	0.00892961707054834	0.0115989579025722	0.00735877925729882	0.0112491936150856	0.0500866760400297
0.00309469853610123	0.0016283185840708	0.00520560747663551	0.00554941692167728	0.00554304854850715	0.0255301463898768	0.0266787693325614	0.0261997353403358	0.00767157389794062	0.00744165081465553	0.0057151600363907	0.00665544619965264	0.0484057563476966
0.00381324952443967	0.00105218757753701	0.00564130344884625	0.0064437184682822	0.00648507154081548	0.0286706641303449	0.0273643205690183	0.027265817550244	0.0115101315027707	0.0115500785708378	0.00998205276652056	0.0126025969729551	0.0498939707220247
0.00259722107352576	0.00124753949218427	0.0039703084939211	0.00551997353403358	0.00438276403936813	0.0252840129021586	0.0253208998428583	0.0252093292531635	0.0161033826813332	0.0116514763046894	0.00746662807046563	0.0114799437598213	0.0474278388884294
0.0023095691009842	0.000708295426350177	0.0053051029691506	0.00585832437350095	0.00619717144983872	0.0276929120833678	0.0275017781821189	0.0272574642295923	0.0170992473740799	0.0187939789926391	0.0112179306922504	0.0180375485898602	0.0494383425688529
0.00356661979985113	0.000629228351666529	0.00398312794640642	0.00535108758580763	0.00492912083367794	0.02510561574725	0.024955338681664	0.0246982879827971	0.0098510462327351	0.0090655859730378	0.00804606732280209	0.00820577288892565	0.046571416756265
0.00317417914151022	0.000722190058721363	0.00494524853196592	0.00518790836159126	0.00537060623604334	0.0264394177487387	0.0270455710859317	0.0267255810106691	0.00573831775700935	0.00784227938135804	0.0058473244562071	0.00687924902820279	0.0509461582995617
0.00337598213547266	0.00140120750971797	0.00516508146555289	0.00651302621784799	0.00662716069803986	0.0293994706806716	0.0286013563807791	0.0287847159043917	0.0124551319163014	0.0129002563890497	0.00842113969067902	0.0121622694566206	0.051570176164089
0.00273186667769415	0.00110669092713589	0.00444909436771152	0.00532056901827806	0.004752791332396	0.0260834505003722	0.0253740798941361	0.02546588371516	0.0102788024150194	0.0124650566537094	0.00958158961210818	0.0106573484409892	0.0485461913820197
0.00147001902241337	0.00172880655032669	0.00462765693491026	0.0055273343809445	0.00546985361012323	0.0267603175915971	0.0256997766934083	0.0254483500124059	0.010444710942023	0.00903473658092797	0.00605657100322554	0.00892589529402034	0.048055909354065
0.0034330493755686	0.00155305599206021	0.00488520387064759	0.00561219088578281	0.00557009345794392	0.0289169630303532	0.0281788106856339	0.0279096848895873	0.00715829956165743	0.00829062939376396	0.00631792242163593	0.0081150442477876	0.0506590852700356
0.00138441816226946	0.00114506657844678	0.00394681994872219	0.00515730708791663	0.00437275659581507	0.024039781655777	0.0242006451079315	0.024257133405012	0.00427102803738317	0.00569688197833099	0.00641237283930196	0.00605251840211728	0.0467541146307171
0.00204656355967248	0.00170358117608138	0.00512033744107187	0.00622239682408403	0.00591638408733769	0.0287482424944173	0.0287782648250765	0.0284554627408817	0.0124693573732528	0.0113928541890662	0.00641146307170623	0.010547845504921	0.0541353072533289
0.0031571416756265	0.000778761061946903	0.00547142502687949	0.00611744272599454	0.00581903895459433	0.0283208171367133	0.0270521048713919	0.0273467041601191	0.00782408402944339	0.00694516582582086	0.00628914068315276	0.00724811843519974	0.0498555950707137
0.00335944090645935	0.00136523033661401	0.00557852948474072	0.00551046232735092	0.00594830865933339	0.0271994045157555	0.0272781407658589	0.0273550574807708	0.00704201472169382	0.0135180712926971	0.00570151352245472	0.0106916714911918	0.0486076420478042
0.00263212306674386	0.00126019353237946	0.00481358034901993	0.00518790836159126	0.00521362997270697	0.0276661979985113	0.0277933173434786	0.0276520552477049	0.00491845174096435	0.00812736746340253	0.00882003142833512	0.00669349102638326	0.049880737738814
0.0034399966917542	0.00181796377470846	0.00538805723265239	0.00668141592920354	0.00587106111984121	0.0258791663220577	0.0258541063601026	0.0261076834008767	0.00887395583491853	0.0101247208667604	0.00986866264163428	0.010331651641717	0.0494275080638492
0.00391274501695476	0.00167099495492515	0.00445314696881978	0.00451922917872798	0.00525233644859813	0.0258775949053015	0.0259136547845505	0.0258425274997932	0.00471623521627657	0.0080960218344223	0.00673418244975601	0.0101102472913738	0.0455353568770159
0.00225820858489786	0.00081581341493673	0.00461707054834174	0.0055520635183194	0.00531089239930526	0.0259574890414358	0.0251654949962782	0.0251359689024895	0.0135660408568357	0.0106053262757423	0.00871871640062857	0.0110846910925482	0.047393763956662
0.0029351583822678	0.000856587544454553	0.00486204615002895	0.00523893805309734	0.00558613845008684	0.0273056819121661	0.026964022826896	0.0267183855760483	0.0136222810354809	0.0134204780415185	0.00710867587461748	0.0117290546687619	0.0507431974195683
0.00274336283185841	0.00141626002812009	0.00466677694152676	0.0055028533620048	0.00556628897527086	0.0265447026714085	0.0263129600529319	0.0264578612190886	0.0104359440906459	0.0120469770903978	0.00742444793648168	0.010115540484658	0.0493603506740551
0.00332172690430899	0.0020952774791167	0.00529071209990902	0.00611785625671987	0.00649011661566454	0.0274805227028368	0.027895624844926	0.0277642047804152	0.0160325862211562	0.012561492018857	0.00904069142337276	0.0103232156149202	0.051510545033496
0.00201364651393599	0.00155834918534447	0.00504143577867835	0.00619394591018113	0.0056243486891076	0.0288233396741378	0.0277580018195352	0.0275581837730543	0.0097278140765859	0.0133550574807708	0.00948143247043255	0.0110029774212224	0.0533046894384252
0.00193350425936647	0.0014704325531387	0.00408775121991564	0.00498172194194029	0.00538962864940865	0.0266226118600612	0.025131668182946	0.0250131502770656	0.00782077578364073	0.0081521793069225	0.00644206434538086	0.00735174923496816	0.0459263088247457
0.00297651145480109	0.00132809527747912	0.00435174923496816	0.00502836820775784	0.00538334298238359	0.026239765114548	0.0253974030270449	0.02497518815648	0.00780754280043007	0.0098910760069473	0.00607460094285005	0.00785600860143909	0.0468182118931437
0.00261599536845588	0.00167620544206435	0.00470755107104458	0.00604854850715408	0.00547713175088909	0.0277810768340088	0.0265684393350426	0.0270051277809941	0.0048797452650732	0.00931080969316019	0.0121297659416095	0.0100527665205525	0.0497299644363576
0.00201596228599785	0.00128442643288396	0.00490157968737077	0.00537995203043586	0.00533347117690844	0.0259233314035233	0.0257894301546605	0.0257422049458275	0.0118354974774626	0.0109894136134315	0.007245968075428	0.00792233892978248	0.0466303035315524
0.00292457199569928	0.00148374824249442	0.00555909354065006	0.0064117938962865	0.00578554296584236	0.0277771896451906	0.0283621702092466	0.0280383756513109	0.0076545364320569	0.00873434786204616	0.00784029443387644	0.00784782069307749	0.0513404184930941
0.00270382929451658	0.00111165329583988	0.0052182615168307	0.00659672483665536	0.0055048383094864	0.0264467785956497	0.0264796129352411	0.026400049623687	0.0117537838061368	0.0153775535522289	0.0102888925647176	0.0138082044495906	0.0500069473161856
0.00192018857001075	0.00147101149615416	0.00439740302704491	0.00509287900090977	0.0049027375734017	0.0254428087006865	0.0246286494086511	0.0247005210487139	0.00463121329914813	0.0114974774625755	0.00667256637168142	0.00841783144487636	0.0458753618393846
0.00265271689686544	0.00193300802249607	0.00534802745844016	0.00576453560499545	0.00614506657844678	0.0275772888925647	0.026740385410636	0.0266847241750062	0.0123569597221074	0.0216957240923001	0.0103822678024977	0.0165150111653296	0.0492290960218344
0.0030601273674634	0.00116309651807129	0.00451195103796212	0.00471946075593416	0.0050989992556447	0.0262992308328509	0.0261064428087007	0.0260108345050037	0.00655446199652634	0.0108724671243073	0.00740567364155157	0.00961351418410388	0.0474055082292614
0.00202282689603838	0.000795963940120751	0.00458092796294765	0.00523728393019602	0.0052155322140435	0.0276862128856174	0.0272615995368456	0.0269703084939211	0.00929046398147382	0.00857654453725912	0.00614829211810437	0.00830874203953354	0.0504878008436027
0.00251352245471839	0.00173492680506162	0.00459126623108097	0.00541005706724009	0.00530344884624928	0.0275145976346043	0.0268876850549996	0.0269479778347531	0.00909461582995616	0.00707898436853858	0.00904854850715408	0.00661367959639401	0.0502072615995368
0.00352377801670664	0.00213795384997105	0.00501869158878505	0.00642974112976594	0.00596294764701017	0.0279236622281035	0.0277529567446861	0.0279636920023158	0.0100511951037962	0.0124263501778182	0.0064001323298321	0.0110680671573898	0.0514278388884294
0.0034739062112315	0.00107733024563725	0.00519899098503019	0.00611041270366388	0.00628773467868662	0.0275543792903813	0.0275853940947812	0.0273360350674055	0.00777537010999918	0.013283185840708	0.00825299809775867	0.0125084773798693	0.0496194690265487
0.00240699693987263	0.00119419402861633	0.00538094450417666	0.00610636010255562	0.00567901745099661	0.0275040112480357	0.0269339177900918	0.0268125878752791	0.00885559507071376	0.0105576875361839	0.00642014721693822	0.0107178893391779	0.0504399139856091
0.00320370523529898	0.00179753535687702	0.00537680919692334	0.00659407824001323	0.00560549168803243	0.0262233065916797	0.0260689769249855	0.0260863452154495	0.00957852948474072	0.0107058969481432	0.0062187577537011	0.0100432553138698	0.0509646017699115
0.00273029526093789	0.00073674634025308	0.00483177570093458	0.00597312050285337	0.00541758332644116	0.0272181788106856	0.0273782979075345	0.0269680754280043	0.012160201802994	0.00939467372425772	0.00584203126292284	0.0094444628235878	0.0487549416921677
0.00379604664626582	0.00157199569928046	0.00455537176412207	0.00602018029939625	0.00519560003308246	0.0265057480770821	0.0263596890248945	0.025775121991564	0.00832354643950045	0.0131550740219998	0.00713754031924572	0.010520469770904	0.0497958812339757
0.00295864692746671	0.00119212637498966	0.00479116698370689	0.00566727317839716	0.00554875527251675	0.0266948143247043	0.0270451575552063	0.0268330989992556	0.00682061037135059	0.00570573153585311	0.00550814655528906	0.00534554627408816	0.0503024563725085
0.00184666280704656	0.000884790339922257	0.00461103299975188	0.00614862294268465	0.00546298900008271	0.0253940120750972	0.0255836572657349	0.0252730956910098	0.00654784550492101	0.0156458522868249	0.0105246877843024	0.0119549251509387	0.0478197006037549
0.002565213795385	0.00127359192788024	0.00440765858903317	0.00472525018608883	0.00467198742866595	0.023149119179555	0.0235083119675792	0.0229474815978827	0.0054350343230502	0.013713009676619	0.0081796377470846	0.0111251343974857	0.0431224878008436
0.00283202381936978	0.00134265155901083	0.00526747167314532	0.00610090149698123	0.00595806798445124	0.0274576131006534	0.0269619551732694	0.0272304193201555	0.00766578446778596	0.0173886361756679	0.0108252419154743	0.0157650318418658	0.0488115126953933
0.00334992969977669	0.00195707551071045	0.00429765941609462	0.00493606814986353	0.00526499048879332	0.0265861384500869	0.0258185427177239	0.0252162765693491	0.00677735505748077	0.0070653378546026	0.00526780249772558	0.00546538747828964	0.0468856174013729
0.00307435282441485	0.00147928211066082	0.00464221321644198	0.00491522620130676	0.00472740054586056	0.0243372756595815	0.0242275246050782	0.0243427342651559	0.0090591348937226	0.00876131006533786	0.00887048217682574	0.00723025390786535	0.0458528657679265
0.00333735836572657	0.00079935489206848	0.00481920436688446	0.00562947647010173	0.0057275659581507	0.0279851956000331	0.0281841038789182	0.0284528988503846	0.00651716152510132	0.0117911669837069	0.00641435778678356	0.0085370109999173	0.0518771813745761
0.00340071127284757	0.00099396245141014	0.00523546439500455	0.0062833512529981	0.00522777272351335	0.0257889339177901	0.0264400793978993	0.0259166322057729	0.0139182863286742	0.017057149946241	0.00766355140186916	0.014265817550244	0.0490788189562484
0.00355727400545861	0.00164527334380945	0.00410230750144736	0.0053424861467207	0.00455140186915888	0.0229339177900918	0.0231439086924158	0.0235054999586469	0.0119162186750476	0.00762682987345959	0.00850450748490613	0.00713836738069638	0.0451958481515177
0.00225845670333306	0.00124588536928294	0.00449706393185014	0.00595186502357125	0.00516838971135556	0.0270110826234389	0.0271920436688446	0.0273950872549831	0.00664179968571665	0.00898635348606402	0.00749830452402613	0.0104333802001489	0.0488699859399553
0.00239756843933504	0.00194863948391365	0.00477396410553304	0.00587718137457613	0.00477685882061037	0.0259823835911008	0.0256512281862542	0.0257231825324622	0.00990927135886197	0.00903481928707303	0.00648556777768588	0.00879348275576875	0.0499223389297825
0.00177545281614424	0.000985939955338682	0.00562641634273427	0.00640079397899264	0.00614200645107932	0.0287350922173518	0.0271778182118931	0.0265894466958895	0.013350260524357	0.00993474485154247	0.00779513687867008	0.0093642378628732	0.0512263667190472
0.00284194855677777	0.00208287155735671	0.00549350756761227	0.00647109420229923	0.00623438921511868	0.0270332478703168	0.026305599206021	0.0262552311636754	0.00660375485898603	0.0095510710445786	0.00711917955504094	0.00845496650401125	0.048756513108924
0.00296427094533124	0.00112240509469854	0.00526250930444132	0.00591936150856008	0.00586940699693987	0.0279255644694401	0.0274549665040112	0.0269996691754197	0.0182704490943677	0.0154627408816475	0.0108177156562733	0.0157707385658754	0.0525284095608304
0.00310586386568522	0.000945662062691258	0.00401728558431891	0.0047802497725581	0.00455909354065007	0.024053428169713	0.0239582333967414	0.0242779753535688	0.00983847489868498	0.0110746009428501	0.00561243900421801	0.00889091059465719	0.0448488131668183
0.00196286494086511	0.00152088330162931	0.0043137871143826	0.00501480439996692	0.0046879497146638	0.0245179058804069	0.0240615333719295	0.0239781655777024	0.0114612521710363	0.0136214539740303	0.00737168141592921	0.0120001654122901	0.0479741956827392
0.00239525266727318	0.00175394921842693	0.00485319659250682	0.00576561078488132	0.00564800264659664	0.0260395335373418	0.025859647671822	0.0258402944338764	0.00952319907369117	0.00700752625920106	0.0057785129435117	0.00760623604333802	0.0469048052270284
0.00192804565379208	0.000801009014969812	0.00393317343478621	0.00475791911339012	0.0040623604333802	0.0243161855925895	0.0233799520304358	0.0231545777851294	0.00675808452568026	0.00800620296087999	0.00455917624679514	0.00855710859316848	0.0451518484823422
0.00276519725415598	0.00127276486642958	0.00488660987511372	0.0058463319824663	0.00571458109337524	0.0271908857828137	0.027166487470019	0.0269558349185344	0.00814481846001158	0.00894599288727153	0.00768199487221901	0.00795839880903151	0.0504077412951782
0.00365635596724837	0.00178785873790423	0.00558630386237698	0.00625969729550906	0.0061618559258953	0.0271181043751551	0.0260760069473162	0.0263371102472914	0.0149483086593334	0.00983905384170044	0.00598015052518402	0.00842957571747581	0.0506936564386734
0.00375361839384666	0.00218526176494913	0.00483202381936978	0.00572938549334216	0.00601513522454718	0.0275989579025721	0.0279700603754859	0.0278295426350178	0.0117431974195683	0.0145777851294351	0.00670432553138698	0.0114246133487718	0.0520080224960715
0.00309345794392523	0.000921181043751551	0.00611380365561161	0.00724133653130428	0.00652046977090398	0.0298597303779671	0.0298067157389794	0.0299666694235382	0.0092172690430899	0.0106320403605988	0.00858547680092631	0.0103276817467538	0.0526677694152676
0.00264800264659664	0.00199338350839467	0.0046904308990158	0.00544107187164006	0.00510098420312629	0.0251009842031263	0.0249718799106773	0.024862046150029	0.010038541063601	0.0139144818460012	0.0107058142419982	0.011752791332396	0.0456613183359523
0.00373376891903069	0.00095988751964271	0.00477520469770904	0.00554908609709701	0.00610280373831775	0.0272088330162931	0.0264715077330246	0.0260259697295509	0.0150954428914068	0.0132904639814738	0.00877388139938797	0.0129462410057067	0.0472047804151848
0.00322777272351336	0.00149549251509387	0.00450847737986932	0.00477288892564718	0.00564155156728145	0.0256930774956579	0.0258034901993218	0.0251499462410057	0.0101335704242825	0.012524274253577	0.00631825324621619	0.0106331155404847	0.0471836076420478
0.00236481680588868	0.0010900669919775	0.00518939707220246	0.00600587213629973	0.00585542965842362	0.0274377636258374	0.02738507981143	0.0271648333471177	0.00634380944504177	0.00721817881068563	0.00545289885038458	0.00575824993797039	0.0498700686461004
0.00247605657100322	0.000793648168058887	0.00457761971714498	0.00532156149201886	0.0059735340335787	0.0264963195765445	0.0259122487800844	0.0261352245471838	0.00665139359854437	0.0130430071954346	0.00804350343230502	0.0115570258870234	0.0480611198412042
0.00241013977338516	0.00127565958150691	0.00435356877015962	0.005624844925978	0.00544603424034406	0.0254443801174427	0.0244625754693574	0.0248867752874039	0.0105332065172442	0.00898577454304855	0.00951360516086345	0.00923256967992722	0.0471234802745844
0.00438408733768919	0.00194202299230833	0.00601579687370772	0.00700066164916054	0.00619163013811926	0.0286815813414937	0.027298155652965	0.0265929203539823	0.0102792159457448	0.00961558183773054	0.00655107104457861	0.0107457613100653	0.0521364651393599
0.00262426598296253	0.00119700603754859	0.00509494665453643	0.0054070796460177	0.00508386403109751	0.0259223389297825	0.0253966586717393	0.0250799768422794	0.0116793482755769	0.0151979158051443	0.00980886609875114	0.0140144735753867	0.047990157968737
0.00312339756843934	0.00125895294020346	0.00518443470349847	0.0060007443553056	0.00585509883384335	0.0277668513770573	0.0275847324456207	0.0273566288975271	0.00567785956496568	0.00949177073856587	0.00920717889339178	0.00645819204366884	0.0503996360929616
0.00222851707881896	0.00064031097510545	0.00438971135555372	0.0049344140269622	0.00469985939955339	0.0254873046067323	0.0254598461665702	0.0250101728558432	0.00545165825820858	0.00836241832768175	0.00628996774460342	0.00866462658175502	0.0469509552559755
0.00295500785708378	0.001247208667604	0.00546728971962617	0.00585270035563642	0.00631825324621619	0.0280851873294186	0.0272671408485651	0.0267537838061368	0.00887048217682573	0.0124539740302704	0.0095684393350426	0.013444710942023	0.049393763956662
0.00324662972458854	0.00120593830121578	0.00476916714911918	0.00557389794061699	0.0056206269125796	0.0274403275163345	0.0273651476304689	0.0271934496733107	0.00907799189479779	0.0113535687701596	0.00729732859151435	0.0106810851046233	0.0501391944421471
0.00254147713175089	0.000580927962947647	0.00616210404433049	0.00709345794392524	0.00668149863534861	0.0307873625010338	0.0295327929865189	0.0296388222644943	0.0125249359027376	0.00945289885038458	0.00769382185096353	0.00784492597800017	0.054731701265404
0.00292829377222727	0.00102439831279464	0.004129186998594	0.00489885038458358	0.00482143743280126	0.0247474154329667	0.0256437846331983	0.0251444876354313	0.00668935571912993	0.0057844677859565	0.00551790588040691	0.00610379621205856	0.0453879745265073
0.00331444876354313	0.00073360350674055	0.00422016375816723	0.00478405425523116	0.00413845008684145	0.023199983458771	0.0234965676949797	0.0233549747746257	0.00381151269539327	0.00583061781490365	0.0055644694400794	0.00614283351252998	0.0455420560747663
0.00271011496154164	0.00159035646348524	0.00497494003804483	0.00592465470184434	0.00503713505913489	0.0259674964849888	0.0264497560168721	0.0263804482673063	0.00467182201637581	0.0101841865850633	0.00629658423620875	0.00815523943428997	0.0492743362831858
0.00379571582168555	0.00218766024315607	0.00447001902241336	0.00552510131502771	0.0049977669340832	0.0258138284674551	0.0265483417417914	0.0263634108014226	0.00905127780994128	0.00956016872053593	0.00646381606153337	0.0089044744024481	0.0491332395997023
0.00244007939789927	0.00157687536183938	0.00542725994541395	0.00621123149450005	0.00566355140186916	0.0283916135968902	0.0280723678769333	0.0281984120420147	0.00820180299396245	0.0101452319907369	0.0055322967496485	0.0097876933256141	0.0546594988007609
0.00316896865437102	0.000762550657513853	0.00486568522041187	0.00601257133405012	0.00632238855346952	0.0284200645107931	0.0283161855925895	0.0282706972128029	0.0118648581589612	0.0144304027789265	0.0121998180464808	0.0124937556860475	0.0510888263998015
0.00255512364568688	0.00125597551898106	0.0058710611198412	0.0065285749731205	0.00627127615581838	0.0294458688280539	0.0291993218096105	0.0294827557687536	0.0110327516334464	0.0130603754858986	0.00889132412538252	0.011223554710115	0.0526747167314531
0.00362170209246547	0.00164428087006865	0.00549234968158134	0.00629220081052022	0.00623802828550162	0.0279919775039286	0.0270883301629311	0.0270393681250517	0.00922727648664296	0.0080249772558101	0.00606616491605326	0.00654817632950128	0.0504218840459846
0.00270482176825738	0.00132528326854685	0.00464543875609958	0.00581978330989992	0.00504052601108262	0.026936647092879	0.026344140269622	0.0264313952526673	0.00861219088578281	0.00739674137788437	0.0055313042759077	0.00763195765445373	0.0495100487966256
0.00201472169382185	0.00175824993797039	0.00484079067074684	0.0064120420147217	0.00579927218592342	0.027072119758498	0.0272589529402034	0.0267033330576462	0.00872194194028617	0.014812422462989	0.00891936150856009	0.0138861963443884	0.0511026383260277
0.00313737490695559	0.00158142419981805	0.00491506078901663	0.00570879166322058	0.0054729137374907	0.0268493094036887	0.0267867008518733	0.0266788520387065	0.00802886444462823	0.00541948556777769	0.00499454139442561	0.00447919940451576	0.0493835911008188
0.00285931684724175	0.00170912248780084	0.00517947233479448	0.00636762881482094	0.00604127036638822	0.0286112811181871	0.0275871309238277	0.0269780001654123	0.00776064841617733	0.0123182532462162	0.0105793565461914	0.0126929947895129	0.0513189976015218
0.00171317508890911	0.00064734099743611	0.0053120502853362	0.00554288313621702	0.00591704573649822	0.0273443056819122	0.0272463816061533	0.0272300884955752	0.0075597551898106	0.0105959804813498	0.00660706310478869	0.0112070961872467	0.0521234802745844
0.00217905880406914	0.00149656769497974	0.00474766355140187	0.00580241501943595	0.0053090728641138	0.0279473161855926	0.0275829129104292	0.0275185675295674	0.00737846331982466	0.0101172773137044	0.00546150028947151	0.00968935571912993	0.0509062112314945
0.00320808866098751	0.00212157803324787	0.0057483252005624	0.00662360433380201	0.0060286990323381	0.0289991729385493	0.0288688280539244	0.0285331238110992	0.00899487221900588	0.0106217020924655	0.00844768836324539	0.00858498056405591	0.0531263749896617
0.00236465139359854	0.00123860722851708	0.00443916963030353	0.00550781573070879	0.00497833098999256	0.0272301712017203	0.026412455545447	0.0267013481101646	0.0077176412207427	0.0118763543131255	0.00564469440079398	0.01067074683649	0.0508210239020759
0.00278182118931437	0.00124605078157307	0.00445695145149284	0.00484980564055909	0.00482375320486312	0.0260038871888181	0.0258560086014391	0.0258785046728972	0.00616946489124142	0.00853370275411463	0.00674385906872881	0.0104356959722107	0.0496385741460591
0.00317905880406914	0.00120138946323712	0.00507666859647672	0.00547953022909602	0.00600115788603093	0.0285585973037797	0.0274425605822512	0.0275534695227855	0.00827797535356877	0.0111688859482259	0.00703854106360103	0.010413613431478	0.0505178231742618
0.00304193201554875	0.0014998759407824	0.00420254734926805	0.00479422711107435	0.00521205855595071	0.0259693160201803	0.0253163510048797	0.0252417500620296	0.0102271937804979	0.0116505665370937	0.00632801257133405	0.0109984285832437	0.0481412620957738
0.00209147299644364	0.00120957737159871	0.00443941774873873	0.00548002646596642	0.00542949301133074	0.0273566288975271	0.0263051029691506	0.0264039368125052	0.0055956496567695	0.0109320155487553	0.00713125465222066	0.00900529319328427	0.0486718220163759
0.00301902241336531	0.00124017864527334	0.00501298486477545	0.00623430650897362	0.00570523529898271	0.0276415515672814	0.0270553304110495	0.0271498635348606	0.00690149698122571	0.00973401703746588	0.00889074518236705	0.00963460425109586	0.0512544041022249
0.00230303531552394	0.00240195186502357	0.00517632950128195	0.00571119014142751	0.00595566950624431	0.028135389959474	0.0275334546356794	0.0267489868497229	0.0117383177570093	0.0125089736167397	0.0098982714415681	0.0101240592175999	0.0485853940947812
0.00290480522702837	0.00100545860557439	0.00524141923744934	0.00607104457861219	0.00535861384500869	0.0281070217517162	0.0271850136465139	0.0275289885038459	0.00627119344967331	0.00710305185675296	0.00563758167231825	0.0057775204697709	0.0509450004135307
0.00210437515507402	0.00175097179720453	0.00434852369531056	0.00536283185840708	0.00483483582830204	0.0253088247456786	0.0258946323711852	0.0262313290877512	0.00869431808783393	0.011985112893888	0.0077149119179555	0.00959399553386816	0.0501423372756595
0.00251898106029278	0.00117980315937474	0.00435117029195269	0.00558754445455297	0.00485179058804069	0.0266661979985113	0.0264175006202961	0.0261650814655529	0.00670531800512778	0.00846588371516003	0.00930535108758581	0.00856777768588206	0.0491386982052767
0.00269580679844512	0.00161715325448681	0.0044377636258374	0.00510123232156149	0.00454089818873543	0.0243728393019601	0.0252266148374824	0.0249351583822678	0.0056275742287652	0.00657844677859565	0.00536580927962948	0.00538317757009346	0.0483809445041767
0.00257149946241006	0.00111355553717641	0.00469001736829046	0.0055986270779919	0.00489942932759904	0.0245805144322223	0.0245449507898437	0.024760234885452	0.00941195930857664	0.0111299313538996	0.00767992721859235	0.0115243569597221	0.0461193449673311
0.00267521296832355	0.00106194690265487	0.00487833926060706	0.00644777106939046	0.00467504755603342	0.0266402282689604	0.0269077826482508	0.0269191133901249	0.00727772723513357	0.00905251840211728	0.00677900918038211	0.00898197006037548	0.0496568522041188
0.0032152840956083	0.00205491688032421	0.00383657265734844	0.00473856587544455	0.00416177321975023	0.0230875858076255	0.0238978579108428	0.0237866181457282	0.00521619386320404	0.00440542552311637	0.00551517657761971	0.00471598709784137	0.0435535522289306
0.00305590935406501	0.00148548507154082	0.00485642213216442	0.00569456620626913	0.00526813332230585	0.0254837482424944	0.0251339012488628	0.0248251592093293	0.0088463319824663	0.0090957737159871	0.00639781655777024	0.00780224960714581	0.0470028947150773
0.00292002315772062	0.00149830452402614	0.00402381936977917	0.00474253577040774	0.00439798197006037	0.024182615168307	0.0238976924985526	0.0238610536762882	0.00719890827888512	0.00807311223223886	0.00809833760648416	0.00795500785708378	0.045609875113721
0.00198329335869655	0.000906707468364899	0.00445322967496485	0.00637532048631214	0.00504739062112315	0.0260218344222976	0.0254183276817467	0.0254861467207013	0.00969051360516086	0.00650632702009759	0.00527077991894798	0.00635687701596229	0.0493573732528327
0.00323637416260028	0.000971797204532297	0.00423265238607229	0.00503986436192209	0.00458423620875031	0.0254602596972955	0.0244954098089488	0.0243020428417832	0.00995442891406832	0.00921669010007443	0.00576602431560665	0.00789330907286411	0.0455686874534778
0.0029426019353238	0.00155214622446448	0.00507162352162765	0.00661103299975188	0.00589264742370358	0.0280170374658837	0.0269884211396907	0.0270836159126623	0.0119926391530891	0.0141820362252915	0.010531717806633	0.0123476139277148	0.0512653213133736
0.00214754776279878	0.00101232321561492	0.00409139029029857	0.00571871640062857	0.005310561574725	0.026966504011248	0.0256886940699694	0.025783806136796	0.00814638987676784	0.0079126623108097	0.00610462327350922	0.00686113638243321	0.048263419072037
0.0026542883136217	0.00145322967496485	0.00508328508808204	0.00650880820444959	0.00520196840625259	0.0254740716235216	0.024771400215036	0.0245002067653627	0.0100987511372095	0.0146391530890745	0.00932486973782152	0.0151595401538334	0.0488848730460673
0.00249557522123894	0.00160648416177322	0.00518724671243074	0.00670895707551071	0.00549152262013067	0.0267849640228269	0.0272240509469854	0.0272875692663965	0.010021172773137	0.0135846497394756	0.00809808948804896	0.0143803655611612	0.0494171697957158
0.00249292862459681	0.00100363907038293	0.00439029029856919	0.0057842196675213	0.00589049706393185	0.0275277479116698	0.0268232569679927	0.027218592341411	0.0135281614423952	0.0124787031676454	0.00917699115044248	0.0123568770159623	0.0492301712017203
0.0031549086097097	0.00158026631378711	0.004686957240923	0.0058438507981143	0.00537722272764866	0.0280620296088	0.0275059134893723	0.0275613266065669	0.00576751302621785	0.00780506161607808	0.00703854106360103	0.00874725002067654	0.0522018857001075
0.00177958812339757	0.00108692415846497	0.00495732362914565	0.0060940368869407	0.00555611611942768	0.0274469440079398	0.0272917872797949	0.0267026714084857	0.00779894136134315	0.0110133156893557	0.0123645686874535	0.010432305020263	0.04973294185758
0.00298188735423042	0.0014973947564304	0.00434116284839964	0.00517715656273261	0.00536787693325614	0.0259849474815979	0.025705566123563	0.0254214705152593	0.00967769415267554	0.0100824580266314	0.0118686626416343	0.0102657348440989	0.0460076089653461
0.00313381854271772	0.00259349929699777	0.00558688280539244	0.00659780001654123	0.00620345711686379	0.0293897113555538	0.0291074352824415	0.0291455628153172	0.0126804234554627	0.0134466958895046	0.0110679844512447	0.0108790836159127	0.0525614093127119
0.00276461831114052	0.00122479530229096	0.00503275163344637	0.00589273012984865	0.00545050037217765	0.02617384831693	0.0269091059465718	0.0268679182863287	0.0104414026962203	0.01362112314945	0.00800140600446613	0.011213712678852	0.0489208502191713
0.00261103299975188	0.00086948970308494	0.00430047142502688	0.00576023488545199	0.00480927962947647	0.024478206930775	0.0248201968406253	0.0245828302042842	0.0104289967744603	0.0117259945413944	0.0107073856587544	0.0107634604251096	0.0489719626168224
0.00293648168058887	0.000839053841700438	0.00452791332395997	0.00550814655528906	0.00509345794392523	0.0263888842941031	0.0252462989000083	0.0250985857249194	0.00711562319080308	0.0106741377884377	0.00613580349019932	0.00809792407575883	0.0488902489454966
0.00372558101066909	0.00244959060458192	0.0045956496567695	0.00517889339177901	0.00492986518898354	0.0247399718799107	0.0252560582251261	0.0250860143908693	0.00492407575882888	0.0111326606566868	0.00738077909188653	0.00896642130510297	0.0460889918120916
0.00231047886857994	0.00116226945662063	0.00466495740633529	0.00516557770242329	0.00473500951120668	0.025719295343644	0.0244623273509222	0.0247629641882392	0.00633462906293937	0.00578488131668183	0.00513100653378546	0.00589537672649078	0.0472353816888595
0.0023432305020263	0.00116301381192623	0.00481151269539327	0.00576817467537838	0.0059965263419072	0.0275920932925316	0.0284600115788603	0.0278935571912993	0.0120130675709205	0.0129732032089984	0.00750740219998346	0.0126294764701017	0.0493620047969564
0.00351153750723679	0.00249193615085601	0.00498585724919361	0.00578405425523117	0.00564775452816144	0.0268937226035895	0.0258383921925399	0.025694400793979	0.00604780415184848	0.0085956496567695	0.00910338268133322	0.00926573484409892	0.0481961789760979
0.00342014721693822	0.00064031097510545	0.00441493672979902	0.00646241005706724	0.00485327929865189	0.0253716814159292	0.0250374658837152	0.0250779091886527	0.00911248035729054	0.0116748821437433	0.00725680258043173	0.0109334215532214	0.049462079232487
0.00343007195434621	0.00194839136547846	0.00515954015383343	0.00553469522785543	0.00601496981225705	0.027750310148044	0.0269023240426764	0.026960301050368	0.0134300719543462	0.0138078736250103	0.0093966586717393	0.0134206434538086	0.0488871061119841
0.0022494417335208	0.000911917955504094	0.0039096848895873	0.00511984120420147	0.00467025059961955	0.023802497725581	0.0238697378215201	0.0239121660739393	0.00541038789182036	0.0117667686709122	0.00733967413778844	0.00924447936481681	0.0452042014721694
0.00308841286907617	0.00134207261599537	0.00479315193118848	0.00574973120502854	0.00504019518650236	0.0261466379952031	0.0253870647589116	0.0252936068149863	0.0104721693821851	0.00773228020841949	0.00466834835828302	0.00663286742204946	0.0497007691671491
0.00264949135720784	0.000976511454801092	0.00485104623273509	0.00576842279381358	0.00574046811678108	0.0277733024563725	0.0261071044578612	0.0258378132495245	0.00905177404681168	0.0134311471342321	0.0108382267802498	0.00996377470846085	0.0494029443387643
0.00221693821850963	0.00217682573815235	0.00474526507319494	0.00564808535274171	0.00502224795302291	0.0256698370688942	0.0253616739723762	0.0251841038789182	0.00835646348523695	0.0131836076420478	0.00918286328674221	0.0094739062112315	0.0467494003804483
0.00269762633363659	0.00185154246960549	0.00439186171532545	0.00530270449094368	0.00465379207675131	0.02409941278637	0.0238549334215532	0.0236168224299065	0.00530725332892234	0.00745050037217765	0.00523976511454801	0.00744007939789927	0.046116698370689
0.00259730377967083	0.00109461582995617	0.00463741626002812	0.00576999421056985	0.00511893143660574	0.0266767016789347	0.025762716069804	0.0255836572657348	0.00785369282937723	0.00951104127036638	0.0058416177321975	0.00839715490860971	0.0501036307997684
0.00313911173600199	0.00129435117029195	0.00444115457778513	0.00557522123893805	0.00521470515259284	0.0268547680092631	0.026590025638905	0.0265598378959557	0.0053110578115954	0.00882333967413779	0.00761740137292201	0.00885518153998842	0.0495829129104292
0.002934165908527	0.00122893060954429	0.00473401703746588	0.00565585973037797	0.00561343147795881	0.0274069969398726	0.0272729302787197	0.0270017368290464	0.0131654949962782	0.018606153337193	0.008750310148044	0.0196297245885369	0.0499956992804565
0.00250516913406666	0.00179083615912662	0.00449433462906294	0.00559308576627243	0.00539376395666198	0.0278390538417005	0.0267708212720205	0.0266278223472004	0.0168082044495906	0.00968902489454966	0.00701422545695145	0.00998792490282028	0.0505356049954511
0.00220966007774378	0.00176040029774212	0.00468000992473741	0.0050047142502688	0.0052452237201224	0.0251047886857994	0.0251619386320404	0.0250262178479861	0.0110839467372426	0.0184041849309404	0.00969911504424779	0.0151098337606484	0.0465877925729881
0.00233032834339591	0.000830617814903648	0.00570928790009098	0.00636200479695641	0.00616251757505583	0.0296169051360516	0.0284880489620379	0.0278462492763212	0.00799040608717228	0.0147275659581507	0.00900115788603093	0.0122702836820776	0.0515122818625424
0.00241195930857663	0.000918617153254487	0.00408791663220577	0.0052833512529981	0.0045313042759077	0.0245253494334629	0.0237846331982466	0.0243377718964519	0.00935820031428335	0.00946381606153336	0.00593160201802994	0.00826540401951865	0.0469727896782731
0.00253295839880903	0.00203448846249276	0.00564436357621371	0.00647233479447523	0.00632900504507485	0.0302914564552146	0.0296092134645604	0.0302080059548424	0.0082902985691837	0.00926507319493838	0.00704830038871888	0.00842891406831527	0.0533198246629724
0.00219411132247126	0.00222711107435282	0.00450227441898933	0.00562674716731453	0.00471061119841204	0.0242124720866761	0.0246331155404847	0.0244581093375238	0.007624844925978	0.00684542221487056	0.0063125465222066	0.00751815399884211	0.0479417748738731
0.00352716896865437	0.00131726077247539	0.00519866016044992	0.00652377801670664	0.00570366388222645	0.0288708957075511	0.0275340335786949	0.0275855595070714	0.00814763046894385	0.0113276817467538	0.0121983293358697	0.0115909354065007	0.0514138615499132
0.00209345794392523	0.00141807956331155	0.00420263005541312	0.00546191382019684	0.00478008436026797	0.0247910015714168	0.0237626333636589	0.0234423124638161	0.00993160201802994	0.0102679679100157	0.0106480026465966	0.00946687618890084	0.0457127615581838
0.00303324787031676	0.00118013398395501	0.00476561078488132	0.00592266975436275	0.0054407410470598	0.0271489537672649	0.0275871309238277	0.0276268298734596	0.00527946406417997	0.00617773550574808	0.00720817136713258	0.0062524191547432	0.0506726490778265
0.0029631130593003	0.000560334132826069	0.00521429162186751	0.00589570755107104	0.00565561161194277	0.0265822512612687	0.0268805723265239	0.0269176246795137	0.0132914564552146	0.00863336365891986	0.00545827474981391	0.00983359523612604	0.0507004383425688
0.00420254734926805	0.0007809941278637	0.00452824414854023	0.0049096848895873	0.00540923000578943	0.0267411297659416	0.0273730874203953	0.0274132826068977	0.00904251095856422	0.0100781573070879	0.00573749069555868	0.00866123562980729	0.0488257381523447
0.00190100074435531	0.00055355222893061	0.00437730543379373	0.0052529153916136	0.00485791084277562	0.0264792821106608	0.0259092713588619	0.0261628483996361	0.00987867008518733	0.0108321065255149	0.00803647340997436	0.0105580183607642	0.0491631792242164
0.00277553552228931	0.00132139607972872	0.00491944421470515	0.00615325448680837	0.00513878091142172	0.0271443222231412	0.0267003556364238	0.0269674964849888	0.00688139938797453	0.00762476221983294	0.00523240426763709	0.00851244727483252	0.0517881068563394
0.00228541890662476	0.00155586800099247	0.00520296087999338	0.0057498139111736	0.00580613679596394	0.0284830865933339	0.0276069803986436	0.027768919030684	0.0126454387560996	0.00888280539244066	0.00488297080473079	0.00911702919526921	0.0523685385824167
0.00257629641882392	0.000789264742370358	0.0040957737159871	0.0050358944669589	0.00506633032834339	0.0240130675709205	0.0241879910677363	0.0244116284839964	0.0109609626995286	0.00973757340170374	0.00614630717062278	0.00971822016375816	0.0447087916632206
0.0032843437267389	0.00142295922587048	0.00533760648416177	0.00638888429410305	0.00556264990488793	0.0282839301960136	0.027229757670995	0.0275462740881647	0.00735224547183856	0.00822553965759656	0.0061588785046729	0.00763865685220412	0.0531294351170292
0.00245926722355471	0.0016839798197006	0.00496352659002564	0.00552063518319411	0.0062544041022248	0.0292155322140435	0.0285731535853114	0.0282775618228434	0.00912182615168308	0.0101372094946655	0.0071170291952692	0.00870771648333471	0.0498647754528161
0.0026567694979737	0.0016241005706724	0.00500744355305599	0.00598494748159788	0.00501099991729385	0.0266824084029443	0.0263050202630055	0.0261073525762964	0.00838598957902572	0.0101109916466794	0.0055993714332975	0.0083026217847986	0.0511408485650484
0.00241592920353982	0.00111520966007774	0.00413514184103879	0.00487800843602679	0.00449946241005707	0.0233749069555868	0.0242518402117277	0.0242329832106525	0.0101029691506079	0.00886022661483749	0.00567951368786701	0.00841551567281449	0.0438490612852535
0.00329509552559755	0.00095624844925978	0.00496162434868911	0.00571077661070218	0.00541981639235795	0.0272708626250931	0.0273087420395335	0.0271991563973203	0.0101107435282442	0.0129017450996609	0.00769638574146059	0.010780084360268	0.0512529980977587
0.00338598957902572	0.00148110164585229	0.0049708047307915	0.00586254238689935	0.00529741129765941	0.0266290629393764	0.026510545033496	0.0262746671077661	0.00712554792821107	0.0126252584567033	0.00880282855016128	0.0112395997022579	0.0488192870730295
0.00286212885617402	0.00103258622115623	0.00452080059548425	0.00503639070382929	0.00513092382764039	0.0251651641716979	0.0245713340501199	0.0245929203539823	0.012014887106112	0.0113321478785874	0.00647324456207096	0.00986948970308494	0.0461829459928873
0.00339963609296171	0.00150401124803573	0.00486510627739641	0.00572450583078323	0.00525175750558267	0.0268685799354892	0.0267543627491523	0.0265619882557274	0.0127862046150029	0.0108173021255479	0.00826499048879331	0.0114764701017286	0.0489221735174924
0.00274443801174427	0.001314283351253	0.00586320403605988	0.0069717972045323	0.00646704160119097	0.0297647010172856	0.0293827640393681	0.0289792407575883	0.018631047886858	0.0165504093954181	0.00838723017120172	0.0147271524274254	0.053886940699694
0.00228252419154743	0.00192415846497395	0.00552146224464478	0.00674220494582747	0.00603945083119676	0.0298139111736002	0.0286457695806798	0.028427342651559	0.00841626002812009	0.00855578529484741	0.00672731783971549	0.00802861632619304	0.051890662476222
0.00286080555785295	0.00185270035563642	0.00570986684310645	0.00658555950707137	0.00638251592093292	0.0300897361673972	0.0296071458109337	0.0297625506575139	0.00571375403192457	0.0129624514101398	0.00713208171367133	0.0143728393019601	0.0561780663303283
0.00253982300884956	0.00135208005954842	0.00386642957571747	0.0050254734926805	0.00432379455793566	0.0232422462989	0.0234968158134149	0.0233914481846001	0.0079500454883798	0.00567058142419982	0.00459796542883136	0.00501099991729385	0.0445748904143577
0.00218269787445207	0.000560168720535936	0.00587345959804814	0.00683334711769085	0.00614961541642544	0.0298593995533868	0.0306491605326276	0.031122984037714	0.0112456372508477	0.0103175915970557	0.0083548920684807	0.00888445951534199	0.0549772558101066
0.00198668431064428	0.00108113472831031	0.00506922504342073	0.00644975601687206	0.00505301463898768	0.0270013232983211	0.0263645686874535	0.0262902985691837	0.0115398230088496	0.00664940865106278	0.0072457199569928	0.00698585724919361	0.0505582664791995
0.00220808866098751	0.00163956661979985	0.00492713588619634	0.00597469191960962	0.0052464643122984	0.0277916632205773	0.0277799189479778	0.0276252584567034	0.00836440327516335	0.00820577288892565	0.00580456537920767	0.00786229426846414	0.0529202712761558
0.00321255479282111	0.0010975105450335	0.00418038210239021	0.00505491688032421	0.0047807460094285	0.0257809941278637	0.025848482342238	0.0259846993631627	0.00550252253742453	0.00572789678273096	0.00440550822926143	0.00572897196261682	0.0477897609792407
0.00274146059052188	0.00137796708295426	0.00527135886196344	0.00663137871143826	0.00612505169134067	0.0293182532462162	0.0281133074187412	0.0277297990240675	0.0127226035894467	0.0110707137540319	0.00809668348358284	0.0106393185013647	0.0501123149450004
0.0023729220081052	0.000940865106277397	0.00425308080390373	0.0053472003969895	0.0049713009676619	0.0246886940699694	0.0246858820610371	0.0244880489620379	0.00941758332644116	0.00913820196840625	0.00489115871309238	0.00826441154577785	0.0472552311636755
0.00258084525680258	0.00174278388884294	0.00473211479612935	0.00523943428996774	0.00528574973120503	0.0249896617318667	0.0248914895376726	0.0249053841700438	0.00748614672070135	0.00966735588454222	0.0055671987428666	0.00932892233892979	0.0470800595484244
0.00318790836159127	0.00123993052683814	0.00540195186502357	0.00590240674882144	0.00572963361177736	0.027274584401621	0.0274784550492101	0.0272945992887272	0.00924265982962534	0.00999685716648747	0.00645959804813497	0.0107032503515011	0.0503605987924903
0.00344570341576379	0.00208121743445538	0.00576941526755438	0.00703258622115623	0.00667479943759821	0.0286376643784633	0.0290682325696799	0.0288202795467703	0.0117038292945166	0.0132296749648499	0.00950549995864692	0.0134776279877595	0.0528948804896204
0.00226350177818212	0.00119386320403606	0.00553022909602184	0.00669928045653792	0.00614729964436358	0.0295951534198991	0.0272895542138781	0.0272517575055827	0.00816706641303449	0.00993730874203954	0.00952625920105864	0.0108016706641303	0.0521425026879497
0.00251352245471839	0.0014696881978331	0.00559730377967083	0.00555661235629808	0.00583119675791911	0.0270191878256554	0.0259220081052022	0.0253768919030684	0.0142138780911422	0.0138751964270945	0.0079742783888843	0.0126456868745348	0.0479583988090315
0.00310545033495989	0.00139996691754197	0.00495914316433711	0.00549160532627575	0.00590985030187743	0.0268017533702754	0.0271223223885535	0.0268701513522455	0.0099658423620875	0.0162467951368787	0.00718493094036887	0.0135410636010255	0.0475193118848731
0.002371433297494	0.00157679265569432	0.00538574146059052	0.00667297990240675	0.00644992142916219	0.0270595484244479	0.0261434951616905	0.0261470515259284	0.0106187246712431	0.0120226614837482	0.0106664461169465	0.0127259945413944	0.0500368042345546
0.00227979488876023	0.00109072864113804	0.00387470019022413	0.0046228599784964	0.00439244065834091	0.0236965511537508	0.0232393515838227	0.023265817550244	0.00976511454801092	0.0105992060210074	0.00721743445538004	0.0112763212306674	0.0440972624265983
0.00229732859151435	0.00138152344719213	0.00491522620130676	0.00604854850715408	0.00514200645107931	0.0261178562567199	0.0247429493011331	0.0253419899098503	0.0112102390207592	0.0130104209742784	0.0097124307336035	0.01059631130593	0.0518752791332396
0.00294566206269126	0.00082764039368125	0.00451931188487305	0.00553668017533703	0.00521048713919444	0.026539078653544	0.0261593747415433	0.0262340583905384	0.0101752543213961	0.0106368373170127	0.00561028864444628	0.00981324952443966	0.0493749069555868
0.00253469522785543	0.00124878008436027	0.00409246547018443	0.0048158961210818	0.00414779588123398	0.0230383756513109	0.0224672070134811	0.0220843602679679	0.00575949053014639	0.00831618559258953	0.00558167231825324	0.00827375734017038	0.0442842610205938
0.00316640476387395	0.00183045240261351	0.0045033495988752	0.00575841535026053	0.00491944421470515	0.0236686791828633	0.023951534198991	0.0237058969481432	0.0104897030849392	0.0114925150938715	0.00999098503018775	0.0125120337441072	0.0464361095029361
0.00254875527251675	0.00122950955255976	0.00522769001736829	0.00603812753287569	0.00587370771648333	0.0280779918947978	0.0278622942684642	0.0279074518236705	0.00908634521544951	0.00720618641965098	0.00650549995864693	0.0077206186419651	0.050295674468613
0.00219535191464726	0.00158415350260524	0.00569183690348193	0.00617699115044248	0.00564113803655612	0.0274280870068646	0.0271447357538665	0.0266121908857828	0.0131667355884542	0.0135940782400132	0.00888412869076173	0.0131157886030932	0.0521680588867753
0.00327921594574477	0.000954098089488049	0.005059631130593	0.0060965180712927	0.00498031593747415	0.02754031924572	0.0261630965180713	0.0261437432801257	0.0104677032503515	0.01135406500703	0.00915871309238277	0.0111406004466132	0.0511233148622943
0.00324778761061947	0.00204623273509222	0.00469249855264246	0.00596493259449177	0.00467653626664461	0.0240371350591349	0.0242909602183442	0.0238305351087586	0.0135636423786287	0.0120985030187743	0.00858142419981805	0.00950368042345546	0.045795054172525
0.00263824332147878	0.0017780167066413	0.00604705979654288	0.00758043172607725	0.00695757174758084	0.0305323794557936	0.0301774046811678	0.0296274915226201	0.0081611115705897	0.0149685716648747	0.0136122735919279	0.0129206848068812	0.0554455380034736
0.0030977586634687	0.00186502357125134	0.00510156314614176	0.00597733851625175	0.00583773054337937	0.0269091059465718	0.0264775452816144	0.0264461996526342	0.00634438838805723	0.00870416011909685	0.00808130014060044	0.00911744272599454	0.0505188983541477
0.00346232735092218	0.000792738400463155	0.00459870978413696	0.00485882061037135	0.00595418079563312	0.0273362004796956	0.0277342651559011	0.0272912910429245	0.006191299313539	0.00817508890910594	0.00404160119096849	0.00690563228847904	0.0479736167397238
0.00282441485402365	0.000985112893888016	0.0050603754858986	0.00623273509221735	0.00565445372591184	0.0270175337027541	0.026346538747829	0.0265120337441072	0.0179585642213216	0.0141734347862046	0.010387643701927	0.0139045571085932	0.0483926887767761
0.00294954925150939	0.00108436026796791	0.00411711190141428	0.00493929368952113	0.005438507981143	0.0267941444049293	0.0265110412703664	0.0260249772558101	0.0090054586055744	0.0100530973451327	0.00814986353486064	0.00949234968158134	0.0496188073773881
0.00241427508063849	0.00185526424613349	0.00461731866677694	0.00491282772309983	0.00508932263667191	0.0257051525928376	0.0254155156728145	0.0250976759573236	0.00627532875692664	0.00760044661318336	0.00561252171036308	0.00719220908113473	0.0486328674220495
0.00356289802332313	0.00118790836159127	0.00408105202216525	0.00511810437515508	0.00487585807625506	0.0261919609626995	0.0252697874452072	0.0254073277644529	0.005059631130593	0.00523587792572989	0.00574675378380614	0.00550417666032586	0.0469539326771979
0.00197973699445869	0.00102596972955091	0.00454991315854768	0.00519923910346539	0.00545496650401125	0.0259040608717228	0.0254828384748987	0.0248118435199735	0.0133693656438673	0.0126562732611033	0.00746927466710776	0.0108690761723596	0.0466889421884046
0.00252617649491357	0.00121106608220991	0.00489686543710198	0.0062160284509139	0.00513687867008519	0.0274529815565296	0.0263430650897362	0.0263351252998098	0.0113179224216359	0.0110292779753536	0.00815499131585476	0.00897452650731949	0.0527015962285998
0.0020351501116533	0.00135133570424282	0.00475436274915226	0.00582499379703912	0.00542585394094781	0.0258630386237698	0.0255240261351418	0.0254819287073029	0.0106438673393433	0.0160154660491274	0.00721205855595071	0.0141331568935572	0.0478537755355223
0.00303126292283517	0.00240178645273344	0.00605590935406501	0.0070064510793152	0.00626234389215119	0.0293012984864775	0.0286230253907865	0.0284315606649574	0.0136252584567033	0.0123259449177074	0.00805342816971301	0.0109675791911339	0.0525458605574394
0.00290902324042677	0.00117103630799768	0.00467455131916302	0.00511545777851294	0.00529220081052022	0.0263418244975602	0.0254666280704656	0.0255834918534447	0.00573732528326855	0.00940277892647423	0.00753560499545117	0.00717475808452568	0.0488756099578199
0.00258597303779671	0.00138706475891159	0.00453808617980316	0.00515581837730543	0.0053100653378546	0.0261759159705566	0.0257663551401869	0.0254505003721777	0.00842262840129021	0.0132025473492681	0.0107800016541229	0.0104918534447109	0.0472398478206931
0.00232586221156232	0.00106856339426019	0.00444884624927632	0.00483252005624018	0.00510032255396576	0.0273360350674055	0.0268407079646018	0.027074518236705	0.012653461252171	0.00927326110329997	0.00610942022992308	0.00909411959308577	0.0508958729633612
0.0019708047307915	0.00102505996195517	0.00488652716896866	0.00575709205193946	0.00548077082127202	0.0274692746671078	0.0263878918203622	0.0262303366140104	0.00985840707964602	0.0122601108262344	0.00965222065999504	0.0114347034984699	0.0497983624183277
0.00249152262013068	0.00106806715738979	0.00534091472996443	0.00614175833264412	0.00576875361839385	0.027284426432884	0.0263955834918535	0.0261832768174675	0.0137858737904226	0.0162982383591101	0.0095555371764122	0.0152115623190803	0.0503396741377884
0.00297709039781656	0.00076503184186585	0.00461458936398975	0.00572822760731122	0.00519808121743445	0.0265818377305434	0.0268338433545613	0.0268026631378711	0.0103774708460839	0.012039781655777	0.00542585394094781	0.0125844843271855	0.050413696137623
0.00238938053097345	0.00109941278637003	0.00450425936647093	0.0051945248531966	0.00453965759655942	0.0242048631213299	0.0245806798445125	0.0245915970556612	0.0090039698949632	0.0102057728889257	0.00552667273178397	0.00898775949053014	0.0470264659664213
0.00279869324290795	0.00142428252419155	0.00433620047969564	0.00538648581589612	0.00525738152344719	0.0256145893639897	0.0266081382846746	0.0261735174923497	0.00928326854685302	0.00635712513439749	0.00600438342568853	0.00624323877264081	0.0462142089157224
0.00270449094367711	0.00144694400793979	0.005746588371516	0.00677760317591597	0.00621032172690431	0.0294563725084774	0.0279370606236043	0.0279933835083947	0.00704052601108262	0.00891845174096435	0.00881548259035646	0.0105518981060293	0.0536882805392441
0.00215871309238276	0.00096203787941444	0.00455471011496154	0.00578438507981143	0.00560615333719295	0.0272913737490696	0.0261587130923828	0.0265011992391035	0.0101305102969151	0.0106226118600612	0.00593036142585394	0.00870978413696138	0.0486800099247374
0.00239541807956331	0.00160077743776363	0.00505491688032421	0.00645124472748325	0.00542320734430568	0.0274825076503184	0.026674551319163	0.0270263832602762	0.0155940782400132	0.01536647092879	0.00790430899015798	0.0139579025721611	0.050222314117939
0.00247498139111736	0.000930444131999007	0.00529683235464395	0.00617260772475395	0.00513563807790919	0.0266514763046894	0.0269991729385493	0.0269493011330742	0.00833711024729137	0.0105878752791332	0.00676139277148292	0.010929203539823	0.0507910842775618
0.00328798279712183	0.000919444214705153	0.0050084360267968	0.00654536432056902	0.00571052849226698	0.027715573567116	0.0269583161028864	0.026501943594409	0.00951658258208585	0.0141606980398644	0.0103321478785874	0.0117867008518733	0.0501860061202548
0.00196848895872964	0.00126341907203705	0.00504350343230502	0.0056891903068398	0.00607534529815565	0.0267042428252419	0.02607460094285	0.02617384831693	0.01078256554462	0.0123926887767761	0.0134301546604913	0.0126639649325945	0.0485276652055247
0.00254643950045488	0.00114382598627078	0.00617111901414275	0.0074741543296667	0.00669373914481846	0.0314696881978331	0.029731618559259	0.0298979406169879	0.00951649987594079	0.00933289223389298	0.0076872053593582	0.00922363741626002	0.0557331072698701
0.00307385658754446	0.000922917872797949	0.00580688115126954	0.00655313869820528	0.0063202381936978	0.0274848234223803	0.0275337854602597	0.0274502522537425	0.0153212306674386	0.0105074849061285	0.00643412455545447	0.0112410884128691	0.0498765197254156
0.00323529898271442	0.000846331982466296	0.00456331155404847	0.00538367380696386	0.00508477379869324	0.0264076585890332	0.0265918451740964	0.0258511289388801	0.00615201389463237	0.00563799520304359	0.00705309734513274	0.00564411545777851	0.0493568770159624
0.00218294599288727	0.00208890910594657	0.00490538417004384	0.00577131750889091	0.00569349102638326	0.0280489620378794	0.0271468861136383	0.0268923993052683	0.0131482094119593	0.0131290215863039	0.00853932677197916	0.011489454966504	0.0524418162269456
0.00389719626168224	0.00111942767347614	0.00507617235960632	0.00647506409726243	0.00635778678355802	0.0282408402944339	0.0270349846993632	0.026741626002812	0.0108805723265239	0.00820072781407659	0.00704954098089488	0.00799735340335787	0.0492393515838226
0.00286121908857828	0.0023090728641138	0.00405210487139195	0.00524596807542801	0.00394880489620379	0.0247349268050616	0.0247323629145645	0.0247715656273261	0.00840120750971798	0.00946588371516003	0.00542461334877181	0.00901836076420478	0.0465748077082127
0.00223687039947068	0.00101182697874452	0.00472773137044082	0.00573534033578695	0.00554974774625755	0.0269579025721611	0.0263951699611281	0.0263443056819122	0.0109689851956	0.0134194855677777	0.00784269291208337	0.0123617566785212	0.0509598048134977
0.00385195600033083	0.00114134480191878	0.00489198577454305	0.00562269456620627	0.00572988173021256	0.0287688363245389	0.0275757174758085	0.0274983872301712	0.00785046728971962	0.0102544868083699	0.00527069721280291	0.00833471176908444	0.051295674468613
0.00345604168389711	0.00140368869406997	0.00571573897940617	0.00756157472500206	0.00573964105533041	0.0277163179224216	0.0281747580845257	0.0285287403854106	0.0124341245554545	0.0111195930857663	0.00881076834008767	0.0106242659829625	0.0541630138119262
0.0024345380861798	0.000867422049458274	0.00441725250186089	0.00515631461417583	0.00491911339012489	0.025858324373501	0.0253750723678769	0.025319328426102	0.00516441981639236	0.00901083450500373	0.00639781655777024	0.0101222396824084	0.0459920602100736
0.00257943925233645	0.00147688363245389	0.00524299065420561	0.00676164088991812	0.00564320569018278	0.028896948143247	0.0281009842031263	0.0283297494003804	0.0116474237035812	0.0126654536432057	0.0100985857249194	0.012196261682243	0.052756513108924
0.00253990571499462	0.00114928459184517	0.00586179803159375	0.00701587957985278	0.00582226449425193	0.0297852948474072	0.0286851377057315	0.0284092300057894	0.00723959970225788	0.0126359275494169	0.00848325200562402	0.012337854602597	0.0554180795633115
0.00225490033909519	0.00107774377636258	0.00462691257960466	0.00579745265073195	0.00561177735505748	0.0270922173517492	0.0268847903399223	0.0262508477379869	0.00856802580431725	0.00838962864940865	0.00852625920105864	0.00756843933504259	0.0501157058969481
0.0029368952113142	0.0012504342072616	0.004561492018857	0.00550153006368373	0.00562840129021587	0.0271090894053428	0.0258750310148044	0.0257434455380035	0.0107965428831362	0.0115423868993466	0.00751451492845918	0.0108292945165826	0.0478990157968737
0.00220163758167232	0.00102216524687784	0.00470531800512778	0.00554056736415516	0.00461392771482921	0.0258552642461335	0.0252386899346621	0.0251433297494004	0.00523604333802001	0.0118300388718882	0.00797138367380697	0.0130937887685055	0.0488130841121495
0.00279182863286742	0.00119336696716566	0.00472649077826483	0.00518517905880407	0.00525630634356133	0.0255697626333637	0.0236921677280622	0.0238129186998594	0.0114150194359441	0.00899090232404269	0.00477537010999918	0.00965263419072037	0.0453931023075014
0.00258729633611777	0.00120610371350591	0.00526722355471011	0.00616094615829956	0.00585509883384335	0.0279510379621206	0.0277355884542222	0.0277827309569101	0.0092301712017203	0.0106504011248036	0.00762376974609213	0.00939062112314945	0.0517175585145976
0.00305624017864527	0.00153171780663303	0.0055360185261765	0.00677140021503597	0.00573972376147548	0.0268449259780002	0.025746588371516	0.0257750392854189	0.00593259449177074	0.0134206434538086	0.0108028285501613	0.0109148953767265	0.0484884624927633
0.00244727483252006	0.00134910263832603	0.00469506244313952	0.00566487470019022	0.00530535108758581	0.0269086924158465	0.0264773798693243	0.02611181870813	0.0111380365561161	0.00568637829790753	0.00479530229096022	0.00560805557852948	0.0484426432883963
0.00253510875858076	0.0011549086097097	0.00512422462989	0.00593945910181127	0.00581002398478207	0.0276178149036473	0.0271445703415764	0.0267569266396493	0.00457489041435779	0.00689694814324705	0.0061264576958068	0.00606277396410554	0.0501855098833844
0.00188785046728972	0.00110090149698123	0.00374452071788934	0.00459672483665537	0.00428880985857249	0.0235709205193946	0.0243135389959474	0.0242153668017534	0.00435820031428335	0.00461922090811347	0.00485402365395749	0.0037154081548259	0.0439907369117525
0.00238102721032173	0.0008436026796791	0.00476213712678852	0.00624555454470267	0.00507112728475726	0.0277470846083864	0.0264667107766107	0.0268029112563063	0.00901455628153172	0.0115662889752709	0.00824613348771813	0.0107785956496568	0.0518059713836738
0.00298494748159788	0.00112902158630386	0.00542386899346622	0.00647837234306509	0.0055340335786949	0.02840368869407	0.0277629641882392	0.0276613183359523	0.0107594078240013	0.0086787693325614	0.0062504342072616	0.00832313290877512	0.0530165412290133
0.00289703084939211	0.00137804978909933	0.00470540071127284	0.00526987015135224	0.00540443304937557	0.026062112314945	0.0259159705566123	0.0260619469026549	0.0100802249607146	0.0122140435034323	0.00873988917376561	0.0101948556777769	0.048513026217848
0.00243817715656273	0.00127599040608717	0.00516317922421636	0.00637656107848814	0.00575609957819866	0.0277460094285005	0.0274855677776859	0.0278190389545943	0.0112429079480605	0.0112559755189811	0.0100476387395584	0.00962277727235133	0.0533300802249607
0.00338962864940865	0.0009376395666198	0.00437424530642627	0.00504433049375569	0.0055998676701679	0.0247481597882723	0.0251666528823091	0.0246219502109007	0.0122309155570259	0.0128230915557026	0.00637259118352494	0.0109605491688032	0.0447766934083203
0.00300951120668266	0.00157166487470019	0.00419568273922753	0.00534058390538417	0.00485989579025722	0.0250052104871392	0.0247096187246712	0.0242661483748242	0.00837035811760814	0.00579753535687701	0.00617922421635927	0.00703878918203622	0.0482178479861053
0.00301124803572906	0.00167380696385742	0.00559209329253164	0.00685402365395749	0.00581970060375486	0.0277798362418328	0.0271496154164255	0.0271707881895625	0.0108805723265239	0.0109042262840129	0.0102798775949053	0.01033545612439	0.0526415515672815
0.00276817467537838	0.00145595897775205	0.00517351749234968	0.00551683070052105	0.00571995699280456	0.0270121578033248	0.0266947316185593	0.0267945579356546	0.0119718799106774	0.0095125299809776	0.00628492266975436	0.00930634356132661	0.0483384335456124
0.00302042841783144	0.00153113886361757	0.00457298817302126	0.00580390373004715	0.00496923331403523	0.0260434207261599	0.0257719791580514	0.0255423041932015	0.00676354313125465	0.010804978909933	0.0065662062691258	0.008116781076834	0.0467803324787032
0.00291630138119262	0.00094293275990406	0.00526250930444132	0.00601050368042346	0.00588660987511372	0.0258137457613101	0.0264576131006534	0.0260914729964436	0.0168438507981143	0.0136963857414606	0.00832420808866098	0.0122826068976925	0.047009924737408
0.00327905053345464	0.00118815648002647	0.00505499958646928	0.00600777437763626	0.00564576958067984	0.0274030270449094	0.0276760400297742	0.0276159953684559	0.00586221156231908	0.00832313290877513	0.00471433297494004	0.00781473823505087	0.0507211148788356
0.0024387560995782	0.00176867091224878	0.00513530725332892	0.00677065585973038	0.00585236953105616	0.0283487718137457	0.0279566619799851	0.0282340583905384	0.00991497808287156	0.00817029195269209	0.00838582416673559	0.00643817715656273	0.0515532214043503
0.00244413199900753	0.00123248697378215	0.00410148043999669	0.00514523199073691	0.00503448846249276	0.0267885203870648	0.0265609957819866	0.0262953436440328	0.00554081548259035	0.00575163344636506	0.00554941692167728	0.00626796791001572	0.0472199156397321
0.0026904308990158	0.00142585394094781	0.00605714994624101	0.00742577123480274	0.00613629972706972	0.0284203953353734	0.0280722024646431	0.0283118848730461	0.0106541229013316	0.0132880655032669	0.00850004135307254	0.0113660573980647	0.0536142585394095
0.00238979406169878	0.001807460094285	0.0059700603754859	0.00672053593582003	0.0065283268546853	0.0306843933504259	0.0305058307832272	0.0309435117029195	0.00779488876023489	0.0108353320651724	0.00785236953105616	0.00764849888346704	0.0544911917955504
0.00308965346125217	0.000881647506409727	0.00457364982218179	0.00536704987180547	0.00489380530973451	0.0242593664709288	0.0241667355884542	0.0242763212306674	0.00485551236456869	0.0142687122653213	0.0111135555371764	0.0155191464725829	0.0460197667686709
0.00228103548093623	0.00148763543131255	0.0048403771400215	0.00598643619220908	0.00524001323298321	0.0253708543544785	0.0247954677032503	0.0245615747250021	0.00873567116036722	0.0133562153668018	0.00831386982052767	0.0108461665701762	0.0476178976097924
0.00201984947481598	0.00104052601108262	0.00487097841369614	0.00583599371433298	0.00560722851707882	0.0271960135638078	0.0271138863617567	0.0269641055330411	0.0170090976759573	0.0146416342734265	0.00969977669340832	0.0140756761227359	0.0509464064179969
0.00337920767513026	0.00191464725829129	0.00348581589612108	0.00389347448515425	0.0045936647092879	0.023611115705897	0.023975105450335	0.0233289223389298	0.00414283351252998	0.00621214126209577	0.00565486725663717	0.00544479364816806	0.0427517988586552
0.00268257381523447	0.00094442147051526	0.00501265404019519	0.00624472748325201	0.005001240592176	0.0270267140848565	0.026325448680837	0.0264435530559921	0.0110196013563808	0.0106855512364569	0.00613704408237532	0.00790306839798197	0.050156480026466
0.00332792986518898	0.00114887106111984	0.00480464808535274	0.00530692250434207	0.00528417831444876	0.0274500868414523	0.0263215614920189	0.0266594988007609	0.010158961210818	0.0112351335704243	0.00533628318584071	0.00996989496319577	0.04914903647341
0.00254561243900422	0.00198718054751468	0.00433165164171698	0.00592035398230088	0.00475734017037466	0.0255024398312795	0.0252405921759987	0.0253795384997106	0.00729972706972128	0.00532660656686792	0.00701207509717972	0.00532048631213299	0.0463786287321148
0.00324762219832934	0.00128277230998263	0.00555131916301381	0.00647134232073443	0.00549971052849227	0.0264746505665371	0.0271707881895625	0.0272354643950046	0.00969729550905632	0.0115561988255727	0.0070239847820693	0.0099406169878422	0.050536597469192
0.00261673972376148	0.00103837565131089	0.00473228020841949	0.00525837399718799	0.00497783475312216	0.025498139111736	0.0238271441568108	0.0238804069142337	0.0135642213216442	0.0144836655363494	0.00622802084194856	0.0128134976428749	0.0466697543627492
0.0031831114051774	0.0015944090645935	0.00432933586965512	0.00518997601521793	0.00511661566454388	0.0253567116036722	0.0247140848565049	0.0247479943759821	0.0163935985443719	0.0179463237118518	0.0107125961458936	0.0157042428252419	0.047660822099082
0.00281399387974527	0.0012511785625672	0.00489545943263585	0.00521098337606484	0.00553974030270449	0.0263481928707303	0.0255593416590853	0.0258406252584567	0.0073075841535026	0.0167756182284344	0.0093122984037714	0.0150121578033248	0.0477327764452898
0.00201563146141758	0.000668265652137954	0.00568265652137954	0.00683003887188818	0.00632867422049458	0.0294680340749318	0.0284979736994459	0.0285087254983045	0.0115086427921595	0.0111135555371764	0.00808617980315937	0.0105132743362832	0.0532855843189149
0.00226110329997519	0.00102630055413117	0.00546704160119097	0.00603994706806716	0.00579000909767596	0.028253411628484	0.0285408154825903	0.0284776279877595	0.0117445207178893	0.00779083615912663	0.00694706806715739	0.00860251426681002	0.0530693077495658
0.0023424861467207	0.00128872715242743	0.00436341080142255	0.00525002067653627	0.0049012488627905	0.0244059217599868	0.0240228268960384	0.023832271937805	0.009686957240923	0.00928293772227277	0.00569547597386486	0.00973517492349682	0.0472386899346622
0.00318550988338433	0.000761310065337854	0.0048465801009015	0.00547250020676536	0.00516127698287983	0.0273747415432967	0.0265242742535771	0.0261682242990654	0.0112116450252254	0.00945885369282938	0.00591563973203209	0.00884153502605243	0.0473877264080721
0.00226333636589199	0.00116756264990489	0.00498197006037548	0.00599536845587627	0.00526474237035812	0.0262103217269043	0.0264997105284923	0.0269137374906956	0.0170043834256885	0.0163028699032338	0.00782424944173352	0.0130927135886196	0.0504093127119345
0.00235092217351749	0.00170821272020511	0.00431411793896287	0.00473170126540402	0.00550748490612853	0.026422380282855	0.0265371764122074	0.0264536432056902	0.00831974195682739	0.0107099495492515	0.0062756595815069	0.00875990406087172	0.0461791415102143
0.00237953849971053	0.00187023405839054	0.00460358944669589	0.00550293606814986	0.0047485733189976	0.0246222810354809	0.0249153089074518	0.0244839963609296	0.00911512695393267	0.0134809362335622	0.0078997601521793	0.0152620130675709	0.0483467868662642
0.00382069307749566	0.00173269373914482	0.00439698949631957	0.00481002398478207	0.00521991563973203	0.0251343147795881	0.0248240840294434	0.0245625671987429	0.0137012654040195	0.00563584484327185	0.00584798610536763	0.00523008849557522	0.0453744107187164
0.00295376726490778	0.00102927797535357	0.00519328426102059	0.00575626499048879	0.00592374493424861	0.0271550740219999	0.0263549747746258	0.0261321644198164	0.0146354313125465	0.0135351087585808	0.006432305020263	0.012563973203209	0.0497609792407576
0.00332842610205938	0.00166462658175503	0.00459358200314283	0.00538185427177239	0.0052259531883219	0.0269530229096022	0.0270915557025887	0.0273522454718386	0.00759498800760897	0.00578951286080556	0.00475535522289306	0.00541195930857663	0.0490338268133322
0.00308427756182284	0.00107757836407245	0.00402340583905384	0.00501505251840212	0.00475998676701679	0.0240876685137706	0.0241261268712265	0.0240474733272682	0.0079131585476801	0.0114213878091142	0.00708477379869324	0.0107872797948888	0.0437668513770574
0.00271979158051443	0.00118799106773633	0.00554801091721115	0.00648316929947895	0.00619617897609792	0.0297237614754776	0.0290755107104458	0.0294555454470267	0.0138876850549996	0.0121750062029609	0.0124882970804731	0.0114044330493756	0.0520028120089323
0.00242403440575635	0.00136001984947482	0.0044070796460177	0.00526945662062691	0.00491803821023902	0.023724257712348	0.0242156976263336	0.0235736498221818	0.00866561905549583	0.0144303200727814	0.0095380034736581	0.0133328095277479	0.0460194359440907
0.00313075841535026	0.00121164502522537	0.00517947233479448	0.00605243569597221	0.00533479447522951	0.0266448598130841	0.0263497642874866	0.0262266975436275	0.015899346621454	0.0131696303035316	0.00846456041683896	0.0120699693987263	0.0507425357704077
0.0031598709784137	0.0012170209246547	0.00501364651393598	0.00632271937804979	0.00570349846993632	0.0279048879331734	0.0268053924406584	0.0267822347200397	0.0068403771400215	0.00992978248283848	0.0069418575800182	0.00917517161525102	0.048685716648747
0.00316226945662063	0.00226904308990158	0.0050638491439914	0.00620006616491606	0.00569952857497312	0.0278923993052684	0.0268419485567778	0.0270918038210239	0.0124951616905136	0.00778860309320983	0.00774319741956827	0.00745587627160698	0.0504380944504177
0.00283789595566951	0.00184930940368869	0.00520800595484244	0.00614465304772144	0.0058398809031511	0.0277959639401208	0.0269321809610454	0.0270076916714912	0.0106324538913241	0.0131711190141427	0.00664510793151931	0.0107219419402862	0.0516669423538169
0.00194003804482673	0.00101025556198826	0.00424985526424614	0.00536928293772228	0.00458936398974444	0.0261141344801919	0.0252464643122984	0.0249619551732694	0.0108789182036225	0.00882681333223059	0.00460028120089323	0.00644479364816806	0.0501302621784799
0.00288412869076172	0.00078562567198743	0.00563865685220412	0.00689248201141345	0.00641907203705235	0.0298610536762881	0.0290675709205194	0.0294777934000496	0.0143126292283517	0.0116064841617732	0.00784649739475643	0.0106977090397817	0.0561759159705566
0.00231858407079646	0.00134877181374576	0.00505152592837648	0.00505136051608635	0.00566603258622116	0.0277275659581507	0.0272828550161277	0.0274165908527003	0.0074734099743611	0.00895434620792324	0.00554677032503515	0.00905127780994128	0.0485398230088495
0.00306021007360847	0.00190736911752543	0.00470093457943925	0.00598230088495575	0.00561922090811348	0.0282762385245224	0.0264736580927963	0.0272001488710611	0.00766288975270862	0.00747986105367629	0.00989612108179638	0.0071816226945662	0.0522798775949053
0.00218972789678273	0.00089918120916384	0.00549929699776693	0.00661831114051774	0.00625473492680506	0.0295796046646266	0.0281959308576627	0.0280361425853941	0.00986957240923	0.0179417748738731	0.0113580349019932	0.019145397403027	0.0554247787610619
0.00236183938466628	0.00105516499875941	0.00488388057232652	0.00610536762881482	0.00496865437101977	0.0246724009593913	0.025470846083864	0.0255117029195269	0.0153662228103548	0.0146111157058969	0.0083457116863783	0.0138220163758167	0.0476295591762468
0.00217087089570755	0.00131965925068233	0.00415978827226863	0.00490058721362998	0.00493160201802994	0.024401207509718	0.0248854519890828	0.0249040608717228	0.00406318749483087	0.00848747001902242	0.00648027458440162	0.00672748325200562	0.0447658589033166
0.00276246795136879	0.00197692498552642	0.00546604912745017	0.00700860143908693	0.00620701348110165	0.0288506327020098	0.0277171449838723	0.0279984285832437	0.00849383839219254	0.00720039698949632	0.00842825241915474	0.00790042180133984	0.0540268794971466
0.00269961128111819	0.00154627408816475	0.00515681085104623	0.00602927797535357	0.00593151931188487	0.0271942767347614	0.0259434289967744	0.0259417748738731	0.0107085435447854	0.0130331651641717	0.00689512860805558	0.0108321892316599	0.0488340914729964
0.00255934165908527	0.00121520138946324	0.00477181374576131	0.00546331982466297	0.00499693987263254	0.0261594574476884	0.0256439500454884	0.0254793648168059	0.0063419899098503	0.0125973037796708	0.00772252088330163	0.0107649491357208	0.0480428417831445
0.00263675461086759	0.00143263584484327	0.00523794557935654	0.0064634852369531	0.00611305930030601	0.0282158630386238	0.0273297494003805	0.0271883218923166	0.00781705400711273	0.00786502357125134	0.00718947977834753	0.00739277148292118	0.0526501530063684
0.00336250103382681	0.00135944090645935	0.00476255065751385	0.00529617070548342	0.00632991481267058	0.0283376891903069	0.0286480026465966	0.0287847159043917	0.0051326606566868	0.00726556943180879	0.00458952940203457	0.00633768919030684	0.0490607063104788
0.00251517657761972	0.00131850136465139	0.00572971631792242	0.00655992060210074	0.00634414026962203	0.0288900835332065	0.0274872219005872	0.0273859068728807	0.0195061616078075	0.0168820610371351	0.0102300884955752	0.0132904639814738	0.0515430485485072
0.00250144735753866	0.000928045653792077	0.00504664626581755	0.00587048217682574	0.00586022661483748	0.027458357455959	0.0276421305102969	0.0280318418658506	0.0124093954180796	0.0138041518484823	0.00773740798941362	0.0114053428169713	0.0500760896534612
0.00192829377222728	0.00117847986105368	0.00518327681746754	0.00645686874534778	0.00604036059879249	0.0280829542635018	0.0273899594739889	0.0269741956827392	0.00960243156066495	0.0137154081548259	0.00543139525266728	0.0139582333967414	0.0495653792076751
0.00401199239103465	0.00151633446365065	0.00574328012571334	0.00628599784964023	0.00596253411628484	0.0280300223306592	0.0283190803076669	0.0281022247953023	0.00837300471425027	0.0107218592341411	0.0080279546770325	0.010791332395997	0.0531460590521876
0.00229774212223968	0.000778182118931436	0.0044664626581755	0.00513795384997105	0.00520916384087338	0.0266986188073774	0.0263871474650567	0.0264418989330907	0.010073277644529	0.0114257712348028	0.00636671904722521	0.00988718881812918	0.0506557770242329
0.00270242329005045	0.0013170126540402	0.00502357125134398	0.00575064097262427	0.00617748738731288	0.0281545777851294	0.0274334629062939	0.0273139525266727	0.00934554627408815	0.0159269704739062	0.00700587213629972	0.0130430899015797	0.04910561574725
0.00329253163510049	0.00106269125796047	0.00487445207178893	0.00568629559176247	0.0057804978909933	0.0279691506078902	0.028198742866595	0.0279805640559094	0.0134129517823174	0.0124955752212389	0.006936647092879	0.0108733768919031	0.0513280952774791
0.00220908113472831	0.00111272847572575	0.00452270283682078	0.0049034819287073	0.00503895459432636	0.0260301877429493	0.025896948143247	0.0255710032255396	0.00681300140600447	0.00767521296832354	0.00453874782896369	0.00804275907699942	0.0476940699693987
0.003253411628484	0.00113183359523613	0.00437771896451906	0.00515019435944091	0.00521255479282111	0.0270860143908693	0.026016127698288	0.0256432883963278	0.00581945248531966	0.00981581341493674	0.0071339012488628	0.00809486394839137	0.0495041766603259
0.00254677032503515	0.00138350839467372	0.00448846249276321	0.00537002729302787	0.00477106939045571	0.0249741129765942	0.0249041435778678	0.0247457613100653	0.00840443304937557	0.0185720784054255	0.0128787527913324	0.016499379703912	0.0476265817550244
0.00244835001240592	0.00098403771400215	0.00499611281118187	0.00558142419981805	0.00565784467785956	0.0264110495409809	0.0263897940616988	0.0261815399884212	0.0124275907699942	0.0139353237945579	0.00710917211148788	0.0149360681498635	0.0488197006037549
0.00282342238028286	0.00125738152344719	0.00425936647092879	0.00525357704077413	0.00419973534033579	0.0251632619303614	0.0251208336779423	0.0249734513274336	0.00402266148374824	0.0145571912993135	0.0102234720039699	0.0152214043503432	0.0482554792821107
0.00264361922090811	0.00245968075428004	0.00506128525349433	0.00609792407575883	0.00649946241005706	0.0293385162517575	0.0276389049706393	0.0276175667852121	0.0135086427921595	0.0128173021255479	0.00703506740550823	0.0112068480688115	0.0495223720122405
0.00370697212802911	0.000925399057149946	0.00503349598875196	0.00605706724009595	0.00563700272930279	0.0271687205359358	0.0266880324208089	0.0268034901993218	0.00999048879331734	0.012072037052353	0.00911140517740468	0.0115451162021338	0.0504948308659333
0.00217475808452568	0.000934083202381937	0.00538623769746092	0.00636853858241667	0.00609775866346869	0.0291102472913737	0.0282481184351997	0.0278634521544951	0.0123142006451079	0.00906451079315194	0.00836208750310148	0.00930088495575221	0.0513032834339591
0.00310123232156149	0.000849061285253493	0.00445546274088164	0.00562393515838227	0.00501819535191464	0.0253223058473245	0.0244077412951782	0.02422363741626	0.00729931353899595	0.00570597965428831	0.00555603341328261	0.00687139194442147	0.0468926474237035
0.00299346621453974	0.00126647919940452	0.00490778264825076	0.00622429906542056	0.00601571416756265	0.0274643122984038	0.0274497560168721	0.0277682573815234	0.00995409808948805	0.0158607228517079	0.0121908857828137	0.0113121329914813	0.0506801753370275
0.00244347034984699	0.00116690100074436	0.00409345794392523	0.00514432222314118	0.00416193863204036	0.0252209081134728	0.0255296501530064	0.0256933256140931	0.00461061946902655	0.00613398395500786	0.00995922587048217	0.00640401951865024	0.0477043255313869
0.00245678603920271	0.00146654536432057	0.00550938714746506	0.00613960797287239	0.00579108427756183	0.0293165164171698	0.0283676288148209	0.0279003390951948	0.00784203126292283	0.0132541559837896	0.0102563890497064	0.0138967000248119	0.0524361095029361
0.00248101893970722	0.00136473409974361	0.0045991233148623	0.00562443139525267	0.00502381936977917	0.0261617732197502	0.0256050781573071	0.025264576958068	0.00558026631378711	0.0077124307336035	0.00566553634935076	0.00730022330659168	0.0504156810851047
0.00295666197998511	0.000839550078570837	0.00526317095360185	0.00587461748407906	0.00577760317591597	0.0270314283351253	0.0267100322553966	0.0266818294599289	0.0113458770986684	0.0162505996195517	0.00897047390621123	0.0133287569266396	0.0480864279215945
0.00275469357373253	0.00103738317757009	0.00526978744520718	0.0061301794723348	0.00549946241005707	0.0281610288644446	0.0286259201058639	0.028662145397403	0.00948656025142668	0.0134696881978331	0.0087473327268216	0.0125624017864527	0.0539928045653793
0.00258018360764205	0.00183888842941031	0.00538574146059052	0.00570225787776032	0.00633529071209991	0.029408651062774	0.0275890331651642	0.0278143247043255	0.0110399470680672	0.0114252749979323	0.0104686130179472	0.0100425109585642	0.0521914647258291
0.00208593168472417	0.00245066578446779	0.00562054420643454	0.00621635927549417	0.00606095442891407	0.029336614010421	0.0287406335290712	0.0286464312298404	0.0102338102721032	0.0116432883963278	0.0080927962947647	0.0114971466379952	0.0524941692167728
0.00337267388967	0.00157786783558018	0.00549822181788107	0.00643098172194194	0.00625787776031759	0.0290505334546356	0.0292230584732446	0.0286195517326938	0.0101536680175337	0.016289471507733	0.0078455876271607	0.0117884376809197	0.0513940947812423
0.00314746505665371	0.00108940534281697	0.00534852369531056	0.0061219915639732	0.00594541394425606	0.0271473823505086	0.026472003969895	0.0267063931850136	0.0188287155735671	0.0138561740137292	0.00789198577454305	0.0128612190885783	0.0505875444545529
0.00259052187577537	0.00168786700851873	0.0049079480605409	0.00553295839880903	0.00614945000413531	0.0277085435447854	0.0269835414771318	0.0273421553221404	0.0171686378297907	0.0136426267471673	0.00569803986436192	0.0116913406666115	0.05067694979737
0.00265792738400463	0.00120114134480192	0.00510404433049375	0.0059708047307915	0.00518625423868993	0.0260222479530229	0.0259309403688694	0.0259498800760897	0.0139416921677281	0.0176327020097593	0.00714374328012571	0.0162748325200562	0.0475693491026383
0.00350119923910347	0.002125465222066	0.00471582168555124	0.00575419733686213	0.00546059052187577	0.0281045405673641	0.0279634438838806	0.0279814738235051	0.00836010255561988	0.00673087420395335	0.00517012654040195	0.00633032834339591	0.0512677197915805
0.00192663964932594	0.000549830452402613	0.00475088909105946	0.00622305847324456	0.00567951368786701	0.0290386237697461	0.0283102307501447	0.0280784054255231	0.0100545033495989	0.00870614506657845	0.00767587461748408	0.00741874121247209	0.0512540732776446
0.00380266313787115	0.00176867091224878	0.00459258952940204	0.00573931023075015	0.00576147547762799	0.0273613431477959	0.0261405177404681	0.0265502439831279	0.00682747498139112	0.0119554213878091	0.0080329170457365	0.0117541973368621	0.0486984533950873
0.00227855429658423	0.00154420643453809	0.00444702671408486	0.00591464725829129	0.00502530808039037	0.0265762964188239	0.0257002729302787	0.0261984947481598	0.0114251922917873	0.0139070382929452	0.0094696881978331	0.0130055413117195	0.0503247043255314
0.00259184517409644	0.00133446365064924	0.00538929782482839	0.00622917872797949	0.00610710445786122	0.028044744024481	0.0277589115871309	0.0279613762302539	0.0085909354065007	0.0115777024232901	0.0092444793648168	0.010331651641717	0.0509560830369697
0.00303357869489703	0.000832106525514845	0.00475171615251013	0.00535150111653296	0.00497088743693656	0.0261994872219006	0.0261490364734099	0.0261859234141097	0.00506368373170127	0.00782350508642792	0.00456554461996526	0.00717459267223555	0.0489880903151105
0.00227847159043917	0.00166619799851129	0.00461500289471508	0.0052219832933587	0.00494764701017286	0.0252008105202217	0.0251765776197171	0.0250808866098751	0.0122372012240509	0.0103531552394343	0.0066827392275246	0.0100306839798197	0.0470076089653462
0.00212066826565214	0.000801836076420478	0.00445744768836324	0.00555363493507568	0.00525547928211066	0.0273559672483666	0.0261072698701513	0.0261070217517162	0.00726995285749731	0.0109383012157803	0.00621834422297577	0.0094090645934993	0.0498502191712844
0.00279902406748821	0.00113175088909106	0.00524406583409147	0.00641013977338517	0.00610760069473162	0.028283185840708	0.0282760731122322	0.028522950955256	0.0152777272351336	0.012100653378546	0.00704631544123729	0.00990679017450996	0.0519704739062112
0.00219270531800513	0.00102042841783144	0.00435497477462576	0.00504532296749648	0.00449325944917707	0.0253470349846994	0.0252090811347283	0.0247806633032834	0.00619824662972458	0.00593185013646514	0.00547820693077496	0.00604805227028368	0.0469220081052022
0.00323653957489041	0.00138689934662145	0.0048069638574146	0.00558878504672897	0.00607790918865272	0.029129186998594	0.0281009014969812	0.0282032089984286	0.00864047638739558	0.00821561492018856	0.00637804978909933	0.00801124803572906	0.0495691836903482
0.00254949962782235	0.00115656273261103	0.00474278388884294	0.0056342734265156	0.00498751137209494	0.0250825407327764	0.0249635265900257	0.0242897196261682	0.00529277975353569	0.0085795219584815	0.0094734099743611	0.00767777685882061	0.0478213547266562
0.00211206682656521	0.000980233231329088	0.00538863617566785	0.00619510379621205	0.00592085021917128	0.0291881564800265	0.0283336365891986	0.0282022992308328	0.0123460425109586	0.0156322057728889	0.0138368207757836	0.0152379455793566	0.0535308080390373
0.00319171284426433	0.001872053593582	0.0051514349516169	0.00571152096600777	0.00595963940120751	0.0268769332561409	0.0270951947729716	0.027268298734596	0.00961161194276735	0.0115284922669754	0.00752402613514184	0.00973103961624348	0.0508445124472748
0.00414134480191878	0.00235861384500868	0.00557687536183939	0.00653916135968903	0.00675262592010586	0.0296073939293689	0.0286125217103631	0.0283891324125383	0.0110415184848234	0.0104850715408155	0.00742965842362088	0.00878901662393515	0.0516915887850467
0.00169539326771979	0.00147655280787362	0.00488785046728972	0.00654908609709701	0.00559159705566124	0.0285165825820859	0.0274308163096518	0.0276246795136879	0.00861037135059135	0.0095988751964271	0.0086228599784964	0.00921809610454057	0.0511716152510132
0.0029423538168886	0.00182540732776445	0.00417723926887768	0.00566107021751716	0.00510511951037962	0.0250371350591349	0.0256016044992143	0.0258274749813911	0.00870515259283764	0.0143533206517244	0.00728442643288396	0.0114835001240592	0.0466528823091556
0.00265710032255397	0.00237052352989827	0.00443106442808701	0.00497494003804483	0.00449574063352907	0.024077082127202	0.0242847572574642	0.0238556777768588	0.0100061202547349	0.00538838805723265	0.00444471094202299	0.0051299313538996	0.0464577785129435
0.00248449259780002	0.00169390455710859	0.00437275659581507	0.00531825324621619	0.00485278306178149	0.0263682077578364	0.0265799354892068	0.0264492597800016	0.0099376395666198	0.00826565213795385	0.00507873625010338	0.0082769001736829	0.050740385410636
0.00289827144156811	0.00105979654288314	0.00458216855512365	0.00556628897527086	0.00559970225787776	0.0273935985443718	0.0269054668761889	0.0269191960962699	0.00788156480026466	0.00850922173517492	0.00624034405756348	0.00790116615664544	0.0481361343147796
0.00264949135720784	0.000786204615002895	0.00481101645852287	0.00518435199735341	0.0052806219502109	0.0269830452402613	0.0278539409478125	0.0269849474815979	0.00920932925316351	0.00810305185675296	0.00544115457778513	0.00764874700190224	0.0490083533206517
0.00261276982879828	0.00182871557356712	0.00495972210735258	0.00538731287734679	0.00555107104457861	0.0276814159292036	0.0274398312794641	0.0276156645438756	0.00662203291704574	0.0116666115292366	0.0113829294516583	0.0101704573649822	0.0487547762798776
0.0022160284509139	0.00103994706806716	0.00426019353237945	0.0049099330080225	0.00479629476470102	0.0243156066495741	0.024009924737408	0.0241044578612191	0.0160809693160202	0.00826656190554958	0.00563981473823505	0.0075078157307088	0.0459027375734017
0.00358737904226284	0.000896286494086511	0.00591621867504756	0.0070940368869407	0.00706980398643619	0.0304886279050533	0.0299920602100736	0.0298139111736002	0.0128577454304855	0.0133638243321479	0.0124977255810107	0.0127657761971715	0.0540547514680341
0.00245066578446778	0.00117575055826648	0.00483028699032338	0.00553816888594822	0.00554610867587462	0.0266394012075097	0.0270254734926805	0.0270439996691754	0.00832156149201885	0.0106948143247043	0.00741559837895956	0.00910437515507402	0.0498383921925399
0.00194020345711686	0.00125159209329253	0.00419956992804565	0.0052224795302291	0.00531171946075594	0.0258282193366967	0.0255284922669754	0.025650897361674	0.00839814738235051	0.0103098999255645	0.00606293937639567	0.0105222065999504	0.0476571830286991
0.00355983789595567	0.0018468282193367	0.00427830617814904	0.0052741708708957	0.00513481101645852	0.0253158547680093	0.0249438425274998	0.0249282937722273	0.00395310561574725	0.00505930030601273	0.00413365313042759	0.00459986767016789	0.0463771400215036
0.00246505665370937	0.00185882061037135	0.00393185013646514	0.00515548755272517	0.00467653626664461	0.022729220081052	0.0229496319576544	0.0226389049706393	0.00827929865188983	0.0146152510131503	0.0081945248531966	0.0129065420560748	0.0433732528326855
0.00258630386237697	0.00164791994045158	0.00502018029939624	0.0053152758249938	0.00532164419816393	0.0257629641882392	0.0254494251922918	0.0253529898271442	0.00920478041518485	0.0111885700107518	0.00729567446861302	0.0102572988173021	0.048148953767265
0.00185923414109668	0.00090017368290464	0.00521040443304937	0.00551922917872798	0.00582598627077992	0.0281252998097759	0.0273292531635101	0.0271114878835498	0.0120029774212224	0.0103225539657597	0.00870746836489951	0.0107423703581176	0.0513193284261021
0.00270647589115871	0.00126085518153999	0.00619981804648085	0.00675659581506906	0.00707517988586552	0.030986353486064	0.0298066330328344	0.029474567860392	0.0141871640062857	0.0145633115540485	0.0127827309569101	0.0137820693077496	0.0540426763708544
0.00276445289885038	0.000895624844925978	0.00517748738731288	0.00588851211645025	0.00598056405590935	0.0276813332230585	0.0278883467041601	0.0278005127780994	0.00719609626995286	0.0116419650980068	0.00813935985443719	0.0097827309569101	0.0498552642461335
0.00265916797618063	0.00111860061202547	0.00525605822512613	0.00635456124390042	0.0055931684724175	0.0275643040277893	0.0279352410884129	0.0277792572988173	0.00479323463733356	0.00775064097262427	0.00604912745016955	0.00890786535439583	0.0506518071292697
0.00201116532958399	0.00112058555950707	0.00530766685964767	0.00656355967248367	0.00601662393515838	0.0275380034736581	0.0273998842113969	0.027325448680837	0.010532875692664	0.0112740881647506	0.00770217517161525	0.0110883301629311	0.0508866925812588
0.00218187081300141	0.00152584567033331	0.00473682904639814	0.00514622446447771	0.00512439004218014	0.0260892399305268	0.0256958895045902	0.0257096187246712	0.00605665370937061	0.00967289719626169	0.00597857910842776	0.00827797535356877	0.0471651641716979
0.00299793234637334	0.00114928459184517	0.00560383756513109	0.00643792903812753	0.00631023075014473	0.0291396906790175	0.0282780580597138	0.0281548259035646	0.0140698866925813	0.0106885286576793	0.00906889421884045	0.0118462492763212	0.0501432470432553
0.00246274088164751	0.00155479282110661	0.00487023405839054	0.00619973534033579	0.00620966007774377	0.027693160201803	0.027176329501282	0.0276363410801422	0.00908452568025804	0.0102792159457448	0.00767736332809528	0.00974030270449094	0.0505378380613679
0.00270457364982218	0.000604085683566289	0.00487073029526094	0.00698486477545282	0.00609759325117857	0.0267455958977752	0.0267615581837731	0.0269078653543958	0.00874964849888347	0.0109172938549334	0.00801149615416425	0.0115377553552229	0.0503842527499793
0.00277255810106691	0.0014664626581755	0.00574691919609627	0.00685675295674469	0.00631792242163593	0.0291220742701183	0.0291742618476553	0.0288336779422711	0.00964701017285584	0.0131071871640063	0.00743536514763047	0.0113427342651559	0.0551148788354975
