# Supplementary material for: Empirical comparison of cross-platform normalization methods for gene expression data
Source: BMC Bioinformatics. 2011 Dec 7;12:467. doi: 10.1186/1471-2105-12-467 (PMC3314675; doi:10.1186/1471-2105-12-467)
Supplement: Additional file 4 — Raw bootstrap results for all statistics presented. [file 1471-2105-12-467-S4.zip › bootstraps/figure6/equal_ABI_AG1_loss_boxplot.pdf.csv]

resample.1	resample.2	dwd	eb..par.	gq	mrs	qn	distran	xpn3	xpn6	xpn9	xpn_mod6.	no.norm
0.00186146720701348	0.00310553304110495	0.00573302456372509	0.0060640972624266	0.0053741626002812	0.0297183028699033	0.0294116284839964	0.0291924571995699	0.00548854519890828	0.00816549499627823	0.00667190472252089	0.00919237449342486	0.0512409230005789
0.0027797535356877	0.00270548341741791	0.005684476056571	0.0060972624265983	0.00625101315027707	0.0305153419899099	0.0290648416177322	0.0301484575303945	0.00939657596559424	0.0090910594657183	0.00730245637250848	0.00951228186254238	0.0531178562567199
0.00285369282937722	0.00185633942601935	0.00552667273178397	0.00551476304689438	0.00551898106029278	0.0298234223802829	0.0288445124472748	0.0291697957158217	0.0055929203539823	0.00668778430237366	0.0053115540484658	0.00606814986353486	0.0522802084194856
0.00218575800181954	0.002563973203209	0.0062798775949053	0.0070945331238111	0.00638995947398892	0.0319479778347531	0.0312938549334216	0.0315392440658341	0.00683293358696551	0.00828715573567116	0.0079143991398561	0.00890488793317343	0.0554973120502853
0.0020638491439914	0.00322264494251923	0.00656364237862874	0.00694351170291953	0.00685112893888016	0.0322967496484989	0.0317372425771235	0.0317270697212803	0.00626490778264825	0.010659581506906	0.00901893970722025	0.0103821850963527	0.0538735423041932
0.00208518732941858	0.00261698784219668	0.00443908692415847	0.00544752295095526	0.00465685220411877	0.0272710280373832	0.0265088909105946	0.0267878587379042	0.00828120089322637	0.0067226035894467	0.00475742287651973	0.00773823505086428	0.0493467041601191
0.0027159043916963	0.00287957985278306	0.00677586634686957	0.00683996360929618	0.00650450748490613	0.0325752212389381	0.0310345711686378	0.0318610536762882	0.007499379703912	0.00865635596724837	0.009252171036308	0.00817575055826648	0.0543802828550161
0.00331411793896286	0.00223670498718055	0.00606327020097594	0.00684707633777189	0.00609097675957324	0.0307296336117774	0.0302587875279133	0.0306318749483087	0.00534802745844016	0.00781622694566206	0.00820966007774377	0.00781358034901993	0.0527982797121826
0.00268960383756513	0.00195823339674138	0.00582623438921512	0.00600967661897279	0.00535042593664709	0.0306945662062691	0.0292391861715326	0.0296650401124804	0.00747986105367629	0.010714250268795	0.00680365561161195	0.010814903647341	0.055042262840129
0.00312257050698867	0.00246414688611364	0.00594053428169713	0.0065241088412869	0.00618319411132247	0.0306905136051609	0.0295001240592176	0.0300680671573898	0.00718724671243073	0.00720039698949632	0.00599272185923414	0.00761276982879828	0.0516526341907204
0.0030299396245141	0.00162625093044413	0.00614556281531718	0.00665561161194277	0.00637705731535853	0.0319534364403275	0.0311993218096104	0.0303767264907783	0.00759465718302869	0.00858109337523778	0.00620999090232404	0.008423620875031	0.054746588371516
0.0026904308990158	0.00179637747084608	0.00550640972624266	0.00586601604499214	0.00520461500289471	0.0292075924241171	0.0279099330080225	0.028408651062774	0.00589339177900918	0.00570316764535605	0.00560441650814655	0.00597584980564057	0.0521089239930527
0.00211115705896948	0.00257836407245058	0.00495335373418245	0.00551418410387892	0.00545976346042511	0.0291320817136713	0.0276711603672153	0.0282003142833512	0.00489620378794144	0.00874170870895707	0.0061252171036308	0.00865627326110331	0.050556446944008
0.00254238689934662	0.00182383591100819	0.00456339426019354	0.00547134232073443	0.00456703333057646	0.0287066413034488	0.0272922008105202	0.0284476056571003	0.00445000413530725	0.00951120668265652	0.00573302456372508	0.00801802993962451	0.0504361922090812
0.00275047556033413	0.00384773798693243	0.0065327929865189	0.00706591679761806	0.00612662310809693	0.0320935406500703	0.0313007195434621	0.0315710859316847	0.00813795384997105	0.00931775700934579	0.00733074187412125	0.0105085600860144	0.0566102059383013
0.00290728641138036	0.00315019435944091	0.00594218840459846	0.00595037631296005	0.00587197088743694	0.0322955090563229	0.0303854933421553	0.0310094285005376	0.00765569431808783	0.00806599950376313	0.00530295260937888	0.00749168803242081	0.0542957571747581
0.00279976842279381	0.00211901414275081	0.00663956661979985	0.00684442974112977	0.00677495657927384	0.0324514928459185	0.0325494169216773	0.0333012984864775	0.00659407824001324	0.0101104127036639	0.0106102886444463	0.00943958316102886	0.0572305847324456
0.00275452816144239	0.00240641799685717	0.00436192209081135	0.00509569100984203	0.00479464064179969	0.0266656190554958	0.0253922752460508	0.0260518567529568	0.0064370192705318	0.00542089157224382	0.00480018195351915	0.00651261268712265	0.0480680671573898
0.00303878918203622	0.00233702754114631	0.00473376891903068	0.00560946158299561	0.00503969894963196	0.0272553138698205	0.0269049706393185	0.0271300140600447	0.00796625589281284	0.0074726656190555	0.00633719295343644	0.0080242329005045	0.0470946985361013
0.00245744768836325	0.00157886030932098	0.00532453891324125	0.00562070961872467	0.00463419072037052	0.0281827805805971	0.0277566785212141	0.0283873128773468	0.00441965098006782	0.00782846745513191	0.00487916632205773	0.00687511372094947	0.0524510793151931
0.00269415267554379	0.00357786783558018	0.00533992225622364	0.00573211479612935	0.00612240509469854	0.0292941857580018	0.028570176164089	0.0288675047556033	0.00688487304606732	0.00432395997022579	0.00568488958729633	0.00401836076420478	0.0481629311057812
0.00189099330080225	0.00233669671656604	0.00547762798775949	0.00564155156728145	0.00537027541146307	0.0293976511454801	0.0292185923414109	0.0292902158630386	0.00536936564386734	0.00867736332809527	0.0059306922504342	0.00799569928045654	0.0512034571168638
0.00298337606484162	0.00279927218592341	0.00464502522537425	0.00526556943180879	0.00472194194028616	0.0275606649574063	0.0266779422711107	0.0267693325614093	0.00672392688776776	0.0074342899677446	0.00518211893143661	0.00835886196344388	0.0500158795798528
0.00185145976346042	0.00171317508890911	0.00621362997270697	0.00613084112149533	0.00597460921346456	0.0297948060540898	0.0290878339260607	0.0299967744603424	0.00550773302456373	0.00880340749317674	0.00740319245719957	0.0105505748077082	0.0529215945744768
0.00348143247043255	0.00256405590935407	0.00510114961541643	0.00573401703746588	0.00533744107187164	0.0295303118021669	0.0290703002233066	0.0288258208584898	0.00462997270697213	0.00666768670912249	0.00520593830121578	0.00623050202630055	0.0518142419981805
0.00187767761144653	0.00269704739062112	0.00526548672566371	0.00563394260193533	0.00548283847489868	0.028634852369531	0.0279928872715242	0.0281141344801919	0.0043729220081052	0.00813472831031346	0.00727011826978744	0.00916557770242329	0.0493245389132413
0.00275758828880986	0.00236514763046894	0.00537945579356546	0.00576362583739972	0.00543462079232487	0.0290030601273675	0.0276206269125796	0.027678190389546	0.00630394508311968	0.0096508146555289	0.00622851707881896	0.00971028037383177	0.0502188404598462
0.0017807460094285	0.00201232321561492	0.00422587048217682	0.00510065337854603	0.00458498056405591	0.0265107931519312	0.0251718633694483	0.0256715738979406	0.0071816226945662	0.0073365313042759	0.00726722355471012	0.00792258704821769	0.0440747663551402
0.00311711190141428	0.0024652220659995	0.00604325531386982	0.00666983706889422	0.00586022661483748	0.0309985112893888	0.0301442395169961	0.0302747498139112	0.00601058638656852	0.0082783888842941	0.0065662062691258	0.00728467455131916	0.0553359523612604
0.00218426929120834	0.00186279050533455	0.00564262674716731	0.0059396245141014	0.00579728723844181	0.030797535356877	0.0292891406831528	0.0297877760317592	0.00813307418741213	0.00845893639897444	0.006879497146638	0.00810239020759243	0.0543917790091804
0.00200413530725333	0.00260135638077909	0.00488305351087586	0.00577768588206104	0.00488057232652386	0.0271377057315359	0.0268575800181954	0.0277116863782979	0.00700529319328426	0.00728417831444877	0.00609577371598709	0.00758415350260524	0.0489200231577206
0.0023439748573319	0.001313042759077	0.0049730377967083	0.00512711934496733	0.0050648416177322	0.0291425026879497	0.0279438425274998	0.0280018195351915	0.00482590356463485	0.00819915639732032	0.00609792407575883	0.00932478703167645	0.0507634604251096
0.00255380034736581	0.00192821106608221	0.00566594988007609	0.00571185179058804	0.0057161525101315	0.0295712513439749	0.0289705566123563	0.0290299396245141	0.00566619799851129	0.00727921594574477	0.00545248531965925	0.00785882061037135	0.0508626250930444
0.00212637498966173	0.00252601108262344	0.00555619882557274	0.00655851459763461	0.00584376809196924	0.0293642378628732	0.0280097593251179	0.0287394756430402	0.007311802166901	0.00733545612439004	0.00592457199569928	0.00735778678355802	0.0491597882722686
0.00243586138450087	0.00223414109668348	0.00646538747828964	0.00685170788189562	0.00641468861136383	0.0325410636010256	0.032523033661401	0.0321717806633033	0.00610784881316682	0.0071853444710942	0.00723554710114962	0.00716400628566702	0.0548771813745762
0.00207493176743032	0.00255173269373915	0.00486312132991481	0.00545926722355471	0.00477553552228931	0.0285019435944091	0.0272593664709288	0.0277747084608386	0.00826499048879332	0.00759159705566124	0.00544090645934993	0.00729195269208502	0.0502845918451741
0.00253924406583409	0.00197642874865602	0.00495533868166405	0.00580787362501034	0.00542080886609875	0.0290148043999669	0.0278266479199405	0.0282962534116285	0.00778231742618476	0.00844785377553552	0.00572376147547763	0.00880655032668927	0.0490353155239434
0.0028406252584567	0.00182747498139112	0.00538292945165826	0.00573682904639815	0.00509089405342817	0.030380117442726	0.0287005210487139	0.0292958398809032	0.005247208667604	0.00698081217434455	0.00510470597965429	0.00704085683566289	0.0529995037631296
0.00214672070134811	0.00243635762137127	0.00555297328591514	0.00598916549499628	0.00551633446365065	0.0306765362666446	0.0306548672566372	0.0308291291042925	0.0050915557025887	0.00662153668017534	0.00568182945992887	0.006750310148044	0.053278306178149
0.00278537755355223	0.00159085270035564	0.00548085352741709	0.00592936895211315	0.00583094863948391	0.0302084194855678	0.0297952195848151	0.0304705979654288	0.00699677446034241	0.00743809445041767	0.00635356877015962	0.00679935489206848	0.0529135720784054
0.0018765197254156	0.00176842279381358	0.00429137374906956	0.0054033578694897	0.00532255396575966	0.0282085021917128	0.0267519642709453	0.0275617401372922	0.00721230667438591	0.0069134066661153	0.00624704325531387	0.00763286742204946	0.0475849805640559
0.00305417252501861	0.001754031924572	0.00595327102803738	0.00664833347117691	0.00651377057315359	0.0319867670167894	0.0300404433049375	0.0303839219253991	0.00735555371764122	0.00897915805144322	0.00578512943511703	0.0102698701513522	0.0530833677942271
0.00245141013977338	0.00304615002894715	0.00509362335621536	0.00620180299396245	0.00564692746671078	0.0295907699942106	0.0284131999007526	0.028679513687867	0.00579819700603755	0.0069356546191382	0.00725903564634852	0.0094672070134811	0.0514509966090481
0.00213249524439666	0.00254106360102556	0.00454809362335622	0.0054352824414854	0.00474551319163014	0.0264822595318832	0.0253531552394343	0.0254817632950128	0.00674617484079067	0.0114600115788603	0.00763865685220412	0.0108119262261186	0.0458167231825325
0.00179323463733355	0.00251807129269705	0.004501860888264	0.00558688280539244	0.00512926970473906	0.0289097675957323	0.0281606980398644	0.0282512612687123	0.00791051195103796	0.00904623273509222	0.00576188900835332	0.0091252171036308	0.0482760731122322
0.00242295922587048	0.00195839880903151	0.00530841121495327	0.00555917624679514	0.00531345628980233	0.0301386154991316	0.0295575221238938	0.0298747828963692	0.00559093540650071	0.00699288727152427	0.00710445786121909	0.00803945083119676	0.0531541642544041
0.00208609709701431	0.00248283847489869	0.00537995203043586	0.00613323959970226	0.00522529153916136	0.0286137623025391	0.028033495988752	0.0276598296253412	0.00886245968075428	0.0085208833016293	0.00603705235298983	0.00895815069059631	0.0515618228434373
0.00289670002481184	0.00233322305847324	0.00617178066330329	0.00641319990075262	0.005750310148044	0.0309457447688363	0.0306040029774212	0.031034819287073	0.00565933338847076	0.00691729385493342	0.00612827723099827	0.0071836076420478	0.0552305020263006
0.00300587213629973	0.00255239434289968	0.0050980067819039	0.00584674551319163	0.00504333802001489	0.0285999503763129	0.0270105036804234	0.0275603341328261	0.00647647010172856	0.00971896451906377	0.00670275411463072	0.00920188570010752	0.0490816309651807
0.00352361260441651	0.00276048300388719	0.00601397733851625	0.00668976924985527	0.00581614423951699	0.0303365313042759	0.0293752377801671	0.0298028285501613	0.00708204449590604	0.00869067901745099	0.0070301877429493	0.00757422876519726	0.05231047886858
0.00265461913820197	0.00263567943098172	0.00573046067322802	0.00658845422214871	0.00597750392854189	0.0303498469936317	0.0283547266561906	0.0282288479033992	0.00979852783061782	0.00963038623769747	0.0080304358613845	0.0101806302208254	0.0518098585724919
0.00244611694648912	0.00275643040277893	0.00543859068728806	0.00575469357373253	0.00562947647010173	0.0293635762137127	0.0289977669340832	0.0294998759407824	0.00821793069225043	0.0052182615168307	0.0044699363162683	0.00561020593830122	0.0503164337110247
0.00226333636589199	0.00310751798858655	0.0061247208667604	0.0063070879166322	0.00577843023736664	0.0309215118683318	0.0298686626416343	0.0312680506161608	0.00664874700190224	0.00791712844264329	0.0057505582664792	0.0075268381440741	0.0512176825738152
0.00228045653792077	0.00290902324042677	0.00488371516003639	0.00549061285253494	0.00530617814903647	0.0277728062195021	0.0275597551898106	0.027452154495079	0.00720469770903978	0.0112788851211645	0.00631858407079646	0.0109161359689025	0.0500563228847903
0.00340749317674303	0.00178934744851542	0.0052786370027293	0.00603382681333223	0.00538334298238359	0.0285325448680837	0.0283931023075014	0.0280166239351584	0.00508063849143991	0.00931825324621618	0.00778215201389464	0.00897808287155736	0.0499384666280705
0.00208841286907617	0.00187263253659747	0.00544983872301712	0.00574849061285253	0.00562740881647507	0.0294834174179142	0.0299754362749152	0.0297696633859896	0.00702142089157224	0.00641270366388223	0.00773798693242908	0.00869655115375073	0.0537642047804152
0.00227805805971384	0.00176172359606319	0.00427011826978744	0.00477603175915971	0.00411057811595401	0.0277861219088578	0.0269377222727649	0.0278131668182946	0.00501331568935572	0.00646108675874617	0.00614754776279878	0.00620941195930858	0.0512101563146142
0.0020316764535605	0.00288545198908279	0.00498817302125548	0.00553692829377223	0.00552501860888264	0.0286212058555951	0.0275784467785956	0.0289115044247788	0.00512480357290547	0.0084016210404433	0.00846207923248697	0.00826424613348772	0.0505842362087503
0.00179803159374741	0.00192465470184435	0.00488007608965346	0.00536142585394095	0.0049727896782731	0.0293957489041436	0.0291023902075924	0.0293038623769746	0.00776966338598958	0.00727905053345464	0.00620784054255231	0.00731891489537673	0.0532185096352659
0.00364709287900091	0.00174286659498801	0.00585228682491109	0.0061257133405012	0.00590894053428169	0.0316247622198329	0.0305017781821189	0.0308060540898189	0.00630320072781407	0.00903705235298983	0.00532073443056819	0.00868985195600033	0.0542046977090398
0.00170043834256885	0.00280133983955008	0.0055065751385328	0.00602415019435944	0.0058767678438508	0.0309349102638326	0.03014903647341	0.0301731039616243	0.00756058225126127	0.0102276900173683	0.00726532131337359	0.00884227938135804	0.0512933586965512
0.00257174758084526	0.00195757174758085	0.00525829129104292	0.00589024894549665	0.00607327764452899	0.0297528740385411	0.0285472665619055	0.0289942105698454	0.00596021834422298	0.01009941278637	0.0101475477627988	0.00906070631047887	0.0521506078901663
0.00176602431560665	0.00142965842362088	0.00540046315441237	0.00565734844098916	0.00529699776693408	0.0299770903978166	0.0296510627739641	0.0293804482673063	0.00720387064758912	0.00514043503432305	0.00603374410718716	0.00533611777355057	0.0522871557356711
0.00293193284261021	0.00234992969977669	0.00510106690927136	0.00578835497477462	0.00530659167976181	0.0290286163261931	0.0279636092961707	0.0287994375982135	0.008067074683649	0.00772831031345629	0.00585071540815482	0.00728029112563063	0.0515841535026052
0.00352650731949384	0.00243288396327847	0.00535083946737243	0.00607989413613432	0.00555164998759408	0.0280941195930858	0.0274936729799024	0.027835993714333	0.00533760648416177	0.0083754031924572	0.00693706062360433	0.00744429741129765	0.0502486146720701
0.00216963030353155	0.00187883549747746	0.00465734844098916	0.00521966752129684	0.00499520304358613	0.0278548507154081	0.0270959391282772	0.0273683731701266	0.00838863617566785	0.00603696964684476	0.0082835993714333	0.00543106442808701	0.0485700934579439
0.00246604912745017	0.00154387560995782	0.00535770407741295	0.00567744603424034	0.0056886940699694	0.0306677694152676	0.0298316929947895	0.0296159953684559	0.00567612273591928	0.00655222893060954	0.00672144570341576	0.00672946819948722	0.0541509387147465
0.00323653957489042	0.00276552807873625	0.00518369034819287	0.00584674551319163	0.00476792655694318	0.0279988421139691	0.0273120502853362	0.0275545447026714	0.00648705648829708	0.00666710776610703	0.00816665288230915	0.00849871805475147	0.0500085187329419
0.00213621702092465	0.0021858407079646	0.00493945910181126	0.00556695062443139	0.00527921594574477	0.0295567777685882	0.0285196427094533	0.0290301050368042	0.00811636754610867	0.00606153337192954	0.00475237780167066	0.00673823505086428	0.0518255727400546
0.00154271772392689	0.00141278637002729	0.00510280373831776	0.00561293524108841	0.00543983127946406	0.0297752874038541	0.0276394839136548	0.0283166818294599	0.00725911835249359	0.00818079563311554	0.00596567694979737	0.00734091472996444	0.0518945496650402
0.00212951782317426	0.00197791745926722	0.00482697874452072	0.00525324621619387	0.00529774212223968	0.0271283599371433	0.0262759904060872	0.0263724257712348	0.00493416590852701	0.0111789760979241	0.00835414771317508	0.0117994375982135	0.047146637995203
0.0021506905963113	0.00203754858986023	0.00507087916632205	0.00537680919692333	0.00477140021503598	0.0286704987180548	0.0284039368125052	0.0283458770986684	0.00485427177239269	0.00807650318418658	0.00690935406500703	0.00744156810851046	0.0519011661566455
0.00286436192209081	0.00149433462906294	0.00598478206930775	0.00650252253742453	0.0056864610040526	0.030769001736829	0.0292553965759656	0.0303194938383922	0.00615383342982384	0.00770275411463072	0.00862889752708625	0.00780464808535274	0.0564232900504508
0.0032504342072616	0.0029972706972128	0.00595343644032751	0.0061893143660574	0.00542833512529981	0.0304373500951121	0.0284354478537755	0.029870813001406	0.00664469440079397	0.0078069638574146	0.009693160201803	0.00801802993962451	0.0534480191878257
0.00197551898106029	0.00290000827061451	0.00542345546274088	0.00589057977007692	0.00511984120420147	0.0300769167149119	0.0293816061533372	0.0294699363162683	0.00510958564221322	0.0055604995451162	0.0060331651641717	0.00546728971962617	0.0530231577206186
0.00249582333967414	0.00158853692829377	0.00474551319163014	0.00508154825903565	0.0045699280456538	0.0249005045074849	0.0243270200975932	0.0247981142998925	0.00459507071375403	0.00770631047886858	0.0064654701844347	0.00762195021090067	0.0442582912910429
0.00253990571499463	0.00222545695145149	0.00490331651641717	0.00573980646762055	0.00506889421884046	0.0282238028285502	0.0273015466049127	0.0274220494582748	0.00641650814655529	0.00859325117856257	0.00513348771813746	0.00811107435282442	0.0486814159292035
0.00206145066578447	0.00220626912579605	0.0054026135141841	0.00614299892482012	0.0057513026217848	0.0299022413365313	0.0294242825241916	0.0295535522289306	0.00637970391200066	0.00813290877512199	0.00557472500206766	0.00796923331403523	0.0500284509139028
0.00203060127367463	0.00198990985030188	0.00475345298155653	0.00524472748325201	0.00448184600115789	0.0268825572740054	0.0258101893970722	0.0264653874782896	0.00510379621205856	0.00630700521048714	0.00622479530229096	0.00675155074022	0.0483870647589116
0.00260226614837483	0.00355429658423621	0.00566760400297742	0.00614672070134811	0.00584467785956497	0.0299499627822347	0.0290051277809941	0.029157720618642	0.00568654371019767	0.00545670333305765	0.00505243569597221	0.00525895294020346	0.0512669754362749
0.00186775287403854	0.0020653378546026	0.00495153419899098	0.00614564552146224	0.00520569018278058	0.0286041683897114	0.0273586965511538	0.0280871722769002	0.00815110412703664	0.00910156314614175	0.00729104292448929	0.0082865767926557	0.04809941278637
0.00188603093209826	0.00188164750640973	0.00557092051939459	0.0057196261682243	0.00550525184021173	0.0297026714084857	0.0292517575055827	0.0291518484823422	0.00510925481763295	0.00594872219005872	0.00504871391944422	0.00692581258787528	0.0541683897113556
0.00213878091142172	0.00289066247622198	0.00483417417914151	0.0049383839219254	0.00477942271110744	0.0267069721280291	0.0268265652137954	0.0265628980233231	0.00477446034240344	0.00722826896038375	0.0084654701844347	0.00681755024398312	0.0481516830700521
0.00207236787693326	0.0016609875113721	0.00403457116863783	0.00485013646513936	0.00481200893226367	0.0266357621371268	0.0251846001157886	0.0257828963692002	0.00417244231246382	0.00657480770821272	0.00515772061864197	0.00707815730708792	0.0458778430237366
0.00250963526590026	0.00176097924075759	0.0047522950955256	0.0055709205193946	0.00510942022992308	0.028108014225457	0.0268034901993218	0.0278589033165164	0.007182615168307	0.00635414771317509	0.00452013894632371	0.00666487470019022	0.048444710942023
0.00199007526259201	0.00149218426929121	0.00599958646927467	0.00589107600694732	0.00554974774625755	0.0302585394094781	0.0287752874038541	0.0289437598213547	0.0065963940120751	0.00708849557522124	0.00593797039120006	0.00766760400297742	0.054493176743032
0.00243842527499793	0.00180167066413035	0.00489264742370358	0.00544553800347366	0.00508965346125217	0.0300673228020842	0.0291796377470846	0.0292036225291539	0.00909296170705482	0.00939120006616492	0.00535365147630469	0.00881209163840874	0.0515454470267141
0.00314241998180465	0.00288545198908279	0.00575932511785626	0.00629575717475808	0.00572128029112563	0.0304581093375238	0.0294724175006203	0.0298082044495906	0.00581382846745513	0.00882391861715325	0.00808527003556365	0.00826490778264825	0.0543282606897692
0.00357621371267885	0.00233388470763378	0.00579257298817302	0.00601819535191465	0.00506021007360847	0.0279929699776693	0.0282525845670333	0.0275865519808122	0.00503407493176743	0.00586874534777934	0.00797816557770242	0.00665346125217104	0.0502206599950377
0.00236001984947482	0.00354602596972955	0.0060052104871392	0.00599330080224961	0.00575287403854106	0.0307376561078488	0.0310862625093045	0.0302638326027624	0.00659283764783724	0.00599487221900587	0.0056911752543214	0.00554776279877595	0.0546072285170788
0.002	0.00282871557356712	0.0055951534198991	0.00588106856339426	0.00581085104623274	0.0306065668679183	0.0289356546191382	0.0298609709701431	0.00523157720618642	0.00770548341741792	0.00651707881895625	0.00777743776362584	0.0535152592837648
0.00268935571912993	0.00167579191133901	0.00559531883218923	0.00632495244396659	0.00543445538003473	0.0311993218096105	0.0293941774873873	0.0301334877181375	0.00853932677197915	0.00856761227359193	0.00570722024646431	0.00885807625506575	0.054926639649326
0.00210908940534282	0.00196675212968324	0.00624092300057894	0.00642436523033662	0.00636647092879001	0.0317036638822264	0.0313381027210322	0.0311835249359027	0.00782945992887272	0.00924092300057894	0.00729418575800182	0.00812066826565213	0.0551608634521545
0.00217128442643288	0.00280721197584981	0.00584368538582417	0.00637846331982466	0.00518848730460673	0.0292791332395997	0.0285234471921264	0.0287914978082872	0.00572831031345629	0.00675651310892399	0.0066582582085849	0.00743759821354727	0.0515217930692251
0.00218162269456621	0.00217963774708461	0.00452352989827144	0.00523132908775122	0.00490191051195104	0.0283470349846993	0.0268622115623191	0.0268748656025143	0.00746910925481763	0.00740964353651476	0.00457555206351832	0.00895707551071045	0.0500020676536267
0.00269919775039286	0.00326929120833678	0.00582375320486312	0.00647001902241337	0.0057772723513357	0.0317640393681251	0.0307048217682574	0.0306792655694318	0.00601521793069226	0.0100314283351253	0.00911537507236788	0.00840170374658837	0.0548618807377388
0.00302183442229758	0.00177173103961624	0.00473228020841949	0.00558713092382764	0.0047460921346456	0.0282208254073277	0.027860888263998	0.0277643701927053	0.00773261103299975	0.0103981473823505	0.00514159292035398	0.01000620296088	0.0517396410553304
0.00228790009097676	0.00143635762137127	0.00644562070961873	0.00686866264163427	0.00558043172607725	0.0313732528326855	0.0311125630634356	0.0316999421056985	0.006878256554462	0.00840095939128277	0.00661161194276735	0.0084073277644529	0.055759076999421
0.00253585311388636	0.00233280952774791	0.00563013811926226	0.00560127367463403	0.00563212306674386	0.03139128277231	0.0300481349764287	0.029722934414027	0.00642221487056488	0.00691754197336862	0.00534968158134149	0.00671549086097097	0.0542976594160946
0.00248879331734348	0.00242453064262675	0.00543147795881234	0.00585170788189562	0.0056829873459598	0.0298988503845836	0.029150277065586	0.0293860722851708	0.00724902820279547	0.0092880655032669	0.00831345628980233	0.00932172690430899	0.0526597469191961
0.00134529815565297	0.00191291042924489	0.00560648416177322	0.00562823587792573	0.00518319411132247	0.0293498469936316	0.0291807129269705	0.0295640559093541	0.00590761723596064	0.00658622115623191	0.00678603920271276	0.00667876933256141	0.0513459598048135
0.0030613679596394	0.00284798610536763	0.00476982879827971	0.00584542221487056	0.00511115705896948	0.0287637085435448	0.026957737159871	0.0281512695393268	0.00728351666528823	0.00646174840790671	0.00774261847655281	0.00453883053510875	0.0489995037631296
0.00282458026631379	0.00231287734678686	0.00476767843850798	0.00607683400876685	0.00520081052022165	0.0291936977917459	0.0278828880985857	0.0285717475808452	0.0095147630468944	0.00840029774212225	0.00718402117277313	0.0091459763460425	0.0496431229840377
0.00269506244313952	0.00260416838971136	0.00498345877098669	0.00527053180051278	0.00516838971135555	0.028657183028699	0.0274334629062939	0.0281749234968158	0.00696443635762137	0.00631560664957406	0.007681994872219	0.00666487470019023	0.0487180547514681
0.00207245058307832	0.00259978496402283	0.00586030932098255	0.00593681250516913	0.00589330907286411	0.0315001240592176	0.0300030601273675	0.0308128359937143	0.00720420147216938	0.0096174013729220	0.00558448432718551	0.00895004548837978	0.0546341907203706
0.00270821272020511	0.00159986767016789	0.00552965015300637	0.00634116284839963	0.00569762633363659	0.0304440492928625	0.02837887685055	0.0280857662724341	0.00723149450004136	0.00783781324952444	0.00648672566371682	0.00713505913489372	0.0522749152262014
0.00278058059713837	0.0021549086097097	0.00566528823091556	0.00600115788603093	0.00602497725581011	0.0312804565379208	0.0298604747332727	0.0308038210239021	0.00521445703415764	0.00736903481928707	0.00642635017781822	0.00704830038871888	0.0540937887685055
0.00229741129765941	0.00233173434786205	0.00573343809445042	0.00626771979158052	0.00594979736994459	0.0310953601852617	0.0298734595980481	0.0306974609213464	0.00719510379621206	0.00799421056984534	0.00587023405839054	0.00802472913737491	0.0539736167397237
0.00253444710942023	0.00232602762385245	0.00470176164088992	0.00521048713919444	0.00471731039616244	0.0292388553469523	0.0285485071540815	0.0286015217930692	0.00472119758498056	0.00673864858158961	0.00497899263915309	0.00675643040277892	0.0523185840707965
0.00235753866512282	0.00332784715904392	0.00461119841204201	0.00486088826399801	0.00432139607972873	0.0273232156149202	0.0263722603589447	0.0271110743528244	0.00521917128442643	0.00515954015383343	0.00476271606980399	0.00488015879579853	0.0507351749234968
0.00368249110908941	0.00204193201554876	0.00559258952940204	0.00579000909767596	0.00536183938466628	0.029532958398809	0.0286197171449839	0.0291162848399636	0.00509536018526177	0.00572252088330163	0.00589868497229344	0.005313042759077	0.0526377470846085
0.00250318418658506	0.00253734182449756	0.0043424861467207	0.00561086758746175	0.00494657183028699	0.0276803407493177	0.0261805475146803	0.0271298486477545	0.00824638160615334	0.00835241088412869	0.00647994375982136	0.00774195682739228	0.0480346538747829
0.00213745761310065	0.00263079976842279	0.00545538003473658	0.00598461665701762	0.00588189562484493	0.0287173103961624	0.0282912083367794	0.0280334132826069	0.00679530229096022	0.0109518650235713	0.00629906542056075	0.0111207509717972	0.0495517326937391
0.00274294930113307	0.00299363162682987	0.00553113886361757	0.00634753122156977	0.00563940120750971	0.0292986518898354	0.0280339095194773	0.0286461831114052	0.00967736332809528	0.00849582333967413	0.00642593664709288	0.008812422462989	0.0504117111901414
0.00297345132743363	0.00216888594822595	0.00571879910677364	0.00630311802166901	0.00619568273922753	0.0302316599123315	0.0296738069638574	0.0306893557191299	0.00671334050119924	0.00753982300884956	0.00543859068728806	0.00745959804813498	0.0525104623273509
0.0024971466379952	0.0026243486891076	0.00520411876602432	0.00564791994045158	0.00537002729302787	0.0302788024150194	0.028387560995782	0.0291350591348937	0.0056203787941444	0.00620056240178646	0.0059685716648747	0.00613969067901745	0.0504374328012572
0.00226011082623439	0.0026810023984782	0.00505028533620048	0.00564750640972624	0.00539748573318998	0.0303149450004135	0.0280117442725994	0.0293116367546109	0.00723422380282855	0.00805533041104954	0.00560110826234389	0.00774410718716401	0.0509860226614838
0.00152195848151518	0.0024669588950459	0.00510131502770656	0.00566197998511289	0.00493672979902407	0.0290004135307253	0.0280551649987594	0.0280868414523199	0.0069311884873046	0.00833032834339591	0.00559622859978496	0.00830799768422794	0.0532317426184765
0.00197378215201389	0.00373244562070962	0.00552427425357704	0.00599131585476801	0.00573682904639815	0.030566537093706	0.0289312711934497	0.0295322140435034	0.00624588536928294	0.00876652055247705	0.0070494582747498	0.00879695641386155	0.0520245637250848
0.00214945000413531	0.00243089901579687	0.00577173103961624	0.00604664626581755	0.00536696716566041	0.0311628483996361	0.0292238855346952	0.0293248697378215	0.00655140186915888	0.00890232404267637	0.00675527251674799	0.00815350260524357	0.055453395087255
0.00216921677280622	0.00138400463154412	0.00558034901993218	0.00579679100157141	0.00537283930196014	0.0293114713423208	0.0290130675709205	0.028705648829708	0.00594326358448433	0.0068339260607063	0.00687693325614093	0.00881771565627326	0.0525881233975684
0.00233520800595484	0.00195748904143578	0.00551079315193119	0.00581300140600447	0.00556306343561327	0.0300948639483914	0.0286306343561327	0.0291368786700852	0.00582970804730791	0.00926896038375652	0.00735447853775535	0.00936407245058308	0.0528603920271276
0.00209387147465057	0.00298891737656108	0.0057765279960301	0.00604887933173435	0.00519634438838806	0.030252171036308	0.0277942271110744	0.0287029195269209	0.00723505086427922	0.00788313621702093	0.00636407245058308	0.00786444462823588	0.0538398809031511
0.00295418079563311	0.00211214953271028	0.0049052187577537	0.00586419650980068	0.00516714911917955	0.0277061450665784	0.0266642957571748	0.027153998842114	0.00777049044744025	0.00827102803738318	0.00515060789016623	0.0070997436109503	0.0483484409891655
0.0038144074104706	0.00284815151765776	0.00601571416756265	0.00645736498221818	0.00590463981473823	0.0311763295012819	0.0303368621288562	0.0306237697460921	0.00566446116946489	0.0054365230336614	0.00669787445207179	0.00505268381440741	0.0518987676784385
0.00228326854685303	0.00236977917459267	0.00570937060623604	0.00574146059052188	0.00529633611777355	0.0296892730129849	0.0298188735423042	0.0295831610288645	0.00503721776527996	0.00577057315358531	0.0059960301050368	0.00549540980894881	0.0523285088082044
0.00289223389297825	0.00196294764701017	0.00547969564138616	0.00589512860805558	0.00542097427838888	0.0300851046232735	0.0292787197088744	0.0295638904970639	0.00756926639649326	0.00823356215366802	0.00536341080142255	0.00691663220577289	0.051264494251923
0.00241311719460756	0.00217723926887768	0.00526548672566372	0.00576155818377306	0.00477065585973038	0.0287244231246381	0.0276441154577785	0.0287582499379704	0.0049952857497312	0.00721635927549417	0.00573608469109255	0.00795087254983045	0.0519340004962369
0.00201496981225705	0.00225465222066	0.0055350260524357	0.0059695641386155	0.00534935075676123	0.0299971052849227	0.0292588702340584	0.0292569679927219	0.00511711190141428	0.00708303696964685	0.00716202133818543	0.00698370688942188	0.0525480109172111
0.0013786287321148	0.00175560334132826	0.00498585724919362	0.0054424778761062	0.00543619220908113	0.0281683897113556	0.0272108179637747	0.0277543627491523	0.00707972872384418	0.00867422049458275	0.00779430981721942	0.00724100570672401	0.0480033082458026
0.00208609709701431	0.00170300223306592	0.00541518484823422	0.00574278388884294	0.0055649656769498	0.0305172442312464	0.0289397899263915	0.0291153750723679	0.00518691588785047	0.00740228268960384	0.00650765031841866	0.00766983706889422	0.0540435861384501
0.00191183524935903	0.00305227028368208	0.00559647671822016	0.00562592010586387	0.00514341245554545	0.0300836159126623	0.0289394591018113	0.0292602762385245	0.00619014142750806	0.00698759407824002	0.00453502605243569	0.00719998345877098	0.0546503184186584
0.00243594409064594	0.00293292531635101	0.00506467620544206	0.00563328095277479	0.00522281035480936	0.0269445868828054	0.0267368290463981	0.0266228599784964	0.00549698122570507	0.00731246381606153	0.00475717475808453	0.0075026052435696	0.0477680919692334
0.00320081052022165	0.00207584153502605	0.00521296832354644	0.00568712265321314	0.0052801257133405	0.0287890993300802	0.028131668182946	0.0279942932759904	0.00651252998097759	0.00514423951699611	0.00708427756182285	0.00504391696303035	0.0491388636175667
0.00234653874782896	0.00140476387395583	0.00467637085435448	0.0055624844925978	0.00531006533785461	0.0279028202795468	0.0268469936316268	0.0276689273012985	0.00826399801505251	0.00715697626333637	0.00457737159870979	0.0074023653957489	0.0483348771813746
0.00295095525597552	0.00184442974112977	0.00621735174923496	0.00644752295095526	0.00581176081382847	0.0317946406417997	0.0304438011744273	0.0312555619882557	0.00654544702671408	0.00774691919609627	0.00561971714498387	0.0092499379703912	0.0555992060210074
0.00236382433214788	0.00206823256967993	0.0053719295343644	0.00590166239351584	0.00530733603506741	0.0300112480357291	0.0291688032420809	0.0291486229426847	0.00721255479282111	0.00598420312629228	0.00582821933669672	0.005879497146638	0.051872053593582
0.00283764783723431	0.0015637250847738	0.00457348440989166	0.00572549830452403	0.00512215697626334	0.0266757092051939	0.0253907038292945	0.025485733189976	0.00829443387643702	0.00831064428087007	0.00683425688528658	0.00879877594905301	0.0449446695889504
0.00255082292614342	0.00239541807956331	0.00536837317012654	0.00631469688197833	0.00575469357373253	0.0305203870647589	0.029694483500124	0.0299060458192043	0.00675543792903813	0.00921181043751551	0.00567380696385742	0.00798213547266562	0.0509609626995285
0.00244181622694566	0.00285485071540816	0.00468091969233314	0.00514581093375237	0.00463518319411132	0.0263707716483335	0.0269510379621206	0.0269656769497974	0.00561301794723348	0.00831742618476552	0.00607302952609379	0.00811587130923827	0.0479435944090646
0.00226714084856505	0.00251476304689438	0.00510081879083616	0.00570523529898271	0.00535439583161029	0.0290724505830783	0.0278329335869655	0.0287144156810851	0.00866644611694649	0.00649805640559093	0.00517037465883715	0.00757985278306178	0.0517905880406914
0.00223323132908775	0.00298213547266562	0.00561326606566868	0.00617765279960301	0.00554271772392689	0.0300188570010752	0.0290382929451658	0.0291957654453726	0.00671267885203871	0.0100664130344885	0.00852352989827145	0.0101382019684062	0.0528170540071127
0.00202679679100157	0.0029373914481846	0.0054045984616657	0.00587197088743694	0.00507542800430072	0.0280440823753205	0.0272042841783144	0.0273684558762716	0.00539525266727318	0.00854602596972955	0.0088101893970722	0.00761401042097428	0.0499932180961045
0.00251575552063518	0.00173798693242908	0.00527367463402531	0.00595848151517658	0.00539012488627905	0.0307231825324622	0.0286523033661401	0.0296279050533455	0.00522802084194856	0.00849185344471094	0.0056508146555289	0.00776776114465305	0.0529832933586966
0.00239889173765611	0.00293333884707634	0.00576982879827971	0.00637267388967	0.00624952443966587	0.0294077412951782	0.0296065668679183	0.0300376312960053	0.00823108096931602	0.00829203539823009	0.00941907203705236	0.00923256967992721	0.0511146307170623
0.0029096848895873	0.00185427177239269	0.00485112893888016	0.00564825076503184	0.00464138615499132	0.0287293027871971	0.0278554296584236	0.0282826896038375	0.00563973203208999	0.0068411214953271	0.00506128525349434	0.00638706475891159	0.0518499710528492
0.00236688445951534	0.00289835414771318	0.0046936564386734	0.00533562153668017	0.00466479199404516	0.0277036638822264	0.0274017037465884	0.0281994872219006	0.00472219005872136	0.00682888098585725	0.0078957902572161	0.00621859234141097	0.0474979736994459
0.00289273012984865	0.0022843437267389	0.00622107352576296	0.00645413944256058	0.00569746092134646	0.0298254900339095	0.0300948639483914	0.030085766272434	0.00606666115292366	0.0083548920684807	0.00700438342568853	0.0084305681912166	0.0533470349846993
0.00214903647340997	0.00255785294847407	0.00542510958564221	0.00608485650483831	0.00573062608551816	0.0302344719212637	0.0287126788520387	0.0292044495906046	0.00561004052601108	0.00806980398643619	0.00584351997353403	0.0083491853444711	0.0518041518484823
0.00293176743032007	0.00183979819700604	0.00494863948391366	0.0056896865437102	0.00561715325448681	0.0302389380530973	0.0291774046811678	0.029332974940038	0.00724307336035067	0.0076233562153668	0.00576089653461252	0.00751484575303945	0.0533617566785212
0.00184567033330576	0.00216144239516996	0.00465437101976677	0.00530237366636341	0.00506302208254073	0.0290562401786453	0.0276148374824249	0.0283648168058887	0.00558986022661484	0.00762128856174014	0.00580812174344553	0.00689223389297825	0.0501100818790836
0.00296030105036804	0.00244644777106939	0.00521842692912083	0.00599520304358613	0.00576668596476718	0.0301997353403358	0.0290058721362997	0.0296741377884377	0.00668885948225953	0.00757745430485485	0.00740186915887851	0.00790439169630303	0.0515722438177156
0.00206823256967993	0.00179356546191382	0.00455115375072368	0.00523562980729468	0.00492771482921181	0.0291281118187081	0.0277539492184269	0.0279245719956993	0.00558663468695724	0.00866553634935076	0.00644289140683153	0.00777967082954263	0.0490569845339509
0.00352700355636424	0.0020009924737408	0.00498503018774295	0.0058812339756844	0.00566388222644942	0.0284052601108262	0.0263272682160285	0.026662062691258	0.0054337937308742	0.00796824084029443	0.00718344222975767	0.00760226614837483	0.0479708047307915
0.00302340583905384	0.00249896617318667	0.0047879414440493	0.00557356711603672	0.00528227607311223	0.0282766520552477	0.0271048713919444	0.0278392192539906	0.00735778678355801	0.00770631047886857	0.00526292283516665	0.00736977917459267	0.0502535770407742
0.00241369613762302	0.0014669588950459	0.00600281200893226	0.00609941278637003	0.00579646017699115	0.0308427756182284	0.0293537341824498	0.029766437846332	0.0064152675543793	0.00757778512943512	0.00608667604002977	0.0073534033578695	0.0553012157803325
0.00284525680258043	0.00140765858903317	0.0059351583822678	0.00609842031262923	0.00493019601356381	0.0290785708378132	0.0281973368621288	0.0283606814986353	0.00561872467124307	0.00794822595318832	0.00598759407824002	0.00808535274170871	0.0518824745678604
0.00274104705979654	0.00233917790091804	0.00613538995947399	0.00611636754610868	0.00622669754362749	0.0327927384004632	0.030942767347614	0.0313441402696221	0.0062850880820445	0.00942254569514515	0.00656463485236953	0.00915002894715077	0.0553795384997105
0.0032553965759656	0.00242626747167314	0.00520130675709205	0.00591754197336862	0.00519038954594327	0.0295920932925316	0.0270283682077578	0.0278895872963361	0.00842014721693822	0.0076320403605988	0.00505533041104954	0.00735820031428335	0.0485742287651972
0.00170085187329419	0.00192465470184435	0.00469158878504673	0.00524158464973948	0.00489165494996278	0.0287709039781656	0.0283907038292945	0.0284534777934	0.00459995037631296	0.0079423538168886	0.008494417335208	0.00708791663220578	0.0491417583326441
0.00251534198990985	0.00307625506575138	0.0055273343809445	0.00623993052683815	0.00523753204863122	0.0297718964519064	0.0288208584897858	0.0292955090563229	0.00651120668265652	0.00784070796460177	0.00582557274005459	0.00714299892482011	0.0519686543710198
0.00260061202547349	0.00306376643784633	0.00581597882722686	0.00641038789182036	0.00612157803324787	0.0306022661483748	0.0294205607476635	0.0299613762302539	0.00634438838805723	0.0077216111157059	0.00917550243983128	0.00817922421635927	0.0532043668844595
0.00242403440575635	0.00174493424861467	0.00414109668348358	0.00500405260110826	0.00480431726077248	0.0254589363989744	0.02484476056571	0.0249842031262923	0.0062806219502109	0.00760400297742123	0.00821263749896617	0.00970531800512778	0.0434084029443387
0.00343147795881234	0.00352080059548424	0.00576585890331652	0.00681010669092714	0.00611496154164255	0.0308556777768589	0.0292063518319411	0.0296940699693987	0.0102910429244893	0.00957447688363246	0.00652096600777438	0.00911909684889587	0.053478206930775
0.00270697212802911	0.00325415598378959	0.00600066164916054	0.00636035067405508	0.00620362252915392	0.0317708212720205	0.0304051774046811	0.0316617318666777	0.00877735505748077	0.00776379124968985	0.00622165246877843	0.00758142419981804	0.0538983541477132
0.00264097262426598	0.00193623356215367	0.00452452237201224	0.00494648912414193	0.00443089901579687	0.0264217186336945	0.0266453560499545	0.0265662062691258	0.00456504838309486	0.00621321644198164	0.00517566785212141	0.00679340004962369	0.04895037631296
0.00259308576627243	0.00213861549913159	0.00464601769911504	0.00542262840129022	0.0050326689273013	0.0269266396493259	0.0260573980646762	0.0258265652137954	0.0081618559258953	0.00834629062939377	0.00703854106360103	0.00806078901662394	0.0466610702175171
0.00266669423538169	0.00260755934165908	0.00455404846580101	0.00541501943594408	0.00498478206930775	0.0279918120916384	0.0271394425605822	0.0276972128029113	0.00476023488545199	0.00723091555702589	0.00670416011909685	0.0069373914481846	0.0485729881730213
0.00294640641799686	0.00171697957158217	0.00537035811760814	0.00585451989082788	0.00549019932180961	0.0291065255148458	0.0279199404515755	0.0284332147878587	0.00878860309320983	0.0079586469274667	0.00602001488710611	0.00770085187329419	0.0510781573070879
0.00226308824745679	0.00230998263170954	0.005628566702506	0.00596418823918617	0.00523902075924241	0.0287374906955587	0.0291583822678025	0.0293117194607559	0.00647779340004962	0.0105002894715077	0.00679240757588289	0.0100735257629642	0.0527007691671491
0.00263981473823505	0.00201538334298239	0.00536870399470681	0.00574261847655281	0.00559060458192043	0.0300059548424448	0.0291578860309321	0.0293021255479282	0.00685658754445455	0.00689554213878091	0.00563435613266066	0.00913993879745265	0.0530627739641055
0.00278107683400876	0.0025674468613018	0.00506302208254073	0.00602290960218345	0.00544793648168059	0.0296144239516996	0.0286144239516996	0.0289113390124886	0.0078505499958647	0.00784575303945083	0.00615920932925317	0.00844942519229179	0.0520377967082954
0.00214117938962865	0.00272177652799603	0.00557298817302126	0.00577718964519064	0.00583524935902738	0.0313531552394343	0.0309817219419403	0.0305267554379291	0.00790753452981557	0.00571706227772724	0.00582656521379539	0.00548060540898189	0.0535150938714747
0.00260731122322388	0.00237482424944173	0.00487296336117774	0.00522942684641469	0.00510809693160202	0.0274301546604913	0.0261232321561492	0.025903068397982	0.00844959060458192	0.00908055578529485	0.00753883053510876	0.0102846745513192	0.0473792076751302
0.00195616574311471	0.00262625093044413	0.00483723430650898	0.00550723678769333	0.00532098254900339	0.0278016706641303	0.0269143991398561	0.0274701844347035	0.0074407410470598	0.0087874452071789	0.00777611446530477	0.00830692250434208	0.0478711438259863
0.0030875858076255	0.00243296666942354	0.0044647258291291	0.00506442808700686	0.00448962037879415	0.0278725498304524	0.0273640724505831	0.0273593582003143	0.0066255892812836	0.00701678934744851	0.00586725663716814	0.00629526093788768	0.0488712265321314
0.00237573401703746	0.00163121329914813	0.004749069555868	0.00510528492266975	0.0046590025638905	0.0274092300057894	0.0271725250186089	0.0266075593416591	0.00440542552311636	0.00560929617070548	0.00523281779836242	0.0060284509139029	0.0482876519725416
0.00215399884211397	0.00205516499875941	0.00514506657844678	0.00592961707054834	0.00472219005872136	0.0291185179058804	0.0278480688115127	0.0279690679017451	0.00599296997766934	0.00625233644859813	0.00646150028947151	0.00657001075179886	0.050598792490282
0.0031556529650153	0.0014392523364486	0.00491166983706889	0.00583872301712017	0.00525878752791333	0.0275805971383674	0.0277388139938798	0.0276791828632868	0.00675088909105947	0.00704672897196262	0.00689479778347531	0.00796079728723844	0.0502255396575965
0.00164246133487718	0.00249929699776694	0.00452874038541063	0.00517847986105368	0.00490414357786784	0.027340418493094	0.0263700272930279	0.0268127532875693	0.00724381771565627	0.00637077164833347	0.00560292779753536	0.00616566040856836	0.046250930444132
0.00199148126705814	0.00237780167066413	0.00492349681581342	0.00583673806963857	0.00536233562153668	0.0292129683235464	0.027704325531387	0.0286029277975354	0.00568927301298486	0.00668579935489207	0.00719237449342486	0.00676519725415598	0.0506360929617071
0.00202481184351997	0.00299412786370027	0.0060678190389546	0.00748077082127202	0.00635935820031428	0.0309807294681995	0.03037887685055	0.0303252832685469	0.0107141675626499	0.00986055743941776	0.00776155818377305	0.00967173931023075	0.0532343065089736
0.00342676370854355	0.00190439169630304	0.00610569845339509	0.00673542304193202	0.00630973451327433	0.0314883797866181	0.0299349102638326	0.0306257546935737	0.00676627243404185	0.00702026300554131	0.00606715738979406	0.00691406831527582	0.0535337027541146
0.00344611694648913	0.00154536432056902	0.0060908113472831	0.00643983127946407	0.00588495575221239	0.0314994624100571	0.0308651889835415	0.0310126540401952	0.00645579356546191	0.00821561492018858	0.00505905218757754	0.00842469605491688	0.0549765114548011
0.0024023653957489	0.00319245719956993	0.00600264659664213	0.0063120502853362	0.00604135307253329	0.0323952526672732	0.0306515590108345	0.0309050533454636	0.00535505748077082	0.0079034819287073	0.00570986684310644	0.00839732032089984	0.0548345050037217
0.002998759407824	0.00270093457943925	0.00642155322140435	0.00679257298817302	0.00630791497808287	0.0322982383591101	0.0305523116367546	0.0311593747415433	0.00694814324704325	0.00883260276238526	0.00812066826565213	0.00934736580927963	0.0556504838309487
0.0023165164171698	0.00311107435282442	0.00527656934910264	0.00616797618063022	0.00467314531469688	0.0268060540898189	0.0270395335373418	0.0272732611033	0.00539144818460012	0.00966892730129849	0.00936001984947482	0.00931436605739807	0.0495882061037135
0.00250368042345546	0.00244380117442726	0.00503250351501117	0.00560358944669589	0.00495897775204698	0.0288694069969399	0.0289854437184683	0.0291645025225374	0.00871722769001737	0.00692333140352328	0.0058760234885452	0.005127946406418	0.0521157058969482
0.00244487635431313	0.00366520552477049	0.0071232321561492	0.0072902985691837	0.00702737573401704	0.0331583822678025	0.0316925812587875	0.0319573236291456	0.0074691919609627	0.00929468199487223	0.00585038458357456	0.00904722520883303	0.0576016872053594
0.00213679596394012	0.0019406169878422	0.00532644115457778	0.00603978165577703	0.00582871557356712	0.029232321561492	0.0289872632536598	0.0292216524687784	0.00570556612356298	0.0066859647671822	0.00834984699363162	0.00616938218509635	0.0500724505830783
0.0031608634521545	0.00207435282441485	0.00579546770325035	0.00621867504755603	0.00511165329583988	0.0292912083367794	0.0288863617566785	0.0290524356959722	0.00517682573815234	0.00586436192209081	0.00865858903316516	0.00715904391696303	0.0524980564055909
0.00270953601852618	0.00181738483169299	0.00500529319328426	0.00559151434951617	0.00498370688942188	0.028175171615251	0.0279513687867008	0.0282452237201224	0.0063744107187164	0.00650028947150773	0.0076253411628484	0.00706988669258126	0.0490234885451989
0.00275047556033413	0.00211744272599454	0.00433702754114631	0.004749069555868	0.00481597882722686	0.0278424447936482	0.0263612604416508	0.0278670085187329	0.0073679596394012	0.00774915226201307	0.00462343892151187	0.0082504342072616	0.049272103217269
0.0019720453229675	0.00261177735505748	0.00590836159126623	0.00597990240674882	0.005245968075428	0.0294999586469275	0.0284242825241916	0.0288544371846828	0.00748920684806881	0.00808146555289058	0.00805772888925648	0.00873228020841948	0.0504439665867174
0.00231775700934579	0.00173740798941361	0.00494375982135473	0.00552890579770077	0.0055609957819866	0.0304694400793979	0.0286581755024398	0.0291761640889918	0.00701927053180051	0.00849301133074188	0.00551583822678025	0.0070564055909354	0.0504380117442726
0.00329459928872715	0.00197543627491523	0.00602654867256637	0.00670267140848565	0.00608816475064097	0.0316661979985113	0.0306342734265156	0.0307759490530146	0.00911413448019188	0.00909023240426764	0.00646728971962617	0.00848457530394508	0.0543736663634108
0.00223670498718055	0.00262343892151187	0.00595674468613018	0.00669737821520138	0.00617757009345795	0.0309009180382102	0.0303996360929617	0.0307649491357208	0.00769994210569845	0.00959035646348524	0.00698751137209495	0.00892316599123315	0.0529712182615169
0.00235365147630469	0.00247283103134563	0.00525638904970639	0.00577396410553304	0.0053469522785543	0.0281173600198495	0.0265409808948805	0.0270810520221652	0.00533950872549831	0.0104653047721446	0.00786767016789348	0.011165164171698	0.049311802166901
0.00160267967910016	0.00259730377967083	0.00621941940286164	0.00620850219171284	0.00619022413365313	0.0305177404681168	0.0300193532379456	0.0300554958233397	0.00759424365230336	0.0078990157968737	0.00532222314117939	0.00871433297494005	0.0533806136795964
0.00257240923000579	0.00253849971052849	0.00516756264990489	0.00566925812587875	0.00518501364651393	0.0299588123397569	0.0281301794723348	0.0284803572905467	0.00600132329832107	0.00637457613100653	0.0057480770821272	0.00633810272103217	0.0511135555371764
0.00262964188239186	0.00220742701182698	0.0058740385410636	0.00623199073691176	0.00566016044992143	0.0298222644942519	0.028668265652138	0.028991315854768	0.00538392192539906	0.00738607228517079	0.0087530394508312	0.00753287569266397	0.0515092217351749
0.00276759573236291	0.00181457282276073	0.00581630965180713	0.00619510379621206	0.00586882805392441	0.0317654453725912	0.0298541890662476	0.0308022496071458	0.00630270449094368	0.00798751137209494	0.00516673558845422	0.00737283930196014	0.0554208088660987
0.00154792821106608	0.00210346538747829	0.00518600612025474	0.00578463319824663	0.00536266644611695	0.0297652799603011	0.0291606980398644	0.0294136134314779	0.00669630303531552	0.00808725498304524	0.00650095112066827	0.00779497146637995	0.0502088330162932
0.0031239765114548	0.00170176164088992	0.00656893557191299	0.00658514597634604	0.00667529567446861	0.0315000413530725	0.0306405590935406	0.0310268794971466	0.00596038375651311	0.0096518071292697	0.0068116781076834	0.00776230253907866	0.0531370440823753
0.0029089405342817	0.00178835497477462	0.00500777437763626	0.0055587627160698	0.00511636754610868	0.0281681415929203	0.0275468530311802	0.0274689438425275	0.00755785294847407	0.00749053014638988	0.00573608469109255	0.00702762385245224	0.0503219750227442
0.00217062277727235	0.00249582333967414	0.00614506657844678	0.00623587792572988	0.00598271441568109	0.0319894136134315	0.0312625093044413	0.0308984368538582	0.00711281118187081	0.00786684310644281	0.00587064758911587	0.0078178810685634	0.0566336117773551
0.00218542717723927	0.00210999917293855	0.00531444876354313	0.00585576048300389	0.00483690348192871	0.028955255975519	0.0278719708874369	0.0287167314531469	0.00661442395169961	0.00817434455380035	0.00601712017202878	0.00776304689438425	0.0526728971962617
0.00214390869241585	0.00287122653213134	0.00578951286080556	0.00602630055413117	0.00532528326854685	0.0303113886361757	0.0292007278140766	0.0297209494665453	0.00681250516913407	0.00929807294681994	0.00680125713340501	0.00834802745844016	0.0524667934827558
0.00187147465056654	0.0025582664791994	0.0049631130593003	0.00574319741956828	0.00545819204366884	0.0289225043420726	0.0274097262426598	0.0283835083946737	0.0086035894466959	0.00885948225953189	0.0052783888842941	0.00863584484327186	0.0484160946158299
0.00272591183524936	0.00210569845339509	0.00515854768009263	0.00591530890745183	0.00544049292862459	0.028350343230502	0.0276388222644943	0.0280071954346208	0.00721561492018857	0.00769646844760566	0.00708659333388471	0.00848573318997601	0.0490440823753205
0.00238036556116119	0.00307369117525432	0.00663129600529319	0.00696220329170457	0.00660077743776362	0.0324636506492432	0.0320344884624928	0.0328748656025143	0.00642585394094781	0.00618815648002647	0.00806244313952527	0.00544562070961872	0.0570216690100075
0.0015896948143247	0.00210545033495989	0.00468555123645687	0.00503912000661649	0.0045644694400794	0.0278388884294103	0.0270396162434869	0.0272191712844264	0.00905392440658342	0.00652716896865437	0.00583103134562898	0.00687073029526094	0.0498954594326358
0.00183847489868497	0.00226068976924985	0.00644843271855099	0.0064377636258374	0.00638648581589612	0.0326458522868249	0.031396327847159	0.0316231908030767	0.0099680754280043	0.0114978909933008	0.00713795384997105	0.0113408320238194	0.0558283020428418
0.00249979323463733	0.00138590687288066	0.00519750227441899	0.0059104292448929	0.00581200893226367	0.0290166239351584	0.0277910015714167	0.0284624100570672	0.00617045736498222	0.0103268546853031	0.00939227524605078	0.00958589033165165	0.0506845587627161
0.00312455545447027	0.00273558845422215	0.00490530146389877	0.00550946985361013	0.0049393763956662	0.0281092548176329	0.027899346621454	0.0279432635844843	0.0050930444131999	0.00535886196344388	0.00531585476800926	0.00602398478206931	0.0482319907369118
0.00236729799024068	0.00214324704325531	0.00613481101645852	0.00655404846580101	0.00581994872219006	0.0297646183111405	0.029211148788355	0.0296890248945497	0.00653866512281863	0.00790827888512117	0.00892291787279795	0.00795922587048218	0.054874452071789
0.00276991150442478	0.00179778347531221	0.00604557108593169	0.00639996691754197	0.00577049044744024	0.031010007443553	0.0298030766685965	0.0305576875361839	0.00523935158382267	0.00752642461334877	0.00610023984782069	0.00714035232817798	0.0538147382350509
0.00240650070300223	0.00193358696551154	0.00448672566371682	0.00494723347944752	0.00471433297494004	0.0277071375403193	0.0264716731453147	0.0271354726656191	0.00399834587709867	0.00612463816061533	0.00726250930444132	0.0061635927549417	0.0479994210569845
0.00211032999751882	0.00252228930609544	0.00512190885782814	0.00567173931023075	0.00572831031345629	0.0292963361177736	0.0281246381606153	0.0279969398726325	0.00489380530973451	0.00560846910925482	0.00872020511123976	0.00595244396658672	0.0511296832354644
0.00226896038375651	0.00214035232817798	0.00574154329666694	0.00625208833016293	0.00582714415681085	0.0291252998097759	0.0290999090232404	0.0289923910346539	0.00559159705566124	0.00632354643950045	0.00690927135886196	0.00601993218096105	0.0520498718054751
0.00269150607890166	0.00342138780911422	0.00473186667769415	0.00570829542635018	0.00537482424944173	0.0279330080224961	0.0262525018608883	0.0268653543958316	0.0076265817550244	0.00841543296666942	0.00625026879497147	0.0086939045571086	0.0470636837317012
0.00180712926970474	0.00183955007857084	0.00529939624514102	0.00594954925150939	0.00548350012405921	0.0307077991894798	0.0292913737490696	0.0299372260358945	0.00722140435034323	0.00789760979240758	0.00573840046315441	0.00726714084856505	0.0527148292118104
0.00217566785212141	0.00262864940865107	0.0052152840956083	0.0059096848895873	0.00565660408568357	0.0285527251674799	0.0288100239847821	0.0285084773798693	0.0085278306178149	0.00879133239599702	0.00718749483086594	0.00953866512281863	0.050007443553056
0.0034375155074022	0.00255992060210074	0.00489711355553718	0.00556653709370606	0.0054407410470598	0.0285548755272517	0.0264366057398065	0.026739062112315	0.00798461665701762	0.0093135389959474	0.0064038541063601	0.00880100901496982	0.0500047969564139
0.00127607311223224	0.00311835249359028	0.00547374079894136	0.00623000578943016	0.00512728475725747	0.0283983955007857	0.0274543048548507	0.0279182036225292	0.00612703663882226	0.0226442808700687	0.0095377553552229	0.0141573897940617	0.0496345215449507
0.00194375982135473	0.00197121826151683	0.0054704325531387	0.00568455876271607	0.005183855760483	0.0298978579108428	0.0288628732114796	0.028844677859565	0.00485708378132495	0.00835613266065668	0.00825258456703333	0.00767521296832355	0.0520244810189397
0.00313357042428252	0.00166628070465636	0.00486419650980068	0.00581035480936233	0.00504474402448102	0.0291019766768671	0.0270560747663551	0.0274530642626747	0.00900562401786453	0.00889694814324705	0.00726168224299065	0.0102113142006451	0.0488169713009677
0.00289868497229344	0.00227805805971384	0.00493433132081714	0.00535315523943429	0.00544107187164006	0.0279836241832768	0.0262110660822099	0.0266145066578447	0.00895583491853444	0.00970928790009098	0.00617235960631875	0.0112241336531304	0.0464187412124721
0.00242155322140435	0.00263791249689852	0.0047834753122157	0.00521966752129683	0.00497320320899843	0.0283326441154578	0.0281583822678025	0.0281022247953023	0.0075872136299727	0.00650649243238773	0.00560342403440576	0.00580009924737408	0.0506645438756099
0.00296939872632537	0.00347051525928377	0.00628293772227277	0.00595856422132164	0.00620031428335125	0.0308595649656769	0.0306508146555289	0.0307174758084526	0.00681275328756927	0.00690736911752543	0.00599106773633281	0.00816657017616409	0.0546231908030767
0.00183392606070631	0.00177396410553304	0.00524001323298321	0.00596972955090564	0.00552369531056157	0.0298134976428748	0.0292353816888595	0.0293518319411132	0.00626813332230585	0.00704499214291622	0.00623256967992722	0.00642453064262675	0.0519170457364982
0.0030356463485237	0.00238400463154412	0.00498544371846828	0.00553998842113969	0.0048799933835084	0.0286938218509635	0.0267101149615417	0.0280371350591349	0.00549160532627574	0.00712141262095774	0.00622504342072616	0.00805681912166074	0.0508227607311224
0.00234612521710363	0.0017785129435117	0.00474154329666694	0.00600082706145067	0.00521106608220991	0.0270162931105781	0.0259450004135307	0.0264097262426598	0.00819659250682326	0.00811421718633695	0.0073189976015218	0.00798197006037549	0.0469138201968407
0.00199214291621867	0.00172574642295923	0.00470457364982218	0.00520403605987925	0.00537267388967	0.0273063435613266	0.0266327847159044	0.0269655942436523	0.00792448928955422	0.00782697874452072	0.00552741708708957	0.0079426019353238	0.0486959722107353
0.0019955338681664	0.00198006781903895	0.00537672649077827	0.00618964519063767	0.00482135472665619	0.0299150607890166	0.027101811264577	0.027700603754859	0.00489992556446944	0.00859821354726656	0.00733959143164337	0.00729517823174262	0.0523406666115293
0.00295641386154991	0.00261351418410388	0.0044654701844347	0.00514647258291291	0.00448292118104375	0.0256129352410884	0.0244872219005872	0.0243806136795964	0.00737010999917294	0.0085756347696634	0.00569870151352246	0.00890852700355636	0.0429660077743777
0.00214647258291291	0.0018101893970722	0.0052803738317757	0.00622512612687123	0.00545719956992805	0.0293845835745596	0.0291414275080639	0.0288501364651394	0.00645066578446779	0.00446331982466297	0.0050598792490282	0.00435687701596229	0.0527462575469358
0.00292258704821768	0.00327210321726904	0.00543668844595153	0.00569911504424779	0.00501066909271359	0.0284055082292614	0.0275377553552229	0.0273486891076007	0.00622595318832189	0.00792018857001075	0.00479116698370689	0.00783326441154578	0.050262095773716
0.00329476470101729	0.00267579191133901	0.00488106856339426	0.00578852038706476	0.00520453229674965	0.0263782152013894	0.0256853031180217	0.0256476718220164	0.007371433297494	0.00978322719378049	0.0101496154164254	0.0123940947812423	0.0445141841038789
0.00238160615333719	0.0029660904805227	0.0052504342072616	0.00588611363824333	0.00547307914978083	0.0291485402365396	0.0278333471176909	0.0284901993218096	0.00711066082209908	0.0068715573567116	0.00748060540898189	0.0074709287900091	0.0521780663303284
0.00281804648085353	0.00215358531138864	0.00565867173931023	0.00620312629228352	0.00558142419981805	0.0300651724423125	0.0301456455214622	0.0301114051774047	0.00858299561657432	0.00847084608386403	0.00717409643536515	0.00795169961128111	0.0544127036638822
0.00185162517575056	0.00247423703581176	0.00469952857497312	0.00531213299148127	0.00494822595318832	0.02833545612439	0.0271339839550078	0.0275939955338682	0.00472740054586056	0.00627094533123811	0.00505557852948474	0.00614324704325532	0.0500324208088661
0.00261020593830122	0.00195227855429658	0.00472855843189149	0.00532561409312712	0.00500190224133653	0.027228599784964	0.0264897030849392	0.0256657017616409	0.00789670002481184	0.00845149284591845	0.00671317508890911	0.00997510545033496	0.0468669258125879
0.00204102224795302	0.00208014225456951	0.00469969398726325	0.00545918451740964	0.00463212306674386	0.0277233479447523	0.0269289554213878	0.0273398395500786	0.00908915722438177	0.00844206434538087	0.00727491522620131	0.00775841535026052	0.0496661979985113
0.0018713092382764	0.00227921594574477	0.00478256554461997	0.0057134232073443	0.0054068315275825	0.0293347944752295	0.0284625754693574	0.0293144487635431	0.00677098668431064	0.00970854354478538	0.00883194111322471	0.00981680588867753	0.0497607311223224
0.00289041435778678	0.00182499379703912	0.00519278802415019	0.00590687288065503	0.00529236622281036	0.0299494665453643	0.0282759904060872	0.0287340997436109	0.0070663303283434	0.00707096187246712	0.00617790091803821	0.00647125961458937	0.0523993879745265
0.00227441898933091	0.0021855925895294	0.00545265073194938	0.00615035977173104	0.0055270862625093	0.0287049871805475	0.0275236126044165	0.0281898933090729	0.00820891572243818	0.00588677528740385	0.00445364320569018	0.00615234471921264	0.0505710032255397
0.0019039781655777	0.0016911752543214	0.00526168224299065	0.00573757340170375	0.00454974774625755	0.0294167562649905	0.0280101728558432	0.0284693573732528	0.00519841204201472	0.00800033082458027	0.00655429658423621	0.00776205442064346	0.0521759986767017
0.00204242825241915	0.00214986353486064	0.00486411380365561	0.00558514597634604	0.00443238772640807	0.0272413365313042	0.0267649491357208	0.0272656521379539	0.00558109337523778	0.00617500620296088	0.00578488131668183	0.00567306260855182	0.0486194690265487
0.00205574394177487	0.00334579439252336	0.00606972128029112	0.0062187577537011	0.00638632040360599	0.0317838061367959	0.0301178562567199	0.0313706062360434	0.00680853527417087	0.0076904308990158	0.0065533041104954	0.00691076006947316	0.0528259035646349
0.00202803738317757	0.00237573401703746	0.00557795054172525	0.00577015962285998	0.00529633611777355	0.0280759242411711	0.0276512281862542	0.0275777024232901	0.00525208833016293	0.00862699528574973	0.00808493921098337	0.00806045819204367	0.050749069555868
0.00179827971218261	0.00174385906872881	0.00542643288396328	0.00577338516251757	0.00539417748738731	0.0306214539740303	0.0301948556777769	0.0304763873955835	0.00495393267719792	0.00764031097510545	0.0072544041022248	0.00788644446282358	0.0547836407245058
0.00295517326937391	0.00275767099495492	0.00515532214043504	0.00558398809031511	0.00561889008353321	0.0294764701017286	0.0286616491605326	0.0293638243321479	0.00503605987924903	0.00820205111239765	0.00764634852369531	0.00705276652055248	0.0519151434951616
0.00178240013232983	0.00219973534033579	0.00608039037300471	0.00642626747167315	0.00560143908692416	0.0306871226532131	0.0293504259366471	0.0307535356877016	0.00591216607393929	0.00919857745430486	0.00751575552063518	0.00896443635762137	0.0543220577288892
0.00203845835745596	0.00285716648747002	0.00455818377305434	0.00550277065585973	0.00510859316847242	0.0291598709784137	0.0277302952609379	0.0280155487552725	0.00724307336035067	0.00729385493342156	0.00631014804399967	0.00764560416838971	0.049448432718551
0.00292523364485981	0.00192407575882888	0.00614556281531718	0.0064337937308742	0.00599677446034241	0.0307295509056323	0.0303878091142172	0.0303793730874204	0.0062828550161277	0.00762070961872467	0.00676486642957571	0.00840302704490944	0.0541163675461087
0.0018153998842114	0.00197097014308163	0.00418840459846166	0.0050960218344223	0.004563973203209	0.027777685882061	0.0267783475312216	0.0273299148126706	0.00592548176329501	0.00541080142254569	0.00380506161607807	0.00571681415929204	0.0497057315358531
0.00240517740468117	0.00203572905466876	0.00478041518484824	0.00539599702257878	0.00557381523447192	0.0284964849888347	0.0276206269125796	0.0280133156893557	0.00785815896121082	0.00928864444628236	0.00757364982218178	0.00830336614010422	0.0507186336944836
0.0020588867752874	0.0024070796460177	0.00532726821602846	0.00570391200066165	0.00542056074766355	0.0289983458770987	0.0281656604085684	0.0286195517326937	0.00569630303531553	0.00664676205442064	0.00676850549995865	0.00773459598048135	0.0515523116367546
0.00259970225787776	0.0020002481184352	0.00436969646844761	0.00524034405756348	0.00455040939541808	0.0266939045571086	0.0254940038044827	0.0254589363989744	0.00775196427094533	0.00583020428417832	0.00449574063352907	0.0063469522785543	0.0465488379786618
0.00251790588040691	0.00176767843850798	0.00488363245389132	0.00526093788768506	0.00497138367380696	0.029306839798197	0.0281730212554793	0.0286333636589199	0.00770639318501365	0.00878016706641303	0.00685071540815483	0.00951095856422133	0.0513786287321148
0.00226317095360185	0.0018104375155074	0.00664849888346704	0.00692920353982301	0.00658167231825325	0.0321997353403358	0.031474485154247	0.0312182615168307	0.00657249193615085	0.00770176164088992	0.00842271110743528	0.00671011496154164	0.0541028864444628
0.00289587296336118	0.00142891406831528	0.00509842031262923	0.00568902489454966	0.00544429741129766	0.0297079646017699	0.0278466628070466	0.0284693573732528	0.00781755024398313	0.00638979406169878	0.00532081713671326	0.00623579521958482	0.0500147216938219
0.00187734678686626	0.00232412538251592	0.00418079563311554	0.00453775535522289	0.00459349929699777	0.0252066826565214	0.0246593333884708	0.0239525266727318	0.00776006947316186	0.00855115375072368	0.00601786452733439	0.0094669588950459	0.0447688363245389
0.0029673310726987	0.00217765279960301	0.00476296418823918	0.00587188818129187	0.00520387064758912	0.0293764783723431	0.0275892812835994	0.0281168637829791	0.00843180878339261	0.0081022247953023	0.00586006120254735	0.00838201968406252	0.0502936068149864
0.00170416011909685	0.00154776279877595	0.00548622942684641	0.00605714994624101	0.00595045901910512	0.0313881399387975	0.0296103713505913	0.0308938053097345	0.00679530229096022	0.0103920271276156	0.00532478703167646	0.0102656521379538	0.0530886609875114
0.00229352410884129	0.00238177156562733	0.00539095194772972	0.0057203705235299	0.00537556860474733	0.0295497477462575	0.0288830535108758	0.0295479282110661	0.0074766355140187	0.00724464477710694	0.00556083036969647	0.00768960383756513	0.053626085518154
0.00304697709039782	0.00283855760483004	0.0057577537011	0.00620850219171284	0.00552419154743197	0.0308648581589612	0.0296598296253412	0.0306227772723513	0.00549756016872054	0.0083692002315772	0.0070786535439583	0.00826887767761145	0.0547313704408236
0.00204416508146555	0.00236092961707055	0.00397345132743363	0.00472442312463816	0.00488801587957986	0.0269477297163179	0.0254576958067984	0.0260764204780415	0.00708328508808205	0.0120703002233066	0.00655520635183194	0.0115880406914234	0.0457952195848152
0.00179546770325035	0.00225225374245306	0.00693127119344967	0.00670647589115871	0.00644818460011579	0.032737986932429	0.031413696137623	0.0322263667190472	0.00670068646100405	0.0070903151104127	0.00733123811099164	0.0073400049623687	0.0573457116863783
0.00203622529153916	0.00177338516251758	0.00485451989082789	0.00553113886361756	0.00513431477958812	0.0267519642709453	0.0260741047059797	0.0263972376147548	0.00701323298321065	0.0065637250847738	0.00659349929699777	0.0059376395666198	0.0481500289471508
0.00230162931105781	0.0021281945248532	0.00595459432635845	0.0063162682987346	0.00599520304358614	0.0299910677363328	0.0288828880985857	0.0289706393185013	0.00662674716731453	0.00832958398809032	0.00501224050946986	0.00755967248366554	0.0529762633363659
0.00279976842279381	0.00273649822181788	0.00555264246133488	0.00585476800926309	0.00520180299396245	0.0287746257546936	0.0278689934662145	0.0276781076834009	0.00638896700024812	0.00727202051112397	0.00714837482424944	0.00651815399884212	0.0509749400380448
0.00290083533206517	0.00280274584401621	0.00480481349764287	0.00532065172442312	0.00496394012075097	0.0283472003969895	0.0269100984203126	0.027524191547432	0.00448143247043255	0.00647696633859896	0.00586047473327268	0.00638904970639318	0.0493218096104541
0.00336655363493507	0.00292639153089075	0.00542461334877181	0.0057809941278637	0.00606633032834339	0.0313208998428584	0.0294208915722438	0.0305308907451824	0.00610247291373749	0.00779389628649409	0.00694524853196593	0.00686130179472334	0.0533003887188819
0.00339971879910677	0.00369026548672566	0.00545455297328591	0.0055008684145232	0.00510702175171615	0.0288177156562733	0.0282332313290877	0.0268871061119841	0.00599015796873708	0.0070623604333802	0.00583979819700604	0.00731899760152179	0.0506604085683566
0.00327954677032504	0.00234877181374576	0.00484815151765776	0.00538102721032172	0.00486676040029774	0.0267685054999586	0.0263595236126044	0.0263004714250269	0.00790703829294517	0.00903523281779837	0.00660714581093376	0.00791704573649823	0.0484276734761393
0.00357497312050285	0.00187081300140601	0.00498825572740055	0.00560210073608469	0.00494872219005873	0.0283785460259697	0.0279467372425771	0.0279971052849227	0.00632999751881565	0.0080237366636341	0.0067767761144653	0.00732470432553138	0.0506710776610702
0.00168538582416674	0.00214366057398065	0.00567521296832354	0.00619568273922752	0.0060675709205194	0.0313868166404764	0.030370192705318	0.0309223389297825	0.00606475891158713	0.00780754280043007	0.00875750558266479	0.0067867008518733	0.0550502026300554
0.00312554792821107	0.00232991481267058	0.00488164750640973	0.0053132908775122	0.0047183855760483	0.0284230419320156	0.027972624265983	0.0282487800843603	0.00398701513522455	0.008934165908527	0.00644628235877926	0.00855868000992474	0.0493303283433959
0.00244462823587793	0.0014657183028699	0.00417310396162435	0.00535935820031428	0.00495691009842032	0.0275004548837979	0.0270527665205525	0.0269410305185675	0.00433628318584071	0.00624265982962534	0.005192539905715	0.00654420643453809	0.047373914481846
0.0027740468116781	0.00272723513357042	0.00633371929534364	0.0068705648829708	0.00583773054337937	0.0314965676949798	0.0309827971218261	0.0314084029443388	0.007934165908527	0.00874592672235547	0.00633628318584071	0.0101274501695476	0.057094367711521
0.00375312215697626	0.00294781242246299	0.00600487966255893	0.00683210652551485	0.00601422545695145	0.0298034074931767	0.0294629062939376	0.0298040691423372	0.0104429741129766	0.0104035232817798	0.00911537507236787	0.0105035150111653	0.0509568273922753
0.00204664626581755	0.00165313042759077	0.00566156645438756	0.0059641055330411	0.0056532958398809	0.0303305764618311	0.0296764535604995	0.0295211314200645	0.00915821685551236	0.0105619055495823	0.00749408651062774	0.00910859316847241	0.0531907203705235
0.00207038292945166	0.00274245306426267	0.00558324373500951	0.00635423041932016	0.00612786370027293	0.0292511785625672	0.0285722438177157	0.0290407741295178	0.00817169795715821	0.00724911090894054	0.00603233810272103	0.0072467124307336	0.049927880241502
0.00219940451575552	0.00305632288479034	0.0061264576958068	0.0065308080390373	0.00639326771979158	0.0320588040691423	0.0311248862790505	0.0311731039616243	0.00614837482424944	0.00735323794557935	0.00747423703581176	0.00857977007691672	0.0531521793069225
0.00177537010999917	0.00127185509883384	0.00466611529236622	0.0052806219502109	0.00465197254155984	0.02670813001406	0.0260892399305268	0.0264051774046811	0.00726995285749732	0.00792159457447688	0.00728020841948557	0.0077443553055992	0.045806136795964
0.00201827805805971	0.00180961045405674	0.00482300884955752	0.00536754610867587	0.00493036142585394	0.0284850715408155	0.0285922587048218	0.0283723430650897	0.00465966421305103	0.00477140021503598	0.00639616243486891	0.00485154246960549	0.049084360267968
0.00259961955173269	0.0021586303862377	0.00461872467124308	0.00526490778264825	0.0049418575800182	0.0275574394177487	0.0265128608055579	0.0267716483334712	0.00764552146224464	0.00597642874865602	0.00601364651393598	0.0050366388222645	0.0469567446861302
0.00171243073360351	0.00243222231411794	0.00409188652716897	0.00506045819204367	0.00431908030766686	0.0268578281366306	0.0267963774708461	0.0268967827309569	0.00790761723596063	0.00589397072202465	0.00467595732362915	0.00620560747663551	0.0483634108014225
0.00219138201968406	0.00203035315523943	0.004811181870813	0.00532123066743859	0.00548085352741709	0.0286465966421305	0.02824844925978	0.0284446282358779	0.00728988503845836	0.00657422876519725	0.00448110164585228	0.00661897278967828	0.0515092217351749
0.00329294516582582	0.00239525266727318	0.00567058142419982	0.0058354147713175	0.00506781903895459	0.0289939624514101	0.027977669340832	0.0280278719708874	0.00525175750558266	0.00495848151517658	0.00475982135472666	0.00503084939210983	0.0510512778099412
0.00227309569100984	0.00192051939459102	0.00535762137126789	0.00596203787941445	0.00542254569514515	0.0294380944504177	0.0282887271524274	0.028975105450335	0.0072860805557853	0.00912389380530973	0.00912960052931933	0.00874021999834588	0.0502195021090067
0.00184815151765776	0.00157439417748739	0.00491059465718303	0.00542312463816062	0.00492126374989662	0.0279725415598379	0.0265521462244645	0.0262635844843272	0.00579009180382102	0.00511496154164255	0.00433686212885618	0.00542734265155901	0.0479244065834091
0.00174592672235547	0.00279844512447275	0.00476271606980398	0.00521362997270697	0.00491398560913076	0.0268092796294765	0.027094450417666	0.0267929865188984	0.00733396741377885	0.0107957158216855	0.00859953684558763	0.0100468943842528	0.0492113969067902
0.00223232156149202	0.00195467703250352	0.00508419485567778	0.0057156562732611	0.00547034984699363	0.0286828219336697	0.029347779340005	0.0287064758911587	0.00565908527003557	0.00666016044992143	0.0063462079232487	0.00771946075593417	0.0509991729385493
0.00180266313787114	0.00158828880985857	0.00510296915060789	0.00576271606980398	0.00519096848895873	0.0293472831031346	0.0286901827805806	0.0284954098089488	0.00554486808369862	0.00780018195351915	0.00451128938880159	0.00710826234389215	0.0504731618559259
0.00226077247539492	0.0024332974940038	0.00536217020924655	0.00573153585311389	0.00564345380861797	0.0309859399553387	0.0299159705566124	0.0297981142998925	0.00532801257133405	0.00638706475891158	0.00516127698287983	0.00636655363493508	0.0525526424613349
0.00232536597469192	0.00196071458109338	0.00516938218509635	0.00611115705896948	0.00558597303779671	0.0303228020841949	0.0288861136382433	0.0295005375899429	0.00761310065337855	0.00754652220659995	0.00544793648168059	0.00762269456620627	0.0521673145314697
0.00252352989827144	0.00281771565627326	0.00520875031014805	0.00570548341741791	0.00559035646348524	0.0289273012984865	0.0277724753949218	0.0287548589860227	0.00635828302042842	0.00639905714994624	0.00573542304193201	0.00615755520635183	0.050970143081631
0.00300860143908692	0.0014048465801009	0.00519022413365313	0.00601133074187412	0.00495211314200645	0.0291069390455711	0.0289703084939211	0.0297686709122488	0.00901339839550078	0.00844843271855099	0.0060376312960053	0.00912587875279133	0.0511623521627657
0.00286717393102307	0.00283467041601191	0.0048473244562071	0.0055303118021669	0.00448209411959308	0.0291566454387561	0.0282300057894302	0.0277570093457944	0.00466313787114383	0.00572723513357042	0.00669100984203127	0.00590712099909023	0.0506633032834339
0.00325258456703333	0.00172607724753949	0.00500810520221652	0.0057206186419651	0.00465519808121744	0.0271563146141758	0.026591266231081	0.0269373087420395	0.00642899677446034	0.00522702836820776	0.00495459432635845	0.00518526176494914	0.049893143660574
0.00311595401538334	0.00170391200066165	0.00497717310396162	0.00534811016458523	0.00530419320155488	0.0280069473161856	0.026765197254156	0.027095691009842	0.00532156149201886	0.00677156562732611	0.00596087999338351	0.00723141179389629	0.0474252749979324
0.00329443387643702	0.00251823670498718	0.00511305930030601	0.0059443387643702	0.00534976428748656	0.0296623935158382	0.0287886857993549	0.0290573980646762	0.00672988173021255	0.00677834753122157	0.0065996195517327	0.00744264328839633	0.0515053345463568
0.00268406252584567	0.00282267802497726	0.00492581258787528	0.00571929534364403	0.00496394012075097	0.0295661235629807	0.028704325531387	0.0290764204780415	0.00750607890166239	0.00757861219088578	0.00551856752956745	0.00700901496981226	0.0529960301050369
0.00271375403192457	0.00183806136795964	0.0058403771400215	0.00613100653378546	0.00554842444793649	0.0306872880655033	0.0300899842858324	0.0304971466379952	0.00544065834091473	0.00601207509717972	0.00657712348027458	0.00586039202712762	0.0545339508725498
0.00158382267802498	0.0019109254817633	0.00474063352907121	0.0052833512529981	0.00498544371846828	0.0285466876188901	0.0283500951120668	0.0280006616491605	0.00423066743859069	0.00620081052022165	0.0065704242825242	0.0065946571830287	0.0488703994706807
0.00257232652386072	0.00230617814903647	0.00475444545529733	0.00524365230336614	0.0047196261682243	0.0261969233314036	0.0256125217103631	0.0259182036225292	0.00519344967331073	0.00758200314283351	0.00976263336365892	0.00806897692498552	0.046744107187164
0.00236713257795054	0.00214134480191878	0.00544810189397072	0.00609263088247457	0.00486899346621454	0.0291521793069225	0.0282405921759987	0.0284243652303366	0.00711446530477215	0.00935232817798362	0.0080927962947647	0.00976652055247705	0.0517224381771566
0.00277892647423704	0.00162426598296253	0.00475874617484079	0.00580952774791167	0.00480803903730048	0.026773881399388	0.0264643950045488	0.0268304524026135	0.0087201224050947	0.00780630220825407	0.00585617401372922	0.00809246547018443	0.0490829542635017
0.00223347944752295	0.00251468034074932	0.00518989330907286	0.00566520552477049	0.00522587048217683	0.0287405508229261	0.0277532048631213	0.0279945413944256	0.00705094698536102	0.00999462410057068	0.00808510462327352	0.00929848647754528	0.0498541063601026
0.0017235960631875	0.0022831031345629	0.00556116119427673	0.00628963692002316	0.00547638739558349	0.030402530808039	0.0301718633694484	0.0307699942105699	0.0104914399139856	0.0114404102224795	0.00733330576461831	0.0112471259614589	0.0524232073443057
0.00314506657844678	0.00187709866843106	0.00593110578115953	0.00585824166735588	0.00549698122570507	0.0291468034074932	0.0276805061616078	0.0275897775204698	0.00614804399966918	0.0061514349516169	0.00563667190472252	0.00592018857001075	0.0520722024646431
0.00260127367463403	0.00218005127780994	0.0057173931023075	0.00658522868249111	0.00546480853527417	0.0285717475808452	0.0283686212885618	0.0288282193366967	0.00584244479364817	0.0101411793896287	0.00745248531965925	0.00935439583161029	0.051312960052932
0.0021893143660574	0.00210429244892896	0.00505855595070714	0.00552741708708957	0.00541485402365396	0.0294233727565958	0.0288470763377719	0.0293055164998759	0.0065607476635514	0.00786403109751054	0.0078812339756844	0.00661665701761641	0.0510555785294848
0.00201215780332479	0.00262104044330494	0.00455264246133488	0.00483202381936978	0.00473666363410802	0.0280309320982549	0.0266606566867918	0.0276002812008932	0.00506790174509966	0.00749648498883467	0.00546712430733604	0.0065352741708709	0.049383839219254
0.00236498221817881	0.00281630965180713	0.00539442560582251	0.00664204780415185	0.00552402613514184	0.0292289306095443	0.0285871309238276	0.0287884376809197	0.00486948970308494	0.0136987842196675	0.0112171036307998	0.0126672731783972	0.0497258291291043
0.00248970308493921	0.00189248201141345	0.00492357952195848	0.00541932015548755	0.00486891076006947	0.0295936647092879	0.0284987180547515	0.0291433297494004	0.0073746588371516	0.00697758663468696	0.00427607311223224	0.00761566454387561	0.0514699363162683
0.00270697212802911	0.00210272103217269	0.00499065420560748	0.00558018360764205	0.00521743445538004	0.0290263005541312	0.0284289967744603	0.0292962534116285	0.00415135224547184	0.00683152758249938	0.00454586055743942	0.00610975105450335	0.0503261930361426
0.00251782317426185	0.00188272268629559	0.00488173021255479	0.00541113224712596	0.00499164667934828	0.0294336283185841	0.0281332395997023	0.0285374245306426	0.00429749400380448	0.00748151517657762	0.00708584897857911	0.0071247208667604	0.0497958812339757
0.00198503018774295	0.00197800016541229	0.00562302539078654	0.00618369034819287	0.00549830452402614	0.0299742783888843	0.0293919444214705	0.029206186419651	0.00527127615581838	0.00696327847159044	0.00811297659416095	0.0078827226862956	0.0524505830783227
0.00337556860474733	0.00231196757919113	0.00505169134066661	0.00570953601852617	0.00557265734844099	0.0286920850219171	0.027355305599206	0.0279696468447606	0.00816375816723182	0.00913952526672732	0.00620122405094699	0.00845033495988753	0.0476535439583161
0.00317120172028782	0.00235753866512282	0.00507451823670499	0.00570060375485898	0.0051841038789182	0.0296252584567033	0.0288078736250103	0.0294255231163675	0.0066263336365892	0.00700306012736746	0.00535927549416921	0.00651575552063519	0.0506542056074766
0.00264825076503184	0.00231072698701514	0.0061786452733438	0.00614556281531718	0.00587221900587213	0.0312209081134728	0.0294226284012902	0.0299574063352907	0.00647837234306509	0.0074976428748656	0.008314283351253	0.00789653461252172	0.0528134976428749
0.00235365147630469	0.0012769001736829	0.00572359606318749	0.00603299975188156	0.0056552807873625	0.0307466710776611	0.0287908361591266	0.0299932180961045	0.00672434041849309	0.00898205276652055	0.00706393185013646	0.0087458440162104	0.0540828715573568
0.00192903812753288	0.00236911752543214	0.00413365313042759	0.00479199404515756	0.00473269373914482	0.0266719047225209	0.0257216938218509	0.0261631792242164	0.00595103796212059	0.00690058721362997	0.00580373831775701	0.00824530642626747	0.0468526176494914
0.00295806798445124	0.00157092051939459	0.00494342899677446	0.00543131254652221	0.00525870482176826	0.0298579935489207	0.0283280952774791	0.0289094367711521	0.00820320899842858	0.00865792738400463	0.00575485898602266	0.00765271689686544	0.052505582664792
0.00218269787445207	0.00246100405260111	0.00486518898354148	0.00491853444710942	0.00463692002315772	0.0283121329914813	0.0270081879083616	0.0276030932098255	0.00496989496319577	0.00699818046480853	0.00614151021420892	0.00747357538665123	0.050058307832272
0.00284525680258043	0.00137027541146307	0.00544975601687205	0.00599189479778348	0.00463311554048466	0.0293766437846332	0.0280850219171284	0.0283661401042097	0.00576908444297411	0.00908551815399884	0.00659879249028203	0.00847787610619469	0.0548171367132578
0.00302373666363411	0.00186899346621454	0.00618774294930113	0.00638259862707799	0.00632131337358366	0.0319978496402283	0.0307927384004632	0.0313977338516252	0.00626738896700025	0.00762029608799934	0.00674369365643867	0.00700578943015466	0.0531876602431561
0.00233454635679431	0.00266843106442809	0.0063481928707303	0.00638417004383426	0.00651616905136052	0.0305817550243983	0.0302841783144488	0.0302556446944008	0.00698684972293441	0.00766272434041849	0.00787643701927053	0.00764312298403771	0.0524748159788272
0.00296178976097924	0.00242957571747581	0.00570854354478538	0.00596617318666777	0.0064696881978331	0.0313322305847325	0.0297290546687619	0.0305509056322885	0.00893954180795633	0.00879042262840129	0.00638441816226946	0.0098879331734348	0.0526488297080472
0.00286833181705401	0.00172640807211976	0.00464262674716732	0.00489488048962038	0.00494731618559259	0.0288230088495575	0.0275360185261765	0.0283576213712679	0.00577636258373997	0.00599818046480854	0.005746588371516	0.00522289306095443	0.0503250351501117
0.00317773550574808	0.00345546274088165	0.00614506657844678	0.00645744768836325	0.00557447688363245	0.0307474154329667	0.0294490116615664	0.0298364072450583	0.0054375155074022	0.00620966007774378	0.00824811843519974	0.00689049706393185	0.0537956331155405
0.00190927135886196	0.00175858076255066	0.00572955090563229	0.00613150277065586	0.00569812257050699	0.0305188983541477	0.0290950293606815	0.0297083781324952	0.00610429244892895	0.00714465304772145	0.00583971549086097	0.00742304193201555	0.0520996609048053
0.00285228682491109	0.00274046811678108	0.00523223885534695	0.0058490612852535	0.00542560582251261	0.0306765362666446	0.0290576461831114	0.0295149284591845	0.00861549913158548	0.00738971135555372	0.00652311636754611	0.00739905714994624	0.051207509717972
0.00273542304193202	0.00220238193697792	0.00530650897361674	0.00598569183690348	0.00533347117690845	0.0298209411959309	0.0285578529484741	0.0291119014142751	0.00520064510793152	0.0081090894053428	0.00580299396245141	0.00784542221487056	0.054453395087255
0.00297907534529815	0.00193193284261021	0.0064791166983707	0.00633214787858738	0.0058475725746423	0.0311294351170292	0.0309581506905963	0.0308316929947895	0.00617293854933422	0.00897411297659416	0.00592043668844595	0.0082180133983955	0.0557311223223886
0.00202348854519891	0.00244338764370193	0.00575113720949466	0.00630741874121247	0.00568290463981474	0.0308439335042594	0.0295485898602266	0.0305622363741626	0.0089648498883467	0.00820949466545364	0.00804358613845009	0.00836853858241668	0.0545022744189893
0.00269812257050699	0.00148680836986188	0.00467761144653047	0.00554594326358448	0.00483541477131751	0.0281495327102804	0.0273270200975933	0.0271219915639732	0.00862492763212307	0.00751343974857332	0.00550897361673972	0.00713439748573319	0.0488756099578199
0.00313166818294599	0.00239244065834092	0.0051870813001406	0.00534935075676123	0.00508278885121164	0.0298479033992226	0.0283827640393681	0.0291809610454057	0.00597841369613762	0.00555537176412207	0.00511951037962121	0.0064036059879249	0.0512764039368125
0.00243023736663634	0.00308940534281697	0.00606947316185592	0.00676271606980399	0.00607766107021752	0.0301493672979902	0.0294893722603589	0.0298138284674551	0.00694516582582085	0.00813456289802332	0.00604399966917542	0.00843313208171367	0.0527767761144653
0.00278901662393516	0.00160838640310975	0.0050326689273013	0.0051910511951038	0.00468811512695393	0.0269148126705814	0.0257224381771566	0.0257993548920685	0.0065011165329584	0.00698023323132909	0.00591439913985609	0.00806922504342073	0.0475123645686875
0.00307369117525432	0.00333173434786204	0.00572673889670002	0.00625308080390373	0.00651360516086345	0.0305079811429989	0.0285494996278223	0.0293683731701265	0.00703109751054503	0.00858125878752791	0.00634844098916549	0.00828674220494583	0.0533637416260028
0.00263237118517906	0.00200818790836159	0.00525026879497147	0.00602530808039038	0.00591754197336862	0.0310846083864031	0.0300684806881151	0.0311305102969151	0.00592912083367794	0.00854139442560583	0.00713853279298652	0.00752510131502771	0.0544151021420891
0.00238888429410305	0.00294690265486725	0.00535820031428336	0.00573658092796295	0.00562203291704573	0.0286542883136217	0.0277588288809858	0.0278704821768257	0.00570515259283765	0.00727433628318584	0.00584451244727483	0.00860251426681003	0.0497295509056323
0.00245116202133818	0.00248035729054669	0.00601927053180051	0.00646902654867256	0.00637457613100653	0.0307668513770573	0.0298813166818295	0.0296207096187247	0.0079752708626251	0.0096119427673476	0.00891208336779423	0.0084751468034075	0.0539383012157804
0.00203308245802663	0.00184897857910843	0.00567008518732942	0.006185096352659	0.0062209908196179	0.0310684806881151	0.030421139690679	0.0302653213133736	0.00661740137292201	0.0078762716069804	0.00589496319576545	0.00814936729799024	0.0517722272764866
0.00212993135389959	0.00268737077164833	0.0055612439004218	0.00638466628070466	0.00479058804069142	0.0291468861136383	0.0283717641220743	0.0286975436274915	0.0069638574146059	0.00841088412869076	0.00603655611611943	0.00802654867256637	0.0542984037714002
0.00155421387809114	0.00267893474485154	0.00510999917293855	0.00587742949301133	0.00549731205028533	0.0282917872797949	0.0269890000827061	0.0276535439583161	0.010216111157059	0.0142954263501778	0.00630965180712927	0.0151557356711604	0.0481123149450004
0.00202249607145811	0.00205673641551567	0.00665610784881317	0.00736109502936068	0.00648498883467041	0.0316276569349102	0.0313432305020263	0.0322475394921843	0.00790364734099744	0.01270192705318	0.00972963361177735	0.0133756513108924	0.0544404929286246
0.00191894797783475	0.0018176329501282	0.00431287734678686	0.00484732445620709	0.00399669175419733	0.025904308990158	0.0250786535439583	0.0254121247208668	0.00398387230171202	0.00520610371350591	0.00459300306012737	0.00557307087916632	0.0472401786452733
0.00178380613679596	0.00264502522537425	0.00526722355471012	0.00592688776776115	0.00521081796377471	0.0293462906293938	0.0274615002894715	0.028238524522372	0.00470258870234059	0.00825250186088826	0.00742626747167315	0.00813629972706972	0.0537931519311885
0.00138590687288066	0.00189479778347531	0.00485799354892068	0.00560879993383508	0.00511504424778761	0.0292966669423538	0.0284675378380614	0.02821743445538	0.0064664626581755	0.009073277644529	0.00556976263336366	0.00872607724753949	0.0521621040443305
0.00210817963774709	0.00290455710859317	0.00564758911587131	0.00622620130675709	0.00581755024398312	0.0297928211066082	0.0288105202216525	0.0292828550161277	0.00576230253907866	0.00782730956910099	0.00670622777272351	0.00904598461665702	0.050658423620875
0.00227433628318584	0.00247696633859896	0.00562889752708626	0.00584227938135804	0.0054018691588785	0.0302789678273096	0.0289565792738401	0.0289893309072864	0.00642221487056488	0.00752427425357704	0.00716987842196675	0.00705822512612687	0.05292539905715
0.00244785377553552	0.00257968737077165	0.00518352493590274	0.00583789595566951	0.00564849888346704	0.0296737242577123	0.0281295178231743	0.0286848068811513	0.00738193697791746	0.00799206021007361	0.00686171532544868	0.00881804648085353	0.0510567364155157
0.00241816226945662	0.00201281945248532	0.00580084360267968	0.00573674634025308	0.00582797121826152	0.0321526755437929	0.0307573401703746	0.0309910677363328	0.0057832271937805	0.00705251840211728	0.00648465801009015	0.00670994954925151	0.0523725911835249
0.00210454056736416	0.00299619551732694	0.00540029774212224	0.00610652551484576	0.00562997270697213	0.0290736911752543	0.0281816226945662	0.0281948556777769	0.00747655280787363	0.0078665949880076	0.00786659498800761	0.00681382846745513	0.0492391861715326
0.00257191299313539	0.00210321726904309	0.00552898850384584	0.00599280456537921	0.00509610454056736	0.0297426184765528	0.0287379869324291	0.0293967413778844	0.00595120337441072	0.00842403440575634	0.00671706227772723	0.00702580431726077	0.052293193284261
0.00241659085270035	0.00364138615499131	0.00568240840294434	0.00625308080390373	0.00510338268133322	0.0289004218013398	0.0278552642461335	0.0284114630717062	0.0051559010834505	0.0097060623604334	0.00750425936647093	0.00882747498139112	0.0538232569679927
0.00286154991315855	0.00209519477297163	0.00488007608965346	0.00521338185427177	0.00522802084194856	0.0277050698866926	0.0260512778099413	0.0260157968737077	0.00685319659250682	0.00626689273012985	0.00498933090728641	0.00752253742453064	0.0458678355801836
0.00158001819535192	0.0023783806136796	0.00447928211066082	0.0049074518236705	0.00480737738813994	0.0287395583491853	0.0270858489785791	0.0270576461831114	0.00690141427508064	0.00856248449259779	0.00646025969729551	0.00756455214622447	0.0496116946489124
0.00238880158795799	0.00178330989992556	0.00439434289967745	0.0048411214953271	0.00480258043172608	0.0259949549251509	0.025401290215863	0.025599950376313	0.00737978661814573	0.0075966421305103	0.0070960218344223	0.00712265321313374	0.0450922173517493
0.00185939955338682	0.00182094119593086	0.00470887436936564	0.00529286245968076	0.00478504672897196	0.0275057480770821	0.0262950128194525	0.0267311223223885	0.00797039120006617	0.00540451575552063	0.00627532875692664	0.00520081052022165	0.0497771896451907
0.00196402282689604	0.00160789016623935	0.0055315523943429	0.00612033744107187	0.0054313125465222	0.0311458109337524	0.0300611198412042	0.030585063270201	0.00751021420891572	0.00819402861632619	0.00546067322802084	0.00758010090149698	0.0553139525266727
0.0019368952113142	0.00124638160615334	0.00406376643784633	0.00510346538747829	0.00450368042345547	0.0267604830038872	0.0250566537093706	0.0253090728641138	0.00674063352907121	0.00597551898106029	0.00540393681250517	0.0064407410470598	0.0462179306922504
0.00186047473327268	0.00136440327516334	0.00561740137292201	0.00591357207840543	0.00520750971797205	0.0298059713836738	0.0288016706641303	0.0287819038954594	0.00720957737159871	0.00777619717144984	0.00702828550161277	0.00845794392523365	0.0515074021999835
0.00219287073029526	0.00146083864031097	0.00509982631709536	0.00568356628897527	0.00506070631047886	0.0287114382598627	0.0272908775121991	0.0276624762219833	0.0050042180133984	0.00518898354147713	0.00620072781407659	0.0052182615168307	0.0504934248614672
0.0023162682987346	0.00213754031924572	0.00670895707551071	0.00719262261186006	0.00648482342238028	0.0331551567281449	0.0310058721362997	0.0310995781986602	0.00796021834422298	0.0091858407079646	0.00745819204366885	0.00902001488710611	0.0571979985112893
0.00253262757422877	0.00228417831444876	0.00537044082375321	0.0064380117442726	0.00574088164750641	0.0291372922008105	0.0283074187412125	0.0290735257629642	0.00761152923662228	0.010206186419651	0.00655917624679514	0.00794152675543793	0.0508040691423373
0.00244479364816806	0.00166363410801423	0.00556355967248367	0.00610718716400629	0.00542593664709288	0.0304146059052188	0.0290000827061451	0.0290052104871392	0.00634761392771483	0.00874518236704987	0.00811884873046067	0.00826697543627492	0.0528613845008684
0.00291348937226036	0.00341419237449342	0.0061529236622281	0.00674642295922587	0.0061177735505748	0.0316802580431726	0.0303791249689852	0.0307798362418328	0.00758258208584898	0.00733256140931271	0.00744686130179472	0.00675163344636506	0.0544410718716401
0.0016560251426681	0.00279455793565462	0.00593780497890993	0.00598651889835414	0.0058196178976098	0.0311188487304607	0.0295638077909189	0.0299003390951948	0.00676850549995865	0.00722752460507816	0.00613679596394012	0.00759283764783724	0.0522861632619303
0.00219626168224299	0.00230683979819701	0.00394946654536432	0.00490215863038624	0.00425101315027707	0.0248216028450914	0.0240487139194442	0.0242117277313704	0.0039376395666198	0.00561905549582334	0.00698701513522455	0.00628715573567116	0.0446364237862873
0.00181804648085353	0.00332238855346952	0.00517740468116781	0.00604102224795302	0.00532619303614258	0.02989438425275	0.0288391365478455	0.0290679844512447	0.00873641551567281	0.00783202381936978	0.00536266644611695	0.00740972624265983	0.0503013811926226
0.00253808617980316	0.0016527996030105	0.00564750640972624	0.00633711024729138	0.00579199404515756	0.030044661318336	0.0287588288809859	0.0283852452237201	0.00649971052849227	0.00834306508973617	0.0070940368869407	0.0089997518815648	0.051893143660574
0.00185294847407162	0.00227632123066744	0.00440228268960384	0.00504821768257382	0.00470945331238111	0.0274440492928624	0.0266053262757423	0.0267772723513357	0.00496964684476057	0.00700380448267306	0.00613365313042759	0.0070591348937226	0.0493053510875858
0.00287362501033827	0.00325324621619386	0.00583632453891324	0.00643023736663634	0.00610768340087669	0.0300890745182367	0.0303935985443718	0.0309344967331073	0.00575973864858159	0.00659225870482177	0.00754346207923248	0.00650913902902986	0.0522688776776114
0.001996278223472	0.00188776776114465	0.00557985278306179	0.005937887685055	0.00552625920105864	0.0302128856174014	0.0286560251426681	0.0296599950376313	0.00574394177487387	0.00652013894632372	0.00703258622115624	0.00664510793151931	0.0533799520304359
0.00202952609378877	0.00177164833347118	0.00557389794061699	0.00615358531138863	0.00528839632784716	0.0296053262757423	0.0281645025225374	0.0287432801257133	0.00564916053262758	0.00827632123066744	0.00732743362831858	0.0071257133405012	0.0520490447440245
0.00298693242907948	0.00229493011330742	0.00502051112397651	0.0059990075262592	0.0054657183028699	0.0299316020180299	0.0286137623025391	0.0290358117608138	0.00898949631957655	0.00754958233396741	0.0056612356298073	0.00812538251592093	0.0492568025804317
0.00334066661152924	0.00209122487800844	0.00523174261847655	0.00580448267306261	0.00548672566371681	0.0291645852286825	0.0280162931105781	0.0283469522785543	0.00609949549251509	0.00507989413613431	0.00583524935902738	0.00553668017533703	0.0489182863286743
0.00277272351335704	0.00221611115705897	0.00524977255810106	0.00587734678686626	0.00524034405756347	0.0275899429327599	0.0269695641386155	0.0280433380200149	0.0052769001736829	0.00603878918203623	0.00571606980398644	0.0064070796460177	0.0479084442974113
0.00244868083698619	0.00252741708708957	0.0057188818129187	0.0061566454387561	0.00583326441154578	0.0323809445041767	0.0313175088909106	0.0314843271855099	0.0070890745182367	0.00715011165329585	0.00681581341493673	0.007062112314945	0.0548923165991234
0.00208138284674551	0.00295806798445124	0.00498875196427094	0.00541832768174675	0.005311802166901	0.028848482342238	0.0285768753618394	0.0286917541973369	0.00501248862790505	0.00835770407741295	0.0085647175585146	0.00957894301546605	0.0516791828632867
0.00276031759159706	0.00163683731701265	0.00484616657017616	0.00551079315193119	0.00431511041270366	0.0261683070052105	0.0265306426267472	0.0272159457447688	0.00717649491357208	0.00792068480688115	0.00511405177404681	0.00853709370606236	0.0490552477049044
0.00282201637581672	0.00158622115623191	0.00483582830204284	0.00558390538417004	0.00517360019849475	0.0285946571830287	0.0271472996443635	0.027561492018857	0.00876561078488131	0.00798966173186667	0.00750607890166239	0.00763170953601852	0.0498681664047639
0.00190306839798197	0.00338392192539906	0.00549805640559094	0.00572640807211976	0.00533868166404764	0.02915523943429	0.0285059961955173	0.0286233562153668	0.00610189397072202	0.00831519311884873	0.00869969398726326	0.00875791911339013	0.0542232238855347
0.00173641551567281	0.00186154991315855	0.00549929699776693	0.00624472748325201	0.00525374245306426	0.0289563311554048	0.0289003390951948	0.0290253080803904	0.00772781407658589	0.00704821768257382	0.00747324456207096	0.0077208667604003	0.0491045405673641
0.0021281945248532	0.00262815317178066	0.0056352659002564	0.00582292614341246	0.00556364237862874	0.0298889256471756	0.029079480605409	0.0287190472252088	0.00645107931519312	0.0066505665370937	0.00811057811595402	0.0072269456620627	0.05139128277231
0.0022202464643123	0.0015580183607642	0.00462922835166653	0.00478678355801836	0.00503895459432636	0.0280301877429493	0.0276100405260111	0.0278463319824663	0.00453138698205277	0.00626482507650318	0.0072813663055165	0.00545513191630138	0.0508687453477794
0.00247274832520056	0.00214870564882971	0.00520875031014804	0.00607443553055992	0.00536241832768175	0.0288277230998263	0.0286644611694649	0.0287679265569432	0.00814870564882971	0.011162682987346	0.0112430733603507	0.0116346869572409	0.0517240923000579
0.00254073277644529	0.00290753452981556	0.00467537838061368	0.00560921346456042	0.00494913572078406	0.0279450831196758	0.0276885286576793	0.0284587709866843	0.00748151517657762	0.00868455876271607	0.00592564717558514	0.00818724671243073	0.0487369944586882
0.00244495906045819	0.00289562484492598	0.00533603506740551	0.00574286659498801	0.00540219998345877	0.0311257133405012	0.0290277065585973	0.0298414523199074	0.0050937887685055	0.00700140600446613	0.00546414688611364	0.00633223058473245	0.053493176743032
0.00280423455462741	0.001495657927384	0.00639310230750145	0.00695169961128112	0.00700661649160533	0.0330036390703829	0.0313164337110247	0.032170126540402	0.0069319328426102	0.00998205276652055	0.00658192043668844	0.0092511785625672	0.0537085435447854
0.00221338185427177	0.00203382681333223	0.00541898933090729	0.00591737656107849	0.00568596476718221	0.0297797535356877	0.0292004796956414	0.0298094450417666	0.00780762550657514	0.0072439831279464	0.00582755768753619	0.00761922090811347	0.0499976842279381
0.00297138367380696	0.00191274501695476	0.00490480522702837	0.00555082292614341	0.00502075924241171	0.0296837317012654	0.0289688197833099	0.0290376312960053	0.0067567612273592	0.0080942850053759	0.0047767761144653	0.00734356132660657	0.0539313538995948
0.00204234554627409	0.00290811347283103	0.00514498387230171	0.00609726242659829	0.00589339177900918	0.0305126953932677	0.0290176164088992	0.0291697130096766	0.0100747663551402	0.0119491357207841	0.0063120502853362	0.0124890414357787	0.0516739723761475
0.00282565544619965	0.00321859234141097	0.00535332065172442	0.00597113555537176	0.00579323463733355	0.0290082706145067	0.028100653378546	0.0287129269704739	0.0072514266810024	0.0100519394591018	0.00765610784881317	0.00902505996195517	0.0503815234471921
0.00157265734844099	0.00221205855595071	0.00546323711851791	0.00600057894301547	0.00560077743776362	0.031476966338599	0.0290403605987925	0.0301787279794889	0.00680142254569514	0.00757993548920685	0.00698643619220908	0.00749350756761227	0.0533673806963857
0.00340327516334464	0.00295070713754032	0.00484318914895377	0.00579149780828716	0.00536564386733934	0.0279241584649739	0.0271517657761972	0.0272171036307998	0.00619096848895873	0.0088366553634935	0.00484203126292284	0.00677454304854851	0.0495778678355802
0.00254751468034075	0.0018413696137623	0.00461161194276735	0.00526275742287652	0.00508535274170871	0.0284362749152262	0.0270431726077247	0.0277829790753453	0.00785468530311802	0.00946431229840377	0.00530865933338847	0.0107628814820941	0.0491048713919444
0.00271623521627657	0.00248101893970722	0.00529823835911008	0.00571201720287818	0.00539789926391531	0.0291158713092383	0.0279762633363659	0.0280573153585312	0.00574278388884294	0.00762277727235134	0.0079435944090646	0.00761847655280787	0.052590025638905
0.0020272103217269	0.00290406087172277	0.00518468282193367	0.00599445868828054	0.0055270862625093	0.0305581837730543	0.0292038706475891	0.0299445041766603	0.00927392275246051	0.00668588206103714	0.00527210321726904	0.00618236704987181	0.051288148209412
0.00266197998511289	0.00245008684145232	0.00531792242163593	0.00553444710942023	0.0053452154495079	0.0298404598461666	0.0292932759904061	0.0294514101397734	0.00861500289471508	0.00839864361922091	0.00582540732776445	0.00804201472169382	0.0533175915970557
0.00154404102224795	0.00188528657679265	0.00594243652303366	0.0064018691588785	0.00564287486560251	0.030768919030684	0.0303521627656935	0.0301016458522868	0.00828690761723596	0.009926722355471	0.00571185179058804	0.00935108758580762	0.053047142502688
0.00232123066743859	0.00207327764452899	0.0047181374576131	0.00583136217020925	0.00521842692912083	0.0278149863534861	0.0259168803242081	0.0269529402034571	0.00935621536680176	0.00774551319163014	0.00545207178893392	0.00771077661070217	0.0472290133156894
0.0021568935571913	0.00236258373997188	0.00585228682491109	0.00655661235629808	0.00637135059134893	0.0318642792159458	0.0303385162517575	0.0312028781738483	0.00862749152262014	0.00695260937887685	0.00608849557522123	0.00797659416094616	0.0520176991150443
0.00209122487800844	0.00225895294020346	0.00574005458605575	0.00686097097014308	0.00596741377884376	0.0304317260772476	0.029072037052353	0.0292749979323464	0.00901587957985278	0.00965817550243983	0.00751757505582665	0.00968687453477794	0.0534873873128774
0.00230154660491275	0.0014063352907121	0.00472996443635762	0.00575957323629146	0.00539947068067157	0.0273679596394012	0.0264651393598544	0.0267567612273592	0.00840823753204863	0.0079510379621206	0.00754925150938715	0.00755247704904474	0.0453201554875527
0.0015946571830287	0.00152038706475891	0.00539475643040278	0.00596799272185924	0.00605243569597221	0.0289431808783393	0.0280803076668596	0.0277290546687619	0.00595839880903151	0.00821768257381524	0.00717335208005955	0.00928839632784716	0.0476676867091225
0.00256992804565379	0.00219560003308246	0.00520602100736085	0.00552030435861384	0.00491597055661236	0.0287668513770573	0.0282913737490696	0.0283302456372508	0.00507964601769911	0.00553858241667356	0.00642395169961128	0.00542494417335208	0.0517675957323629
0.00337904226284013	0.00181209163840873	0.00510933752377802	0.00525332892233893	0.00554246960549169	0.029412455545447	0.0277462575469358	0.0284705979654288	0.00581506905963113	0.00496542883136217	0.00596575965594243	0.00667744603424035	0.049556529650153
0.00251600363907038	0.00213001406004466	0.00538904970639319	0.00554395831610289	0.00538276403936812	0.0285829956165743	0.027667025059962	0.0280624431395253	0.00545141013977339	0.00509908196178976	0.00610942022992308	0.00453188321892317	0.0517780167066413
0.00242039533537342	0.0026577619717145	0.0057221073525763	0.00613183359523613	0.00529443387643702	0.0295120337441072	0.0294586882805392	0.0295630634356133	0.00747473327268216	0.0091831114051774	0.00749689851956	0.0093048548507154	0.051211148788355
0.00225233644859813	0.00299619551732694	0.00558283020428418	0.00566942353816889	0.00572971631792242	0.0298631213299148	0.0285014473575387	0.0284739889173766	0.00594516582582085	0.00720436688445952	0.00615821685551236	0.00796501530063683	0.0524973947564304
0.00164246133487718	0.00272202464643123	0.00601472169382185	0.00661235629807295	0.00548639483913655	0.0302498552642461	0.0295397403027045	0.0295208005954842	0.00593772227276487	0.00882317426184766	0.00675295674468613	0.0101849309403689	0.0552497725581011
0.00231345628980233	0.00293003060127367	0.00500876685137706	0.005690679017451	0.00481763295012819	0.0267210321726904	0.0266841452319907	0.0266477545281614	0.00478678355801836	0.00894905301463899	0.00818244975601688	0.0085060789016624	0.0470910594657183
0.00265445372591183	0.00241716979571582	0.00627954677032504	0.00659970225787776	0.00616574311471343	0.0322157803324787	0.0309985112893888	0.0313065089736168	0.00769721280291126	0.00895062443139525	0.00887089570755107	0.00927202051112398	0.055470763377719
0.00229393763956662	0.00205533041104954	0.00592986518898354	0.00624439665867174	0.005872053593582	0.031212389380531	0.0301023075014474	0.0304766355140187	0.00539525266727317	0.00602472913737491	0.008257133405012	0.00653949218426929	0.0548555950707138
0.00298279712182615	0.00240153833429824	0.00535348606401456	0.00586262509304441	0.00534091472996444	0.0292567198742867	0.0291016458522868	0.0295102969150608	0.00556405590935407	0.0089373914481846	0.00734488462492763	0.00925705069886693	0.0502221487056488
0.00283491853444711	0.00219212637498966	0.00545182367049872	0.00572930278719709	0.00519766768670912	0.0291125630634356	0.0281596228599785	0.0280659995037631	0.00592531635100488	0.00703382681333223	0.00553618393846663	0.00730138119262261	0.0521335704242825
0.00268588206103714	0.00227293027871971	0.0054983872301712	0.0060603754858986	0.00536556116119428	0.0299401207509718	0.028730377967083	0.0294292448928955	0.00757257464229592	0.00820908113472832	0.00447919940451575	0.0080358944669589	0.0527314531469689
0.00254288313621702	0.00252725167479944	0.0057258291291043	0.00632867422049458	0.00612008932263667	0.029387643701927	0.028573897940617	0.0293572905466876	0.00882242990654205	0.0077881895624845	0.00768629559176247	0.00728699032338103	0.0522256223637416
0.001996278223472	0.0020905632288479	0.00587188818129187	0.00585311388636175	0.0060019849474816	0.0296280704656356	0.0290849392109834	0.0291308411214953	0.00615929203539823	0.0074674551319163	0.0068428583243735	0.00904383425688529	0.0511846001157886
0.0021571416756265	0.00174261847655281	0.00554751468034075	0.00652394342899678	0.00597750392854189	0.0283639070382929	0.0286825738152345	0.029065834091473	0.00689554213878091	0.00804970639318501	0.00701943594409065	0.00842709453312381	0.0480748490612853
0.00243213960797287	0.00339260607063105	0.00538094450417666	0.00635977173103962	0.00589256471755851	0.0302499379703912	0.0287978661814573	0.028690679017451	0.00702985691836904	0.00820511123976512	0.00733148622942685	0.00822330659167976	0.051519311884873
0.00232933586965512	0.00224977255810107	0.00477214457034158	0.00525845670333306	0.00480903151104127	0.029489454966504	0.0282479530229096	0.0288579935489207	0.00511868331817054	0.00769729550905632	0.00509668348358283	0.00723819369779174	0.0535564469440079
0.00309139029029857	0.00266346869572409	0.00539268877677611	0.00612430733603507	0.00547580845256803	0.0287021751716153	0.0280826234389215	0.02840368869407	0.0093481928707303	0.0099713009676619	0.00805524770490447	0.00965271689686543	0.0498339260607063
0.00264237862873211	0.00182921181043752	0.00502381936977917	0.00564246133487718	0.00487213629972707	0.0297790091803821	0.0288458357455959	0.0285451989082789	0.00531246381606153	0.00949284591845173	0.00692721859234141	0.00809784136961376	0.053068315275825
0.00182251261268712	0.00277379869324291	0.0050611198412042	0.00576635514018692	0.00495475973864858	0.027781407658589	0.0275607476635514	0.0281175254321396	0.00549607145810934	0.0085686874534778	0.0082219832933587	0.00775188156480027	0.0479349102638326
0.00180125713340501	0.00277396410553304	0.00567430320072781	0.00600446613183359	0.00546927466710777	0.0305220411876602	0.0298624596807543	0.0298352493590274	0.00754073277644529	0.00920800595484245	0.00841022247953023	0.00940476387395585	0.0529356546191382
0.00269994210569845	0.0022199983458771	0.00537895955669506	0.00611942767347614	0.0049091886527169	0.0293729220081052	0.0280834505003722	0.0283296666942354	0.00843536514763046	0.00902241336531305	0.00667529567446861	0.00846902654867256	0.052363907038293
0.0019346621453974	0.0019693160201803	0.0052845918451741	0.00595211314200645	0.00566702505996196	0.0289808948804896	0.0286644611694649	0.0290105036804235	0.00460185261764949	0.00704168389711356	0.0079311884873046	0.00779298651889836	0.0498232569679928
0.00165412290133157	0.00204077412951782	0.00507766107021751	0.00578388884294103	0.0050616160780746	0.0289947068067157	0.0290598792490282	0.0295834091472996	0.00552278554296584	0.00621412620957737	0.00459209329253164	0.00602878173848317	0.0503343809445042
0.00265958150690596	0.00269299478951286	0.00574046811678107	0.00608642792159457	0.00596013563807791	0.0326456041683897	0.0305991233148623	0.0312802084194856	0.00756182284343727	0.00998139111736003	0.00619634438838806	0.00910007443553056	0.0539948722190058
0.00317938962864941	0.00201290215863039	0.00535853113886362	0.0059032338102721	0.00615234471921264	0.0298407079646018	0.0278513770573154	0.0285186502357125	0.0076929120833678	0.00889959473988917	0.00748242494417336	0.00801406004466132	0.0489293689521131
0.00241824497560169	0.00183450500372178	0.00539798197006038	0.0059131585476801	0.00593441402696221	0.0305361839384666	0.0289624514101398	0.0299459101811264	0.00541716979571582	0.00755206351831941	0.00698221817881069	0.0080551649987594	0.0528086179803159
0.00203804482673063	0.00173773881399388	0.00461119841204202	0.0054617484079067	0.00481324952443966	0.0257113555537176	0.0244220494582747	0.0249158878504673	0.00414490116615664	0.0115188983541477	0.00851393598544373	0.0109557522123894	0.0445033495988752
0.00248540236539575	0.00208262343892151	0.00511595401538334	0.00557422876519725	0.00527590769994211	0.0285810933752378	0.0280331651641717	0.0287790091803821	0.00622711107435282	0.00645347779340005	0.00703986436192209	0.00851434951616905	0.0493381027210322
0.00283194111322471	0.00202853362004797	0.00530344884624928	0.00585253494334629	0.00548283847489868	0.0299941278637003	0.0282870730295261	0.0293351252998097	0.00867835580183608	0.00955181539988421	0.00594202299230833	0.0086357621371268	0.0522809527747911
0.00233305764618311	0.00217806633032834	0.00483301629311058	0.00583682077578364	0.00533818542717724	0.0286989496319576	0.0277489868497229	0.028268298734596	0.00876709949549251	0.00769828798279712	0.00528293772227277	0.00624902820279547	0.0514469440079398
0.00182896369200232	0.0026891903068398	0.00446282358779258	0.00492754941692168	0.00475866346869573	0.0264020345711686	0.0252879827971218	0.0258507154081548	0.00745141013977338	0.0068426102059383	0.00636870399470682	0.00758481515176578	0.0464907782648251
0.00213505913489372	0.00213514184103879	0.00481986601604499	0.00535282441485402	0.0046280704656356	0.0284075758828881	0.027161525101315	0.0268734595980481	0.00520792324869738	0.00663195765445372	0.00582118931436606	0.00705119510379621	0.0518829708047308
0.00237647837234306	0.00301728558431891	0.00581705400711273	0.00546398147382351	0.00535241088412869	0.0294270118269787	0.0283742453064263	0.0287445207178894	0.00640244810189397	0.00637680919692333	0.00733214787858738	0.00654106360102555	0.0503371929534365
0.00256413861549913	0.00267661897278968	0.00532520056240179	0.00533181705400711	0.00532156149201886	0.029340335786949	0.0287342651559011	0.0284194855677777	0.00602530808039037	0.00681258787527913	0.00572243817715656	0.00685658754445455	0.0514440492928625
0.00212827723099826	0.00200612025473493	0.00466355140186916	0.00498337606484162	0.00496286494086511	0.0279628649408651	0.0269963609296171	0.0273032834339592	0.00479124968985195	0.00423149450004135	0.00491944421470515	0.00423496815813415	0.0474060044661318
0.00223893805309735	0.00141195930857663	0.00531444876354313	0.00583194111322471	0.00554453725911835	0.0291647506409726	0.0279407824001323	0.0282336448598131	0.00817269043089902	0.00639111736001985	0.00494293275990406	0.00591853444710942	0.0500025638904971
0.00252303366140104	0.00213489372260359	0.00560160449921429	0.00601943594409064	0.00598312794640642	0.0295797700769167	0.029231080969316	0.0291867504755603	0.0068116781076834	0.00559126623108097	0.00529699776693408	0.00629980977586635	0.0518257381523447
0.00311380365561161	0.00289182036225292	0.00488851211645026	0.00548316929947895	0.0047483252005624	0.0294505003721776	0.0286137623025391	0.0296287321147961	0.00722462989000083	0.00763402530808039	0.00501579687370772	0.00714829211810438	0.0510465635596725
0.00257249193615086	0.00314787858737904	0.00613646513935986	0.00697088743693656	0.00672450583078323	0.0326178976097924	0.0309780001654123	0.0322085848978579	0.0096451079315193	0.00923678769332562	0.00586767016789347	0.0090346538747829	0.0555270035563643
0.00311537507236787	0.00278413696137623	0.00609858572491936	0.00625589281283599	0.00617947233479448	0.0317379869324291	0.0309568273922753	0.0315146803407493	0.00574534777934	0.00685873790422628	0.00628723844181623	0.00670614506657844	0.0546639649325945
0.0023457116863783	0.0018401290215863	0.00417930692250434	0.00479670829542635	0.00456488297080473	0.027683235464395	0.0263603506740551	0.0271825324621619	0.00620833677942271	0.0065966421305103	0.00427350922173517	0.00649309403688694	0.050617401372922
0.0034387560995782	0.00186593333884708	0.00630874203953354	0.0067248366553635	0.00613778843768092	0.0318128359937143	0.0304890414357787	0.0308230915557026	0.00790124886279051	0.00851128938880158	0.0060982549003391	0.00842461334877181	0.0544441319990075
0.00204772144570341	0.00301893970722025	0.00547986105367629	0.00585352741708709	0.00564246133487718	0.028970143081631	0.0278929782482839	0.0281707054834174	0.00581010669092713	0.00712141262095774	0.00681779836241833	0.00682697874452072	0.049450996609048
0.00238524522372012	0.00193226366719047	0.00582722686295592	0.00600380448267306	0.00554710114961542	0.0303538995947399	0.0295657927384005	0.0300200148871061	0.00635662889752709	0.00846406417996858	0.00740377140021504	0.00816607393929369	0.0538229261434125
0.00279761806302208	0.00227921594574477	0.00510669092713589	0.00585824166735589	0.00540244810189397	0.0275484244479365	0.0270100901496981	0.0270675709205194	0.00491183524935903	0.00820916384087338	0.00701802993962451	0.00861673972376148	0.0481268712265322
0.00280200148871061	0.00175924241171119	0.00489140683152758	0.00532751633446365	0.00489471507733025	0.027416177321975	0.0271086758746175	0.0273223885534695	0.0042826068976925	0.010145397403027	0.0101641716979572	0.00883409147299644	0.0471010669092713
0.00270068646100405	0.00275171615251013	0.00507501447357539	0.00549011661566455	0.00497833098999255	0.0276616491605326	0.0267228517078819	0.026606236043338	0.00605111239765114	0.00590282027954677	0.00672558101066909	0.00639086924158465	0.0482735919278802
0.00208452568025804	0.00248350012405922	0.0047837234306509	0.00598544371846828	0.00560342403440576	0.0293703581176081	0.0265238607228517	0.0274408237532048	0.00814779588123398	0.0072895542138781	0.00711843519973534	0.00764800264659664	0.0480737738813994
0.00304846580100901	0.00322678024977256	0.00582962534116285	0.00608717227690017	0.0051276982879828	0.0306780249772558	0.0295423041932015	0.0295559507071375	0.00599164667934827	0.00751699611281119	0.00647150773302456	0.00801075179885865	0.0551557356711604
0.0031566454387561	0.00213183359523613	0.00469671656604086	0.00540120750971797	0.00481300140600447	0.0281266231080969	0.0274003804482673	0.0278770986684311	0.00633421553221404	0.00668604747332727	0.00872351335704243	0.0088364072450583	0.0511539161359689
0.00179753535687702	0.00202812008932264	0.00474088164750641	0.00475403192457199	0.00397527086262509	0.0252458026631379	0.0254741543296667	0.02535406500703	0.00518344222975767	0.00604722520883301	0.00555264246133488	0.00619477297163179	0.0460545860557439
0.00282846745513192	0.00205491688032421	0.00697924075758829	0.00688520387064759	0.00635919278802415	0.0329982631709536	0.0319426846414688	0.0315785294847407	0.00714978082871557	0.00773666363410802	0.00543743280125713	0.00865494996278223	0.0573325614093127
0.00350922173517492	0.00229459928872715	0.00523331403523282	0.00654701844347035	0.00573170126540402	0.0279922256223638	0.0267343478620461	0.0263137044082375	0.00889091059465718	0.00767513026217848	0.00791150442477876	0.00857654453725912	0.0471166983706889
0.00325101315027707	0.00173864858158961	0.00573434786204615	0.00636101232321562	0.00577239268877678	0.0316639649325945	0.0312338102721032	0.0317261599536846	0.00756339426019353	0.00885162517575055	0.00548962037879414	0.00859804813497643	0.0545662062691258
0.00179158051443222	0.00237044082375321	0.00620254734926805	0.00642014721693822	0.0056303035315524	0.0308613017947234	0.0305284095608304	0.0304658837151601	0.00634629062939376	0.00937110247291374	0.00672938549334215	0.0101694648912414	0.0534860640145563
0.00175634769663386	0.00267595732362915	0.00507666859647672	0.00523835911008188	0.00513547266561906	0.0282107352576296	0.0270487139194442	0.0270803903730047	0.00803721776527996	0.007690679017451	0.00660615333719296	0.00769233314035233	0.0483767264907783
0.00252650731949384	0.00216574311471342	0.00477164833347117	0.0050626085518154	0.00485948225953188	0.0291933669671657	0.0280626085518154	0.0282020511123976	0.00496038375651311	0.00499296997766934	0.0047228517078819	0.0048166404763874	0.0510553304110496
0.00283715160036391	0.00307914978082871	0.00509023240426764	0.00548308659333389	0.00539806467620544	0.0292759904060872	0.0274116284839964	0.0281379538499711	0.0056535439583161	0.00855595070713754	0.00625754693573733	0.00703655611611942	0.0513351252998098
0.00226126871226532	0.00258192043668845	0.00420337441071872	0.00505276652055248	0.00418898354147713	0.0268924820114135	0.0259719626168224	0.0263447192126375	0.00563295012819452	0.00740550822926143	0.00500380448267306	0.00783036969646845	0.0488562567198743
0.00275585145976346	0.00204763873955835	0.00593598544371847	0.00609337523778017	0.00538582416673559	0.0298490612852535	0.0291183524935903	0.0291581341493673	0.00569473161855926	0.00677156562732611	0.00594045157555206	0.00746811678107683	0.054032338102721
0.00242585394094781	0.00199445868828054	0.0061272020511124	0.006567694979737	0.0057839715490861	0.03190679017451	0.0309495492515094	0.0306374989661732	0.00855247704904475	0.00947522950955256	0.00748316929947895	0.00941005706724009	0.0568133322305847
0.00163882226449425	0.00150301877429493	0.00534182449756017	0.00577594905301464	0.00498056405590936	0.02965213795385	0.0286922504342073	0.0293401703746588	0.00564502522537425	0.00790290298569184	0.00783690348192871	0.0076592506823257	0.0533921925399057
0.00208270614506658	0.00212455545447027	0.0054657183028699	0.0055342816971301	0.00520296087999338	0.030598792490282	0.0291223223885535	0.0291956000330825	0.00592887271524274	0.00779472334794475	0.00624414854023654	0.00784839963609296	0.0542059383012158
0.0024649739475643	0.00183243735009511	0.00582400132329832	0.00665792738400463	0.00600314283351253	0.0302156976263336	0.0297882722686296	0.0301163675461087	0.00713919444214705	0.0105593416590853	0.00921842692912084	0.010145314696882	0.0512417500620296
0.00211884873046067	0.00202828550161277	0.00566983706889422	0.00634976428748656	0.00570101728558432	0.0314790339922256	0.0300130675709205	0.0302332313290878	0.00858158961210819	0.00879033992225622	0.00644438011744273	0.0084320569018278	0.0543218096104541
0.00265056653709371	0.00160747663551402	0.00492366222810355	0.00537027541146307	0.00528541890662476	0.0280978413696138	0.0277825655446199	0.0277980315937474	0.00796195517326938	0.00658158961210818	0.00819717144983873	0.00513935985443718	0.0491956827392275
0.00225506575138533	0.00263873955834918	0.0058747828963692	0.0063199900752626	0.00592448928955421	0.0315337854602597	0.0304102224795302	0.0305959804813498	0.00676991150442478	0.00814804399966918	0.00790604581920437	0.0087916632205773	0.0553931023075014
0.00267479943759821	0.0029044744024481	0.00591340666611529	0.0063439748573319	0.00573558845422215	0.029417417914151	0.028710528492267	0.028849722934414	0.00540393681250517	0.0053682077578364	0.0086627243404185	0.00621313373583657	0.0510897361673972
0.00304755603341328	0.00277909188652717	0.00500512778099412	0.00558630386237698	0.00534008766851377	0.0289985112893888	0.0272854189066248	0.0285896121081796	0.00507385658754445	0.00721611115705897	0.00714076585890332	0.00688685799354892	0.0492071788933918
0.00193300802249607	0.002440989165495	0.00516044992142917	0.00537970391200066	0.00503151104127036	0.0292838474898685	0.0287487387312877	0.0286629724588537	0.00587999338350839	0.00737035811760814	0.00532759904060872	0.00742196675212968	0.0509210983376065
0.00231808783392606	0.00192432387726408	0.00405657100322554	0.00505351087585807	0.00477313704408237	0.0262678852038707	0.0251090894053428	0.0254848234223803	0.00586361756678521	0.00608742039533537	0.00553907865354396	0.00564734099743611	0.0458790836159127
0.00189760979240758	0.00210619469026549	0.00520097593251178	0.00619684062525846	0.00549416921677281	0.0295769580679845	0.0283878918203622	0.028475725746423	0.0065622363741626	0.00702051112397651	0.00584004631544124	0.00713150277065586	0.0512945165825821
0.00227044909436771	0.00156339426019353	0.00499470680671574	0.0055293193284261	0.00480696385741461	0.0275590935406501	0.0268904143577868	0.0271817881068563	0.00644355305599207	0.00654155983789596	0.00616044992142916	0.0071029691506079	0.0497915805144322
0.00255487552725168	0.0036293110578116	0.00499387974526508	0.00551749234968159	0.00497551898106029	0.0275981308411215	0.0265054999586469	0.0264849061285253	0.00443238772640807	0.00754817632950128	0.00638805723265239	0.00690042180133984	0.0509186171532545
0.00247183855760483	0.00208130014060045	0.00595277479116698	0.00648052270283682	0.00580613679596394	0.0317137540319246	0.0303537341824498	0.0306627243404185	0.00865743114713423	0.00969134066661153	0.00792308328508808	0.00822057728889258	0.0550288644446283
0.00262964188239186	0.00260152179306922	0.00462352162765694	0.00538574146059052	0.00528376478372343	0.0284953271028038	0.0274856504838309	0.0281748407906707	0.00623488545198908	0.00737250847737987	0.00566652882309156	0.00661599536845588	0.0472383591100819
0.00229815565296501	0.00244744024481019	0.00463476966338599	0.00540046315441237	0.00495169961128111	0.0290105036804234	0.0277455131916301	0.028219832933587	0.00654776279877595	0.008877015962286	0.00498751137209494	0.00809726242659829	0.049680671573898
0.00298842113969068	0.00182582085848979	0.00614299892482011	0.00662815317178066	0.00606401455628154	0.0306244313952527	0.0301531717806633	0.0301066082209908	0.00580605408981887	0.00756182284343727	0.00559904060871723	0.0074966504011248	0.0529338350839468
0.00244495906045819	0.0021893143660574	0.00567852121412621	0.00625547928211066	0.00617616408899181	0.0312835166652882	0.0302101563146142	0.0304977255810107	0.0103668844595153	0.0092262013067571	0.00575667852121413	0.00867173931023075	0.0534947481597882
0.00203680423455463	0.0022160284509139	0.004877015962286	0.00526416342734265	0.00513034488462493	0.029546604912745	0.0277290546687619	0.0284840790670747	0.0079143991398561	0.00726250930444132	0.0060693077495658	0.00742990654205608	0.0503559672483665
0.00275163344636506	0.00223728393019601	0.00482937722272765	0.00507575882888099	0.00498933090728641	0.0274897857910843	0.0267621371267885	0.0263541477131751	0.00706740550822926	0.00776296418823918	0.00468075428004301	0.00633578694897031	0.050028533620048
0.00253213133735837	0.00275601687205359	0.00532553138698205	0.00522826896038376	0.00540021503597717	0.0288548507154082	0.0278045653792077	0.0285375899429328	0.00506376643784633	0.00642924489289554	0.0065392440658341	0.00615259283764784	0.0506547845504921
0.00256579273840046	0.0024370192705318	0.00476056571003226	0.00574989661731867	0.00547878587379042	0.0292506823256968	0.0274021999834588	0.0282892233892978	0.00801389463237119	0.00845529732859152	0.00563816061533372	0.00848862790505335	0.0498896700024812
0.00288669258125879	0.00157034157637912	0.00505748077082127	0.00537077164833347	0.00499561657431147	0.0271611942767348	0.0270419320155488	0.0276011082623439	0.00524001323298321	0.00576842279381358	0.0104648912414192	0.00608692415846498	0.0472549830452402
0.0031546604912745	0.00190588040691423	0.00508336779422711	0.00544338764370193	0.00507319493838392	0.0272828550161277	0.0268713092382764	0.0270991646679348	0.00602373666363411	0.0063444710942023	0.00696518071292697	0.00667711520966008	0.0478623769746092
0.00290050450748491	0.00225382515920933	0.0052162765693491	0.00625581010669093	0.00504772144570341	0.0300402778926474	0.0290382102390208	0.0293535687701596	0.00788619634438839	0.00749880076089654	0.0054709287900091	0.007506823256968	0.0504403275163345
0.00273517492349681	0.00298072946819949	0.00547630468943843	0.00626333636589199	0.00579695641386155	0.0304054255231164	0.0293653957489041	0.0303644032751633	0.00885427177239269	0.0108824745678604	0.00676255065751385	0.0110641799685717	0.0524433876437019
0.00197146637995203	0.00270242329005045	0.00513489372260359	0.00616152510131503	0.00489885038458357	0.0270458192043669	0.0279780828715574	0.0285474319741957	0.00571524274253577	0.00814026962203291	0.00824902820279546	0.00740335786948971	0.0491584649739476
0.0024023653957489	0.00258365726573484	0.00572971631792242	0.00596195517326937	0.00536473409974361	0.0296520552477049	0.0295727400545861	0.0292171036307998	0.00542792159457448	0.00922512612687122	0.00594988007608965	0.0085649656769498	0.0522011413448019
0.00181333223058473	0.00191795550409395	0.00456810851046233	0.00532817798362418	0.00515929203539823	0.0275027706558597	0.0264347034984699	0.0266150856008601	0.00698072946819949	0.0069433462906294	0.0066218675047556	0.00763923579521959	0.0485296501530063
0.00211396906790174	0.00227673476139277	0.00502059383012158	0.00528748656025143	0.00546935737325283	0.0300979240757588	0.0291920436688446	0.0293049375568605	0.00491208336779422	0.00567331072698702	0.00718426929120834	0.00559556695062443	0.0503351252998097
0.00167025059961955	0.00197808287155736	0.00494855677776859	0.00557571747580846	0.00491282772309982	0.0276810851046233	0.0273180878339261	0.0270215863038624	0.00589711355553718	0.00827880241501943	0.00665205524770491	0.00853659746919197	0.0503157720618642
0.0030952774791167	0.00158704821768257	0.00541592920353982	0.00600206765362667	0.00582482838474899	0.0297521296832355	0.0284538086179803	0.029350343230502	0.00642246298900008	0.00740277892647423	0.00651244727483252	0.00773368621288562	0.0522271937804979
0.00250392854189066	0.00206178149036473	0.00527532875692664	0.00569514514928459	0.00554329666694235	0.0295815896121082	0.0282606897692498	0.0288815648002646	0.00500818790836159	0.00695955669506244	0.00607096187246713	0.00686287321147961	0.0519200231577206
0.00219584815151766	0.00195426350177818	0.00460995781986601	0.00549822181788107	0.0046218675047556	0.0276494086510628	0.0269654288313622	0.0273629972706972	0.00674005458605574	0.0093491853444711	0.00434686957240923	0.00773261103299976	0.0502529153916136
0.00280597138367381	0.00238813993879745	0.005183855760483	0.00564916053262758	0.00486543710197668	0.0264098089488049	0.0260788189562485	0.0258020841948557	0.00527020097593251	0.0072813663055165	0.00882565544619965	0.0096852204118766	0.0480207592424117
0.0028431064428087	0.00196997766934083	0.00619650980067819	0.00657183028699033	0.00599412786370027	0.032059631130593	0.0311986601604499	0.0313015466049127	0.00632917045736498	0.00836241832768175	0.00607319493838392	0.00846637995203044	0.0565162517575056
0.0023721776527996	0.00217484079067075	0.00539632784715905	0.00584467785956497	0.00561831114051774	0.0293168472417501	0.028214953271028	0.0285595070713754	0.00685046728971962	0.00641013977338517	0.00492415846497395	0.00603779670829542	0.0517873625010338
0.00210925481763295	0.00338979406169878	0.00563692002315772	0.00572103217269043	0.00529344140269622	0.0298822264494252	0.0289825490033909	0.0302681333223058	0.00533231329087752	0.00692779753535688	0.0085035977173104	0.00673046067322802	0.0517004383425689
0.00232255396575965	0.00225870482176826	0.00479488876023489	0.00522876519725416	0.00508411214953271	0.028193780497891	0.0271383673806964	0.0268917376561079	0.00600942850053759	0.00708287155735671	0.00729906542056075	0.00768141592920354	0.0476620626912579
0.00250649243238773	0.00298593995533868	0.00546414688611364	0.00609883384335456	0.00579100157141676	0.028398726325366	0.0285383342982384	0.0289007526259201	0.00564221321644199	0.0124603424034406	0.0118838805723265	0.0125203870647589	0.0489191133901249
0.00242816971300968	0.00269746092134646	0.00397510545033496	0.00436274915226201	0.00455289057977008	0.0252291787279795	0.0251963443883881	0.0250299396245141	0.00370779918947978	0.0081311719460756	0.00520519394591018	0.00849689851956001	0.0449132412538252
0.00248846249276321	0.00235315523943429	0.00519725415598379	0.00554883797866181	0.00534827557687536	0.0285534695227855	0.027520469770904	0.0277172276900174	0.00533214787858738	0.00858804069142337	0.0086724009593913	0.0080860970970143	0.0497252501860888
0.00267777685882061	0.00237796708295426	0.00689107600694732	0.00749433462906294	0.00570937060623604	0.0305574394177488	0.0302034571168638	0.0305013646513936	0.00807551071044578	0.0095203870647589	0.00847804151848483	0.00949226697543628	0.0564140269622033
0.00288801587957985	0.00375411463071706	0.00629774212223968	0.00633983955007858	0.00606806715738979	0.031206186419651	0.0304777106939046	0.030639814738235	0.00490042180133984	0.00800810520221652	0.00787966255892813	0.00759043916963031	0.0546742204945828
0.00213464560416839	0.00224406583409147	0.00448242494417335	0.00493077495657927	0.00476205442064346	0.0280994127863701	0.0269023240426764	0.0274119593085766	0.0050566537093706	0.00774046811678107	0.00434058390538417	0.00799396245141014	0.0501498635348607
0.00298097758663469	0.0031601190968489	0.0060638491439914	0.00611893143660574	0.00611429989248201	0.0306006120254735	0.0293351252998098	0.0296529650153006	0.0053768919030684	0.00751327433628319	0.0076847241750062	0.00711835249359028	0.0534717558514597
0.00295351914647258	0.00125936647092879	0.0061618559258953	0.00629749400380448	0.00614605905218758	0.0318452568025804	0.0304965676949797	0.0313569597221074	0.00609056322884791	0.00801257133405012	0.00567637085435448	0.00775915970556612	0.0542506823256968
0.002063352907121	0.00235166652882309	0.00472888925647175	0.00536696716566041	0.00481358034901993	0.0287742949301133	0.0278387230171202	0.0277206186419651	0.00800727814076586	0.00634132826068977	0.00610172855843189	0.00696170705483417	0.0499573236291456
0.00270879166322058	0.00216375816723182	0.0052172690430899	0.00563071706227773	0.00601174427259946	0.030152758249938	0.0288083698618808	0.0294018691588785	0.00703076668596477	0.00874625754693574	0.00494516582582086	0.0085877098668431	0.0496685137705732
0.00251608634521545	0.00166123562980729	0.00553014638987677	0.00638160615333719	0.00516896865437102	0.0295650483830949	0.0278130841121495	0.0287886857993549	0.00523240426763708	0.00648531965925068	0.00522818625423869	0.00659746919196096	0.0516505665370937
0.00284376809196923	0.00201157886030932	0.00436398974443801	0.00544669588950459	0.00497709039781656	0.0257660243156067	0.0253221404350344	0.0253340501199239	0.00596154164254404	0.00731643371102473	0.00713663055164999	0.00756852204118766	0.043705648829708
0.00329013315689356	0.0023716814159292	0.00629344140269622	0.00672574642295922	0.00646232735092218	0.0318043172607725	0.0308351666528823	0.0313112232238855	0.00736274915226202	0.00925804317260772	0.00817988586551981	0.00926027623852453	0.0539794888760235
0.00267835580183608	0.00380150525184021	0.00542370358117608	0.00607509717972046	0.00554594326358449	0.0296958895045902	0.0281618559258953	0.0288703167645356	0.00925622363741626	0.00889190306839798	0.0057537838061368	0.00783855760483004	0.0528216028450914
0.00170184434703498	0.00264155156728145	0.00441874121247209	0.00485782813663055	0.00545174096435365	0.0288193697791746	0.0267522123893805	0.0272171863369448	0.00607211975849806	0.00773434786204615	0.00658382267802498	0.00761773219750228	0.0480750971797205
0.00291745926722355	0.00312786370027293	0.00469721280291125	0.00554925150938715	0.0049700603754859	0.0303085766272434	0.028732859151435	0.0293028699032338	0.00680125713340501	0.00913208171367133	0.00623240426763709	0.00681308411214953	0.0529534364403275
0.00179083615912662	0.00244512447274832	0.00543089901579688	0.00601637581672318	0.00613712678852039	0.0313831775700935	0.0304415681085105	0.030829873459598	0.00769671656604085	0.00622504342072616	0.00500454883797866	0.00667107766107022	0.0559455793565462
0.00261607807460094	0.00163964932594492	0.00476073112232239	0.00558316102886444	0.00580911421718634	0.028694483500124	0.0270502853362005	0.0280117442725995	0.00783607642047804	0.0070962699528575	0.00554172525018609	0.0073075841535026	0.0473600198494748
0.00221032172690431	0.00278860309320983	0.0064045984616657	0.00612951782317426	0.00558307832271938	0.0313357042428252	0.0307905880406914	0.0310126540401952	0.00767355884542222	0.00885394094781243	0.00692027127615582	0.0094786204615003	0.0565015300636837
0.00185964767182202	0.00222454718385576	0.00466578446778596	0.00525184021172773	0.0044050946985361	0.0277202878173848	0.0265668679182863	0.027017368290464	0.00499818046480854	0.00765420560747663	0.0059668348358283	0.00651749234968158	0.0489202712761559
0.00286444462823588	0.00158770986684311	0.00565891985774543	0.006314283351253	0.00557960466462658	0.0289246547018444	0.0279249855264246	0.0285561988255727	0.00621933669671657	0.00679827971218262	0.00691936150856009	0.00697816557770242	0.0515729881730213
0.00334811016458523	0.00171598709784137	0.00525581010669093	0.00550492101563146	0.00548184600115788	0.0302403440575635	0.0295658754445456	0.0298991812091638	0.0061187660243156	0.00513348771813746	0.00549152262013068	0.00502191712844265	0.051371350591349
0.00164957406335291	0.00180688115126954	0.00572855843189149	0.00624125382515921	0.00518641965098006	0.0286525514845753	0.0275770407741295	0.0278007608965346	0.00589901579687371	0.00743809445041767	0.00645703415763791	0.00791729385493342	0.0507474154329667
0.00239971879910678	0.00237044082375321	0.00424580266313787	0.0047213629972707	0.00420684806881152	0.0271004052601108	0.0262806219502109	0.0266543710197668	0.00618724671243073	0.00797543627491523	0.00524811843519974	0.00735174923496816	0.0497170622777273
0.00189190306839798	0.00186576792655694	0.00541824497560169	0.00580497890993301	0.00581382846745513	0.0302073443056819	0.0289660904805227	0.029362666446117	0.00485096352659003	0.00726788520387065	0.00612257050698867	0.00846563559672484	0.0509455793565462
0.00279166322057729	0.00194500041353073	0.00547291373749069	0.00600918038210238	0.00500736084691093	0.0294160119096849	0.0285787776031759	0.0285715821685551	0.00507608965346126	0.0094231246381606	0.00537424530642627	0.0102781407658589	0.053859730377967
0.00242031262922835	0.00219799851128939	0.00497584980564056	0.00570060375485899	0.0055270862625093	0.0285408154825904	0.0279844512447275	0.0284461996526342	0.00536853858241667	0.00636779422711108	0.00659308576627243	0.00610826234389215	0.0501492845918452
0.00227086262509304	0.00193209825490034	0.00542808700686461	0.00565461913820197	0.00562252915391613	0.0295698453395087	0.0284889587296336	0.0294290794806054	0.00716863782979075	0.00979695641386154	0.00638813993879745	0.00912166073939294	0.0534750640972624
0.00245918451740964	0.00268513770573154	0.00500628566702506	0.00542932759904061	0.00477164833347118	0.0290549168803242	0.0295294020345712	0.0294071623521628	0.00605731535853114	0.00709593912827723	0.00742816971300968	0.00952716896865437	0.0517557687536184
0.00195575221238938	0.00245480109172112	0.0044103051856753	0.00533586965511538	0.00494756430402779	0.0288000992473741	0.0272424117111902	0.0279868497229344	0.00879695641386155	0.00988263998015053	0.00723389297824829	0.00960301050368042	0.0495318832189231
0.00235183194111323	0.00206169878421967	0.00595517326937391	0.00619287073029526	0.00553668017533703	0.0306419650980068	0.0288408733768919	0.0299510379621206	0.00717988586551981	0.0089334215532214	0.00517856256719875	0.00852303366140104	0.052052270283682
0.00282466297245885	0.00242651559010835	0.00551567281449012	0.00587842196675213	0.0049010007443553	0.02862732611033	0.0282772309982632	0.0290207592424117	0.00538392192539906	0.0077914151021421	0.00574361095029361	0.00819113390124886	0.0524190720370524
0.00292969977669341	0.00201199239103465	0.00398130841121495	0.00482110660822099	0.00452940203457117	0.0271032172690431	0.025796294764701	0.0262673889670002	0.00577644528988504	0.00702812008932264	0.00440451575552064	0.0058428583243735	0.0461285253494334
0.00242419981804648	0.00332809527747912	0.00567240095939128	0.00571110743528244	0.00557067240095939	0.0290021503597717	0.0282748325200563	0.0286165743114713	0.00539384666280705	0.0064677032503515	0.0070264659664213	0.00607608965346125	0.0514791166983706
0.00283301629311058	0.00186527168968654	0.00497419568273923	0.0057493176743032	0.00453701099991729	0.0274433876437019	0.027038541063601	0.0268933917790092	0.0051190141427508	0.00516036721528409	0.007368952113142	0.00692300057894302	0.0501573897940617
0.00330229096021834	0.00332801257133405	0.00522214870564883	0.00570134811016458	0.00542618476552808	0.0299207675130262	0.0283520800595484	0.0283256140931271	0.00749110908940534	0.0107569266396493	0.00742626747167315	0.0103077495657927	0.0498445124472748
0.00150946985361012	0.00239194442147052	0.00499859399553386	0.00562757422876519	0.0054694400793979	0.0291286907617236	0.028305599206021	0.0287241750062029	0.00712860805557853	0.0073085766272434	0.00592159457447688	0.00661086758746175	0.0510512778099413
0.00271855098833843	0.00289612108179638	0.0052568852865768	0.00609767595732363	0.0056867091224878	0.0292080886609875	0.0281756678521214	0.0286346042510959	0.00828715573567116	0.0106994458688281	0.00837804978909933	0.0104288313621702	0.0487031676453561
0.00222289306095443	0.0020022330659168	0.00498378959556695	0.00577280621950211	0.0051314200645108	0.0290927135886197	0.0289906542056075	0.0291228186254238	0.00479439252336449	0.00677371598709784	0.00683566288975271	0.00737945579356546	0.0506904308990158
0.00260127367463403	0.00359581506905963	0.00545438756099578	0.00594582747498139	0.00526896038375651	0.0295050864279216	0.0278352493590273	0.0286408072119758	0.00582615168307005	0.00682218178810686	0.00607476635514018	0.00715275824993797	0.0518971962616823
0.00317393102307501	0.00212736746340253	0.00681879083615913	0.0069940451575552	0.00666355140186916	0.0327753701099992	0.0323416590852701	0.0325473492680506	0.00648383094863949	0.0084095608303697	0.00779927218592342	0.0101513522454718	0.0568997601521793
0.00232867422049458	0.00205632288479034	0.00573740798941361	0.00629674964849888	0.00622661483748243	0.0313504259366471	0.029705566123563	0.0296562732611033	0.00693706062360433	0.00577479116698371	0.0081855925895294	0.00542072615995369	0.0535269208502192
0.00265230336614011	0.00169803986436192	0.00596427094533124	0.00663824332147879	0.0063442229757671	0.0309039781655777	0.0295101315027707	0.0299902406748821	0.00722636671904723	0.0094444628235878	0.0093268546853031	0.0103008022496071	0.052264576958068
0.00273980646762054	0.00269663385989579	0.00601414275080639	0.00640989165494996	0.00544512447274833	0.0311901414275081	0.0308737904226284	0.0311869158878505	0.00817864527334381	0.00786345215449508	0.00686758746174841	0.00775841535026053	0.0561115705896948
0.001812422462989	0.00233843354561244	0.00503349598875197	0.00528914068315276	0.00523778016706641	0.0292624265982963	0.02847828963692	0.0290682325696799	0.00639103465387478	0.00664477710693905	0.00480175337027541	0.00639450831196758	0.0502731783971549
0.00242138780911422	0.00205772888925647	0.00422818625423869	0.0045607476635514	0.00443420726159954	0.0261385327929865	0.024996278223472	0.0254130344884625	0.00667562649904888	0.00534041849309404	0.00554536432056902	0.00500479695641386	0.0480183607642047
0.00207063104788686	0.0031895624844926	0.00533479447522951	0.00575039285418906	0.00573707716483335	0.0303575386651228	0.0289894136134315	0.0293766437846332	0.00535745595897775	0.0094637333553883	0.0080653378546026	0.00990927135886196	0.0519952857497312
0.00203126292283517	0.00218890083533206	0.00406327020097593	0.00485245223720122	0.00428177983624183	0.0262775618228434	0.0252415019435944	0.0261868331817054	0.00701877429493011	0.0133955834918534	0.00757546935737325	0.0126355967248367	0.0456465139359854
0.00279538499710529	0.00220180299396245	0.00596964684476057	0.0064739062112315	0.00642510958564221	0.0323866512281863	0.030872053593582	0.0314238689934662	0.00540418493094037	0.00660441650814656	0.0073115540484658	0.00527756182284344	0.0553425688528657
0.00238268133322306	0.00236539574890414	0.00536754610867587	0.00560143908692416	0.00494549665040113	0.0290752625920106	0.0281444876354313	0.028203705235299	0.00610760069473162	0.00801670664130345	0.00789148953767265	0.00791051195103796	0.0512714415681085
0.00180985857249194	0.00247324456207096	0.005187577537011	0.00577321975022745	0.00535224547183856	0.0294082375320486	0.0277762798775949	0.028595070713754	0.00736779422711108	0.00876643784633198	0.00790141427508063	0.00886915887850467	0.0488022496071459
0.00255198081217434	0.00283673806963857	0.0059368952113142	0.00636332809527748	0.00603548093623356	0.0301673972376148	0.0289769249855264	0.0293738317757009	0.00723562980729468	0.00921842692912083	0.00733495988751964	0.00807906707468365	0.0513084939210983
0.0020972624265983	0.00285559507071375	0.00620866760400298	0.00678785873790423	0.00593557191299313	0.0308904970639319	0.0297503928541891	0.0300736911752543	0.00607517988586552	0.00698337606484162	0.00816938218509636	0.00699958646927466	0.0540241501943594
0.00284856504838309	0.00185443718468282	0.00510329997518816	0.00613762302539079	0.00592258704821768	0.0297740468116781	0.0292293441402696	0.0288051443222232	0.00777247539492184	0.0105187329418576	0.0091870813001406	0.010103134562898	0.0526956413861549
0.00271482921181044	0.0033100653378546	0.00573906211231495	0.00630899015796874	0.00623182532462162	0.0313906211231495	0.0306090480522703	0.0305527251674799	0.00723364485981308	0.00776097924075759	0.00653998842113969	0.0073429823835911	0.052160284509139
0.00244065834091473	0.00255363493507568	0.00477520469770904	0.0053414936729799	0.00525614093127119	0.0296167397237615	0.0280879993383508	0.0284275907699942	0.00512414192374494	0.00697709039781655	0.00566173186667769	0.00575816723182532	0.0506386568522041
0.00326738896700025	0.00333148622942685	0.00506343561326606	0.00573145314696882	0.00538466628070466	0.0271405177404681	0.0265641386154991	0.027305599206021	0.00503002233065917	0.00800231577206187	0.0117961293524109	0.00868712265321313	0.0475118683318171
0.00356033413282607	0.00287089570755107	0.00594028616326193	0.00619940451575552	0.00620461500289471	0.0319139856091308	0.0296431229840377	0.0306448598130841	0.0069423538168886	0.00599991729385493	0.00644264328839633	0.00688702340583905	0.0542916218675047
0.00283698618807377	0.00162170209246547	0.00532288479033992	0.00589918120916384	0.0055313042759077	0.0297819866016045	0.0282378628732115	0.0293961624348689	0.00578603920271277	0.00630204284178315	0.00640889918120917	0.00637945579356546	0.0505844016210404
0.00300140600446613	0.00286229426846415	0.00570490447440245	0.00619096848895873	0.00527615581837731	0.0308957902572161	0.0297412124720867	0.0307322802084195	0.00540964353651476	0.00555164998759408	0.00644065834091473	0.00582615168307005	0.0532386899346621
0.00289016623935158	0.0027767761144653	0.00454892068480688	0.00583632453891324	0.00477594905301464	0.0280358117608138	0.0266829873459598	0.0270105863865685	0.00983293358696551	0.00884848234223804	0.00646249276321231	0.0088134149367298	0.0495101315027706
0.00245901910511951	0.00193036142585394	0.00489678273095691	0.00503903730047142	0.00481647506409726	0.0267920767513026	0.0258688280539244	0.0261928707302953	0.00505442064345381	0.00732486973782152	0.00655098833843355	0.00752419154743198	0.0480884955752212
0.00198933090728641	0.00224828384748987	0.00493606814986354	0.00575072367876933	0.00510172855843189	0.0277811595401538	0.0264002150359772	0.0267968737077165	0.00752791332395997	0.00628020841948557	0.00762914564552146	0.00801133074187412	0.0475317178066331
0.00382524191547432	0.00181721941940286	0.00682532462161939	0.00680373831775701	0.00600719543462079	0.0308205276652055	0.0309230832850881	0.0303096518071293	0.006373914481846	0.0110722024646431	0.00695872963361178	0.0102916218675048	0.0555734844098916
0.00286154991315855	0.0026562732611033	0.00597477462575469	0.0067520469770904	0.00649416921677281	0.03035406500703	0.0295480936233562	0.0291588785046729	0.0069685716648747	0.00835778678355801	0.00784401621040443	0.00858961210817964	0.0521042924489289
0.00229592258704822	0.00236432056901828	0.00531585476800927	0.00546365064924324	0.00511661566454388	0.0291062773964106	0.0287314531469688	0.029044661318336	0.00564105533041105	0.00708510462327351	0.00585236953105616	0.00698271441568109	0.0510449094367712
0.00279364816805889	0.00258547680092631	0.00508320238193697	0.00570217517161525	0.00500496236870399	0.029276982879828	0.0287606484161773	0.0287012654040195	0.00473294185758002	0.00778885121164502	0.00637523778016706	0.00785443718468282	0.0497064758911587
0.00206542056074766	0.00258804069142337	0.00460077743776363	0.00517757009345794	0.00482416673558845	0.0271356380779092	0.0266406417996857	0.0271672318253246	0.00469870151352246	0.00672831031345629	0.00632569679927219	0.0067483252005624	0.0480439996691754
0.0027226035894467	0.00220180299396245	0.00610363079976842	0.00626093788768505	0.00623687039947068	0.0311390290298569	0.0302643288396327	0.0309475643040278	0.00700041353072533	0.00834761392771483	0.00744710942022993	0.00879364816805889	0.0547445207178894
0.00228219336696716	0.00171697957158217	0.00453395087254983	0.00487569266396493	0.00448945496650401	0.0275695972210736	0.0274986353486064	0.0277271524274254	0.00726929120833678	0.0080663303283434	0.00416466793482756	0.0083644859813084	0.0499884211396907
0.00183103134562898	0.00169084442974113	0.005188818129187	0.00519824662972459	0.00468439335042594	0.0288651062773964	0.0282925316351005	0.0284829211810438	0.00513042759077	0.00710636010255562	0.00643668844595154	0.00647696633859896	0.0531140517740468
0.00199685716648747	0.00238656852204119	0.00529302787197089	0.00578893391779009	0.00519014142750806	0.0298644446282359	0.0286685137705731	0.0294964022826896	0.00521908857828137	0.00825572740054586	0.00607427011826979	0.00838805723265239	0.0515965594243652
0.00208386403109751	0.00333835083946737	0.00621412620957737	0.0065981308411215	0.00593044413199901	0.0300505334546357	0.029221156231908	0.0296892730129849	0.0064065834091473	0.00875039285418907	0.00650392854189067	0.0082432387726408	0.0525595897775204
0.00255206351831941	0.00330849392109834	0.0064036059879249	0.00636514763046895	0.00576031759159706	0.0304400793978992	0.030116781076834	0.0298755272516748	0.00601042097427839	0.00772922008105202	0.0059019932180961	0.00765271689686543	0.054740385410636
0.00222405094698536	0.00259234141096683	0.00496774460342404	0.00528376478372343	0.00466702505996196	0.0272986518898354	0.0269409478124224	0.0266626416342734	0.00524505830783228	0.00620850219171284	0.00547010172855843	0.0062479530229096	0.0481781490364734
0.00352824414854024	0.00314175833264412	0.00568728806550327	0.00637606484161773	0.0054078240013233	0.0312412538251592	0.0306393185013647	0.0304165908527004	0.00567025059961955	0.00887288065503267	0.00627086262509305	0.00772442312463816	0.053960218344223
0.00204581920436688	0.00313075841535026	0.00591481267058142	0.0063721776527996	0.00580100901496981	0.0306730626085518	0.0305997849640228	0.0307136713257795	0.00648837978661814	0.00923645686874535	0.00759349929699777	0.00826573484409892	0.0542558101066909
0.00318327681746754	0.00163278471590439	0.0056250930444132	0.00630344884624928	0.00561210817963775	0.0302172690430899	0.0293153585311388	0.0300942022992308	0.00695542138780911	0.00721098337606484	0.00694475229509553	0.00680878339260607	0.0530151352245472
0.00221123149450004	0.00226763708543544	0.0054390042180134	0.00589918120916384	0.0056527996030105	0.0300531800512778	0.0291621040443305	0.0293676288148209	0.00558415350260524	0.00639004218013399	0.00565685220411877	0.0071224878008436	0.0521404350343231
0.00372682160284509	0.00293135389959474	0.00605408981887354	0.00632511785625672	0.00579166322057729	0.0309009180382103	0.0301419237449343	0.0307538665122819	0.0066243486891076	0.00970076916714912	0.00786601604499215	0.0109148953767265	0.0532661483748243
0.0029079480605409	0.00336804234554627	0.00486485815896121	0.00553725911835249	0.00580224960714581	0.0285934992969978	0.0277089570755107	0.0279673310726987	0.00510693904557109	0.00488793317343479	0.00605284922669755	0.00510578115954015	0.0477448515424696
0.00201298486477545	0.00217972045322967	0.00480183607642048	0.0054414854023654	0.00517070548341742	0.0277296336117773	0.0265702588702341	0.0273352907120999	0.00449557522123894	0.00725721611115706	0.00586609875113721	0.00724191547431974	0.0481009842031263
0.00188900835332065	0.00213183359523613	0.00527284757257464	0.00623455462740882	0.00507617235960632	0.0303419899098503	0.0293892151186833	0.0300294433876437	0.0075637250847738	0.00757480770821272	0.00746588371516004	0.00745405673641552	0.0531946075593416
0.00267240095939128	0.00255198081217435	0.0052482011413448	0.00584269291208337	0.00496575965594243	0.0299062939376396	0.0292104871391945	0.0292829377222728	0.00530328343395914	0.00794442147051526	0.00515772061864197	0.00769398726325366	0.0543197419568274
0.00252386072285171	0.00236349350756761	0.00572252088330163	0.00601662393515839	0.00574906955586801	0.0305684393350426	0.0294014556281532	0.0301994045157555	0.00697097014308163	0.00946431229840377	0.0065612439004218	0.0096978744520718	0.0543290877512199
0.00259457447688363	0.00251037962120586	0.00620229923083285	0.00655818377305434	0.00614200645107932	0.032283268546853	0.0303795384997105	0.0310081879083616	0.00579612935241089	0.00970887436936564	0.0087894301546605	0.00791439913985609	0.0545652965015301
0.00257836407245058	0.00266115292366223	0.00520254734926805	0.00570027293027872	0.00583830948639484	0.0303724257712348	0.0293138698205276	0.0296859647671822	0.00782863286742205	0.00896551153750723	0.0068436026796791	0.00849110908940535	0.0530977586634687
0.00249450004135307	0.00168811512695393	0.00458142419981805	0.00522504342072616	0.00448978579108428	0.02773914481846	0.0270009924737408	0.027395004548838	0.00566735588454222	0.00550376312960053	0.00892085021917129	0.00498453395087255	0.0473791249689852
0.00255743941774874	0.00214018691588785	0.00494731618559259	0.00558192043668845	0.00530551649987594	0.0295557025887023	0.0275588454222149	0.0285082292614341	0.00482127202051112	0.00782846745513192	0.0066627243404185	0.00793168472417501	0.0489893309072864
0.00177942271110744	0.00182937722272765	0.004991315854768	0.00540120750971797	0.00537829790753453	0.0284674551319163	0.0276038375651311	0.0280893226366719	0.00533305764618312	0.00603159374741544	0.00542287651972541	0.00565536349350757	0.0493146968819783
0.00219047225208833	0.00293201554875527	0.00443437267388967	0.00508196178976098	0.00439980150525184	0.0261624348689108	0.0261232321561492	0.0260482176825738	0.00824117111901415	0.0066278223472004	0.00493954180795633	0.00690778264825076	0.0467330245637251
0.00191688032420809	0.00214192374493425	0.00485633942601935	0.00538491439913986	0.00522156976263337	0.0291023075014473	0.0281066909271359	0.0290786535439583	0.00692465470184435	0.00737796708295427	0.00666586717393102	0.00834414026962204	0.0519432635844844
0.00251377057315359	0.00316805888677529	0.00451501116532958	0.00548325200562402	0.00472566371681416	0.0273380200148871	0.0265057480770821	0.026258373997188	0.0069361508560086	0.00813274336283186	0.00582416673558846	0.00818203622529155	0.0476389876767844
0.00202729302787197	0.00320411876602432	0.0051598709784137	0.00541121495327102	0.00494483500124059	0.0282085021917128	0.0279841204201472	0.0284940865106277	0.00515747250020676	0.00533289223389298	0.00567785956496568	0.00535389959473989	0.051604912745017
0.00281126457695807	0.00424844925978	0.00499065420560748	0.00579199404515756	0.00552568025804317	0.0291676453560499	0.0273694483500124	0.0282405921759987	0.00836787693325614	0.00809246547018442	0.0078465801009015	0.00820105863865686	0.0504240344057564
0.00140352328177984	0.00201108262343892	0.00453891324125383	0.00513919444214705	0.00447853775535522	0.0250138946323712	0.0255705069886693	0.0260461500289471	0.00408849557522124	0.00847787610619469	0.00866462658175503	0.00900008270614507	0.0437868662641635
0.00244280870068646	0.00161492018857001	0.00366867918286329	0.00427847159043917	0.0042826068976925	0.0260258870234058	0.025017368290464	0.0254039368125052	0.00416169051360516	0.00526424613348772	0.00542949301133074	0.00464237862873211	0.0467891820362253
0.00209271358861964	0.00165048383094864	0.00510801422545695	0.00545637250847738	0.00514241998180465	0.029961541642544	0.0287069721280291	0.0296784385079811	0.00539641055330411	0.00581085104623273	0.00452096600777438	0.00597394756430403	0.0520179472334794
0.00213117194607559	0.00246886113638243	0.00609891654949963	0.0065877098668431	0.00585402365395749	0.0308135803490199	0.0298087833926061	0.0306152510131503	0.00851037962120585	0.00905748077082128	0.00569903233810272	0.00855346952278554	0.0546531304275908
0.00299512033744107	0.00202158630386238	0.00554544702671408	0.00579952030435861	0.00545256802580432	0.0294336283185841	0.0282096600777438	0.0290761723596063	0.00540120750971797	0.00677785129435117	0.00545571085931685	0.00643966586717393	0.0534047638739558
0.00177098668431065	0.00366313787114383	0.00513654784550492	0.00553957489041436	0.00529914812670581	0.0288056405590936	0.0281722769001737	0.0278540236539575	0.00836986188073773	0.0095157555206352	0.00752253742453065	0.00980638491439914	0.0495013646513936
0.00198900008270614	0.00194863948391366	0.00572450583078323	0.00630411049540981	0.00568703994706807	0.0317150773302457	0.02989438425275	0.0309282110660822	0.00623000578943015	0.0095213795384997	0.00764113803655611	0.00869737821520139	0.0540192705318005
0.00238582416673559	0.00256256719874287	0.0046884459515342	0.00564304027789265	0.00480067819038955	0.0275467703250351	0.0266398974443801	0.0272132164419816	0.00489198577454305	0.00653734182449756	0.00634976428748656	0.00705053345463568	0.0492295922587048
0.0026867091224878	0.00217045736498222	0.00474237035811761	0.00521222396824084	0.00519915639732032	0.0282279381358035	0.0271878256554462	0.0277352576296419	0.0071836076420478	0.00778959556695063	0.00559573236291457	0.00800769167149119	0.0483368621288561
0.00176949797369945	0.00185278306178149	0.00473046067322802	0.005002481184352	0.00501836076420478	0.028280704656356	0.0276741377884377	0.0276129352410884	0.00455454470267141	0.00882342238028286	0.0086503184186585	0.00888512116450253	0.0480578943015466
0.00261897278967827	0.00217508890910595	0.00540865106277397	0.00598916549499628	0.00542246298900009	0.0289157224381772	0.0287828963692002	0.0286666115292366	0.00618278058059714	0.00858357455958978	0.00617384831692995	0.00789686543710198	0.0532477049044744
0.00220205111239765	0.00307815730708792	0.0054674551319163	0.00597039120006616	0.00550649243238773	0.0297779340004962	0.0287733851625176	0.0299468199487222	0.00644942519229179	0.0069782482838475	0.00605896948143247	0.00768778430237367	0.0514246960549169
0.00266338598957902	0.0024429741129766	0.00531941113224713	0.00592448928955421	0.0058196178976098	0.0314508311967579	0.0293392606070631	0.0301252171036308	0.006186336944835	0.00859209329253164	0.00520511123976512	0.00858911587130924	0.0537046563559673
0.00293433132081714	0.00314225456951452	0.00631916301381193	0.00646910925481763	0.00570440823753205	0.0306580927962948	0.0300773302456372	0.030346621453974	0.00642924489289554	0.00968158134149368	0.00698106029277976	0.00930584732445621	0.0537351749234968
0.00218476552807874	0.00146257546935737	0.00605781159540154	0.00600430071954346	0.00632098254900339	0.0303538995947399	0.0296542056074766	0.0299588123397568	0.00570068646100405	0.00673939293689521	0.00854916880324209	0.00739616243486891	0.0519029029856918
0.00241204201472169	0.00252278554296584	0.00483516665288231	0.00569713009676619	0.00572202464643123	0.027449756016872	0.0270194359440907	0.0269591431643371	0.00702340583905384	0.00799512033744107	0.00601463898767678	0.0100264659664213	0.0473228020841948
0.00213514184103879	0.00237449342486147	0.00469580679844513	0.0058765197254156	0.00527334380944504	0.0283071706227773	0.0274553800347366	0.0277511372094947	0.00693284261020594	0.00791406831527582	0.0048119262261186	0.00749772558101067	0.0486880324208089
0.00215226201306757	0.00244512447274832	0.00513282606897693	0.00602315772061864	0.00514299892482012	0.0290566537093706	0.028301877429493	0.0291596228599785	0.0057854602596973	0.00853692829377223	0.00646108675874617	0.00726408072119759	0.0493548093623356
0.00268960383756513	0.00206707468364899	0.00543908692415847	0.00571408485650484	0.00609544289140683	0.0288463319824663	0.0280340749317674	0.0288179637747085	0.00524356959722107	0.00800082706145067	0.00863749896617319	0.00944280870068645	0.0484508311967579
0.00241989909850302	0.00177272351335704	0.00581746753783806	0.00604606732280209	0.00561996526341907	0.0310104209742784	0.0294765528078736	0.0297836407245058	0.00607691671491192	0.00731990736911753	0.00463592754941692	0.00687188818129187	0.0534404929286246
0.0020638491439914	0.00206145066578447	0.00482615168307006	0.00557861219088578	0.00502712761558184	0.0290685633942602	0.0277516334463651	0.0278116781076834	0.00728244148540237	0.00706401455628153	0.00603556364237863	0.0075045901910512	0.0500080224960715
0.00154528161442395	0.00208708957075511	0.00519667521296832	0.0058144074104706	0.00463328095277479	0.0277197915805144	0.0273658919857746	0.0272362914564552	0.00436415515672814	0.00859804813497643	0.00896642130510297	0.00738491439913986	0.0490427590769994
0.00240674882143743	0.00330940368869407	0.0054946654536432	0.00595881233975684	0.00526581755024398	0.0283644859813084	0.0283668844595154	0.0290443304937557	0.00623571251343975	0.0094964022826896	0.00826341907203705	0.00953345463567943	0.0517771069390455
0.00288718881812919	0.00337929038127533	0.00469266396493259	0.00556852204118766	0.00488346704160119	0.0281616905136052	0.0273643205690183	0.0280222479530229	0.00672458853692829	0.0057448515424696	0.00576486642957572	0.00519733686212886	0.0516407245058308
0.0024689438425275	0.00230601273674634	0.00529542635017782	0.00591464725829129	0.00603713505913489	0.0297371598709784	0.0285915970556612	0.0287617235960632	0.00955264246133487	0.00792796294764701	0.00919584815151766	0.00758092796294765	0.0499114217186337
0.00277032503515011	0.00245546274088165	0.00555264246133488	0.00644677859564965	0.00582813663055165	0.0295198081217434	0.0286927466710777	0.0283798693242908	0.0081779009180382	0.00879100157141676	0.00866131833595236	0.00851401869158879	0.0504741543296666
0.00245033495988752	0.00208063849143991	0.00601356380779092	0.00591563973203209	0.00571375403192457	0.0321349764287487	0.0305311388636176	0.0305601687205359	0.00704813497642875	0.0081007360846911	0.00671846828219337	0.00798370688942188	0.0563307418741213
0.00228244148540237	0.00230452402613514	0.00603407493176743	0.00639070382929452	0.00582962534116285	0.0305755520635183	0.0305145149284592	0.03044727483252	0.0062865767926557	0.00873765610784881	0.00711868331817054	0.00929931353899595	0.0541879083615913
0.00262244644777107	0.00217409643536515	0.00525465222066	0.00555346952278555	0.00470639318501365	0.0287771069390456	0.0269940451575552	0.0269922256223637	0.00481109916466794	0.00727921594574477	0.00659358200314283	0.00810677363328095	0.0497809114217186
0.00234190720370523	0.00252369531056157	0.00565172442312464	0.00602481184351998	0.00562294268464147	0.0295761310065338	0.0287596559424365	0.0286943180878339	0.00568613017947233	0.00530014060044661	0.0075265900256389	0.00496294764701017	0.0505145976346043
0.00189537672649078	0.00230865933338847	0.00553792076751303	0.00576031759159706	0.00562501033826814	0.0296237697460922	0.0277824828384749	0.0287637085435448	0.00710065337854602	0.00785493342155323	0.00719584815151766	0.00670399470680672	0.0509984285832438
0.00283078322719378	0.0024711769084443	0.0051264576958068	0.00591084277561823	0.00520205111239765	0.0291284426432884	0.0271717806633033	0.0273858241667356	0.00849185344471094	0.0092422462989	0.00768364899512034	0.0106767016789347	0.0477993548920685
0.00258456703333058	0.00167785956496568	0.00426556943180878	0.00547886857993549	0.00504482673062609	0.0281506078901663	0.0268138284674551	0.0275407327764453	0.00689521131420065	0.00734215532214044	0.00517178066330328	0.00726102059383012	0.0493252005624017
0.00253072533289224	0.00224191547431974	0.00445240261351418	0.00514514928459184	0.00458713092382764	0.0278694897030849	0.0273098999255645	0.0275289885038458	0.00543759821354726	0.00791439913985609	0.00647944752295096	0.00739301960135638	0.0497575055826648
0.00267355884542221	0.00184145231990737	0.0054068315275825	0.00587941444049293	0.00548763543131255	0.0303742453064263	0.0295835745595898	0.0297592424117112	0.00791927880241502	0.00971325779505418	0.00589008353320652	0.00868811512695393	0.0529900752625919
0.0018725498304524	0.0023749069555868	0.0056590025638905	0.0060032255396576	0.00577090397816558	0.0301128938880159	0.0288766024315607	0.0293278471590439	0.00977644528988504	0.0100430899015797	0.00645124472748325	0.00856653709370606	0.0523578694897031
0.00236944835001241	0.00286138450086841	0.00512480357290547	0.00586394839136548	0.00539326771979158	0.0300817963774709	0.0290939541807956	0.0289429327599041	0.00616971300967662	0.008695641386155	0.00601678934744852	0.00736597469191961	0.0534751468034075
0.00214473575386651	0.00194392523364486	0.00599545116202134	0.00646778595649657	0.00543983127946406	0.030663303283434	0.0293864031097511	0.030365230336614	0.00687511372094947	0.0075315523943429	0.00671036307997684	0.007500620296088	0.0528244148540237
0.00232404267637086	0.0014033578694897	0.00583458770986684	0.00639641055330411	0.00511835249359027	0.0285014473575387	0.0286987842196675	0.0288890083533206	0.006877015962286	0.00839781655777024	0.00814341245554545	0.00857522123893805	0.0525164171697957
0.00239161359689025	0.00239748573318998	0.00528781738483169	0.00610545033495989	0.00555578529484741	0.029785129435117	0.0291402696220329	0.0292659002563891	0.00765222065999504	0.00738499710528492	0.00632528326854685	0.00697907534529816	0.0504742370358118
0.00356504838309487	0.0033476966338599	0.00583541477131751	0.00628393019601357	0.00568340087668514	0.0304423951699611	0.0293194111322471	0.029900669919775	0.00843371102472914	0.00796427094533124	0.00533107269870151	0.00754246960549169	0.0537993548920685
0.00301372922008105	0.00267504755603341	0.00522611860061203	0.00595500785708378	0.00508262343892151	0.0292507650318419	0.0285528905797701	0.0293629145645521	0.00567314531469688	0.00827152427425358	0.00701414275080639	0.00849036473409974	0.0513846662807047
0.00219096848895873	0.00157968737077165	0.00511165329583988	0.00572152840956083	0.00558117608138285	0.0301912166073939	0.0284580266313787	0.0293228847903399	0.00702712761558184	0.00780448267306261	0.00706475891158713	0.00884972293441403	0.051566371681416
0.00234662145397403	0.00238838805723265	0.00670457364982218	0.00674725002067654	0.00642825241915474	0.0323933504259366	0.031757836407245	0.0318842941030519	0.00698916549499628	0.00830320072781408	0.0058440989165495	0.00749954511620213	0.0576977917459267
0.00218790836159127	0.00315151765776197	0.004818625423869	0.00560416838971136	0.00501604499214292	0.0273497642874866	0.0260779918947978	0.0269681581341494	0.00829377222727649	0.00770109999172938	0.00626102059383012	0.00803696964684476	0.0475686047473327
0.00361938632040361	0.00202150359771731	0.00489091059465718	0.00597568439335042	0.00544520717889339	0.0292938549334216	0.0278589860226615	0.0281827805805971	0.00766462658175503	0.00686312132991481	0.00537226035894467	0.00697791745926722	0.0510429244892896
0.00210710445786122	0.00213464560416839	0.00503655611611943	0.0055003721776528	0.00547663551401869	0.0292462989000083	0.0286405590935407	0.0289760152179307	0.00697783475312216	0.00577793400049623	0.00626912579604665	0.00533314035232818	0.0504155156728144
0.00232950128194525	0.00280448267306261	0.00529311057811596	0.00622388553469523	0.00571019766768671	0.0282452237201224	0.0275650483830949	0.0280572326523861	0.00492374493424862	0.00916210404433049	0.00913084112149532	0.008934165908527	0.0491580514432222
0.00195285749731205	0.00173972376147548	0.00544694400793978	0.00648962037879415	0.00542643288396328	0.0284736580927963	0.0275919278802415	0.0282053593582003	0.0087542800430072	0.00877975353568771	0.00784467785956497	0.00938714746505666	0.0497269043089901
0.00288189562484493	0.00229137374906956	0.00442544041022248	0.0051932842610206	0.00495302290960219	0.0281436605739807	0.0269956165743115	0.0278811512695393	0.00727524605078157	0.00753345463567943	0.00419981804648085	0.00752402613514184	0.0476374989661732
0.00263700272930279	0.0020967661897279	0.00582747498139112	0.00630568191216608	0.00551906376643785	0.0300488793317343	0.0295973037796708	0.029898106029278	0.00666537093706063	0.00730444131999007	0.00592928624596807	0.0080296915060789	0.052586303862377
0.00288660987511372	0.00203457116863783	0.00634678686626416	0.00679224216359275	0.00667620544206435	0.0306503184186585	0.0296140104209743	0.0299470680671574	0.00626184765528079	0.00921487056488298	0.00750144735753867	0.00973021255479282	0.0530784054255231
0.0025649656769498	0.00244628235877926	0.00524886279050534	0.00564064179968572	0.00545091390290298	0.0294916053262757	0.0277711520966008	0.028481928707303	0.00689339177900918	0.00795699280456538	0.00622132164419816	0.00842113969067902	0.0509282110660822
0.0022843437267389	0.00183045240261352	0.00563973203208999	0.0058804896203788	0.00602406748821437	0.0306185592589529	0.0298734595980481	0.0303859895790257	0.00551740964353652	0.00713737490695559	0.00764990488793318	0.00668232569679927	0.0542947647010173
0.00270937060623604	0.00191514349516169	0.00616996112811182	0.00636903481928708	0.00581523447192126	0.0309629476470102	0.0306090480522703	0.030657100322554	0.00605326275742288	0.00870060375485899	0.00717682573815235	0.00855652965015301	0.0535764618311141
0.00268960383756513	0.00213299148126706	0.00580332478703168	0.00610040526011082	0.00547250020676536	0.0294050946985361	0.0292830204284178	0.0298185427177239	0.00689454966504011	0.00762426598296254	0.00621693821850964	0.00940129021586304	0.0517182201637582
0.00277603175915971	0.00191076006947316	0.00561822843437267	0.00617831444876354	0.00561136382433215	0.0310567364155157	0.0299021586303863	0.0301188487304607	0.00584740716235217	0.00760086014390869	0.00663385989579026	0.00763956661979985	0.0559671656604086
0.00256943180878339	0.0022833512529981	0.00644744024481019	0.00660392027127616	0.00614523199073691	0.0320424282524191	0.0301171946075593	0.0302321561492019	0.005939128277231	0.0089443387643702	0.00688470763377719	0.00907766107021752	0.0566640476387395
0.00240046315441237	0.00222620130675709	0.00549036473409974	0.0056560251426681	0.00515656273261103	0.0285213795384997	0.0277518815648003	0.0280921346456042	0.00513836738069639	0.00668149863534861	0.0063706889421884	0.00673393433132082	0.0497340170374659
0.00162145397403027	0.00208899181209164	0.005001240592176	0.00560061202547349	0.00552361260441651	0.0286059052187577	0.0276697543627491	0.0278872715242743	0.0054439665867174	0.00651335704242825	0.00905508229261434	0.0067161525101315	0.0475484244479365
0.00247961293524109	0.00186824911090894	0.00517012654040195	0.00563394260193532	0.00515755520635183	0.0287780167066413	0.0282010586386569	0.027930444131999	0.00669820527665206	0.00893507567612273	0.0078772640807212	0.00966016044992143	0.0497421222396824
0.00176288148209412	0.00217980315937474	0.00582888098585725	0.00606740550822926	0.00573434786204615	0.0311451492845918	0.0300874203953354	0.030903068397982	0.00599561657431147	0.00869200231577206	0.00584715904391696	0.00852551484575304	0.0522474567860392
0.00294045157555206	0.00173012984864775	0.00496228599784964	0.00539781655777024	0.00564734099743611	0.0302529980977587	0.029475808452568	0.0296069803986436	0.00563187494830866	0.00785799354892068	0.00665941609461583	0.0081526755437929	0.0523376064841618
0.00176221983293359	0.00313158547680093	0.006122984037714	0.00587288065503267	0.00567728062195021	0.0293649822181788	0.0285180712926971	0.0287321147961294	0.00682532462161938	0.00942411711190142	0.00557811595401538	0.00926614837482425	0.0526918369034819
0.00240749317674303	0.00235034323050203	0.00504755603341328	0.00553907865354396	0.00487594078240013	0.0283773054337937	0.0274646431229841	0.0277426184765528	0.00838731287734678	0.00756736415515673	0.00640666611529237	0.00740344057563478	0.0498739558349185
0.00226507319493838	0.00184525680258043	0.00522967496484989	0.0055609957819866	0.00566512281862542	0.0304526507319494	0.0289239103465388	0.0298172194194029	0.00535108758580763	0.007934165908527	0.00539450831196758	0.00843668844595153	0.0524788685799355
0.00294673724257712	0.00198238359110082	0.00475502439831279	0.00550227441898933	0.0048166404763874	0.0285423868993466	0.0274256058225126	0.0282948474071624	0.006187577537011	0.00680572326523861	0.00539475643040278	0.00742221487056488	0.0493225539657597
0.00289504590191051	0.00219981804648085	0.00573269373914482	0.00631932842610206	0.00584145231990737	0.0313936812505169	0.0299387974526507	0.0306590852700355	0.0055914316433711	0.00931420064510793	0.00662914564552146	0.00982615168307006	0.0520851873294186
0.00214829211810438	0.00233421553221404	0.00441824497560169	0.0052222314117939	0.00463493507567612	0.027190058721363	0.0270444959060458	0.0279044744024481	0.00548581589612108	0.00567116036721528	0.00639450831196758	0.00604590191051195	0.0486766189727897
0.00241212472086676	0.00373658092796295	0.00500736084691092	0.00516938218509635	0.00495459432635845	0.0269588950459019	0.0264501695475974	0.0262878173848317	0.00513001406004466	0.008188818129187	0.00577272351335704	0.00814953271028037	0.0484250268794972
0.00268000992473741	0.00207195434620792	0.00496741377884377	0.00580489620378794	0.00488512116450252	0.0289396245141014	0.0287459267223555	0.0290877512199156	0.00707154081548259	0.00801736829046399	0.00723695310561575	0.00753411628483996	0.0515070713754032
0.00240145562815317	0.0015028533620048	0.00530071954346208	0.00621793069225043	0.00536448598130841	0.0274026962203292	0.0265211314200645	0.0265717475808453	0.0086473409974361	0.00857555206351832	0.00528095277479117	0.00859060458192044	0.0470652551484575
0.00292076751302622	0.00264237862873212	0.00481159540153834	0.00566925812587876	0.00485013646513936	0.0279385493342156	0.0268355801836076	0.0275980481349764	0.00523008849557522	0.00783574559589778	0.00613911173600198	0.00766082209908196	0.0505475146803408
0.00292134645604168	0.00164858158961211	0.00495740633529071	0.00592597800016541	0.00540972624265983	0.0275976346042511	0.0270317591597056	0.0276915887850467	0.00881151269539327	0.00519245719956993	0.00585658754445456	0.00505136051608635	0.0490163758167232
0.00215755520635183	0.00194268464146886	0.00506724009593913	0.00572508477379869	0.00579563311554049	0.0279048879331734	0.0268928955421388	0.0269956165743115	0.00656306343561327	0.0080962699528575	0.00781779836241833	0.00879985112893888	0.0472283516665289
0.00329799024067488	0.00150243983127947	0.0055587627160698	0.00618393846662807	0.00569671656604086	0.0300035563642379	0.0293333057646183	0.0293914481846001	0.00752592837647837	0.00676561078488131	0.00563170953601853	0.00642204945827475	0.0536383260276239
0.00223141179389629	0.00184021172773137	0.00537945579356546	0.00550252253742453	0.00471243073360351	0.028715573567116	0.0274203953353735	0.0283481101645852	0.00686262509304441	0.00627780994127864	0.00718402117277314	0.00690985030187743	0.0518953767264908
0.00180332478703168	0.00183384335456124	0.00563650649243239	0.0061195103796212	0.00542924489289554	0.0297282276073112	0.0295376726490778	0.0296365891985775	0.00713811926226119	0.0109165494996278	0.00580448267306261	0.00992556446944007	0.0526281531717807
0.00174476883632454	0.00208692415846497	0.00483822678024977	0.00553684558762717	0.00530419320155487	0.0283136217020925	0.0277704904474402	0.0283032007278141	0.00645083119675792	0.00694673724257713	0.00764973947564304	0.00817806633032834	0.048788851211645
0.00226011082623439	0.00192936895211314	0.00488164750640973	0.005807460094285	0.00523902075924241	0.0296712430733603	0.0285101315027706	0.0289324290794806	0.00844404929286247	0.00903829294516583	0.00662922835166653	0.00768290463981474	0.0520942022992309
0.00215697626333637	0.00175022744189893	0.00598048134976429	0.00620329170457365	0.00637656107848814	0.0315710859316847	0.0305886196344389	0.030756595815069	0.00644628235877926	0.0091596228599785	0.00786055743941775	0.00988057232652386	0.0549569100984203
0.00278488131668183	0.00191026383260276	0.00541510214208916	0.00596451906376643	0.00530038871888181	0.0295476800926309	0.0282573815234472	0.0285086427921594	0.00634157637912497	0.00822984037714002	0.00530708791663221	0.00890066991977504	0.0534839963609296
0.00283285088082044	0.00125911835249359	0.00513935985443718	0.00574311471342321	0.00598172194194029	0.0296452733438094	0.028375072367877	0.0291332395997023	0.00460689769249855	0.00772028781738483	0.00691886527168969	0.00765089736167397	0.0490363079976842
0.00265387478289637	0.00250657513853279	0.00514895376726491	0.00572326523860723	0.00567405508229262	0.0288900835332065	0.0284587709866843	0.0281745926722356	0.00788487304606732	0.00859953684558764	0.0058475725746423	0.00836183938466629	0.0512130510296915
0.00242783888842941	0.00225928376478372	0.00538698205276652	0.0063756513108924	0.00535274170870896	0.0293648995120337	0.0294921015631461	0.0296555289057977	0.00710023984782069	0.00814986353486065	0.00620428417831445	0.00812976594160946	0.0527721445703416
0.00246505665370937	0.00229410305185675	0.0055315523943429	0.00576701678934745	0.00592225622363741	0.0313075014473575	0.0297417914151021	0.0307376561078488	0.00522206599950376	0.00864353651476305	0.00781250516913407	0.00896468447605657	0.0550755107104458
0.0026565213795385	0.00185170788189562	0.00573352080059549	0.00652948474071623	0.00556562732611033	0.0298911587130924	0.0289916466793483	0.0289330080224961	0.00701480439996692	0.00887718137457612	0.0088503018774295	0.0090247291373749	0.0532466297245885
0.00199892482011413	0.00212554792821107	0.00671102472913737	0.00683607642047804	0.006249689851956	0.0324698536101232	0.0311830286990323	0.0320638491439914	0.00635547101149615	0.0101246381606153	0.00783392606070631	0.00824753949218426	0.0566905963113059
0.00270118269787445	0.0024058390538417	0.00648622942684642	0.00632065172442312	0.0061663220577289	0.0326494086510628	0.0307493176743032	0.0311056984533951	0.00854734926805061	0.00902803738317757	0.00659895790257216	0.00938474898684973	0.056526755437929
0.0028428583243735	0.00186254238689935	0.00541526755437929	0.00593582003142833	0.00570788189562485	0.0294256058225126	0.0283390124886279	0.0288739558349185	0.00545223720122405	0.00659912331486229	0.00727574228765197	0.0073165164171698	0.0512640807211976
0.00188867752874039	0.00224571995699281	0.00507790918865272	0.00579158051443222	0.00539277148292118	0.0299927218592342	0.0289961128111819	0.0297133405011992	0.00915631461417583	0.00966975436274916	0.00611669837068894	0.0106072285170788	0.0490591348937226
0.00287867008518733	0.00219427673476139	0.00482855016127698	0.00501265404019518	0.00523331403523282	0.028156562732611	0.0281887354230419	0.0274475229509553	0.00418790836159127	0.00617525432139608	0.00585542965842362	0.00619932180961046	0.0509397072202465
0.00363774708460839	0.00307815730708792	0.00546199652634191	0.00580779091886527	0.00499057149946242	0.0294355305599206	0.0275628980233231	0.0283368621288562	0.00440170374658837	0.00668737077164834	0.00773194938383922	0.00653866512281863	0.052628566702506
0.0023758994293276	0.00241278637002729	0.00564940865106278	0.00618021669010007	0.00588429410305186	0.0306326193036143	0.0288060540898189	0.0290207592424117	0.00644595153419899	0.00755743941774874	0.00579910677363328	0.0073746588371516	0.053568935571913
0.00218195351914647	0.00198362418327682	0.00592126374989662	0.00656331155404847	0.00674774625754693	0.0298045653792077	0.0288395500785708	0.0295475146803407	0.00720750971797205	0.00631817054007113	0.00701348110164585	0.00646952278554296	0.0502620130675709
0.0034367711520966	0.00242155322140435	0.00526623108096932	0.00581597882722687	0.00562120585559508	0.0286674385906873	0.0284565379207675	0.0283198246629725	0.00710412703663882	0.00735869655115375	0.00718699859399554	0.00788925647175585	0.0490466462658176
0.00188396327847159	0.00214225456951451	0.00534389215118684	0.00564916053262758	0.00524662972458854	0.0303572078405425	0.0295385824166736	0.0295305599206021	0.00574443801174427	0.00662153668017534	0.00567289719626168	0.00651327433628319	0.0531807129269705
0.00232470432553138	0.00164849888346704	0.00613489372260359	0.00661301794723348	0.00595335373418245	0.0315985443718468	0.0303488545198908	0.0307379869324291	0.00747845504921016	0.00892126374989662	0.00698800760896534	0.00887668513770573	0.0546888594822595
0.00284194855677777	0.00240021503597717	0.00513348771813746	0.00560350674055083	0.00547613927714829	0.0306322057728889	0.0287659416094616	0.0294399966917542	0.00560358944669589	0.00664072450583079	0.00756157472500207	0.00680952774791167	0.0538118435199735
0.00276610702175172	0.00152468778430237	0.0055278306178149	0.00568579935489207	0.0056891903068398	0.0294878835497478	0.0277465056653709	0.0286077247539492	0.00577173103961625	0.00712885617401373	0.00729393763956662	0.00758638656852204	0.0494704325531387
0.00217037465883715	0.00257952195848152	0.00438119262261186	0.00518517905880407	0.00503324787031676	0.0271984947481598	0.0258556777768589	0.0266092961707055	0.00435712513439748	0.00446927466710777	0.00578240013232983	0.00506492432387726	0.0463231329087751
0.00224340418493094	0.00173029526093789	0.00542932759904061	0.00627797535356877	0.00579042262840129	0.0304643122984038	0.029290629393764	0.0295346952278554	0.00982664791994045	0.0125806798445124	0.0066293110578116	0.0123566288975271	0.0509759325117856
0.00276445289885038	0.00199942105698453	0.00479662558928128	0.00519220908113473	0.00502233065916798	0.0275531386982053	0.0269967744603424	0.0267837234306509	0.00494830865933339	0.00853717641220743	0.0102345546274088	0.00773534033578695	0.0490806384914399
0.00269225043420726	0.00269555868000992	0.00544925978000166	0.0059371433297494	0.00563551401869159	0.0305445372591184	0.0288532792986519	0.0296040856835663	0.007067074683649	0.00566057398064676	0.00517293854933422	0.00516276569349102	0.0522632536597469
0.00209618724671243	0.00253684558762716	0.00443065089736167	0.00480084360267968	0.00464618311140518	0.0280055413117195	0.0266992804565379	0.0276396493259449	0.00469713009676619	0.00498412042014721	0.00476428748656025	0.00502406748821438	0.0478771813745761
0.00118211893143661	0.00277206186419651	0.00485270035563642	0.00570937060623604	0.0055011165329584	0.0282065172442312	0.0264389215118683	0.0271450665784468	0.0090895707551071	0.0105952361260442	0.00798527830617815	0.00905971383673807	0.0493723430650897
0.00189537672649078	0.00305524770490448	0.00501695475973865	0.0054350343230502	0.00506872880655033	0.0279134893722604	0.0274154329666694	0.0276314614175833	0.00498039864361922	0.00685361012323216	0.006749069555868	0.00836647092879	0.0489172938549334
0.00247283103134563	0.00236704987180548	0.0049024894549665	0.00574394177487387	0.0052180133983955	0.02722363741626	0.0256513108923993	0.0261630965180713	0.00854660491274502	0.0083845835745596	0.00852137953849971	0.0101380365561161	0.0459531883218923
0.00213720949466545	0.00213704408237532	0.00512786370027293	0.00564634852369531	0.00522793813580349	0.0292252915391614	0.0278954594326358	0.0290975932511786	0.0056243486891076	0.00740741047059797	0.00808080390373004	0.00751798858655198	0.0497355057480771
0.00208609709701431	0.00166950624431395	0.00423463733355388	0.00501364651393598	0.00465511537507237	0.0284355305599206	0.0273239599702258	0.0270094285005376	0.00738367380696386	0.00921867504755603	0.00429782482838475	0.00966785212141262	0.0487723099826317
0.0020306839798197	0.00247704904474402	0.00566793482755768	0.00604002977421222	0.00558316102886445	0.0288364899512034	0.0275939128277231	0.0287511372094947	0.00627690017368291	0.00934629062939376	0.00978206930774955	0.00947299644363576	0.050443553055992
0.00237821520138946	0.00186725663716814	0.00505673641551567	0.00552874038541064	0.00527069721280291	0.0295807625506575	0.0282632536597469	0.0292226449425192	0.0066290629393764	0.00588404598461666	0.00605458605574394	0.00575949053014639	0.0508105202216525
0.00241865850632702	0.00209643536514763	0.00459978496402283	0.00511851790588041	0.00461417583326441	0.0280635183194111	0.0265738152344719	0.0269768422793813	0.00421387809114217	0.006758994293276	0.00475874617484079	0.00753585311388636	0.0494762219832934
0.00214581093375238	0.00202216524687784	0.0048101893970722	0.00499569928045654	0.00500487966255893	0.0274094781242246	0.0259330907286412	0.0259964436357621	0.00489678273095691	0.00593987263253659	0.00461194276734762	0.00601910511951038	0.048877015962286
0.00303175915970557	0.002067074683649	0.0053070879166322	0.00556686791828633	0.00520544206434538	0.0290006616491605	0.0278848730460673	0.0277849640228269	0.00639541807956331	0.00467347613927715	0.0051878256554462	0.0066255892812836	0.0500333305764618
0.00232611032999752	0.00322082540732776	0.00509486394839136	0.00571648333471177	0.00538028285501613	0.027798775949053	0.0259659250682326	0.0261597882722686	0.00756380779091887	0.00887544454552974	0.00973509221735174	0.00946580100901497	0.0489426846414689
0.00237581672318253	0.00150020676536267	0.00603895459432636	0.00605400711272847	0.00587511372094946	0.0295781986601605	0.0293761475477628	0.0299326771979158	0.00560383756513109	0.0078084525680258	0.00652311636754611	0.00829674964849889	0.0513431477958812
0.00342436523033661	0.0025313042759077	0.00642171863369448	0.00671143825986271	0.00626168224299066	0.0310823753204863	0.0304532296749649	0.0310287817384832	0.0064457034157638	0.00946778595649657	0.00833586965511537	0.00920808866098751	0.0555777024232901
0.00304499214291622	0.00170010751798859	0.00531056157472501	0.00512141262095774	0.00450351501116533	0.0265202216524688	0.0264029443387644	0.0263829294516583	0.00505185675295675	0.00776792655694318	0.00798966173186668	0.00670763377718964	0.0472000661649161
0.00330576461831114	0.00260383756513109	0.00544603424034406	0.00604135307253329	0.00546116946489124	0.0312926970473906	0.0304692746671078	0.0302699528574973	0.007001240592176	0.00696799272185923	0.00619229178727979	0.00660383756513109	0.0544261847655281
0.00330874203953354	0.00146778595649657	0.00497965428831362	0.00616152510131503	0.00550558266479199	0.0288182945992887	0.0272804565379208	0.0278476552807874	0.00902580431726077	0.0079648498883467	0.00703002233065917	0.00790306839798197	0.0509647671822016
0.00264957406335291	0.00157952195848152	0.00482590356463485	0.0056849722934414	0.00511934496733107	0.02996278223472	0.028339177900918	0.0290503680423455	0.00597485733189975	0.00833098999255645	0.00555958977752047	0.00839723761475477	0.0516818294599289
0.00266677694152675	0.00223306591679762	0.00498155652965015	0.00580423455462741	0.00524613348771814	0.0289636092961707	0.0280614506657845	0.0285985443718468	0.00853213133735837	0.00812157803324787	0.00480613679596394	0.00691762467951369	0.0498837978661815
0.00252005624017864	0.00219121660739393	0.00607360846910925	0.00678827226862956	0.00622893060954429	0.0292559755189811	0.0292175171615251	0.0291276982879828	0.00664047638739558	0.00767562649904888	0.00784302373666363	0.00689711355553718	0.0490942850053759
0.00227268216028451	0.00221834422297577	0.00636183938466628	0.00660168720535936	0.00626697543627492	0.0306817467537838	0.0296642957571747	0.0302290960218344	0.00742031262922835	0.00760276238524523	0.00683773054337937	0.0093895459432636	0.0524681167810768
0.00198709784136962	0.00160871722769002	0.00464122074270118	0.00554751468034075	0.00464907782648251	0.0274068315275825	0.0268724671243073	0.0273508394673724	0.00595252667273179	0.0066609875113721	0.006691919609627	0.00810776610702176	0.0483658092796295
0.0034090645934993	0.00130750144735754	0.0053172607724754	0.00574749813911174	0.00516367546108676	0.0290903978165578	0.0277436109502936	0.027858407079646	0.0059336696716566	0.0079710528492267	0.00664204780415185	0.00790017368290464	0.0514511620213382
0.00203175915970557	0.00173500951120668	0.00468091969233314	0.00518402117277314	0.00538780911421718	0.0277340170374659	0.0263696137623025	0.0267191299313539	0.00492192539905715	0.00768265652137954	0.00590124886279051	0.00751360516086345	0.0466630551649988
0.00256604085683566	0.00198056405590935	0.00533347117690845	0.00596046646265817	0.00542271110743528	0.0290493755686047	0.0279064593499297	0.0278970308493921	0.00794103051856753	0.0108019187825655	0.00635034323050203	0.0108225953188322	0.0508372343065089
0.00219841204201472	0.00388512116450253	0.00575097179720453	0.00642428252419155	0.00538871888181292	0.0307132577950542	0.0288440989165495	0.0294510793151932	0.00720130675709205	0.00983558018360765	0.00820949466545364	0.00922132164419816	0.0536490778264825
0.00264932594491771	0.00262980729468199	0.00523174261847655	0.00575618228434373	0.00521644198163923	0.0289153089074518	0.0278217682573815	0.0281979158051443	0.00613067570920519	0.00477594905301464	0.00522396824084029	0.00434488462492763	0.0518941361343148
0.00180373831775701	0.00241377884376809	0.0048450913902903	0.0057171449838723	0.00501910511951038	0.028472003969895	0.0270818790836159	0.0273859895790257	0.00784823422380283	0.00763766437846332	0.00790083533206517	0.007929203539823	0.0493180878339261
0.00176660325862212	0.0013711851790588	0.00560896534612522	0.00578653543958316	0.00528897527086263	0.029017450996609	0.0287146637995203	0.0286637995203043	0.00446174840790671	0.00497411297659416	0.00680423455462741	0.00487883549747746	0.052290629393764
0.00334389215118683	0.00183781324952444	0.00508196178976098	0.00549474815978827	0.00540567364155157	0.0295337854602597	0.0291853444710942	0.0294346207923249	0.00474187412124721	0.00541377884376809	0.00576081382846746	0.007125465222066	0.0500457364982218
0.00353287569266397	0.00234637333553883	0.0051940286163262	0.00600934579439252	0.00582127202051112	0.0312690430899016	0.0299934662145398	0.0301178562567199	0.00875791911339012	0.00839285418906625	0.00700984203126293	0.00822859978496402	0.0532030435861384
0.0022526672731784	0.00224390042180134	0.00556339426019353	0.00612000661649161	0.00533239599702258	0.0287752874038541	0.0283349598875197	0.0284650566537094	0.00544165081465553	0.00729856918369035	0.00656976263336366	0.00886543710197668	0.0519556695062443
0.00195922587048218	0.00217219419402862	0.00523290050450748	0.00622686295591763	0.00536647092879001	0.028710611198412	0.0283095691009842	0.0288718881812919	0.00794880489620379	0.00861301794723348	0.00982267802497726	0.0096790174509966	0.0496892730129849
0.00260689769249855	0.00219560003308246	0.00560483003887189	0.00573037796708295	0.00537672649077827	0.0290253907865355	0.0284862294268464	0.0283874782896369	0.00558969481432471	0.00815275824993797	0.0053452154495079	0.00768513770573154	0.0508695724092299
0.00201116532958399	0.00233752377801671	0.00616169051360517	0.00626474237035812	0.00607063104788686	0.0318055578529485	0.0311234802745844	0.0313329749400381	0.00610826234389215	0.00907294681994872	0.00629815565296502	0.0101239765114548	0.0551720287817385
0.00237705731535853	0.00372409230005789	0.00466156645438756	0.00551947729716318	0.00523066743859069	0.0277011826978745	0.0269099330080225	0.0273401703746588	0.0069019932180961	0.00692167728062195	0.00563129600529319	0.0073467041601191	0.0467211148788355
0.00304581920436688	0.00227135886196344	0.00512505169134067	0.00534364403275163	0.00493102307501448	0.0282275246050782	0.0269129104292449	0.0265619882557274	0.00469746092134645	0.00874270118269787	0.0067129269704739	0.00975816723182532	0.0500719543462079
0.00272888925647176	0.002065834091473	0.00480530973451327	0.00569994210569845	0.00550649243238773	0.0294605078157307	0.0277519642709453	0.028368952113142	0.00808957075510711	0.0088054751468034	0.00588743693656439	0.00830584732445621	0.0508302869903234
0.002562732611033	0.00390414357786784	0.00669903233810272	0.00668513770573154	0.00635679430981722	0.0336241832768175	0.0325672814490117	0.032356546191382	0.00720552477049045	0.00870647589115871	0.0069643536514763	0.0102279381358035	0.0575380861798032
0.00288495575221239	0.00219171284426433	0.00495500785708378	0.0055001240592176	0.00483648995120337	0.0281188487304607	0.0271745926722356	0.0276212058555951	0.00697146637995203	0.00709238276403937	0.00533802001488711	0.00722413365313043	0.0512591183524936
0.00193218096104541	0.00236159126623108	0.00607675130262179	0.00677049044744025	0.00624406583409147	0.0325791084277562	0.031865767926557	0.0325093871474651	0.00842577123480275	0.0098371516003639	0.00813075841535026	0.00870746836489951	0.0548368207757837
0.00234389215118683	0.00273616739723761	0.00509585642213217	0.00589537672649078	0.00548283847489869	0.030127946406418	0.0276982879827971	0.0291355553717641	0.00667686709122488	0.0096852204118766	0.00697146637995203	0.00928004300719543	0.0511272847572575
0.00198238359110082	0.00163336365891986	0.00432826068976925	0.00494533123811099	0.00484451244727484	0.0278954594326358	0.0268872715242742	0.0269096848895873	0.00647953022909602	0.00604118766024315	0.00623587792572988	0.00818393846662807	0.0484370192705318
0.00333942601935324	0.00300835332065173	0.00624100570672401	0.00661855925895294	0.00610222479530229	0.0321787279794889	0.0320420147216939	0.0318768505499959	0.0090279546770325	0.010398809031511	0.0086632205772889	0.0096958895045902	0.0567066413034488
0.00290215863038624	0.00183450500372178	0.00502406748821438	0.00589760979240757	0.00546092134645604	0.0298710611198412	0.0284699363162683	0.0285504093954181	0.00868654371019767	0.0067119344967331	0.00592705318005128	0.0071321644198164	0.0500480522702837
0.00289289554213878	0.00266694235381689	0.00718352493590274	0.00705251840211728	0.00742386899346621	0.0330951947729716	0.032050946985361	0.0319748573318998	0.0067243404184931	0.00779124968985196	0.00750004135307254	0.00807393929368952	0.0561740137292201
0.00183500124059218	0.002939128277231	0.00575246050781573	0.00632429079480605	0.00605326275742288	0.03180737738814	0.0309501281945248	0.0320414357786784	0.00619121660739393	0.00906988669258126	0.00783218923165991	0.0088980233231329	0.0543257795054172
0.0027483252005624	0.00242362087503102	0.00582681333223059	0.00632238855346952	0.00560813828467455	0.0303830948639484	0.0296095442891407	0.0299834587709867	0.00679621205855595	0.0066577619717145	0.00560491274501696	0.00598420312629228	0.0540638491439914
0.00248871061119841	0.00179877594905302	0.00550020676536267	0.00559821354726656	0.00523414109668348	0.0287864527334381	0.0276436192209081	0.0279735340335787	0.00473004714250269	0.00826771979158052	0.008429823835911	0.00970829542635018	0.0512300057894302
0.00235522289306096	0.00228930609544289	0.00497890993300802	0.00554246960549168	0.00473864858158961	0.0291284426432884	0.0279335869655115	0.0280387064758912	0.00436365891985775	0.00687097841369614	0.00732619303614258	0.00679521958481515	0.0505730708791663
0.00208584897857911	0.00226408072119758	0.00497957158216856	0.00561607807460094	0.0057864527334381	0.0296260028120089	0.0285216276569349	0.0287481597882723	0.00721735174923497	0.00682871557356711	0.0060650897361674	0.007500620296088	0.0512828550161277
0.00145595897775205	0.00271681415929203	0.005069555868001	0.0060309320982549	0.00550243983127946	0.0283505913489372	0.0266585063270201	0.0277040774129518	0.00795409808948805	0.00770870895707551	0.00763237118517906	0.00840153833429823	0.0478813993879745
0.00248895872963361	0.00356157472500207	0.0054998759407824	0.0055619882557274	0.00544363576213713	0.02907460094285	0.0286801753370275	0.0286478372343065	0.00507757836407245	0.00768182945992887	0.0056884459515342	0.00702836820775783	0.0503009676618973
0.00277818211893143	0.00294979736994459	0.0048730460673228	0.00529840377140022	0.00534116284839964	0.028204945827475	0.0275088082044496	0.0278093623356215	0.00851922917872798	0.0080972624265983	0.00612563063435614	0.00710900669919775	0.0497957985278306
0.00347655280787363	0.00185195600033083	0.00572268629559177	0.00649350756761227	0.00591646679348276	0.0308017533702754	0.0294548010917211	0.0302195021090067	0.00551443222231412	0.00514903647340997	0.00478976097924076	0.00513448019187826	0.0517324456207096
0.00338847076337772	0.00274749813911174	0.00485220411876603	0.00568340087668514	0.0056879497146638	0.0281232321561492	0.0269282937722273	0.0273739971879911	0.00861227359192788	0.00885261764949136	0.0074936729799024	0.00921329914812671	0.0469667521296833
0.00304375155074022	0.00267438590687288	0.00612554792821107	0.00685253494334629	0.00632089984285832	0.031642213216442	0.0303572905466876	0.0306483334711769	0.00813671325779505	0.00859333388470763	0.00714663799520304	0.010560251426681	0.0540652551484575
0.00255652965015301	0.00318460011578861	0.00560797287238442	0.00629038127532876	0.00582830204284179	0.029822347200397	0.0288079563311554	0.0290750144735754	0.00587023405839054	0.00704581920436689	0.00775866346869572	0.00689471507733025	0.0517742949301133
0.00213042759076999	0.00154420643453809	0.00533305764618311	0.00574551319163014	0.00505582664791994	0.0278464146886114	0.0273455462740882	0.0275809279629476	0.00487767761144653	0.00550607890166239	0.00493094036886941	0.00590290298569184	0.0487556033413282
0.00287114382598627	0.00145430485485072	0.00451583822678025	0.0048520387064759	0.00441774873873129	0.0270107517988586	0.025806219502109	0.0259944586882805	0.00480415184848234	0.00619965263419072	0.00510917211148789	0.00618567529567447	0.04781994872219
0.00197824828384749	0.00224340418493094	0.00481523447192126	0.00548986849722934	0.00542229757670995	0.0293497642874866	0.0291462244644777	0.0291011496154164	0.00600959391282772	0.00712008932263667	0.00665916797618063	0.00676743032007278	0.0509628649408651
0.00239004218013398	0.00217608138284675	0.0057535356877016	0.00653213133735837	0.00557447688363246	0.0315174923496816	0.0307339343313208	0.0306641303448846	0.0082162765693491	0.0098560086014391	0.0087770242329005	0.0106775287403854	0.053911752543214
0.00293317343478621	0.00192903812753287	0.00514514928459185	0.0058109337523778	0.00554751468034075	0.0309014969812257	0.0295730708791663	0.0305820858489786	0.0082120585559507	0.00892597800016541	0.00508452568025804	0.00736217020924655	0.0523318170540071
0.00301265404019519	0.00282317426184765	0.00459300306012737	0.00526689273012985	0.00471201720287818	0.0286318749483087	0.0267775204697709	0.0275872136299727	0.00792159457447689	0.0111561492018857	0.0060975105450335	0.0112170209246547	0.0498771813745762
0.00240344057563477	0.00253535687701596	0.00535348606401456	0.00587031676453561	0.0051593747415433	0.0298267306260855	0.0288602266148375	0.0289821354726656	0.00686121908857829	0.00924704325531387	0.00703746588371516	0.0098408733768919	0.0527901745099661
0.00288851211645025	0.0022806219502109	0.00585667025059962	0.00618327681746754	0.00604590191051196	0.0311033826813332	0.0297985278306178	0.0301993218096104	0.00558622115623191	0.00480564055909354	0.00473740798941362	0.00505648829708048	0.0532612687122653
0.00218451740964354	0.00285336200479696	0.00494797783475313	0.005376395666198	0.0050291952692085	0.0278287982797122	0.0269884211396907	0.0277407162352163	0.00613654784550492	0.0064083202381937	0.00624439665867174	0.00849036473409975	0.0494094781242247
0.00201174427259946	0.00249259780001654	0.00485402365395749	0.00493896286494086	0.0044704325531387	0.0266872880655033	0.0269288727152427	0.0260543379373087	0.00416185592589529	0.0052145397403027	0.00475767099495493	0.00467885203870648	0.0480428417831445
0.00247895128608056	0.00255098833843355	0.00703556364237863	0.00740195186502357	0.00673897940616988	0.0335998676701679	0.0323132081713671	0.0328753618393847	0.0089356546191382	0.00953684558762716	0.00655694318087834	0.00999966917541973	0.056933008022496
0.00216003639070383	0.00161955173269374	0.00571011496154164	0.00635944090645935	0.00541452319907369	0.0311637581672318	0.0301141344801919	0.0311629311057811	0.00529906542056075	0.00879736994458688	0.00609213464560417	0.00871300967661898	0.0534818460011579
0.00254635679430982	0.00143081630965181	0.00573773881399388	0.0059057149946241	0.00547547762798776	0.02947208667604	0.0287594078240013	0.0287996857166488	0.00588330162931106	0.00761764949135721	0.00418890083533207	0.00752278554296584	0.0515327929865189
0.00295095525597552	0.00190951947729716	0.00558365726573484	0.00611305930030601	0.00589777520469771	0.0309096021834422	0.0291435778678356	0.0296797618063022	0.0085285749731205	0.00819816392357952	0.00617194607559341	0.00865271689686544	0.0534364403275163
0.00287296336117773	0.0030042180133984	0.00531726077247539	0.005936647092879	0.00596948143247043	0.0295947398891738	0.0280504507484906	0.028781407658589	0.00518369034819287	0.011042262840129	0.00843710197667687	0.0123951699611281	0.0511116532958399
0.00210065337854603	0.00184442974112977	0.00629790753452981	0.00624439665867174	0.00545885369282938	0.0297339343313208	0.0294084029443388	0.0288430237366636	0.00807658589033165	0.00823397568439335	0.00582888098585725	0.0086899346621454	0.0524826730626086
0.00282102390207592	0.00325804317260772	0.00532826068976925	0.00613084112149533	0.00548680836986188	0.0308716400628567	0.0287382350508643	0.0300440823753205	0.00773964105533041	0.0084313125465222	0.00629071209990902	0.00830088495575221	0.0530092630882475
0.00174237035811761	0.00189115871309238	0.00539268877677611	0.00607220246464312	0.0053165164171698	0.0295591762467952	0.0284177487387313	0.0286636341080142	0.00516690100074436	0.00790687288065503	0.00674278388884294	0.00773765610784881	0.0508562567198743
0.00248126705814242	0.00152022165246878	0.00552270283682078	0.00558539409478124	0.00602075924241171	0.0310035563642379	0.0296185592589529	0.0296156645438756	0.00573062608551816	0.00824737407989413	0.00579695641386155	0.00868083698618807	0.0533328095277479
0.00277230998263171	0.00225647175585146	0.00516210404433049	0.00535224547183856	0.00508766851377057	0.0290331651641717	0.0290266313787114	0.0287332726821603	0.00643594409064594	0.00751683070052105	0.00668654371019766	0.00794591018112646	0.0514250268794971
0.00322338929782483	0.00127474981391117	0.00502340583905384	0.00561343147795881	0.00536068149863535	0.0282436523033661	0.0275724092300058	0.0275473492680506	0.00650946985361012	0.00724960714581093	0.0072838474898685	0.00763576213712679	0.0475675295674469
0.00302051112397651	0.0029423538168886	0.0070324208088661	0.00712455545447026	0.00671350591348938	0.0332567198742866	0.031562732611033	0.0320042180133984	0.0071828632867422	0.00894839136547846	0.0065966421305103	0.00936489951203375	0.0574004631544124
0.00260449921429162	0.00296799272185923	0.00468786700851874	0.00562062691257961	0.004874534777934	0.0269766768670912	0.0265856422132165	0.0262348854519891	0.0071858407079646	0.00727053180051278	0.00481449011661566	0.00720544206434538	0.0475615747250021
0.0022175171615251	0.00147671822016376	0.00477768588206104	0.00551054503349598	0.00511463071706228	0.0266422959225871	0.0258020014887106	0.026341576379125	0.00526738896700025	0.00815523943428996	0.00615846497394756	0.00790654205607477	0.0461657431147134
0.00264849888346704	0.00185774543048548	0.00569522785542966	0.00576486642957572	0.00534281697130097	0.0304250268794972	0.0285829129104292	0.0291767430320073	0.0051910511951038	0.00859283764783723	0.00691894797783475	0.0089311884873046	0.0540664130344885
0.00193582003142833	0.00229583988090315	0.00569919775039285	0.00586312132991481	0.00539235795219585	0.0304886279050533	0.0298392192539906	0.0302112314945001	0.00630278719708874	0.0083422380282855	0.00726234389215119	0.00933223058473245	0.0532852534943347
0.00254304854850715	0.00258398809031511	0.00621371267885204	0.00649747746257547	0.00573815234471921	0.029755355222893	0.0299436771152097	0.0296932429079481	0.00799115044247787	0.00865346125217103	0.00573633280952775	0.00910445786121909	0.0538362418327682
0.00194690265486726	0.00156215366801753	0.00643073360350674	0.00648672566371682	0.00604664626581755	0.0324187412124721	0.0317718137457613	0.032262095773716	0.00917508890910595	0.0100788189562484	0.0057144156810851	0.00866355140186916	0.0565822512612687
0.00233140352328178	0.00252477049044744	0.00498081217434455	0.00572698701513523	0.0053152758249938	0.0282814490116616	0.0274597634604251	0.0278097758663469	0.00901075179885865	0.00967537838061367	0.00896890248945497	0.0111430816309652	0.0469731205028533
0.00197452650731949	0.00223910346538748	0.00608113472831031	0.0069161359689025	0.00624323877264081	0.0317666032586221	0.0300172028781738	0.0299343313208171	0.00617641220742701	0.0112818625423869	0.00816466793482755	0.00966934083202382	0.0541912166073939
0.00275808452568026	0.00178736250103383	0.00611429989248201	0.00613679596394012	0.00564634852369531	0.0307548589860227	0.0308811512695394	0.0305224547183856	0.00541948556777769	0.00737432801257134	0.00558291291042924	0.00705251840211728	0.0540506988669258
0.00234562898023323	0.00207410470597965	0.00557621371267885	0.00620056240178646	0.00629203539823009	0.030952774791167	0.0296158299561658	0.0297412124720867	0.00778703167645356	0.0088114299892482	0.00585319659250682	0.00814614175833264	0.0533589446695889
0.00216516417169796	0.00172839301960135	0.00423033661401042	0.0051571416756265	0.00467918286328674	0.0266290629393764	0.0261372922008105	0.0263136217020925	0.00730138119262261	0.00820387064758911	0.00594681994872219	0.00717211148788355	0.0480556612356298
0.00204292448928955	0.00237722272764867	0.00642204945827475	0.00651410139773385	0.0062835993714333	0.0319358200314283	0.0311111570589695	0.0310104209742784	0.00585758001819536	0.00663898767678438	0.00598180464808535	0.00691506078901662	0.0567758663468696
0.00210371350591349	0.00203870647589116	0.00459796542883136	0.00504151848482342	0.0048391365478455	0.0262994789512861	0.0257989413613432	0.0255551236456869	0.00673724257712348	0.00878091142171864	0.00648118435199735	0.0105996195517327	0.0462588702340584
0.00288065503266893	0.00249119179555041	0.00584252749979323	0.00649201885700108	0.00574840790670747	0.0308651889835415	0.0298302869903234	0.030421139690679	0.00681184351997353	0.00834827557687536	0.00739368125051691	0.00823314862294269	0.0536957240923
0.00273037796708295	0.00249623687039947	0.00517715656273261	0.00579017450996609	0.00542858324373501	0.0301112397651145	0.0289885038458357	0.0290138946323712	0.00626027623852452	0.0080918038210239	0.00598701513522455	0.00790811347283104	0.05234149367298
0.0020920519394591	0.00279861053676288	0.0041855925895294	0.00471011496154164	0.00463485236953106	0.0252132164419816	0.0243337192953436	0.0246396493259449	0.00579745265073195	0.00604987180547514	0.00587494830865933	0.00591605326275742	0.0442631709536019
0.00323199073691175	0.0024721693821851	0.00625200562401786	0.0068166404763874	0.00585071540815482	0.0315552063518319	0.0303899594739889	0.0305000413530725	0.00634380944504177	0.0092838474898685	0.00665941609461583	0.00913960797287238	0.0546093788768505
0.00238251592093293	0.00297659416094616	0.00481498635348606	0.00541237283930196	0.00476230253907866	0.0289295343644033	0.0277293027871971	0.0281630138119262	0.00509072864113804	0.0081591266231081	0.0042494417335208	0.00750930444131999	0.0518305351087586
0.00178918203622529	0.00171830286990323	0.00499437598213548	0.0055929203539823	0.0051556529650153	0.0286293110578116	0.0283179224216359	0.0287583326441155	0.00741816226945662	0.00685286576792656	0.00536365891985775	0.00742155322140435	0.0512782234720039
0.00302233065916798	0.00144206434538086	0.00485766272434042	0.00574394177487388	0.00534438838805723	0.0288090315110413	0.0277753701099991	0.0277197915805144	0.00547357538665123	0.00676470101728558	0.00514622446447771	0.00680464808535274	0.0501333223058473
0.00220221652468778	0.00273178397154909	0.00520643453808618	0.00632743362831859	0.00529079480605409	0.031166404763874	0.0293797039120007	0.0304212223968241	0.00707542800430072	0.00849127450169548	0.00709536018526176	0.0086480853527417	0.0555227028368208
0.00262004796956414	0.00139095194772972	0.00641452319907369	0.0066547845504921	0.0065976346042511	0.0327183028699032	0.0313993879745265	0.0317906707468365	0.00779406169878422	0.00899594739889173	0.00644471094202299	0.0097371598709784	0.0557557687536184
0.00246009428500538	0.00257125134397486	0.00622181788106856	0.00657952195848152	0.0062257050698867	0.0317496484988835	0.0300375485898602	0.0309754362749152	0.00855504093954181	0.00819907369117526	0.00575303945083119	0.00850971797204533	0.0543057646183112
0.00191200066164916	0.00157679265569432	0.00484451244727483	0.00553320651724423	0.00530129848647754	0.0285848978579108	0.0273419072037052	0.0276319576544537	0.0085951534198991	0.00815375072367877	0.00468034074931768	0.0089381358034902	0.0502548176329501
0.00237771896451906	0.0034654701844347	0.00573666363410801	0.00609072864113803	0.00530477214457034	0.0295531386982053	0.0299760152179307	0.0292387726408072	0.0070598792490282	0.00812389380530974	0.00624588536928294	0.00862691257960467	0.0548775949053015
0.00159581506905963	0.00169812257050699	0.00440046315441237	0.00502663137871143	0.00491712844264329	0.0281707881895625	0.0265276652055248	0.0266692581258788	0.00481200893226367	0.008681994872219	0.00726672731783972	0.00735034323050203	0.0489306922504342
0.00282565544619966	0.00142899677446034	0.00450492101563146	0.00481746753783806	0.00462517575055827	0.0268863617566785	0.0254663799520304	0.0258503845835746	0.00851989082788851	0.00619626168224299	0.00456157472500207	0.00665842362087503	0.0463934331320817
0.00205921759986767	0.00175800181953519	0.00537945579356547	0.00589942932759904	0.0058131668182946	0.0288560086014391	0.0284197336862129	0.0286450252253742	0.0068718054751468	0.0080321726904309	0.00667099495492515	0.00886998593995534	0.0479830452402613
0.00256984533950872	0.0026216193863204	0.00447084608386403	0.00487147465056654	0.00486907617235961	0.0279968571664875	0.027223554710115	0.02785716648747	0.00512017202878174	0.00394632371185179	0.00595550409395418	0.00408940534281697	0.0497289719626169
0.00245877098668431	0.00230080224960715	0.00514539740302704	0.00554437184682822	0.0054691919609627	0.0277690844429741	0.0272018857001075	0.0273668017533703	0.00592051939459102	0.00745389132412539	0.00572955090563229	0.00711032999751882	0.0475807625506575
0.0023147795881234	0.00243081630965181	0.00521288561740137	0.00608146555289058	0.0055973864858159	0.0302203291704574	0.0277566785212141	0.0287388139938798	0.00618799106773633	0.00599702257877761	0.00750657513853279	0.00604226284012902	0.0516710776610702
0.00216929947895129	0.00265155901083451	0.00519832933586965	0.00611595401538334	0.0056216193863204	0.0300463981473823	0.0288685799354892	0.0294374328012571	0.00872409230005789	0.00822454718385576	0.00616640476387396	0.00852543213960797	0.0495300636837316
0.0024065834091473	0.00196923331403523	0.00467992721859234	0.00511942767347614	0.00455561988255727	0.0285941609461583	0.0275960631874948	0.0279708874369366	0.00538359110081879	0.00772855843189149	0.00615482590356463	0.00727524605078157	0.0502145397403027
0.00175924241171119	0.00160110826234389	0.00463311554048466	0.00529071209990902	0.00524985526424614	0.0269171284426433	0.02649689851956	0.0264396658671739	0.00482805392440658	0.00719684062525846	0.00686940699693987	0.00757985278306178	0.0480219998345877
0.00313969067901745	0.00252187577537011	0.00552187577537011	0.00610338268133322	0.0066862128856174	0.0307198742866595	0.0293941774873873	0.0300167066413035	0.00594913572078405	0.00948953767264908	0.00704218013398396	0.0106801753370275	0.0503815234471921
0.00192060210073608	0.00278132495244397	0.00628930609544289	0.00665064924323878	0.00602919526920851	0.0314334629062939	0.0299511206682656	0.0312735092217351	0.00614936729799024	0.00840021503597717	0.00675783640724506	0.00812116450252254	0.0554139442560582
0.0035315523943429	0.00179505417252502	0.0060581424199818	0.00670779918947978	0.00622363741626003	0.0307819866016045	0.0295758828880986	0.0297484079067075	0.0083642378628732	0.0099770076916715	0.00820097593251179	0.0115770407741295	0.0507059796542883
0.00261417583326441	0.00228814820941196	0.00638491439913986	0.00664651393598544	0.00621958481515176	0.0304246960549168	0.0297733024563725	0.0298086179803159	0.00646183111405177	0.00817335208005955	0.00660838640310975	0.00837598213547267	0.054566454387561
0.00215135224547184	0.00269969398726325	0.00461657431147134	0.0051546604912745	0.00531047886857994	0.0286361756678521	0.0272672235547101	0.0281297659416095	0.00516905136051608	0.00539558349185344	0.0055352741708709	0.00508287155735671	0.0493883053510875
0.00300454883797866	0.00246315441237284	0.00551286080555785	0.00628641138036556	0.0062474567860392	0.0302948474071624	0.0287990240674882	0.0289756016872053	0.00526341907203705	0.00747498139111736	0.00757629641882392	0.00701571416756265	0.0507177239268878
0.00211851790588041	0.00264196509800678	0.00576792655694318	0.00592730129848648	0.00499958646927467	0.0292529980977587	0.0290068646100405	0.0300115788603093	0.00597866181457283	0.00882813663055165	0.00582094119593085	0.0092860805557853	0.0520736084691092
0.00296154164254404	0.00227309569100984	0.00572905466876189	0.00612033744107187	0.00588288809858573	0.0303654784550492	0.0299137374906956	0.0299211810437516	0.00478967827309569	0.00598081217434456	0.00563038623769746	0.00636886940699694	0.053524108841287
0.00213754031924572	0.00259879249028203	0.00556165743114713	0.00630253907865354	0.00633471176908444	0.0298169713009677	0.0299387974526507	0.0301822016375817	0.00733322305847324	0.00978190389545944	0.0072536597469192	0.0105649656769498	0.0514415681085105
0.00201794723347945	0.00232933586965512	0.0059413613431478	0.00651699611281118	0.00565933338847076	0.0314270945331238	0.0295128608055579	0.0304964022826896	0.00624952443966587	0.0103601025556199	0.00816706641303448	0.00941807956331156	0.0545156728144901
0.00258373997187991	0.00264758911587131	0.0055310561574725	0.0060930444131999	0.00549813911173601	0.029970143081631	0.0284636506492432	0.0289356546191382	0.00849631957654453	0.00753717641220743	0.00619047225208833	0.00782152013894632	0.0522898023323133
0.00221098337606484	0.00219187825655446	0.00616632205772889	0.00619907369117526	0.00597270697212803	0.0303472003969895	0.0300568191216607	0.0299814738235051	0.00619667521296833	0.00936977917459267	0.00850442477876106	0.00984054255231164	0.0546783558018361
0.00183252005624018	0.00220296087999338	0.00513580349019932	0.00521445703415764	0.00518352493590274	0.0280665784467786	0.027342816971301	0.0277991067736333	0.00530733603506741	0.00570432553138698	0.00561392771482922	0.00579257298817302	0.0517100322553966
0.00278512943511703	0.00197394756430403	0.005433545612439	0.00616334463650649	0.00551269539326772	0.0298887602348855	0.0291280291125631	0.029463402530808	0.00741171119014143	0.00901827805805972	0.00807079646017699	0.00799429327599041	0.052396327847159
0.00265767926556943	0.00257985278306178	0.00533156893557191	0.00549946241005706	0.0057849640228269	0.0294562070961872	0.0285356049954512	0.029162765693491	0.00560598792490282	0.00602117277313705	0.0070890745182367	0.0062529153916136	0.0524316433711025
0.00380026465966421	0.00214415681085105	0.00583061781490365	0.00588297080473079	0.00485063270200976	0.0301013150277065	0.0290689769249855	0.0299727896782731	0.00666925812587875	0.0071160367215284	0.00653883053510876	0.00779579852783062	0.0545625671987428
0.00229451658258209	0.00188495575221239	0.00508469109254817	0.00572872384418162	0.00543495161690514	0.0282028781738483	0.0272979902406749	0.0276118600612026	0.0084427259945414	0.00702084194855677	0.00487461748407907	0.00662079232486974	0.0485436274915227
0.00348515424696055	0.00252766520552477	0.005746588371516	0.00625299809775866	0.00615052518402117	0.0309014969812257	0.029786287321148	0.0299133239599702	0.00606922504342073	0.00767769415267554	0.00491563973203209	0.00785377553552229	0.0531973368621288
0.00216053262757423	0.00189306095442891	0.00544735753866512	0.0057525432139608	0.00498039864361922	0.0298842113969068	0.0292915391613597	0.0292579604664627	0.00689132412538252	0.00768455876271607	0.004684476056571	0.00714820941195931	0.0522811181870812
0.00231312546522207	0.00227293027871971	0.00504077412951782	0.005936647092879	0.0051890662476222	0.0301311719460756	0.0285357704077413	0.0291236456868745	0.00756207096187247	0.00724729137374907	0.00543462079232487	0.00774303200727814	0.0496267471673145
0.00274021999834588	0.00284939210983376	0.00556513108923993	0.00606169878421967	0.00532759904060872	0.0303151104127037	0.0299933008022496	0.0303261930361426	0.00718517905880407	0.0086929120833678	0.00548308659333388	0.00704391696303036	0.0543780497890993
0.00226929120833678	0.00185625671987429	0.00579505417252502	0.00615954015383343	0.00566388222644943	0.0307495657927384	0.0291412620957737	0.0294667107766107	0.00594930113307419	0.00882193366967167	0.0084050946985361	0.00794516582582086	0.053709287900091
0.00226962203291705	0.0021596228599785	0.00497957158216856	0.0057178893391779	0.00547721445703416	0.0285736498221818	0.0275318005127781	0.0283189976015218	0.00997097014308163	0.00802365395748904	0.00598767678438508	0.0084617484079067	0.0500178645273344
0.00173616739723761	0.00182491109089405	0.00648151517657762	0.00678306178149037	0.00589579025721611	0.031237283930196	0.0301165329583988	0.0309153916135969	0.00653618393846663	0.00803374410718716	0.00681506905963113	0.00773376891903068	0.0554693573732529
0.00271482921181044	0.00274518236704987	0.00474741543296667	0.0051853444710942	0.0052157803324787	0.0287007691671491	0.0283854106360103	0.0284943346290629	0.00706343561326607	0.00732668927301298	0.00641022247953023	0.00720246464312298	0.0495546274088164
0.00237796708295426	0.00273856587544455	0.00611074352824415	0.00641592920353982	0.0056854685303118	0.0311674799437598	0.0286883632453891	0.0289046398147382	0.00636614010420975	0.00922950955255976	0.00747547762798776	0.00991621867504756	0.0553722603589447
0.00249276321230667	0.00284889587296336	0.00525895294020346	0.00575841535026052	0.00552022165246878	0.0296854685303118	0.0281456455214622	0.0286747167314532	0.00640129021586304	0.00854362749152262	0.0054357786783558	0.00730650897361674	0.0499182036225291
0.0022477049044744	0.00210586386568522	0.00549756016872054	0.0060269622032917	0.00502787197088744	0.028926639649326	0.0282664791994045	0.0284589363989744	0.00512802911256306	0.0074629890000827	0.00714738235050864	0.00813902902985692	0.0522725167479944
0.00183301629311058	0.0022437350095112	0.00515143495161691	0.00549110908940534	0.00527905053345463	0.0291418410387892	0.0291832768174676	0.0289928872715243	0.00834232073443057	0.00610073608469109	0.00582052766520552	0.00621941940286163	0.0520356463485237
0.002126705814242	0.00232321561492019	0.00513414936729799	0.00617037465883716	0.00533148622942685	0.0284715904391696	0.0276351831941113	0.0286728144901166	0.00726614837482425	0.00804962368703995	0.00779331734347862	0.008115540484658	0.0505211314200645
0.00161401042097428	0.00237780167066413	0.00600694731618559	0.00642171863369449	0.00595236126044165	0.031747828963692	0.0313548920684807	0.0316015217930692	0.00909428500537589	0.00786833181705401	0.00622231411793896	0.00819220908113472	0.0557507236787694
0.0018715573567116	0.0021509387147465	0.00505342816971301	0.00590455710859317	0.0054412372839302	0.0296394012075097	0.0287398891737656	0.029081961789761	0.0072147878587379	0.00713199900752626	0.00513745761310065	0.00668058886775287	0.0512242163592755
0.00277685882061037	0.00205524770490447	0.00575940782400132	0.00610032255396576	0.00577123480274584	0.0311251343974857	0.0290733603506741	0.0303470349846994	0.00630212554792821	0.00652427425357704	0.0076926639649326	0.00684492597800017	0.0535104623273509
0.00213431477958812	0.00186138450086842	0.00516921677280622	0.00526581755024398	0.0050391200066165	0.0295896121081796	0.028014887106112	0.0281762467951369	0.00870349846993632	0.00998296253411628	0.00586270779918948	0.0110196013563808	0.0512606897692498
0.00222529153916136	0.00281035480936233	0.0046303035315524	0.00524596807542801	0.00463857414605905	0.0261419237449342	0.0260519394591018	0.026043503432305	0.00585542965842362	0.00725729881730213	0.00572607724753949	0.00744901166156646	0.0479632784715904
0.00282474567860392	0.00180605408981887	0.00481771565627326	0.00539698949631957	0.00500463154412373	0.029180133983955	0.0274260193532379	0.0280977586634687	0.004556529650153	0.0065951534198991	0.00596203787941444	0.0066842279381358	0.0510672400959392
0.00256132660656687	0.00185327929865189	0.00550392854189066	0.00592134645604168	0.00531941113224712	0.0293060127367463	0.0287321147961293	0.0287106939045571	0.00729484740716235	0.00594227111074353	0.00604308990157969	0.00738317757009346	0.0532516747994376
0.00177594905301464	0.00287635431312547	0.00561632619303614	0.00638276403936813	0.00542072615995368	0.0302181788106856	0.0296377470846084	0.0301836076420478	0.00732139607972872	0.00476445289885038	0.0053798693242908	0.00476221983293359	0.0518328508808205
0.00278082871557357	0.00246356794309817	0.00553858241667356	0.00580754280043007	0.00525887023405839	0.0297197915805144	0.0293731701265404	0.0293063435613266	0.00496394012075097	0.00850930444131999	0.00901248862790506	0.009241005706724	0.0524672897196262
0.00285021917128443	0.00219940451575552	0.00600703002233066	0.00641799685716649	0.00607145810933752	0.030470763377719	0.0292234720039699	0.0292482011413448	0.00589082788851212	0.00778661814572823	0.00759995037631296	0.00947737986932429	0.0525457778512943
0.00145860557439418	0.00260582251261269	0.00485882061037135	0.00585311388636176	0.00565180712926971	0.0287517988586552	0.0277818211893144	0.0276949797369944	0.00514465304772144	0.00513009676618973	0.00625622363741626	0.00637581672318253	0.0486028450913903
0.00282615168307005	0.00139177900918038	0.00474369365643867	0.00507030022330659	0.00496228599784964	0.0302427425357704	0.0281106608220991	0.0290895707551071	0.00649656769497974	0.00751294351170292	0.00419237449342486	0.00769911504424779	0.0522947647010173
0.0024021172773137	0.00243164337110247	0.00637507236787694	0.0068201141344802	0.00633024563725085	0.031785129435117	0.0308587379042263	0.0306029277975353	0.0101521793069225	0.00973542304193202	0.00748953767264908	0.00918517905880407	0.0541176908444297
0.00266065668679183	0.00184624927632123	0.00652452237201224	0.00622587048217683	0.00621156231908031	0.0306925812587875	0.0306130179472335	0.0302713588619635	0.00591315854768009	0.00807890166239352	0.00747853775535523	0.00789132412538252	0.0539459101811265
0.00272078405425523	0.00198304524026135	0.00497460921346456	0.005494417335208	0.00492151186833181	0.0292123066743859	0.028228599784964	0.0286127698287983	0.0054647258291291	0.00671226532131337	0.0048388884294103	0.00655553717641221	0.0505380034736581
0.00314854023653957	0.00251575552063518	0.00536051608634522	0.00603581176081383	0.00564130344884625	0.0296121081796378	0.028381358034902	0.0288842113969068	0.00695823339674137	0.00868811512695393	0.00573740798941361	0.00852319907369118	0.051641055330411
0.00217732197502275	0.00240195186502357	0.00614258539409478	0.00671400215035977	0.00595773715987098	0.0304878008436027	0.0299331734347862	0.0303493507567612	0.00780398643619221	0.0080366388222645	0.0070064510793152	0.00870358117608139	0.0541868331817054
0.00301133074187412	0.00122496071458109	0.00482019684062526	0.00560119096848896	0.00512893888015879	0.0286593333884708	0.0272945992887271	0.0277156562732611	0.00724836655363493	0.00620519394591018	0.00441336531304276	0.0068203622529154	0.0484019518650236
0.00186824911090894	0.00185394094781242	0.00435753866512282	0.005059631130593	0.00483739971879911	0.0275672814490117	0.0257817384831693	0.0266129352410884	0.00492200810520222	0.00790397816557771	0.00670407741295178	0.00670796460176991	0.0465501612769829
0.00197221073525763	0.00230196013563808	0.00456364237862873	0.00499172938549334	0.00467504755603341	0.0288044826730626	0.0275675295674468	0.0280003308245803	0.00666065668679183	0.00674915226201307	0.0050613679596394	0.00679952030435861	0.0505137705731536
0.00227772723513357	0.00136183938466628	0.00476552807873625	0.00556331155404846	0.00463336365891986	0.0285486725663717	0.0279686543710198	0.0279787445207179	0.00538913241253825	0.00672525018608883	0.00553932677197916	0.00676114465304772	0.0510185261764949
0.00185394094781242	0.00233115540484658	0.00616169051360516	0.00623472003969895	0.00636845587627161	0.0307393929368952	0.0300097593251179	0.0299691506078902	0.00660582251261269	0.00699594739889174	0.00810329997518815	0.00738284674551319	0.0529469026548673
0.0025320486312133	0.00220610371350591	0.00509072864113804	0.00563228847903399	0.00559250682325697	0.0298701513522455	0.0281648333471177	0.0295228682491109	0.00660119096848896	0.00826317095360186	0.00619113390124886	0.00763559672483666	0.0516184765528079
0.00248168058886775	0.00170482176825738	0.00482565544619965	0.00555363493507568	0.00473583657265735	0.0284800264659664	0.0274156810851046	0.0281723596063187	0.00491803821023902	0.00835092217351749	0.00679546770325035	0.00688586551980812	0.0513159374741544
0.00216723182532462	0.0020655859730378	0.00605731535853113	0.00625531386982052	0.00584691092548176	0.0304746505665371	0.0303543131254652	0.0304258539409478	0.00698006781903896	0.00930708791663221	0.00616698370688942	0.00839310230750145	0.0533460425109585
0.00274328012571334	0.00238888429410305	0.00532321561492019	0.00556761227359192	0.00567678438507981	0.0304349516169051	0.029294433876437	0.02938507981143	0.00753345463567943	0.00699106773633281	0.00572781407658589	0.00691365478455049	0.0531821189314366
0.00255818377305434	0.00128177983624183	0.00542428252419155	0.00626978744520718	0.00601530063683732	0.0288549334215532	0.0289563311554048	0.0292389380530974	0.00698494748159788	0.00587883549747746	0.00699131585476801	0.00527673476139277	0.0502577950541725
0.00337606484161773	0.00193557191299314	0.00465834091472997	0.00513588619634439	0.00404904474402448	0.0266904308990158	0.0263346290629394	0.0264406583409147	0.00445289885038459	0.00694152675543793	0.00639955338681664	0.00678281366305517	0.0502229757670995
0.00230154660491275	0.00223116367546109	0.00635257629641882	0.00686775287403854	0.00566917541973368	0.0318618807377388	0.0310411876602432	0.0318797452650732	0.0082125547928211	0.00906740550822927	0.00883822678024978	0.0092868249110909	0.0559408651062774
0.00269878421966752	0.00257522123893805	0.00547862046150029	0.00568703994706807	0.00568431064428087	0.0299759325117856	0.0290744355305599	0.0288703167645356	0.00524092300057895	0.00559507071375403	0.00525456951451493	0.00561128111818708	0.0541997353403358
0.00251674799437598	0.00246439500454884	0.00573542304193202	0.00605408981887354	0.00589388801587958	0.0301603672152841	0.0297651145480109	0.0293046067322802	0.00514829211810437	0.00769440079397899	0.00623711851790588	0.00854892068480688	0.0548698205276652
0.00255107104457861	0.00223199073691175	0.00543164337110247	0.00617186336944835	0.00572483665536349	0.0306904308990158	0.0293735009511207	0.0291423372756595	0.00581821189314366	0.00593970722024646	0.00740327516334464	0.00658051443222231	0.0508794144404929
0.00267893474485154	0.00379389628649409	0.00569853610123233	0.00602539078653544	0.00507071375403193	0.0298159788272269	0.0287545281614424	0.0287699115044248	0.00727607311223224	0.00804102224795302	0.00542957571747581	0.00762178479861054	0.0528251592093292
0.00306178149036473	0.00120271276155818	0.00533843354561244	0.0060022330659168	0.00523141179389629	0.0289679927218592	0.0278818129186999	0.0290056240178645	0.00593780497890993	0.00806839798197006	0.00754437184682822	0.00780076089653461	0.0515407327764453
0.00210379621205856	0.00248871061119841	0.00558158961210818	0.00598990985030188	0.00534455380034737	0.0291683070052105	0.028742866594988	0.0297362501033827	0.00633868166404764	0.00905979654288314	0.00775767099495493	0.00912116450252254	0.0536007774377636
0.0026216193863204	0.00245984616657018	0.00519692333140352	0.00573401703746588	0.00570697212802911	0.0309176246795137	0.0299532710280374	0.030201224050947	0.00764428087006864	0.0125509056322885	0.00841774873873129	0.00985683566288975	0.0527894301546605
0.00289314366057398	0.00217103630799768	0.00553461252171036	0.00636829046398147	0.00534910263832603	0.0299616243486891	0.0283278471590439	0.0288486477545282	0.00845844016210404	0.00935811760813828	0.00777040774129518	0.0101295178231743	0.0537460921346456
0.00214804399966918	0.00270167893474485	0.0065213795384997	0.00690927135886197	0.00604044330493756	0.0321191795550409	0.0316655363493507	0.0311818708130014	0.00695087254983045	0.00565966421305103	0.00564791994045157	0.00573459598048135	0.0547057315358531
0.00245116202133819	0.00217078818956248	0.00664949135720784	0.00680737738813994	0.00664576958067984	0.0329726242659829	0.0312215697626334	0.0322863286742205	0.00643486891076007	0.00796021834422298	0.00602762385245224	0.00751649987594078	0.0565071540815483
0.00212877346786866	0.00235257629641882	0.00597675957323629	0.00608998428583244	0.00560640145562815	0.0315115375072368	0.0302050285336201	0.0306839798197006	0.00686378297907534	0.00810057067240096	0.00729120833677943	0.00755520635183194	0.0529175419733686
0.00194218840459846	0.00277512199156397	0.00516566040856835	0.0057463402530808	0.00559912331486229	0.0294068315275825	0.0291058638656852	0.0291884045984617	0.00585170788189562	0.0052813663055165	0.00538772640807212	0.00703101480439997	0.0527623852452237
0.00212976594160946	0.00226631378711438	0.00518063022082541	0.0057871970887437	0.00576585890331652	0.0296550326689273	0.0284157637912497	0.029072037052353	0.0071546604912745	0.0056008601439087	0.00525547928211066	0.00595277479116699	0.0507992721859234
0.00315474319741957	0.00180200148871061	0.004064593499297	0.0049373914481846	0.00461045405673642	0.026664626581755	0.024903151104127	0.0252500206765363	0.00496791001571417	0.00603283433959143	0.00478215201389463	0.00659920602100736	0.0458340914729965
0.00259151434951617	0.00234414026962203	0.00540244810189397	0.00661351418410388	0.00583888842941031	0.0271387809114217	0.0262467124307336	0.0264495078984368	0.0051873294185758	0.0091272020511124	0.00857505582664792	0.0101571416756265	0.0466766189727896
0.00362004796956414	0.00226077247539492	0.00587445207178893	0.00619932180961046	0.0065295674468613	0.0310851046232735	0.0302132991481267	0.0307855429658424	0.00528492266975436	0.00779555040939543	0.00660780746009428	0.00769969398726326	0.0537140848565049
0.00274890414357787	0.00205640559093541	0.00557803324787032	0.0061566454387561	0.00554660491274501	0.0307825655446199	0.0306039202712762	0.0297761971714499	0.00895724092300058	0.00647977834753123	0.00587246712430734	0.00686899346621454	0.053498139111736
0.00347754528161442	0.00245984616657018	0.00579927218592341	0.00658506327020097	0.00591522620130676	0.0299271358861964	0.029228517078819	0.0301495327102804	0.0084125382515921	0.00863038623769746	0.006879497146638	0.0083716814159292	0.0527919113390125
0.00239698949631958	0.00189190306839798	0.00548598130841121	0.00625184021172773	0.00558423620875031	0.0301791415102142	0.0290648416177322	0.0299769249855264	0.00782606897692499	0.00930220825407327	0.00631866677694153	0.00782027954677032	0.0517001902241336
0.00225920105863866	0.00246538747828964	0.00464949135720784	0.0052759076999421	0.00454271772392689	0.0276809196923331	0.0272292614341245	0.0274746505665371	0.00835232817798362	0.0085954015383343	0.00510106690927136	0.00915705896948144	0.0488190389545943
0.00173492680506162	0.00270531800512778	0.00570903978165578	0.00585253494334629	0.00555735671160367	0.0303323132908775	0.0281777355057481	0.0287476635514019	0.00502117277313705	0.00675618228434373	0.005877015962286	0.00732520056240178	0.0538933090728641
0.00329269704739062	0.00204168389711356	0.00605400711272848	0.00595558680009925	0.00576486642957571	0.0301885700107518	0.0286414688611364	0.0289041435778678	0.00692506823256968	0.00715077330245637	0.00661103299975189	0.00755098833843355	0.0524897030849392
0.00219667521296832	0.00213720949466545	0.00517153254486808	0.00551071044578612	0.00563799520304359	0.0301545777851294	0.028958977752047	0.0292705318005128	0.00780812174344554	0.0070309320982549	0.00584881316681829	0.00685956496567695	0.0516063187494831
0.00314920188570011	0.00255743941774874	0.0048438507981143	0.00575998676701679	0.00503994706806716	0.0281734347862046	0.0274779588123398	0.0277581672318253	0.00624696054916881	0.00915259283764784	0.00650715408154826	0.00842221487056488	0.0512898023323133
0.00263419072037052	0.00250765031841866	0.00607352576296419	0.00595997022578778	0.00615474319741957	0.0306266644611695	0.0293860722851708	0.0299367297990241	0.00570589694814325	0.00719750227441899	0.00761872467124307	0.0070274584401621	0.0538787527913324
0.0029411132247126	0.00211835249359028	0.00581879083615913	0.00581647506409726	0.00559333388470763	0.030706889421884	0.0288830535108759	0.0301312546522207	0.00519923910346539	0.00846290629393764	0.00611570589694814	0.00759556695062443	0.0539803986436192
0.00194400793978993	0.00379968571664875	0.00612331486229427	0.00661591266231081	0.0058780084360268	0.0306177321975023	0.0297733851625176	0.03016144239517	0.00682325696799272	0.00797775204697709	0.00747357538665122	0.00875816723182532	0.0533783806136796
0.00205425523116368	0.00113845008684145	0.00505450334959887	0.0059361508560086	0.00544950789843685	0.0279200231577206	0.0268835497477463	0.0268759407824001	0.00582524191547432	0.00574129517823175	0.00636647092879001	0.00589860226614837	0.0476535439583161
0.00250657513853279	0.00239839550078571	0.0049096848895873	0.0057230998263171	0.00553072533289224	0.02888197833099	0.0276862955917625	0.0279375568604747	0.00525986270779919	0.00686047473327268	0.00714332974940038	0.0066228599784964	0.0504418162269457
0.00180043007195435	0.00241402696220329	0.00626193036142585	0.00678926474237036	0.00606467620544207	0.031079480605409	0.0306569349102639	0.0307556860474733	0.00699296997766934	0.00810834505003721	0.00737507236787693	0.00961822843437266	0.0534312298403771
0.00289719626168224	0.00164105533041105	0.0066530477214457	0.00686560251426681	0.00664031097510545	0.0331266231080969	0.0316105367628814	0.0317870316764536	0.00634256885286577	0.00727474981391118	0.00661012323215615	0.00770573153585311	0.0555600860143908
0.00258324373500951	0.00203233810272103	0.00456116119427673	0.0055555371764122	0.00496501530063684	0.0271754197336862	0.0256193863204036	0.0268506327020098	0.00814184103878918	0.00734066661152924	0.00683425688528658	0.00699296997766934	0.0477299644363576
0.0020593830121578	0.00254660491274502	0.00507228517078819	0.00601836076420478	0.00568455876271607	0.0283160201802994	0.0282852534943346	0.0282456372508478	0.00580059548424448	0.00957199569928045	0.00850004135307253	0.00918418658506327	0.0494347034984699
0.00193044413199901	0.0023803655611612	0.00523653957489041	0.0056535439583161	0.00562889752708626	0.0294022826896039	0.0283804482673062	0.0280875858076255	0.00626193036142586	0.00922744189893309	0.00662666446116947	0.00815432966669424	0.0514769663385989
0.00290803076668596	0.00289661731866678	0.00498527830617815	0.00586188073773881	0.005691919609627	0.0294122074270118	0.0278780911421719	0.0286094615829956	0.0078445951534199	0.00586733934331321	0.00556083036969647	0.00595674468613018	0.0504284178314449
0.00148399636092962	0.00233280952774791	0.00594657183028699	0.00604970639318502	0.00574361095029361	0.0306614837482425	0.030638491439914	0.0312734265155901	0.00620825407327764	0.00768588206103713	0.00642916218675048	0.00674319741956827	0.0529757670994955
0.00205301463898768	0.00258944669588951	0.00465089736167397	0.00512000661649161	0.00477967082954263	0.0285111239765115	0.0272679679100157	0.0278727152427425	0.00648614672070135	0.00675775370109999	0.00532065172442312	0.00623736663634108	0.0490538417004383
0.00241452319907369	0.00234008766851377	0.00476006947316185	0.00529765941609461	0.00528922338929783	0.0283967413778844	0.0272835166652882	0.0279218426929121	0.00546282358779257	0.00554726656190555	0.00595997022578778	0.00583508394673724	0.0504375982135473
0.00247671822016376	0.0019408651062774	0.00617996857166487	0.00645025225374246	0.00603076668596477	0.0312740054586056	0.0309497146637995	0.0318800760896534	0.00582664791994045	0.00723993052683814	0.00775824993797039	0.00713919444214705	0.0548456703333058
0.00230038871888181	0.00224067488214374	0.00522702836820776	0.00551128938880159	0.00524431395252668	0.0287784302373666	0.028362749152262	0.0285877925729882	0.00536795963940121	0.00590712099909024	0.00673732528326855	0.00706293937639567	0.0495611611942768
0.00253262757422876	0.00314175833264412	0.00535547101149615	0.00620064510793152	0.00603473658092796	0.0296638822264494	0.0280622777272351	0.02843486891076	0.00743958316102887	0.00763501778182119	0.00770821272020511	0.00759060458192044	0.0492721859234141
0.00203531552394343	0.00227152427425358	0.00469878421966752	0.00577991894797783	0.0052457199569928	0.0286235216276569	0.0276479199404516	0.0277757009345794	0.00751046232735092	0.0042501860888264	0.00542246298900008	0.00431635100487966	0.0476083036969647
0.00265685220411877	0.00201877429493011	0.00558216855512365	0.00624613348771814	0.00548482342238028	0.0297172276900174	0.029021172773137	0.0296415515672815	0.00615705896948144	0.00775312215697626	0.0062831031345629	0.0086176494913572	0.0518588206103713
0.00306045819204367	0.00211256306343561	0.00575982135472666	0.00582052766520553	0.00504904474402448	0.0303690348192871	0.0293578694897031	0.0290717062277727	0.00565337854602597	0.00738665122818625	0.00636365891985775	0.00851137209494665	0.055601273674634
0.00200140600446613	0.00235795219584815	0.00509411959308577	0.00545736498221818	0.00405756347696634	0.0277512199156397	0.0268693242907948	0.0269689851956001	0.0043724257712348	0.00624911090894053	0.00784591845174097	0.00644628235877926	0.051811181870813
0.00234207261599537	0.00230411049540981	0.00526647919940452	0.0054672070134811	0.00461103299975188	0.0304004631544123	0.0289944586882805	0.0297397237614755	0.00511587130923828	0.00721147961293524	0.00482945992887271	0.00739037300471425	0.0552433214787859
0.00298337606484162	0.00191795550409395	0.00536167397237615	0.00604052601108262	0.00546133487718137	0.0307934827557688	0.0292406748821437	0.0292684641468862	0.00798941361343148	0.0100420147216938	0.00619220908113473	0.0074677032503515	0.0518304524026135
0.00260201802993963	0.00297196261682243	0.00542345546274088	0.00591638408733769	0.00481407658589033	0.0300568191216607	0.0284326358448433	0.0287833926060706	0.00647183855760483	0.00772913737490696	0.00591100818790836	0.00764014556281532	0.0544200645107932
0.0016557770242329	0.00158340914729964	0.00452642461334877	0.00535381688859482	0.00499115044247788	0.0263256140931271	0.0258986022661484	0.026137953849971	0.00550202630055413	0.00724911090894054	0.00549656769497974	0.00693160201802994	0.0463074187412125
0.00171896451906377	0.00253122156976263	0.00563849143991398	0.00589454966504011	0.00536829046398148	0.0320004135307253	0.0309247374079894	0.0312542386899347	0.00556562732611033	0.00675907699942106	0.00567587461748408	0.0071576379124969	0.0548282193366967
0.00243759821354727	0.00231817054007113	0.00588388057232652	0.00638102721032173	0.00563295012819453	0.0312917872797949	0.0291939459101811	0.0309769249855264	0.00862203291704574	0.00957894301546605	0.00620792324869738	0.00888983541477132	0.0545978827226863
0.00361450665784468	0.00235125299809776	0.0043405011992391	0.00542767347613928	0.00524381771565627	0.0290685633942602	0.0281914647258291	0.0284118766024316	0.00708295426350178	0.00785369282937722	0.00541683897113556	0.00754354478537755	0.0493351252998098
0.00154842444793648	0.00196228599784964	0.00522338929782483	0.00615730708791663	0.00501091721114879	0.0284026135141841	0.0282100736084691	0.0284418989330907	0.00674021999834588	0.00995773715987098	0.00777446034240344	0.00954040195186503	0.0493402530808039
0.00239318501364651	0.00217996857166487	0.00565569431808783	0.00561971714498387	0.00511173600198494	0.0295844843271855	0.0282740054586056	0.0288966173186668	0.00524911090894054	0.00722934414026962	0.00528930609544289	0.00704069142337276	0.0526966338598958
0.00198072946819949	0.00140840294433876	0.00457265734844099	0.00542188404598461	0.00461434124555454	0.0277160698039864	0.0260518567529568	0.0263786287321148	0.00725035150111653	0.00649383839219254	0.00486494086510628	0.0065308080390373	0.0478583243735009
0.0029331734347862	0.00210338268133322	0.00477760317591597	0.00526284012902159	0.00493780497890993	0.0278813166818295	0.026718054751468	0.0265270862625093	0.00533165164171698	0.00536142585394095	0.00694061698784219	0.00599321809610454	0.0477116036721528
0.00261392771482921	0.00200736084691093	0.00591952692085022	0.00664510793151931	0.00576097924075759	0.0308759407824001	0.0298092796294765	0.0301802166901001	0.00632205772888925	0.0092848399636093	0.0088911587130924	0.00827053180051278	0.0525547101149615
0.00268141592920354	0.00248350012405922	0.00512587875279133	0.00545744768836324	0.00537234306508974	0.0291288561740137	0.0288084525680258	0.0286901000744355	0.0057460921346456	0.00730237366636341	0.00702878173848317	0.00730303531552394	0.0510674055082293
0.00206525514845753	0.00196666942353817	0.00611843519973534	0.00647398891737657	0.00582201637581673	0.0298290463981474	0.0294199818046481	0.0293939293689521	0.00667579191133901	0.0091598709784137	0.00921015631461418	0.00779480605408981	0.0534746505665371
0.00270730295260938	0.00319866016044992	0.00507567612273592	0.0059700603754859	0.00517401372922008	0.0290609544289141	0.027390124886279	0.0279999172938549	0.00745339508725498	0.00717881068563395	0.00451798858655198	0.00753734182449756	0.0512614341245554
0.00341559837895956	0.00257852948474071	0.00570151352245472	0.00590736911752543	0.00604325531386982	0.0306463485236953	0.0291858407079646	0.0302379455793566	0.00854263501778182	0.00837507236787693	0.00653783806136796	0.00890290298569184	0.0514702671408485
0.00288090315110413	0.00289719626168224	0.00566206269125796	0.00611256306343561	0.00572905466876189	0.0292721859234141	0.0282936068149864	0.0288742866594988	0.00913373583657265	0.00831486229426846	0.00735621536680175	0.00925754693573733	0.0524461996526342
0.0022556446944008	0.00218145728227607	0.0050326689273013	0.00570614506657845	0.00512182615168307	0.0289342486146721	0.0276256719874287	0.0279612108179638	0.00492746671077661	0.00691621867504756	0.00453113886361756	0.00589554213878091	0.0526362583739972
0.0020937887685055	0.00243122984037714	0.00593077495657927	0.00576643784633198	0.00541394425605823	0.0310308493921098	0.0295812587875279	0.0302247125961459	0.00798792490282027	0.00770002481184352	0.00681829459928873	0.0079799851128939	0.0547444380117443
0.00235282441485402	0.00335604995451162	0.0055026052435696	0.00604846580100902	0.00552452237201224	0.030202464643123	0.0289384666280705	0.0293024563725085	0.0083065916797618	0.00766925812587875	0.00719650980067819	0.00785501612769829	0.0531377057315358
0.00317103630799768	0.00122115623190803	0.00566636341080142	0.00590976759573236	0.00551798858655198	0.0303396741377884	0.0301509387147465	0.0298479861053676	0.00677230998263171	0.00813183359523612	0.00757977007691672	0.00711992391034654	0.0534551319163014
0.00250566537093706	0.00194648912414193	0.00517550243983128	0.005749069555868	0.00516351004879662	0.0282382764039368	0.0275934165908527	0.0277807460094285	0.00482623438921512	0.00894210569845339	0.00626284012902159	0.00884054255231164	0.0460478868579935
0.00270746836489951	0.0039368952113142	0.00707625506575139	0.00726722355471012	0.00663237118517906	0.0335344471094202	0.0318027458440162	0.0326361756678521	0.00669746092134646	0.0089421056984534	0.00738971135555372	0.00759076999421057	0.0575086427921594
0.00265114548010917	0.00246414688611364	0.00604623273509221	0.00642676370854354	0.00596394012075097	0.0296155818377305	0.0295662889752709	0.0298423620875031	0.00606599950376313	0.00932180961045406	0.0065322967496485	0.0100275411463072	0.0524332974940038
0.00236109502936068	0.00324456207096187	0.00511239765114548	0.00590538417004383	0.00552204118766025	0.0290632702009759	0.0279782482838475	0.0283049375568605	0.00723529898271441	0.00669539326771979	0.00779521958481515	0.00728971962616822	0.0501500289471508
0.00302290960218344	0.00281639235795219	0.00556926639649326	0.0060985030187743	0.00555636423786287	0.030162682987346	0.0288144074104706	0.0290626912579605	0.00485187329418576	0.00659804813497643	0.00803010503680423	0.00614225456951451	0.0503950872549831
0.00231841865850633	0.0015001240592176	0.00495997022578778	0.00534141096683484	0.00469241584649739	0.0277839715490861	0.0275227028368208	0.027773881399388	0.00583268546853031	0.00643189148953767	0.00519386320403606	0.00578215201389464	0.0491737656107848
0.00195815069059631	0.00166561905549582	0.0053100653378546	0.00576734761392772	0.00511512695393268	0.0296776941526756	0.0286159953684559	0.0294960714581094	0.00876428748656025	0.00911578860309322	0.00580580597138368	0.00895806798445125	0.0514197336862129
0.00242155322140435	0.00196551153750724	0.00458688280539244	0.00517310396162435	0.00465470184434703	0.0264763873955835	0.026103134562898	0.0265724092300058	0.00407154081548259	0.00712761558183773	0.00611239765114548	0.006444710942023	0.0470095112066827
0.0025911835249359	0.00218228434372674	0.00542031262922836	0.00597618063022083	0.00547903399222562	0.0299124968985196	0.0285336200479696	0.0290165412290133	0.00564047638739559	0.00766727317839716	0.00886295591762468	0.00959209329253163	0.050101893970722
0.00235795219584815	0.00221090066991978	0.0045612439004218	0.0050336614010421	0.00477255810106691	0.0283546439500455	0.0279815565296501	0.029165164171698	0.0043110578115954	0.00437283930196013	0.00449077826482508	0.0060913075841535	0.049334215532214
0.00231974195682739	0.002684476056571	0.0054108014225457	0.00578107683400877	0.00577049044744025	0.0298525349433463	0.028537838061368	0.0290701348110165	0.00597088743693656	0.0063434786204615	0.00745488379786618	0.00600645107931519	0.0510860970970143
0.00167248366553635	0.0019052187577537	0.00497568439335043	0.00555404846580101	0.0050873376891903	0.0298680009924737	0.0298833843354562	0.0290978413696138	0.00785609130758416	0.00816003639070383	0.00529641882391862	0.00697460921346456	0.0516468447605657
0.00213249524439666	0.00213911173600199	0.00463543131254652	0.00542610205938301	0.00491257960466463	0.0278528657679266	0.0268168885948226	0.02762112314945	0.00564618311140518	0.00591539161359689	0.00498072946819949	0.00582673062608552	0.0493194938383923
0.00251865023571251	0.00241162848399636	0.00619146472582913	0.00675667852121413	0.00588090315110413	0.0307100322553966	0.0290726987015135	0.0291911339012489	0.00620387064758912	0.00879306922504342	0.00792556446944008	0.00835100487966257	0.0523924406583409
0.00249069555868001	0.00195252667273178	0.00565040112480357	0.0060923000578943	0.00573823505086428	0.0295734844098917	0.0288118435199735	0.0296870399470681	0.00914481846001158	0.0086879497146638	0.00604499214291622	0.0107127615581838	0.0528170540071127
0.00208675874617484	0.0019717972045323	0.00556637168141593	0.0059067074683649	0.00517343478620461	0.0303247043255314	0.0289603010503681	0.0292217351749235	0.00761905549582334	0.00748548507154082	0.00677346786866264	0.00769572409230006	0.0528531965925068
0.00308469109254818	0.00294657183028699	0.00477537010999917	0.0052239682408403	0.00462294268464147	0.0276365891985774	0.0265400711272848	0.0272089157224382	0.00536076420478042	0.00499412786370027	0.0063152758249938	0.004878256554462	0.0482934414026962
0.00345339508725499	0.00279422711107435	0.00580373831775701	0.00611190141427508	0.00564783723430651	0.0291497808287156	0.0287522123893805	0.0288815648002647	0.00594243652303366	0.00813150277065586	0.00644090645934993	0.00759697295509056	0.0516568522041188
0.00242924489289554	0.00304962368703995	0.00596642130510297	0.00694351170291953	0.00650078570837814	0.0316619799851129	0.0308445124472748	0.0311634273426515	0.0100706310478869	0.00941162848399636	0.00700827061450666	0.00888156480026466	0.0533165164171698
0.00220792324869738	0.00250905632288479	0.00487908361591266	0.00563452154495079	0.00497146637995203	0.0272635017781821	0.0270743528244149	0.0272954263501778	0.00811248035729054	0.0101117360019849	0.00689959473988917	0.00902803738317757	0.0494386733934331
0.0025978827226863	0.00183111405177405	0.0064295757174758	0.00656910098420313	0.00587982797121827	0.0313682077578364	0.0304838309486395	0.0308790836159127	0.00764295757174758	0.00903357869489703	0.00697932346373336	0.00799247374079894	0.0547315358531139
0.00239541807956331	0.00314465304772145	0.00502199983458771	0.0060321726904309	0.00473021255479282	0.0273814407410471	0.0283089901579687	0.0287785129435117	0.00482681333223058	0.0095570258870234	0.010016127698288	0.010542883136217	0.0490067819038954
0.00221090066991977	0.00187420395335373	0.00655355222893061	0.00658498056405591	0.00632743362831859	0.0333730874203953	0.0314294103051857	0.031921677280622	0.00632594491770738	0.00828095277479116	0.00613547266561906	0.00817401372922008	0.0580552477049044
0.00306575138532793	0.00259110081879084	0.00626068976924986	0.0066485815896121	0.00615325448680837	0.0312286824911091	0.0298781738483169	0.0306019353237946	0.00655371764122074	0.0051868331817054	0.0067867008518733	0.00550004135307253	0.0516785212141262
0.00221511868331817	0.00211562319080308	0.00638623769746092	0.00651393598544372	0.00597874452071789	0.0310966007774378	0.0307599867670168	0.0312039533537342	0.00752443966586717	0.0079309403688694	0.00759556695062443	0.0089062112314945	0.0544025308080391
0.00262195021090067	0.00229699776693408	0.00437573401703746	0.0051890662476222	0.00470664130344885	0.0262131337358366	0.0250975105450335	0.0263208171367132	0.00782300884955752	0.00652634190720371	0.00573517492349681	0.00615747250020677	0.0465156728144901
0.00204838309486395	0.00249474815978827	0.0045926722355471	0.00550103382681333	0.0048376478372343	0.0266057398064676	0.0257427838888429	0.0264963195765445	0.00585534695227856	0.00619593085766273	0.00573079149780828	0.0060306839798197	0.0474787031676453
0.00244107187164006	0.00212066826565214	0.00535712513439748	0.00591307584153502	0.00575692663964933	0.0311203374410719	0.0302544868083699	0.0304535604995451	0.00504333802001489	0.00670837813249525	0.00593085766272434	0.00728128359937144	0.0533156893557191
0.00246191382019684	0.00188462492763212	0.00553701099991729	0.00612232238855347	0.00524034405756348	0.0301406831527582	0.0288325200562402	0.0287761144653048	0.00753188321892317	0.00838789182036225	0.00644934248614672	0.00832073443056819	0.0531289388801588
0.00260110826234389	0.00289074518236705	0.004688197833099	0.00466702505996195	0.004936647092879	0.0270425109585642	0.026340418493094	0.0266001984947481	0.00415854768009263	0.00502737573401704	0.00543916963030353	0.00530386237697461	0.0476270779918948
0.00282449756016872	0.00127830617814904	0.00480076089653461	0.00556513108923993	0.00526623108096931	0.0275020263005541	0.0266391530890745	0.0277111074352824	0.00741832768174675	0.00971383673806963	0.0089660904805227	0.0083051029691506	0.0459082788851212
0.0023781324952444	0.0019363989744438	0.00461979985112894	0.00539153089074518	0.00516094615829956	0.0288568356628898	0.0284480191878257	0.0290300223306591	0.00669622032917046	0.0090294433876437	0.0057463402530808	0.00716921677280622	0.0486991150442478
0.00388346704160119	0.00263253659746919	0.0062868249110909	0.00642411711190141	0.00612439004218013	0.0308865271689687	0.0300094285005376	0.0305826647919941	0.00681043751550741	0.00845430485485071	0.00485633942601935	0.00739426019353238	0.05097518815648
0.00295277479116698	0.00264279215945745	0.0053709370606236	0.00545628980233231	0.00502448101893971	0.0274802745844016	0.0275684393350426	0.0279283764783723	0.00518021669010008	0.00798122570506989	0.00630874203953354	0.00857158216855512	0.0500022330659168
0.00323513357042428	0.00192572988173021	0.0057742949301133	0.00603299975188156	0.00571557356711603	0.0302701182697874	0.0290914729964436	0.0296060706310479	0.00760573980646762	0.0074085683566289	0.00505425523116368	0.0077879414440493	0.0510025638904971
0.00152121412620958	0.00156637168141593	0.00543834256885286	0.00557447688363246	0.00551385327929865	0.0299933835083947	0.0289069555868001	0.0298085352741709	0.00501406004466132	0.00613861549913159	0.00666123562980729	0.00675295674468613	0.0530661649160533
