# Supplementary material for: Empirical comparison of cross-platform normalization methods for gene expression data
Source: BMC Bioinformatics. 2011 Dec 7;12:467. doi: 10.1186/1471-2105-12-467 (PMC3314675; doi:10.1186/1471-2105-12-467)
Supplement: Additional file 4 — Raw bootstrap results for all statistics presented. [file 1471-2105-12-467-S4.zip › bootstraps/figure6/equal_ABI_ILM_loss_boxplot.pdf.csv]

resample.1	resample.2	dwd	eb..par.	gq	mrs	qn	distran	xpn3	xpn6	xpn9	xpn_mod6.	no.norm
0.00167471673145315	0.00254387560995782	0.00539120006616492	0.00635894466958895	0.00621834422297577	0.0288768505499959	0.0283892978248284	0.0287333553883053	0.00599032338102721	0.0115766272434042	0.0113892151186833	0.00963807790918865	0.221797452650732
0.00238342568852866	0.00137002729302787	0.00536746340253081	0.00580506161607808	0.00610462327350922	0.0295787776031759	0.0285189810602928	0.0294460342403441	0.0064424778761062	0.0148999255644694	0.00928699032338103	0.0137259945413944	0.235377718964519
0.00185038458357456	0.00158440162104044	0.00502547349268051	0.0056582582085849	0.00586179803159375	0.0286743032007278	0.028491936150856	0.0284144404929286	0.00550401124803573	0.0134994624100571	0.0126076420478042	0.00982747498139112	0.232123314862294
0.00197717310396162	0.0017203705235299	0.00562352162765694	0.00629476470101729	0.00622975767099495	0.0296051608634521	0.028549003390952	0.0285615747250021	0.00477355057480771	0.0124399966917542	0.00960152179306924	0.010772723513357	0.240815978827227
0.00264395004548838	0.00170176164088992	0.00499363162682987	0.00598139111736002	0.00566512281862543	0.0276964684476056	0.0265465222066	0.0271587957985278	0.00745612439004218	0.0119322636671905	0.0117405508229261	0.00736175667852121	0.224576379124969
0.00307096187246712	0.00195608303696965	0.00517111901414275	0.00620651724423125	0.00648085352741709	0.030418658506327	0.0298943015466049	0.0305686047473328	0.00525208833016293	0.0152525845670333	0.0109798197006038	0.0123362004796956	0.232318253246216
0.00242453064262675	0.00144256058225126	0.00458158961210818	0.00571549086097097	0.00554164254404102	0.0291021420891572	0.0278982714415681	0.0278610536762881	0.00470093457943925	0.0126955586800099	0.00902936068149863	0.0115384997105285	0.237277975353569
0.00222984037714002	0.0015976346042511	0.00492109833760649	0.00604052601108263	0.00664146886113638	0.0305408154825904	0.0293313208171367	0.0295039285418906	0.00511405177404682	0.0115936647092879	0.0120898188735423	0.010566454387561	0.232914316433711
0.001998759407824	0.00117484079067075	0.00477983624183277	0.00613497642874866	0.00596203787941444	0.0299891654949963	0.0293429823835911	0.0295874617484079	0.00524828384748987	0.0102231411793896	0.00860003308245802	0.0100753452981557	0.229747415432967
0.00208923993052684	0.00176709949549251	0.0051591266231081	0.00566991977503929	0.00585683566288975	0.0295575221238938	0.0281071044578612	0.0290406087172277	0.00494475229509552	0.0144864775452816	0.00943991398560913	0.0116253411628484	0.240611281118187
0.00237573401703747	0.00150459019105119	0.00559995037631296	0.00648474071623522	0.00697502274418989	0.031259614589364	0.0299753535687701	0.0304628235877926	0.0101459763460425	0.0218348358283021	0.0106274088164751	0.0189038127532876	0.241703663882226
0.00220767513026218	0.00212207427011827	0.00450549995864693	0.00558382267802498	0.00520420147216939	0.0288727979488876	0.0276427921594575	0.027693160201803	0.00667661897278967	0.018438507981143	0.0106675212968324	0.0164043503432305	0.233592672235547
0.00223017120172029	0.00150599619551733	0.00332792986518899	0.00537250847737987	0.00521437432801257	0.0267846331982466	0.0267464229592259	0.0273056819121661	0.00335522289306096	0.0138354974774626	0.00840840294433877	0.0119333388470763	0.221736498221818
0.00236622281035481	0.00152055247704904	0.00460491274501696	0.00553709370606236	0.00521147961293524	0.0272488627905053	0.0273791249689852	0.0278747828963692	0.00491125630634356	0.016093127119345	0.0158311967579191	0.0157358365726574	0.226310230750145
0.00245240261351418	0.00123819369779175	0.00434505003721777	0.00564527334380944	0.00530559920602101	0.0280800595484245	0.0268468282193367	0.0269601356380779	0.00413770573153585	0.00552386072285171	0.00736754610867587	0.00447589115871309	0.220587213629973
0.00229005045074849	0.00142866594988008	0.0054085683566289	0.00573500951120669	0.00585361012323215	0.0286355967248366	0.0281948556777769	0.028485733189976	0.00477818211893144	0.0133456289802332	0.008193780497891	0.00811363824332148	0.237551071044578
0.00188867752874039	0.00183797866181457	0.00473517492349681	0.00515308907451824	0.0050668265652138	0.0275604995451162	0.0274548010917211	0.0275558680009925	0.00451865023571252	0.0104881316681829	0.0174510793151931	0.0107071375403192	0.23225465222066
0.00231701265404019	0.00180613679596394	0.00487668513770573	0.00623811099164667	0.00610255561988256	0.0294500041353072	0.0292128856174014	0.0292764866429576	0.00559085270035564	0.00964130344884625	0.00781746753783806	0.00777106939045571	0.237328260689769
0.00301827805805971	0.00162476221983293	0.00534083202381937	0.00632486973782152	0.00628814820941196	0.0293335538830535	0.0287393929368952	0.0289249855264246	0.00607261599536846	0.0124624927632123	0.00938400463154413	0.0110330824580266	0.229908444297411
0.00256033413282607	0.00208022496071458	0.00496989496319576	0.00638764370192705	0.00637044082375321	0.0300749317674303	0.0297053180051278	0.0295062443139525	0.00673823505086428	0.0169244892895542	0.016306839798197	0.0156804234554627	0.235533041104954
0.00173087420395335	0.00108411214953271	0.00515854768009263	0.0065318005127781	0.00643586138450087	0.0301162848399636	0.0290578115954016	0.0293930196013564	0.00648523695310561	0.0144151848482342	0.0122871557356712	0.011889421884046	0.240462658175502
0.0028458357455959	0.00154098089488049	0.00539384666280705	0.0060650897361674	0.0058346704160119	0.0277943098172194	0.0267533702754115	0.027134149367298	0.00916218675047556	0.016570258870234	0.0114057563476966	0.0127298817302126	0.224905384170044
0.00173409974361095	0.00153089074518237	0.0046555289057977	0.00542188404598462	0.00533967413778844	0.0276969646844761	0.0267718964519064	0.0271796377470846	0.00509395418079563	0.0109475643040278	0.0113778016706641	0.00903225539657596	0.23895037631296
0.00210594657183029	0.00163468695724092	0.00451575552063519	0.00590166239351584	0.00609759325117856	0.0305277479116698	0.0306107021751716	0.0300797287238442	0.00380034736580928	0.0101028864444628	0.013578943015466	0.0104235381688859	0.225719460755934
0.00168513770573154	0.00213142006451079	0.00460176991150443	0.00573732528326855	0.00585170788189562	0.028686957240923	0.0279134066661153	0.0287251674799438	0.0040034736580928	0.0111596228599785	0.0139096021834422	0.0113835911008188	0.224999421056985
0.002434786204615	0.00156612356298073	0.00416078074600943	0.00515085600860144	0.00527003556364238	0.0272140435034323	0.0267553552228931	0.0271340666611529	0.00360185261764949	0.00240567364155157	0.00674675378380614	0.00260325862211562	0.219080555785295
0.00329741129765941	0.00164353651476305	0.00491621867504756	0.00491249689851956	0.00485948225953188	0.025176329501282	0.0242545695145149	0.0248988503845836	0.0072724340418493	0.0145647175585146	0.0139145645521462	0.0132015548755273	0.225722355471011
0.00225845670333306	0.00154544702671409	0.00495236126044165	0.00585824166735588	0.00623273509221736	0.0295647175585146	0.0289396245141014	0.0290759242411711	0.00637730543379373	0.00922041187660243	0.0100233231329088	0.011042180133984	0.232725498304524
0.00186618145728228	0.00201455628153172	0.00492895542138781	0.0058673393433132	0.00583756513108924	0.0279071209990902	0.0279170457364982	0.0279806467620544	0.00479381358034902	0.0136550326689273	0.00782821933669672	0.00982565544619965	0.230592175998677
0.00152634190720371	0.00176279877594905	0.00603945083119675	0.00621644198163923	0.00631767430320073	0.0295638904970639	0.029049706393185	0.0293957489041436	0.00685451989082789	0.0217187164006286	0.014244727483252	0.0188292118104375	0.242915226201307
0.00229261434124555	0.00171234802745844	0.00428624596807543	0.0052511785625672	0.0053219750227442	0.0271669837068894	0.0262040360598792	0.0263668017533703	0.00549392109833761	0.0136334463650649	0.00811810437515508	0.0123872301712017	0.227265404019518
0.00185600860143909	0.00151418410387892	0.00366818294599289	0.00473707716483335	0.0047151600363907	0.026705648829708	0.026017368290464	0.0266085518153999	0.00533669671656604	0.0111779836241833	0.00795004548837978	0.012283185840708	0.232193615085601
0.00294425605822513	0.00176040029774212	0.00479009180382102	0.00600959391282773	0.00568381440741047	0.0283584484327185	0.0277432801257133	0.0282671408485651	0.00532197502274419	0.0172307501447357	0.0107028368207758	0.0172127202051112	0.225980315937474
0.00187172276900174	0.00253213133735837	0.00564361922090812	0.00664485981308411	0.00694483500124059	0.031600033082458	0.0293761475477628	0.0299110081879084	0.006376395666198	0.0133802001488711	0.0100947812422463	0.00949408651062774	0.23518675047556
0.00250070300223307	0.00237598213547267	0.00452154495078985	0.00544768836324539	0.00491878256554462	0.0262666446116947	0.0263718468282193	0.0264465304772145	0.00590703829294517	0.0286924985526424	0.0138947150773302	0.0206451079315193	0.224831444876354
0.00158878504672897	0.0017201224050947	0.00499983458770987	0.00567579191133901	0.00574600942850054	0.0294599288727153	0.0286442808700686	0.0287215284095609	0.00572822760731123	0.0157607311223224	0.0120765031841866	0.0148458357455959	0.229723844181623
0.00195525597551898	0.00144404929286246	0.00440038044826731	0.00541187660243156	0.00511322471259615	0.0269862707799189	0.0268900835332065	0.0272777272351336	0.00479100157141676	0.0171768257381523	0.0101873294185758	0.0139991729385493	0.225142006451079
0.00253543958316103	0.00172119758498056	0.00409759325117856	0.00514167562649905	0.00476420478041518	0.0251979985112894	0.0251613596890249	0.0251412620957737	0.00600562401786453	0.0149536845587627	0.0112165246877843	0.0139669175419734	0.213037135059135
0.00144727483252006	0.00192581258787528	0.00468439335042594	0.00581953519146473	0.00608113472831032	0.0292687122653213	0.0279513687867008	0.0285063270200976	0.00569977669340832	0.0161382019684062	0.0114105533041105	0.011049706393185	0.227249937970391
0.0022135472665619	0.00155528905797701	0.00498527830617815	0.00548928955421388	0.0054382598627078	0.0277364982218179	0.0270326689273013	0.0273617566785212	0.00719692333140352	0.0214380117442726	0.0124031097510545	0.0173165164171698	0.234031428335125
0.00248151517657762	0.00164808535274171	0.00469754362749152	0.0056886940699694	0.00564171697957158	0.0284247787610619	0.0273869820527665	0.0280717062277727	0.00581159540153833	0.0162851707881896	0.0115570258870234	0.0129281283599371	0.235588619634439
0.00266776941526755	0.00168307005210487	0.00441328260689769	0.00526862955917624	0.00571565627326111	0.0287001075179886	0.0287977834753122	0.0288990157968737	0.00464725829129105	0.0146814986353486	0.00903655611611943	0.0127102803738318	0.235319493838392
0.00195442891406832	0.00172194194028616	0.00441576379124969	0.00564171697957158	0.00561508560086015	0.0296400628566702	0.0282539078653544	0.0286946489124142	0.00505384170043835	0.0154436357621371	0.0133892151186833	0.0151984947481598	0.22878223472004
0.00233247870316764	0.00147357538665123	0.00514266810023985	0.00598536101232322	0.00588975270862625	0.0290399470680672	0.0279004218013398	0.0287658589033165	0.00448490612852535	0.0138159788272269	0.0131933669671657	0.0140639318501365	0.226545943263585
0.00245231990736912	0.00175692663964933	0.00476503184186585	0.00570738565875444	0.00601009014969812	0.0289151434951617	0.0283943428996775	0.0290577288892565	0.00501066909271359	0.0118867752874039	0.00974030270449095	0.011038458357456	0.229677694152675
0.0022491936150856	0.000793813580349021	0.00510057067240096	0.00565197254155984	0.0055332892233893	0.0273986436192209	0.0271583822678025	0.0273247043255314	0.00472516747994376	0.0154576958067984	0.0119493011330742	0.0139666694235382	0.231299644363576
0.00183996360929617	0.00169489703084939	0.00412008932263667	0.00571582168555123	0.00577032503515011	0.0279443387643702	0.0273482755768754	0.0279703084939211	0.00458911587130924	0.00885956496567696	0.00989876767843851	0.00857902572161112	0.22180737738814
0.00237970391200066	0.00139880903151104	0.00498089488048962	0.0055357704077413	0.00562070961872467	0.028038458357456	0.0274570341576379	0.0279013315689356	0.00438152344719213	0.0137238441816227	0.010411132247126	0.011500620296088	0.229711851790588
0.00297948887602349	0.00197113555537176	0.00461326606566868	0.00551244727483252	0.00507484906128525	0.0264127863700273	0.0265058307832272	0.027252171036308	0.00498221817881069	0.0154466958895046	0.0108144074104706	0.01514903647341	0.224772806219502
0.00252402613514184	0.00181358034901993	0.00398957902572161	0.00516028450913903	0.00541659085270036	0.0268187908361591	0.026664626581755	0.0268532792986519	0.00368513770573154	0.0139039781655777	0.00674352824414854	0.00771970887436936	0.225454387560996
0.00187685054999586	0.00164088991812092	0.00473997187991068	0.00582838474898685	0.00587759490530146	0.0287389794061699	0.0297907534529816	0.0296767843850798	0.0106309651807129	0.0163221404350343	0.0127991894797784	0.0134132826068977	0.238333388470763
0.00179646017699115	0.00160143908692416	0.00475386651228186	0.00610363079976842	0.00575237780167067	0.0280296915060789	0.0280253907865354	0.0282895542138781	0.00653196592506823	0.0168385576048301	0.00952998097758664	0.0146615664543876	0.22454619138202
0.0018151517657762	0.00222777272351336	0.00511248035729055	0.00624398312794641	0.00629186998593996	0.0317547762798776	0.0310121578033248	0.03123604333802	0.00527044909436771	0.0139744438011744	0.012606236043338	0.0139790753452982	0.241128029112563
0.00214622446447771	0.00269580679844513	0.00491009842031263	0.00655363493507567	0.00619014142750807	0.0305038458357456	0.0285535522289306	0.0292463816061533	0.0079299478951286	0.0164181622694566	0.0106191382019684	0.0109706393185014	0.236775452816144
0.00327648664295757	0.00190331651641717	0.00518517905880407	0.0057181374576131	0.00589273012984865	0.0279533537341825	0.0268889256471756	0.0284240344057564	0.00467819038954595	0.0170376312960053	0.0117546935737325	0.0155392440658341	0.227499296997767
0.00183152758249938	0.00164758911587131	0.00478240013232983	0.00605069886692581	0.00569448350012406	0.0271980812174345	0.0277932346373336	0.0274361922090811	0.0061828632867422	0.015091886527169	0.0138328508808205	0.0129592258704822	0.22203738317757
0.00270920519394591	0.00214539740302705	0.00519270531800512	0.00579488876023489	0.00598734595980481	0.0284351997353403	0.0273903730047143	0.02808080390373	0.00594169216772806	0.0164407410470598	0.0129805640559093	0.0153113886361757	0.223470349846994
0.00198064676205442	0.00206045819204367	0.0044667107766107	0.00576321230667439	0.0057508063849144	0.028191299313539	0.0275661235629808	0.0278246629724589	0.00593954180795633	0.015346621453974	0.0101203374410719	0.0137243404184931	0.227486394839137
0.0011224878008436	0.00187197088743694	0.00428980233231329	0.00537995203043586	0.00581730212554793	0.0288069638574146	0.028386403109751	0.0288018360764205	0.00597411297659416	0.00902563890497064	0.0101635100487966	0.00906914233727566	0.232499793234637
0.00285906872880655	0.00146207923248697	0.00529286245968076	0.00635480936233562	0.00619584815151766	0.0288276403936813	0.0267047390621123	0.0276612356298073	0.0113898767678438	0.0145882061037135	0.0177253328922339	0.0133897113555537	0.232764949135721
0.00176362583739972	0.00196997766934083	0.00523736663634108	0.00574476883632453	0.0059099330080225	0.0293974030270449	0.0282027954677032	0.0285045901910512	0.00470217517161525	0.0174763046894384	0.0134193201554876	0.0159480605408982	0.229537010999917
0.0025597551898106	0.00181333223058473	0.00550243983127947	0.00630212554792822	0.00623108096931602	0.029157803324787	0.0277716483334712	0.0281420891572244	0.00576627243404185	0.0185624844925978	0.0123091555702589	0.0167173931023075	0.241107435282442
0.00248027458440162	0.00113886361756678	0.00492357952195848	0.00579025721611116	0.00595757174758084	0.0288667604002977	0.0285401538334298	0.0289493838392193	0.00561376230253908	0.0218785046728972	0.0164887106111984	0.0177300471425027	0.228206269125796
0.00248953767264908	0.00155148457530395	0.00511214953271028	0.00558233396741378	0.00577859564965677	0.0296179803159375	0.0286172359606319	0.0287187164006286	0.00621056984533951	0.0089306922504342	0.00941444049292862	0.00843197419568274	0.234150690596311
0.00259374741543297	0.00137333553883054	0.00396377470846084	0.00539988421139691	0.00513133735836573	0.0275909354065007	0.0274355305599206	0.0276274915226201	0.00579149780828715	0.0155058307832272	0.00933264411545778	0.0118717227690017	0.220225787776032
0.00241063601025556	0.00152443966586717	0.00449019932180961	0.00519956992804566	0.00475088909105946	0.0258722190058721	0.0257820693077496	0.026234802745844	0.00433677942271111	0.0151604499214292	0.0113152758249938	0.012188818129187	0.222961376230254
0.00160731122322388	0.00179513687867008	0.00552435695972211	0.0068455876271607	0.00689165494996278	0.0311160367215284	0.0305848978579108	0.0311250516913407	0.00518302869903234	0.0112090811347283	0.016950293606815	0.00772053593582003	0.238042676370854
0.00217608138284675	0.00123422380282855	0.00407418741212472	0.00579182863286742	0.00520726159953685	0.0289375568604747	0.0284196509800678	0.0282320734430568	0.00952443966586718	0.0180897361673972	0.00883905384170044	0.0145469357373253	0.236813001406005
0.00258373997187991	0.00152741708708957	0.00516789347448515	0.0060962699528575	0.00561971714498387	0.0290048796625589	0.0289790753452981	0.0292257050698867	0.00763510048796625	0.0145437929038128	0.00957803324787032	0.0110277065585973	0.235900669919775
0.00170804730791498	0.00215135224547184	0.00571549086097097	0.0069418575800182	0.00662947647010173	0.0311353072533289	0.0302563063435613	0.0306904308990158	0.00758456703333057	0.0219665867173931	0.018199983458771	0.0202892233892978	0.237787362501034
0.00193135389959474	0.00173037796708296	0.00492465470184435	0.00580307666859648	0.0059381358034902	0.028832271937805	0.0284256058225126	0.0282950128194525	0.00451443222231412	0.010730460673228	0.0145765445372591	0.00996625589281283	0.223890414357787
0.00214225456951452	0.00166760400297742	0.00439442560582251	0.00522644942519229	0.00514870564882971	0.0275697626333637	0.0280005789430155	0.0282140435034323	0.00423455462740882	0.0151841038789182	0.0133241253825159	0.0120824580266314	0.228677528740385
0.00224555454470267	0.00231039616243487	0.00573881399387974	0.00658448432718551	0.00669547597386486	0.0295518153998842	0.0277885203870647	0.0278657679265569	0.00888942188404598	0.0121034653874783	0.0115333719295344	0.0110927135886196	0.229146803407493
0.00200256389049706	0.00174402448101894	0.00476991150442478	0.00578885121164502	0.00595434620792325	0.0296815813414937	0.0282492763212306	0.0288543544785378	0.0101794723347945	0.0152190058721363	0.0115399057149946	0.0170559920602101	0.234977503928542
0.00211090894053428	0.00236415515672814	0.00427996030105037	0.0051855925895294	0.00491845174096435	0.0270812174344554	0.0277358365726573	0.0271986601604499	0.00408667604002978	0.0150170374658837	0.00958175502439832	0.0125518153998842	0.218979819700604
0.00179960301050368	0.00129468199487222	0.00516193863204036	0.00636059879249028	0.00648457530394508	0.0311417583326441	0.0301038789182036	0.0309215945744769	0.00628839632784716	0.00893127119344967	0.00864601769911504	0.00807013481101646	0.239951782317426
0.00297320320899843	0.00145595897775205	0.00425399057149946	0.00514754776279878	0.00507443553055992	0.0257286411380366	0.0253764783723431	0.0258945496650401	0.00391506078901663	0.0156587544454553	0.0118689107600695	0.0146288148209412	0.212895707551071
0.00192457199569928	0.00183152758249938	0.00486924158464974	0.00636291456455214	0.00635166652882309	0.0310127367463403	0.0299583161028864	0.0302706145066578	0.00420982549003391	0.0111927053180051	0.010972624265983	0.0103688694069969	0.234602762385245
0.00206591679761806	0.00151501116532958	0.00458663468695724	0.00579819700603755	0.00569291208336779	0.0291550740219998	0.0285301463898768	0.028767761144653	0.00679116698370689	0.0185521462244645	0.0177459267223555	0.0113175915970557	0.226284095608304
0.00229741129765941	0.00229476470101728	0.00474700190224134	0.0060987511372095	0.00577454304854851	0.0289151434951617	0.0270736911752543	0.0277958812339757	0.00690728641138037	0.0117802497725581	0.0113381027210322	0.0117947233479447	0.229804978909933
0.00179191133901249	0.00133363658919858	0.00426151683070052	0.00550310148044	0.00553370275411463	0.0275351087585808	0.0251784798610537	0.0259419402861633	0.00415151765776197	0.00810561574725002	0.0102729302787197	0.00762716069803986	0.22260251426681
0.00220527665205525	0.0012773964105533	0.00539475643040278	0.0058096931602018	0.00578744520717889	0.0277407162352163	0.0272233065916798	0.0275480936233562	0.00470581424199818	0.014023571251344	0.0111275328756927	0.0106415515672815	0.232895542138781
0.00257447688363245	0.00177834753122157	0.00495533868166405	0.00567074683648995	0.00545761310065338	0.0291107435282442	0.0282396824084029	0.028437267388967	0.00535563642378629	0.0083405011992391	0.0103941774873873	0.00751203374410719	0.238924406583409
0.00236961376230254	0.00134984699363163	0.00344355305599206	0.00458903316516417	0.00441725250186089	0.0247754528161442	0.0247719791580514	0.0251933669671657	0.00540641799685717	0.00983260276238524	0.00919940451575552	0.00754991315854768	0.215509883384335
0.00212017202878174	0.00208171367132578	0.00505541311719461	0.0058411214953271	0.00584715904391696	0.0288610536762882	0.0287535356877016	0.0288810685633942	0.00828326854685303	0.01515523943429	0.0122986518898354	0.0182142089157224	0.230060706310479
0.00210222479530229	0.00134256885286577	0.00497700769167149	0.00596269952857497	0.00511438259862708	0.027839715490861	0.0271173600198495	0.0269852783061782	0.00697535356877016	0.0145530559920602	0.00951559010834505	0.0138873542304193	0.230952692085022
0.00248813166818295	0.00177214457034158	0.00510065337854603	0.00654801091721115	0.00639285418906625	0.0303554710114961	0.0291430816309652	0.0296428748656025	0.00467331072698702	0.0116709122487801	0.00833148622942685	0.00993127119344967	0.233618145728228
0.00200777437763626	0.00149648498883467	0.00463253659746919	0.00605524770490447	0.00526457695806798	0.0269643536514763	0.0266267471673146	0.0262135472665619	0.0050957737159871	0.0100595484244479	0.00818575800181954	0.0103281779836242	0.234054503349599
0.00213489372260359	0.00176908444297411	0.00473765610784881	0.005563973203209	0.00566644611694649	0.02846588371516	0.0285620709618725	0.0279364816805889	0.00671367132577951	0.00913183359523612	0.00963601025556198	0.00867694979736994	0.23373980646762
0.0021603672152841	0.0018433545612439	0.00536671904722521	0.00650591348937226	0.00655065751385328	0.0305430485485072	0.0293860722851708	0.0304741543296667	0.00800438342568854	0.0163806136795964	0.0132042014721694	0.0133003060127368	0.233032089984286
0.00258373997187991	0.0016577619717145	0.00465370937060624	0.00582871557356712	0.00567637085435448	0.0263996360929617	0.0262124720866761	0.0266982052766521	0.00395773715987098	0.0157749565792738	0.00863898767678438	0.0134400793978993	0.217181291869986
0.00169729550905632	0.00163510048796626	0.0045629807294682	0.0059965263419072	0.00592060210073609	0.0283696964684476	0.0279209329253163	0.0280307666859648	0.00495078984368539	0.0159784964022827	0.0114591845174096	0.0154438011744273	0.222836159126623
0.0026290629393764	0.00190985030187743	0.00560458192043669	0.00654867256637168	0.00658349185344471	0.0319477297163179	0.0300626085518154	0.0308289636920023	0.00692200810520222	0.00905731535853114	0.00714192374493425	0.00802241336531304	0.239694069969399
0.00214862294268464	0.00143685385824167	0.00413696137623025	0.00506517244231246	0.00523629145645522	0.0277194607559342	0.0274078240013233	0.0280953601852618	0.00549582333967414	0.0140116615664544	0.0108055578529485	0.0108622115623191	0.226676370854354
0.00250425936647093	0.00201836076420478	0.00460400297742122	0.00561177735505748	0.00584045984616657	0.0294345380861798	0.0275656273261103	0.0280498718054751	0.00582135472665619	0.0136842279381358	0.00943685385824167	0.0123610950293607	0.232684641468861
0.00288421139690679	0.00132222314117939	0.00533586965511538	0.00621842692912083	0.00618865271689687	0.029704325531387	0.0282369531056157	0.0280194359440906	0.00823794557935655	0.0117513026217848	0.00925109585642213	0.00957240923000579	0.235131833595236
0.00217186336944835	0.00145347779340005	0.00523695310561575	0.00570068646100405	0.00594591018112646	0.0293991398560913	0.0285946571830287	0.028867091224878	0.00687114382598627	0.0128511289388802	0.0094978909933008	0.0120227441898933	0.238985939955339
0.00229559176246795	0.00171855098833843	0.00472417500620296	0.00606178149036473	0.00548060540898188	0.0291530890745182	0.0279562484492598	0.0280554958233397	0.00464502522537425	0.0121312546522207	0.0103189976015218	0.0112237201224051	0.232338102721032
0.00174129517823174	0.00210247291373749	0.00500512778099413	0.00632743362831858	0.00587560995781987	0.0287513853279299	0.0290144735753867	0.0286765362666446	0.00830502026300554	0.024704325531387	0.0244409064593499	0.0154868910760069	0.23092539905715
0.0024340418493094	0.00198718054751468	0.00426730626085518	0.00505185675295674	0.00566776941526755	0.0296879497146638	0.0288639483913655	0.0290693904557108	0.00460640145562815	0.012831031345629	0.0112162765693491	0.00773426515590109	0.222439086924159
0.00204102224795302	0.00236820775783641	0.00538177156562732	0.00627425357704078	0.00617856256719874	0.0297539492184269	0.0289275494169217	0.029187577537011	0.00490885782813663	0.0118395500785708	0.0118399636092962	0.0103725911835249	0.23541675626499
0.00241353072533289	0.00147853775535522	0.00514787858737904	0.00523306591679762	0.00538367380696385	0.0283780497890993	0.029055909354065	0.0294180795633115	0.00645885369282938	0.00985435447853776	0.00823554710114962	0.0103733355388305	0.235424613348772
0.00163071706227773	0.00240170374658837	0.00512488627905054	0.00650674055082293	0.00645347779340005	0.0310088495575221	0.0298336779422711	0.0300974278388884	0.00639897444380118	0.0122825241915474	0.00880679844512447	0.0107014308163097	0.237471673145315
0.00226391530890745	0.00184418162269457	0.0050932925316351	0.0065632288479034	0.00641071871640063	0.0311377057315358	0.0304155983789595	0.0309849474815979	0.00955437929038127	0.0142568852865768	0.0108538582416674	0.0135670333305765	0.233356132660657
0.00173376891903068	0.00193954180795633	0.00458340914729964	0.00610007443553056	0.0056948970308494	0.0285965594243652	0.0287085435447854	0.028788851211645	0.00727450169547597	0.0133885534695228	0.0101820362252915	0.0122467124307336	0.234146224464478
0.00178479861053676	0.00197485733189976	0.00418129186998594	0.00611562319080308	0.0055696799272186	0.0288378132495244	0.0283890497063932	0.0281158713092383	0.00704118766024316	0.0153760648416177	0.0138201141344802	0.0124624100570672	0.227890993300802
0.00233016293110578	0.00148763543131255	0.00480655032668927	0.00598106029277975	0.00592581258787528	0.0294018691588785	0.0275628980233231	0.0276043338020015	0.00644032751633446	0.0133271855098834	0.011963940120751	0.0115892812835994	0.233220246464312
0.00245901910511951	0.00194764701017286	0.00510114961541643	0.00561847655280787	0.0054041022247953	0.0283814407410471	0.0271021420891572	0.0276430402778926	0.00876527996030105	0.0179625341162848	0.014732859151435	0.0186934083202382	0.230628649408651
0.00194706806715739	0.00129203539823009	0.00518716400628567	0.00589967744603424	0.00619336696716566	0.0296068976924986	0.0292868249110909	0.0295954015383343	0.00828599784964023	0.00916822429906542	0.00881333223058473	0.00643536514763046	0.240833926060706
0.0020923000578943	0.00205102969150608	0.00492266975436275	0.00594020345711687	0.00540666611529237	0.0276763708543545	0.0270768340087668	0.027544123728393	0.0053194938383922	0.0140171201720288	0.0122628401290216	0.0151816226945662	0.226620709618725
0.00220742701182698	0.00234480191878256	0.00537093706062361	0.00658390538417004	0.00653758994293276	0.030147878587379	0.0285310561574725	0.0287822347200397	0.0062132991481267	0.0219986767016789	0.0153953353734182	0.0165025225374245	0.235559507071376
0.00190976759573236	0.00171176908444297	0.00510429244892896	0.00536862128856174	0.00557629641882391	0.0281982466297246	0.0274213878091142	0.0280709618724671	0.00462029608799934	0.0100951120668266	0.010209908196179	0.00895748904143578	0.231848647754528
0.00180621950210901	0.00166272434041849	0.00544859813084112	0.00584889587296336	0.00580439996691754	0.0308726325365975	0.0294902820279547	0.029662145397403	0.00824431395252668	0.00761789760979241	0.00905450334959888	0.00942725994541395	0.243425523116368
0.00311537507236788	0.00157257464229592	0.00529352410884129	0.00561500289471508	0.00582185096352659	0.0291189314366057	0.0276309651807129	0.0281787279794889	0.00661293524108842	0.0143696137623025	0.0182520056240179	0.0133550574807708	0.239669837068894
0.00223050202630055	0.0018445951534199	0.0051509387147465	0.00558192043668845	0.0056498221817881	0.0269763460425109	0.0253086593333885	0.0264972293441403	0.00547564304027789	0.014637250847738	0.010206186419651	0.0110507815730709	0.229311140517741
0.0029990075262592	0.00122314117938963	0.00520254734926805	0.00640327516334463	0.00605036804234555	0.0295766272434042	0.0281433297494004	0.0286054089818874	0.00489893309072864	0.0144088164750641	0.0147407989413613	0.011401207509718	0.232859316847242
0.00359134893722604	0.00173070879166322	0.00541816226945662	0.00604093954180796	0.00594251922917873	0.0281195103796212	0.0270685633942602	0.0278516251757506	0.00470688942188404	0.0144639814738235	0.00853510875858077	0.0132584567033331	0.219676701678935
0.00204110495409809	0.00157679265569432	0.00420626912579605	0.00516872053593582	0.00511868331817054	0.028562732611033	0.0274852369531056	0.0281128938880159	0.00461740137292201	0.0135718302869903	0.0100665784467786	0.0112716069803986	0.231960879993383
0.00136150856008601	0.0018440989165495	0.0050937887685055	0.00528492266975436	0.00546613183359524	0.0282760731122322	0.0276826565213795	0.0279997518815648	0.0065978827226863	0.00582797121826152	0.00938119262261186	0.00612008932263667	0.237500289471508
0.00298560913075842	0.00156041683897114	0.00543586138450087	0.005752791332396	0.00614175833264412	0.0308428583243735	0.0304194855677777	0.0305629807294682	0.00517235960631875	0.0107893474485154	0.00940823753204864	0.010847159043917	0.239542138780912
0.00254809362335622	0.00154668761889008	0.00557993548920685	0.0062724340418493	0.00620800595484245	0.0309626168224299	0.0288346704160119	0.0294151848482342	0.00696269952857497	0.0137128442643288	0.0110688942188405	0.0128080390373005	0.238328177983624
0.00227599040608717	0.00149019932180961	0.00510718716400629	0.00599454139442561	0.00614266810023985	0.0307171449838723	0.0293811926226119	0.0301094202299231	0.0048440989165495	0.0121328260689769	0.00879918947977835	0.0111718633694483	0.233709370606236
0.00301695475973865	0.00189537672649078	0.00587445207178893	0.00698254900339095	0.00650624431395253	0.0302955090563229	0.0292491109089406	0.0298309486394839	0.00844959060458192	0.0168850384583574	0.013462079232487	0.0177418741212472	0.237872053593582
0.00201943594409065	0.00131114051774047	0.00501397733851625	0.00564395004548838	0.00530915557025887	0.0271209990902324	0.0270545860557439	0.0270445786121909	0.00563981473823505	0.0166655363493507	0.0182731783971549	0.0182756595815069	0.232702423290051
0.00179257298817302	0.00150268794971466	0.00463998015052519	0.00532933586965511	0.00513762302539079	0.0272784715904392	0.0274134480191878	0.0272841783144488	0.00579191133901249	0.0144989661731867	0.0128699859399553	0.0148828053924407	0.21931031345629
0.00243032007278141	0.00167802497725581	0.00464543875609958	0.00532900504507485	0.00513572078405426	0.0261551567281449	0.0257356711603672	0.0262420808866099	0.00410247291373749	0.00883516665288231	0.0101131420064511	0.00914010420974278	0.223472334794475
0.00176618972789678	0.0020903151104127	0.00377272351335704	0.00498461665701762	0.00500661649160532	0.0249542635017782	0.0240644280870069	0.0247038292945166	0.0116809196923331	0.0103931023075014	0.0101406004466132	0.0122486146720701	0.219593747415433
0.00210511951037962	0.00146249276321231	0.00503027044909437	0.00638598957902572	0.00621371267885204	0.0293837565131089	0.0281707054834174	0.0289271358861963	0.00553138698205277	0.0116425440410222	0.00822843437267389	0.0104502522537425	0.227913241253825
0.00306922504342073	0.00182540732776445	0.00621892316599123	0.00703151104127037	0.00677363328095277	0.0307270697212803	0.0302472913737491	0.0307824828384749	0.00683682077578364	0.0133706062360433	0.0107773550574808	0.0109612108179638	0.244693491026383
0.0019715490860971	0.001377636258374	0.00451641716979571	0.00554983045240262	0.00531883218923166	0.0268961210817964	0.0271012323215615	0.0270053758994293	0.00444967331072699	0.0144828384748987	0.00942568852865767	0.0149096848895873	0.223606484161773
0.00222438177156563	0.000973451327433628	0.00488015879579853	0.00485195600033082	0.00494235381688859	0.0282538251592093	0.0276441154577785	0.028060871722769	0.00771127284757257	0.0151187660243156	0.0149495492515094	0.0141173600198495	0.240249772558101
0.00174799437598214	0.00148391365478455	0.0045612439004218	0.00544421470515259	0.00524935902737573	0.0286370854354479	0.027654619138202	0.0281252171036308	0.00416888594822595	0.0151255479282111	0.0124271772392689	0.0113861549913158	0.22449706393185
0.00229493011330742	0.00118898354147713	0.00471714498387231	0.00569911504424779	0.00550955255975519	0.0272932759904061	0.0263414936729799	0.0263796212058556	0.00599346621453974	0.017873294185758	0.0119065420560748	0.0166823256967993	0.229454056736415
0.00257149946241006	0.00127119344967331	0.00539806467620544	0.00649185344471094	0.00641237283930196	0.0303921098337606	0.0283156066495741	0.0285212141262096	0.0097495657927384	0.0194716731453147	0.013701844347035	0.0160076089653461	0.23399983458771
0.00187511372094947	0.00185154246960549	0.00474940038044826	0.00576767843850798	0.00545322967496485	0.0284007112728476	0.0271201720287817	0.0277660243156067	0.00603407493176742	0.0121492018857001	0.00962567198742867	0.0108962037879414	0.232069307749566
0.00227135886196344	0.00150731949383839	0.00531469688197833	0.00620767513026218	0.00614051774046812	0.0299065420560748	0.0288371516003639	0.0290468943842528	0.0095657100322554	0.0177881895624845	0.0107634604251096	0.0139288727152427	0.238712761558184
0.00199520304358614	0.00153725911835249	0.00387858737904226	0.0051326606566868	0.0051219915639732	0.0271356380779092	0.0268746174840791	0.0268459184517409	0.00465891985774543	0.0142180961045406	0.0093256967992722	0.012001240592176	0.218489454966504
0.00223364485981308	0.00167132577950542	0.0045557852948474	0.00589827144156811	0.00561128111818708	0.0281171946075593	0.0283827640393681	0.0286249276321231	0.00718145728227607	0.0152779753535688	0.0107625506575139	0.0110730295260938	0.231063601025556
0.00256934910263833	0.00157042428252419	0.0045604995451162	0.00628889256471756	0.00592482011413448	0.029930361425854	0.029090728641138	0.0296197171449839	0.00498511289388802	0.0189357373252833	0.0105183194111323	0.0151081796377471	0.231733851625176
0.00163419072037052	0.00154635679430982	0.00468480688115127	0.00613993879745265	0.00615333719295344	0.0292725994541394	0.0288771813745761	0.0295346952278554	0.00606169878421966	0.0168326854685303	0.014017368290464	0.0139595566950624	0.239122653213134
0.00204085683566289	0.00135662889752709	0.00448879331734348	0.0060975105450335	0.00617723926887768	0.0303071706227773	0.0284731618559259	0.0298355801836076	0.00473922752460508	0.0121623521627657	0.0074147713175089	0.0122525018608883	0.233718137457613
0.00203027044909437	0.0020286990323381	0.00458795798527831	0.00549532710280374	0.00541568108510462	0.0282095773715987	0.0271711190141428	0.027846001157886	0.00427259945413944	0.0132406748821437	0.0107534529815565	0.0122132164419816	0.228098999255645
0.00282292614341246	0.00208766851377057	0.00457067240095939	0.00543759821354726	0.00541013977338516	0.0273720949466545	0.0273715160036391	0.0270699693987263	0.00354147713175089	0.0139248201141345	0.0106361756678521	0.011313042759077	0.222741708708957
0.0024419816392358	0.00144909436771152	0.00447175585145976	0.0054013729220081	0.00490133156893558	0.0269930526838144	0.0269299478951286	0.0277958812339757	0.00553858241667356	0.0136487470019022	0.0110092630882475	0.0113065089736167	0.23139062112315
0.0024100570672401	0.0019740302704491	0.00473343809445041	0.00558059713836738	0.00543933504259366	0.0290693904557108	0.0275471838557605	0.0281017285584319	0.00703076668596477	0.0195633115540485	0.0142091638408734	0.0155399884211397	0.23239698949632
0.00320535935820032	0.00138946323711852	0.00475535522289306	0.0052766520552477	0.00520353982300885	0.0257219419402861	0.0249781655777024	0.0257981970060375	0.00612910429244893	0.0169380530973451	0.0135270035563642	0.0135446199652634	0.221719295343644
0.00225837399718799	0.00165891985774543	0.0044696881978331	0.00557704077412952	0.00525200562401787	0.0270632702009759	0.0261432470432553	0.0269556695062443	0.00419981804648085	0.013349019932181	0.010501860888264	0.012275742287652	0.223320403605988
0.00186510627739641	0.00182524191547432	0.00464816805888678	0.00564808535274171	0.00575436274915226	0.0296197171449839	0.0286143412455545	0.0289548424447936	0.0049995037631296	0.0129845339508725	0.00905011992391035	0.011608634521545	0.233780580597138
0.00201877429493011	0.00195715821685551	0.00449218426929121	0.00554627408816475	0.00544487635431312	0.0281101645852287	0.0279899925564469	0.0280828715573567	0.00462104044330494	0.0134730791497808	0.00948275576875361	0.01126085518154	0.23081374576131
0.00304548837978662	0.00136680175337028	0.00486849722934414	0.00545645521462244	0.00527400545860558	0.0279674964849889	0.0277098668431064	0.0278607228517079	0.00561690513605161	0.0198453395087255	0.0137480770821272	0.0182697047390621	0.233568604747333
0.00291291042924489	0.00207741295178232	0.00472715242742536	0.00554271772392689	0.00557125134397486	0.028660904805227	0.0279150607890166	0.0284325531386982	0.00570192705318005	0.0145331238110992	0.0123618393846663	0.00869828798279713	0.235804317260772
0.00188330162931106	0.00141377884376809	0.0044734099743611	0.00547903399222562	0.00568910760069473	0.0268013398395501	0.0269327599040609	0.0272691257960467	0.00380555785294847	0.0150843602679679	0.00961971714498387	0.0123566288975271	0.221457861219089
0.00139823008849558	0.00143404184930941	0.00408708957075511	0.00508510462327351	0.00543470349846994	0.0277418741212472	0.0275710859316848	0.0281102472913737	0.00438723017120172	0.00826325365974692	0.00868133322305848	0.00655462740881647	0.218546274088165
0.00210817963774709	0.00162947647010173	0.00524481018939707	0.00619650980067819	0.00630253907865354	0.0310602100736085	0.0297597386485816	0.0307526259201059	0.00843743280125713	0.0116955586800099	0.0126135141841039	0.0113837565131089	0.240081548259036
0.00268067157389794	0.00189140683152758	0.0058153998842114	0.00629377222727648	0.0064063352907121	0.0295773715987098	0.0296436192209081	0.0297947233479448	0.00531411793896287	0.0116173186667769	0.0108962037879414	0.00815747250020677	0.234049540980895
0.00211620213381854	0.00208369861880738	0.00455768753618394	0.00559432635844843	0.00572946819948723	0.0294297411297659	0.0283555537176412	0.0288366553634935	0.00810826234389215	0.0146817467537838	0.00909742783888844	0.0117417914151021	0.239201058638657
0.00210801422545695	0.00136630551649987	0.00403680423455463	0.00492705318005128	0.00487792572988173	0.026314366057398	0.026966421305103	0.0262887271524274	0.00684765528078736	0.0178858655198081	0.0142303366140104	0.014469522785543	0.227862211562319
0.00183897113555537	0.00188429410305186	0.00606145066578447	0.00668224299065421	0.00623811099164668	0.0306838144074105	0.0292305847324456	0.0297719791580514	0.0105093871474651	0.0207546935737325	0.0138473244562071	0.0179723761475478	0.242199404515756
0.0017837234306509	0.00168778430237367	0.00486452733438094	0.00595781986601604	0.00592539905714995	0.0294878008436027	0.0288131668182946	0.0295214622446448	0.00488925647175585	0.0161426681002399	0.0130193532379456	0.0130923000578943	0.234911339012489
0.00259796542883136	0.00151774046811678	0.00526499048879332	0.00632602762385245	0.00598139111736002	0.0290011578860309	0.0290395335373418	0.028519311884873	0.00503953353734183	0.0124985526424613	0.0133219750227442	0.0109225043420726	0.232574807708213
0.0024340418493094	0.00160937887685055	0.00498378959556695	0.00601836076420478	0.00566586717393102	0.0281587957985278	0.0280349019932181	0.0282721859234141	0.00584368538582417	0.0141434124555454	0.0118967000248118	0.0132678024977256	0.232244396658671
0.00273203208998429	0.00139483913654785	0.00529071209990902	0.00600760896534613	0.006125465222066	0.0301836076420478	0.0298094450417666	0.0299692333140352	0.00890927135886197	0.0160516913406666	0.0137675130262178	0.014843437267389	0.241550988338434
0.0024075758828881	0.00260044661318336	0.00482697874452072	0.00573385162517576	0.00538243321478786	0.027863286742205	0.0271127284757257	0.027828550161277	0.00952700355636424	0.0185586800099247	0.0115497477462576	0.0161296005293193	0.235713009676619
0.00267521296832355	0.00126515590108345	0.0050286990323381	0.00621660739392937	0.00616226945662063	0.0304725829129104	0.0288967827309569	0.0291310892399306	0.00792663964932595	0.0199325944917707	0.0119413613431478	0.0145309734513274	0.239727565958151
0.00185741460590522	0.00256157472500207	0.00510726987015135	0.00635423041932016	0.00630278719708874	0.030740385410636	0.0301630138119262	0.0304692746671078	0.00764436357621371	0.0105857249193615	0.0128880985857249	0.00974154329666694	0.236805971383674
0.001310561574725	0.00183615912662311	0.00449450004135307	0.00573087420395336	0.00588545198908279	0.0289390455710859	0.0282290960218344	0.0281132247125961	0.00631122322388553	0.00814184103878918	0.0103643205690183	0.00906194690265487	0.23124894549665
0.00260135638077909	0.00142155322140435	0.00460499545116202	0.00585848978579108	0.00580324208088661	0.0287857083781325	0.0284901993218096	0.0290678190389546	0.00632685468530312	0.012587544454553	0.0101307584153503	0.00916872053593583	0.234466379952031
0.00266801753370275	0.00107890166239352	0.00524365230336614	0.00681308411214953	0.00698155652965015	0.0321209990902324	0.0309004218013399	0.0316137623025391	0.00785667025059962	0.0138266479199404	0.0126769497973699	0.013029774212224	0.243614010420974
0.00253494334629063	0.00217508890910595	0.00495806798445125	0.00633487718137458	0.00599718799106774	0.0284792821106608	0.0280651724423125	0.0282083367794227	0.0065038458357456	0.0126891076006947	0.0142634190720371	0.0113636589198577	0.22841055330411
0.0022491936150856	0.00145347779340005	0.00421735174923497	0.00551956000330825	0.0050648416177322	0.0266157472500207	0.0252422462989	0.0259777520469771	0.00526937391448184	0.0160301050368042	0.0132785542965842	0.0111716979571582	0.225582912910429
0.00202257877760318	0.00157877760317592	0.00456595815069059	0.00567289719626168	0.00525175750558267	0.0275870482176826	0.027600033082458	0.0274285005375899	0.00536498221817881	0.0146151683070052	0.0104195682739228	0.0143881399387974	0.231864692746671
0.00219923910346539	0.00157704077412952	0.00508617980315938	0.00599884211396907	0.0059995037631296	0.0290903151104127	0.0284899512033744	0.028452154495079	0.0047807460094285	0.0158641138036556	0.0105820031428335	0.013895624844926	0.232537755355223
0.00198560913075842	0.00173046067322802	0.00404308990157969	0.00494078240013233	0.00469423538168886	0.0269376395666198	0.0270180299396245	0.0273246216193863	0.00397808287155736	0.0122107352576296	0.010402530808039	0.0108393019601356	0.223812670581424
0.00257290546687619	0.00208196178976098	0.00465007030022331	0.00564973947564304	0.00549722934414027	0.028747828963692	0.0286519725415598	0.0289060458192044	0.00508667604002978	0.0148450086841452	0.0103896286494086	0.0123135389959474	0.232685882061037
0.00217434455380035	0.00143462079232487	0.00405748077082127	0.00520428417831445	0.005063352907121	0.02801240592176	0.0265789430154661	0.0267972872384418	0.00400380448267306	0.0127809941278637	0.0143791249689852	0.0117560168720536	0.221800016541229
0.00189628649408651	0.00174518236704987	0.0051294351170292	0.00565230336614011	0.00541179389628649	0.0272740881647506	0.0268721362997271	0.0269892482011414	0.00461434124555454	0.0183566288975271	0.0173899594739889	0.0178475725746423	0.231268877677612
0.00196468447605657	0.00167670167893474	0.00445099660904805	0.00564816805888678	0.00544942519229179	0.0278181291869986	0.0269365643867339	0.0269923910346539	0.00407567612273592	0.0133779670829543	0.0118887602348855	0.0127671822016376	0.231474154329666
0.00185212141262096	0.00147489868497229	0.00510611198412042	0.00602158630386237	0.00572177652799603	0.0296108675874618	0.0284320569018278	0.0279574890414358	0.00482673062608551	0.0153555537176412	0.0115348606401456	0.0121209163840873	0.234068149863535
0.00183045240261351	0.00178637002729303	0.00483218923165991	0.00650095112066826	0.00617715656273261	0.0295738152344719	0.0285643867339343	0.0292838474898685	0.00741013977338516	0.0188345050037218	0.014796212058556	0.0159892482011414	0.228061698784219
0.00232974940038045	0.00191109089405343	0.0049935489206848	0.00562881482094119	0.0058408733768919	0.0296387395583492	0.028244727483252	0.0288110164585229	0.00707625506575138	0.0126361756678521	0.0141702919526921	0.0131051195103796	0.233268629559176
0.00181912166073939	0.00230138119262261	0.00381457282276073	0.0052519229178728	0.00515184848234224	0.0279041435778679	0.0278723017120172	0.028340418493094	0.00592688776776115	0.015551567281449	0.0152614341245555	0.0129481432470432	0.221303531552394
0.00241129765941609	0.00166280704656356	0.00480638491439914	0.00554916880324208	0.00567893474485154	0.0290185261764949	0.0282582085848978	0.0287858737904226	0.00814415681085105	0.0122429906542056	0.00844983872301712	0.00888694069969398	0.228824166735589
0.00161268712265321	0.00109337523778017	0.00443189148953767	0.00539798197006037	0.00546596642130511	0.0274393350425937	0.0273061781490365	0.0276463485236953	0.00416044992142916	0.00949383839219255	0.00956860474733273	0.00718898354147713	0.229239020759243
0.00276453560499545	0.00139368125051691	0.00525432139607973	0.00630593003060127	0.00647737986932429	0.0307409643536515	0.0302873211479613	0.0301291042924489	0.00552675543792904	0.0159771731039616	0.0144060871722769	0.0151253825159209	0.235971714498387
0.00253742453064263	0.00154503349598875	0.00483756513108924	0.00651186833181705	0.00612587875279133	0.0304220494582747	0.0303371929534364	0.0312624265982962	0.00720039698949632	0.0151064428087007	0.0105369282937722	0.0181408485650484	0.239479364816806
0.00211239765114548	0.00138805723265239	0.00407724753949219	0.00510520221652468	0.00483872301712017	0.0261587130923828	0.025467041601191	0.0257642047804152	0.00473112232238856	0.0126300554131172	0.0105495823339674	0.010647175585146	0.225410966834836
0.00200471425026879	0.00226465966421305	0.00525084773798694	0.00645604168389712	0.00611967579191133	0.0295836572657348	0.0286419650980068	0.0287444380117443	0.00876106194690266	0.0139744438011744	0.00905880406914234	0.0129604664626582	0.2356026796791
0.00199255644694401	0.00159383012157803	0.00498056405590935	0.005813663055165	0.00620833677942271	0.029889421884046	0.0288736250103383	0.0295469357373253	0.0047525432139608	0.0121985774543049	0.0125083946737243	0.0108022496071458	0.233678769332561
0.0023766437846332	0.00171747580845257	0.00531717806633033	0.00617269043089901	0.00574427259945414	0.02831047886858	0.0269690679017451	0.0271295178231743	0.00796203787941444	0.0166694235381689	0.0122908775121991	0.0145969729550906	0.232899512033744
0.00226573484409892	0.00123538168885948	0.00585104623273509	0.0065283268546853	0.00687089570755107	0.0308747828963692	0.0299840377140021	0.0300765858903316	0.00972094946654536	0.0102262840129022	0.0110107517988586	0.01140368869407	0.243000413530725
0.00207336035067406	0.00153461252171036	0.00514763046894384	0.00590505334546357	0.00656289802332313	0.0301004879662559	0.0298498056405591	0.0296202960879993	0.00668067157389794	0.0125078157307088	0.0110247291373749	0.0138501364651394	0.236741956827392
0.00163419072037052	0.00206293937639567	0.00532197502274419	0.00607195434620792	0.00563816061533372	0.0272189231659913	0.0276183111405177	0.0276016044992143	0.00580266313787114	0.0210814655528906	0.0157487387312877	0.0150242329005045	0.22373310726987
0.00213497642874866	0.00173335538830535	0.00491985774543049	0.00621470515259284	0.00657381523447192	0.0321305102969151	0.0309769249855264	0.0317193780497891	0.0061917955504094	0.0077839715490861	0.00729674964849888	0.00763981473823505	0.239067322802084
0.00199520304358614	0.00144686130179472	0.00617905880406915	0.0069014969812257	0.00677024232900505	0.0306961376230254	0.0302510958564221	0.0306481680588868	0.00661310065337855	0.0135493342155322	0.0130393681250517	0.0123074187412125	0.241592506823257
0.00203457116863783	0.00179604664626582	0.00400396989496319	0.00480886609875114	0.00493085766272434	0.0273074187412125	0.0270357290546688	0.0269007526259201	0.0063654784550492	0.0162220659995038	0.0110830369696468	0.0160552477049045	0.231527830617815
0.00240253080803904	0.00144016210404433	0.00493747415432967	0.00636556116119428	0.00576850549995865	0.028336614010421	0.0274858986022661	0.0273258622115623	0.0086045819204367	0.0140728641138037	0.00808485650483831	0.0121772392688777	0.238560499545116
0.00308328508808204	0.00151013150277065	0.00512240509469854	0.00599106773633281	0.00577057315358531	0.0288426929120834	0.0283242907948061	0.0287815730708792	0.0049643536514763	0.0132732611033	0.0103146968819783	0.0140613679596394	0.232982549003391
0.00167405508229261	0.00169605491688032	0.00607038292945166	0.00713092382764039	0.0070673228020842	0.0328593168472417	0.03132305020263	0.0316735588454222	0.00736084691092548	0.0117374079894136	0.010956496567695	0.0109395418079563	0.243199073691175
0.00212083367794227	0.00174294930113307	0.00461822843437267	0.00607344305681912	0.00578934744851543	0.029178810685634	0.0281182697874452	0.0283673806963857	0.00925771234802746	0.0176014390869242	0.0100642626747167	0.0149803986436192	0.228586221156232
0.00213927714829212	0.00162087503101481	0.00450475560334132	0.00570465635596725	0.00563758167231825	0.028293110578116	0.0274918534447109	0.0276513108923993	0.00609411959308577	0.0114190720370524	0.00817326937391448	0.00931734347862046	0.226682904639815
0.00203027044909437	0.00145016954759739	0.00538268133322306	0.00627160698039864	0.00599098503018774	0.0294556281531718	0.0283468695724092	0.0282166073939294	0.0111146307170623	0.0170555785294847	0.0162747498139112	0.0141206682656521	0.238416260028121
0.00258514597634604	0.00190191051195104	0.0048406252584567	0.00543635762137127	0.00605954842444794	0.0294548837978662	0.0294637333553883	0.0300237366636341	0.00644388388057233	0.0119206848068811	0.00907964601769911	0.0107723099826317	0.233803076668597
0.00255934165908527	0.00171276155818377	0.0050014887106112	0.00615821685551237	0.00610602927797535	0.029299396245141	0.0283579521958481	0.0286503184186585	0.00783648995120337	0.0184096435365147	0.0124966504011248	0.0133878918203623	0.236351004879663
0.00119551732693739	0.00129162186750476	0.00468000992473741	0.00558134149367298	0.00595021090066992	0.0297488214374328	0.0286963857414606	0.0295839053841701	0.00585212141262096	0.0128382267802498	0.0087737986932429	0.0102611032999752	0.232930609544289
0.00253072533289223	0.00167670167893474	0.00448043999669176	0.0055389959473989	0.0057485733189976	0.0280525184021173	0.0267769415267554	0.0271924571995699	0.00506889421884046	0.0103861549913159	0.0121173600198495	0.0113134562898023	0.233051774046811
0.00163179224216359	0.00135447853775536	0.00561657431147134	0.00607708212720205	0.0060631047886858	0.0303816888594822	0.0303165991233149	0.0300208419485568	0.00715532214043504	0.0153551401869159	0.0108708957075511	0.012937887685055	0.241490116615665
0.00206575138532793	0.00193077495657928	0.00417525432139608	0.00570912248780084	0.00560218344222976	0.0281311719460756	0.0276585890331652	0.0279234968158134	0.00553883053510876	0.0130196013563808	0.0112544041022248	0.0115719129931354	0.226336531304276
0.00198230088495575	0.00150955255975519	0.00511463071706228	0.00558878504672897	0.00642056074766355	0.0297929038127533	0.0293770573153585	0.0297558514597635	0.00451649987594078	0.0161501943594409	0.0102948474071624	0.0116900173682905	0.232388388057233
0.00276131006533785	0.00172276900173683	0.00455115375072368	0.00548614672070135	0.00614283351252999	0.0289079480605409	0.0283422380282855	0.0281885700107518	0.00454991315854768	0.0132144570341576	0.00731271193449673	0.0097443553055992	0.22867728062195
0.00171375403192457	0.00176205442064345	0.00519369779174593	0.00597047390621123	0.00588735423041932	0.0299110908940534	0.028963940120751	0.0288424447936482	0.00686312132991481	0.015899429327599	0.0103965759655942	0.0133783806136796	0.230852783061782
0.00174625754693574	0.0015644694400794	0.00461103299975188	0.00526184765528079	0.00528574973120503	0.0267197088743694	0.0265098006781904	0.0268632040360599	0.00671152096600777	0.0172487800843603	0.00952022165246878	0.0143239599702258	0.225551401869159
0.00160755934165909	0.00145703415763791	0.00523910346538749	0.00605243569597221	0.00546034240344058	0.0272960052931933	0.0256750475560334	0.0257526259201059	0.00646001157886031	0.0107358365726574	0.008491936150856	0.0105360185261765	0.230311967579191
0.00171309238276404	0.000985691836903482	0.00436101232321562	0.00492382764039368	0.00533504259366471	0.0272655694318088	0.0271363824332148	0.0271162021338185	0.00426962203291705	0.00780398643619221	0.00960119096848896	0.00831089239930527	0.226796377470846
0.00158870234058391	0.00149044744024481	0.00391257960466463	0.00545810933752378	0.00542403440575634	0.0286599123314862	0.0285035150111653	0.0288355801836077	0.00921238938053097	0.0160142254569514	0.00969373914481847	0.014443470349847	0.235880076089653
0.00188338433545612	0.0014634852369531	0.00449309403688694	0.00563567943098172	0.00565255148457531	0.0290731122322389	0.0282629228351666	0.0287894301546605	0.0111090894053428	0.0170785708378132	0.0108432718550988	0.0137513026217848	0.227833181705401
0.00138417004383426	0.00129311057811595	0.00479836241832768	0.00640277892647424	0.0064949135720784	0.0305406500703002	0.0302191712844264	0.030152840956083	0.00424224629890001	0.0134155156728145	0.00935695972210735	0.0115591762467951	0.233007526259201
0.00332520056240179	0.00190753452981557	0.00516359275494169	0.00678579108427756	0.00659010834505004	0.0299993383508394	0.029431064428087	0.0293024563725085	0.00602687949714664	0.0152069307749566	0.00926689273012985	0.0111984947481598	0.233066164916053
0.00194309817219419	0.0015634769663386	0.004559010834505	0.00522032917045736	0.00501488710611198	0.0257275659581507	0.0252656521379538	0.0255123645686875	0.00484170043834257	0.0164516582582086	0.0168411214953271	0.0133412455545447	0.223288892564717
0.00235786948970309	0.00195624844925978	0.00453213133735837	0.00605011992391035	0.00576172359606319	0.0294163427342652	0.0286910925481763	0.0291632619303614	0.00511868331817054	0.0133845835745596	0.00831883218923166	0.011325531386982	0.23647175585146
0.00194384252749979	0.0027804978909933	0.005629807294682	0.00676585890331652	0.0069089405342817	0.0312614341245555	0.0301837730543379	0.0302435695972211	0.0079022413365313	0.0182045322967497	0.0110456537920768	0.0182902158630386	0.239591514349516
0.00175667852121413	0.00117029195269208	0.00458266479199405	0.00487213629972707	0.00483475312215698	0.0249698949631958	0.0246443635762137	0.0250865106277396	0.00594566206269126	0.0094998759407824	0.0085622363741626	0.00698172194194029	0.216886030932098
0.00215474319741957	0.00151377057315359	0.00532627574228765	0.0055362666446117	0.00552824414854024	0.0276272434041849	0.0273574559589777	0.0276663634108014	0.0055318005127781	0.011345380861798	0.0110162931105781	0.0105896948143247	0.228263088247457
0.00272177652799603	0.00189537672649078	0.00567860392027128	0.00674336283185841	0.00642783888842941	0.0297221073525763	0.0297794227111074	0.03001860888264	0.00721354726656191	0.0188058059713837	0.0140565710032255	0.0150316764535605	0.234333057646183
0.00195021090066992	0.00166338598957903	0.00445827474981391	0.0055377553552229	0.00496443635762137	0.0266936564386734	0.0270851046232735	0.0269934662145397	0.00622917872797949	0.0126210404433049	0.0121425026879497	0.0133756513108924	0.227247043255314
0.00234066661152924	0.00142643288396328	0.0059423538168886	0.00667182201637582	0.00685509883384335	0.0299331734347862	0.0294826730626085	0.0295860557439418	0.00641477131750889	0.022221073525763	0.0155050037217765	0.0150741047059797	0.23896865437102
0.00242113969067902	0.00148672566371681	0.00495881233975684	0.00500934579439252	0.00505094698536101	0.0277078818956248	0.026689438425275	0.0271406831527582	0.00783516665288231	0.0141735174923497	0.0171310892399305	0.0115529732859151	0.234116284839964
0.00249301133074187	0.00205218757753701	0.00475758828880986	0.00626416342734265	0.00586609875113721	0.0301922917872798	0.0301160367215284	0.0300517740468117	0.00560176991150442	0.0122504342072616	0.010416177321975	0.0125708378132495	0.234524026135142
0.00242792159457448	0.00244173352080059	0.00548399636092962	0.0065906872880655	0.00650930444131999	0.0289940451575552	0.0284687784302374	0.0286303862376975	0.00620593830121578	0.0203701099991729	0.0154849061285253	0.0151947729716318	0.235710693904557
0.00170804730791498	0.00100587213629973	0.00498031593747416	0.00568232569679928	0.00481655777024233	0.0269119179555041	0.0263610950293607	0.0268835497477463	0.00460813828467455	0.0145417252501861	0.0197562649904888	0.0106060706310479	0.229883384335456
0.00192357952195848	0.00139450831196758	0.00403324787031676	0.00463766437846332	0.00420469770903979	0.024918038210239	0.0249910677363328	0.0251928707302952	0.00779323463733355	0.011100570672401	0.01102481184352	0.00975014473575387	0.220860805557853
0.00190240674882144	0.00145901910511951	0.00422917872797949	0.00529038127532876	0.00537631296005293	0.0265463567943098	0.0257408816475064	0.0259890827888512	0.00579612935241088	0.0127517988586552	0.0116631378711438	0.0109516169051361	0.228203208998429
0.00301422545695145	0.00127656934910264	0.00486221156231908	0.00596650401124804	0.00607890166239351	0.030122984037714	0.0295394094781242	0.0300296915060789	0.00718079563311554	0.0165040112480357	0.01186336944835	0.0110549168803242	0.232061037135059
0.00166156645438756	0.00166057398064676	0.00509147299644364	0.00632453891324126	0.00569721280291126	0.0284085683566289	0.0279144818460011	0.0283553883053511	0.00985410636010256	0.0124936729799024	0.0107211975849806	0.0156264990488793	0.236501943594409
0.00192845918451741	0.00141179389628649	0.00514498387230171	0.00627003556364238	0.00632536597469192	0.0311554875527252	0.0301675626499049	0.0302135472665619	0.0081947729716318	0.0164321396079729	0.0093212306674386	0.013337937308742	0.238617401372922
0.00179736994458688	0.00180167066413034	0.00495045901910512	0.00524605078157307	0.0054330493755686	0.0287573401703747	0.0285719956992805	0.0289695641386155	0.00617575055826648	0.0140129021586304	0.0154576958067985	0.0123550574807708	0.23170192705318
0.00273674634025308	0.00161144653047721	0.00451575552063518	0.00555892812835993	0.00571780663303283	0.0290185261764949	0.0278983541477132	0.028344140269622	0.00445182367049872	0.0163253659746919	0.0119077826482508	0.01314903647341	0.230060871722769
0.00166826565213795	0.00162592010586387	0.00457480770821272	0.00589000082706145	0.00590852700355637	0.0289670829542635	0.0284358613845009	0.0281781490364734	0.00446902654867256	0.0128097758663469	0.0126850549995865	0.0118828880985857	0.232103465387478
0.00246555289057977	0.00170821272020511	0.00582863286742206	0.00619295343644033	0.00592382764039368	0.0289960301050368	0.0279201885700107	0.0283516665288231	0.00782110660822099	0.0071860888263998	0.0075238607228517	0.00733405011992391	0.239510793151931
0.00210578115954015	0.00122529153916136	0.0055315523943429	0.00627880241501944	0.00619419402861633	0.0291680588867752	0.0282791332395997	0.0292393515838227	0.00654983045240261	0.01439128277231	0.0114201472169382	0.0138351666528823	0.24117972045323
0.00307931519311885	0.00155338681664048	0.00467694979736994	0.00522975767099496	0.0054048465801009	0.0278461665701762	0.0278081217434455	0.0279807294681995	0.00598428583243735	0.0147301298486478	0.0109807294681995	0.0147814903647341	0.233109172111488
0.00191001571416756	0.00113340501199239	0.00388454222148706	0.00445447026714085	0.00473724257712348	0.026473327268216	0.0271831941113225	0.0273473658092796	0.00361500289471508	0.00826987015135224	0.00770763377718964	0.00774493424861467	0.218588702340584
0.00175337027541146	0.00234893722603589	0.00480886609875114	0.00567885203870647	0.00576536266644611	0.0284140269622033	0.0280865106277397	0.0286649574063353	0.00508419485567778	0.0172053593582003	0.0116148374824249	0.0145077330245637	0.222918038210239
0.00183086593333885	0.00136597469191961	0.00472450583078322	0.00596848895872963	0.00556405590935407	0.0286346869572409	0.0272711934496733	0.0279557522123894	0.00618153998842114	0.00817533702754115	0.0106594160946158	0.00870813001406004	0.231977090397817
0.00221114878835497	0.00175593416590853	0.00544065834091473	0.00593631626829874	0.00634289967744603	0.0302842610205938	0.0292789678273096	0.0295025225374245	0.00632627574228765	0.0144168389711356	0.0163777189645191	0.0139798197006038	0.235874948308659
0.00148350012405922	0.0020908113472831	0.00549549251509387	0.00704524026135142	0.00683301629311058	0.0322357952195848	0.0312942684641469	0.0319262261186006	0.00631370440823753	0.0127144156810851	0.0097178893391779	0.0128343395914316	0.239963361177735
0.00223190803076669	0.00170167893474485	0.00501050368042346	0.00620916384087338	0.00598048134976429	0.0291533371929534	0.0274071623521628	0.0282551484575304	0.00586262509304441	0.0138565875444545	0.0117866181457282	0.010226118600612	0.235495988751965
0.00329451658258209	0.00162740881647506	0.00464816805888678	0.00539715490860971	0.00506517244231247	0.0269208502191713	0.0265123645686874	0.0269559176246795	0.00449019932180961	0.00784715904391697	0.0081224878008436	0.00766181457282276	0.232348606401456
0.00186841452319907	0.00171681415929204	0.00383880572326524	0.00491869985939956	0.00461549913158548	0.0242715242742536	0.0230850219171284	0.0234654701844347	0.00417450996609048	0.0139014142750806	0.00897163179224216	0.0133318170540071	0.20732925316351
0.00209395418079563	0.00198106029277975	0.00519882557274005	0.0059398726325366	0.00596427094533124	0.0282399305268381	0.0275326275742288	0.0275300636837317	0.00658291291042924	0.0160942850053759	0.013555289057977	0.013370192705318	0.225872301712017
0.00232048631213299	0.00169812257050699	0.00448358283020429	0.00552857497312051	0.00584906128525349	0.029500620296088	0.0292008932263667	0.0295320486312133	0.0103475312215698	0.0202073443056819	0.0100373831775701	0.0153835083946737	0.243249193615086
0.0021549086097097	0.00139971879910677	0.0041234802745844	0.00576875361839385	0.00537110247291374	0.0278054751468034	0.0279075345298156	0.0275295674468613	0.00438747828963692	0.0101319990075263	0.0111951037962121	0.00949698122570507	0.230601521793069
0.00182342238028285	0.00150566537093706	0.004619882557274	0.00583235464395005	0.00544446282358779	0.0269109254817633	0.0258181291869986	0.0262075924241171	0.00741096683483583	0.0131794723347945	0.0109369779174593	0.0123371102472914	0.217394508311967
0.00202489454966504	0.00145794392523365	0.00441138036556116	0.00605119510379622	0.00594392523364486	0.0292051939459102	0.0293115540484658	0.0295263419072037	0.00541857580018195	0.0124403275163345	0.00969382185096353	0.0103558018360764	0.227203043586139
0.00220047969564139	0.00164361922090811	0.00550938714746506	0.00603308245802663	0.00590009097675957	0.0282553138698205	0.0286133487718137	0.0292017202878174	0.00478182118931436	0.0110155487552725	0.0147895955669506	0.0105686874534778	0.23833595236126
0.00189231659912331	0.00161458936398974	0.00392697047390621	0.00555371764122074	0.00523025390786535	0.0282146224464478	0.0281325779505417	0.0280607063104789	0.00481374576131006	0.0140674055082293	0.00852303366140104	0.0136298900008271	0.229511951037962
0.00255140186915888	0.00187585807625507	0.0056243486891076	0.0062185096352659	0.00620155487552725	0.0304399966917542	0.0288660987511372	0.0293911173600198	0.00680473079149781	0.0103424861467207	0.0110143908692416	0.00944983872301712	0.246282441485402
0.00220982549003391	0.0016827392275246	0.00411041270366388	0.00523008849557522	0.00509461582995617	0.0286306343561327	0.027642295922587	0.0284814324704326	0.00481333223058473	0.0121415102142089	0.0108362418327682	0.0100631874948309	0.235082209908196
0.00248482342238028	0.00186378297907535	0.00482168555123646	0.00576246795136878	0.0058997601521793	0.0276107848813167	0.0276886113638243	0.0276004466131834	0.00646108675874618	0.0150014887106112	0.0125636423786287	0.0104390042180134	0.235273674634025
0.00216640476387396	0.00132511785625672	0.00545033495988752	0.00652154495078984	0.00629708047307915	0.0292076751302622	0.0300712926970474	0.0299053841700439	0.0047824828384749	0.0157033330576462	0.0122693739144818	0.0133582830204284	0.235452485319659
0.00157398064676205	0.00120254734926805	0.00392134645604168	0.00482160284509139	0.00510090149698123	0.0258374824249442	0.0259306922504342	0.0263768091969233	0.00524406583409147	0.00964783723430651	0.0080737738813994	0.011344057563477	0.214266313787114
0.00204474402448102	0.00121296832354644	0.00489942932759904	0.00601224050946985	0.00580125713340501	0.029790091803821	0.0282544868083698	0.0288091969233314	0.00829277975353569	0.015190058721363	0.0150876685137706	0.0131224050946985	0.239606236043338
0.00212099909023241	0.0013459598048135	0.00399636092961707	0.00506724009593913	0.0052242163592755	0.026940368869407	0.0260404433049376	0.0262329005045075	0.008182615168307	0.0167312877346787	0.0149128277230998	0.0151581341493673	0.223479033992226
0.00175626499048879	0.00162277727235134	0.00434265155901083	0.00539153089074519	0.00490679017450997	0.0281620213381854	0.0265923414109668	0.0277783475312216	0.00469853610123233	0.010108096931602	0.00929906542056075	0.00889628649408651	0.227038623769746
0.00237581672318253	0.00172103217269043	0.005	0.00514928459184517	0.00590075262592011	0.027949135720784	0.0265904391696303	0.0272723513357042	0.00720932925316351	0.0115578529484741	0.00681829459928873	0.0113959970225788	0.217127450169548
0.00261169464891241	0.0017470846083864	0.00484095608303697	0.0071541642544041	0.00660549168803242	0.0318354974774626	0.0310870895707551	0.0315164171697957	0.00516516417169796	0.0201014804399967	0.0113195765445373	0.0169309403688694	0.238534943346291
0.00217806633032834	0.00193797039120007	0.0038747828963692	0.00547903399222562	0.00535919278802415	0.0267259945413944	0.0268934744851543	0.0266848068811513	0.00689810602927798	0.0129814738235051	0.0146258373997188	0.0126738069638574	0.228199900752626
0.00227673476139277	0.00194251922917873	0.0057211148788355	0.00657828136630551	0.00647225208833016	0.0294398312794641	0.029264659664213	0.0289389628649409	0.00751277809941278	0.0195715821685551	0.0116524687784302	0.018937887685055	0.234052601108262
0.00173798693242908	0.0014976428748656	0.00438813993879746	0.00541667355884542	0.00538168885948226	0.0272021338185427	0.026740385410636	0.0270425109585642	0.005568935571913	0.0123154412372839	0.00933123811099164	0.0113990571499462	0.231430320072781
0.00135050864279216	0.00196377470846084	0.0046896865437102	0.00554817632950128	0.00558283020428418	0.0279555040939542	0.0269177900918038	0.0264395831610289	0.00587263253659747	0.0137302952609379	0.0137476635514019	0.0120544206434538	0.225384252749979
0.00280836986188074	0.00188321892316599	0.00487809114217186	0.00548871061119841	0.00563228847903399	0.0291131420064511	0.0283711024729137	0.0283753204863121	0.00709784136961377	0.0109884211396907	0.0103582003142834	0.0118650235712513	0.232181126457696
0.00232850880820445	0.00162443139525267	0.00470482176825738	0.00541857580018196	0.00531039616243487	0.02750310148044	0.0267821520138946	0.0270071954346208	0.00619526920850219	0.0150457364982218	0.0165000413530725	0.0148454222148706	0.226629311057812
0.0027203705235299	0.00152485319659251	0.0053122984037714	0.00597262426598296	0.00618468282193367	0.0304340418493094	0.0294423951699611	0.0295973864858159	0.00626474237035812	0.00773037796708295	0.0118759407824001	0.00695484244479365	0.240128608055579
0.00277644528988504	0.00165883715160036	0.00476387395583492	0.00612736746340253	0.00663237118517906	0.030709287900091	0.0297779340004962	0.0300417666032586	0.00469373914481846	0.0142689603837565	0.0104675378380614	0.013023571251344	0.228834753122157
0.00232379455793565	0.00166727317839716	0.00438201968406253	0.00548664295757174	0.00536589198577454	0.027439748573319	0.0268718881812919	0.0268039037300472	0.00661343147795881	0.0156747167314532	0.0134405756347697	0.014474485154247	0.223340583905384
0.00186295591762468	0.00144487635431313	0.00411818708130014	0.00514572822760731	0.00495393267719792	0.0266370854354478	0.0265023571251344	0.0260580597138367	0.00610842775618228	0.020098172194194	0.0111119014142751	0.014734182449756	0.234367628814821
0.00238640310975106	0.00199842858324374	0.00518881812918699	0.0065045901910512	0.00645174096435365	0.0315595070713754	0.0304175833264411	0.0307334380944504	0.00533462906293938	0.013155322140435	0.0110332478703168	0.0101186006120255	0.238818294599289
0.00250591348937226	0.00130692250434207	0.00489512860805558	0.00594624100570673	0.00567827309569101	0.0275882061037135	0.0269955338681664	0.0265867173931023	0.00572864113803656	0.00810925481763295	0.00747539492184269	0.00587164006285667	0.234547597386486
0.00230402778926474	0.00199958646927467	0.00539483913654784	0.00599718799106774	0.00611711190141428	0.029268381440741	0.027904391696303	0.0283203208998429	0.00489901579687371	0.013176412207427	0.00897320320899843	0.0104673724257712	0.231451989082788
0.00260855181539988	0.00219626168224299	0.00503945083119676	0.00642601935323794	0.00668852865767927	0.0307367463402531	0.0300249772558101	0.0304988007608966	0.00997766934083203	0.0209338350839467	0.0121694648912414	0.0148990985030188	0.238826896038376
0.00217558514597634	0.0014120420147217	0.00445728227607311	0.0057460921346456	0.00516971300967662	0.026841038789182	0.0259927218592342	0.0266489951203374	0.00644727483252006	0.0162142916218675	0.00992879000909767	0.0172207427011827	0.222629972706972
0.00245207178893392	0.00178852038706476	0.00525754693573733	0.00553204863121329	0.00563782979075346	0.0270188570010752	0.0271033826813332	0.0275389132412538	0.00515945744768836	0.0109791580514432	0.0137683400876685	0.0101535853113886	0.2262481184352
0.00248647754528162	0.00135861384500868	0.00518269787445207	0.00646406417996857	0.00645083119675792	0.0316550326689273	0.030499296997767	0.0305650483830948	0.00695045901910512	0.0116487470019022	0.0174513274336283	0.0103715987097841	0.242799272185923
0.00192498552642461	0.0015931684724175	0.00490951947729716	0.00653734182449756	0.0060905632288479	0.0290230750144736	0.0282339756843934	0.0283773881399388	0.0101132247125962	0.0163538995947399	0.0130026465966421	0.0119820527665206	0.234410636010256
0.00274551319163014	0.00167025059961955	0.00560334132826069	0.00675212968323546	0.00622562236374162	0.0305679430981722	0.02977636258374	0.0303021255479282	0.00824216359275494	0.0141404350343231	0.0116890248945497	0.014603754858986	0.242131171946076
0.00207493176743032	0.00184922669754363	0.00535108758580763	0.0061583822678025	0.00615160036390704	0.0297934000496237	0.0296727317839715	0.0301458109337524	0.00571731039616244	0.0184261847655281	0.0135263419072037	0.0143351252998098	0.237337192953437
0.00229269704739062	0.00204631544123728	0.00519923910346539	0.00652303366140104	0.00594913572078405	0.0288369034819287	0.027636092961707	0.027904391696303	0.00604267637085435	0.0159220081052022	0.0129684889587296	0.0143717641220743	0.230009345794393
0.00345273343809445	0.00126465966421305	0.00498139111736002	0.00566810023984782	0.00556752956744686	0.0284990488793317	0.0282730129848648	0.028679513687867	0.00677809941278637	0.0152636671904723	0.0108133322305847	0.0101420891572244	0.230474981391117
0.00201083450500372	0.00141377884376809	0.00483409147299644	0.00659920602100736	0.00627458440162104	0.0302290960218344	0.0297845504921016	0.0306114465304772	0.00975907699942106	0.0179965263419072	0.013288230915557	0.0141137209494665	0.236454222148706
0.00216284839963609	0.00220593830121578	0.0044073277644529	0.005377636258374	0.00535604995451162	0.0279862707799189	0.0270868414523199	0.0274203953353734	0.00457530394508312	0.0124947481597883	0.0117331072698702	0.0104085683566289	0.225047307914978
0.00186064014556282	0.00165073194938384	0.00526705814241998	0.00583806136795964	0.00601720287817385	0.0297484906128525	0.0288954594326358	0.0295551236456869	0.00628393019601356	0.0101960135638078	0.00820337441071872	0.0110808039037301	0.237914316433711
0.00162128856174014	0.00182673062608552	0.00439566619799851	0.00550177818211894	0.00566801753370275	0.0289448350012406	0.0283715987097841	0.0281990736911752	0.00718550988338434	0.0148514597634604	0.0099722934414027	0.0143610123232156	0.234162682987346
0.00146960549168803	0.00152055247704904	0.00416789347448515	0.00568737077164833	0.00554131171946076	0.02903721776528	0.0284752295095526	0.0287819038954594	0.00480605408981887	0.0148070465635597	0.00997270697212803	0.0106728144901166	0.235392192539905
0.00132867422049458	0.00178215201389463	0.00417144983872302	0.00505102969150608	0.00512108179637747	0.027217351749235	0.0266467620544207	0.0269362335621537	0.00494177487387313	0.0103580349019932	0.0107504755603341	0.00853072533289224	0.220762798775949
0.00134091472996444	0.00232420808866099	0.00506244313952527	0.00536258373997188	0.00586312132991482	0.0288441816226946	0.0279520304358614	0.0279759325117856	0.00726854685303118	0.0147747911669837	0.00874013729220082	0.0127101976676867	0.23641642544041
0.00213935985443718	0.00157728889256472	0.00405731535853114	0.00497097014308163	0.00494334629062939	0.0277452650731949	0.0267409643536515	0.0272977421222397	0.00404499214291622	0.0114513274336283	0.00958125878752792	0.0107357538665123	0.229817715656273
0.00286965511537507	0.00105069886692581	0.0047535356877016	0.00554759738648582	0.0055939128277231	0.0291049540980895	0.0276106194690265	0.0282945992887271	0.00440269622032917	0.0134476883632454	0.0079715490860971	0.0113830948639484	0.236037631296005
0.00244677859564966	0.00150955255975519	0.00451509387147465	0.0055604995451162	0.00558952940203457	0.0281730212554793	0.027604995451162	0.0280315110412704	0.00549830452402613	0.0140998263170954	0.00787858737904226	0.0114954925150939	0.224132826068977
0.00164386733934331	0.00160342403440576	0.00569125796046646	0.00619444214705153	0.00617872797948888	0.0301599536845588	0.0295382515920933	0.0295743941774874	0.00753924406583409	0.0142503515011165	0.0134618311140518	0.0129560003308246	0.235486477545281
0.0020945331238111	0.0014711769084443	0.00499230832850881	0.00593160201802994	0.00554337937308742	0.0281682242990654	0.0278667604002977	0.0281429989248201	0.00651559010834505	0.0181918782565545	0.0116905963113059	0.0182352162765693	0.234780580597138
0.00258117608138285	0.00163857414605905	0.00482218178810686	0.00551716152510131	0.00581779836241833	0.0285877098668431	0.0281905549582334	0.027962699528575	0.00536729799024068	0.0109869324290795	0.0103221404350343	0.00705954842444793	0.227427177239269
0.00208667604002978	0.0013157720618642	0.00439326771979158	0.00562542386899346	0.00559928872715243	0.0287641220742701	0.0279251509387148	0.0283787114382599	0.00671871640062856	0.0153698618807377	0.0108206930774957	0.0123560499545116	0.235565710032256
0.00208775121991564	0.00158407079646018	0.00523885534695227	0.00648383094863949	0.00595972210735258	0.0285518153998842	0.0274562898023323	0.0280103382681333	0.00554428914068315	0.0136389876767844	0.011313042759077	0.0101142171863369	0.230040112480357
0.00197394756430403	0.00114812670581424	0.00476221983293358	0.00535960631874948	0.00513572078405426	0.0268652716896866	0.0254756430402779	0.0252471259614589	0.00502605243569597	0.0134377636258374	0.0151774873873129	0.0123520800595484	0.228550574807708
0.00167173931023075	0.00194227111074353	0.0051249689851956	0.00631519311884873	0.00622901331568935	0.0304940865106277	0.02962112314945	0.0295792738400463	0.00643743280125713	0.0189909850301878	0.0167221900587214	0.0129770076916715	0.235392357952196
0.00270250599619552	0.00200703002233066	0.00451848482342238	0.00491100818790836	0.00517194607559341	0.0261299313538996	0.0255992887271524	0.0262005624017865	0.00829526093788768	0.0106978744520718	0.00969100984203126	0.00984947481597883	0.216562567198743
0.00148052270283682	0.00173732528326855	0.00397518815648003	0.0050588867752874	0.00533967413778844	0.0280752625920106	0.027708047307915	0.0284844098916549	0.00363634108014225	0.0124656355967248	0.0118451740964354	0.0107390621123149	0.21908700686461
0.0024008766851377	0.00154900339095195	0.00557662724340418	0.0062477049044744	0.00647936481680589	0.0314270945331238	0.0305303118021669	0.0305741460590522	0.00735993714332975	0.0099306922504342	0.0124500041353073	0.0102636671904722	0.23985782813663
0.00226871226532131	0.00140426763708544	0.00563187494830867	0.0064699363162683	0.00663567943098172	0.0301510214208916	0.0292906293937639	0.0294923496815813	0.00670664130344885	0.0145849805640559	0.0123499296997767	0.0135619882557274	0.236083202381937
0.0020985030187743	0.00167256637168142	0.00520486312132992	0.00612381109916467	0.00624654701844347	0.0303926887767761	0.0294575303945083	0.0300059548424448	0.00607840542552312	0.0126144239516996	0.0126935737325283	0.0152286824911091	0.237097510545033
0.00237184682821934	0.00200256389049706	0.00551699611281118	0.00613307418741212	0.00648333471176908	0.0312304193201555	0.0304278388884294	0.0306803407493177	0.00676743032007278	0.0131747580845257	0.0107965428831362	0.0129436771152097	0.241161525101315
0.00150864279215946	0.00148780084360268	0.00470688942188405	0.00607245058307832	0.006439748573319	0.0296880324208089	0.0286146720701348	0.0287518815648003	0.00759176246795137	0.00860797287238442	0.009568935571913	0.0100499545116202	0.22980100901497
0.00227028368207758	0.00201728558431891	0.00515697626333637	0.00684724175006203	0.00660185261764949	0.0301559837895956	0.0290752625920106	0.02939128277231	0.00615449507898437	0.0126552807873625	0.0117637085435448	0.00891861715325449	0.238750392854189
0.00216814159292035	0.00195616574311471	0.00457836407245058	0.00557968737077165	0.00595591762467952	0.0305299809775866	0.0294579439252337	0.0300553304110496	0.0042165246877843	0.0136468447605657	0.010115540484658	0.0120122405094699	0.233023819369779
0.00262368703994707	0.00157149946241006	0.00519427673476139	0.0063439748573319	0.00580390373004714	0.0286058225126127	0.0278817302125548	0.028042262840129	0.00855065751385328	0.0150229096021834	0.0137967910015714	0.0168717227690017	0.234278306178149
0.00206451079315193	0.00157770242329005	0.00446588371516004	0.00552799603010504	0.00513199900752626	0.0273459598048135	0.0263548093623356	0.0267511372094947	0.00610983376064842	0.0132848399636093	0.0102287651972542	0.0116389049706393	0.227098751137209
0.00250789843685386	0.00183872301712017	0.00485832437350095	0.00553717641220743	0.00546737242577123	0.0278440162104044	0.0274781242246299	0.0280445786121909	0.00680026465966421	0.015654701844347	0.0098685799354892	0.0117021751716153	0.23735389959474
0.00188570010751799	0.00227648664295757	0.00498114299892482	0.00585542965842362	0.00574791166983707	0.0280456537920768	0.0277438590687288	0.0276803407493177	0.00584748986849723	0.013475808452568	0.0116488297080473	0.0122380282855016	0.229438673393433
0.0026879497146638	0.0014350343230502	0.00419427673476139	0.00598858655198081	0.00551914647258291	0.0281991563973203	0.027280787362501	0.0274109668348358	0.00535522289306095	0.0184313125465222	0.0112207427011827	0.014526672731784	0.225604416508146
0.00264213051029692	0.00161384500868414	0.00453568770159623	0.00582110660822099	0.00567207013481102	0.0292139607972873	0.0287163179224216	0.0289232486973782	0.00451468034074932	0.0131343974857332	0.0100597965428831	0.0131769084442974	0.227766934083202
0.00256132660656687	0.00161020593830122	0.00538359110081879	0.00594996278223472	0.00645413944256058	0.0305724919361508	0.0286629724588537	0.0289135720784054	0.00750773302456372	0.0170710445786122	0.0189917293854933	0.0131368786700852	0.237258125878753
0.00296675212968324	0.00198966173186668	0.00534314779588123	0.0055243569597221	0.00573831775700935	0.0284031097510545	0.0281848482342238	0.0279877594905301	0.00618625423868994	0.0229308576627243	0.0116724009593913	0.0182443139525267	0.232152344719213
0.00297444380117443	0.00201339839550079	0.00500545860557439	0.00614250268794971	0.00601430816309652	0.0289582333967414	0.0288166404763874	0.0288386403109751	0.0044068315275825	0.0218461665701762	0.0141085104623273	0.0186132660656687	0.220802249607146
0.00211396906790174	0.00137532048631213	0.0043476966338599	0.00589355719129931	0.00555818377305434	0.0280687288065503	0.0263658919857745	0.0267971218261517	0.00643735009511207	0.0136697543627491	0.0132600281200893	0.0134490943677115	0.230961376230254
0.00242941030518568	0.00146083864031098	0.00437829790753453	0.00578827226862956	0.00581680588867753	0.0287076337771897	0.0274818460011579	0.0280267967910016	0.00429774212223968	0.0131434124555454	0.012228599784964	0.0141111570589695	0.22289388801588
0.00216044992142916	0.00228632867422049	0.00501587957985278	0.00616202133818542	0.00623223885534695	0.0303587792572988	0.0295651310892399	0.0294460342403441	0.00586130179472335	0.0115549582333967	0.0096018526176495	0.0123614258539409	0.235336862128856
0.00270184434703498	0.00181556529650153	0.0050868414523199	0.00574418989330907	0.00575221238938053	0.0288324373500951	0.0276107021751716	0.0280815482590357	0.0125186502357125	0.0189218426929121	0.0116255892812836	0.0111147961293524	0.243015300636837
0.00156157472500207	0.00111802166901001	0.00469084442974113	0.00614548010917211	0.00570498718054752	0.02782615168307	0.0272231411793896	0.0272644115457778	0.00559531883218923	0.0134576131006534	0.011919278802415	0.0112013894632371	0.231144074104706
0.00203862376974609	0.0016243486891076	0.00403333057646183	0.00534802745844016	0.00547274832520056	0.0285805144322223	0.0279517823174262	0.0287905053345464	0.00476660325862211	0.0118203622529154	0.0138118435199735	0.00982730956910098	0.225648829708047
0.00197857910842776	0.0013075841535026	0.00505491688032421	0.0057473327268216	0.00582267802497726	0.0280233231329088	0.0278432718550988	0.0283885534695228	0.0087000248118435	0.0202282689603838	0.0157847159043917	0.015219915639732	0.237388470763378
0.00254958233396741	0.00181300140600447	0.00524580266313787	0.00654958233396741	0.00664444628235878	0.0316454387560996	0.031057149946241	0.0314269291208337	0.00572748325200562	0.00826970473906211	0.0110966834835828	0.0091306757092052	0.241839384666281
0.0026545364320569	0.001874534777934	0.00485443718468282	0.00593548920684807	0.0053754031924572	0.0278232569679927	0.0265339508725499	0.0266072285170788	0.00964014556281532	0.0174022826896038	0.0102863286742205	0.0161017285584319	0.232770903978165
0.00164229592258705	0.00232826068976925	0.00517310396162435	0.00656389049706393	0.00628483996360929	0.029706806715739	0.0290687288065503	0.0296877843023736	0.00732056901827806	0.0129516996112811	0.0115140186915888	0.0108867752874039	0.234215035977173
0.00235166652882309	0.00202671408485651	0.00555429658423621	0.00677412951782317	0.00663319824662973	0.0303997187991068	0.0300664130344885	0.030792572988173	0.007436026796791	0.0173484409891655	0.0143417417914151	0.0144978909933008	0.240442395169961
0.0022462161938632	0.00160449921429162	0.00464874700190224	0.00532453891324125	0.00537151600363907	0.02757149946241	0.0270945331238111	0.0273159374741543	0.00575585145976346	0.0161473823505086	0.0145585145976346	0.0132653213133736	0.220653626664461
0.00149880076089653	0.0011237283930196	0.00492167728062195	0.00573004714250269	0.00535456124390042	0.0273139525266727	0.0258225953188322	0.0261541642544041	0.00634430568191217	0.0117940616987842	0.00905177404681167	0.0103012157803325	0.226594409064593
0.00235571912993135	0.00121255479282111	0.00392788024150194	0.0055674468613018	0.00541253825159209	0.0285549582333967	0.028073360350674	0.0278481515176578	0.00509635265900257	0.0122969977669341	0.00904333802001489	0.0125596724836655	0.227110495409809
0.00220792324869738	0.00230460673228021	0.00417955504093954	0.00537283930196014	0.00548895872963361	0.0289037300471425	0.0287759490530146	0.0293961624348689	0.00618799106773633	0.0121363824332148	0.0102588702340584	0.0117491522620131	0.236131916301381
0.00166454387560996	0.00151674799437598	0.00434215532214044	0.00504987180547515	0.00519824662972459	0.0289682408402945	0.0278609709701431	0.0286566040856836	0.00526118600612026	0.0145558680009925	0.0105268381440741	0.0113640724505831	0.230821768257382
0.00179381358034902	0.0017750392854189	0.0053716814159292	0.00652468778430237	0.00663443883880572	0.0300570672400959	0.030524191547432	0.0303036142585394	0.00950243983127947	0.0184831692994789	0.0168051443222231	0.0180304358613845	0.237187246712431
0.00292531635100488	0.00153907865354396	0.00491009842031262	0.00561161194276735	0.00587106111984121	0.0290423455462741	0.028351583822678	0.0287111901414275	0.00658307832271938	0.0209331734347862	0.0201673972376148	0.0204980564055909	0.235693160201803
0.00225556198825573	0.00183897113555537	0.00560780746009429	0.00682143743280126	0.00751037962120586	0.0322977421222397	0.0314428914068315	0.0315412290133157	0.0121216607393929	0.0177934827557688	0.0141616078074601	0.0149622859978496	0.23386386568522
0.00237308742039533	0.00145273343809445	0.00447944752295096	0.00573228020841948	0.00548316929947896	0.0265114548010917	0.0258985195600033	0.026690679017451	0.0161343974857332	0.0195855595070714	0.0136314614175833	0.0163408320238194	0.227465966421305
0.00238557604830039	0.00183748242494417	0.00594491770738566	0.0064414854023654	0.0065033495988752	0.0309908196178976	0.0304905301463899	0.0310615333719295	0.00756215366801753	0.0191072698701514	0.0132775618228434	0.0137201224050947	0.24135977173104
0.00219320155487553	0.00135538830535109	0.0050977586634687	0.00592837647837234	0.00579546770325035	0.0285953188321892	0.0275638077909189	0.0281070217517161	0.00660276238524522	0.0123679596394012	0.0122746671077661	0.0090962699528575	0.23256430402779
0.00213621702092465	0.00124911090894053	0.0042214870564883	0.00566636341080143	0.00619832933586965	0.0288654371019767	0.0286155818377306	0.029081961789761	0.00649507898436854	0.0132060210073608	0.00826912579604665	0.0121286907617236	0.231903730047142
0.00149350756761227	0.00146414688611364	0.00375146803407493	0.00498941361343148	0.00481597882722686	0.0260274584401621	0.0269493011330742	0.0273287569266396	0.00340790670746837	0.0156203787941444	0.0106254238689935	0.0127210321726904	0.218362252915392
0.00192771482921181	0.00135646348523695	0.0047198742866595	0.00556777768588206	0.00583921925399057	0.0286360929617071	0.0276365891985774	0.0287481597882723	0.00473079149780829	0.0168005954842445	0.0152802911256306	0.0128378132495244	0.226819369779175
0.0023778843768092	0.00163410801422546	0.00491960962699529	0.00579960301050368	0.00625729881730212	0.0306440327516334	0.0298060540898189	0.030040939541808	0.00894541394425606	0.0129008353320652	0.0107417914151021	0.0111263749896617	0.234923331403523
0.00207129269704739	0.00143106442808701	0.00504044330493756	0.00568257381523447	0.00579100157141676	0.0287828136630552	0.0277539492184269	0.0281367132577951	0.00463278471590439	0.00633735836572658	0.0098393846662807	0.00536671904722521	0.227005954842445
0.00235729054668762	0.00172293441402696	0.00492184269291209	0.00551145480109172	0.00532966669423538	0.0269760979240758	0.0260163758167232	0.0263772227276487	0.00519609626995286	0.0226739723761476	0.013468364899512	0.0148015052518402	0.227808700686461
0.00145662062691258	0.00166760400297742	0.00472839301960136	0.00589339177900918	0.00558696551153751	0.0290178645273344	0.0277497312050285	0.0283265238607229	0.00668538582416673	0.0127213629972707	0.0108718054751468	0.0102194194028616	0.225082623438922
0.00278066330328344	0.00186791828632868	0.0052818625423869	0.00636448598130841	0.0067852121412621	0.0306976263336366	0.0294088991812092	0.0300866760400298	0.00709585642213217	0.0225222065999504	0.0121500289471508	0.0178685799354892	0.233342072615995
0.00235398230088496	0.0014672070134811	0.00418162269456621	0.00533677942271111	0.0047198742866595	0.0252120585559507	0.0254325531386982	0.0254677032503515	0.00870937060623604	0.0172676370854354	0.0108619634438839	0.0157732197502274	0.221369696468448
0.0018715573567116	0.00166694235381689	0.00425978000165412	0.00516872053593581	0.00555818377305434	0.028027375734017	0.0283596063187495	0.0282002315772062	0.00539657596559424	0.00983417417914152	0.009696881978331	0.00695475973864858	0.23562666446117
0.00202563890497064	0.00145008684145232	0.00512190885782814	0.00648184600115789	0.00632759904060872	0.0312054420643454	0.0302722686295592	0.0308627077991895	0.0047742949301133	0.0108064676205442	0.0105289885038458	0.0118330989992556	0.233990902324043
0.00229501281945248	0.0013444710942023	0.00460822099081962	0.00589215118683318	0.00565346125217104	0.0277337689190307	0.027442229757671	0.0277765279960301	0.00434753122156977	0.0183500951120668	0.0160263005541312	0.0151862542386899	0.228402117277314
0.00149896617318667	0.00177619717144984	0.00470928790009098	0.00519394591018113	0.00564403275163345	0.0270754280043007	0.0269451658258208	0.0268033247870317	0.00435150111653296	0.0128665949880076	0.0114295757174758	0.0128188735423042	0.236860061202547
0.00209362335621537	0.00161971714498387	0.00473368621288562	0.00553982300884956	0.00564808535274171	0.0286734761392772	0.0277068894218841	0.0278574146059052	0.00462467951368787	0.0121778182118931	0.0084771317508891	0.0116766189727897	0.230027210321727
0.00227028368207758	0.00134976428748656	0.00600148871061119	0.00701182697874453	0.00716417169795716	0.0303476966338599	0.0293783806136796	0.0296058225126127	0.0103620047969564	0.0158656025142668	0.0154887933173435	0.0138614672070135	0.237368621288562
0.00211413448019188	0.00146059052187578	0.00449375568604747	0.00641013977338516	0.00565296501530063	0.0274928459184517	0.0274215532214044	0.027700603754859	0.00895451162021338	0.0202226449425192	0.0110721197584981	0.015817384831693	0.225357786783558
0.00260664957406335	0.00156182284343727	0.00445174096435365	0.00561756678521214	0.00528070465635597	0.0280258043172608	0.0268278058059714	0.0269933008022496	0.00857935654619139	0.0168507981142999	0.0101270366388223	0.0158514597634604	0.235623687039947
0.00165040112480357	0.00144884624927632	0.00466752129683236	0.00638342568852866	0.00586791828632867	0.0298178810685634	0.0292663964932595	0.0299526093788768	0.00453709370606236	0.0150324208088661	0.0127141675626499	0.0141076834008767	0.238649574063353
0.0017183855760483	0.00174154329666694	0.0046829873459598	0.00596484988834671	0.00601339839550079	0.0294737407989414	0.0283996360929617	0.0292749152262013	0.00453072533289223	0.0191499462410057	0.0152061037135059	0.012082044495906	0.230632536597469
0.00240013232983211	0.00170920519394591	0.00498866925812588	0.0054028616326193	0.00527202051112398	0.0272104044330494	0.0266987015135224	0.0272271937804979	0.00497527086262509	0.0145499131585477	0.010889421884046	0.0115884542221487	0.233123562980729
0.00224563725084774	0.00214994624100571	0.00528318584070797	0.00624505830783227	0.0064392523364486	0.0306731453146969	0.0291360516086345	0.029932842610206	0.00780555785294847	0.0211222396824084	0.0170680671573898	0.0168229261434125	0.23304912745017
0.00201778182118931	0.00209618724671243	0.00489537672649078	0.00579364816805889	0.00558680009924737	0.0277974526507319	0.0267669340832024	0.0275236126044165	0.00476511454801092	0.0172579604664626	0.0132144570341576	0.0128421139690679	0.229740881647506
0.00225498304524026	0.00121247208667604	0.00553668017533703	0.00659531883218923	0.00672855843189149	0.0318077909188653	0.0316527168968654	0.0317943925233645	0.00554892068480688	0.0131125630634356	0.0103409974361095	0.0138677528740386	0.238220494582748
0.00145273343809445	0.00141013977338516	0.00455504093954181	0.00582342238028286	0.00587387312877347	0.0297252501860888	0.028977586634687	0.0291966752129683	0.00849598875196426	0.0149062112314945	0.0111703746588372	0.0120083533206517	0.235750227441899
0.00247547762798776	0.00130989992556447	0.00505772888925647	0.00583955007857084	0.0057824828384749	0.0291929534364403	0.0282721859234141	0.0287237614754776	0.00586154991315855	0.0147718964519064	0.0123151931188487	0.011080721197585	0.233070465635597
0.00230402778926474	0.00160582251261269	0.00475014473575387	0.00549648498883467	0.00541013977338516	0.0286024315606649	0.0274750640972624	0.0282835166652882	0.00592498552642462	0.0135799354892068	0.00821073525762965	0.0122495244396659	0.227626499048879
0.00236365891985775	0.00223736663634108	0.00469299478951286	0.00637722272764866	0.00635919278802415	0.030408733768919	0.0300622777272351	0.0304750640972624	0.00529641882391862	0.0109789926391531	0.0116590852700356	0.0125897775204698	0.225029195269209
0.00283690348192871	0.00239144818460012	0.00488272268629559	0.00589496319576544	0.00591448184600115	0.0302160284509139	0.0289822181788107	0.0292759076999421	0.00583806136795964	0.0231324125382516	0.0119904060871723	0.0200219171284426	0.230674634025308
0.00240865106277396	0.00186394839136548	0.00466561905549583	0.00564692746671078	0.00569175419733686	0.0280966007774378	0.0275853113886362	0.0277197915805144	0.00486791828632867	0.0124742370358118	0.0143281779836242	0.00925787776031759	0.233500454883798
0.00158365726573484	0.00236051608634521	0.00510817963774708	0.00613439748573319	0.00566859647671821	0.0277468364899512	0.0265553717641221	0.0268015052518402	0.00770821272020511	0.0134162600281201	0.0095016127698288	0.0154216359275494	0.231968240840294
0.00179406169878422	0.00147622198329336	0.00548159788272269	0.00632271937804979	0.0060334132826069	0.0293890497063932	0.0290129021586304	0.0289314366057398	0.00586030932098255	0.0191675626499049	0.0123765610784881	0.0172677197915805	0.234950128194525
0.0023427342651559	0.0013734182449756	0.00505069886692581	0.00626019353237946	0.00655471011496154	0.0286580927962948	0.0283328095277479	0.0276463485236953	0.00509643536514763	0.0180004135307253	0.016731618559259	0.0150408568356629	0.227446530477214
0.00322446447771069	0.00184575303945083	0.00512389380530973	0.00546786866264163	0.0060960218344223	0.028848482342238	0.0287283930196013	0.0293905384170044	0.00792796294764701	0.011306839798197	0.00939872632536597	0.0097340170374659	0.232646348523695
0.00182821933669672	0.0025978827226863	0.0046275742287652	0.00506864610040526	0.00561756678521214	0.0281487056488297	0.0274932594491771	0.0282511785625672	0.00387842196675213	0.0170117442725995	0.0112153668017534	0.0121914647258291	0.227190141427508
0.00155735671160367	0.00183607642047804	0.00471069390455711	0.00580241501943595	0.00561822843437267	0.0284073277644529	0.0273665536349351	0.0276691754197337	0.00512736746340253	0.0248142419981805	0.0150126540401952	0.0166747167314531	0.227592010586387
0.00184740716235216	0.00185526424613349	0.00476527996030105	0.00571449838723018	0.00576428748656025	0.0283688694069969	0.0277577537011	0.0277400545860557	0.00792159457447688	0.0137881895624845	0.0101099991729386	0.0136456868745348	0.233031428335125
0.00134256885286577	0.00221189314366057	0.0048735423041932	0.00543693656438674	0.00530576461831114	0.0270814655528906	0.0266800099247374	0.0277000248118435	0.00465710032255397	0.0103266065668679	0.00952245471838558	0.00899214291621868	0.228203043586138
0.00208328508808204	0.00233983955007857	0.00587908361591266	0.00646257546935737	0.00660755934165908	0.0307121826151683	0.0293156066495741	0.0300287817384832	0.00678107683400877	0.0170105863865685	0.0115652965015301	0.015517988586552	0.240845753039451
0.00190033909519477	0.00140426763708544	0.00430923827640394	0.00500926308824746	0.00557431147134232	0.0279251509387148	0.0278852038706476	0.0283605987924903	0.00501348110164585	0.00703051856752957	0.0103153585311389	0.00655272516747995	0.220101893970722
0.00197800016541229	0.00189612108179638	0.00439583161028865	0.00577032503515011	0.00554453725911835	0.0272169382185097	0.0268965346125217	0.0274158464973947	0.00443222231411794	0.0116039202712762	0.0101879083615913	0.00916847241750062	0.221391365478455
0.00307137540319246	0.00176461831114052	0.00567422049458275	0.00654726656190555	0.00680530973451328	0.0309970225787776	0.0301633446365065	0.0305349433462906	0.00800206765362666	0.0151598709784137	0.0105955669506244	0.0127940616987842	0.233646513935986
0.00234935075676123	0.00126796791001571	0.00492639153089074	0.00548763543131254	0.00582416673558845	0.0292759076999421	0.0280841121495327	0.0291467207013481	0.00459159705566124	0.0102563890497064	0.00887470019022413	0.00890513605160863	0.230330907286411
0.00164692746671078	0.00237333553883054	0.00486717393102308	0.00550715408154826	0.00566239351583823	0.0291524274253577	0.0285879579852783	0.0283022082540733	0.00543859068728807	0.012917955504094	0.0113718468282193	0.0137186336944835	0.233008684145232
0.00242907948060541	0.00154081548259036	0.00421437432801257	0.00498767678438508	0.00496716566040857	0.0272513439748573	0.0259592258704822	0.0260225787776032	0.00558258208584898	0.0155905218757754	0.00901579687370771	0.0137069721280291	0.227129765941609
0.00251476304689438	0.00145538003473658	0.00510329997518816	0.00585493342155322	0.0060314283351253	0.0311381192622612	0.0299512033744107	0.0302252915391614	0.00542676370854354	0.0146109502936068	0.00960201802993963	0.0120376312960053	0.232822678024977
0.00225101315027706	0.00181730212554793	0.00468712265321314	0.00558870234058391	0.00544487635431313	0.0279723761475478	0.0278631213299148	0.0285038458357456	0.00561260441650815	0.0155686874534778	0.0107965428831362	0.0136739723761475	0.230160532627574
0.00207302952609379	0.00176552807873625	0.00487817384831693	0.00536258373997188	0.00609585642213217	0.0281891489537673	0.0268951286080556	0.0272098254900339	0.00534686957240923	0.0092659829625341	0.00960499545116202	0.00670589694814324	0.226868331817054
0.00221230667438591	0.00134058390538417	0.0044706806715739	0.00556877015962286	0.00556339426019353	0.0286987842196675	0.0277496484988835	0.0283467041601191	0.00662277727235133	0.00734529815565297	0.0133479447522951	0.00657108593168472	0.235283185840708
0.00205094698536101	0.00205466876188901	0.00397800016541229	0.00492697047390621	0.00465668679182863	0.0271960962699528	0.0268574146059052	0.0275163344636506	0.00582383591100819	0.00917368290463981	0.0125548755272517	0.0068705648829708	0.231381854271773
0.00188561740137292	0.0011529236622281	0.00369679927218592	0.00518253246216194	0.00521925399057151	0.0276169051360516	0.0270104209742784	0.0279086097097014	0.00488842941030519	0.0114370192705318	0.0095050864279216	0.0116921677280622	0.217388801587958
0.00248780084360268	0.00127574228765197	0.005183855760483	0.00645695145149285	0.00611719460755935	0.0282743362831858	0.0274159292035398	0.0281297659416095	0.00496451906376644	0.0228402944338764	0.0129889173765611	0.0170129021586304	0.2277074683649
0.00212257050698867	0.00160458192043669	0.00472946819948723	0.00599818046480854	0.00621238938053097	0.0296401455628153	0.0278912414192375	0.0280960218344223	0.0109760152179307	0.0189759325117856	0.0109047225208833	0.014843519973534	0.236327102803738
0.00183830948639484	0.00156769497973699	0.00427309569100984	0.00502224795302291	0.00528591514349516	0.0276169878421967	0.0264036059879249	0.0268718054751468	0.00444504176660326	0.00999685716648746	0.00796344388388057	0.00764651393598544	0.225163675461087
0.00219576544537259	0.0019648498883467	0.00473922752460508	0.0059383839219254	0.00577545281614424	0.0285451162021338	0.0276258373997188	0.0284014556281532	0.00632032089984285	0.0142716069803986	0.0107753701099992	0.0100589694814325	0.228129765941609
0.00264998759407824	0.00165147630468944	0.00539359854437185	0.00589496319576545	0.00598114299892482	0.0289811429989248	0.028395087254983	0.0291100818790836	0.00694921842692912	0.0155121991563973	0.011017450996609	0.0122735092217352	0.23527946406418
0.00177619717144984	0.00169497973699446	0.00435695972210735	0.00515548755272517	0.00502075924241171	0.0272809527747912	0.0269678273095691	0.0276632205772889	0.00506823256967993	0.0131470515259284	0.00894739889173766	0.0134753122156976	0.229799437598213
0.0018780084360268	0.00220957737159871	0.00464072450583078	0.00623033661401042	0.00621379538499711	0.0284948308659334	0.0274945827474981	0.0275232817798362	0.00427723099826317	0.0149082788851212	0.00846009428500537	0.0149140683152758	0.218963857414606
0.0023444710942023	0.00145571085931685	0.00541427508063849	0.00614754776279878	0.00617401372922008	0.0293237945579356	0.0288495575221239	0.0290554131171946	0.00679918947977835	0.0154681994872219	0.0112185096352659	0.013588785046729	0.235805557852948
0.00234736580927963	0.00109213464560417	0.00468885948225953	0.00578231742618476	0.00541791415102142	0.0288483169299479	0.0278203622529154	0.0278216028450914	0.00750756761227359	0.014580100901497	0.0127709866843106	0.0133663882226449	0.23411132247126
0.00237846331982466	0.00158762716069804	0.00497948887602349	0.00585815896121082	0.00579555040939542	0.0290863452154495	0.0281487883549748	0.0287886030932098	0.00491001571416756	0.0184966504011248	0.0124179141510214	0.0147310396162435	0.232346456041684
0.00291034653874783	0.0017493176743032	0.00604664626581755	0.00621892316599123	0.00654652220659995	0.0312539078653544	0.0301487056488297	0.0301269539326772	0.00654246960549169	0.0146667769415268	0.0132644115457778	0.014197502274419	0.236624927632123
0.00279778347531221	0.00158655198081217	0.00413894632371185	0.00491530890745183	0.00498759407824001	0.027983872301712	0.0265695972210735	0.027063352907121	0.00436969646844761	0.00988983541477132	0.00693424861467207	0.00776569349102638	0.221720287817385
0.00170862625093044	0.00168513770573154	0.00562252915391614	0.00593309072864114	0.00567703250351501	0.0277567612273592	0.0277498139111736	0.0279368952113142	0.00649507898436854	0.0153892151186833	0.0149165494996278	0.0136570176164089	0.235824497560169
0.00307484906128526	0.00223645686874535	0.00542535770407741	0.00653362004796957	0.00656413861549913	0.0309787445207179	0.0297600694731618	0.0300226614837482	0.00901670664130345	0.0100033909519477	0.0122588702340584	0.00992126374989662	0.236504424778761
0.00239111736001985	0.00169208502191713	0.00480026465966421	0.00560764204780415	0.0058072119758498	0.0286008601439087	0.0279919775039285	0.0281163675461087	0.00512910429244893	0.0142008932263667	0.0101724423124638	0.0113069225043421	0.232015217930692
0.00274890414357787	0.001812422462989	0.00570763377718965	0.0065318005127781	0.00631618559258953	0.0302649904887933	0.02959010834505	0.0300383756513109	0.00567322802084195	0.0147206186419651	0.0102601935323795	0.0142764866429576	0.238344553800347
0.00182954263501778	0.00164676205442064	0.0048423620875031	0.00590505334546357	0.00588900835332065	0.0289761806302208	0.0283026217847986	0.0289513687867009	0.00693102307501447	0.0132057728889256	0.0139765114548011	0.0183323132908775	0.232912166073939
0.00261731866677694	0.00170465635596725	0.00509842031262923	0.0063370275411463	0.00573831775700934	0.030134149367298	0.0292812835993714	0.0298500537589943	0.00670953601852618	0.00927011826978744	0.00923141179389628	0.0114130344884625	0.233157803324787
0.00170655859730378	0.00164552146224465	0.00461186006120255	0.00524613348771814	0.00490860970970143	0.0262951782317426	0.025657183028699	0.0257802497725581	0.00589926391530891	0.0160274584401621	0.0156100405260111	0.0127783475312216	0.226735174923497
0.00133165164171698	0.00149135720784054	0.00470151352245472	0.00551162021338185	0.00532214043503432	0.0275017781821189	0.0265451162021338	0.0274043503432305	0.00404871391944421	0.0175880406914234	0.0127274832520056	0.0113681250516913	0.224135059134894
0.002002481184352	0.00185187329418576	0.00546613183359524	0.00591423372756596	0.00579133239599702	0.0289338350839468	0.0289253163510049	0.0288768505499959	0.00992217351749235	0.016407493176743	0.0116068149863535	0.0117297163179224	0.240013646513936
0.00244495906045819	0.00234306508973617	0.00386948970308494	0.00529641882391862	0.00500951120668266	0.0262081713671326	0.0259225043420726	0.0261549913158548	0.00428938880158796	0.008747828963692	0.0115382515920933	0.00943660573980647	0.209762467951369
0.00229021586303862	0.00176718220163758	0.00515648002646597	0.00610239020759242	0.00604433049375569	0.0309180382102391	0.0296195517326937	0.0303089074518237	0.0059990075262592	0.012924241171119	0.0124334629062939	0.0107493176743032	0.238420808866099
0.00299487221900587	0.00136597469191961	0.00440112480357291	0.00574890414357787	0.00552311636754611	0.0274830038871888	0.0271728558431891	0.0267116863782979	0.00554710114961542	0.0152003969894963	0.00893433132081714	0.0128579935489207	0.232295095525598
0.00226350177818212	0.00257398064676205	0.00534058390538417	0.00596377470846084	0.00596278223472004	0.0291715325448681	0.0289282937722273	0.0291520138946324	0.0085372591183525	0.0131426681002399	0.0096016044992143	0.0119181209163841	0.232513770573154
0.00173864858158961	0.00163634108014225	0.00414738235050865	0.00516665288230915	0.00494599288727153	0.0262427425357704	0.0261808783392606	0.0263779670829543	0.00541807956331156	0.0136089653461252	0.010217351749235	0.0126711603672153	0.220483582830205
0.00283764783723431	0.00126838144074105	0.00518063022082541	0.00602927797535357	0.00611049540980895	0.0300712926970474	0.0293012157803325	0.0296218675047556	0.00512108179637747	0.0204122901331569	0.0111474650566537	0.0155178231742619	0.233319411132247
0.00127061450665784	0.00173591927880242	0.00544032751633446	0.00617558514597635	0.0059940451575552	0.029219832933587	0.0279681581341494	0.0278568356628898	0.00463022082540733	0.0134814324704326	0.0132080059548424	0.0107654453725912	0.235967000248118
0.00272574642295923	0.00266561905549582	0.00415507402199984	0.00470581424199818	0.00496666942353817	0.028720453229675	0.0286859647671822	0.029078322719378	0.00493300802249607	0.00467066413034488	0.011481928707303	0.00475676122735919	0.222886527168969
0.00166429575717476	0.00145050037217765	0.0051529236622281	0.00605367628814821	0.00587585807625507	0.029772723513357	0.0291637581672318	0.0297221900587213	0.00733380200148871	0.0179486394839137	0.0130620296087999	0.0142240509469854	0.242337027541146
0.00198139111736002	0.00155735671160367	0.00489115871309238	0.00478132495244397	0.00464361922090811	0.0265853940947812	0.0258927301298486	0.0260918038210239	0.00631262922835167	0.0130726159953685	0.0108096104540567	0.0130224133653131	0.223940038044827
0.00334860640145563	0.0014342899677446	0.00461707054834174	0.00573012984864775	0.00629691506078902	0.0300933752377802	0.0291102472913737	0.029684476056571	0.00599470680671574	0.015245968075428	0.0134917707385659	0.0139136547845505	0.239958067984451
0.00316805888677529	0.00188321892316599	0.00539847820693078	0.00598891737656108	0.00588594822595319	0.0280010751798859	0.0273127119344968	0.0271319990075263	0.00500669919775039	0.0184469440079398	0.0153549747746258	0.0140494582747498	0.22686320403606
0.00329087751219916	0.0022199983458771	0.0051895624844926	0.00586485815896121	0.0057827309569101	0.0285494996278223	0.0274450417666033	0.0280299396245141	0.00540393681250517	0.0197499793234637	0.00990033909519477	0.0156308824745679	0.226227276486643
0.00196923331403523	0.0019708047307915	0.00574352824414854	0.00672268629559176	0.00624365230336614	0.0295510710445786	0.0289997518815648	0.029034819287073	0.00750765031841866	0.0128752791332396	0.00888553469522785	0.0125552063518319	0.241456207096187
0.0021563973203209	0.00169812257050699	0.00460433380200149	0.0054300719543462	0.00547680092630882	0.0279201885700108	0.0269249028202795	0.0274624100570672	0.00522859978496403	0.0162081713671326	0.00970639318501365	0.0115553717641221	0.230536183938467
0.00148829708047308	0.00124199818046481	0.00461434124555454	0.00580183607642048	0.00597287238441816	0.0292391034653875	0.0283507567612273	0.0284586882805392	0.00723190803076668	0.0205993714332975	0.0129106773633281	0.0155807625506575	0.230527665205525
0.00263270200975932	0.00168530311802167	0.00425729881730213	0.00523364485981308	0.00498751137209495	0.0280792324869738	0.0273370275411463	0.0272299230832851	0.00517839715490861	0.0122880655032669	0.006995037631296	0.0107951368786701	0.231755189810603
0.00209196923331404	0.00121941940286163	0.00426333636589199	0.0054290794806054	0.0052162765693491	0.0279749400380448	0.0281969233314035	0.0281411793896286	0.00513828467455132	0.011132908775122	0.00841543296666943	0.0102468778430237	0.238387891820362
0.00176379124968985	0.00114903647340997	0.00414407410470598	0.00573649822181789	0.00541535026052436	0.02911181870813	0.0292986518898354	0.0288243321478786	0.00736713257795054	0.012637333553883	0.0100686461004053	0.013516830700521	0.229839467372426
0.0017832271937805	0.00123066743859069	0.0055926722355471	0.00655909354065007	0.00668985195600033	0.0315200562401786	0.0305199735340336	0.0313635762137127	0.00494326358448432	0.0132638326027624	0.0084023653957489	0.0116073112232239	0.242637995203044
0.00192655694318088	0.00154428914068315	0.00449425192291787	0.00530096766189727	0.00477338516251758	0.0255356877015962	0.0258010090149698	0.0257797535356877	0.00376064841617732	0.00925531386982052	0.012218592341411	0.0106031759159705	0.226617897609792
0.00300678190389546	0.00133727565958151	0.00514647258291291	0.00556868745347779	0.00583359523612605	0.0296899346621454	0.0294752295095526	0.0292747498139112	0.00640492928624596	0.0146069803986436	0.0118313621702092	0.0175305599206021	0.2323352907121
0.00220626912579605	0.00173715987097841	0.00522330659167976	0.00571325779505417	0.0061915474319742	0.0305030187742949	0.028248531965925	0.0288377305433794	0.00667860392027128	0.0202855016127698	0.0113073360350674	0.0138242494417335	0.234716814159292
0.00173583657265735	0.00165213795384997	0.00445728227607311	0.00555520635183194	0.00601513522454718	0.0294292448928956	0.0279653461252171	0.0286379952030436	0.00614374328012571	0.0128005127780994	0.0126692581258788	0.0127262426598296	0.236388553469523
0.00181705400711273	0.00151997353403358	0.00517310396162435	0.00572624265982962	0.00573194938383922	0.0289473161855926	0.0269590604581921	0.0273225539657597	0.00633115540484659	0.0177307087916632	0.0106592506823257	0.014985030187743	0.236165494996278
0.00255504093954181	0.0017867008518733	0.00505566123562981	0.00578405425523116	0.00582276073112232	0.0294416508146555	0.0284341245554545	0.02881994872219	0.0052172690430899	0.00971334050119924	0.0107202878173848	0.009995037631296	0.233231990736912
0.00152386072285171	0.00215681085104623	0.00495939128277231	0.00594996278223472	0.00576312960052932	0.0285054172525018	0.0276129352410884	0.0278339260607063	0.00776751302621785	0.0104677859564966	0.0105509883384335	0.0106731453146969	0.233107435282441
0.00244181622694566	0.00139384666280705	0.00430071954346208	0.00555504093954181	0.00503605987924902	0.027197502274419	0.0266834835828302	0.0273391779009181	0.00424381771565628	0.0168725498304524	0.0142668100239848	0.0146650401124804	0.221218592341411
0.00194863948391366	0.0019670829542635	0.00489421884045985	0.0064404929286246	0.00612711934496733	0.0294844925978	0.0291244727483252	0.0293108923993053	0.00619832933586966	0.010173931023075	0.0101951037962121	0.00894466958895046	0.237877760317592
0.00180100901496981	0.00153213133735836	0.00494541394425606	0.00590637664378463	0.00577942271110744	0.0291255479282111	0.0288946323711852	0.0287384004631544	0.00961707054834174	0.0193128773467869	0.00983334711769084	0.0160355636423786	0.239518732941858
0.00292266975436275	0.00221362997270697	0.00434860640145563	0.00500537589942933	0.00518211893143661	0.0247571747580845	0.0243438921511868	0.0253274336283186	0.00477032503515011	0.0125251013150277	0.00748341741791414	0.0104978082871557	0.213390538417004
0.00258704821768257	0.00173318997601522	0.00543098172194194	0.00609312711934497	0.00595260937887685	0.0295089736167397	0.0288246629724589	0.0293132908775122	0.0114412372839302	0.010890662476222	0.00924853196592507	0.00858249937970392	0.238644694400794
0.00163311554048466	0.00156835662889753	0.0044380117442726	0.0053439748573319	0.00539831279464065	0.0279139856091308	0.0272678852038706	0.0275910181126458	0.00475568604747333	0.00795401538334298	0.0100892399305268	0.00787792572988173	0.221361591266231
0.00217078818956248	0.00133810272103217	0.00481407658589033	0.00635026052435696	0.00610760069473162	0.029843437267389	0.0290112480357291	0.0295789430154661	0.00639980150525184	0.0126816640476387	0.0114622446447771	0.012800016541229	0.231437929038127
0.00180779091886527	0.00146406417996857	0.00472880655032669	0.00552129683235464	0.00565197254155984	0.0289670002481184	0.0276890248945497	0.0279933008022496	0.00456562732611033	0.010780167066413	0.00984806881151268	0.0103572078405426	0.235815069059631
0.00188239186171533	0.0015595070713754	0.00539062112314945	0.00618352493590274	0.00585410636010256	0.0286427094533124	0.0277893474485154	0.028469522785543	0.00482681333223058	0.0212848399636093	0.0200938714746506	0.0164989661731867	0.232585145976346
0.00175593416590853	0.00153643205690183	0.00430584732445621	0.00624538913241254	0.00607096187246713	0.0302995616574312	0.0289735340335787	0.0292974112976594	0.00670291952692085	0.0134824249441734	0.0112817798362418	0.0139057977007692	0.230740633529071
0.0021207509717972	0.00132453891324125	0.00512488627905053	0.00607608965346125	0.00617467537838062	0.0310217517161525	0.0303855760483004	0.0306878670085187	0.00554271772392689	0.0103041104954098	0.0133125465222066	0.00921908857828137	0.237324952443967
0.00248209411959309	0.00163931850136465	0.00507402199983458	0.0062766520552477	0.00609974361095029	0.0297161525101315	0.0280251426681002	0.0287063931850136	0.00541369613762303	0.0157966255892813	0.0118378959556695	0.0140097593251179	0.225958316102887
0.00249375568604747	0.00190554958233397	0.00527822347200397	0.00577991894797784	0.00569936316268298	0.0285474319741957	0.0278606401455628	0.0278436853858241	0.00566586717393102	0.0166790174509966	0.0136700851873294	0.0135942436523034	0.230853775535522
0.00198635348606401	0.00182714415681085	0.00495194772971632	0.00603655611611943	0.00547622198329336	0.0294639814738235	0.0284823422380283	0.0285336200479696	0.00638301215780332	0.017199983458771	0.0142725167479944	0.0168799933835084	0.234984368538582
0.00256066495740633	0.00204433049375569	0.00526747167314531	0.0065600033082458	0.00620817136713258	0.0300326689273013	0.0287245885369283	0.0291352245471839	0.00582251261268712	0.0149229178727979	0.0100219171284426	0.013525432139608	0.237466628070466
0.00184252749979324	0.001754031924572	0.00529261434124555	0.00645480109172112	0.00610313456289803	0.0293179224216359	0.0284926805061616	0.029544041022248	0.00565494996278224	0.0196759573236292	0.0112999751881565	0.0158858655198081	0.234561988255728
0.00244454552973286	0.00155255975518981	0.00561864196509801	0.00588768505499959	0.00634240344057564	0.0306190554958233	0.029746588371516	0.0297678438507981	0.00505102969150608	0.0145774543048549	0.0102108179637747	0.0158648581589612	0.236170126540402
0.00215044247787611	0.00147150773302456	0.00473525762964188	0.00578016706641304	0.00599164667934828	0.029318005127781	0.0288386403109751	0.0288492266975436	0.006680754280043	0.0131976676867091	0.0111828632867422	0.0104021999834588	0.236049540980895
0.00142982383591101	0.00213290877512199	0.00448879331734348	0.00548019187825656	0.00546927466710776	0.0268815648002647	0.0258918203622529	0.0264785377553552	0.0042791332395997	0.0140739392936895	0.00979770076916714	0.0129199404515755	0.219491853444711
0.00205921759986767	0.00244901166156645	0.00521569762633364	0.00657960466462658	0.00667976180630221	0.0310118269787445	0.0297773550574808	0.0297908361591266	0.00865362666446117	0.0157691671491192	0.0103362831858407	0.0184450417666033	0.241550905632288
0.00178951286080556	0.00182929451658258	0.00515821685551237	0.00601794723347945	0.00583855760483004	0.029951534198991	0.0292123066743859	0.0294677859564965	0.00470473906211232	0.0145119510379621	0.0127388139938797	0.0137408816475064	0.236037631296005
0.00202489454966504	0.00152898850384584	0.00535224547183856	0.0058082044495906	0.0050930444131999	0.0266112811181871	0.0263052683814408	0.0264605078157307	0.00436365891985775	0.0171183524935903	0.0109042262840129	0.0135520635183194	0.219495657927384
0.00191158713092383	0.00164022826896038	0.00544727483252006	0.00607261599536846	0.00613274336283186	0.0307350095112067	0.029095691009842	0.0301460590521876	0.00608088660987512	0.0125516499875941	0.00760764204780415	0.0120126540401952	0.236139111736002
0.00218244975601687	0.00157753701099992	0.00460789016623935	0.00555090563228848	0.005311802166901	0.029626085518154	0.0288498883467042	0.0287325283268547	0.00439773385162518	0.0157978661814573	0.0104723347944752	0.0142029608799934	0.227607145810934
0.0019047225208833	0.00142113969067902	0.00420428417831445	0.00546877843023736	0.00539376395666199	0.0278569183690348	0.0270390373004714	0.027419899098503	0.00820172028781738	0.020867091224878	0.0146403936812505	0.0154605078157307	0.229115457778513
0.00221437432801257	0.00156695062443139	0.00469473161855926	0.00525349433462906	0.00529881730212555	0.0276502357125134	0.0265169134066661	0.0272519229178728	0.00451178562567199	0.0128599784964023	0.0128465801009015	0.0132320734430568	0.237216359275494
0.00212265321313374	0.00192754941692168	0.00492854189066248	0.00540517740468117	0.00537780167066413	0.0257673476139277	0.0257930692250434	0.0260269622032917	0.00468340087668513	0.0154824249441734	0.0127039120006616	0.0130933752377802	0.220354478537755
0.00307815730708792	0.00146977090397817	0.00537945579356546	0.00633843354561244	0.00614151021420892	0.0307128442643288	0.0293174261847656	0.0298143247043255	0.00798527830617815	0.0207792572988173	0.0112486973782152	0.0120319245719957	0.238773550574808
0.00180597138367381	0.00211090894053428	0.00462401786452734	0.00556463485236953	0.00543561326606567	0.0287486560251427	0.0280555785294847	0.0283579521958481	0.00468604747332727	0.0134858158961211	0.00839078653543958	0.0112734265155901	0.228084773798693
0.0018460838640311	0.00176577619717145	0.00460615333719295	0.00572789678273096	0.00574716731453147	0.0301472169382185	0.0296913406666115	0.029862128856174	0.00876139277148292	0.0125076503184187	0.0098837151600364	0.0122703663882226	0.241402448101894
0.00180026465966421	0.00174385906872881	0.00509974361095029	0.00574418989330907	0.00637978661814573	0.0307559341659085	0.028976346042511	0.0296868745347779	0.00433338847076338	0.0120672400959391	0.0115165825820858	0.0116751302621785	0.229732197502275
0.00215995368455876	0.00142494417335208	0.00561268712265322	0.00604490943677115	0.00628665949880076	0.0296578446778596	0.0290632702009759	0.0296601604499214	0.00663261930361426	0.00983127946406418	0.0117966255892813	0.00886494086510628	0.235322140435034
0.00192730129848648	0.00157522123893805	0.00526077247539492	0.00590033909519477	0.00553519146472583	0.0295914316433711	0.0285340335786949	0.0297376561078488	0.00674394177487387	0.0153087420395335	0.0101133074187412	0.0151061946902655	0.233939210983376
0.00183847489868497	0.00137532048631213	0.00467711520966008	0.00617144983872302	0.00588371516003639	0.0301101645852287	0.0286232735092217	0.0290765031841866	0.00673757340170375	0.0104184103878918	0.00917632950128195	0.00853742453064263	0.229313538995947
0.00336200479695641	0.00182689603837565	0.00549119179555041	0.00641245554544703	0.00608651062773964	0.0295418906624762	0.0283887188818129	0.0286679348275577	0.00850210900669919	0.0143700272930279	0.0125024398312795	0.0123320651724423	0.227523612604416
0.00243346290629394	0.00162873211479613	0.00602100736084691	0.00731544123728393	0.00693747415432966	0.0313482755768753	0.0309550078570838	0.0312112314945001	0.00731684724175006	0.0202333967413779	0.0132959225870482	0.0172093292531635	0.236889835414771
0.00189744438011744	0.00138929782482839	0.00490728641138037	0.00614159292035398	0.00595244396658672	0.0298469936316268	0.02929186998594	0.0293348771813746	0.00488545198908279	0.0123268546853031	0.00956016872053593	0.0111157886030932	0.233681250516914
0.00220899842858324	0.00177669340832024	0.00526441154577785	0.00605789430154661	0.00584269291208336	0.0289894136134315	0.0277992721859234	0.0283725084773799	0.0053165164171698	0.0140578115954015	0.00874815978827227	0.0127140848565048	0.232903812753288
0.0017839715490861	0.00164610040526011	0.00538780911421718	0.00620478041518484	0.00645571085931685	0.0303913654784551	0.0298244975601688	0.0302013067570921	0.00612364568687453	0.0200760069473162	0.0182816144239517	0.0188358283020428	0.233378959556695
0.0011544123728393	0.00166677694152676	0.0047161525101315	0.00604962368703994	0.00626259201058639	0.0303200727814077	0.029775121991564	0.0297827309569101	0.0087126788520387	0.0161142171863369	0.0107513853279299	0.0148916549499628	0.235565875444546
0.00231833595236126	0.00151807129269705	0.00493242907948061	0.00569828798279712	0.0054939210983376	0.02838507981143	0.0269458274749814	0.0276126044165081	0.00560656686791829	0.0149407824001323	0.00883475312215697	0.0152031262922835	0.228543958316103
0.00192548176329501	0.00230609544289141	0.00479058804069143	0.00518600612025474	0.00545240261351418	0.0284048465801009	0.0280274584401621	0.0290305185675296	0.00447208667604003	0.0119563311554048	0.0117740468116781	0.0108045653792077	0.22770846083864
0.0016854685303118	0.00118749483086593	0.00414969812257051	0.00540310975105451	0.00526540401951865	0.0265042593664709	0.0250122405094699	0.0248557604830039	0.00489173765610785	0.0108806550326689	0.0146514763046894	0.00901538334298238	0.214435861384501
0.00217227690017368	0.00137548589860227	0.00474592672235547	0.00576809196923331	0.00561111570589694	0.0292042014721694	0.0276486642957572	0.0280401124803573	0.00601166156645439	0.0151926226118601	0.0108565875444546	0.0130564055909354	0.240108262343892
0.00213993879745265	0.00160317591597056	0.00481399387974526	0.00561194276734762	0.00491638408733769	0.0265690182780581	0.0254135307253329	0.0266427921594574	0.00482904639814738	0.0185810933752378	0.0123298321065255	0.0158716400628567	0.225666032586221
0.00191944421470515	0.00169299478951286	0.00404672897196262	0.00541245554544703	0.00504887933173435	0.0266710776610702	0.0261511868331817	0.0266826565213795	0.005190058721363	0.0185074849061285	0.0104395831610289	0.0157467537838061	0.228830452402613
0.00193532379455794	0.00132908775121992	0.00544760565710032	0.00639012488627905	0.00623091555702589	0.0300395335373418	0.0289939624514101	0.0291945248531966	0.00551691340666612	0.0159196923331403	0.0148587379042263	0.0132902985691837	0.235961789760979
0.00280133983955008	0.00174625754693574	0.0056899346621454	0.00622065999503763	0.006185096352659	0.0302128029112563	0.0294730791497809	0.0293684558762716	0.00664949135720784	0.0161061119841204	0.0116465966421305	0.0116999421056985	0.234646679348276
0.00202762385245224	0.00209147299644363	0.0049346621453974	0.00511438259862708	0.00549119179555041	0.0286168224299065	0.0266362583739972	0.0272021338185427	0.00589024894549665	0.011808700686461	0.00906699197750393	0.0123346290629394	0.230315937474154
0.00222330659167976	0.00134438838805723	0.00512439004218013	0.00650293606814987	0.00691663220577289	0.0308383094863948	0.0300811347283103	0.0300441650814656	0.00784525680258043	0.0130243983127946	0.00976867091224878	0.0123549747746258	0.232867504755603
0.00205227028368208	0.00132900504507485	0.0050009924737408	0.00564940865106278	0.00567082954263502	0.0282030435861384	0.0268203622529154	0.0274901993218096	0.00418079563311554	0.0158051443222231	0.0102582912910429	0.0112488627905053	0.225974443801174
0.00154230419320156	0.00190885782813663	0.00427450169547597	0.00557092051939459	0.00539326771979158	0.0274887933173435	0.0268726325365975	0.0269041435778678	0.00498775949053015	0.0120526838144074	0.0102702009759325	0.0104314779588123	0.229113472831032
0.0023439748573319	0.00147514680340749	0.004001240592176	0.00508179637747084	0.00522735919278802	0.025416177321975	0.0250242329005045	0.0256181457282276	0.0048171367132578	0.0167886030932098	0.0142293441402696	0.016313042759077	0.209762550657514
0.00245397403027045	0.00159697295509056	0.00456339426019353	0.00498453395087255	0.00534033578694897	0.0272123066743859	0.0261663220577289	0.0271595401538334	0.00374137788437681	0.00585294847407162	0.0109390455710859	0.00542419981804648	0.223737573401704
0.0025362666446117	0.00232329832106525	0.00498759407824001	0.00561690513605161	0.00580481349764287	0.0297187991067736	0.0283359523612604	0.0288330162931106	0.0067223554710115	0.0136560251426681	0.012852204118766	0.0127544454552973	0.237349019932181
0.00222140435034323	0.00176817467537838	0.00514275080638491	0.00588570010751799	0.00566545364320569	0.0285087254983045	0.0275915143495162	0.0280893226366719	0.00658010090149698	0.0179699776693408	0.0110098420312629	0.0128885121164503	0.231419402861633
0.00222016375816723	0.0017213629972707	0.00469423538168886	0.00574708460838641	0.00527458440162104	0.0272237201224051	0.0270153006368373	0.0271936150856009	0.00719882557274006	0.0150663303283434	0.0105922587048218	0.0129435117029195	0.224976428748656
0.00210189397072203	0.00115656273261103	0.00485187329418576	0.00549350756761227	0.00591423372756596	0.0295473492680506	0.0285980481349764	0.0292263667190472	0.00620403605987925	0.0171315854768009	0.0170511951037962	0.0162674716731453	0.235638656852204
0.0019099330080225	0.00197874452071789	0.00554511620213382	0.00620701348110165	0.00622727648664296	0.0303720949466546	0.0288880158795798	0.0293992225622364	0.00808105202216524	0.0159464891241419	0.0110569018278058	0.0144212223968241	0.241299065420561
0.00186452733438094	0.00173368621288562	0.00496145893639897	0.00579588123397568	0.00585625671987429	0.0292842610205938	0.0289886692581259	0.0295492515093871	0.0048438507981143	0.00773459598048135	0.008613679596394	0.00615970556612357	0.233273343809445
0.00260681498635349	0.00137804978909933	0.00516450252253742	0.00620263005541312	0.00599768422793813	0.0299990075262592	0.0296417169795716	0.0299344967331073	0.00569076172359606	0.0154172525018609	0.0114438838805723	0.0134275907699942	0.234744603424035
0.00141774873873129	0.00194632371185179	0.00565230336614011	0.00610205938301216	0.00623662228103548	0.0302449756016872	0.0289846166570176	0.0297752874038541	0.0077827309569101	0.0153411628483996	0.0151559837895956	0.0163897940616988	0.231896534612522
0.00245149284591845	0.00192771482921181	0.0056597469191961	0.00659076999421057	0.00657240923000579	0.0285741460590522	0.0273142006451079	0.0280134811016458	0.00916003639070383	0.0154222148705649	0.00971458109337524	0.0122262013067571	0.23216210404433
0.0019361508560086	0.00143238772640807	0.00403672152840956	0.00525390786535439	0.00502787197088744	0.0285857249193615	0.027489372260359	0.0285222065999504	0.00407269870151352	0.00551534198990985	0.0117076337771896	0.0063424861467207	0.222044495906046
0.00169522785542966	0.00105764618311141	0.00479323463733355	0.00579579852783062	0.0056582582085849	0.0288329335869655	0.027593830121578	0.027706889421884	0.00463468695724093	0.0117781821189314	0.010214870564883	0.0124758911587131	0.224216855512365
0.00187420395335373	0.00199966917541973	0.00507799189479778	0.0059096848895873	0.00561318335952362	0.028669506244314	0.0276328674220494	0.0277685882061037	0.00533198246629724	0.0213546439500455	0.0156101232321562	0.0172674716731453	0.238935158382268
0.00242833512529981	0.00171011496154164	0.00504598461665702	0.00605772888925647	0.00651186833181705	0.0303277644528989	0.0298482342238028	0.0302187577537011	0.00526052435695972	0.0136020180299396	0.0182946819948722	0.0126678521214126	0.228472913737491
0.0021541642544041	0.00147845504921016	0.004809941278637	0.0058144074104706	0.00566214539740303	0.0280612025473493	0.0276980398643619	0.0276537920767513	0.0042783888842941	0.015408733768919	0.0109740302704491	0.013163923579522	0.222771731039616
0.0014699363162683	0.00120271276155818	0.00427747911669837	0.00551170291952692	0.00513638243321479	0.0274731618559259	0.0260019022413365	0.026070796460177	0.00405607476635514	0.0152585394094781	0.0122833512529981	0.0137212802911256	0.233377222727648
0.0026547845504921	0.00121793069225043	0.0049708047307915	0.00548407906707468	0.00560011578860309	0.0267032503515011	0.0275554544702671	0.0275238607228517	0.00777230998263171	0.0124433049375569	0.00973980646762055	0.0161856752956745	0.227483003887189
0.00226507319493839	0.00207848813166818	0.00525878752791332	0.00610363079976842	0.00607807460094285	0.0293026217847986	0.0282989000082706	0.0289612108179638	0.00665015300636837	0.00580539244065834	0.00998668431064428	0.00475568604747333	0.234243486891076
0.00219369779174593	0.0012452237201224	0.00456587544454553	0.0056555289057977	0.0054691919609627	0.0277922421635927	0.0270764204780415	0.027388884294103	0.00544165081465553	0.0170095112066827	0.00897584980564055	0.0115982962534116	0.225833677942271
0.0016896865437102	0.0015624844925978	0.00476478372343065	0.00574063352907121	0.00537325283268547	0.0265740633529071	0.0255475973864858	0.026401207509718	0.00758431891489538	0.0128647754528162	0.0122042014721694	0.0108778430237367	0.229612356298073
0.0024659664213051	0.00126383260276239	0.00518211893143661	0.00572690430899016	0.00554801091721115	0.0281520966007774	0.02784476056571	0.0288946323711852	0.0067760317591597	0.0121438259862708	0.00819138201968406	0.0134007112728476	0.237951203374411
0.00189016623935158	0.00134529815565297	0.00418790836159127	0.00524216359275494	0.0051301794723348	0.027782648250765	0.0267917459267224	0.0271194276734761	0.00863394260193533	0.0152056074766355	0.0108742039533537	0.010493176743032	0.236430981721942
0.00228608055578529	0.00160193532379456	0.00495302290960218	0.00564328839632785	0.00574410718716401	0.0282987345959805	0.027439748573319	0.0278008436026797	0.00505127780994128	0.0154179968571665	0.0107384831692995	0.0131901414275081	0.234005541311719
0.00179249028202796	0.0013472003969895	0.00407178893391779	0.0047498139111736	0.00479364816805888	0.0255412290133157	0.0258660160449922	0.0264100570672401	0.00400793978992639	0.00861194276734762	0.00739988421139691	0.00929691506078902	0.224480770821272
0.00255570258870234	0.00228417831444876	0.00456281531717807	0.00551683070052105	0.00518418658506327	0.0289470680671574	0.0280683979819701	0.0284195682739228	0.008510545033496	0.0091519311884873	0.00973095691009843	0.00635522289306096	0.234187908361591
0.00201066909271359	0.00155247704904474	0.0048091969233314	0.00602613514184104	0.00628872715242743	0.0300522702836821	0.0282870730295261	0.0284414026962203	0.00775419733686213	0.0119940451575552	0.00933487718137458	0.012403771400215	0.23632288479034
0.00197841369613762	0.00133793730874204	0.00476999421056985	0.00585782813663055	0.00595517326937391	0.0293446365064924	0.0286628897527086	0.029009924737408	0.00621329914812671	0.0135331238110992	0.0112655694318088	0.0107969564138615	0.233291125630635
0.00210669092713589	0.00152534943346291	0.00472607724753949	0.00570407741295178	0.00560656686791829	0.0286177321975023	0.0268112645769581	0.0270345711686378	0.00522967496484989	0.0137436109502936	0.0095624844925978	0.0144507484906129	0.228846414688611
0.00210942022992308	0.00191522620130676	0.00452154495078984	0.00546075593416591	0.00608154825903565	0.0301364651393599	0.0297594078240013	0.0297859564965677	0.00454346207923249	0.00454387560995782	0.011034819287073	0.00462269456620627	0.232399305268382
0.00249929699776693	0.00173012984864775	0.00464535604995451	0.00594930113307418	0.00605309734513275	0.0298879331734348	0.0288043172607725	0.0284350343230502	0.00462691257960467	0.0173383508394674	0.0189691506078902	0.0153001406004466	0.228003142833512
0.0020022330659168	0.0015011165329584	0.0043449673310727	0.00536556116119428	0.00548705648829708	0.028729137374907	0.0282753287569266	0.0283252005624018	0.00444909436771152	0.0165620709618725	0.0100593003060127	0.0146635514018692	0.225595401538334
0.00269316020180299	0.00140550822926143	0.0054704325531387	0.00664188239186171	0.00678455049210156	0.0306651228186254	0.0298287155735671	0.0298268133322306	0.00548879331734348	0.0146554461996526	0.00992572988173021	0.0121007360846911	0.235797287238442
0.0024110495409809	0.00177917459267224	0.00388173021255479	0.00512008932263667	0.00500297742122239	0.0272990654205608	0.0261853444710942	0.0267076337771897	0.00536432056901828	0.0114307336035067	0.00843784633198247	0.0104241998180465	0.228252171036308
0.00267785956496568	0.0021521793069225	0.00491936150856009	0.00601695475973865	0.00658448432718551	0.030047225208833	0.0293635762137127	0.0292188404598462	0.00426184765528079	0.0127423703581176	0.0109752708626251	0.013126705814242	0.228657513853279
0.00222578777603176	0.00168613017947233	0.00494988007608965	0.00611727731370441	0.00594681994872219	0.0294084029443388	0.0282195848151518	0.0281121495327103	0.00851145480109171	0.0209840377140022	0.0108749483086593	0.0181380365561161	0.235915970556612
0.00202348854519891	0.00158216855512365	0.00397403027044909	0.00536084691092548	0.00505475146803408	0.0260640145562815	0.0259201885700107	0.0263547266561906	0.00778058059713836	0.0152741708708957	0.0103994706806716	0.0133376064841618	0.222523033661401
0.00243544785377553	0.00201422545695145	0.00402282689603838	0.00525308080390373	0.00446563559672484	0.0238543544785378	0.0247632123066744	0.0250821272020511	0.00608394673724258	0.0190614506657845	0.0122865767926557	0.0133180878339261	0.223395831610289
0.00220775783640724	0.00111694648912414	0.00487246712430734	0.00585824166735589	0.00602812008932264	0.0302191712844264	0.0291272020511124	0.029684476056571	0.00706897692498553	0.0129404515755521	0.0115712513439749	0.0125203870647589	0.24322380282855
0.00191555702588702	0.0013170126540402	0.00439186171532545	0.00546331982466297	0.00532462161938632	0.028785046728972	0.0286513108923993	0.0289711355553718	0.0046283185840708	0.0159703084939211	0.0117520469770904	0.0173913654784551	0.233775618228434
0.00202348854519891	0.0028470763377719	0.00485509883384336	0.00610768340087668	0.00574112976594161	0.0293014638987677	0.0285871309238276	0.0292927797535357	0.00453221404350343	0.0130911421718634	0.00762476221983293	0.0111872467124307	0.225561740137292
0.00229170457364982	0.00161946902654867	0.00363700272930279	0.0048114299892482	0.00478380613679596	0.025332974940038	0.025791332395997	0.026223554710115	0.00596642130510297	0.011737904226284	0.010388884294103	0.0133638243321479	0.218964849888347
