# Supplementary material for: Empirical comparison of cross-platform normalization methods for gene expression data
Source: BMC Bioinformatics. 2011 Dec 7;12:467. doi: 10.1186/1471-2105-12-467 (PMC3314675; doi:10.1186/1471-2105-12-467)
Supplement: Additional file 4 — Raw bootstrap results for all statistics presented. [file 1471-2105-12-467-S4.zip › bootstraps/figure6/equal_AFX_AG1_loss_boxplot.pdf.csv]

resample.1	resample.2	dwd	eb..par.	gq	mrs	qn	distran	xpn3	xpn6	xpn9	xpn_mod6.	no.norm
0.00121809610454057	0.00338632040360599	0.00483781324952444	0.00506814986353486	0.00499206021007361	0.0267733024563725	0.026165164171698	0.0266404763873956	0.00469431808783393	0.00445289885038458	0.00457563476966339	0.00449143991398561	0.0293352907120999
0.00165056653709371	0.00217103630799768	0.00370854354478538	0.00392076751302622	0.00395550409395418	0.0243042759076999	0.023971466379952	0.0239643536514763	0.00336225291539161	0.00433148622942685	0.00445488379786618	0.00372351335704243	0.0279579025721611
0.00186171532544868	0.00179497146637995	0.00450980067819039	0.00439823008849558	0.00454495078984369	0.0264336283185841	0.0255076503184186	0.0259376395666198	0.00564742370358118	0.00540352328177984	0.00482342238028285	0.00523562980729468	0.02999379703912
0.0010960218344223	0.00195550409395418	0.00364229592258705	0.00382251261268712	0.00435985443718468	0.0243531552394343	0.023532958398809	0.0243758994293276	0.00369870151352246	0.00395591762467951	0.00484203126292284	0.00374915226201307	0.0268326027623852
0.00108990157968737	0.00176751302621785	0.00385121164502523	0.00343586138450087	0.00378041518484823	0.023519229178728	0.0233659746919196	0.0236706641303449	0.00400777437763626	0.00381630965180713	0.0030606236043338	0.00400884955752212	0.0267905053345464
0.00120734430568191	0.00380067819038954	0.00424042676370854	0.00418195351914647	0.00456488297080473	0.0251047059796543	0.0237744603424035	0.0241949383839219	0.00460648416177322	0.00461781490364734	0.00359457447688363	0.0037854602596973	0.0276239351583823
0.0010989992556447	0.00327102803738318	0.00420941195930858	0.00420717889339178	0.0045647175585146	0.0252491109089405	0.0242390207592424	0.0249612935241088	0.00436680175337028	0.00889926391530891	0.00614457034157638	0.00719965263419072	0.0277637912496899
0.00116260028120089	0.00267694979736994	0.0037545281614424	0.00346431229840377	0.00403647340997436	0.0255402365395749	0.0250811347283103	0.0251283599371433	0.00433371929534364	0.00419047225208833	0.00350541725250186	0.00398635348606402	0.0272491109089405
0.00154834174179141	0.00175882888098586	0.00489198577454305	0.00433347117690844	0.00515780332478703	0.0275709205193946	0.0271608634521545	0.0281663220577289	0.00486560251426681	0.00552543213960797	0.00556364237862873	0.00388561740137293	0.0296977090397817
0.00111934496733107	0.00264031097510545	0.0041880737738814	0.00457323629145646	0.00503473658092796	0.0246279050533455	0.0234014556281532	0.0240645107931519	0.00543056819121661	0.00515052518402118	0.00615151765776197	0.0044669588950459	0.026156480026466
0.00111074352824415	0.00170283682077578	0.00455545447026714	0.00515954015383343	0.00503076668596477	0.0272681333223059	0.0265992887271524	0.0270490447440245	0.00647349268050616	0.0095375072367877	0.00517475808452568	0.00891845174096435	0.0299694814324704
0.00156240178645273	0.00268257381523447	0.00479100157141675	0.0046238524522372	0.00482052766520552	0.0258536928293772	0.0251811264576958	0.0254818460011579	0.00594706806715739	0.00362343892151187	0.00515581837730543	0.00317128442643288	0.0287455131916301
0.000968654371019766	0.00186882805392441	0.00486221156231908	0.00495351914647258	0.00499007526259201	0.0279353237945579	0.0273861549913159	0.0276898519560003	0.00637135059134894	0.00439442560582251	0.00471251343974857	0.00385592589529402	0.0304426432883963
0.000941195930857662	0.00277371598709784	0.00424315606649574	0.00463460425109585	0.00482044495906045	0.0253329749400381	0.0247882722686295	0.0252474567860392	0.00420560747663551	0.00442196675212968	0.00516532958398809	0.00331147134232073	0.0282285170788189
0.00100190224133653	0.0027849640228269	0.00532908775121991	0.00514225456951452	0.00504515755520636	0.0259124141923745	0.0259923910346539	0.0267923248697378	0.00726317095360185	0.00632561409312712	0.00656529650153006	0.00567422049458275	0.030436026796791
0.00120626912579605	0.00224125382515921	0.0046901827805806	0.00472400959391283	0.00447647010172856	0.0254258539409478	0.0247345959804813	0.0248445124472748	0.00711810437515507	0.00440716235216277	0.00442907948060541	0.00378703167645356	0.0296154164254404
0.000747828963692002	0.0031860888263998	0.00388346704160119	0.00408502191712844	0.00405756347696634	0.0218574973120503	0.0216503184186585	0.0220121578033248	0.0045595070713754	0.00456215366801753	0.00473021255479282	0.00417508890910595	0.0254230419320155
0.00101877429493011	0.00271085931684724	0.00308328508808204	0.00329484740716235	0.00339657596559424	0.0223733355388305	0.0225985443718468	0.0229244892895542	0.0035345298155653	0.00329898271441568	0.0041808783392606	0.00348457530394508	0.024424778761062
0.00139070382929452	0.00227268216028451	0.00496749648498883	0.00514084856504838	0.00538177156562732	0.0272350508642792	0.0265992887271524	0.0273218096104541	0.00587891820362253	0.0070353982300885	0.00716888594822596	0.00517508890910595	0.0299678273095691
0.00125928376478372	0.00312703663882226	0.00417566785212141	0.00391423372756596	0.00470821272020511	0.0262889752708626	0.0264142750806385	0.0275886196344388	0.0060937887685055	0.00620577288892564	0.00413902902985692	0.00557464229592259	0.0284550492101563
0.00211446530477214	0.00268679182863287	0.0051531717806633	0.00516963030353155	0.00533884707633777	0.0281459763460425	0.0284839136547846	0.0290394508311967	0.00584244479364817	0.00901678934744851	0.00571309238276404	0.00671342320734431	0.0308632040360599
0.00122603589446696	0.00215482590356463	0.00427723099826317	0.00449218426929121	0.00424787031676453	0.0238554296584236	0.0248048962037879	0.0252084194855678	0.0051598709784137	0.00324828384748987	0.00488859482259532	0.0040987511372095	0.0270337441071871
0.00122578777603176	0.00227996030105037	0.0039363989744438	0.00413456289802332	0.00394500041353072	0.0232771482921181	0.0216066495740633	0.0221205855595071	0.00472425771234803	0.00438383921925399	0.00513737490695559	0.00569183690348193	0.02579497146638
0.00102175171615251	0.00346737242577123	0.00464419816392358	0.00469481432470433	0.00486378297907534	0.0260367215284096	0.026073360350674	0.0265463567943098	0.00500438342568853	0.00382772309982632	0.00454073277644529	0.00444471094202299	0.0299058804069142
0.0020324208088661	0.00226705814241998	0.00409957819866016	0.00441435778678356	0.00468240840294434	0.0250884955752213	0.0244499214291622	0.0251374576131006	0.00410454056736416	0.00436986188073774	0.00430733603506741	0.00425159209329253	0.0268031593747416
0.00242411711190141	0.00288603093209825	0.00475543792903813	0.00474725002067653	0.00453337192953436	0.0248034074931768	0.0247135059134894	0.0254146886113638	0.00858986022661484	0.00385617401372922	0.00494375982135473	0.00370622777272351	0.0283296666942354
0.0009992556446944	0.00267446861301795	0.00467107766107022	0.00439889173765611	0.00571383673806963	0.0295040939541808	0.0281907203705235	0.0291380365561161	0.00443966586717393	0.00571209990902324	0.00522868249110909	0.00452328177983624	0.0301550740219998
0.00168042345546274	0.00337457613100653	0.00375370109999173	0.00368273922752461	0.00405408981887354	0.0242088330162931	0.0248486477545282	0.0251648333471177	0.00654147713175089	0.00486510627739641	0.00360631874948308	0.00449019932180961	0.0265000413530726
0.000808452568025805	0.00226408072119759	0.00385253494334629	0.00419518650235713	0.00409585642213217	0.0244413199900753	0.0243435613266066	0.0243013811926226	0.00377049044744024	0.00309296170705483	0.00324563725084774	0.0029368952113142	0.0278965346125217
0.00170341576379125	0.00288751964270945	0.00489661731866678	0.00457083781324953	0.00562054420643454	0.0284411545777851	0.0275368455876271	0.0285746422959226	0.00522504342072616	0.00404515755520635	0.00469812257050699	0.00438301215780333	0.0313069225043421
0.0014724175006203	0.00314630717062278	0.0040997436109503	0.0040893226366719	0.00465891985774543	0.0264306508973617	0.0253702754114631	0.0260842775618229	0.00528765197254156	0.00507120999090233	0.0034370192705318	0.00503333057646183	0.0285731535853114
0.000656604085683567	0.00337275659581507	0.00361425853940948	0.00383673806963857	0.00426614837482425	0.0252077578364072	0.0244615829956166	0.0254491770738566	0.00405276652055248	0.0035669506244314	0.00400760896534612	0.00338739558349185	0.026787610619469
0.0011526755437929	0.00172764866429576	0.00384327185509883	0.00392076751302622	0.00457075510710446	0.0240065337854603	0.0240692250434207	0.0245301463898768	0.0039109254817633	0.00394119593085766	0.00510164585228683	0.00340666611529237	0.0267195434620792
0.00111520966007774	0.00156984533950873	0.00499371433297494	0.00472144570341577	0.00466280704656356	0.0267342651559011	0.026749069555868	0.0275847324456207	0.00437333553883053	0.00464304027789265	0.00541882391861715	0.00367910015714168	0.030704408237532
0.000957406335290713	0.0028737904226284	0.00394979736994459	0.00442196675212968	0.00412124720866761	0.0245251840211728	0.0239501281945248	0.0242614341245555	0.0054058390538417	0.00436837317012654	0.00541419237449342	0.00353262757422877	0.0271241419237449
0.00132784715904392	0.00296377470846084	0.0040962699528575	0.00380059548424448	0.00423447192126375	0.0253087420395335	0.0253778016706641	0.0263333057646183	0.00410247291373749	0.00547059796542883	0.00289008353320652	0.00444107187164006	0.0280219998345877
0.000827226862955918	0.00136713257795054	0.00482052766520553	0.00512529980977587	0.00542287651972542	0.0279551732693739	0.0272195848151518	0.0274954925150939	0.00671309238276404	0.00430311802166901	0.00375866346869573	0.00377173103961624	0.0306411380365561
0.00119766768670912	0.00293821850963526	0.00351319163013812	0.00345198908278885	0.00402357125134398	0.0236755437929038	0.0230929617070548	0.02365213795385	0.00433959143164337	0.00495426350177819	0.00463617566785212	0.00484244479364816	0.025442229757671
0.00195500785708378	0.00253734182449756	0.00479943759821355	0.00493805309734513	0.00517434455380035	0.027624844925978	0.0280613679596394	0.0287123480274584	0.0074778761061947	0.00559250682325697	0.0050331651641717	0.0051529236622281	0.0299824662972459
0.00159060458192044	0.00284542221487056	0.0036560251426681	0.00370258870234058	0.00396327847159044	0.022280787362501	0.022156480026466	0.0229689851956	0.00414729964436358	0.005308080390373	0.00392969977669341	0.00490215863038624	0.0252004796956414
0.00164444628235878	0.00296046646265818	0.00319576544537259	0.00390513605160863	0.00414432222314118	0.0237038292945166	0.0232560582251261	0.0233914481846001	0.00713886361756679	0.00579885865519808	0.00415077330245637	0.00486064014556281	0.0264648912414192
0.00121040443304938	0.00233818542717724	0.00436531304275907	0.00441435778678355	0.00490736911752543	0.0260741874121247	0.0253124638160615	0.0258306178149036	0.00400793978992639	0.00561649160532628	0.00536746340253081	0.00498387230171202	0.02835406500703
0.00141229013315689	0.00276635514018692	0.00586535439583161	0.00508394673724257	0.00609784136961376	0.0288502191712844	0.0292901331568935	0.0295049210156315	0.00484517409643536	0.00591894797783475	0.00492895542138781	0.00513406666115292	0.0307780994127864
0.00119609626995286	0.00322893060954429	0.00339607972872384	0.00362104044330494	0.00351228186254239	0.0212299230832851	0.022132908775122	0.0219937143329749	0.00292572988173021	0.0032823587792573	0.00321205855595071	0.00348383094863948	0.0243566288975271
0.00106343561326607	0.00239186171532545	0.00467595732362914	0.00523976511454801	0.00452650731949384	0.0253868166404764	0.025198742866595	0.0256911752543214	0.005746588371516	0.00517616408899181	0.00399181209163841	0.00522769001736829	0.0292686295591762
0.0013402530808039	0.0025926722355471	0.00373633280952775	0.00377156562732611	0.00423562980729468	0.0248474898684972	0.0244312298403771	0.0252927797535357	0.00375039285418907	0.00533247870316764	0.00389562484492598	0.00408568356628898	0.027989992556447
0.000598627077991895	0.0023392606070631	0.00438987676784385	0.00386849722934414	0.00465031841865851	0.0251592093292532	0.0248597303779671	0.024867091224878	0.00447125961458937	0.00485807625506575	0.0051244727483252	0.00423670498718054	0.0271605326275742
0.00113158547680093	0.00226110329997519	0.00401009014969812	0.00418145728227607	0.00414953271028037	0.0252280208419485	0.0242089984285833	0.0253661401042098	0.00392498552642462	0.0117315358531139	0.00532147878587379	0.00905938301215781	0.0283135389959474
0.00108014225456951	0.00203895459432636	0.00525002067653627	0.00488148209411959	0.00505301463898768	0.0272585394094781	0.025950293606815	0.0263939293689521	0.00731147134232073	0.00567198742866595	0.00754966504011248	0.00484649739475643	0.0303920271276156
0.00102481184351997	0.00201224050946985	0.00450955255975519	0.00466735588454222	0.0050376312960053	0.0263808617980316	0.0256698370688942	0.0258660987511372	0.00482094119593086	0.00470449094367711	0.00304863121329915	0.00455363493507568	0.0291529236622281
0.00134380944504177	0.00165867173931023	0.0032801257133405	0.0031247208667604	0.00368282193366967	0.0229521131420065	0.0217484079067075	0.0231075179885866	0.00284616657017617	0.00344090645934993	0.00331932842610206	0.00284252749979324	0.0245037631296005
0.0006879497146638	0.00177495657927384	0.00349416921677281	0.00385435447853775	0.00369721280291125	0.0228326027623853	0.0237819038954594	0.0239434289967744	0.00374030270449094	0.00402051112397651	0.00382739227524605	0.00359101811264577	0.0272166901000744
0.00101281945248532	0.00232329832106526	0.00355148457530395	0.00330626085518154	0.003879497146638	0.0233261103299975	0.023147878587379	0.0242164419816392	0.00387263253659747	0.00338615499131586	0.00385187329418576	0.00289876767843851	0.025406169878422
0.00205359358200314	0.00319121660739393	0.0042486973782152	0.00471449838723017	0.00430171201720288	0.0249194442147052	0.0238856174013729	0.0244376809196923	0.00620602100736085	0.00429699776693408	0.00539004218013398	0.00464568687453478	0.0274282524191547
0.0016577619717145	0.00304499214291622	0.00524332147878587	0.00504457861219088	0.00545711686378298	0.0278029939624514	0.0268786700851873	0.0269771731039616	0.00537333553883054	0.00408320238193698	0.00477015962285997	0.00420122405094698	0.0309065420560748
0.00147134232073443	0.00216549499627822	0.00431296005293193	0.0044365230336614	0.00453874782896369	0.0266582582085849	0.0258069638574146	0.0258284674551319	0.00450963526590026	0.0059032338102721	0.00432214043503432	0.00449904887933173	0.0292567198742867
0.000763377718964519	0.00155255975518981	0.00444214705152593	0.00515482590356463	0.00503051856752957	0.0260607063104789	0.0248185427177239	0.0255384997105285	0.00596989496319576	0.00478802415019436	0.0046513108923993	0.00433380200148871	0.0278535274170871
0.000712761558183773	0.00251228186254239	0.00409974361095029	0.00406467620544206	0.00429319328426102	0.024587627160698	0.0241262922835167	0.024272020511124	0.00384815151765776	0.00425399057149946	0.00541138036556116	0.00403424034405757	0.0272846745513192
0.00131726077247539	0.00257555206351832	0.00415135224547184	0.0041583822678025	0.00430584732445621	0.0260487966255893	0.0254361922090811	0.0258498056405591	0.00431883218923166	0.00285915143495162	0.00360342403440576	0.00292490282027955	0.0289842858324374
0.00176792655694318	0.00233983955007857	0.00354892068480688	0.00389306095442892	0.00386452733438094	0.023667107766107	0.0235173269373914	0.0238011744272599	0.00544760565710033	0.00346257546935737	0.00439922256223638	0.00414763046894384	0.0265647175585146
0.00104474402448102	0.00235414771317509	0.00326829873459598	0.00347175585145976	0.00365015300636837	0.0208966173186668	0.0203467868662642	0.0209424365230337	0.00294500041353073	0.00355909354065007	0.00378612190885783	0.00308121743445538	0.023082044495906
0.00118923165991233	0.00230485485071541	0.00356752956744686	0.00410569845339509	0.00381779836241833	0.0207272351335704	0.020622363741626	0.0207463402530808	0.00797667686709122	0.004501860888264	0.00517417914151021	0.00523364485981308	0.0241947729716318
0.00162666446116947	0.00347986105367629	0.0043444710942023	0.00474642295922587	0.00494582747498139	0.0277131750889091	0.0269163840873377	0.0276535439583161	0.00489430154660491	0.00574377636258374	0.00430038871888181	0.00513596890248946	0.0294669588950459
0.00168505499958647	0.00222620130675709	0.00480464808535274	0.00460168720535936	0.00502638326027624	0.0276225291539161	0.0260157968737077	0.0266180630220826	0.0058787527913324	0.0073442229757671	0.00478330989992556	0.00850558266479198	0.0302917045736498
0.000764287486560251	0.0026250930444132	0.00395947398891738	0.0044659664213051	0.00399148126705814	0.0240271276155818	0.0226979571582169	0.0239599702257878	0.00527499793234638	0.00589843685385824	0.0059688197833099	0.00487974526507319	0.0264130344884625
0.000868579935489207	0.0023160201802994	0.00457704077412952	0.00457745430485485	0.00485385824166736	0.0262611860061202	0.0250825407327764	0.0259079480605409	0.00394971466379952	0.00414051774046812	0.00452799603010504	0.00426482507650318	0.0289311884873046
0.00125490033909519	0.00192118104375155	0.003505582664792	0.00385005375899429	0.00382879827971218	0.0227493176743032	0.0231723596063188	0.0234969812257051	0.00456116119427673	0.00341270366388223	0.00319096848895873	0.00330808039037301	0.0257621371267885
0.00150955255975519	0.0022840956083037	0.00355214622446448	0.00421586303862377	0.00363799520304359	0.0221755024398313	0.0221773219750227	0.0225280787362501	0.00379397899263915	0.00311066082209908	0.00388801587957985	0.00263104788685799	0.0257025059961955
0.00112141262095774	0.00227135886196344	0.0046854685303118	0.00475361839384666	0.00520957737159871	0.0267536183938466	0.025541642544041	0.0262518402117277	0.00518145728227608	0.00443445538003473	0.00477239268877677	0.00423091555702589	0.0290748490612853
0.00133074187412125	0.00294830865933339	0.00391878256554462	0.00415499131585477	0.00378785873790423	0.0229932180961045	0.0221406004466132	0.0221462244644777	0.00539020759242412	0.00426730626085518	0.00399669175419734	0.0042773964105533	0.0260530973451327
0.000995699280456538	0.00227954677032504	0.00369307749565793	0.00410975105450335	0.00329402034571169	0.0234375155074022	0.0227096187246713	0.0229756016872054	0.00365991233148623	0.00395674468613018	0.0037495657927384	0.003190058721363	0.0275785294847407
0.00109941278637003	0.00284079067074684	0.00495699280456538	0.00492763212306674	0.00510288644446283	0.026771482921181	0.0272995616574312	0.0275225374245306	0.00545074849061285	0.00728525349433463	0.00689868497229344	0.00610214208915723	0.0296575138532793
0.00111727731370441	0.00266156645438756	0.00377528740385411	0.00372640807211976	0.00402357125134398	0.0237633777189645	0.0234701017285584	0.0241459763460425	0.00458258208584898	0.00657183028699033	0.00355313869820528	0.00636614010420974	0.0265611611942768
0.000929782482838475	0.00230038871888181	0.00487594078240013	0.00473625010338268	0.00504854850715408	0.0263835083946737	0.0255618228434373	0.0263822678024977	0.00692879000909767	0.00435820031428335	0.00538640310975105	0.00420949466545364	0.0293749069555868
0.000865023571251345	0.00323993052683815	0.00432867422049458	0.004438507981143	0.00449251509387148	0.0249563311554049	0.0249944586882805	0.0253864858158961	0.00541361343147796	0.00511190141427508	0.00419196096269953	0.00455181539988421	0.0292812008932264
0.00152708626250931	0.00249689851956	0.00441377884376809	0.00392746671077661	0.00410470597965429	0.0259387147465057	0.0262069307749566	0.02650310148044	0.00431734347862046	0.00497163179224216	0.00409486394839137	0.0044055909354065	0.0285691836903482
0.00118799106773633	0.00212381109916467	0.00413671325779505	0.00385691836903482	0.00445951534198991	0.0252710280373832	0.0253916963030353	0.0255939955338682	0.00372483665536349	0.00346348523695311	0.00380373831775701	0.00314812670581424	0.0273472003969895
0.00136489951203375	0.00237019270531801	0.00404044330493756	0.00464651393598544	0.00428971962616822	0.0247809114217186	0.0243025390786536	0.0246738069638574	0.00718675047556034	0.00348407906707469	0.00474898684972293	0.00339947068067157	0.0273782152013895
0.00115482590356463	0.0036518071292697	0.00539078653543958	0.00508601439086924	0.00580315937474154	0.0289138201968406	0.0281704573649822	0.0290465635596725	0.0055684393350426	0.00586245968075428	0.00540815482590356	0.00632371185179059	0.0317249193615086
0.00109759325117856	0.00249483086593334	0.00374576131006534	0.00382036225291539	0.00432305020263006	0.0243114713423207	0.0241335704242825	0.024339177900918	0.0044060871722769	0.00392903812753288	0.0043392606070631	0.00364237862873211	0.0267059796542883
0.00104772144570342	0.00214556281531718	0.00341700438342569	0.00386279050533455	0.00395459432635845	0.0237686709122488	0.0224377636258374	0.0235709205193946	0.00396567694979737	0.00409536018526176	0.00535613266065669	0.00286924158464974	0.0253811926226119
0.00107038292945166	0.00240923000578943	0.00395145149284592	0.00412430733603507	0.00445934992969978	0.0236661152923662	0.0240532627574229	0.0245104623273509	0.00445141013977338	0.00513117194607559	0.00545546274088165	0.00500388718881813	0.0261861715325448
0.000948722190058721	0.00236953105615747	0.00447183855760483	0.00456661979985113	0.00427408816475064	0.0235564469440079	0.023792572988173	0.0239759325117856	0.00530609544289141	0.00633719295343644	0.00639301960135638	0.00478777603175916	0.0269017450996609
0.00102605243569597	0.002690679017451	0.0029992556446944	0.00335861384500868	0.0031855925895294	0.0211774046811678	0.0216602431560665	0.0220162104044331	0.00396600777437763	0.00371433297494004	0.0034739062112315	0.00306004466131834	0.0241334050119924
0.000587213629972706	0.00230559920602101	0.00512926970473906	0.00465205524770491	0.00518195351914647	0.0262342238028286	0.0259235795219585	0.0262697047390621	0.00567893474485154	0.00406351831941113	0.00455628153171781	0.0042553965759656	0.0298916549499628
0.000878091142171863	0.00191960962699529	0.00393309072864114	0.00407733024563725	0.00397485733189976	0.0235060789016624	0.0237136713257795	0.0247103630799769	0.00639583161028864	0.00417078818956248	0.00463534860640146	0.00387461748407907	0.026275824993797
0.00114357786783558	0.00236481680588868	0.004188818129187	0.00394367711520966	0.0040913075841535	0.0243390124886279	0.0244915226201307	0.0251586303862377	0.00399586469274667	0.00395798527830618	0.00467463402530808	0.00400380448267306	0.0278013398395501
0.00127367463402531	0.0021608634521545	0.00354073277644529	0.00350268794971466	0.00325721611115706	0.0208326027623852	0.0204200645107932	0.0213345463567943	0.00380125713340501	0.00520081052022165	0.00428450913902903	0.00667860392027128	0.0237063931850136
0.0010952774791167	0.00204648085352742	0.00394119593085766	0.00388470763377719	0.00437895955669506	0.0253250351501116	0.0256819121660739	0.0264140269622033	0.0041868331817054	0.0035280787362501	0.00349532710280374	0.00348680836986188	0.0280779918947978
0.00116169051360516	0.00167554379290381	0.00304648085352741	0.00289579025721611	0.00320569018278058	0.0203375237780167	0.0202252915391613	0.0205927549416922	0.00322644942519229	0.00310636010255562	0.00303812753287569	0.00264618311140518	0.0216752956744686
0.00136200479695641	0.00288818129186999	0.00319857745430485	0.00369233314035233	0.00323670498718055	0.0220959391282772	0.0216952278554297	0.022407410470598	0.00548432718550988	0.0082781407658589	0.00831370440823753	0.00791266231080969	0.0244105533041105
0.000887023405839054	0.00234604251095856	0.0038134149367298	0.00364990488793317	0.00430270449094368	0.0243693656438673	0.0237781821189315	0.0244838309486395	0.00326110329997519	0.00304772144570341	0.00315557025887024	0.00365246877843024	0.0258858655198081
0.00161351418410388	0.0025944090645935	0.00447870316764535	0.00470027293027872	0.00455148457530395	0.0266754610867587	0.0258699859399553	0.0259542635017782	0.00413770573153585	0.00461301794723348	0.00482615168307005	0.00410239020759243	0.0281919609626995
0.00100314283351253	0.00144562070961872	0.00526846414688611	0.00469266396493259	0.0045023571251344	0.0264069969398726	0.026183855760483	0.0263335538830535	0.00622694566206269	0.0055971383673807	0.00660656686791829	0.00481837730543379	0.0311642544041022
0.0013449673310727	0.00328665949880076	0.00436589198577454	0.00428541890662476	0.00504639814738236	0.0263039450831197	0.0260451575552064	0.027100570672401	0.0043452154495079	0.00439450831196758	0.00590141427508064	0.00404391696303035	0.0283376064841618
0.00209271358861963	0.00249631957654454	0.00544611694648913	0.00554734926805062	0.00577164833347118	0.0286977090397816	0.027757836407245	0.0288912414192374	0.00530063683731701	0.00581076834008767	0.00560913075841535	0.00482995616574312	0.0320240674882144
0.00114457034157638	0.00207393929368952	0.00460979240757588	0.00470813001406004	0.004688197833099	0.0252347200396989	0.0254338764370193	0.0256222810354809	0.00399644363576214	0.00585542965842362	0.00521197584980564	0.00495864692746671	0.0279159705566124
0.00118426929120834	0.00212926970473906	0.00467984451244728	0.00395566950624431	0.00515920932925317	0.0261616078074601	0.0257401372922008	0.0258529484740716	0.00431420064510793	0.00517178066330328	0.00551426681002399	0.0051494500041353	0.0274982218178811
0.0008114299892482	0.00204325531386982	0.00303887188818129	0.00361864196509801	0.00289777520469771	0.0196407245058308	0.018705648829708	0.0190578943015466	0.00448763543131255	0.0039111736001985	0.00322843437267389	0.00370523529898271	0.022720453229675
0.00139773385162518	0.00191663220577289	0.00397750392854189	0.00418526176494914	0.00416797618063022	0.0259836241832768	0.0257009345794392	0.0261472169382185	0.00520850219171284	0.00551956000330825	0.0040304358613845	0.00659159705566124	0.0281276155818377
0.00127044909436771	0.00332362914564552	0.00422090811347283	0.0046268298734596	0.00453362004796956	0.0251907203705235	0.0256771152096601	0.0262061037135059	0.00459407824001324	0.00415160036390704	0.00555669506244314	0.00327805805971384	0.0278321892316599
0.000945413944256058	0.00216400628566703	0.00404722520883302	0.00386924158464974	0.00450020676536267	0.024893143660574	0.0255810933752378	0.0264006285667025	0.00343495161690514	0.00445190637664378	0.00414564552146224	0.00380704656355967	0.0267417087089571
0.000996691754197337	0.0013464560416839	0.00377793400049624	0.00370308493921098	0.00413514184103879	0.0259462410057067	0.0261625175750558	0.026647258291291	0.00448862790505335	0.00253701099991729	0.00273426515590108	0.00243743280125713	0.0275053345463568
0.00128227607311223	0.00178570837813249	0.00410032255396576	0.00428988503845836	0.00453386816640476	0.0258134976428749	0.0247628814820941	0.0253462079232487	0.00539583161028865	0.00663162682987346	0.00545819204366885	0.00604672897196262	0.0281385327929865
0.00139318501364652	0.002062112314945	0.00464957406335291	0.00469762633363659	0.00430105036804235	0.0251419237449343	0.0243780497890994	0.024806219502109	0.00694103051856753	0.00542941030518567	0.00470870895707551	0.00483070052104872	0.0285310561574725
0.00116508146555289	0.0023400049623687	0.00467761144653048	0.00447746257546936	0.00536283185840708	0.0256450252253742	0.0251292697047391	0.025669506244314	0.00570573153585311	0.00688206103713506	0.00606252584567033	0.00557935654619138	0.0276552807873625
0.00176131006533785	0.00199338350839467	0.00429360681498635	0.00479273840046316	0.00460003308245803	0.0254170870895708	0.0245691009842031	0.0251844347034985	0.0069710528492267	0.00859358200314283	0.00653725911835249	0.00586452733438094	0.0277320320899843
0.00117020924654702	0.00170068646100405	0.0039406169878422	0.0040618641965098	0.00421884045984616	0.0251066082209908	0.0241686378297908	0.0244279215945745	0.0051598709784137	0.0059069555868001	0.00680803903730047	0.00527251674799437	0.0275264246133488
0.00159076999421057	0.00289777520469771	0.00345132743362832	0.00340550822926143	0.00371135555371764	0.022791332395997	0.022699363162683	0.0232455545447027	0.00382565544619965	0.00547531221569763	0.00476321230667438	0.00449904887933173	0.025069638574146
0.00120610371350591	0.00300942850053759	0.00452840956083037	0.00490141427508064	0.00481970060375486	0.0251010669092713	0.0248538582416674	0.0250175337027541	0.00471871640062857	0.0055983789595567	0.0058440989165495	0.0049306922504342	0.0278052270283682
0.00162625093044413	0.00283202381936978	0.00408287155735671	0.00395368455876272	0.00415002894715077	0.0246590852700355	0.0238942188404598	0.0247407162352163	0.0042766520552477	0.00375576875361839	0.00404391696303035	0.00325862211562319	0.0283955007857084
0.000781903895459433	0.00277487387312877	0.00369704739062112	0.00458812339756844	0.00379067074683649	0.0236209577371599	0.0230861798031594	0.0237184682821934	0.0049334215532214	0.00348978579108427	0.0038765197254156	0.00390852700355636	0.0274529815565297
0.00129137374906956	0.0037790091803821	0.00474187412124721	0.00461483748242495	0.00495178231742619	0.0272974940038045	0.027359027375734	0.0275030187742949	0.00592548176329501	0.00453262757422877	0.00550467289719627	0.00415002894715077	0.030460921346456
0.00222314117938963	0.00216094615829956	0.0037240923000579	0.0039695641386155	0.00409014969812257	0.0240391200066165	0.0234536432056902	0.0239855264246133	0.00363567943098172	0.00528773467868663	0.00405020263005541	0.00471267885203871	0.0253995533868166
0.0015008684145232	0.00233495988751964	0.0046599950376313	0.00437176412207427	0.00506575138532793	0.0264517409643537	0.0264933421553221	0.0263814407410471	0.00466942353816889	0.004749069555868	0.00510735257629642	0.00473054337937309	0.0279039781655777
0.00203961624348689	0.00289372260358944	0.00435613266065669	0.00440616987842197	0.00482912910429245	0.0272597800016541	0.0256059052187577	0.0268898354147713	0.00621106608220991	0.00414605905218758	0.00342866594988008	0.0035929203539823	0.0288837151600364
0.00122140435034323	0.00189446695889505	0.00316863782979075	0.00319741956827392	0.00361748407906708	0.0227270697212803	0.0229850301877429	0.0233138698205277	0.00314895376726491	0.00340302704490944	0.00269431808783393	0.00352749979323464	0.0248383094863948
0.00125382515920933	0.00163658919857745	0.00335133570424283	0.00329277975353569	0.00358043172607725	0.0239991729385493	0.0229411132247126	0.0236738069638574	0.00333363658919858	0.00390736911752543	0.00296749648498883	0.00343462079232487	0.0261471342320734
0.000933173434786205	0.0021603672152841	0.00427690017368291	0.00409230005789431	0.00444537259118352	0.0239041435778679	0.023831114051774	0.0246167397237615	0.00477752046977091	0.00435241088412869	0.00488876023488545	0.00389521131420065	0.0264929286245968
0.00117343478620462	0.00248879331734348	0.00417641220742701	0.00448126705814242	0.00499230832850881	0.0260949466545365	0.0257064758911587	0.026110495409809	0.00667678438507981	0.00337895955669506	0.00483235464395004	0.00337730543379373	0.0285294847407162
0.0014414854023654	0.00212141262095774	0.00370937060623604	0.00426920850219171	0.0039727896782731	0.0252590356463485	0.0251052022165247	0.0256513935985444	0.00613927714829212	0.00424778761061947	0.0041519311884873	0.00479323463733355	0.0295265900256389
0.00132412538251592	0.0028433545612439	0.00488139938797453	0.00512778099412786	0.00516963030353156	0.0279774212223968	0.0274748986849723	0.0283447192126375	0.00464841617732198	0.00409891654949963	0.00485956496567695	0.00403680423455463	0.0301060292779754
0.000933669671656604	0.00147647010172856	0.00408543544785378	0.00440145562815317	0.00410619469026549	0.0255784467785956	0.0254934248614672	0.026191299313539	0.00657092051939459	0.00663948391365479	0.00445025225374246	0.00712455545447027	0.0298871061119841
0.00114341245554545	0.00345976346042511	0.00407848813166818	0.00452741708708957	0.00450616160780746	0.0246025969729551	0.0234940865106278	0.0242204945827475	0.00607087916632206	0.00653742453064263	0.00506293937639566	0.00591216607393929	0.0275032668927301
0.00122082540732776	0.00325887023405839	0.0041626002812009	0.00389504590191051	0.00423968240840294	0.0242188404598462	0.0244657183028699	0.0248660987511372	0.00898081217434456	0.00491249689851956	0.00518137457613101	0.00504077412951782	0.0278445124472749
0.00137945579356546	0.0032147878587379	0.0050269622032917	0.00464560416838971	0.00465412290133157	0.0244718385576048	0.0246414688611364	0.0250303531552394	0.00586891076006947	0.0118632040360599	0.00826656190554958	0.00905996195517327	0.0285089736167397
0.00123736663634108	0.00278694897030849	0.00488727152427425	0.0049363989744438	0.00463567943098172	0.0256519725415598	0.0258642792159457	0.0260243156066496	0.00532123066743859	0.00472996443635762	0.00454040195186502	0.00487445207178894	0.029986353486064
0.00118087833926061	0.00183814407410471	0.00428318584070797	0.00415755520635183	0.00450343230502027	0.0247944752295095	0.0242834339591432	0.0251255479282111	0.00442544041022248	0.00485038458357456	0.00410040526011083	0.0043424861467207	0.0286176494913572
0.00144835001240592	0.00172938549334216	0.00397684227938136	0.00382995616574311	0.00439500454883798	0.0241420064510793	0.0233601025556199	0.0240805557852948	0.0036582582085849	0.00489372260358945	0.00363981473823505	0.00426556943180878	0.0258442643288396
0.00102828550161277	0.00281928707302953	0.00420246464312299	0.00452915391613597	0.0043427342651559	0.0250850219171284	0.0243734182449756	0.0244716731453147	0.00467628814820941	0.00810230750144736	0.00427408816475064	0.00625051691340666	0.0280227441898933
0.00129542635017782	0.00204019518650236	0.00481713671325779	0.00458878504672897	0.00485170788189562	0.0260082706145066	0.0254462823587792	0.0262407575882888	0.00675287403854106	0.00677867835580184	0.00556016872053594	0.00563567943098172	0.0303320651724423
0.00191563973203209	0.0017151600363907	0.0053122984037714	0.00502084194855678	0.00570291952692085	0.0293122156976263	0.0276291456455215	0.0286775287403854	0.00541915474319742	0.00383483582830204	0.00482772309982632	0.00361640889918121	0.0316256719874287
0.000954015383342982	0.0026552807873625	0.00376511454801092	0.00411545777851294	0.00410156314614176	0.0252482838474899	0.0243807790918865	0.024895707551071	0.00360846910925482	0.00556752956744686	0.00783591100818791	0.00582375320486312	0.0267502274418989
0.00113704408237532	0.0017500620296088	0.00464634852369531	0.00459027375734017	0.00487130923827641	0.0267137540319246	0.025983872301712	0.026483252005624	0.00531792242163593	0.00457588288809858	0.00362749152262013	0.00474625754693573	0.0300265486725664
0.00148457530394508	0.00207352576296419	0.00535927549416922	0.00526217847986105	0.00571234802745844	0.0277518815648003	0.027983789595567	0.0281616905136052	0.00505442064345381	0.00569266396493259	0.00618104375155074	0.00513257795054172	0.0308826399801505
0.00113481101645852	0.00281333223058473	0.00525473492680506	0.00544843271855099	0.00558134149367298	0.0269653461252171	0.0271060292779754	0.0275294847407162	0.00555843189148953	0.00672475394921842	0.00766702505996196	0.00590331651641717	0.0298267306260855
0.00132189231659912	0.00302125547928211	0.00370250599619552	0.00375039285418907	0.00397667686709122	0.0240642626747167	0.0233447192126375	0.0233309072864114	0.00362219832933587	0.00323521627656935	0.00325820858489786	0.00277685882061037	0.0262472913737491
0.00238400463154412	0.0035954015383343	0.0040339095194773	0.00421420891572244	0.00413439748573319	0.0240475560334133	0.0244887933173435	0.0246217847986105	0.00493069225043421	0.00763543131254652	0.0077832271937805	0.00918526176494914	0.0264283351252998
0.00076676867091225	0.00226896038375651	0.0047161525101315	0.00458407079646017	0.0052209908196179	0.0264013729220081	0.0260604581920437	0.0265911008187908	0.00544131999007526	0.00533677942271111	0.0050309320982549	0.00583582830204285	0.0287494830865934
0.00187709866843106	0.00304019518650236	0.00541146307170623	0.00527111074352824	0.00536762881482094	0.0267886857993549	0.0257791745926723	0.0258990985030188	0.00572971631792242	0.00542982383591101	0.00646307170622777	0.00564907782648251	0.0295582664791994
0.00131469688197833	0.00116499875940782	0.00393027871970887	0.00397692498552642	0.00411777355057481	0.0242520883301629	0.0241793069225043	0.0247632123066744	0.00401538334298238	0.0079301960135638	0.00804259366470928	0.0062185096352659	0.0263620047969564
0.00161723596063187	0.00248978579108428	0.00478694897030849	0.00491200066164916	0.00458117608138285	0.0248910760069473	0.0240850219171285	0.0246315441237284	0.00454271772392688	0.00572202464643123	0.00457480770821272	0.00476561078488132	0.0277371598709784
0.001252171036308	0.0033402530808039	0.00342006451079315	0.00347622198329336	0.00349673310726987	0.0242574642295923	0.0233211479612935	0.0240804730791498	0.00492630882474568	0.00339153089074518	0.00391464725829129	0.00409089405342817	0.0257903399222562
0.000942271110743529	0.00182772309982632	0.00360210073608469	0.00393358696551154	0.00344247787610619	0.0230511123976512	0.022547845504921	0.0230104209742784	0.00363543131254652	0.00305293193284261	0.0039017450996609	0.00276561078488132	0.0253145314696882
0.000749400380448268	0.00308154825903565	0.00516367546108676	0.00492440658340915	0.00480133983955008	0.0255133570424283	0.0255530559920602	0.0262117277313704	0.00589909850301878	0.00645595897775205	0.00511893143660574	0.00580547514680341	0.0295377553552229
0.00190066991977504	0.00388048962037879	0.0050643453808618	0.00484997105284923	0.005247208667604	0.0285562815317178	0.0280717062277727	0.0284045157555206	0.00582259531883219	0.00501968406252585	0.00382044495906046	0.00477462575469357	0.0312191712844264
0.00106757092051939	0.0027550243983128	0.00435993714332975	0.00415375072367877	0.00491142171863369	0.0274159292035398	0.026986353486064	0.027783806136796	0.00502109006699198	0.00601629311057812	0.00535596724836655	0.00450004135307253	0.0294649739475643
0.00109660077743776	0.0018737904226284	0.00360127367463403	0.0036577619717145	0.00374129517823174	0.0236879497146638	0.023160201802994	0.0231942767347614	0.00445926722355471	0.00445041766603258	0.00316268298734596	0.00370837813249524	0.0266268298734596
0.00113902902985692	0.00300363907038293	0.00426035894466959	0.00402630055413117	0.00425175750558267	0.0248748656025142	0.0244902820279547	0.0249119179555041	0.0039710528492267	0.00497783475312216	0.00486055743941775	0.00533661401042097	0.0280457364982218
0.000654867256637167	0.00261698784219668	0.00475188156480027	0.0049708047307915	0.00508411214953271	0.0275824993797039	0.0268561740137292	0.0275891158713092	0.0057493176743032	0.00596427094533124	0.00422959225870482	0.00512951782317426	0.0304377636258374
0.00096154164254404	0.00207542800430072	0.00442725994541394	0.00411264576958068	0.00430229096021834	0.0238776776114465	0.0235541311719461	0.0238809858572492	0.00422529153916136	0.00433934331320817	0.00404168389711355	0.00398304524026135	0.025961458936399
0.00106525514845753	0.00334653874782896	0.00380043007195434	0.00402001488710611	0.00391547431974196	0.0219134066661153	0.0214113803655612	0.0222027954677032	0.0047159043916963	0.00591439913985609	0.00438979406169878	0.00585873790422628	0.0248174675378381
0.00131783971549086	0.00269969398726325	0.00405615747250021	0.00403134562898023	0.00432222314117939	0.0244075758828881	0.023518071292697	0.0242718550988338	0.00395872963361178	0.00375502439831279	0.00371383673806964	0.00345157555206352	0.027150277065586
0.00070655859730378	0.00193648168058887	0.00405442064345381	0.0038181291869986	0.004065834091473	0.0254328839632785	0.0254328012571334	0.025668265652138	0.00461847655280787	0.00371507733024564	0.00365544619965263	0.00374551319163014	0.0289096848895873
0.000863121329914813	0.00286742204945827	0.00398527830617815	0.00385071540815483	0.00425804317260773	0.0234041022247953	0.0227874452071789	0.0230459019105119	0.00432429079480606	0.00334281697130097	0.00509982631709536	0.00371871640062857	0.0265793565461914
0.00144801918782566	0.00232015548755273	0.00545662062691258	0.0052766520552477	0.00447506409726243	0.0261190968488959	0.0262953436440327	0.0266299727069721	0.00679199404515755	0.00629658423620875	0.00543916963030353	0.00607327764452899	0.0297574228765197
0.00129435117029195	0.00201637581672318	0.00457977007691671	0.00438615499131586	0.00439194442147051	0.0258963692002316	0.0255174923496816	0.0258439335042594	0.00493532379455793	0.00578926474237036	0.00490836159126623	0.00427648664295757	0.0293202381936978
0.00114366057398065	0.00285435447853776	0.00480878339260607	0.00525572740054586	0.0048470763377719	0.0260841948556778	0.0260253080803904	0.0258337606484162	0.00524853196592506	0.00449846993631627	0.00498660160449922	0.00379455793565462	0.0291666528823091
0.00188106856339426	0.00211272847572575	0.00443685385824167	0.00448854519890828	0.00475088909105946	0.0256872880655033	0.0262631709536019	0.0265426350177818	0.00849259780001654	0.00512364568687454	0.00457009345794393	0.00436862128856174	0.0291871640062857
0.00078967827309569	0.00211223223885535	0.00335323794557935	0.00327599040608717	0.00364527334380944	0.0248393846662807	0.0237542800430072	0.0243600198494748	0.00259325117856257	0.00397700769167149	0.00314324704325531	0.00310950293606815	0.0263738317757009
0.00072831031345629	0.00222653213133736	0.00514423951699611	0.00569762633363659	0.00550020676536267	0.027115457778513	0.0269747746257547	0.0273636589198577	0.00585567777685882	0.00612736746340253	0.00470151352245472	0.00536630551649988	0.0307834753122157
0.00117790091803821	0.00218063022082541	0.00504796956413861	0.00505673641551567	0.00563534860640146	0.028485733189976	0.0275901910511951	0.0285633115540485	0.00472698701513522	0.0054377636258374	0.00530543379373088	0.00591679761806302	0.0311881564800265
0.00185915143495162	0.00245670333305765	0.00510520221652468	0.00551625175750558	0.00520866760400298	0.0259909023240427	0.0267409643536515	0.0270903978165578	0.00685741460590522	0.00579861053676288	0.00583293358696551	0.00592994789512861	0.0291194276734761
0.00124307336035067	0.00279910677363328	0.00413778843768092	0.00427524605078158	0.0044701844347035	0.0255792738400463	0.0250899842858325	0.0254978909933008	0.00456852204118766	0.00317442725994541	0.00481424199818046	0.00312108179637747	0.0293946737242577
0.000772475394921842	0.00196327847159044	0.00398304524026135	0.00382333967413779	0.00476188900835332	0.0265866346869573	0.026351501116533	0.0266736415515673	0.0035671987428666	0.00542552311636755	0.0039717972045323	0.00488884294103052	0.0292338929782483
0.000886940699693988	0.0029007526259201	0.00461061946902655	0.00434844098916549	0.00510073608469109	0.0273971549086097	0.0258468282193367	0.0267120999090232	0.00464535604995451	0.00380448267306261	0.00402142089157225	0.00363716814159292	0.0290478868579935
0.00134232073443057	0.00314581093375238	0.00423488545198908	0.00445455297328591	0.00472855843189149	0.0261024729137375	0.0270679844512447	0.0273668017533703	0.00554652220659995	0.00438011744272599	0.00434380944504177	0.00384922669754363	0.0290513605160864
0.00125208833016293	0.00248664295757175	0.00386676040029774	0.0039037300471425	0.00372227276486643	0.0229514514928459	0.0234934248614672	0.0236854685303118	0.00507112728475726	0.00637234306508974	0.00519601356380779	0.00843619220908113	0.0258076255065751
0.00188098585724919	0.00239913985609131	0.00474567860392027	0.00475386651228186	0.00500818790836159	0.0261625175750558	0.0263505913489373	0.0267059796542883	0.00760474733272683	0.00459473988917376	0.00563394260193532	0.00357505582664792	0.029647258291291
0.000983706889421884	0.00207666859647672	0.00463964932594492	0.00474203953353734	0.00542659829625341	0.0278406252584567	0.0274897030849392	0.0277455131916302	0.00508700686461004	0.00541956827392275	0.00660284509139029	0.00688710611198412	0.0293612604416508
0.00166214539740303	0.00241121495327103	0.00291382019684063	0.00323323132908775	0.00302448101893971	0.0194876354313126	0.0203197419568274	0.0205494169216773	0.00411578860309321	0.00362864940865106	0.00348143247043255	0.00428748656025143	0.0216461831114052
0.00126689273012985	0.00207840542552312	0.0046263336365892	0.00466958895045902	0.00461913820196841	0.0263603506740551	0.0270153833429824	0.0269174592672236	0.00492879000909768	0.00379091886527169	0.00357993548920685	0.00363675461086759	0.0308271441568109
0.00130286990323381	0.0021531717806633	0.00414002150359772	0.00440004962368704	0.00395583491853445	0.0247412124720867	0.0241358034901993	0.024705566123563	0.00550591348937226	0.00354404102224795	0.00473856587544455	0.00356008601439087	0.0277494003804483
0.00116260028120089	0.00245571085931685	0.0033172607724754	0.00349259780001654	0.00346059052187578	0.0219940451575552	0.0212231411793896	0.0220114134480192	0.00406004466131834	0.00427069721280291	0.00438541063601026	0.00368091969233314	0.0238878504672897
0.00119915639732032	0.0027545281614424	0.00408096931602018	0.00403986436192209	0.00467802497725581	0.0266013563807791	0.0272205772888926	0.0274549665040112	0.00577421222396824	0.0056852204118766	0.00473856587544455	0.0054729137374907	0.0291219088578281
0.000995037631296004	0.00234819287073029	0.00403060127367463	0.00377942271110743	0.00448747001902242	0.0247106939045571	0.0237953849971053	0.0243835911008188	0.00346580100901497	0.00286576792655694	0.00316698370688942	0.00257795054172525	0.027075758828881
0.000711851790588041	0.00177909188652717	0.0049034819287073	0.00477859564965677	0.0054043503432305	0.0269730377967083	0.0271310065337855	0.0277043255313869	0.00735307253328922	0.00587809114217186	0.00487817384831693	0.00541410966834836	0.0293139525266727
0.000934083202381937	0.00216078074600943	0.00440914729964436	0.00457786783558019	0.00483558018360764	0.0275123645686874	0.0266075593416591	0.0268169713009677	0.00539541807956331	0.0051004879662559	0.00541295178231743	0.00507178893391779	0.0298833016293111
0.00122727648664296	0.00264353651476305	0.00474212223968241	0.00467446861301795	0.00496964684476057	0.0259576544537259	0.0258915722438177	0.0262451410139773	0.00522636671904722	0.00642221487056488	0.00587635431312547	0.00563873955834918	0.0295000413530725
0.00113588619634439	0.00219096848895873	0.00433744107187164	0.00392639153089074	0.00516226945662063	0.026622363741626	0.0254229592258705	0.0265282441485402	0.00517715656273261	0.00595467703250351	0.00392250434207262	0.0057109420229923	0.0282462989000083
0.00102679679100157	0.00239426019353238	0.00383541477131751	0.0041576379124969	0.00431196757919114	0.0258565048383095	0.0248998428583244	0.0253864858158961	0.00424960714581093	0.00583872301712017	0.00463137871143826	0.0049363989744438	0.0282370358117608
0.00129228351666529	0.00296915060789017	0.00413605160863452	0.0045956496567695	0.00404937556860475	0.0236839798197006	0.0226737242577124	0.0231699611281118	0.00398205276652055	0.00557886030932099	0.00465420560747663	0.00463419072037052	0.0265621536680175
0.0016547845504921	0.00271193449673311	0.0044644777106939	0.00446298900008271	0.00433405011992391	0.0245053345463568	0.024079480605409	0.0250085187329418	0.00374088164750641	0.00708849557522124	0.00644801918782566	0.00624183276817468	0.0266044165081466
0.00119088578281366	0.00142965842362088	0.00398056405590936	0.00403349598875196	0.00460888263998015	0.0263103134562898	0.0250005789430155	0.0256540401951865	0.00474460342403441	0.00462625093044413	0.00398618807377388	0.00492266975436275	0.0284351997353403
0.00137135059134894	0.00274625754693574	0.00417690844429741	0.00429186998593996	0.00439682408402944	0.024593830121578	0.0239670829542635	0.0243012984864776	0.00486485815896121	0.00480084360267968	0.00496269952857497	0.00497667686709122	0.0270416011909685
0.00123323132908775	0.00220825407327764	0.00358994293275991	0.00397072202464643	0.00365933338847076	0.0235924241171119	0.0234846580100901	0.023598709784137	0.00388917376561078	0.0039383839219254	0.00438871888181292	0.00367910015714167	0.0263209825490034
0.00171954346207923	0.00408965346125217	0.00447779340004963	0.00406169878421967	0.00490042180133984	0.0256119427673476	0.0255940782400132	0.0265084773798693	0.00504929286245968	0.00377537010999917	0.00541807956331155	0.00377644528988504	0.0282395169961128
0.0014090645934993	0.00288338433545612	0.00341212472086676	0.00370664130344885	0.00348399636092962	0.0213086593333885	0.0210276238524522	0.0219052187577537	0.00657116863782979	0.00702439831279464	0.00554205607476636	0.00675585145976346	0.0229048879331734
0.00133280952774791	0.00303076668596477	0.00341146307170623	0.00361276982879828	0.0039042262840129	0.0244938383921925	0.0242218178810685	0.025367711520966	0.003691919609627	0.00478984368538583	0.00421032172690431	0.0047213629972707	0.0265307253328922
0.000860226614837483	0.00251922917872798	0.00455231163675461	0.00420196840625259	0.00486783558018361	0.0264907782648251	0.025632288479034	0.0266400628566703	0.00644504176660326	0.00546497394756431	0.00691241419237449	0.0060284509139029	0.0285968902489455
0.000995533868166405	0.00237027541146307	0.00382168555123646	0.00393325614093127	0.004004962368704	0.0243257795054173	0.0233577040774129	0.0236792655694318	0.00620047969564139	0.00453883053510876	0.00345273343809445	0.00407956331155405	0.0269569928045654
0.00193375237780167	0.00272252088330163	0.00381258787527914	0.00388884294103052	0.00381548259035646	0.0241902241336531	0.025048383094864	0.0252637498966173	0.0057233479447523	0.00466719047225209	0.00484029443387644	0.00359432635844843	0.0286853031180217
0.00101406004466132	0.00337804978909933	0.00466942353816889	0.0048799933835084	0.00474212223968241	0.0251730212554793	0.025217351749235	0.025831031345629	0.00581672318253246	0.00535108758580763	0.0059985112893888	0.00496575965594244	0.0294624927632123
0.00123496815813415	0.00216135968902489	0.00363716814159292	0.00363319824662972	0.00364924323877264	0.0220449921429162	0.0215016954759739	0.0218914068315276	0.00491076006947316	0.00339913985609131	0.00337135059134894	0.00320750971797205	0.0245460259697295
0.00141477131750889	0.00283574559589778	0.00424307336035067	0.00455280787362501	0.00427946406417996	0.0244005458605574	0.0246689273012985	0.0250204284178314	0.00671110743528244	0.00601323298321065	0.00503548093623356	0.00681531717806633	0.0274806054089819
0.00156066495740634	0.00386494086510628	0.00570118269787445	0.00576767843850798	0.00599818046480854	0.0279813084112149	0.027983872301712	0.0280229096021834	0.00545620709618725	0.0068433545612439	0.00620891572243818	0.00670887436936564	0.0307642874865603
0.000846580100901498	0.00225647175585146	0.00532611032999752	0.00496948143247043	0.00505260110826234	0.0269806467620544	0.0267353403357869	0.0272126374989662	0.00638971135555372	0.00458828880985857	0.00573186667769415	0.004316764535605	0.0301619386320404
0.00118823918617153	0.00283706889421884	0.00432056901827806	0.00403895459432636	0.00480142254569514	0.0260098420312629	0.0254829211810437	0.0258176329501282	0.00482772309982632	0.00370316764535605	0.00282424944173352	0.00338342568852866	0.0293651476304689
0.00128839632784716	0.00284773798693243	0.00422810354809362	0.00393904557108593	0.00476304689438425	0.0247408816475064	0.0253028699032338	0.0261354726656191	0.00407575882888099	0.00574402448101894	0.00454561243900422	0.00510495409808949	0.0280569845339509
0.00127549416921677	0.00229071209990902	0.00573426515590108	0.00516838971135555	0.00620180299396245	0.0285045901910512	0.027510545033496	0.0282730956910098	0.00618410387891821	0.00629890000827062	0.0050623604333802	0.00550624431395253	0.0315071540815483
0.000838226780249772	0.00189603837565131	0.0034976428748656	0.00347613927714829	0.00410627739641055	0.0236313787114383	0.0219012488627905	0.0227017616408899	0.00301149615416425	0.00257075510710446	0.00353849971052849	0.00239244065834092	0.0263170126540402
0.00136647092879001	0.00227946406417997	0.00455537176412207	0.0050905632288479	0.00438400463154412	0.0252027127615582	0.0250408568356629	0.0255734017037466	0.00456901827805806	0.00753833429823836	0.00546547018443471	0.00678554296584236	0.0294478537755355
0.00178231742618477	0.00297419568273923	0.00326317095360185	0.0039099330080225	0.00403821023902076	0.024467124307336	0.022945331238111	0.0238777603175916	0.00332743362831858	0.00388801587957985	0.00535332065172442	0.00363923579521958	0.0266721528409561
0.00108543544785377	0.00228641138036556	0.00548730460673228	0.00499611281118187	0.00572839301960136	0.029305599206021	0.0288912414192375	0.0297666032586221	0.00765883715160036	0.00607559341659086	0.00599760152179307	0.00573103961624349	0.0316399801505252
0.000811347283103134	0.00324100570672401	0.00577859564965677	0.00530899015796874	0.00545165825820859	0.0276958067984451	0.0277349268050616	0.0282321561492019	0.0059688197833099	0.00486609875113721	0.00638127532875693	0.00468125051691341	0.0309121660739393
0.00163898767678439	0.0027495657927384	0.00350897361673973	0.00376817467537838	0.00363088247456786	0.0216731453146969	0.0219561657431147	0.0224772144570342	0.00375370109999173	0.00403953353734182	0.00421445703415764	0.00402762385245224	0.0244777934000496
0.00154428914068315	0.00223844181622695	0.00403448846249276	0.00399784964022827	0.00410222479530229	0.0238587379042263	0.024218675047556	0.0246047473327268	0.00431602018029939	0.00452493590273757	0.00325622363741626	0.00371259614589364	0.0267412951782318
0.00113456289802332	0.00198511289388802	0.00384252749979323	0.00375312215697626	0.00417037465883715	0.0248764370192705	0.023828550161277	0.0246565213795385	0.00323041932015549	0.00463129600529319	0.00375858076255066	0.00462443139525267	0.0261353072533289
0.000823753204863121	0.00257298817302126	0.00467413778843768	0.00473376891903069	0.00499793234637333	0.0277107766107022	0.0269301133074187	0.027603672152841	0.00613282606897692	0.00567231825324622	0.00493772227276486	0.00417070548341742	0.0307934000496237
0.00105318005127781	0.00222355471011496	0.00396112811181871	0.00377230998263171	0.00460094285005376	0.0253681250516913	0.024973864858159	0.026095691009842	0.0066307997684228	0.00463452154495079	0.00534811016458523	0.00507881895624845	0.0263408320238193
0.000913489372260358	0.00223620875031015	0.00366355140186916	0.00394144404929286	0.00373988917376561	0.0222453891324125	0.0211872467124307	0.0215398230088496	0.00404077412951782	0.00449268050616161	0.00412389380530973	0.0040336614010421	0.0235981308411215
0.00167471673145315	0.00257795054172525	0.00571350591348937	0.00558489785791085	0.00613108923993053	0.0291956827392275	0.0290625258456703	0.0300600446613183	0.00605011992391035	0.0061915474319742	0.0057151600363907	0.00564386733934331	0.0311558183773054
0.00140989165494996	0.00244801918782566	0.00473327268216029	0.0048403771400215	0.00610867587461748	0.0286349350756761	0.0277414605905219	0.0284466958895046	0.00755272516747994	0.0052818625423869	0.00492556446944008	0.00540889918120916	0.0313748242494417
0.00142056074766355	0.00223157720618642	0.00445529732859152	0.00477007691671491	0.00426556943180878	0.0251691340666612	0.0252972458853693	0.0256689273012985	0.00747250020676537	0.0101164502522537	0.00753783806136796	0.0083768919030684	0.0288997601521793
0.00106616491605326	0.00245322967496485	0.00506996939872632	0.00498246629724588	0.00526862955917625	0.0277211148788355	0.0277979488876023	0.0281989909850302	0.00477346786866265	0.0048480688115127	0.00503531552394343	0.00471143825986271	0.0302190058721363
0.00106145066578447	0.00252344719212637	0.00389620378794144	0.0041893143660574	0.00417881068563395	0.0255592589529402	0.0253866512281863	0.0261563146141758	0.00412910429244893	0.00356703333057646	0.00526647919940452	0.0034998759407824	0.0282783061781491
0.000854602596972954	0.00238301215780332	0.00416458522868249	0.00411752543213961	0.00412455545447027	0.0254106360102556	0.0246723182532462	0.025182615168307	0.00650227441898933	0.00410470597965429	0.00391911339012489	0.00402927797535357	0.0270964353651476
0.00135381688859482	0.00280406914233728	0.00481407658589033	0.00444454552973286	0.00488694069969399	0.0266887767761145	0.027290712099909	0.0276421305102969	0.0056619799851129	0.00417235960631875	0.00411223223885535	0.00381606153337193	0.0298241667355884
0.00117616408899181	0.00290331651641717	0.00473889670002481	0.00475899429327599	0.00492606070631048	0.0265002067653627	0.0253950872549831	0.0255641386154991	0.00424563725084774	0.00555537176412208	0.00391208336779423	0.00442883136217021	0.0290095112066827
0.00128550161276983	0.00217004383425688	0.00390910594657183	0.0042773964105533	0.00440178645273344	0.0240748490612852	0.0240779091886527	0.0243053510875858	0.00604474402448102	0.00556752956744686	0.00498312794640642	0.00476916714911918	0.0271740137292201
0.00104036059879249	0.00190364734099744	0.00319841204201472	0.00315482590356463	0.00358059713836738	0.0241159540153833	0.0244233727565958	0.0250043834256885	0.00314159292035398	0.00301960135638078	0.00313654784550492	0.0026899346621454	0.0260600446613183
0.00195442891406831	0.00246241005706724	0.00449971052849227	0.00428393019601356	0.00498941361343148	0.0262907948060541	0.0259762633363659	0.0268664295757175	0.00520138946323712	0.00479538499710529	0.0053459598048135	0.00529567446861302	0.0287505582664792
0.00117864527334381	0.00286651228186254	0.00388181291869986	0.00381936977917459	0.00406856339426019	0.0238097758663469	0.0228261516830701	0.0231251343974857	0.00451674799437598	0.00447870316764536	0.00491803821023902	0.00408593168472418	0.0264337937308742
0.00137052352989827	0.00199445868828054	0.0043442229757671	0.00445380861798032	0.00401091721114879	0.0261892316599123	0.0259946241005707	0.0267069721280291	0.00563352907120999	0.00469886692581259	0.0038453395087255	0.00420577288892565	0.0295781159540154
0.00140517740468117	0.00242734265155901	0.00404921015631461	0.00356719874286659	0.00467173931023075	0.0249886692581259	0.0254145231990737	0.0260774129517823	0.00318377305433794	0.00371433297494004	0.0033377718964519	0.00385418906624762	0.0266388222644943
0.00185170788189563	0.00255909354065007	0.00409072864113804	0.00448275576875362	0.00422239682408403	0.0239707220246464	0.0242085848978579	0.0245393267719792	0.00776718220163758	0.0033766437846332	0.00459027375734017	0.003121743445538	0.0281997353403358
0.00214796129352411	0.00162567198742867	0.00311752543213961	0.00357977007691672	0.00328492266975437	0.0195150111653296	0.019029856918369	0.0198940534281697	0.00611893143660574	0.00629435117029195	0.00397535356877016	0.00593300802249607	0.0217990240674882
0.000781573070879166	0.0015931684724175	0.00321222396824084	0.00325804317260772	0.00348366553634935	0.0220508642792159	0.0221606980398644	0.0227006864610041	0.00503324787031677	0.00445893639897445	0.00432338102721032	0.00424117111901415	0.0244332147878587
0.000854519890827889	0.00189529402034571	0.00424447936481681	0.00402605243569597	0.0040316764535605	0.0236446116946489	0.0225093871474651	0.0233687867008519	0.00407807460094285	0.00449234968158134	0.00601645852286825	0.00444562070961872	0.0259506244313953
0.00140219998345877	0.00240228268960384	0.0044048465801009	0.00477669340832024	0.00440526011082623	0.0248028285501613	0.0238864444628236	0.0240808866098751	0.0057423703581176	0.00587759490530146	0.00662749152262013	0.0055894466958895	0.027864610040526
0.00128351666528823	0.00235356877015962	0.00460325862211563	0.00465908527003556	0.00535960631874948	0.0265387478289637	0.025768919030684	0.0266644611694649	0.00498436853858241	0.00604433049375568	0.00607435282441485	0.00600835332065172	0.0287946406417997
0.00163452154495079	0.00378719708874369	0.00412984864775453	0.00447713175088909	0.00452543213960797	0.0241413448019188	0.023411132247126	0.0244155156728145	0.00483806136795964	0.00510106690927136	0.0044973947564304	0.00406045819204367	0.0258345877098668
0.00110768340087669	0.00239988421139691	0.00358680009924738	0.00379100157141676	0.00420602100736085	0.0231735174923497	0.0226580927962947	0.02313663055165	0.00539707220246464	0.00492151186833182	0.00575221238938054	0.00479687370771649	0.0257295509056323
0.00187519642709453	0.00304118766024316	0.00486064014556281	0.00470779918947978	0.00540774129517823	0.0280877512199156	0.0272065999503763	0.0278790836159127	0.00494963195765445	0.00392357952195848	0.00397121826151683	0.00358572491936151	0.0304230419320155
0.00148854519890828	0.00320453229674965	0.00541047059796543	0.00520519394591018	0.00552840956083037	0.0277368290463982	0.027982631709536	0.0281637581672318	0.0065270862625093	0.0100860970970143	0.00599495492515094	0.007377636258374	0.032817384831693
0.00074303200727814	0.00234827557687536	0.00340923000578943	0.00373757340170375	0.0033771400215036	0.0213642378628732	0.0212333140352328	0.0216647919940452	0.00428467455131916	0.00575965594243652	0.00586767016789347	0.00589595566950624	0.0232874038541064
0.00112877346786866	0.00159829625341163	0.00364312298403772	0.00355528905797701	0.00405053345463568	0.0225992060210074	0.0218566702505996	0.0222342238028285	0.00461698784219668	0.00457431147134232	0.00402084194855678	0.00386700851873294	0.025147878587379
0.001691919609627	0.00177057315358531	0.00379356546191382	0.0039413613431478	0.00400752625920106	0.0228699032338103	0.0218221817881069	0.0226551153750724	0.00528748656025142	0.00791200066164916	0.00468116781076834	0.00658655198081217	0.0252586221156232
0.00115383342982384	0.00219378049789099	0.00390414357786784	0.00404813497642875	0.00385319659250682	0.0231695475973865	0.0224693573732528	0.0228830535108759	0.00365461913820197	0.00326424613348772	0.00312166073939294	0.00372293441402696	0.0268421139690679
0.000967744603424035	0.00162327350922174	0.00341286907617236	0.00355917624679514	0.00367008518732942	0.024860805557853	0.0239450004135307	0.0247150773302456	0.00332023819369779	0.00465155901083451	0.00398519560003308	0.00455586800099247	0.0274799437598214
0.00108775121991564	0.00170085187329419	0.00426631378711438	0.00430038871888181	0.00432677197915805	0.0252265321313374	0.0246911752543214	0.0249442560582251	0.00696038375651311	0.004250930444132	0.00454718385576048	0.00392250434207262	0.0282706145066578
0.000717310396162435	0.00152559755189811	0.00467281449011662	0.00453899594739889	0.00478488131668183	0.0260877512199156	0.0257166487470019	0.0264858158961211	0.00420767513026218	0.0062831031345629	0.00665188983541477	0.00623488545198908	0.0293469522785543
0.00110487139194442	0.00305069886692581	0.00419816392357952	0.00470399470680672	0.00479745265073195	0.0253119675791911	0.0245299809775867	0.0249378049789099	0.00646249276321231	0.00370358117608138	0.00525076503184187	0.00384128690761724	0.0272052766520553
0.00170143081630965	0.00235571912993135	0.00422462989000083	0.00424563725084773	0.0042177652799603	0.0238680009924737	0.0249189479778347	0.0248079563311554	0.00577140021503598	0.00521172773137045	0.00477082127202051	0.00485030187742949	0.0274543875609958
0.00112811181870813	0.00224075758828881	0.00462079232486974	0.00435232817798362	0.00469514514928459	0.0254017037465884	0.0254672070134811	0.0257498139111736	0.00485675295674469	0.00575973864858159	0.00540344057563477	0.00569770903978166	0.0297682573815235
0.00125754693573733	0.0010326689273013	0.00464858158961211	0.00413026217847986	0.00465321313373584	0.0255127780994128	0.0247939789926392	0.0248261516830701	0.00426284012902159	0.00524671243073361	0.00548697378215202	0.00439756843933504	0.0279094367711521
0.00110420974278389	0.00289868497229344	0.00509345794392524	0.00457274005458606	0.00526242659829625	0.0273400049623687	0.027247291373749	0.0282672235547101	0.00485311388636176	0.00575982135472665	0.00522065999503763	0.00638127532875692	0.0308328508808204
0.00100851873294186	0.00308287155735671	0.00429997518815648	0.00401769911504425	0.00434505003721776	0.0254401621040443	0.0265833264411546	0.0268207757836408	0.00640823753204863	0.00437581672318253	0.00411810437515508	0.00359804813497643	0.0283301629311058
0.00113067570920519	0.00198238359110082	0.00511090894053428	0.00487023405839054	0.00513390124886279	0.0274681994872219	0.0268689934662145	0.0276896038375651	0.00507642047804152	0.00475262592010587	0.00471631792242164	0.00425481763295013	0.0316582582085849
0.00191059465718303	0.00321983293358697	0.00442196675212968	0.00466934083202382	0.00530229096021834	0.0266065668679183	0.0248699859399554	0.0256573484409892	0.00489827144156811	0.00499363162682988	0.00442056074766355	0.00444115457778513	0.0276914233727566
0.0012222314117939	0.00323993052683814	0.00400727814076586	0.00368340087668514	0.00428624596807543	0.0247952195848152	0.0246710776610702	0.0249042262840129	0.00364138615499131	0.00295360185261765	0.00293995533868166	0.00301893970722025	0.0272171036307998
0.0013719295343644	0.00222090811347283	0.00572566371681416	0.00513572078405426	0.00551782317426185	0.0274002150359772	0.0272080059548424	0.0278279712182615	0.00641807956331155	0.00582499379703912	0.0047188818129187	0.00482681333223058	0.0308874369365644
0.00209345794392523	0.00264361922090811	0.00411628483996361	0.00458688280539244	0.00417748738731288	0.0244576958067984	0.0243956661979985	0.0251542469605492	0.00424704325531387	0.00347605657100323	0.00579315193118849	0.00327830617814904	0.0277458440162104
0.00192945165825821	0.0032828550161277	0.00422752460507816	0.00475361839384666	0.00434703498469936	0.0245019435944091	0.0245072367876933	0.0249435944090646	0.00773765610784881	0.00605111239765115	0.00472913737490696	0.00611157058969482	0.0277033330576462
0.00168067157389794	0.00335456124390042	0.00509511206682656	0.00476734761392771	0.00536390703829295	0.0266700851873294	0.0264182449756017	0.0273244562070962	0.00940170374658838	0.00729261434124556	0.00586684310644281	0.00583268546853032	0.0291571416756265
0.00200016541229013	0.00266181457282276	0.0045978827226863	0.00416557770242329	0.00518964519063766	0.0263796212058556	0.0260766685964767	0.0264193201554875	0.00583797866181458	0.00461996526341907	0.00377967082954263	0.00378058059713837	0.0293591100818791
0.00079646017699115	0.00269994210569845	0.00408411214953271	0.004376395666198	0.00446257546935737	0.0254002977421222	0.0257944752295096	0.0258585724919361	0.00406467620544206	0.00358928128359937	0.00400165412290133	0.00402158630386238	0.0287355057480771
0.00119427673476139	0.00207575882888099	0.0041865850632702	0.00380406914233728	0.00438987676784385	0.0247839715490861	0.0246422959225871	0.025112976594161	0.00347026714084856	0.00646050781573071	0.00458721362997271	0.00636663634108014	0.0272517575055827
0.00114299892482011	0.00232429079480605	0.00445356049954512	0.0045070713754032	0.00438855346952279	0.0247784302373666	0.0243718468282193	0.0246598296253412	0.00649168803242081	0.00561268712265321	0.00677694152675544	0.00447398891737656	0.0282383591100819
0.000814076585890332	0.00299503763129601	0.00431916301381193	0.00395897775204698	0.00467802497725581	0.0251884873046067	0.0248088660987511	0.0247721445703416	0.00457943925233645	0.0035659581506906	0.00427011826978744	0.00381407658589033	0.0268307832271938
0.00141634273426516	0.0032808700686461	0.00556612356298073	0.0051177735505748	0.00590852700355636	0.0275333719295344	0.0282808700686461	0.0289166322057729	0.00654867256637168	0.00749425192291787	0.00663179224216359	0.00596799272185923	0.0308985195600033
0.00072442312463816	0.00276949797369944	0.00528996774460342	0.00559945413944256	0.00577834753122157	0.0292748325200563	0.0281103299975188	0.0286730626085518	0.00632875692663965	0.00429526093788769	0.00417409643536515	0.00425787776031759	0.0310234885451989
0.00113390124886279	0.00170366388222645	0.00410693904557109	0.00441857580018195	0.00417426184765528	0.0254930113307419	0.024750310148044	0.0252080059548424	0.00435944090645935	0.00520172028781739	0.00442403440575635	0.00487039947068067	0.0282553965759656
0.00146580100901497	0.00215896121081796	0.00346637995203043	0.00339078653543958	0.00338334298238359	0.0217253328922339	0.0206967992721859	0.0208587379042263	0.00429765941609461	0.00605855595070714	0.00518096104540568	0.00530038871888181	0.023819866016045
0.0011276982879828	0.00253701099991729	0.00484964022826896	0.00508725498304524	0.00441716979571582	0.025910594657183	0.0253312381109917	0.025737821520139	0.00826995285749732	0.0065367628814821	0.00545306426267472	0.00637755355222893	0.0299525266727318
0.0014065834091473	0.00218369034819287	0.00323728393019601	0.00324861467207013	0.00363898767678438	0.0213449673310727	0.0216441154577785	0.0221152096600777	0.00297047390621123	0.00464246133487718	0.00336026796791002	0.0050304358613845	0.0230301877429493
0.00104242825241915	0.00181730212554793	0.00418038210239021	0.00435241088412869	0.0044998759407824	0.0255646348523695	0.0255770407741295	0.0255485898602266	0.00750723678769333	0.00589000082706145	0.00564692746671078	0.00541750062029609	0.0298955421387809
0.0010650897361674	0.00188305351087586	0.00511190141427508	0.00534562898023323	0.00506616491605326	0.0272363741626003	0.0270713754031925	0.0273358696551154	0.00588933917790092	0.00664229592258705	0.0066245968075428	0.00693747415432967	0.030386320403606
0.000889091059465718	0.00227665205524771	0.00357001075179886	0.00381283599371433	0.0037775204697709	0.0232164419816392	0.0219918947977835	0.0228900835332065	0.00380026465966421	0.00664105533041105	0.00367455131916301	0.00523339674137788	0.0254513274336283
0.00100330824580266	0.00251649987594078	0.00472359606318749	0.00428525349433463	0.00461202547349268	0.0245232817798362	0.0247604830038872	0.0250859316847242	0.00454354478537755	0.00567934827557688	0.00453014638987677	0.00632412538251592	0.0279351583822678
0.00163559672483665	0.0019695641386155	0.00397419568273923	0.00396650401124804	0.0037785129435117	0.0233288396327847	0.0238686626416343	0.0245997849640228	0.00488842941030518	0.00511297659416095	0.00468488958729634	0.00445992887271524	0.0257928211066082
0.00140319245719957	0.00248118435199735	0.00438648581589612	0.00479050533454635	0.00439938797452651	0.0251169464891241	0.0246423786287321	0.0255732362914565	0.00441493672979902	0.00437871143825986	0.00554718385576048	0.00383334711769085	0.0283733355388305
0.00194797783475312	0.00190488793317343	0.00458398809031511	0.00495947398891738	0.00461012323215615	0.0258957902572161	0.0261125630634356	0.0261971714498387	0.0064706806715739	0.00755164998759408	0.00622735919278803	0.00519725415598379	0.0290862625093044
0.00123604333802001	0.00297800016541229	0.00392366222810355	0.0036580100901497	0.00400785708378132	0.0221456455214623	0.0215410636010256	0.0218364899512034	0.00529129104292449	0.00477164833347118	0.0054701844347035	0.00420610371350591	0.0242266975436275
0.000810354809362335	0.00243222231411794	0.00479621205855595	0.00496972955090563	0.00528103548093623	0.0278581589612108	0.0272221487056488	0.0278326027623852	0.00464791994045158	0.00617699115044248	0.00563766437846332	0.00557985278306178	0.0296828219336697
0.00138309486394839	0.00194475229509553	0.00391696303035315	0.00454155983789596	0.00407716483334712	0.0229942105698453	0.0219621205855595	0.0222967496484989	0.00624927632123067	0.00316673558845422	0.00391415102142089	0.00301133074187412	0.0266537920767513
0.00159548424447937	0.00238764370192705	0.00414200645107932	0.00379803159374741	0.00479703912000662	0.0250089322636672	0.0252827723099826	0.0259214291621868	0.00426019353237946	0.00384492597800016	0.00448573318997602	0.00438408733768919	0.0272837647837234
0.00116119427673476	0.00242527499793235	0.0033479447522951	0.00409734513274336	0.00363369448350012	0.0212075924241171	0.019940451575552	0.0202316599123315	0.00672715242742535	0.00555768753618394	0.00320188570010752	0.00635786948970309	0.0231510214208915
0.00177661070217517	0.00283673806963857	0.00382540732776445	0.0039967744603424	0.00454883797866182	0.0262890579770077	0.0255672814490117	0.0270256389049706	0.00527334380944504	0.00304581920436688	0.00298842113969068	0.00299081961789761	0.0276384087337689
0.00204226284012902	0.00224811843519973	0.00441526755437929	0.00438731287734679	0.00461549913158548	0.0251476304689439	0.0252816971300968	0.0253959970225788	0.00522231411793896	0.00398205276652055	0.00335530559920602	0.00303324787031676	0.027655942436523
0.000942022992308329	0.00150119923910347	0.00388917376561079	0.00383839219253991	0.00463022082540733	0.0245413117194608	0.0245198081217434	0.0251663220577289	0.00358034901993218	0.00445844016210405	0.00526019353237946	0.00439426019353238	0.0268209411959309
0.00181052022165247	0.00236614010420974	0.00428144901166156	0.00469010007443553	0.00450028947150773	0.0243890497063932	0.0235461913820197	0.0238997601521793	0.00461764949135721	0.00412455545447027	0.00458787527913324	0.00420478041518485	0.0263798693242908
0.00121644198163923	0.00182945992887272	0.00416334463650649	0.00443462079232487	0.00430940368869407	0.0234280870068646	0.0232526672731784	0.0234791994045158	0.00382921181043751	0.00359680754280043	0.0035567777685882	0.00320420147216938	0.0267828963692002
0.00115805144322223	0.00321437432801257	0.00360623604333802	0.00381854271772393	0.0043402530808039	0.0254923496815813	0.0244001323298321	0.0249540980894881	0.00414241998180465	0.00493094036886941	0.00456364237862873	0.0059166322057729	0.027214870564883
0.00157315358531139	0.00213820196840625	0.00407030022330659	0.00445240261351419	0.00398445124472748	0.0227675130262178	0.0227021751716152	0.0234892068480688	0.00489752708626251	0.00518013398395501	0.00579414440492929	0.00450740219998346	0.0260526838144074
0.00134926805061616	0.00223968240840295	0.00484839963609296	0.00462964188239187	0.00454933421553221	0.0259287073029526	0.0255118683318171	0.0256265817550244	0.00707600694731618	0.00576288148209412	0.00638524522372012	0.00477313704408238	0.0292119758498056
0.00117955504093954	0.00273269373914482	0.00405334546356794	0.00392515093871475	0.00461649160532628	0.0245342816971301	0.0257168968654371	0.0262853362004797	0.00399164667934828	0.00547034984699363	0.00326044165081465	0.00437821520138947	0.0263713505913489
0.00110884128690762	0.00257364982218179	0.00401050368042346	0.00395384997105285	0.0044696881978331	0.024469605491688	0.0247523778016707	0.0247207840542552	0.00403630799768423	0.00494020345711687	0.00667860392027128	0.00505119510379621	0.0272660656686792
0.0022826068976925	0.00223968240840294	0.00534066661152924	0.00562376974609213	0.0051633446365065	0.0280671573897941	0.0273811099164668	0.0276735588454222	0.00529608799933835	0.00583955007857084	0.00580497890993301	0.00514771317508891	0.0315535522289306
0.00194772971631792	0.00193077495657927	0.00502324042676371	0.00510313456289802	0.00496137623025391	0.026450913902903	0.0264142750806385	0.0267252501860888	0.00530741874121247	0.00507923248697378	0.0070638491439914	0.0048139111736002	0.029843519973534
0.00145347779340005	0.00283028699032338	0.00271582168555124	0.00304044330493756	0.0029049706393185	0.0204697709039782	0.0193834256885287	0.0193491853444711	0.00479414440492929	0.00442097427838888	0.00407228517078819	0.00370275411463072	0.0225046728971963
0.00125597551898106	0.00163725084773799	0.00398023323132909	0.00401703746588371	0.00426474237035812	0.0250017368290464	0.0239560003308246	0.0248131668182946	0.00779422711107436	0.00405078157307088	0.00495360185261765	0.00413944256058225	0.0274653047721446
0.00092870730295261	0.00257067240095939	0.00389388801587958	0.00430022330659168	0.00450566537093706	0.0254017037465884	0.0242110660822099	0.0242662310809693	0.0034991315854768	0.00434926805061616	0.00273310726987015	0.00454470267140849	0.027109337523778
0.00140079397899264	0.00186370027293028	0.00428864444628236	0.00430344884624928	0.00448283847489869	0.0259308576627244	0.0256203787941444	0.0265456951451493	0.00441303448846249	0.00339392936895211	0.00328740385410636	0.00346373335538831	0.0290416838971136
0.001250930444132	0.00350301877429493	0.00417136713257795	0.00432470432553139	0.0043489372260359	0.0256364237862873	0.025841038789182	0.0257126788520387	0.0062544041022248	0.00407857083781325	0.00428980233231329	0.00370308493921098	0.0280106690927136
0.0010932925316351	0.00206517244231246	0.00363658919857745	0.00421784798610537	0.00341700438342569	0.0206798445124473	0.0195342816971301	0.0198845422214871	0.00473790422628401	0.0053464560416839	0.00362732611033	0.00629402034571169	0.0231302621784799
0.00161301794723348	0.0015345298155653	0.00425812587875279	0.00440765858903317	0.00423769746092135	0.0245783640724506	0.0240554131171946	0.0251995699280457	0.00393226366719047	0.00539062112314945	0.00473476139277149	0.00402572161111571	0.0275655446199653
0.00167190472252088	0.00180646762054421	0.00372161111570589	0.00357646183111405	0.00419229178727979	0.0240326689273013	0.0237343478620461	0.0245734017037466	0.00393797039120007	0.00315085600860144	0.00482689603837565	0.00336217020924655	0.0264232073443057
0.00185286576792656	0.00301869158878505	0.00414448763543131	0.00432619303614259	0.00429286245968076	0.0242483665536349	0.0237927384004631	0.0240105863865685	0.00635687701596229	0.00539690679017451	0.00595484244479365	0.00566131833595236	0.0273977338516252
0.00128070465635597	0.00312414192374493	0.00465437101976677	0.00492663964932594	0.00465494996278224	0.0250937060623604	0.025039698949632	0.024519311884873	0.00444744024481019	0.00441344801918783	0.00424737407989414	0.0039054668761889	0.0287194607559342
0.000623438921511869	0.00259705566123563	0.00377793400049624	0.00389570755107104	0.00363849143991398	0.0224980564055909	0.0230414357786784	0.0236222810354809	0.00502630055413117	0.00492291787279795	0.00449127450169547	0.00462087503101481	0.0255795219584815
0.00085542965842362	0.00322884790339922	0.00503928541890663	0.00422686295591762	0.00548424447936482	0.0276192209081135	0.0276326193036143	0.027923000578943	0.00479836241832768	0.0043479447522951	0.00422479530229096	0.00363394260193532	0.0294165081465553
0.00135935820031428	0.00264725829129104	0.00343586138450087	0.00402439831279464	0.00403498469936316	0.0246359275494169	0.0244284178314449	0.0250179472334795	0.00572839301960136	0.00625696799272186	0.0044407410470598	0.0054080721197585	0.0263039450831197
0.00137259118352494	0.00297642874865602	0.00405061616078075	0.00425258456703333	0.00383615912662311	0.0224212223968241	0.0217007691671491	0.0221682242990654	0.00633959143164337	0.00477537010999917	0.00583814407410471	0.00458390538417004	0.0253045240261352
0.00189215118683318	0.00211992391034654	0.00448846249276321	0.0045919278802415	0.00428252419154744	0.024330411049541	0.0237471673145315	0.0240404433049376	0.00511024729137375	0.00356463485236953	0.00563675461086759	0.00328393019601356	0.0280038871888181
0.000836489951203373	0.0022511785625672	0.00272078405425523	0.00336812505169134	0.00268811512695393	0.0185749731205029	0.0179199404515756	0.0189034819287073	0.00284922669754363	0.00447473327268216	0.00366694235381688	0.00364378463319825	0.0207073856587545
0.00106550326689273	0.0016238524522372	0.00420982549003391	0.00355520635183194	0.00475750558266479	0.0272854189066248	0.0267352576296419	0.0276852204118766	0.00408394673724258	0.00574203953353734	0.00396377470846084	0.00605996195517327	0.0285022744189893
0.00180803903730047	0.00329029856918369	0.00339880903151104	0.00340244810189397	0.00348713919444215	0.0225727400545861	0.0219409478124225	0.022401290215863	0.00391241419237449	0.00314870564882971	0.00267819038954594	0.00310214208915723	0.0250510296915061
0.00202390207592424	0.0021932842610206	0.00408254073277645	0.00404234554627409	0.00407857083781325	0.0250300223306592	0.0253895459432636	0.0258402117277314	0.00424398312794641	0.00401083450500372	0.00401116532958399	0.00475121991563973	0.0292022165246878
0.0011286907617236	0.00228318584070796	0.00327003556364238	0.00406748821437432	0.00394888760234885	0.0238938880158796	0.0220886609875114	0.0226597469191961	0.00374485154246961	0.0029957819866016	0.00326970473906211	0.00283417417914151	0.0255795219584815
0.000786370027293028	0.00192093292531635	0.00447804151848482	0.00409792407575883	0.00490554958233396	0.0265803490199322	0.0265951534198991	0.027488131668183	0.0058747828963692	0.00467413778843768	0.00456529650153007	0.0049396245141014	0.0280314283351253
0.00159730377967083	0.00227326110329997	0.00427929865188983	0.00429493011330742	0.00455777024232901	0.0256828219336697	0.0252259531883219	0.0255530559920602	0.00373443056819122	0.00482764039368125	0.00511239765114548	0.00518170540071128	0.028725498304524
0.00110396162434869	0.00382805392440658	0.00502183442229758	0.00498254900339096	0.00502960879993384	0.027192539905715	0.0262026300554131	0.0267063931850136	0.00468091969233314	0.0065872136299727	0.00408634521544951	0.00492697047390621	0.030149119179555
0.000901000744355305	0.00250938714746506	0.00462128856174014	0.00431618559258953	0.00500090976759573	0.0265744768836325	0.0265298155652965	0.0271258787527913	0.00415226201306757	0.00294508311967579	0.00372152840956083	0.00295939128277231	0.0288173021255479
0.00103349598875196	0.00295649656769498	0.00439748573318998	0.00444189893309073	0.00462922835166653	0.0241951037962121	0.0229929699776693	0.0244548837978662	0.0044375155074022	0.00408270614506658	0.00528831362170209	0.00408402944338765	0.0266722355471011
0.001563973203209	0.00156066495740634	0.00339566619799851	0.00362939376395666	0.00410652551484575	0.024408733768919	0.0236834008766851	0.0246613183359524	0.00315854768009263	0.00493085766272434	0.00433967413778844	0.00521032172690431	0.0265280787362501
0.000858903316516417	0.00198445124472748	0.00454461996526342	0.00464304027789265	0.00508336779422711	0.0266213712678852	0.0253668844595153	0.0259846166570176	0.00404507484906129	0.00470870895707551	0.00546555289057977	0.00436159126623108	0.0283762302539079
0.000781821189314365	0.00201215780332479	0.00405028533620048	0.00410156314614176	0.00450144735753867	0.0258242494417335	0.0249163840873377	0.025669506244314	0.00326614837482425	0.00427326110329997	0.00334620792324869	0.00458134149367298	0.0284813497642875
0.00093135389959474	0.00233760648416177	0.00529038127532876	0.00527243404184931	0.00517277313704408	0.0267747911669837	0.0269881730212555	0.0277015135224547	0.00700727814076586	0.00472533289223389	0.00514465304772144	0.00549466545364321	0.0309426019353238
0.000688859482259532	0.00170341576379125	0.00385807625506575	0.00401761640889918	0.00390050450748491	0.0241220742701183	0.0235270862625093	0.0238841286907617	0.00704524026135142	0.00452443966586717	0.00451517657761972	0.0037223554710115	0.0267135059134894
0.00265114548010917	0.00273087420395335	0.00409072864113804	0.00458390538417004	0.00397022578777603	0.0251858407079646	0.0254724175006203	0.0255890331651642	0.00537407989413613	0.00489620378794145	0.00363427342651559	0.00511487883549748	0.0282875692663965
0.00107567612273592	0.00216549499627822	0.00587039947068067	0.00503498469936316	0.00619146472582913	0.028853362004797	0.0281986601604499	0.0284858158961211	0.0068094450417666	0.00482491109089406	0.00514457034157638	0.00451798858655198	0.0318527003556364
0.0011276982879828	0.00322190058721363	0.0033736663634108	0.00394814324704326	0.00357149946241006	0.02252791332396	0.0214605078157307	0.0217556033413283	0.00465536349350757	0.00339368125051691	0.00382780580597138	0.00366082209908196	0.0247197915805144
0.00107873625010338	0.00333405011992391	0.00642916218675047	0.00607096187246713	0.0064427259945414	0.0298117608138285	0.0284886279050534	0.0295501612769829	0.0051536680175337	0.00665817550243983	0.00462492763212307	0.00553808617980316	0.0316294764701017
0.00108932263667191	0.00157009345794393	0.00421793069225043	0.00446456041683898	0.00437482424944173	0.024547762798776	0.0249930526838144	0.0252458853692829	0.00570498718054751	0.0036228599784964	0.00452625920105864	0.00298577454304855	0.027482011413448
0.0014041022247953	0.00115532214043503	0.00405185675295674	0.0040952774791167	0.00364262674716731	0.024737904226284	0.0244160119096849	0.024691919609627	0.00438251592093292	0.00507021751716152	0.00364254404102225	0.00556537920767513	0.0278580762550657
0.00123868993466215	0.00267604002977421	0.00433570424282524	0.00435687701596229	0.00463973203208998	0.0247170622777272	0.0247439417748739	0.0248203622529154	0.00590902324042677	0.00515432966669424	0.00531436605739807	0.00451468034074932	0.0281861715325449
0.00124067488214374	0.00307451823670499	0.00470234058390538	0.00500339095194773	0.00482424944173352	0.0258089488048962	0.0259215945744769	0.0264054255231164	0.0047203705235299	0.0035971383673807	0.00489363989744438	0.00395302290960218	0.0290902324042677
0.000822595318832189	0.00279224216359275	0.00427665205524771	0.00408444297411298	0.00440947812422463	0.0246742204945827	0.0250286990323381	0.0256009428500538	0.00555049210156315	0.00429914812670581	0.0050598792490282	0.0039039781655777	0.0277608138284675
0.00121710363079977	0.00241551567281449	0.00476354313125465	0.00445595897775205	0.00494574476883632	0.0268381440741047	0.0272810354809362	0.0275338681664048	0.00460152179306922	0.00374617484079067	0.00329749400380448	0.00371102472913737	0.0299405342816971
0.00137548589860227	0.00265958150690596	0.00457910842775618	0.00446927466710777	0.00513886361756678	0.0269480605408982	0.0269168803242081	0.0279252336448598	0.00388627905053345	0.0072873211479613	0.00551931188487305	0.0070935406500703	0.028336696716566
0.00181622694566206	0.00246373335538831	0.0044961541642544	0.00477297163179224	0.00489744438011744	0.0262021338185427	0.0266564386733934	0.0270050450748491	0.00682458026631379	0.00481846001157886	0.00544967331072699	0.00493846662807047	0.0291732693739145
0.00125498304524026	0.00230683979819701	0.00414498387230171	0.00393797039120007	0.00474725002067654	0.0263387643701927	0.0263447192126375	0.0269818046480854	0.00366719047225209	0.00489289554213878	0.0049720453229675	0.00536944835001241	0.0287889339177901
0.00164345380861798	0.00236051608634522	0.00363592754941692	0.00354528161442395	0.00400463154412373	0.0228130014060045	0.0221809610454057	0.022777603175916	0.00362575469357373	0.0045377553552229	0.00388950459019105	0.00434802745844016	0.0244279215945745
0.000884624927632123	0.00364924323877264	0.00483161028864445	0.00429898271441568	0.00533438094450418	0.0271793896286494	0.0261936150856008	0.0270586386568522	0.00456215366801754	0.00449524439665867	0.00573931023075014	0.00386783558018361	0.0290988338433546
0.001752791332396	0.00279720453229675	0.00459457447688363	0.00439541807956331	0.00459887519642709	0.0248020841948557	0.0245926722355471	0.0253882226449425	0.00557183028699033	0.00384567033330577	0.00377288892564718	0.00387370771648333	0.0284195682739227
0.00114159292035398	0.00300140600446613	0.0039722934414027	0.00391183524935903	0.00448953767264908	0.0258820610371351	0.0260176991150442	0.0265981308411215	0.00584393350425936	0.00434604251095857	0.00432412538251592	0.00393110578115954	0.0280032255396576
0.00150095112066827	0.00394830865933339	0.00420709618724671	0.00429005045074849	0.0040965180712927	0.023595070713754	0.0242730956910099	0.0244489289554214	0.00717360019849475	0.00493623356215366	0.00801472169382185	0.00471367132577951	0.0280674055082293
0.00159407824001323	0.00314887106111984	0.00403713505913489	0.00426614837482425	0.00423050202630055	0.0247843850798114	0.02373914481846	0.0242834339591432	0.00367331072698702	0.00363667190472252	0.00364022826896038	0.0033442229757671	0.0271511868331817
0.00158547680092631	0.00313993879745265	0.00344016210404433	0.00364229592258705	0.00398039864361922	0.02498759407824	0.0252577950541725	0.0256418823918617	0.00298378959556695	0.00311471342320735	0.00265040112480357	0.00326556943180878	0.027708047307915
0.00108642792159457	0.00294326358448433	0.00457398064676205	0.00471606980398644	0.00458522868249111	0.0270966834835828	0.0257637085435448	0.0267509717972045	0.00663692002315772	0.00398858655198081	0.00523232156149202	0.00372020511123976	0.0292616822429907
0.000756264990488794	0.0023452154495079	0.00395608303696965	0.00372343065089736	0.0038139111736002	0.0240044661318336	0.0244581093375238	0.0247867008518733	0.0051885700107518	0.00358316102886445	0.00321181043751551	0.00320585559507071	0.0278826399801505
0.00172979902406749	0.00269787445207179	0.00485708378132495	0.00463270200975933	0.00553510875858076	0.0281999007526259	0.0283692002315772	0.0283079149780829	0.00429600529319329	0.004314283351253	0.00488809858572492	0.00439078653543958	0.0312463816061534
0.00101993218096105	0.00295765445372591	0.00416491605326276	0.00395691009842031	0.00443147795881234	0.026109254817633	0.0253183359523613	0.026091886527169	0.00411157058969481	0.0044716731453147	0.00378537755355223	0.00400181953519147	0.0277699942105699
0.00145620709618725	0.00145670333305764	0.00461582995616574	0.00445182367049872	0.00439533537341825	0.0261908857828137	0.0260564882970805	0.0264486808369862	0.00477305433793731	0.00357505582664792	0.00426730626085518	0.00321056984533951	0.0294458688280539
0.00148002646596642	0.00270473906211231	0.00428144901166157	0.00451286080555785	0.00461500289471508	0.0251027210321727	0.0251039616243487	0.0252345546274088	0.00724555454470267	0.00410884128690762	0.00703101480439996	0.00405996195517327	0.0283849143991399
0.00092606070631048	0.00137780167066413	0.00381606153337193	0.00417054007112729	0.00400206765362667	0.0240217517161525	0.0237503928541891	0.0238467455131916	0.00468579935489207	0.00457249193615086	0.0043090728641138	0.00450343230502026	0.0271691340666612
0.000953271028037382	0.00130038871888181	0.00263915308907452	0.00296724836655364	0.00289438425274998	0.0178868579935489	0.0181692167728062	0.018655859730378	0.00374658837151601	0.00273649822181788	0.00453982300884956	0.0026614837482425	0.0207088743693657
0.00128541890662476	0.002314283351253	0.00382267802497726	0.00407104457861219	0.00471284426432884	0.0260885782813663	0.0252130510296915	0.0260902324042676	0.00333810272103217	0.00483797866181457	0.00355743941774874	0.0042444793648168	0.0273509221735175
0.00100380448267306	0.00310594657183029	0.00417806633032834	0.00386990323381027	0.00427971218261517	0.0244985526424613	0.0243275163344637	0.0250899015796874	0.00620966007774378	0.00413638243321479	0.00412778099412786	0.00391158713092383	0.0276046646265818
0.00148465801009015	0.00276842279381358	0.00535820031428335	0.00517657761971715	0.00541592920353982	0.0267895955669506	0.02700620296088	0.0275119510379621	0.00557141675626499	0.00568166404763874	0.00557398064676205	0.00532007278140766	0.0304774625754693
0.000903151104127036	0.00256066495740633	0.00355561988255727	0.0040014887106112	0.00338218509635266	0.0237270697212803	0.02364593499297	0.0236829873459598	0.00315226201306757	0.00277131750889091	0.00307575882888098	0.00274245306426267	0.026417417914151
0.00178868579935489	0.00373534033578695	0.00484873046067323	0.00514763046894384	0.00516706641303449	0.0266427921594575	0.026624844925978	0.0269767595732363	0.00569431808783392	0.0046213712678852	0.00451095856422132	0.0047822347200397	0.0299445041766603
0.00148424447936482	0.00226441154577785	0.00331717806633033	0.00383202381936978	0.00352162765693491	0.0220034736580928	0.0210587213629973	0.0218681664047639	0.00394491770738566	0.00494466958895046	0.00391952692085022	0.00442916218675048	0.024911752543214
0.00139856091307584	0.00180349019932181	0.00445455297328592	0.00409684889587296	0.00500413530725333	0.0263169299478951	0.0260303531552394	0.0267469191960963	0.00451674799437598	0.00939781655777024	0.00689074518236705	0.00817235960631875	0.0287240923000579
0.00183326441154578	0.00203969894963196	0.00388884294103052	0.00381928707302953	0.00407757836407245	0.0249439252336449	0.0244394177487387	0.0247951368786701	0.00409238276403937	0.00545248531965925	0.00382689603837565	0.00540790670746837	0.0263357042428253
0.00178603920271276	0.00176594160946158	0.00384302373666363	0.0042190058721363	0.00424538913241254	0.0225628980233231	0.021175171615251	0.0216241832768175	0.00464370192705318	0.00813183359523612	0.00707956331155405	0.00758216855512364	0.024440989165495
0.00177065585973038	0.002934165908527	0.00503630799768423	0.00483475312215698	0.0046849722934414	0.0264262674716732	0.0271472996443636	0.0279628649408651	0.00619287073029526	0.00512513439748573	0.00664122074270118	0.00447580845256803	0.0298230915557026
0.00086171532544868	0.00241857580018195	0.00335381688859482	0.00386725663716814	0.00376453560499545	0.0234341245554545	0.0226821602845092	0.0231616078074601	0.00397469191960963	0.00600215035977173	0.00404929286245968	0.00519344967331073	0.0251293524108841
0.00199305268381441	0.00204887933173435	0.0046238524522372	0.00480812174344554	0.00469076172359606	0.02522363741626	0.0252628401290216	0.0249038127532876	0.00441799685716649	0.00411223223885535	0.00377272351335704	0.00408130014060045	0.0291177735505748
0.00116491605326276	0.00249756016872054	0.00445968075428004	0.00434711769084443	0.00481506905963113	0.0265939955338682	0.0269677446034241	0.0281922090811347	0.00450425936647093	0.00367604002977421	0.00481903895459433	0.00355487552725167	0.0299617897609792
0.00073798693242908	0.00126234389215119	0.00418236704987181	0.00385088082044496	0.00491721114878836	0.0260498718054752	0.0262108179637747	0.0264813497642875	0.00446406417996858	0.00670374658837152	0.00698610536762881	0.00453064262674717	0.0270507815730709
0.000907286411380366	0.00231775700934579	0.00445289885038459	0.00467537838061368	0.00443495161690514	0.025162765693491	0.0248489785791084	0.025342816971301	0.00602158630386237	0.00645744768836324	0.00492829377222728	0.004935406500703	0.0286897692498553
0.00104027789264742	0.00169564138615499	0.00396939872632537	0.00424282524191548	0.00403837565131089	0.0244289140683153	0.0245655446199653	0.0246819121660739	0.00527632123066744	0.00320866760400298	0.00554734926805061	0.00303854106360103	0.0281227359192788
0.000820362252915392	0.00231808783392606	0.00375155074022	0.00387511372094947	0.00415796873707716	0.0252659829625341	0.0255695972210735	0.0257633777189645	0.00369936316268299	0.00607021751716153	0.00460747663551402	0.00473806963857415	0.0271832768174675
0.00130270449094368	0.00302357125134397	0.00477355057480771	0.00471358861963443	0.00484575303945083	0.0259780828715573	0.024908113472831	0.0250481349764287	0.00495062443139525	0.00615474319741957	0.0048126705814242	0.00516946489124142	0.0283713505913489
0.000724092300057894	0.00239583161028864	0.00345190637664379	0.00361525101315028	0.00364982218178811	0.0228193697791746	0.023033495988752	0.0237967910015714	0.00319923910346539	0.00465999503763129	0.00479257298817302	0.0044083202381937	0.0251869985939955
0.000979406169878422	0.00284343726738897	0.00385253494334629	0.00425026879497146	0.00447357538665123	0.0253706062360433	0.0238230088495575	0.0243687867008519	0.00327905053345464	0.00486179803159375	0.0037196261682243	0.00428393019601356	0.027382598627078
0.00149110908940534	0.00270655859730378	0.00338408733768919	0.00362054420643454	0.00362269456620627	0.0206614010420974	0.020837234306509	0.0213206517244231	0.00483491853444711	0.00307030022330659	0.00280679844512447	0.00283582830204284	0.0224218840459846
0.000653709370606236	0.00170275411463072	0.00302580431726077	0.0033481928707303	0.00335431312546522	0.0211806302208254	0.0211429989248201	0.0213763129600529	0.00430105036804234	0.00496923331403523	0.00522281035480936	0.00465255148457531	0.0238163096518071
0.00113142006451079	0.00249722934414027	0.0046619799851129	0.00464841617732197	0.00485236953105616	0.0256332809527748	0.0256953932677198	0.0259124968985196	0.00520635183194111	0.00463675461086759	0.00470515259283765	0.00461897278967827	0.0295996195517327
0.00208130014060045	0.00273773881399388	0.00441518484823422	0.00412629228351666	0.00442006451079315	0.0253519973534034	0.024423620875031	0.0247178066330328	0.00389967744603424	0.00553717641220743	0.0052529153916136	0.00452965015300637	0.0290200148871061
0.00119832933586965	0.0020932925316351	0.00435571912993136	0.00477024232900505	0.00504325531386982	0.0263821023902076	0.0260929617070548	0.0263219750227442	0.00419998345877099	0.00459581506905963	0.00368050616160781	0.00408088660987511	0.0294297411297659
0.00112331486229427	0.001376395666198	0.00346083864031098	0.00320651724423125	0.00378388884294103	0.0239253163510049	0.0246421305102969	0.0252090811347283	0.00467264907782648	0.00574328012571335	0.00497932346373336	0.00426176494913572	0.0257129269704739
0.00181482094119593	0.00244107187164006	0.00507923248697379	0.00520974278388884	0.00543362831858407	0.0275197254155984	0.0271636754610868	0.0272769001736829	0.00583533206517244	0.00465131089239931	0.00484550492101563	0.00435935820031428	0.0308955421387809
0.00157224381771566	0.00257902572161112	0.00411181870813001	0.00459473988917377	0.00496675212968324	0.0253076668596477	0.0244962368703995	0.0252003142833512	0.00333810272103217	0.0064689438425275	0.0057134232073443	0.00576618972789678	0.0268579935489207
0.00167744603424034	0.00228144901166157	0.00460722851707882	0.00401141344801919	0.00478537755355223	0.0267654453725912	0.0273226366719047	0.0277426184765528	0.00658464973947564	0.00569473161855926	0.00496972955090563	0.00535505748077082	0.0285365147630469
0.00114117938962865	0.0023464560416839	0.00435389959473989	0.00374509966090481	0.00437780167066413	0.0252070961872467	0.0254267637085436	0.0256480026465966	0.00448300388718882	0.00441138036556116	0.00394301546604913	0.00414423951699611	0.0274122074270118
0.00130626085518154	0.00195054172525019	0.00492366222810355	0.00530799768422794	0.00531990736911752	0.0270092630882474	0.0272953436440327	0.02788818129187	0.00701927053180051	0.00751658258208585	0.00734505003721776	0.0069693160201803	0.0303016293110578
0.001003721776528	0.00240964353651476	0.00400355636423786	0.00406351831941113	0.00433347117690844	0.0252816144239517	0.0240089322636672	0.0247846331982466	0.00408742039533537	0.00538830535108759	0.00485791084277562	0.00454387560995782	0.02685096352659
0.00110602927797535	0.00271631792242164	0.00370920519394591	0.00369704739062112	0.0040334132826069	0.0245121164502522	0.0246649574063353	0.0252759076999421	0.00321263749896617	0.00336026796791002	0.00412455545447027	0.00278554296584236	0.0270047142502688
0.00105458605574394	0.00319047225208833	0.00322082540732776	0.00319841204201472	0.00369638574146059	0.0231707881895625	0.0231175254321396	0.0233849971052849	0.00316657017616409	0.0036909271358862	0.00323372756595815	0.00332635844843272	0.0249220908113473
0.00182689603837565	0.00260243156066496	0.00513175088909106	0.00507633777189645	0.00495666197998511	0.0274569514514928	0.0269161359689025	0.0278895872963361	0.00700578943015466	0.00594218840459846	0.00570060375485899	0.00507848813166819	0.030827309569101
0.000823753204863121	0.00201703746588372	0.00493102307501447	0.00499354892068481	0.00542717723926888	0.026980150525184	0.0265185675295674	0.0269358200314283	0.00494624100570672	0.00631271193449674	0.00442535770407741	0.00599561657431147	0.0300954428914068
0.000824414854023653	0.00229989248201141	0.0037218592341411	0.00385799354892069	0.00416218675047556	0.0253595236126044	0.0245923414109668	0.0252974940038045	0.00435208005954843	0.00453370275411463	0.00575833264411546	0.00433934331320817	0.0270341576379125
0.00167446861301795	0.00155669506244314	0.00440004962368704	0.00442279381358035	0.00435208005954842	0.0249842031262923	0.024291952692085	0.0246534612521711	0.00510710445786121	0.00672351335704243	0.00463212306674386	0.00608750310148044	0.0279397072202465
0.0012454718385576	0.00322405094698536	0.00533214787858738	0.00499123314862294	0.00523050202630056	0.0279303614258539	0.0279909023240427	0.0287357538665123	0.00726250930444132	0.00568141592920354	0.00514622446447771	0.00611793896286495	0.0314498387230171
0.00108411214953271	0.00173203208998429	0.00408320238193698	0.00392688776776115	0.00415011165329584	0.0249543462079233	0.0242525845670333	0.0244491770738566	0.00379736994458688	0.00388321892316599	0.00351782317426185	0.00376776114465305	0.02785096352659
0.00207129269704739	0.00277636258373997	0.00487321147961294	0.00523662228103548	0.00555570258870234	0.0279038127532876	0.0261946075593417	0.0269717972045323	0.00537209494665454	0.00462765693491026	0.00541932015548755	0.00420436688445951	0.0299244065834092
0.000915226201306756	0.0021576379124969	0.00443065089736167	0.00466942353816888	0.0047228517078819	0.0272352989827144	0.0251079315193119	0.0257728889256472	0.0041865850632702	0.00482912910429245	0.00449995864692747	0.00449954511620213	0.0288105202216525
0.00142031262922835	0.00297088743693656	0.00512835993714333	0.00488652716896865	0.00558134149367298	0.0275190637664378	0.0271137209494666	0.027128029112563	0.00580125713340501	0.0054355305599206	0.00540666611529237	0.00524390042180134	0.0316551153750724
0.000802001488710611	0.00156413861549913	0.00388503845835746	0.00409825490033909	0.00394954925150939	0.0233137044082376	0.0230300223306592	0.0237323629145646	0.00478372343065089	0.00383103134562898	0.0028438507981143	0.00335398230088496	0.0268462492763212
0.00114159292035398	0.00242601935323794	0.00430667438590687	0.00414787858737904	0.0043437267388967	0.0254042676370854	0.0254500041353073	0.026013729220081	0.00385361012323216	0.00440244810189397	0.00365933338847076	0.00361343147795881	0.0282864940865106
0.00127284757257464	0.00235555371764122	0.00375345298155653	0.00445662062691258	0.00355206351831941	0.0214978909933008	0.0212056901827806	0.0215979654288314	0.00615672814490116	0.00469564138615499	0.00457596559424365	0.0047196261682243	0.0247996857166487
0.00133123811099165	0.00267959639401207	0.00452783061781491	0.00433107269870151	0.00432056901827806	0.0257742949301133	0.0265922587048218	0.0264435530559921	0.00696187246712431	0.00348639483913655	0.00529311057811595	0.00292688776776115	0.029867091224878
0.00121933669671657	0.00231817054007113	0.00432247125961459	0.00488545198908279	0.00449359027375734	0.0247214457034158	0.0249138201968406	0.0253212306674386	0.00718815648002647	0.0046547845504921	0.00794988007608965	0.00487387312877347	0.0281649160532628
0.00140368869406997	0.00334480191878257	0.00436051608634521	0.00448350012405922	0.00463096518071293	0.0245687701596229	0.0245761310065338	0.0249235795219585	0.00442519229178728	0.00556951451492846	0.00506045819204367	0.00514374328012571	0.0265153419899099
0.0018166404763874	0.00325920105863866	0.00480630220825407	0.00490042180133984	0.00483814407410471	0.0263495988751964	0.0259770903978165	0.0266986188073774	0.00696112811181871	0.00648821437432801	0.00479786618145728	0.00666421305102969	0.0287065585973038
0.0018139111736002	0.00223050202630055	0.00433363658919858	0.00394425605822513	0.00417492349681582	0.0256385741460591	0.0258166404763874	0.0259047225208833	0.00751128938880159	0.00470688942188405	0.0054939210983376	0.00369878421966752	0.0290406914233728
0.00107890166239351	0.00167306260855181	0.00407336035067405	0.00459399553386817	0.00474642295922587	0.026040939541808	0.0244924323877264	0.0255337854602597	0.00346472582912911	0.00505020263005541	0.00446538747828964	0.00494367711520966	0.0280502026300554
0.000912579604664626	0.00190439169630304	0.00413216441981639	0.00457621371267885	0.00444942519229179	0.0259995864692747	0.0256052435695972	0.0257321975022744	0.00386072285170788	0.00466272434041849	0.00457803324787032	0.00418253246216194	0.0279276321230667
0.000748904143577867	0.00302415019435944	0.00366520552477049	0.00373029526093789	0.00388644446282359	0.024279546770325	0.0248909933008022	0.0254500868414523	0.00343321478785874	0.00417947233479447	0.00507311223223886	0.00329774212223968	0.0269339177900918
0.00121420891572244	0.0030309320982549	0.00542990654205608	0.00560003308245803	0.00457307087916632	0.0253263584484327	0.0260207592424117	0.0260330824580266	0.00882606897692499	0.0101021420891572	0.00763749896617319	0.00901083450500372	0.0294893722603589
0.0010272103217269	0.00286824911090894	0.00418567529567447	0.00463551401869159	0.00462600281200893	0.0240066164916053	0.0224954098089488	0.0233948391365478	0.00554015383342982	0.0071880737738814	0.0046510627739641	0.00601951865023571	0.0268240013232983
0.00152410884128691	0.00256628897527086	0.00483508394673725	0.00462823587792573	0.00456703333057646	0.0250402778926474	0.0245815896121082	0.0252403440575635	0.00559209329253163	0.00526126871226532	0.0063434786204615	0.00510809693160202	0.0285954842444794
0.00131246381606153	0.0027208667604003	0.00322413365313043	0.00322744189893309	0.00329352410884129	0.0232333967413779	0.0242183442229758	0.0247643701927053	0.00532106525514846	0.00420941195930857	0.00259986767016789	0.00279761806302208	0.0252975767099495
0.00182176825738152	0.00189397072202465	0.00462492763212307	0.00386064014556282	0.00428541890662476	0.0259538499710528	0.0261362170209247	0.0263695310561575	0.00533702754114631	0.00546753783806137	0.00390579770076917	0.00485236953105616	0.0291383673806964
0.00198585724919362	0.00297593251178563	0.00302522537424531	0.00321156231908031	0.00343147795881234	0.0214532296749648	0.021450913902903	0.021847159043917	0.00284782069307749	0.0031865850632702	0.00314093127119345	0.00305400711272847	0.0232577123480274
0.000935571912993135	0.00286626416342734	0.00404854850715408	0.00366404763873956	0.0042442312463816	0.0246204615002895	0.024424861467207	0.0251510214208916	0.00325688528657679	0.00559705566123563	0.00372748325200562	0.0040977586634687	0.025201224050947
0.00095914316433711	0.00225738152344719	0.00425184021172773	0.00417599867670168	0.00427929865188984	0.0251482094119593	0.0241261268712266	0.0245231163675461	0.00620444959060458	0.00519576544537259	0.00400107517988586	0.00429906542056075	0.0272982383591101
0.00132379455793565	0.00236580927962948	0.00370366388222645	0.00400008270614506	0.00405359358200314	0.0251684724175006	0.0244768836324539	0.0245362666446117	0.00384178314448764	0.00357058969481433	0.00258770986684311	0.00304805227028368	0.0264687784302374
0.00142204945827475	0.00305400711272848	0.00448316929947895	0.00441146307170623	0.00454255231163676	0.024711851790588	0.0243766437846332	0.0247692498552642	0.00432784715904392	0.00471367132577951	0.00376676867091225	0.00443114713423208	0.0289502109006699
0.00114457034157638	0.0023439748573319	0.00392730129848648	0.00397295509056323	0.00431296005293193	0.025377636258374	0.0248025804317261	0.0250069473161856	0.00516872053593582	0.00505045074849062	0.00472028781738483	0.00507253328922339	0.0275048383094864
0.00172144570341576	0.00227855429658424	0.00442047804151848	0.00460921346456041	0.00505896948143247	0.0263668844595153	0.0249851956000331	0.0259820527665205	0.00483773054337937	0.00603374410718717	0.00635712513439749	0.00513712678852039	0.0292492763212307
0.00107211975849806	0.00188644446282359	0.00433198246629725	0.00475684393350426	0.00470366388222645	0.0256462658175503	0.0257239268877678	0.0263061781490365	0.00504201472169382	0.00413390124886279	0.00445736498221818	0.00419163013811926	0.0289005045074849
0.00135183194111322	0.00217914151021421	0.00445389132412538	0.00476370854354478	0.00492556446944008	0.0263261103299975	0.0251164502522537	0.0255607476635514	0.00552741708708957	0.00658340914729964	0.00612042014721694	0.00568116781076834	0.0286863782979075
0.00169456620626912	0.00189818873542304	0.00433934331320817	0.00450616160780746	0.00464080721197585	0.0261181043751551	0.0253556364237863	0.0264503349598875	0.00666586717393102	0.00486378297907535	0.00541683897113555	0.00448713919444215	0.0292860805557853
0.00156579273840046	0.00311190141427508	0.00487445207178893	0.00485758001819535	0.00551517657761972	0.0276776114465305	0.0274206434538086	0.0274979736994459	0.00545240261351418	0.00414986353486064	0.00464527334380944	0.00455289057977008	0.0300836986188074
0.00144727483252006	0.00239053841700438	0.00320444959060458	0.00346298900008271	0.00361938632040361	0.0231707054834174	0.0216738896700025	0.02249689851956	0.00280704656355967	0.00288479033992225	0.00344231246381606	0.00264643122984038	0.025401290215863
0.000917128442643288	0.00181225705069887	0.00436870399470681	0.00419444214705153	0.0054407410470598	0.0284175833264411	0.0277541146307171	0.0285088082044496	0.00352592837647837	0.0047111901414275	0.00395707551071045	0.0043749069555868	0.0293983955007857
0.000825159209329254	0.00218079563311554	0.00407923248697378	0.00351633446365065	0.0050693077495658	0.0267918286328674	0.0260128194524853	0.0266923331403523	0.00384194855677777	0.00428244148540237	0.00338201968406253	0.00368232569679927	0.0273255313869821
0.0010279546770325	0.00219402861632619	0.00354503349598875	0.00378620461500289	0.0035318005127781	0.0216413861549913	0.0203395914316434	0.021170209246547	0.00629228351666529	0.00726341907203705	0.00573517492349682	0.00629253163510049	0.0240487966255893
0.00128417831444876	0.0030913075841535	0.00492324869737821	0.00495815069059631	0.00539136547845505	0.0270429244892896	0.0266461004052601	0.0271896451906377	0.00620602100736085	0.00637920767513026	0.00485088082044496	0.00489703084939211	0.0292427425357704
0.000873046067322801	0.00206599950376313	0.00363046894384253	0.00366255892812836	0.00397312050285336	0.0240331651641717	0.0254896203787941	0.0255117029195269	0.00316913406666115	0.00414630717062278	0.00442056074766355	0.0033125465222066	0.0264759738648582
0.00120982549003391	0.00298163923579522	0.00407311223223886	0.00441692167728062	0.00492879000909768	0.0273826813332231	0.0265969729550906	0.027268381440741	0.00356628897527086	0.00484691092548176	0.00551310892399305	0.0048680836986188	0.0285844843271855
0.00103225539657597	0.00220081052022165	0.00390902324042676	0.00421743445538003	0.0040344057563477	0.0238743693656439	0.0225903564634852	0.0228526176494914	0.00383458770986684	0.00401960135638078	0.00460805557852949	0.00430568191216607	0.0261150442477876
0.000684476056571003	0.00339789926391531	0.00416499875940783	0.00434538086179803	0.00479629476470102	0.0248086179803159	0.0236861301794723	0.0238791663220577	0.00783897113555537	0.0041880737738814	0.00529096021834422	0.00444702671408486	0.0263432305020263
0.00103275163344637	0.00182979075345298	0.00465420560747664	0.00416963030353155	0.0050903151104127	0.0262588702340584	0.0258850384583574	0.0259457447688363	0.00548209411959309	0.00480109172111488	0.00445231990736912	0.00449756016872054	0.0297519642709453
0.0010942850053759	0.00460879993383508	0.00363212306674386	0.00366859647671822	0.00433429823835911	0.024722934414027	0.0234063352907121	0.0239637747084609	0.00351459763460425	0.00387188818129187	0.0042566371681416	0.00391390290298569	0.0273318997601522
0.00116905136051609	0.00160747663551402	0.0037243404184931	0.00418253246216194	0.00376354313125465	0.0237258291291043	0.0226487470019022	0.0232098254900339	0.00422553965759656	0.00309982631709536	0.00374973120502853	0.00286957240923001	0.0264678686626416
0.00114994624100571	0.00206227772723513	0.00486634686957241	0.00454726656190555	0.00487635431312547	0.0261244727483252	0.0256964684476057	0.0257116036721528	0.00440848565048383	0.00435199735340336	0.00431742618476553	0.004245968075428	0.0293819369779175
0.00119411132247126	0.00221793069225043	0.00475121991563973	0.00466073939293689	0.0042506823256968	0.0240689769249855	0.0238315275824994	0.0236364237862873	0.00577718964519064	0.00676255065751385	0.00717020924654702	0.00598279712182615	0.0288156480026466
0.00211256306343561	0.00220411876602432	0.00477768588206104	0.00458010090149698	0.00515920932925316	0.0271170291952692	0.0272537424530643	0.0272952609378877	0.00638268133322306	0.00562724340418493	0.00462137126788521	0.0050309320982549	0.0307809941278637
0.00117550243983128	0.00136423786287321	0.00302439831279464	0.00339467372425771	0.00307460094285005	0.020221073525763	0.0197597386485816	0.0198527830617815	0.00368364899512034	0.00222206599950376	0.00393772227276487	0.00224803572905467	0.0229663385989579
0.000779505417252502	0.00344735753866512	0.00419932180961045	0.00416417169795716	0.00471458109337524	0.0267636258373997	0.0264660491274502	0.0262983210652551	0.00349177073856587	0.00589934662145397	0.00489794061698784	0.00623381027210322	0.028325448680837
0.00191704573649822	0.00466206269125796	0.00448383094863948	0.00431783971549086	0.00431345628980233	0.0246793482755769	0.0244648912414192	0.0247958812339757	0.00431941113224713	0.00375932511785626	0.00447663551401869	0.00432048631213299	0.0276651228186254
0.00113911173600198	0.0030601273674634	0.00526424613348772	0.00517533702754114	0.00485749731205028	0.0262774791166984	0.0267164833347118	0.0269824662972459	0.00710396162434868	0.00716623935158382	0.00522967496484989	0.00622992308328509	0.0298067157389794
0.000817881068563394	0.00330485485071541	0.00469646844760566	0.00483574559589777	0.00517649491357208	0.0266320403605988	0.0261597055661236	0.0263046067322802	0.00476164088991812	0.00646191382019684	0.00514614175833264	0.00520502853362005	0.0298427756182284
0.00101025556198826	0.00142916218675048	0.00278364072450583	0.00322380282855016	0.00321768257381523	0.021480770821272	0.021116781076834	0.021939128277231	0.00312108179637747	0.00274013729220081	0.00325680258043173	0.00309263088247457	0.023088247456786
0.00104631544123728	0.00255644694400794	0.0036258373997188	0.00380812174344554	0.00385741460590522	0.0238910760069473	0.0234435530559921	0.0240006616491605	0.00367388967000248	0.00325456951451493	0.00378016706641304	0.00361326606566868	0.0265131089239931
0.0024370192705318	0.00280985857249193	0.00495087254983045	0.00521164502522538	0.00558225126126871	0.0290086014390869	0.027880737738814	0.0284866429575718	0.00768091969233314	0.00717831444876354	0.00563228847903399	0.00643561326606567	0.0319486394839136
0.00110760069473162	0.00188379786618146	0.0040262178479861	0.00414035232817798	0.00395169961128112	0.0227311223223886	0.0225844016210404	0.0228374824249442	0.00481796377470846	0.00458655198081218	0.00348358283020428	0.00377520469770904	0.0265121164502523
0.00118195351914647	0.0016268298734596	0.00407890166239352	0.00371127284757257	0.0042242163592755	0.024898106029278	0.0248353320651725	0.0256652882309156	0.00455380034736582	0.00365089736167397	0.00333132081713672	0.00355578529484741	0.0266396493259449
0.000960549168803242	0.00336423786287321	0.0037854602596973	0.00427350922173517	0.00380961045405674	0.0217409643536515	0.0209818046480853	0.0217969564138616	0.00457249193615086	0.00505177404681168	0.0057221073525763	0.0042162765693491	0.0247599867670168
0.0013409974361095	0.0018428583243735	0.00399032338102721	0.00347274832520056	0.00413679596394012	0.0247054834174179	0.0247786783558018	0.025406252584567	0.00505260110826234	0.00362476221983293	0.00463088247456786	0.00389107600694731	0.0275784467785956
0.00168538582416674	0.00159209329253164	0.00365445372591184	0.003499379703912	0.00412678852038707	0.022602431560665	0.0227083781324953	0.0233611777355058	0.00316293110578116	0.00717798362418328	0.00424662972458854	0.00599197750392854	0.0245978827226863
0.00099834587709867	0.00393879745265073	0.00475039285418907	0.00477983624183277	0.00488404598461666	0.0256579273840046	0.0258024150194359	0.0264237862873212	0.00533909519477297	0.00588388057232652	0.00540923000578943	0.0062237201224051	0.0294488462492763
0.00134380944504177	0.00272822760731122	0.00440426763708543	0.00447134232073443	0.00449731205028534	0.0257584980564056	0.0247163179224217	0.0255966421305103	0.00434190720370524	0.00472128029112563	0.00447688363245389	0.005183855760483	0.029062112314945
0.00116483334711769	0.00189512860805558	0.00371003225539658	0.00391464725829129	0.00339980150525184	0.0219296170705483	0.0230420974278389	0.022862128856174	0.00318327681746754	0.00288106856339426	0.00483756513108924	0.00319427673476139	0.025166487470019
0.0013746588371516	0.00270903978165578	0.00522578777603176	0.00552898850384583	0.00598230088495576	0.029997518815648	0.027599950376313	0.0288289636920023	0.00573170126540402	0.00429799024067488	0.00570019022413366	0.00484393350425937	0.031906872880655
0.0012224795302291	0.00166545364320569	0.00367959639401208	0.00385261764949136	0.00389562484492598	0.0247993548920685	0.0247711520966008	0.0254328839632785	0.00394574476883633	0.00309097675957324	0.00316673558845422	0.00295533868166405	0.0269113390124886
0.00193011330741874	0.00150119923910347	0.00443189148953767	0.00476627243404185	0.00507120999090233	0.0263084939210983	0.0267871143825987	0.0270530146389877	0.00736126044165081	0.00404060871722769	0.00490455710859317	0.00364436357621371	0.0294221321644198
0.00127152427425358	0.00302936068149864	0.00475907699942106	0.0045669506244314	0.00497584980564056	0.0264307336035067	0.0264715077330245	0.026513108923993	0.00542709453312381	0.00880737738813995	0.00677007691671491	0.00855148457530394	0.0290435861384501
0.00094756430402779	0.00301530063683732	0.00419593085766273	0.0044402448101894	0.00419096848895873	0.0246750475560334	0.0248532792986519	0.0242786370027293	0.00383690348192871	0.00474079894136134	0.00418220163758167	0.00468885948225954	0.0279836241832768
0.00119551732693739	0.00207484906128525	0.00439492184269291	0.00434066661152924	0.00450674055082292	0.0262577123480275	0.0263309072864114	0.0268437680919692	0.0052182615168307	0.00416044992142916	0.00516334463650649	0.00382557274005459	0.0296953932677198
0.00152923662228104	0.00251228186254239	0.00449904887933173	0.00417417914151021	0.00499512033744107	0.0274577785129435	0.0278353320651724	0.0287352576296419	0.00366661152923662	0.00567868662641634	0.00393094036886941	0.00561814572822761	0.0300798114299893
0.00145604168389711	0.00277148292118104	0.00406078901662393	0.00436614010420974	0.0044078240013233	0.0256029277975354	0.0249823008849557	0.0253553883053511	0.00492366222810355	0.00382606897692499	0.00350632702009759	0.00417541973368621	0.0278631213299148
0.0014696881978331	0.00238235050864279	0.00386485815896121	0.00366652882309156	0.00386510627739641	0.0238998428583244	0.0236875361839385	0.0245493342155322	0.0070631047886858	0.00451451492845919	0.00501869158878505	0.00347514680340749	0.0258575800181954
0.000669588950459019	0.00219485567777686	0.00445107931519312	0.00433686212885618	0.0045298155652965	0.0269071209990902	0.0254567860392027	0.0261549086097097	0.00368034074931768	0.00370688942188405	0.00420668265652138	0.00337350095112067	0.0288427756182284
0.000902075924241171	0.0024028616326193	0.00322256223637416	0.00347498139111736	0.00332197502274419	0.0214703498469936	0.020754114630717	0.0215117029195269	0.00383764783723431	0.00357943925233645	0.00326234389215119	0.00346009428500538	0.0229779174592672
0.00169431808783393	0.00226771979158051	0.00515275824993797	0.00523381027210322	0.00559258952940204	0.0281243073360351	0.0283324787031676	0.0288488958729634	0.00484815151765776	0.00488611363824332	0.00543304937556861	0.00454768009263088	0.0313021255479282
0.00111917955504094	0.00309668348358283	0.00433256140931271	0.00461492018857002	0.00406806715738979	0.0260363907038293	0.0257778512943512	0.0264767182201638	0.00590406087172277	0.00522967496484989	0.006	0.00552766520552477	0.0305683566288975
0.00102373666363411	0.00235778678355802	0.00341874121247209	0.00340939541807957	0.0034973947564304	0.0230464808535274	0.0230655032668927	0.0235346125217103	0.00295368455876272	0.00256877015962286	0.00322719378049789	0.00285534695227855	0.0254970639318501
0.00136266644611695	0.002253411628484	0.00350376312960053	0.00382945992887271	0.00364998759407824	0.0220559920602101	0.0208316102886444	0.0213846662807047	0.00587312877346787	0.00341353072533289	0.00374452071788934	0.0033766437846332	0.0248502191712844
0.000939872632536598	0.00277321975022744	0.00479803159374741	0.00454437184682822	0.00522496071458109	0.0283782979075345	0.0277767761144653	0.0285136051608635	0.0045649656769498	0.0047854602596973	0.00502729302787197	0.00376743032007278	0.0298175502439831
0.0016847241750062	0.00257174758084526	0.00467173931023075	0.00457422876519725	0.00491745926722355	0.0270735257629642	0.0266752956744686	0.0275699280456538	0.0059653461252171	0.00868042345546274	0.00463005541311719	0.00713315689355719	0.0282830204284178
0.00101331568935572	0.00149177073856587	0.00385245223720123	0.00384773798693243	0.00396154164254404	0.0240514432222314	0.0236215366801753	0.0238966173186668	0.00336357621371268	0.00682797121826152	0.00514208915722438	0.00616053262757423	0.0264332974940038
0.00107699942105698	0.00165015300636837	0.00485327929865189	0.00442527499793235	0.00519336696716566	0.0282026300554131	0.0278637829790753	0.0283007195434621	0.00518087833926061	0.00480406914233728	0.00430593003060127	0.00421470515259284	0.0307001075179886
0.00103010503680424	0.0025921759986767	0.00397171449838723	0.00455859730377967	0.00409908196178976	0.0232774791166984	0.023985112893888	0.0241747580845257	0.00616764535604996	0.00443247043255314	0.00600446613183359	0.00463501778182118	0.0275821685551236
0.00148763543131255	0.00257943925233645	0.00427880241501943	0.00436920023157721	0.00450285336200479	0.024650897361674	0.0234152675543793	0.0235575221238938	0.00463261930361426	0.00331519311884873	0.00556008601439087	0.00347837234306509	0.0268932263667191
0.00173393433132082	0.00216938218509635	0.00437581672318253	0.0046523033661401	0.0043160201802994	0.0246661152923662	0.0256771979158051	0.0259447522950955	0.00436126044165082	0.0040351501116533	0.00371507733024564	0.00417624679513688	0.0283990571499462
0.00103903730047142	0.00246100405260111	0.004060871722769	0.00409072864113804	0.00453527417087089	0.0240134811016459	0.0230948639483914	0.0242128856174014	0.00443735009511207	0.00410205938301216	0.00543156066495741	0.00395633115540485	0.0267245058307832
0.00121396079728724	0.00299057149946241	0.0046288148209412	0.0045273343809445	0.00508336779422711	0.0248184600115789	0.0239741956827392	0.0244475229509553	0.00385162517575056	0.00441253825159209	0.00562939376395666	0.00435447853775535	0.0277716483334712
0.00164601769911504	0.00188760234885452	0.00383648995120337	0.00398676701678935	0.00417872797948887	0.0246221156231908	0.0236822429906542	0.0235414771317509	0.00433123811099165	0.00465710032255397	0.00540724505830783	0.00469134066661153	0.0261042097427839
0.00106732280208419	0.00217269043089902	0.00450169547597387	0.00426722355471012	0.00442180133983955	0.0238945496650401	0.0246266644611695	0.0247125961458936	0.00577148292118105	0.00398709784136961	0.00543495161690514	0.00398734595980481	0.0286061533371929
0.000958398809031512	0.00208783392606071	0.00447977834753122	0.0042506823256968	0.00482706145066579	0.0259509552559755	0.0249708874369366	0.0252190058721363	0.00496716566040857	0.00516921677280622	0.00381010669092713	0.00579364816805888	0.028269622032917
0.00112554792821107	0.00175684393350426	0.00401546604912745	0.00420147216938218	0.004563973203209	0.0253715987097842	0.0252551484575304	0.0252702009759325	0.00514043503432305	0.00376627243404185	0.00593077495657927	0.00355710859316847	0.026663385989579
0.00140972624265983	0.00317136713257795	0.00502803738317757	0.00489049706393185	0.00521114878835498	0.0256225291539161	0.0248364072450583	0.0251721114878836	0.00464552146224465	0.00474402448101894	0.00561144653047721	0.00507120999090232	0.0286752956744686
0.00118443470349847	0.00195732362914564	0.00409139029029857	0.00431287734678687	0.00423993052683814	0.0244639814738235	0.0240760069473162	0.0241453974030271	0.00710048796625589	0.00501075179885866	0.00637209494665454	0.0055275824993797	0.0278652716896866
0.00095360185261765	0.00176759573236291	0.00424712596145893	0.00466065668679183	0.00421098337606484	0.0246365064924324	0.0247772723513357	0.025002481184352	0.00426151683070052	0.00368075428004301	0.00338458357455959	0.00348068811512695	0.0283959143164337
0.00159449177073857	0.00174443801174427	0.00358200314283351	0.00417004383425688	0.00399818046480854	0.0235094698536101	0.0230425109585642	0.023272020511124	0.00435389959473989	0.00377388139938797	0.00445471838557605	0.00410561574725002	0.0264292448928955
0.00109345794392523	0.00279670829542635	0.0040616160780746	0.00401017285584319	0.00387544454552973	0.0247004383425688	0.0243610123232156	0.0249023240426764	0.00424199818046481	0.00348846249276321	0.0041583822678025	0.00314539740302705	0.0269646844760566
0.00163799520304359	0.00182027954677033	0.00414895376726491	0.00395691009842031	0.00488801587957985	0.0263245389132412	0.0259048052270284	0.0265414771317509	0.00420329170457365	0.00318898354147713	0.00320320899842858	0.00292556446944008	0.028616160780746
0.00147671822016376	0.00411942767347614	0.00443693656438674	0.00405979654288314	0.00413762302539079	0.0242113142006451	0.0247288892564718	0.0245233644859813	0.00809933008022496	0.00412827723099826	0.00549756016872054	0.00388082044495906	0.0278101893970722
0.0010950293606815	0.00235183194111322	0.00427168968654371	0.00447580845256803	0.00488520387064758	0.026052187577537	0.0256997766934083	0.0261226532131337	0.00724100570672401	0.00451898106029278	0.00764105533041105	0.00401133074187412	0.0295879579852783
0.00138193697791746	0.00221817881068563	0.00329186998593995	0.00352890579770077	0.00342792159457448	0.0233409147299644	0.0230425936647093	0.0235156728144901	0.00334736580927963	0.00391448184600116	0.00391952692085022	0.00329228351666529	0.0259816392357952
0.00215077330245637	0.00169241584649739	0.00467479943759821	0.00464370192705318	0.00463295012819453	0.0255184848234224	0.0257508063849144	0.0263059300306013	0.006253411628484	0.00496716566040857	0.00532296749648499	0.005062112314945	0.0289207675130262
0.00102290960218344	0.00180365561161194	0.00388139938797453	0.00430270449094368	0.00412405921759987	0.0247197088743694	0.0230785708378133	0.0243969067901745	0.00364105533041105	0.0055580183607642	0.00412132991481267	0.00527499793234638	0.0269069555868001
0.00163973203208998	0.00275527251674799	0.00525920105863866	0.00506955586800099	0.00545438756099578	0.0272951782317426	0.0268019187825655	0.0273463733355388	0.00657844677859565	0.00713158547680092	0.00517591597055662	0.00633843354561244	0.0300761723596063
0.00146580100901497	0.00233992225622364	0.00349524439665867	0.00345033495988752	0.00404970639318501	0.0243597717310396	0.0242650731949384	0.0247297163179224	0.00466297245885369	0.00358729633611777	0.00420304358613845	0.00289008353320652	0.0260440823753205
0.00157373252832685	0.00247250020676536	0.00407815730708792	0.00430667438590687	0.00441005706724009	0.0238182945992887	0.0233142006451079	0.0236752956744686	0.00533280952774791	0.00605706724009594	0.0054073277644529	0.00662889752708626	0.0267876933256141
0.00117914151021421	0.00209089405342817	0.00420263005541312	0.00416541229013316	0.00473128773467869	0.0277868662641634	0.0269650153006369	0.0275134397485733	0.00430601273674634	0.00573360350674055	0.00400330824580267	0.00530675709205194	0.0289182863286742
0.00133041104954098	0.00138665122818625	0.00439475643040278	0.00466214539740303	0.0045033495988752	0.0238316929947895	0.0231318335952361	0.0235869655115375	0.00398139111736002	0.0088864444628236	0.00602836820775784	0.00696063187494831	0.0258615499131586
0.00172268629559176	0.00115474319741957	0.00430063683731701	0.00402009759325118	0.0045604995451162	0.0243329749400381	0.0237121826151683	0.0242561409312712	0.00343743280125713	0.00457464229592259	0.00379439252336448	0.00404854850715408	0.0268831362170209
0.000920023157720618	0.00304077412951782	0.00468265652137954	0.00460408568356629	0.00476131006533786	0.0260333305764618	0.0263993052683814	0.0265681085104623	0.00518402117277314	0.00460557439417749	0.00427855429658424	0.00363220577288893	0.0293520800595484
0.00138822264494252	0.00254213878091142	0.0050257216111157	0.00505243569597221	0.00477057315358531	0.0259102638326028	0.0255212968323546	0.0258885948225953	0.00577991894797783	0.00694111322471259	0.00788950459019105	0.00491779009180382	0.029655942436523
0.00154966504011248	0.0030349019932181	0.00347340997436109	0.00368042345546274	0.00356934910263832	0.0229273012984865	0.022052104871392	0.0231373749069556	0.00488437680919692	0.00420081052022165	0.00512654040195186	0.00416532958398809	0.0253474485154247
0.00175270862625093	0.00171094202299231	0.00462972458853693	0.00467686709122488	0.00436771152096601	0.0264602596972955	0.0261954346207923	0.0270264659664213	0.00616979571582169	0.00520866760400298	0.00523091555702589	0.00505342816971301	0.0303894632371185
0.0012162765693491	0.00198784219667521	0.00484724175006203	0.00517781821189314	0.00519469026548673	0.0271820362252916	0.0278122570506989	0.0273482755768754	0.00767215284095608	0.00642643288396328	0.00572607724753949	0.00539599702257878	0.0317274832520056
0.00124249441733521	0.00313497642874866	0.00487164006285667	0.00489165494996279	0.00481482094119593	0.0272069307749566	0.0275208833016293	0.0273549747746257	0.00420320899842858	0.00544189893309073	0.00570316764535605	0.00552716896865437	0.0294055909354065
0.000689107600694732	0.00221362997270697	0.00408998428583243	0.00413572078405426	0.00417864527334381	0.0239787445207179	0.0231287734678687	0.0235526424613349	0.00399288727152427	0.00618063022082541	0.00420833677942271	0.00573277644528989	0.0268001819535191
0.00137085435447854	0.00177057315358531	0.00421660739392937	0.00453543958316103	0.00433653130427591	0.0260751798858655	0.0263070052104871	0.0265772061864196	0.00523993052683814	0.00307625506575139	0.0039995037631296	0.00277611446530477	0.0284446282358779
0.00157414605905219	0.00304069142337276	0.00418112645769581	0.00401298486477545	0.00416938218509635	0.0243916963030353	0.0248377305433794	0.0247907534529816	0.0046250930444132	0.00450748490612852	0.00550243983127946	0.00455098833843354	0.0266987842196675
0.00173252832685468	0.00317806633032834	0.00394375982135473	0.00382085848978579	0.00444801918782566	0.0265364320569018	0.0263161028864445	0.0262081713671326	0.00688768505499958	0.00599495492515094	0.0035033495988752	0.00520494582747498	0.027859647671822
0.00157836407245058	0.00258274749813911	0.00359598048134976	0.00410536762881482	0.00361988255727401	0.0254451244727483	0.0242846745513192	0.024845918451741	0.00406947316185593	0.00674617484079067	0.0036597469191961	0.00496079728723844	0.0272979075345298
0.00089777520469771	0.00308560086014391	0.0032519229178728	0.0036208750310148	0.00363617566785212	0.0227421222396824	0.0221110743528244	0.0229635265900256	0.00371425026879497	0.00343164337110247	0.00392002315772062	0.00366462658175502	0.0235097179720453
0.0014399966917542	0.00289099330080225	0.00316747994375982	0.00351203374410719	0.00351964270945331	0.0216255065751385	0.0211052849226697	0.0215592589529402	0.00476015217930692	0.0039368952113142	0.00365883715160036	0.0035894466958895	0.023556529650153
0.00107410470597965	0.00300934579439252	0.00369448350012406	0.00383285088082044	0.00413555537176412	0.0239510379621206	0.0241128938880159	0.025227359192788	0.00481730212554793	0.00524348689107601	0.00404565379207675	0.00463692002315772	0.0258378959556695
0.000635514018691589	0.00291448184600116	0.00332354643950045	0.00383839219253991	0.00308783392606071	0.0225569431808784	0.0231769911504425	0.0239644363576214	0.00302315772061864	0.00319038954594327	0.00306095442891407	0.00276825738152345	0.0256108675874618
0.00083127946406418	0.00233247870316765	0.00405144322223141	0.00421842692912083	0.00449549251509387	0.0257062277727235	0.0244406583409147	0.0247152427425358	0.00463650649243239	0.00579199404515756	0.00512935241088413	0.00539053841700438	0.0279308576627243
0.00114523199073691	0.0017829790753453	0.00375791911339013	0.00377222727648664	0.00412050285336201	0.0239683235464395	0.0247666859647672	0.0249761806302208	0.00374824249441734	0.00338780911421719	0.00332313290877512	0.00301596228599785	0.0270611198412042
0.00136820775783641	0.00210760069473162	0.00449756016872054	0.00405086427921595	0.00401695475973865	0.0241271193449673	0.0243883053510876	0.0248769332561409	0.00598221817881069	0.0105074021999835	0.00658704821768257	0.00998618807377388	0.0271137209494665
0.00211992391034654	0.00244925978000166	0.00351476304689438	0.00389636920023158	0.00359449177073857	0.0243419899098503	0.0240219171284426	0.0242721859234141	0.0036243486891076	0.00330725332892234	0.00369084442974113	0.00341419237449343	0.0263861549913158
0.00168687453477793	0.00321991563973203	0.00331560664957406	0.00370167893474485	0.00330601273674634	0.0213271855098834	0.0202568852865768	0.0208020841948557	0.00357265734844099	0.00419890827888512	0.00444892895542139	0.00425961458936399	0.0234730791497808
0.00197436109502936	0.00237507236787693	0.00357977007691671	0.00394326358448433	0.00393755686047473	0.0235079811429989	0.0237847159043917	0.0244362749152262	0.00379009180382102	0.00648606401455628	0.00605590935406501	0.00585485071540816	0.0261512695393267
0.00189273012984865	0.00197651145480109	0.00595525597551898	0.00556488297080473	0.00628790009097676	0.0298452568025804	0.0297948887602349	0.029885782813663	0.00591224878008436	0.00687023405839054	0.00500934579439253	0.00799512033744107	0.0334396658671739
0.00111736001984947	0.00380886609875114	0.00419560003308246	0.00448738731287735	0.00451418410387892	0.0234950789843685	0.0231133901248863	0.0235973037796708	0.00428856174013729	0.00452526672731784	0.0063172607724754	0.00470374658837152	0.0261895624844926
0.00131916301381193	0.00356058225126127	0.00500645107931519	0.00510189397072202	0.00501281945248532	0.0265676122735919	0.0259966917541973	0.0267230998263171	0.00476660325862212	0.00666537093706063	0.0067557687536184	0.00555388305351088	0.0303629972706972
0.00103109751054503	0.00180067819038955	0.00429815565296502	0.00405855595070714	0.00444553800347366	0.0261362170209247	0.0260452402613514	0.026658423620875	0.00473550574807708	0.00401761640889918	0.00380084360267968	0.00352865767926557	0.0284701844347035
0.0014068315275825	0.00212166073939294	0.00316508146555289	0.00333818542717724	0.00357745430485485	0.0229381358034902	0.022915557025887	0.0238961210817964	0.00270134811016459	0.00285964767182202	0.00282416673558845	0.00263931850136465	0.0248070465635597
0.000865188983541477	0.00252510131502771	0.00555413117194608	0.00526135141841039	0.0058079563311554	0.027835993714333	0.0279548424447936	0.0283462906293938	0.00503035315523944	0.00552319907369118	0.00465089736167398	0.006057149946241	0.0308927301298486
0.00108882639980151	0.00234380944504177	0.00323513357042428	0.00394409064593499	0.00335216276569349	0.0226366719047225	0.0217482424944173	0.0228330162931106	0.00261715325448681	0.00317384831692995	0.0032803738317757	0.00285270035563642	0.0254463650649243
0.00101157886030932	0.00252071788933918	0.00397742122239683	0.00383773054337937	0.00417558514597634	0.0240748490612853	0.0228042345546274	0.0235109585642213	0.00382945992887272	0.00431635100487966	0.00504705979654288	0.00445802663137871	0.025890662476222
0.00142717723926888	0.00205227028368208	0.00411802166901	0.00407269870151352	0.00407534529815565	0.0246660325862212	0.0239282110660822	0.0244568687453478	0.00440087668513771	0.0048450913902903	0.00310280373831776	0.00393995533868166	0.0275915143495162
0.00119775039285419	0.00190463981473824	0.0038109337523778	0.00378926474237036	0.00405491688032421	0.0246411380365561	0.0234447936481681	0.0240406087172277	0.00586419650980068	0.00355793565461914	0.00373641551567282	0.00350252253742453	0.027017368290464
0.00135580183607642	0.00253883053510876	0.0049368952113142	0.00416681829459929	0.00480067819038955	0.0275035977173104	0.0267971218261517	0.0267994375982135	0.00566851377057315	0.00391266231080969	0.0047208667604003	0.00373980646762054	0.0303405011992391
0.000949301133074188	0.00291944421470515	0.00417136713257795	0.0040967661897279	0.00377222727648664	0.0242255396575966	0.0238766024315607	0.0245980481349764	0.0043397568439335	0.0054627408816475	0.00557522123893806	0.00569200231577206	0.028207427011827
0.00120693077495658	0.00258589033165164	0.00370300223306592	0.00440616987842197	0.00409345794392523	0.0247574228765197	0.023941609461583	0.0244171697957158	0.00539574890414358	0.00390860970970143	0.00451517657761972	0.00471549086097097	0.0273816061533372
0.00138524522372012	0.00217996857166487	0.00424141923744934	0.00382945992887272	0.00472434041849309	0.0272091638408734	0.0265307253328922	0.0276441981639236	0.00456752956744686	0.00525184021172773	0.00413522454718385	0.00465561161194277	0.0289746092134645
0.00121536680175337	0.00194690265486726	0.00405590935406501	0.00400686461004053	0.00442717723926888	0.0259924737407989	0.0249072037052353	0.0254626581755024	0.00364444628235878	0.006690679017451	0.00414663799520305	0.00560077743776362	0.0276388222644943
0.00107402199983459	0.00229046398147382	0.00344868083698619	0.00375287403854106	0.00364692746671078	0.022452154495079	0.0215053345463568	0.0220184434703499	0.00405284922669754	0.00439186171532545	0.00478058059713837	0.00439335042593665	0.0254052601108262
0.00103051856752957	0.00346414688611364	0.00386551980812174	0.00375767099495493	0.00443197419568274	0.023075841535026	0.0232987345959805	0.0235517326937392	0.00453436440327516	0.00823083285088082	0.00927168968654371	0.0078423620875031	0.0250518567529568
0.00112860805557853	0.00216020180299396	0.00444801918782565	0.0045290712099909	0.00443486891076007	0.0263284261020594	0.0256139277148292	0.0261603672152841	0.00663898767678439	0.00412935241088413	0.00405632288479034	0.00376825738152345	0.0284965676949797
0.00154643950045488	0.00310553304110495	0.00324050946985361	0.00293706062360433	0.00398908278885121	0.0221756678521214	0.0222312463816062	0.0230383756513109	0.00380679844512447	0.00502778926474237	0.0034083202381937	0.00354263501778182	0.0235940782400132
0.00086899346621454	0.00366644611694649	0.00525762964188239	0.00505739806467621	0.00528897527086262	0.0273927714829212	0.0273767264907782	0.0278693242907948	0.00898957902572161	0.00584277561822843	0.00701736829046398	0.00550028947150774	0.0301899760152179
0.00115027706558597	0.00296724836655364	0.0030960218344223	0.00342337275659581	0.00324447936481681	0.022253411628484	0.023311802166901	0.0239566619799851	0.00488015879579853	0.00330874203953354	0.00408634521544951	0.00318079563311554	0.0251249689851956
0.00214564552146224	0.00257513853279299	0.00395889504590191	0.00427731370440824	0.00416276569349103	0.023777685882061	0.0226823256967993	0.0232907948060541	0.00589099330080225	0.00392854189066248	0.00447440244810189	0.00417591597055661	0.0263073360350674
0.00132040360598792	0.00294450417666032	0.00477843023736664	0.0049660904805227	0.00498767678438508	0.0264157637912497	0.0256883632453891	0.02663973203209	0.00694921842692912	0.00977967082954263	0.00600860143908693	0.00846356794309817	0.0291920436688446
0.00100752625920106	0.00258597303779671	0.00420130675709205	0.00461806302208254	0.00405227028368208	0.0247985278306178	0.0246097924075759	0.0255182367049872	0.0042818625423869	0.00339665867173931	0.00434480191878256	0.00392862459680754	0.0287281449011661
0.000977669340832023	0.00138888429410305	0.00379124968985196	0.00365213795384997	0.00405127780994128	0.0234979736994458	0.0237519642709453	0.0244294930113307	0.00396021834422298	0.00301869158878505	0.00285253494334629	0.00285253494334629	0.0261123976511455
0.000983127946406418	0.00284997105284923	0.00407005210487139	0.00431188487304607	0.00410793151931189	0.0239930526838144	0.0237005210487139	0.0238681664047639	0.00582970804730792	0.00551583822678025	0.00593259449177074	0.00623571251343975	0.0268606401455628
0.000774377636258374	0.00217765279960301	0.00443098172194194	0.00451360516086345	0.00437722272764866	0.0255093871474651	0.0254205607476635	0.0258093623356215	0.00514663799520305	0.00448565048383095	0.00488470763377719	0.00366727317839716	0.0274607559341659
0.00106922504342073	0.00254701844347035	0.00354751468034075	0.00388214374328013	0.0039109254817633	0.0230887436936564	0.0219397072202465	0.0228367380696386	0.00609312711934496	0.00378339260607063	0.00449309403688694	0.00331957654453726	0.0254454552973286
0.00133132081713671	0.00246737242577124	0.00423033661401042	0.00472268629559176	0.00387362501033827	0.0228732114796129	0.0226035894466959	0.0225718302869903	0.00443032007278141	0.00356537920767513	0.00453783806136796	0.0037844677859565	0.0266317095360185
0.00199263915308908	0.0020618641965098	0.0045585145976346	0.004567694979737	0.00463609296170706	0.0250659995037631	0.025663385989579	0.0252368703994707	0.00907708212720205	0.00648234223802828	0.00550128194524853	0.00507633777189645	0.0295529732859151
0.00063476966338599	0.00141501943594409	0.00398627077991895	0.00435059134893722	0.00384922669754363	0.0228973616739724	0.0234043503432305	0.0236951451492846	0.00490513605160863	0.00532553138698205	0.00498585724919361	0.00398056405590936	0.0270071127284757
0.000912083367794227	0.00164337110247291	0.0044637333553883	0.00440203457116864	0.00464312298403771	0.0267197088743694	0.0263631626829874	0.0271802993962452	0.00403969894963196	0.00590885782813663	0.00452791332395997	0.00566851377057315	0.0303674634025308
0.00148358283020428	0.00187321147961293	0.00475973864858159	0.00496286494086511	0.00525365974691919	0.0266965511537507	0.026643536514763	0.0270938714746506	0.00488487304606732	0.00398519560003308	0.00374625754693574	0.00439889173765611	0.0293583657265735
0.00200628566702506	0.00243991398560913	0.00439161359689025	0.00387809114217186	0.00436398974443801	0.0257269043089902	0.0260632702009759	0.0266035067405508	0.00542544041022248	0.00467852121412621	0.00348151517657762	0.00541096683483583	0.0284486808369862
0.00057455958977752	0.0017193780497891	0.00385609130758415	0.00349135720784054	0.00366016044992143	0.0236652055247705	0.0235896948143247	0.0239277148292118	0.00368613017947233	0.00347357538665123	0.00421238938053098	0.0036243486891076	0.0257608965346125
0.00131841865850633	0.00266975436274915	0.00413514184103879	0.00410834505003722	0.00467314531469688	0.0244610867587462	0.0250820444959061	0.0254449590604582	0.00564709287900091	0.00533363658919858	0.00553370275411463	0.00610470597965429	0.0265270035563642
0.00104176660325862	0.00310569845339509	0.00363096518071293	0.00394276734761393	0.00383086593333885	0.023331651641717	0.0229747746257547	0.023125465222066	0.00327996030105037	0.00407360846910925	0.00315821685551236	0.00325978000165412	0.0267463402530808
0.00296129352410884	0.00140277892647424	0.00364808535274171	0.00428657679265569	0.00348077082127202	0.021286907617236	0.0204492597800016	0.0202801257133405	0.00376255065751385	0.00576478372343065	0.00486105367628815	0.00432486973782152	0.0244241171119014
0.0010306839798197	0.00143958316102886	0.00367637085435448	0.00389397072202465	0.00386295591762468	0.023386403109751	0.0228328508808204	0.0233885534695228	0.0039646017699115	0.0030962699528575	0.00453891324125383	0.00325150938714746	0.0257347613927715
0.00160499545116202	0.00188346704160119	0.00311645025225374	0.00326292283516665	0.00316855512364569	0.0202722686295592	0.0203495988751964	0.0208079563311554	0.0054083202381937	0.00385824166735589	0.00465147630468944	0.00311628483996361	0.0219429327599041
0.00114605905218758	0.00221941940286163	0.00530270449094368	0.0052147878587379	0.00537780167066413	0.028889421884046	0.0287027541146307	0.0293989744438012	0.00653171780663303	0.00614804399966917	0.00514572822760731	0.00506649574063353	0.0325054172525019
0.00187370771648333	0.00295203043586139	0.00451277809941279	0.00461582995616574	0.00508212720205111	0.0269562484492598	0.0256829873459598	0.0260714581093375	0.00476420478041519	0.00580588867752874	0.00475626499048879	0.00451377057315359	0.0286063187494831
0.00151509387147465	0.00260582251261269	0.0045268381440741	0.00412563063435613	0.00481763295012819	0.0271203374410719	0.0271967579191134	0.0283386816640476	0.00384070796460177	0.00308402944338764	0.00471325779505417	0.00309899925564469	0.0301128111818708
0.00141013977338516	0.00239574890414358	0.00402481184351998	0.00411653295839881	0.00428591514349516	0.0251081796377471	0.0236541229013316	0.0244152675543793	0.0035624844925978	0.00391944421470515	0.00436051608634521	0.00337060623604334	0.0273974030270449
0.000816392357952196	0.00313629972706972	0.00479646017699115	0.00493441402696221	0.00493300802249607	0.0264985526424613	0.02472053593582	0.0252870730295261	0.00536986188073774	0.00484079067074684	0.00575709205193946	0.00498329335869655	0.0290181126457696
0.00145860557439418	0.00203349598875196	0.00441278637002729	0.00456628897527087	0.00442386899346621	0.0260146389876768	0.0253955834918535	0.0258709784136962	0.00507551071044579	0.00368505499958647	0.00444140269622033	0.00352501860888264	0.0294840790670747
0.00133487718137458	0.00294152675543793	0.00410429244892896	0.00386957240923001	0.00443486891076007	0.0246537093706062	0.0256991977503929	0.0260950293606815	0.00470010751798859	0.00779637747084608	0.00391357207840543	0.00675047556033413	0.0269496319576545
0.00192316599123315	0.00332553138698205	0.00369853610123232	0.00408022496071458	0.00401943594409064	0.0233594409064593	0.0220499545116202	0.0231051195103796	0.00360607063104789	0.00381101645852287	0.00329757670994955	0.00398287982797122	0.025224878008436
0.000987842196675214	0.00236365891985775	0.00280067819038955	0.00307261599536846	0.00339252336448598	0.0218366553634935	0.0201543296666942	0.0210243156066496	0.00543065089736168	0.00318253246216194	0.00342502687949715	0.00303275163344636	0.0233559672483666
0.00091175254321396	0.00278694897030849	0.00429716317922421	0.004750310148044	0.00426912579604665	0.0250951947729716	0.0250445786121909	0.0255656273261104	0.00581920436688446	0.00418666776941527	0.00449598875196427	0.00387147465056654	0.0278125878752791
0.00114738235050864	0.00324232900504508	0.0033127946406418	0.00354892068480688	0.00351120668265652	0.022551567281449	0.0227106939045571	0.0233744934248615	0.00360979240757588	0.00579654288313621	0.00375709205193946	0.00490455710859317	0.0244738235050864
0.00213133735836573	0.00264179968571665	0.00360549168803242	0.00372367876933256	0.00359862707799189	0.0212039533537342	0.0216900173682905	0.0221390290298569	0.00497320320899843	0.00485236953105616	0.0041945248531966	0.00493094036886941	0.0243661401042097
0.0012486973782152	0.00310958564221322	0.00420064510793152	0.00365759655942436	0.00464146886113638	0.0259612935241088	0.0246578446778596	0.0246788520387065	0.00371367132577951	0.00363344636506492	0.00336341080142255	0.00432131337358366	0.0279434289967745
0.000869076172359607	0.00216599123314862	0.00349392109833761	0.00384153502605244	0.00357290546687619	0.0216464312298404	0.0216551980812174	0.0216116946489124	0.0038156480026466	0.00275866346869572	0.00264791994045158	0.00317037465883715	0.0256575138532793
0.00123232156149202	0.00265238607228517	0.0040942850053759	0.00452262013067571	0.00444181622694566	0.0248684972293441	0.0240761723596063	0.0246169051360516	0.00555710859316847	0.00555892812835993	0.00466297245885369	0.00451492845918452	0.0280487966255893
0.00145810933752378	0.00288470763377719	0.00378587379042263	0.00427259945413944	0.00354155983789595	0.021632371185179	0.0214275907699942	0.0219149780828715	0.00516053262757423	0.00651162021338185	0.00429393763956662	0.00812902158630386	0.0252972458853693
0.000775121991563973	0.00197444380117443	0.00370548341741791	0.00395649656769498	0.00388073773881399	0.0234095608303697	0.0224538913241254	0.0229887519642709	0.00328078736250103	0.00545496650401125	0.00578620461500289	0.0055060789016624	0.0262030435861385
0.00119212637498966	0.0022464643122984	0.00543122984037714	0.00558134149367298	0.00619948722190058	0.0275882888098586	0.0269301133074188	0.0271923744934249	0.00570374658837151	0.00491977503928542	0.00607104457861219	0.00509742783888843	0.0301501116532959
0.00138342568852866	0.00216690100074436	0.00395054172525019	0.00454164254404103	0.00428963692002316	0.0265603341328261	0.0267064758911587	0.0272537424530643	0.00589264742370358	0.00433462906293938	0.00364932594491771	0.00384798610536763	0.0295347779340005
0.00191812091638409	0.00268348358283021	0.00335125299809776	0.00374650566537094	0.00325961458936399	0.0214984699363163	0.0216073112232239	0.02191299313539	0.00500016541229013	0.0043400049623687	0.00419725415598379	0.00492349681581342	0.0245270862625093
0.00169787445207179	0.0019388801587958	0.00403572905466876	0.00409916466793483	0.00431982466297246	0.0250799768422794	0.0252301712017203	0.0255942436523034	0.00405243569597221	0.00316367546108676	0.00372847572574642	0.00291745926722355	0.0275117029195269
0.00143371102472914	0.00248904143577868	0.00479364816805888	0.00493143660573981	0.00514597634604251	0.0270315110412704	0.0265283268546853	0.0268394673724258	0.00742221487056488	0.00791605326275743	0.0042798775949053	0.0064461996526342	0.0296026796791002
0.00122587048217683	0.0028166404763874	0.00473459598048135	0.00456860474733273	0.00512711934496733	0.027114217186337	0.0269166322057729	0.0274921015631461	0.00332180961045406	0.00448928955421388	0.00439698949631957	0.00431783971549086	0.029341576379125
0.000825903564634852	0.00222876519725416	0.00470928790009098	0.00440641799685717	0.00532180961045405	0.0267066413034488	0.0260899015796874	0.0271756678521214	0.00514920188570011	0.00528426102059383	0.00586924158464974	0.00604672897196262	0.0282625920105864
0.00148308659333389	0.00316541229013316	0.00589810602927798	0.00588892564717559	0.00535117029195269	0.0274729137374907	0.0272866594988008	0.0278061367959639	0.00926987015135224	0.00554883797866182	0.00612091638408734	0.00490728641138036	0.0313191630138119
0.00179555040939542	0.00247514680340749	0.0035612439004218	0.00390381275328757	0.00383491853444711	0.0228332644115458	0.0220531800512778	0.0227711520966008	0.00395897775204698	0.004618641965098	0.00520560747663552	0.00373922752460508	0.0250573153585311
0.0015318005127781	0.00258357455958978	0.00418129186998594	0.00413935985443718	0.00442725994541394	0.0256465966421305	0.0246526341907204	0.0252166901000744	0.00527020097593251	0.00476627243404185	0.0041561492018857	0.00445157555206352	0.0277404681167811
0.00107600694731619	0.00228773467868663	0.00351881564800265	0.00382615168307005	0.00385518153998842	0.0212688776776114	0.0219420229923083	0.0226231080969316	0.0043073360350674	0.00466189727896783	0.00497593251178563	0.00522520883301629	0.0241531717806633
0.00147159043916963	0.00285840707964602	0.00407981142998925	0.00413092382764039	0.00410793151931188	0.0249121660739393	0.0245905218757754	0.0254594326358448	0.00351153750723679	0.00387296336117773	0.00377131750889091	0.00422727648664296	0.0271764949135721
0.00121983293358697	0.00263584484327185	0.00410784881316682	0.00436944835001241	0.00479910677363328	0.0260599619551733	0.0253137044082375	0.0258420312629228	0.00387792572988173	0.00481548259035646	0.00526581755024399	0.00558969481432471	0.0281221569762634
0.00152295095525598	0.00270482176825738	0.0042544041022248	0.0041249689851956	0.00448085352741709	0.0257044909436771	0.0255020263005541	0.0263248697378215	0.00651707881895625	0.00482788851211645	0.00468216028450914	0.00401339839550079	0.0290340749317675
0.00077156562732611	0.00236655363493508	0.00327342651559011	0.00390166239351584	0.00359432635844843	0.0225169961128112	0.0221275328756927	0.0224348689107601	0.00518426929120834	0.00527441898933091	0.00309875113720949	0.00519361508560086	0.0262407575882888
0.00145091390290299	0.00189860226614838	0.00412066826565214	0.00419990075262592	0.00429021586303862	0.0233993052683814	0.0231683897113556	0.0232199156397321	0.00632437350095112	0.00486642957571748	0.00607170622777273	0.00597915805144322	0.0260460673228021
0.00107418741212472	0.00152592837647837	0.00377222727648664	0.00391166983706889	0.00399007526259201	0.0244127036638822	0.0240452402613514	0.0247390621123149	0.00398767678438508	0.00445281614423951	0.00433032834339591	0.0042182615168307	0.0256366719047225
0.00103349598875196	0.00243222231411794	0.00460416838971136	0.00435596724836655	0.00493309072864114	0.0269026548672566	0.0261248035729055	0.0262422462989	0.00659349929699776	0.00506599950376313	0.00529087751219915	0.0049027375734017	0.0289806467620544
0.0015313042759077	0.00260400297742122	0.00415705896948143	0.00411099164667935	0.00423835911008188	0.0242530808039037	0.0254162600281201	0.0256170705483418	0.00424853196592507	0.00382747498139112	0.00445794392523365	0.00389314366057398	0.027918038210239
0.000688197833098999	0.00241774873873129	0.00391051195103796	0.00409089405342817	0.00445595897775205	0.0246987015135225	0.0242096600777438	0.0251960962699529	0.00418269787445208	0.00857935654619138	0.00708427756182284	0.00704375155074022	0.0267996030105037
0.00134529815565296	0.00308642792159458	0.00302183442229758	0.00326771979158051	0.00332247125961459	0.0214412372839302	0.0214307336035067	0.0220961872467124	0.0037812422462989	0.00298271441568109	0.00428277230998263	0.00366967165660409	0.0247160698039864
0.00204300719543462	0.00239045571085931	0.00378719708874369	0.00397725581010669	0.00379364816805889	0.0233153585311389	0.0232712761558184	0.0230109172111488	0.00459680754280043	0.00489248201141345	0.00390753452981557	0.00455214622446448	0.0263277644528988
0.00101554875527252	0.0027488214374328	0.00307575882888098	0.00304548837978662	0.00279819700603755	0.0196406417996857	0.0199022413365313	0.0197302125547928	0.00282061037135059	0.00443164337110247	0.00300769167149119	0.0047196261682243	0.0222966669423538
0.0009703084939211	0.00272243817715656	0.00434480191878257	0.0040326689273013	0.00514142750806385	0.0272818625423869	0.0264954925150939	0.027022330659168	0.00729964436357621	0.00676205442064345	0.00469572409230006	0.00628839632784716	0.029068315275825
0.00117723926887768	0.0025939128277231	0.00423844181622695	0.00445513191630138	0.00406343561326607	0.0262572161111571	0.0261513522454718	0.0264284178314449	0.00764965676949798	0.00745628980233231	0.0044988834670416	0.0066245968075428	0.0300851046232735
0.00118526176494914	0.00294781242246299	0.0045035977173104	0.00478066330328343	0.00466462658175502	0.0249062939376396	0.0243452154495079	0.0245564469440079	0.00415317178066331	0.00499909023240427	0.00413489372260359	0.00490157968737077	0.0277688363245389
0.00106426267471673	0.00326267471673145	0.00368563394260194	0.00344694400793979	0.00407468364899512	0.0245587627160698	0.0231487056488297	0.0239755189810603	0.00471375403192457	0.00517500620296088	0.00525299809775866	0.00416102886444463	0.026956496567695
0.00113646513935985	0.0026624762219833	0.00358274749813911	0.00338574146059052	0.00403829294516583	0.0242059383012158	0.0247025059961955	0.0252331486229427	0.00304830038871888	0.00457687536183938	0.00366561905549582	0.00583971549086097	0.0264537259118353
0.00122065999503763	0.00174600942850054	0.00471979158051443	0.00463840873376892	0.00426565213795385	0.0245848151517658	0.0251431643371103	0.0248050616160781	0.00739310230750145	0.00753634935075676	0.00896294764701018	0.00649268050616161	0.0284943346290629
0.00139409478124225	0.00250533454635679	0.0039655942436523	0.00413398395500785	0.00395459432635845	0.0233966586717393	0.0229755189810603	0.0231988255727401	0.00332528326854685	0.00372268629559176	0.00445604168389711	0.00353601852617649	0.0268058886775287
0.00117450996609048	0.00187610619469027	0.00461450665784468	0.00413208171367133	0.00519460755934166	0.026048383094864	0.0254744024481019	0.025663303283434	0.00363774708460839	0.00384591845174096	0.00434554627408816	0.00418716400628567	0.0281601190968489
0.00103738317757009	0.00166090480522703	0.00358977752046977	0.00394475229509552	0.00367281449011661	0.023706889421884	0.0230444959060458	0.0224879662558928	0.00429038127532876	0.00312835993714333	0.0033078322719378	0.00295815069059631	0.0258333471176909
0.000700603754858986	0.00317111901414275	0.00429476470101728	0.00392986518898354	0.00475700934579439	0.0266774460342403	0.0265125299809776	0.0271773219750227	0.00347390621123149	0.00534149367297991	0.0033724257712348	0.00451807129269705	0.0278591514349516
0.00095600033082458	0.00151418410387892	0.00388156480026466	0.00374278388884294	0.00418468282193367	0.023639814738235	0.023197502274419	0.0241698784219667	0.00447589115871309	0.00551195103796212	0.00352121412620958	0.00403548093623356	0.0261591266231081
0.00132288479033992	0.00249631957654454	0.00399942105698453	0.00428930609544289	0.00402845091390291	0.0251849309403689	0.0242965015300637	0.025038541063601	0.00634976428748656	0.00615457778512944	0.0050267140848565	0.00800140600446613	0.0277542800430072
0.000955421387809115	0.0016550326689273	0.00282673062608552	0.00282482838474899	0.00340137292200811	0.0226047473327268	0.0219667521296832	0.0225818377305434	0.00288900835332065	0.00309006699197751	0.00372376147547763	0.00338863617566785	0.0239885865519808
0.00121106608220991	0.00226689273012985	0.00487494830865933	0.00496203787941444	0.00469878421966752	0.0259643536514763	0.0263347117690844	0.0265137705731536	0.00644189893309073	0.00722156976263337	0.00515069059631131	0.00707054834174179	0.0296045819204367
0.00125002067653627	0.00223083285088082	0.00535191464725829	0.00498676701678935	0.00568555123645687	0.027546604912745	0.027813663055165	0.0275878752791332	0.0058703167645356	0.00474997932346373	0.00496087999338351	0.0048762716069804	0.0309392109833761
0.000832602762385244	0.00268654371019767	0.00423017120172029	0.00405723265238607	0.00449805640559094	0.0256330328343396	0.0255905218757754	0.0257305433793731	0.00642147051525928	0.00686874534777934	0.00391448184600116	0.00577140021503598	0.0286197171449839
0.0019052187577537	0.00334008766851377	0.00468149863534861	0.0051811264576958	0.00408072119758498	0.0244433876437019	0.0254768836324539	0.0259535191464726	0.00723678769332561	0.00433173434786205	0.00578413696137623	0.00442816971300967	0.0289612108179638
0.00135034323050203	0.00171830286990323	0.00398478206930775	0.00413092382764039	0.00449557522123894	0.0255798527830618	0.0248779257298817	0.0257846331982466	0.0082586221156232	0.00438665122818625	0.0039072037052353	0.00503878918203623	0.0269111736001985
0.00117798362418328	0.00274071623521628	0.0046238524522372	0.00404077412951782	0.00494822595318832	0.0269443387643702	0.0272924489289554	0.0275119510379621	0.00386560251426681	0.00501877429493011	0.00462153668017534	0.00445604168389712	0.0290308493921098
0.00140492928624597	0.00223331403523282	0.00463625837399719	0.00460086014390869	0.00506881151269539	0.0277579191133901	0.0266327020097593	0.0270479695641386	0.00550541725250186	0.00652137953849971	0.00680936233562154	0.00559813084112149	0.0304219667521297
0.000736084691092548	0.00236977917459267	0.00530452402613514	0.00513125465222066	0.00592374493424862	0.029761475477628	0.0294499214291622	0.0300753452981557	0.00996369200231577	0.00589554213878091	0.0069054668761889	0.00560383756513109	0.0328905797700769
0.00122851707881896	0.00190588040691423	0.00324340418493094	0.00357836407245058	0.00339690679017451	0.022328012571334	0.0220488793317343	0.0221469688197833	0.00347332726821603	0.00298866925812588	0.0029717972045323	0.00285501612769829	0.0256754610867588
0.00128029112563063	0.00254271772392689	0.00473931023075015	0.00525233644859813	0.00454065007030022	0.025958977752047	0.0244865602514267	0.0256212885617401	0.00535406500703002	0.00899809775866346	0.00577437763625837	0.00713977338516252	0.0280895707551071
0.0023127946406418	0.0019725415598379	0.00397783475312215	0.00395864692746671	0.0049406169878422	0.0260926308824745	0.0244043503432305	0.0254911917955504	0.00391960962699529	0.0046634686957241	0.00374650566537094	0.00492920353982301	0.0274337937308742
0.000996691754197336	0.00191026383260276	0.00335150111653296	0.00352989827144157	0.00288148209411959	0.0209831279464064	0.0220333305764618	0.0218746174840791	0.00265288230915557	0.00324356959722107	0.00319923910346539	0.00331767430320073	0.0249648498883467
0.0013786287321148	0.0026295591762468	0.00418625423868993	0.00395773715987098	0.00436134314779588	0.0239919775039285	0.0246029277975354	0.0245809279629477	0.00315408154825904	0.00387718137457613	0.00376734761392772	0.00376982879827971	0.0265289057977008
0.00138615499131585	0.00397378215201389	0.00519634438838806	0.00483202381936978	0.00559622859978496	0.0280408568356629	0.0284414026962203	0.0292117277313704	0.00596675212968324	0.00641807956331155	0.00642610205938301	0.00687164006285667	0.031033578694897
0.00138450086841452	0.00261723596063187	0.00428277230998263	0.00410669092713589	0.00470920519394591	0.0254132826068977	0.0249533537341825	0.0257418741212472	0.00421644198163923	0.00454379290381275	0.00426523860722852	0.0039970225787776	0.028305516499876
0.00201248862790505	0.00222156976263336	0.00445322967496485	0.00434529815565296	0.004686957240923	0.0249842031262923	0.0243523281779836	0.0250273757340171	0.00474452071788934	0.00402671408485651	0.00475138532792987	0.0038141592920354	0.028151600363907
0.00122156976263336	0.00236870399470681	0.00378711438259863	0.0035021090066992	0.00346274088164751	0.0220999917293855	0.0223647340997436	0.0227723099826317	0.00618451740964353	0.00361773219750228	0.00525233644859813	0.00324274253577041	0.0253763129600529
0.00116276569349103	0.0021566454387561	0.00313282606897692	0.00375758828880986	0.0030636010255562	0.0212324869737821	0.0217583326441155	0.0219050533454636	0.00398072946819948	0.00589016623935159	0.00377346786866264	0.00471234802745844	0.0234706806715739
0.00129062939376396	0.00243147795881234	0.00446034240344058	0.00439128277230998	0.00449003390951948	0.0250790670746837	0.0262300884955752	0.0266631378711438	0.00672913737490696	0.00707319493838392	0.00542585394094781	0.00477032503515012	0.0282937722272765
0.00135439583161029	0.00279174592672236	0.00353146968819783	0.00372425771234803	0.00391630138119262	0.0230487966255893	0.0225920932925316	0.0236614837482425	0.00306492432387726	0.0034758911587131	0.00454726656190555	0.00345802663137871	0.0259842858324373
0.00101009014969812	0.00220833677942271	0.00445951534198991	0.00449747746257547	0.00482143743280126	0.0264754776279877	0.0271238938053097	0.0277842196675213	0.00573484409891655	0.00380059548424448	0.00543164337110247	0.00404780415184848	0.0298107683400877
0.00105152592837648	0.0030022330659168	0.00376767843850798	0.00354858986022661	0.00464932594491771	0.0252712761558184	0.0249514514928459	0.0255501612769829	0.00328393019601357	0.00330427590769994	0.00323099826317095	0.00310454056736415	0.0278302869903234
0.00127342651559011	0.00234380944504177	0.00430286990323381	0.00435993714332975	0.00452526672731784	0.0249705566123563	0.0253285088082044	0.0252507650318419	0.00442494417335208	0.00577214457034157	0.00510900669919775	0.00533297494003804	0.0286948970308494
0.000906293937639567	0.00310387891820362	0.0034736580927963	0.00357406335290712	0.00391597055661236	0.0241518484823422	0.023401207509718	0.0235646348523695	0.00361434124555454	0.00357613100653379	0.00402654867256637	0.00306699197750393	0.0269334215532214
0.00152435695972211	0.00213605160863452	0.00482061037135059	0.00492233892978248	0.00482424944173352	0.0245686047473327	0.0242941857580018	0.0247498966173187	0.00741675626499049	0.00592581258787528	0.00581002398478207	0.00516855512364569	0.0282879000909768
0.00105524770490447	0.00216863782979075	0.00445422214870565	0.00464924323877264	0.00517781821189315	0.0273435613266066	0.0266983706889422	0.0277832271937805	0.00456984533950872	0.00440145562815317	0.00432503515011165	0.00403010503680423	0.0296839798197006
0.00166007774377636	0.00350194359440906	0.00479273840046315	0.00490902324042676	0.0046592506823257	0.0269028202795468	0.0264429741129766	0.0267019270531801	0.00531759159705566	0.00502191712844265	0.00563344636506492	0.00416888594822595	0.0297560995781986
0.00106442808700687	0.00233140352328178	0.00399263915308908	0.00418600612025473	0.00386940699693988	0.0235468530311802	0.024955338681664	0.0255099660904805	0.00556910098420312	0.00368464146886114	0.00427359192788024	0.00353767264907783	0.027619882557274
0.000745595897775204	0.00201298486477545	0.00391208336779423	0.00412116450252254	0.00428856174013729	0.0253170953601853	0.0249086924158465	0.0251977503928542	0.00786576792655694	0.00379836241832768	0.00542825241915474	0.00371267885203871	0.0280069473161856
0.000876437019270532	0.00186328674220495	0.00288197833098999	0.0028426102059383	0.00307873625010338	0.0181283599371433	0.0187929038127533	0.0189717972045323	0.00303779670829543	0.00328781738483169	0.00316657017616409	0.0026582582085849	0.0201389463237118
0.00145926722355471	0.00209808948804896	0.00504879662558928	0.00462104044330493	0.00512951782317426	0.026880737738814	0.0274311471342321	0.0277148292118104	0.00644835001240592	0.00671309238276404	0.00537052352989827	0.00678918203622529	0.0296005293193284
0.00106848068811513	0.00237424530642627	0.0041281945248532	0.00387668513770573	0.00447382350508643	0.0248900835332065	0.0246251757505582	0.0254413199900753	0.00347936481680589	0.00447506409726243	0.00423472003969895	0.00409246547018444	0.0268103548093623
0.0012831031345629	0.00230989992556447	0.00434314779588123	0.0039096848895873	0.00466785212141262	0.0249683235464395	0.0244766355140187	0.0256196344388388	0.00476519725415598	0.00466264163427343	0.00542295922587048	0.00535729054668762	0.0265531386982053
0.00152088330162931	0.00337383177570094	0.00410007443553056	0.00457199569928045	0.00447465056653709	0.0263978165577702	0.0267642047804152	0.0270946985361013	0.00403076668596477	0.00673021255479283	0.00511446530477214	0.0055360185261765	0.0296308824745679
0.00149722934414027	0.00241650814655529	0.00401108262343892	0.00464775452816144	0.00397709039781656	0.0251897278967827	0.0244644777106939	0.0247682573815234	0.00485667025059962	0.00640749317674303	0.00506748821437433	0.00572930278719709	0.0278273922752461
0.00292606070631048	0.00213778843768092	0.00431999007526259	0.00468976924985527	0.0046317922421636	0.0253230502026301	0.0252518402117277	0.0258532792986519	0.00432958398809031	0.00589405342816972	0.00617326937391448	0.00437077164833347	0.0272296749648499
0.0016594988007609	0.00267438590687288	0.00436630551649988	0.00469258125878753	0.00495467703250351	0.0254867256637168	0.0243847489868497	0.024831114051774	0.00451765776197172	0.00376412207427012	0.00599561657431147	0.00354213878091142	0.0287814903647341
0.00200430071954346	0.00210329997518815	0.00371135555371764	0.00386973782152014	0.00369911504424779	0.0212673889670003	0.0214962368703995	0.0212297576709949	0.00405748077082127	0.00346356794309817	0.00508733768919031	0.00350740219998346	0.0246373335538831
0.00157034157637913	0.00225655446199653	0.00459705566123563	0.0043467041601191	0.0048101893970722	0.0258206103713506	0.0262802911256307	0.0265085600860144	0.00529840377140022	0.0044736580927963	0.00410602927797535	0.00373889670002481	0.0289486394839136
0.00239938797452651	0.00240873376891903	0.00399015796873708	0.00430675709205194	0.00445695145149285	0.0250155487552725	0.0242324869737821	0.0246734761392771	0.006067074683649	0.00442742535770408	0.00459680754280043	0.00437019270531801	0.027193780497891
0.00114374328012571	0.00302175171615251	0.0044689438425275	0.00464320569018278	0.0051870813001406	0.0283058473244562	0.0270960218344223	0.028336696716566	0.0042214870564883	0.00572864113803656	0.00420808866098751	0.00460077743776363	0.0301612769828798
0.00270813001406005	0.00220411876602432	0.00486527168968654	0.0049675791911339	0.00465941609461583	0.0259013315689356	0.0257735505748077	0.0261568935571913	0.00700562401786453	0.00719171284426433	0.00588876023488545	0.00553543958316103	0.0297608138284675
0.00126052435695972	0.00224183276817467	0.0028752791332396	0.00330493755686048	0.00305954842444794	0.019791332395997	0.0202058555950707	0.0199138201968406	0.00249598875196427	0.00414035232817798	0.00250053758994293	0.0035273343809445	0.022126705814242
0.00164221321644198	0.00226912579604665	0.00393474485154247	0.00431783971549086	0.00457240923000579	0.0248962037879415	0.0239027375734017	0.0243131254652221	0.00455355222893061	0.00558911587130924	0.00502696220329171	0.0048772640807212	0.0275141013977339
0.00101306757092052	0.00242362087503102	0.00431064428087007	0.00397601521793069	0.00464692746671078	0.0260437515507402	0.0255267554379291	0.0260119923910346	0.00548068811512696	0.00670010751798859	0.00404102224795302	0.00508874369365644	0.028521793069225
0.0010331651641717	0.00220478041518485	0.00372814490116616	0.00422975767099495	0.00361111570589695	0.0226129352410884	0.0218726325365975	0.0225244396658672	0.00535332065172442	0.00906839798197006	0.00688454222148706	0.00645265073194939	0.0262742535770408
0.00163973203208998	0.00178330989992556	0.00386113638243321	0.00395550409395418	0.00456331155404847	0.0253273509221735	0.0252815317178066	0.0258302869903234	0.00286204615002895	0.00304573649822182	0.00319452485319659	0.00322562236374163	0.0259440079397899
0.00108303696964685	0.00240567364155157	0.0031601190968489	0.00333669671656604	0.00383235464395005	0.0232531635100488	0.0226331155404847	0.023416177321975	0.00337110247291374	0.00347853775535522	0.0041606153337193	0.00328831362170209	0.0254638160615334
0.00200165412290133	0.00354362749152262	0.0055612439004218	0.00510983376064842	0.00594508311967579	0.0290415184848234	0.0289641882391862	0.0289650980067819	0.00495401538334298	0.00648341741791415	0.00450715408154826	0.00516301381192622	0.0317336862128856
0.00162203291704574	0.00181846001157886	0.00352005624017865	0.0034105533041105	0.00363096518071293	0.0224942519229179	0.021849722934414	0.0226276569349103	0.00331941113224713	0.00318129186998594	0.00281573070879167	0.00332536597469192	0.0247846331982466
0.00145662062691258	0.00257786783558018	0.00324464477710694	0.0035991233148623	0.00352104871391944	0.0211685551236457	0.0202590356463485	0.0212675543792904	0.00309982631709536	0.00587122653213134	0.00373931023075015	0.0041272020511124	0.0232133818542718
0.00173608469109255	0.00275221238938053	0.00371656604085684	0.00420676536266644	0.00426953932677198	0.0229462410057067	0.0222362087503101	0.0228516251757506	0.00560251426681002	0.00767910015714168	0.00589711355553717	0.00586527168968654	0.0241754197336862
0.00216020180299396	0.00320378794144405	0.00534008766851377	0.00574212223968241	0.00539392936895211	0.0265719129931354	0.0268617153254487	0.0277128442643288	0.00629608799933835	0.00806426267471673	0.00639401207509718	0.00635514018691589	0.0306510627739641
0.00147109420229923	0.00267240095939128	0.00280936233562154	0.00324166735588454	0.00321123149450004	0.0207575055826648	0.0206133487718137	0.0211832768174675	0.00334587709866843	0.00674592672235547	0.00467943098172194	0.00576346042510959	0.0227797535356877
0.00233140352328178	0.00225233644859813	0.0046253411628484	0.0047844677859565	0.00439847820693078	0.0257598213547267	0.0247455958977752	0.0258530311802167	0.00485609130758415	0.0051247208667604	0.00439252336448598	0.00453932677197916	0.0285313869820528
0.00105243569597221	0.00260234885451989	0.00276610702175172	0.00320337441071872	0.00325796046646266	0.0212743362831858	0.0220696385741461	0.0221456455214622	0.00449011661566455	0.00456877015962286	0.00484997105284923	0.00475138532792987	0.023711769084443
0.000746174840790671	0.00199288727152428	0.00393094036886941	0.00395980481349764	0.0043816061533372	0.0242945165825821	0.022946654536432	0.0235087254983045	0.00388197833098999	0.0051252171036308	0.00394450417666033	0.00451236456868745	0.0273692002315772
0.000908278885121165	0.00212902158630386	0.00334405756347696	0.00330543379373088	0.00329815565296502	0.021505582664792	0.021234720039699	0.0213692829377223	0.00330576461831114	0.00360789016623935	0.00395906045819204	0.00356306343561327	0.02381994872219
0.00116400628566703	0.00167827309569101	0.00403589446695889	0.00395641386154991	0.00465817550243983	0.0262960879993383	0.0263405011992391	0.0266719047225209	0.00449979323463733	0.00420138946323712	0.00363212306674386	0.00393094036886941	0.0292344719212637
0.00180522702836821	0.00304871391944421	0.00456488297080473	0.00476817467537838	0.00486113638243322	0.0267422876519725	0.0263740798941361	0.0267654453725912	0.00464419816392358	0.00416847241750062	0.00444363576213713	0.00434132826068977	0.0298105202216525
0.00130204284178314	0.00179770076916715	0.00326904308990158	0.00361855925895294	0.00310908940534282	0.0220545033495989	0.0220498718054751	0.0226507319493839	0.00358729633611778	0.00344934248614672	0.00320659995037631	0.00288958729633612	0.0254657183028699
0.00131188487304607	0.00184269291208337	0.00365188983541477	0.0035342816971301	0.00366727317839715	0.0229662558928128	0.0219492184269291	0.0219694814324705	0.00507071375403193	0.0030309320982549	0.00416781076834009	0.00309362335621537	0.0257350095112067
0.00146505665370937	0.00302373666363411	0.00419568273922752	0.00416516417169796	0.0048817302125548	0.0242816971300967	0.0246085518153999	0.0252859151434952	0.00590042180133984	0.00787643701927054	0.00565982962534116	0.00531246381606153	0.0260878339260607
0.00138739558349185	0.00189537672649078	0.00377024232900505	0.00379422711107435	0.00397882722686296	0.0243933504259367	0.0242870730295261	0.0243281779836242	0.00436225291539161	0.00477718964519064	0.00477495657927384	0.00401521793069225	0.0280805557852948
0.000999421056984534	0.00241592920353982	0.00395054172525019	0.0039698122570507	0.00386270779918948	0.0236963030353155	0.0239026548672566	0.0242291787279795	0.00582019684062526	0.00515251013150277	0.00528690761723596	0.00461525101315028	0.0270508642792159
0.000810106690927136	0.0025360185261765	0.00463973203208998	0.00431196757919113	0.00502977421222397	0.0270153006368373	0.0259892482011414	0.0263175915970557	0.00539202712761558	0.00600264659664213	0.00478727979488876	0.00611554048465801	0.0296871226532132
0.00161326606566868	0.00214663799520304	0.0030985030187743	0.00277594905301464	0.00320982549003391	0.0215502439831279	0.0216237697460921	0.0215507402199983	0.00291688032420809	0.00371383673806964	0.0034365230336614	0.00337755355222893	0.023073360350674
0.00101315027706559	0.00104441319990075	0.00355719129931354	0.00376635514018691	0.00420808866098751	0.0241530063683732	0.0226594988007609	0.0234827557687536	0.00349301133074188	0.0081227359192788	0.00404962368703995	0.00760772475394922	0.0270747663551402
0.00189223389297825	0.0020009924737408	0.00386105367628815	0.00419584815151766	0.00449367297990241	0.024634769663386	0.0235023571251344	0.0238396327847159	0.00442899677446034	0.005685716648747	0.0052771482921181	0.00441386154991316	0.0263738317757009
0.00148531965925068	0.00264444628235878	0.00467901745099661	0.004498139111736	0.00432933586965512	0.0257181374576131	0.0244705979654288	0.0251555702588703	0.0058443470349847	0.0043185013646514	0.00562376974609213	0.00419965263419072	0.0307586634686957
0.00143180878339261	0.00188718881812919	0.00391621867504756	0.00391869985939955	0.00353320651724423	0.0247408816475064	0.0243868993466215	0.0242945992887271	0.00624481018939707	0.003626085518154	0.00342502687949715	0.00351252998097759	0.0279253163510049
0.00106905963113059	0.00245852286824911	0.00340145562815317	0.003126705814242	0.00317847986105368	0.0213825159209329	0.0219753535687702	0.0225074849061285	0.00564229592258705	0.00318203622529154	0.0047847159043917	0.00263882226449425	0.0237905880406914
0.0014058390538417	0.00319609626995286	0.00403556364237863	0.00409866843106442	0.00434728310313456	0.0248598957902572	0.0257537838061368	0.0259211810437515	0.0059967744603424	0.00458026631378712	0.00539632784715904	0.0040678190389546	0.0285523116367546
0.00082764039368125	0.00261773219750228	0.00423811099164668	0.00439268877677611	0.00462277727235133	0.0253496815813415	0.0249818873542304	0.0253835911008188	0.0040626085518154	0.00575767099495493	0.00436035067405508	0.00521412620957737	0.028227359192788
0.00116681829459929	0.0024694400793979	0.0035335373418245	0.003623604333802	0.00391795550409396	0.0229671656604086	0.0216551153750724	0.0226377470846084	0.00464535604995451	0.00608717227690018	0.00374543048548507	0.00478182118931437	0.0253522454718386
0.00205334546356794	0.00273120502853362	0.0032781407658589	0.00364502522537425	0.0035570258870234	0.0223117194607559	0.0213734182449756	0.0222793813580349	0.00383210652551485	0.00334728310313456	0.00353262757422877	0.00266504011248036	0.0256109502936068
0.000766768670912248	0.00232693739144818	0.0046936564386734	0.00445422214870565	0.00470151352245472	0.0260886609875114	0.025505582664792	0.0260766685964767	0.00348267306260855	0.00448383094863948	0.00342329005045075	0.00514829211810437	0.0281604499214292
0.00117409643536515	0.0026909271358862	0.00457431147134232	0.00462393515838227	0.00481382846745513	0.0250806384914399	0.0245389132412538	0.0249815565296501	0.00703696964684477	0.00360044661318336	0.00542577123480275	0.00342899677446034	0.028301877429493
0.0017535356877016	0.00375502439831279	0.00478901662393516	0.0045929203539823	0.00495029360681499	0.0277076337771897	0.0267982797121826	0.026973947564304	0.00522032917045737	0.00419601356380779	0.0037201224050947	0.00436638822264494	0.0304815151765776
0.00141022247953023	0.00228947150773302	0.00367802497725581	0.00358646927466711	0.0037829790753453	0.0232443139525267	0.0229607972872384	0.0238342568852866	0.00464543875609958	0.00350897361673972	0.00407575882888099	0.0031908030766686	0.0256594160946158
0.00199197750392854	0.00181523447192126	0.00396609048052271	0.00418774294930113	0.00385476800926309	0.023462161938632	0.0237980315937474	0.0246091307584153	0.0058478206930775	0.0055699280456538	0.0061284426432884	0.00439698949631958	0.0259379703912001
0.0017505582664792	0.00301058638656852	0.00374567860392027	0.00445223720122405	0.00385104623273509	0.0234477710693905	0.0228665949880076	0.0227526259201059	0.00441543296666942	0.00648474071623521	0.00617988586551981	0.00509999172938549	0.0262725167479944
0.00101124803572905	0.00216640476387396	0.00538681664047639	0.00496228599784964	0.00633744107187164	0.0298230915557026	0.0293407493176743	0.029624844925978	0.00785906872880655	0.00543081630965181	0.0056503184186585	0.00520982549003391	0.0312644115457778
0.000793730874203953	0.00182424944173352	0.0042142916218675	0.00446538747828964	0.00444644777106939	0.0260270449094368	0.0243893805309735	0.0248134976428749	0.00414754776279877	0.00482367049871805	0.00457629641882392	0.00400612025473493	0.0279140683152758
0.00093449673310727	0.00186841452319907	0.00515069059631131	0.00483524935902738	0.00529650153006368	0.0262393515838227	0.0258034901993218	0.0258417831444876	0.00720362252915391	0.00777338516251758	0.00627077991894798	0.00805921759986768	0.0299154743197419
0.00132230584732446	0.00308204449590605	0.00386593333884708	0.00391605326275742	0.00379100157141676	0.023673228020842	0.0244871391944421	0.0251035480936234	0.00527094533123811	0.00444264328839633	0.00439244065834092	0.00387585807625507	0.0270908940534282
0.00280729468199487	0.00291894797783475	0.00438838805723265	0.00441038789182036	0.0050316764535605	0.026926722355471	0.0276023488545199	0.0275085600860144	0.00599859399553387	0.00543718468282193	0.00417972045322968	0.00507675130262179	0.0296293937639567
0.000946654536432057	0.00308014225456952	0.00401157886030932	0.00418641965098007	0.00412108179637747	0.0236237697460921	0.0243912000661649	0.0243240426763709	0.00353543958316103	0.00439351583822678	0.00505193945910181	0.00408890910594657	0.0266281531717807
0.00130080224960715	0.00193110578115954	0.00360888263998015	0.00372607724753949	0.00379861053676288	0.0243283433959143	0.0237537838061368	0.0239500454883798	0.00475113720949467	0.0040262178479861	0.00541551567281449	0.00371309238276404	0.0269284591845174
0.00119824662972459	0.00244338764370193	0.00408593168472418	0.00456058225126127	0.0047201224050947	0.0241756678521214	0.0233520800595484	0.0245138532792987	0.00525440410222479	0.00399313538995947	0.00498130841121495	0.00362401786452733	0.0262668100239848
0.00144371846828219	0.00194442147051526	0.00398949631957654	0.00411603672152841	0.00416698370688942	0.0237036638822264	0.0232563890497064	0.0235570258870234	0.00551352245471838	0.0053370275411463	0.00432809527747911	0.00407220246464312	0.0261841865850633
0.000923414109668348	0.00260962699528575	0.00349458274749814	0.00379224216359276	0.00364494251922918	0.0218052270283682	0.020966421305103	0.0213032834339591	0.00442378628732115	0.00407699942105699	0.00449846993631627	0.00411719460755934	0.0238513770573154
0.000776693408320238	0.00255537176412207	0.00388950459019105	0.004122984037714	0.00429840377140021	0.0255371764122074	0.0244988007608965	0.0251927880241502	0.0044988834670416	0.00376131006533786	0.00397444380117443	0.00372301712017203	0.02722363741626
0.00128053924406583	0.00268579935489207	0.00460474733272682	0.00490488793317343	0.00503804482673063	0.0260736084691092	0.0252113969067902	0.0260856008601439	0.0049972706972128	0.00506897692498553	0.00533057646183111	0.00494524853196593	0.0290759242411711
0.00108899181209164	0.00343544785377554	0.00411479612935241	0.0043409974361095	0.00427028368207758	0.0245184848234224	0.0238354147713175	0.0245320486312133	0.00484773798693243	0.00455231163675461	0.00403283433959143	0.00393226366719047	0.0283244562070962
0.00105599206021007	0.0021571416756265	0.00345033495988752	0.00359523612604417	0.00372078405425523	0.0228430237366636	0.0229077826482508	0.0229769249855264	0.00354660491274502	0.00300793978992639	0.00379472334794475	0.0034407410470598	0.0256565213795385
0.00204499214291622	0.00276139277148292	0.00306947316185593	0.00389322636671905	0.0031541642544041	0.0193147795881234	0.01949689851956	0.0199114217186337	0.00408245802663138	0.00299330080224961	0.00377545281614424	0.00299123314862294	0.0228041518484824
0.00117012654040195	0.0017473327268216	0.00413572078405425	0.00431420064510793	0.00462641634273426	0.0258811512695393	0.0250392854189066	0.0255409808948805	0.00377967082954263	0.00511554048465801	0.00522893060954429	0.00411636754610868	0.0280091803821024
0.00138441816226946	0.00204342072615995	0.00443544785377554	0.00414184103878918	0.00440592175998677	0.0260035563642379	0.0260427590769994	0.0264212223968241	0.00555669506244314	0.00596220329170457	0.00441592920353982	0.00465536349350757	0.0296507319493838
0.00111057811595402	0.00228781738483169	0.00349474815978827	0.00361235629807295	0.00404639814738235	0.0228598957902572	0.0226881151269539	0.0230502853362005	0.00467058142419982	0.0046914233727566	0.00524836655363493	0.00435356877015962	0.0244897030849392
0.000867752874038541	0.00142552311636755	0.00383293358696551	0.003998759407824	0.00403357869489703	0.0231020593830121	0.0237767761144653	0.0242711934496733	0.00352278554296584	0.00388909105946572	0.00438466628070466	0.00392829377222728	0.0265107931519312
0.00120172028781739	0.00285030187742949	0.00356281531717806	0.00351658258208585	0.00373542304193201	0.0229352410884129	0.0231865023571251	0.0242026300554131	0.00407137540319246	0.00452154495078984	0.00438789182036225	0.00418865271689686	0.0250926308824746
0.00129972706972128	0.00305045074849061	0.00532214043503432	0.00504102224795302	0.00537581672318253	0.0264489289554214	0.0267210321726905	0.0267841369613762	0.00536258373997188	0.00593383508394674	0.00606401455628153	0.004557770242329	0.0293672979902407
0.0011296832354644	0.00215300636837317	0.00504416508146556	0.00448639483913655	0.00521272020511124	0.0276437846331983	0.0276171532544868	0.0278995947398892	0.00477479116698371	0.00512463816061533	0.00395029360681499	0.00423629145645521	0.0307761971714498
0.00106417996857167	0.00311181870813001	0.00314539740302704	0.00345256802580432	0.00312033744107187	0.0225997022578778	0.021760234885452	0.0222305847324456	0.00324241171119014	0.00441568108510462	0.00356910098420313	0.00344363576213713	0.0252730956910098
0.00152154495078984	0.00199536845587627	0.00438590687288066	0.00404714250268795	0.00463725084773799	0.026719295343644	0.0260176164088992	0.0265468530311802	0.00564510793151931	0.00636291456455215	0.00457819866016045	0.00530071954346208	0.0287716483334712
0.00196369200231577	0.00226168224299066	0.0053684558762716	0.00503333057646184	0.00547862046150029	0.028522950955256	0.0286883632453892	0.0288866098751137	0.00656240178645274	0.00693648168058887	0.00457116863782979	0.00556041683897114	0.0309710528492267
0.00110536762881482	0.00273211479612935	0.00417674303200728	0.00435150111653296	0.00429980977586635	0.0245347779340005	0.0240329170457365	0.0250090976759573	0.00554172525018609	0.00601463898767679	0.00531941113224713	0.00581002398478207	0.0277418741212472
0.00151377057315359	0.00181531717806633	0.00380307666859648	0.00449342486146721	0.00392779753535688	0.0239979323463733	0.0223693656438673	0.0231822016375817	0.00382226449425192	0.00473120502853362	0.00432123066743859	0.00469679927218592	0.0260183607642048
0.0013432305020263	0.00353237945579357	0.00358390538417004	0.00364576958067985	0.00388718881812919	0.0234500041353073	0.0232249607145811	0.0237267388967	0.00504606732280208	0.00558134149367298	0.0047495657927384	0.00514490116615664	0.0250426763708544
0.00144388388057233	0.00227144156810851	0.00446348523695311	0.00441576379124969	0.0041873294185758	0.0247881895624845	0.0255388305351088	0.0255513191630138	0.00585576048300389	0.0044068315275825	0.004566454387561	0.00379877594905301	0.0282826896038376
0.000939872632536597	0.00280092630882475	0.00369531056157473	0.00383541477131751	0.0040970143081631	0.0247932346373336	0.0244899512033744	0.0250831196757919	0.00346315441237284	0.00461012323215615	0.00433553883053511	0.00405326275742288	0.0272266148374824
0.00113538995947399	0.00199346621453974	0.00352195848151518	0.00347076337771896	0.00335017781821189	0.0221798858655198	0.0215899429327599	0.0221670664130345	0.0036891903068398	0.00346323711851791	0.0032494417335208	0.00333677942271111	0.024544041022248
0.000855760483003887	0.00103299975188156	0.00354189066247622	0.00336506492432388	0.00383996360929617	0.0230457364982218	0.023340335786949	0.023536680175337	0.00264618311140518	0.00385154246960549	0.0045053345463568	0.00316640476387396	0.0257695806798445
0.0015654619138202	0.00245438756099578	0.00341783144487636	0.00347647010172856	0.00343867339343313	0.0230662476221983	0.0236502357125135	0.0240540071127285	0.0032212389380531	0.0032833512529981	0.00360896534612522	0.00315507402199984	0.0255668679182863
0.00147688363245389	0.00335307253328922	0.00312794640641799	0.00356628897527086	0.00333760648416177	0.022190058721363	0.0215442064345381	0.0219175419733686	0.00268058886775287	0.00253122156976263	0.00289190306839798	0.00249375568604748	0.0232532462161939
0.00114366057398065	0.00271425026879497	0.00418890083533207	0.00386072285170788	0.00443065089736167	0.0250930444131999	0.0261128111818708	0.0262202464643123	0.00663642378628732	0.00476759573236292	0.00393780497890993	0.003996278223472	0.0285819204366885
0.00103200727814077	0.00163419072037052	0.00367562649904888	0.00367422049458275	0.00388354974774626	0.0239182036225292	0.023340418493094	0.0237484906128525	0.00390736911752543	0.00322562236374162	0.00298875196427095	0.00308262343892151	0.0260132329832107
0.00097824828384749	0.00206103713505913	0.0039678273095691	0.0043811099164668	0.00378033247870317	0.0236014390869241	0.0243318170540071	0.0246996112811182	0.00724505830783227	0.00710462327350922	0.00480836986188074	0.00598651889835415	0.0278799933835084
0.00123620875031015	0.00196451906376644	0.00456728144901166	0.00449474815978827	0.00461425853940948	0.0258302869903234	0.0253859895790257	0.0262237201224051	0.00676006947316185	0.00545091390290298	0.00557356711603673	0.00554048465801009	0.0292325696799272
0.00124141923744934	0.00213051029691506	0.00429294516582582	0.00443619220908114	0.00460921346456042	0.0260808866098751	0.0248560913075842	0.0257390621123149	0.00388073773881399	0.00369349102638326	0.00417723926887768	0.00389959473988918	0.0292654867256637
0.0014696881978331	0.00286154991315855	0.00412563063435613	0.00429542635017782	0.0040650897361674	0.0242326523860723	0.0240044661318336	0.0243460425109586	0.00417765279960301	0.00388768505499959	0.0037206186419651	0.0049344140269622	0.0266800099247374
0.000886030932098255	0.00196087999338351	0.00501629311057812	0.00474286659498801	0.00547605657100323	0.0273634935075676	0.0268158134149367	0.0274147713175089	0.00645959804813498	0.00777131750889091	0.00632081713671326	0.00728045653792077	0.0290669092713589
0.00153742453064263	0.00206269125796047	0.00361367959639401	0.003310561574725	0.00382118931436606	0.023402448101894	0.0247797535356877	0.0249457447688363	0.00335662889752709	0.00362087503101481	0.00414117938962865	0.00383682077578364	0.0264070796460177
0.000948391365478455	0.00170457364982218	0.00461384500868415	0.00453866512281863	0.00460019849474816	0.0253951699611281	0.0246916714911918	0.0252833512529981	0.0100891572243818	0.00707675130262179	0.00760358944669589	0.00588156480026466	0.0283604333802001
0.0021603672152841	0.00264353651476305	0.00322471259614589	0.00382251261268712	0.00377065585973038	0.0228255727400546	0.0212154495078984	0.0219691506078902	0.00420047969564138	0.00271697957158217	0.00406054089818873	0.00262732611033	0.0249212637498966
0.00130270449094368	0.00263956661979985	0.00560954428914068	0.00536018526176495	0.00597411297659416	0.0292205772888926	0.0284348689107601	0.0284906128525349	0.00581953519146473	0.005927962947647	0.0057817384831693	0.00556686791828633	0.0317174758084526
0.00123827640393681	0.00172607724753949	0.00401414275080639	0.00388073773881399	0.00431320817136713	0.0248575800181953	0.0240345711686378	0.0247886857993549	0.0039044744024481	0.00529286245968075	0.00472516747994376	0.00502216524687785	0.026542800430072
0.000572078405425523	0.00208402944338764	0.00347398891737656	0.00373997187991068	0.00376230253907865	0.0238386403109751	0.0242392688776776	0.0250781573070879	0.00332172690430899	0.00391820362252916	0.00426771979158052	0.00306293937639567	0.0262072615995369
0.00154792821106608	0.0033135389959474	0.00570597965428831	0.0056854685303118	0.00581721941940286	0.0282275246050782	0.0282478703167645	0.0286576792655694	0.00499859399553387	0.00601579687370772	0.00780803903730047	0.00679422711107435	0.0315888677528741
0.00235580183607642	0.00217566785212141	0.00396476718220164	0.00378694897030849	0.00407873625010338	0.0235488379786618	0.0227191299313539	0.0232648250765032	0.00264328839632785	0.00331560664957406	0.00371648333471177	0.00342916218675047	0.0254567033330577
0.00094897030849392	0.00151815399884211	0.00365743114713423	0.00330650897361674	0.00419262261186006	0.0245972210735257	0.0241123149450004	0.0248355801836076	0.00288834670416012	0.00347225208833016	0.00335174923496816	0.00319775039285419	0.0267491522620131
0.00153568770159623	0.00215358531138864	0.00448457530394508	0.004065834091473	0.00472343065089736	0.0252699528574973	0.0261086758746175	0.0264105533041105	0.00421296832354644	0.00553816888594822	0.00556877015962286	0.00491779009180382	0.0285371764122074
0.00145306426267472	0.00288735423041932	0.00502109006699198	0.00520047969564139	0.00449011661566454	0.0256284839963609	0.0259395418079563	0.0265625671987429	0.00575700934579439	0.00450831196757919	0.00535596724836655	0.00485187329418576	0.0296220329170457
0.00129013315689356	0.00260664957406335	0.00471094202299231	0.00446977090397817	0.00418145728227607	0.0254684476056571	0.0248754445455297	0.0253628318584071	0.00503771400215036	0.0052482011413448	0.00448548507154081	0.00516408899181209	0.027905632288479
0.00107683400876685	0.00178951286080556	0.00298122570506989	0.00318493094036887	0.00299445868828054	0.0213358696551154	0.0217156562732611	0.0225538830535109	0.00398064676205442	0.00467868662641634	0.00364039368125052	0.00413952526672732	0.02413663055165
0.000986601604499214	0.00178330989992556	0.00353659746919196	0.00391497808287156	0.00374369365643867	0.0243868993466215	0.0233818542717724	0.0236343561326606	0.003809941278637	0.00417682573815235	0.00334256885286577	0.00419973534033578	0.0265005375899429
0.00124282524191547	0.00263419072037052	0.00366479199404516	0.0038787527913324	0.00400190224133653	0.0250031428335125	0.0249450831196758	0.0253319824662973	0.00403845835745596	0.00836398974443802	0.0058096931602018	0.00623207344305682	0.0270452402613514
0.000746174840790671	0.0022170209246547	0.00300727814076586	0.00302067653626665	0.00357389794061699	0.021480770821272	0.0218622942684642	0.0227387312877347	0.00360267967910016	0.00301604499214292	0.00281176081382847	0.00326176494913572	0.022304358613845
0.00131122322388553	0.00350822926143412	0.00412008932263667	0.00446613183359524	0.00410065337854602	0.0241482921181044	0.0243395914316434	0.0243864858158961	0.00500736084691092	0.0035313042759077	0.00507104457861219	0.00320626912579605	0.0275819204366885
0.00094557935654619	0.00249094367711521	0.00371822016375816	0.00332859151434952	0.00352650731949384	0.0230339922256224	0.0234567033330576	0.024098089488049	0.00564428087006865	0.0056250930444132	0.00332023819369779	0.0060339095194773	0.0255773715987098
0.00122413365313043	0.00212265321313374	0.00476288148209412	0.00511661566454388	0.00459482259531883	0.0259679927218592	0.0254158464973948	0.0255380861798032	0.00437432801257133	0.00671855098833843	0.00482648250765032	0.005186336944835	0.0290476387395584
0.00123215614920189	0.00270738565875445	0.00466512281862542	0.00493185013646514	0.00496129352410884	0.0274214705152593	0.0269961955173269	0.0278026631378711	0.00587139194442147	0.00479555040939542	0.00458010090149698	0.00489363989744438	0.0299760152179307
0.00136142585394095	0.00351774046811678	0.0058131668182946	0.00597642874865603	0.00610511951037962	0.0291918782565545	0.0284065834091473	0.0287657761971715	0.0070561574725002	0.00605202216524687	0.00633586965511538	0.00557001075179886	0.0322592010586386
0.00139872632536597	0.0028101893970722	0.00447473327268216	0.00450392854189066	0.00448440989165495	0.023950293606815	0.0234744024481019	0.0244935902737573	0.00465023571251344	0.00501050368042346	0.00549251509387147	0.00467000248118435	0.026232238855347
0.000671904722520883	0.00298387230171202	0.00460995781986602	0.0049710528492267	0.00442180133983955	0.0254029443387644	0.0263252832685469	0.026460921346456	0.00666181457282276	0.00400363907038293	0.00435166652882309	0.00392829377222728	0.0289815565296502
0.00141874121247209	0.00189430154660491	0.00375188156480026	0.00397345132743363	0.00411132247125961	0.0232510958564221	0.0224872219005872	0.0231895624844926	0.00322959225870482	0.00324208088660988	0.00407360846910926	0.00354701844347035	0.0257298817302126
0.0010975105450335	0.00155677776858821	0.00422537424530643	0.00420602100736085	0.00437995203043586	0.0249207675130262	0.0248120916384088	0.0251770738565876	0.00573170126540402	0.00452923662228103	0.00554519890827888	0.00364279215945745	0.0283160201802994
0.00115581837730543	0.00252559755189811	0.0047221073525763	0.00436746340253081	0.00472483665536349	0.0264988834670416	0.0265878752791332	0.0266043338020015	0.00467388967000248	0.00460358944669589	0.00429054668761889	0.00455206351831941	0.0302848399636093
0.00128624596807543	0.00153171780663303	0.00358770986684311	0.00329054668761889	0.00392233892978248	0.0236163261930361	0.0234796956413861	0.0242135472665619	0.00341667355884542	0.00271259614589364	0.00359308576627243	0.00241386154991316	0.0255896121081796
0.00161194276734761	0.00223984782069308	0.00455057480770821	0.00444181622694566	0.00507989413613432	0.0274914399139856	0.0254696881978331	0.0261435778678356	0.00398031593747415	0.00473773881399388	0.00511984120420148	0.00393780497890993	0.029039698949632
0.00120411876602432	0.00216971300967662	0.004191299313539	0.0043699445868828	0.00433380200148871	0.0261881564800265	0.0258587379042263	0.0261811264576958	0.0064719212637499	0.00488156480026466	0.00402836820775784	0.00370746836489951	0.028838474898685
0.00115920932925316	0.00227177239268878	0.0037173931023075	0.00389876767843851	0.00388685799354892	0.0224005458605574	0.0227248366553635	0.0233204036059879	0.00352816144239517	0.0044417335208006	0.00373806963857415	0.00394797783475312	0.0252438177156563
0.00113489372260359	0.00241675626499049	0.00473749069555868	0.0051214953271028	0.00508229261434125	0.025653461252171	0.0255877098668431	0.0258939707220246	0.00459829625341163	0.00479761806302208	0.00537383177570094	0.00450574807708213	0.0283351252998098
0.000862790505334546	0.00355338681664048	0.00458952940203457	0.00451195103796212	0.00453039450831197	0.0260588867752874	0.0250765031841866	0.0256841452319907	0.00461186006120255	0.00583450500372178	0.00579778347531222	0.00536680175337027	0.0286201306757092
0.00200942850053759	0.00270763377718965	0.00385509883384336	0.00378314448763543	0.00424166735588454	0.0246689273012985	0.0247949714663799	0.0250366388222645	0.00429559176246795	0.00322570506988669	0.00310793151931189	0.00311223223885535	0.0277159870978414
0.00121470515259284	0.00258729633611777	0.00325126126871226	0.00345025225374245	0.00309296170705483	0.0206406417996857	0.0201886527168969	0.0203537341824497	0.00439252336448598	0.0039296997766934	0.00326838144074105	0.00362145397403027	0.0231929534364403
0.00186163261930361	0.00218071292697047	0.00419105119510379	0.00405607476635514	0.00430204284178314	0.022945413944256	0.0234316433711025	0.0239121660739393	0.00345347779340005	0.00477057315358531	0.00492068480688115	0.00461210817963774	0.0256288975270863
0.00118178810685634	0.0020918038210239	0.00354404102224795	0.00376933256140931	0.00378066330328344	0.0234743197419569	0.0230387064758912	0.0232962534116285	0.0044370192705318	0.00340517740468117	0.00373401703746588	0.00420229923083285	0.0268118435199735
0.0013803655611612	0.00258382267802498	0.00369076172359606	0.00391787279794889	0.00363402530808039	0.0224464477710694	0.0223429823835911	0.0229822181788107	0.00551972541559838	0.0060680671573898	0.0042477049044744	0.00420097593251179	0.024855925895294
0.00132214043503432	0.00264932594491771	0.00477685882061037	0.00474427259945414	0.00508254073277645	0.0269558349185345	0.0262452237201224	0.0268498883467042	0.00514506657844678	0.00427979488876024	0.00426267471673145	0.00423728393019601	0.0295668679182863
0.00159407824001323	0.00274427259945414	0.00542577123480274	0.00554015383342982	0.00485733189976015	0.0264247787610619	0.0268802415019436	0.0274610867587462	0.00658125878752792	0.00520155487552725	0.00506120254734927	0.00529683235464395	0.0314754776279878
0.00121073525762964	0.00204912745016955	0.00446513935985444	0.00420527665205525	0.00501678934744852	0.0264568687453478	0.0257839715490861	0.026597469191961	0.00359622859978496	0.00392440658340915	0.00458167231825325	0.00438714746505666	0.0296172359606319
0.000689024894549665	0.00220726159953684	0.00487304606732281	0.00474997932346373	0.00469547597386486	0.0254194028616326	0.026214953271028	0.0262015548755273	0.00530593003060127	0.00464552146224465	0.0051853444710942	0.00423223885534695	0.0297577537011
0.00108254073277645	0.00261409312711935	0.00499230832850881	0.00496203787941444	0.00497684227938136	0.0255931684724175	0.0249311884873046	0.0256141758332644	0.00552659002563891	0.00787966255892813	0.00609966090480523	0.00669489703084939	0.0283245389132413
0.00172533289223389	0.00305177404681168	0.00354089818873542	0.00357737159870979	0.00328153171780663	0.0236321230667438	0.023486973782152	0.0237258291291043	0.00432015548755272	0.00310032255396576	0.00299313538995947	0.0028401290215863	0.0264796129352411
0.000960052931932843	0.00223083285088082	0.0035011165329584	0.00410263832602762	0.00341361343147796	0.022884542221487	0.0226877015962286	0.0231463071706228	0.00377644528988504	0.0063816061533372	0.00679149780828716	0.00583864031097511	0.0251004879662559
0.000645604168389711	0.00252485319659251	0.00332776445289885	0.00345595897775205	0.00323099826317095	0.0211545777851294	0.0214989661731867	0.0212334794475229	0.00454610867587462	0.00316607393929369	0.00342138780911422	0.00251004879662559	0.0237730543379373
0.00132784715904392	0.00174642295922587	0.0046914233727566	0.00435679430981722	0.00446059052187578	0.0257562649904888	0.0260554131171946	0.0257177239268878	0.00553395087254983	0.00509693160201803	0.00376097924075759	0.00476800926308825	0.0292697874452072
0.000960466462658176	0.00211239765114548	0.00467645356049955	0.00478686626416342	0.00557290546687619	0.0280526838144074	0.0273885534695228	0.0278311967579191	0.00421131420064511	0.00504772144570341	0.00592548176329502	0.00503572905466876	0.0305320486312133
0.0015290712099909	0.00341807956331155	0.00451054503349599	0.00443420726159953	0.0043409974361095	0.0251287734678687	0.0262031262922835	0.0263323132908775	0.00595963940120751	0.0047159043916963	0.00479149780828715	0.00431171946075593	0.0293046894384253
0.00105905218757754	0.00139111736001985	0.00286841452319907	0.00322297576709949	0.00279340004962369	0.0198367380696386	0.0190750971797205	0.0196598296253411	0.00432966669423538	0.00431486229426846	0.00363063435613266	0.00355214622446448	0.0224494251922918
0.000758332644115458	0.00167819038954594	0.00361525101315028	0.00381879083615913	0.00411330741874121	0.0241824497560169	0.023524274253577	0.0245405673641552	0.00396493259449177	0.00502018029939625	0.0035330411049541	0.00414291621867505	0.0263849971052849
0.00136531304275908	0.00175717475808453	0.0053719295343644	0.00607774377636259	0.00502051112397651	0.0274019518650236	0.0271866677694153	0.0278378959556695	0.00654106360102556	0.00720577288892565	0.00707385658754446	0.00643197419568274	0.0303046894384253
0.00140013232983211	0.00340666611529237	0.00533338847076338	0.00506996939872632	0.0057230998263171	0.0283445538003474	0.0270105036804235	0.0280742701182698	0.00470176164088992	0.00544528988503846	0.00472946819948723	0.00479240757588289	0.0301468861136383
0.00157158216855512	0.00217649491357208	0.00405466876188901	0.00430543379373088	0.00448639483913655	0.0248568356628898	0.0241119014142751	0.0252699528574973	0.00423050202630056	0.00571284426432884	0.0045926722355471	0.00476511454801092	0.0279641882391862
0.00193300802249607	0.00245943263584484	0.00449350756761227	0.00447754528161442	0.00442320734430568	0.0237480770821272	0.0236360929617071	0.0241495327102804	0.00701116532958399	0.00615656273261103	0.00665933338847076	0.00556140931271193	0.0278498056405591
0.00061128111818708	0.00199743610950294	0.00470937060623605	0.00481738483169299	0.00485931684724175	0.0266958067984451	0.0262425771234803	0.0264002977421223	0.00652725167479944	0.00376726490778265	0.00476966338598958	0.00399983458770987	0.0297164833347118
0.000897940616987842	0.00284724175006203	0.00448664295757175	0.00424034405756348	0.00462095773715987	0.0260304358613845	0.0258739558349185	0.026203787941444	0.00402216524687784	0.00480398643619221	0.00412257050698867	0.00409139029029857	0.0283487718137458
0.000724257712348027	0.00255231163675461	0.00489529402034571	0.00425671987428666	0.00540443304937557	0.0264753949218427	0.0261392771482921	0.0266651228186254	0.0046854685303118	0.00461128111818708	0.0056278223472004	0.00394334629062939	0.0282611860061203
0.00157274005458606	0.00235075676122736	0.0049708047307915	0.0050311802166901	0.00497626333636589	0.0267333553883054	0.0256336944835001	0.0258813166818294	0.00497675957323629	0.00625895294020346	0.00630146389876768	0.00447556033413283	0.0302673062608552
0.00157993548920685	0.00311752543213961	0.00455644694400794	0.00473897940616988	0.00509320982549003	0.026033578694897	0.0256106194690266	0.0258321065255148	0.00426358448432719	0.00419923910346539	0.00408254073277645	0.00384922669754363	0.0293119675791911
0.000687122653213133	0.0023706889421884	0.00399718799106774	0.00363948391365478	0.00399139856091307	0.0241812091638409	0.0255459432635845	0.0259904060871723	0.00310040526011083	0.00457455958977751	0.00364411545777851	0.0049693160201803	0.0262132164419816
0.00120304358613845	0.00240865106277396	0.00382027954677032	0.0041613596890249	0.003939128277231	0.0242825241915475	0.0237796708295426	0.0246902654867257	0.0042514266810024	0.00445016954759739	0.00550368042345546	0.00369555868000992	0.0276486642957572
0.00153783806136796	0.00237697460921346	0.00325382515920933	0.00359829625341163	0.00347597386485816	0.021947895128608	0.0214738235050864	0.0220188570010752	0.00276263336365892	0.00452071788933918	0.00354660491274502	0.00466843106442809	0.0241683897113556
0.000840294433876437	0.0026270779918948	0.00423860722851708	0.00405218757753701	0.00456877015962286	0.0262548176329501	0.0254246960549169	0.0262481184351997	0.00397742122239682	0.00605136051608634	0.00503159374741543	0.00525026879497147	0.0288080390373005
0.00101935323794558	0.00318063022082541	0.0037488214374328	0.0043808617980316	0.00486039202712762	0.0254739889173766	0.0255240261351418	0.0258961210817964	0.00702415019435944	0.0065016127698288	0.00592912083367794	0.00567612273591928	0.0281532544868084
0.00094127863700273	0.00283715160036391	0.00445066578446779	0.00406393185013647	0.00454461996526342	0.0257982797121826	0.0254395004548838	0.0261076834008767	0.00390108345050037	0.00501033826813332	0.005058390538417	0.00553940947812423	0.0281381192622612
0.00101406004466132	0.00171557356711604	0.00495980481349764	0.00495509056322885	0.00533438094450418	0.0277919113390125	0.0273878091142172	0.0278177156562733	0.00502109006699198	0.00514208915722438	0.00443462079232487	0.00516640476387396	0.0313681250516913
0.000989496319576545	0.00221280291125631	0.00368538582416673	0.00380671573897941	0.00321536680175337	0.0219570755107104	0.021865850632702	0.022401290215863	0.00352915391613597	0.00381349764287486	0.00347969564138615	0.00456877015962286	0.0260924654701844
0.00112786370027293	0.00235654619138202	0.00381771565627326	0.00371846828219337	0.00407104457861219	0.0241374576131007	0.0232476221983293	0.0236734761392772	0.00449019932180961	0.00388321892316599	0.00337184682821934	0.0035629807294682	0.0256854685303118
0.00160342403440576	0.00236142585394095	0.00405549582333968	0.00473046067322802	0.00435654619138202	0.0249654288313622	0.0240469770903978	0.0245038458357456	0.00477627987759491	0.00513175088909106	0.0035986270779919	0.00354677032503515	0.0281369613762303
0.00082524191547432	0.00225762964188239	0.00453444710942023	0.00491886527168969	0.00460549168803242	0.0260351501116533	0.0261008187908361	0.0265410636010256	0.00454867256637168	0.00469274667107766	0.00513340501199239	0.00470722024646431	0.0293603506740551
0.00117525432139608	0.00281730212554793	0.00369373914481846	0.00376263336365892	0.00420593830121578	0.0248043999669175	0.0240790670746836	0.0247096187246712	0.00452270283682077	0.00444702671408486	0.00438632040360599	0.00447572574642295	0.0261930361425854
0.00155495823339674	0.00157240923000579	0.00497618063022083	0.0050940368869407	0.00458034901993218	0.0238185427177239	0.0241704573649822	0.0242858324373501	0.00688603093209826	0.005368952113142	0.00557670994954925	0.00464370192705318	0.0278622115623191
0.000982466297245886	0.00214374328012571	0.0042229757670995	0.00430923827640394	0.00507137540319246	0.0270774956579274	0.0272746671077661	0.0284379290381275	0.00579232486973782	0.00539938797452651	0.00428020841948557	0.00544131999007526	0.0291525928376478
0.000779009180382102	0.00217293854933422	0.0033115540484658	0.00335737325283269	0.00332065172442312	0.0212376974609213	0.0198984368538582	0.0205000413530725	0.00372541559837896	0.00278066330328344	0.0027450996609048	0.00276255065751385	0.0236819121660739
0.00157067240095939	0.00204912745016955	0.00460789016623935	0.0047129269704739	0.00411752543213961	0.0243835911008188	0.0242062691257961	0.0241048713919444	0.00620056240178645	0.00508733768919031	0.0047493176743032	0.00436647092879001	0.027596228599785
0.00167984451244727	0.00332693739144818	0.00481936977917459	0.00465561161194277	0.00576718220163758	0.0272535770407742	0.026535439583161	0.0277952195848152	0.00473186667769415	0.00565412290133157	0.00461665701761641	0.00544338764370193	0.028864610040526
0.00106996939872632	0.00322529153916136	0.00496303035315524	0.00517707385658754	0.00527160698039864	0.0265848151517658	0.0261980812174344	0.0265674468613018	0.00504011248035729	0.00711851790588041	0.00639806467620544	0.00645786121908858	0.02988197833099
0.00144950789843685	0.00204143577867836	0.00357737159870978	0.00363799520304359	0.00442568852865768	0.0251410966834836	0.0249507071375403	0.0253610123232156	0.00415118683318171	0.00314002150359772	0.00361227359192788	0.00298957902572161	0.0260726987015135
0.00118021669010007	0.00299718799106774	0.0040331651641717	0.00400479695641386	0.00432528326854685	0.025541642544041	0.025359027375734	0.0261108262343892	0.00381738483169299	0.0118032420808866	0.00675246050781573	0.00892804565379207	0.0284543875609958
0.000953519146472583	0.00363311554048466	0.00400752625920106	0.00443263584484327	0.00395757174758084	0.023814986353486	0.023040939541808	0.0237544454552973	0.00398197006037549	0.00323794557935655	0.00376544537259118	0.00297345132743363	0.0267384004631544
0.000988503845835747	0.00198395500785708	0.00488660987511372	0.00473864858158961	0.00491415102142089	0.0265277479116698	0.0264332147878587	0.0267004383425688	0.00633065916797618	0.00548358283020428	0.00438582416673559	0.0056226118600612	0.0297538665122819
0.00123455462740882	0.00233620047969564	0.00432611032999752	0.00415796873707717	0.00444363576213713	0.0258584897857911	0.0257161525101315	0.0257815730708792	0.00507923248697378	0.00456786039202713	0.00373343809445042	0.00441898933090728	0.0290162104044331
0.00144752295095526	0.00454089818873542	0.00331114051774047	0.00372673889670003	0.0037513026217848	0.0214002150359772	0.0205857249193615	0.0211514349516169	0.00549574063352907	0.00371879910677363	0.00403721776527996	0.0035671987428666	0.0236965511537507
0.00141212472086676	0.00296997766934083	0.00417765279960301	0.00418914895376726	0.00442850053758995	0.024243486891076	0.0233727565958151	0.0241861715325449	0.00455040939541808	0.00483624183276817	0.00443131254652221	0.00425184021172773	0.0273186667769415
0.000500041353072533	0.00194921842692912	0.00335232817798362	0.00377718964519064	0.00340873376891903	0.0213398395500786	0.0209000909767596	0.0212118931436606	0.00711429989248201	0.00874774625754693	0.00759383012157803	0.00826482507650319	0.0256700024811844
0.00130055413117195	0.00212629228351666	0.00379091886527169	0.00408187908361591	0.00433529071209991	0.0237995203043586	0.0232654867256637	0.0239054668761889	0.00601703746588371	0.00400090976759573	0.00474030270449094	0.00346935737325283	0.0256314614175833
0.0013454635679431	0.00201794723347945	0.00431511041270366	0.00469605491688032	0.00494392523364486	0.0260686461004053	0.0246457695806798	0.0255350260524357	0.00521131420064511	0.0047757836407245	0.00519965263419072	0.00447696633859896	0.0287707385658754
0.00121892316599123	0.00189165494996278	0.00496493259449177	0.00450707137540319	0.00585749731205029	0.0276284012902159	0.0275690182780581	0.0281559010834505	0.00756008601439087	0.0066268298734596	0.00488594822595319	0.0073811099164668	0.0301483748242494
0.00144189893309073	0.00201042097427839	0.00475626499048879	0.00485559507071375	0.00486064014556282	0.0266543710197668	0.0263835911008188	0.0260834505003722	0.00546100405260111	0.0043736663634108	0.00554958233396741	0.00391762467951369	0.0300453229674965
0.000714911917955503	0.00258870234058391	0.00392837647837234	0.00439864361922091	0.00418145728227607	0.0259169630303532	0.0247378215201389	0.0253286742204946	0.00349251509387148	0.00361897278967827	0.00426722355471012	0.00479736994458688	0.0282563063435613
0.00135877925729882	0.00189860226614838	0.00398469936316268	0.00422611860061202	0.0041898106029278	0.0225576048300389	0.02159631130593	0.0221817881068563	0.00425911835249359	0.00352137953849971	0.00448283847489868	0.0031606153337193	0.0262861632619303
0.00184856504838309	0.00262939376395666	0.00430774956579274	0.00471309238276404	0.00469704739062112	0.0253713505913489	0.024539161359689	0.0249284591845174	0.00735712513439749	0.00550690596311305	0.00549747746257547	0.00362947647010173	0.0277790918865272
0.000750475560334133	0.00211545777851295	0.004121743445538	0.00390935406500703	0.00356934910263833	0.0234828384748987	0.0252703663882227	0.0252613514184104	0.0056263336365892	0.00418493094036887	0.00427384004631544	0.00352534943346291	0.0268441816226946
0.00125150938714747	0.00240137292200811	0.00411396906790175	0.00423604333802001	0.00431064428087007	0.024017450996609	0.0239405342816971	0.0243541477131751	0.00360119096848896	0.00361657431147134	0.00352410884128691	0.00334331320817137	0.0272451410139773
0.00100446613183359	0.00311752543213961	0.00449450004135307	0.0046896865437102	0.00436671904722521	0.0245262592010587	0.0227070548341742	0.0232357952195848	0.00522818625423869	0.00733065916797618	0.00663038623769746	0.00739574890414357	0.0265695145149285
0.00167810768340088	0.00187097841369614	0.0035662062691258	0.00419253990571499	0.00358514597634604	0.0213837565131089	0.0217904226284013	0.0218637002729303	0.00361384500868415	0.00580340749317674	0.0066904308990158	0.00538598957902572	0.0242529153916136
0.00142221487056488	0.00296137623025391	0.00334430568191216	0.00367041601190969	0.0032499379703912	0.0225131089239931	0.0216317095360185	0.0226044992142916	0.00453568770159623	0.00270068646100405	0.00375386651228186	0.00291183524935903	0.0251520138946324
0.0015332892233893	0.00259970225787776	0.00432106525514846	0.00415499131585477	0.00426168224299065	0.025959060458192	0.0256626416342734	0.0257590769994211	0.00459027375734017	0.00579679100157141	0.00627168968654371	0.00483797866181457	0.0279337523778017
0.00169316020180299	0.00286113638243321	0.00464775452816144	0.00434232073443057	0.00484550492101563	0.0260560747663551	0.0257149946241006	0.0264634852369531	0.00378479861053676	0.00345885369282938	0.0038718054751468	0.00346456041683897	0.0291501943594409
0.00111868331817054	0.002121743445538	0.00351484575303945	0.00391282772309982	0.00370655859730378	0.0237246712430734	0.0232706145066578	0.0238187081300141	0.00421445703415764	0.00586047473327268	0.00411206682656521	0.00438598957902572	0.0260540071127285
0.000926308824745678	0.00259945413944256	0.00293400049623687	0.00304540567364155	0.00316226945662063	0.0221190968488959	0.0226824084029443	0.0234129517823174	0.00331908030766686	0.00390017368290464	0.00297444380117443	0.00351542469605492	0.0244677032503515
0.00151906376643785	0.00221073525762964	0.00395294020345712	0.00353758994293276	0.00398428583243735	0.0239306095442891	0.0231328260689769	0.023721693821851	0.00523860722851708	0.00464411545777851	0.00472905466876189	0.00452857497312051	0.0256438673393433
0.00114771317508891	0.0022150359771731	0.00345174096435365	0.00311380365561161	0.00374352824414854	0.022636010255562	0.0228244975601687	0.0229733686212886	0.00466239351583823	0.00317459267223555	0.00459126623108097	0.00331246381606153	0.0248505499958647
0.00143230502026301	0.0027201224050947	0.00533603506740551	0.00530832850880821	0.00579497146637995	0.0290181953519146	0.0289010007443553	0.0293295012819453	0.00550566537093706	0.00461450665784468	0.00490860970970143	0.00436688445951534	0.0310469770903978
0.00147655280787363	0.00338276403936812	0.0053444710942023	0.00536258373997188	0.00494144404929286	0.0264977255810107	0.0273773881399388	0.0277199569928046	0.0116105367628815	0.00437631296005293	0.0049960301050368	0.0054654701844347	0.0301799685716649
0.000778843768091969	0.00223943428996774	0.00463931850136465	0.00452121412620958	0.00524878008436027	0.0268795798527831	0.0263188321892316	0.0273624183276817	0.00514655528905798	0.0051289388801588	0.00569597221073525	0.00453527417087089	0.0285596724836655
0.00133090728641138	0.0012529153916136	0.00443271855098834	0.00434182449756017	0.00449747746257547	0.0253484409891655	0.0253826813332231	0.0260208419485568	0.00451252998097759	0.00296542883136217	0.0041232321561492	0.00291605326275742	0.028864610040526
0.00100016541229013	0.00194442147051526	0.0051930361425854	0.00508237532048631	0.00591373749069556	0.0298401290215863	0.0277385658754446	0.0280450748490613	0.00982292614341245	0.00636936564386734	0.00681862542386899	0.00645480109172111	0.0308510462327351
0.00149946241005707	0.00193350425936647	0.00386543710197668	0.0043736663634108	0.00398387230171202	0.0250167066413035	0.024648498883467	0.0247475808452568	0.00550368042345546	0.00364560416838971	0.0046582582085849	0.00388768505499958	0.0287743776362584
0.00137010999917294	0.00319741956827392	0.00545306426267471	0.00551079315193119	0.00575676122735919	0.028	0.0277499793234637	0.0285497477462575	0.00665660408568356	0.00572078405425523	0.00593548920684807	0.00545612439004218	0.0303879745265073
0.00084988834670416	0.0034055909354065	0.00402315772061864	0.00401720287817385	0.00364097262426598	0.0224643950045488	0.0221389463237119	0.0223199900752626	0.00639012488627905	0.00494905301463899	0.00442759076999421	0.00420610371350591	0.0253450500372178
0.0010942850053759	0.00221263749896617	0.00379050533454636	0.00422711107435283	0.00429592258704822	0.0250525184021173	0.0234806881151269	0.0238826399801505	0.00415093871474651	0.00415151765776197	0.00417773550574808	0.00358373997187991	0.0268791663220577
0.00100330824580266	0.00223968240840294	0.00366173186667769	0.0039099330080225	0.00402042841783145	0.0234266810023985	0.0233912000661649	0.0236591679761806	0.00349218426929121	0.00470366388222645	0.00385625671987429	0.00375585145976346	0.025449673310727
0.00182987345959805	0.0013427342651559	0.00466851377057315	0.00484492597800017	0.00462815317178066	0.02614283351253	0.0256227772723513	0.0259762633363659	0.005880737738814	0.00541692167728062	0.00605086427921595	0.00548689107600695	0.0287623025390787
0.00128393019601356	0.00289496319576545	0.00365759655942437	0.00371648333471177	0.0040970143081631	0.0251066082209908	0.0232018857001075	0.024045984616657	0.00369034819287073	0.00356513108923993	0.00419419402861633	0.00349921429162187	0.0271249689851956
0.00206740550822926	0.00195203043586138	0.00339723761475478	0.00411959308576627	0.00347630468943842	0.0217385658754445	0.0221936977917459	0.022177570093458	0.00476701678934745	0.00319435944090646	0.00491233148622943	0.00273773881399388	0.0239411959308577
0.00114175833264412	0.00111628483996361	0.00403812753287569	0.0041873294185758	0.00382044495906046	0.0239960301050368	0.0245126953932677	0.0252756595815069	0.0043429823835911	0.00395566950624432	0.00418112645769581	0.00364791994045158	0.0267040774129518
0.00264031097510545	0.00202828550161277	0.00532561409312712	0.00467016789347449	0.00606302208254073	0.0272513439748573	0.0272014721693822	0.0275224547183856	0.00649483086593334	0.00586527168968654	0.00450409395418079	0.00526052435695972	0.0299467372425771
0.000866264163427342	0.00254999586469275	0.00415300636837317	0.00400984203126292	0.00438309486394839	0.0251324125382516	0.0250167066413034	0.0254358613845009	0.00460110826234389	0.0045706724009594	0.00436622281035481	0.0039685716648747	0.0278714746505665
0.00119336696716566	0.00283078322719378	0.00339012488627905	0.00352634190720371	0.00397436109502936	0.0236162434868911	0.0236690100074436	0.0239213464560417	0.00287734678686627	0.00449896617318667	0.00430286990323381	0.0037834753122157	0.0259175419733686
0.000903481928707303	0.00174055082292614	0.00399247374079894	0.0042182615168307	0.00366628070465636	0.0236669423538169	0.0229201058638657	0.0229985112893888	0.00385410636010256	0.00476131006533786	0.00550070300223307	0.00502158630386238	0.0272937722272765
0.0014711769084443	0.00214076585890332	0.00463526590025639	0.00455868000992474	0.00479960301050368	0.0248958729633612	0.023832271937805	0.0248051443222231	0.00497626333636589	0.00734414026962203	0.00585567777685882	0.00547448515424696	0.0273389297824828
0.00119328426102059	0.00322802084194856	0.00341898933090729	0.00371085931684724	0.00351633446365065	0.0242190885782814	0.0234227938135803	0.0238860309320983	0.00289297824828385	0.00360267967910016	0.00342618476552808	0.00322281035480936	0.0264801918782566
0.000884707633777189	0.00176180630220825	0.00398147382350509	0.00414109668348358	0.00480762550657514	0.0259191960962699	0.0246121081796378	0.02540989165495	0.00511529236622281	0.00521917128442643	0.00403473658092796	0.0041531717806633	0.0278837151600364
0.000897775204697709	0.00196542883136217	0.00430692250434207	0.00443007195434621	0.00482061037135059	0.0260840294433877	0.0268115126953933	0.0272405094698536	0.00665991233148623	0.00536961376230254	0.00549400380448267	0.00528806550326689	0.0281443222231412
0.00132875692663965	0.00237308742039534	0.00389016623935159	0.00424836655363494	0.0039636092961707	0.0232233065916798	0.022864610040526	0.0235284922669754	0.00450616160780746	0.00655040939541808	0.00719469026548672	0.00546141758332644	0.0256420478041519
0.00299106773633281	0.00220180299396245	0.00414225456951451	0.00424315606649574	0.00463228847903399	0.025780084360268	0.0251742618476553	0.0259818046480854	0.0042865767926557	0.00729145645521462	0.00668067157389794	0.0076216193863204	0.027844677859565
0.00105342816971301	0.00202125547928211	0.00401050368042345	0.00460946158299561	0.00397601521793069	0.0234874700190224	0.0231945248531966	0.0238526176494914	0.00666991977503929	0.00457340170374659	0.00624398312794641	0.00385394094781242	0.0275844843271855
0.00173484409891655	0.00221544950789844	0.00391638408733769	0.0038735423041932	0.00422140435034323	0.0240344057563477	0.0245989579025721	0.0250768340087669	0.00383640724505831	0.00574137788437681	0.00496476718220164	0.00539467372425771	0.02544090645935
0.00176561078488132	0.00180539244065834	0.00339649325944918	0.00392118104375155	0.00388495575221239	0.0218146555289058	0.0207513853279299	0.0215250186088827	0.00431759159705566	0.00523000578943015	0.00451468034074932	0.00331759159705566	0.0245389132412538
0.00204507484906129	0.00255834918534447	0.00461905549582334	0.0048755272516748	0.00498312794640642	0.0262915391613597	0.0258440989165495	0.0267157389794062	0.00556480026465966	0.00620932925316351	0.00640195186502358	0.00549160532627574	0.0284879662558928
0.00124166735588454	0.00195128608055579	0.00303060127367463	0.00295244396658672	0.00307013481101646	0.0219311057811595	0.0216097097014308	0.0221302621784799	0.00405723265238607	0.0034100570672401	0.00316384087337689	0.00392837647837234	0.0236242659829625
0.00156215366801753	0.00315069059631131	0.00438731287734679	0.00466330328343396	0.00470416011909685	0.0246550326689273	0.0242252088330163	0.0248657679265569	0.0054055909354065	0.00538747828963692	0.0054390042180134	0.0041289388801588	0.028038541063601
0.000845753039450831	0.0027555206351832	0.00422380282855016	0.00445637250847738	0.00440600446613183	0.0258259035646349	0.0239454139442561	0.0243605987924903	0.0050321726904309	0.0053088247456786	0.00621429162186751	0.00426035894466959	0.0280105863865685
0.00162997270697213	0.00210420974278389	0.00418426929120834	0.00430849392109834	0.00388272268629559	0.0243388470763378	0.0254350343230502	0.0259316020180299	0.00689752708626251	0.00463617566785212	0.00588057232652386	0.0046500703002233	0.0279374741543297
0.00160392027127616	0.00300942850053759	0.00347481597882723	0.00370928790009098	0.00370961872467124	0.0241174427259946	0.0231134728310313	0.0237440244810189	0.00313125465222066	0.00608212720205111	0.0041227359192788	0.00443784633198247	0.0263693656438673
0.00217343478620461	0.0040611198412042	0.00456058225126127	0.00458746174840791	0.00509999172938549	0.0264449590604582	0.0266884459515342	0.0268008436026797	0.00558440162104044	0.00521710363079977	0.00366346869572409	0.0050329170457365	0.0290416011909685
0.00249367297990241	0.00337151600363907	0.004438507981143	0.00451914647258291	0.00402142089157225	0.0238002646596642	0.0235294020345712	0.0240038871888181	0.00426862955917625	0.00513406666115292	0.00494003804482673	0.00483897113555537	0.0269942932759904
0.00132743362831858	0.00198279712182615	0.0040678190389546	0.00446935737325283	0.00401761640889918	0.024970225787776	0.0248813166818295	0.0252082540732776	0.00448937226035894	0.00488330162931106	0.00514738235050864	0.00436092961707055	0.0283589446695889
0.000719874286659498	0.00261442395169961	0.00514018691588785	0.00549929699776693	0.00480803903730047	0.0253957489041436	0.0259458274749814	0.0263484409891655	0.00611363824332148	0.00525357704077413	0.00557274005458606	0.00464188239186172	0.0295413944256059
0.00125374245306426	0.00360863452154495	0.00430113307418741	0.00428608055578529	0.00492829377222728	0.0254917707385659	0.0236929947895128	0.0245104623273509	0.00322950955255976	0.00492920353982301	0.00393375237780167	0.0040007443553056	0.0274930113307419
0.00117178066330328	0.00249689851956	0.00492109833760648	0.00517938962864941	0.0050989992556447	0.0271101645852287	0.0255321313373584	0.02610561574725	0.00557290546687619	0.00473749069555868	0.00441998180464809	0.00425332892233893	0.0288730460673228
0.00150128194524853	0.00252692085021917	0.00405284922669754	0.00466313787114382	0.00370589694814325	0.023575221238938	0.0239038127532876	0.0241434124555455	0.00699247374079894	0.00613241253825159	0.00737705731535853	0.00674642295922587	0.027787610619469
0.00125258456703333	0.00262815317178066	0.00457240923000579	0.00494640641799686	0.00552005624017864	0.0278998428583243	0.0275197254155984	0.0282730129848648	0.00638582416673559	0.00637110247291374	0.0044367711520966	0.00520271276155819	0.0302355471011496
0.00172549830452403	0.00324232900504508	0.00455983789595567	0.00510354809362336	0.0050955255975519	0.0269890827888512	0.0269842031262923	0.0273040277892647	0.00549342486146721	0.00426193036142585	0.00398345877098669	0.00391183524935903	0.0299334215532214
0.00180266313787114	0.00183400876685138	0.00626474237035812	0.00608791663220578	0.0063409974361095	0.0295675295674469	0.0293241253825159	0.0302753287569266	0.0081945248531966	0.00697072202464643	0.00639566619799851	0.00719088578281366	0.0327370771648334
0.00126970473906211	0.00174046811678108	0.00425572740054586	0.00438483169299479	0.00440129021586304	0.0242105698453395	0.0239178727979489	0.0242888925647175	0.0058106856339426	0.00411041270366388	0.00430849392109834	0.00380588867752874	0.0278789182036226
0.000847820693077497	0.00245107931519312	0.00502001488710611	0.00508295426350178	0.00539144818460012	0.0268054751468034	0.026272020511124	0.0266475891158713	0.00547415432966669	0.00713629972706972	0.00522570506988669	0.00574518236704987	0.0296630551649987
0.000939459101811264	0.00232627574228765	0.00462104044330494	0.00463692002315772	0.00463601025556199	0.0252378628732115	0.0261994872219006	0.0263333884707634	0.00611785625671988	0.00744115457778513	0.00550856008601439	0.00577793400049624	0.0283880572326524
0.00164940865106277	0.00132114796129352	0.00301877429493011	0.00341377884376809	0.00340021503597717	0.0221221569762633	0.0210539244065834	0.0216418823918617	0.00453411628483996	0.00472963361177736	0.00348804896203788	0.00391332395997022	0.0239381358034902
0.000943346290629393	0.00298577454304855	0.00519543462079232	0.00508601439086924	0.00515408154825904	0.0272400959391283	0.0266554461996526	0.0272516747994376	0.00529393763956662	0.00554991315854768	0.00504218013398395	0.00525299809775867	0.0310483830948639
0.00141212472086676	0.00221445703415764	0.00448383094863948	0.00473567116036722	0.00467107766107022	0.0250576461831114	0.024797535356877	0.02547828963692	0.00531221569762633	0.00907625506575138	0.00672219005872137	0.00854048465801009	0.0291056984533951
0.00135505748077082	0.0031586303862377	0.00355967248366554	0.00372318253246216	0.00349094367711521	0.0214690265486726	0.0215414771317509	0.0218937226035894	0.00470994954925151	0.00485658754445455	0.00423091555702589	0.00287842196675213	0.0253699445868828
0.00140517740468117	0.00217806633032834	0.00454850715408155	0.00472632536597469	0.00480795633115541	0.0262137953849971	0.0254492597800016	0.0263074187412125	0.00400934579439252	0.00573302456372509	0.00512811181870813	0.00485253494334629	0.0290763377718965
0.00143735009511207	0.00239930526838144	0.0032170209246547	0.00327847159043917	0.00299512033744107	0.0189680754280043	0.018880820444959	0.0196022661483748	0.00362269456620627	0.00440079397899264	0.00400992473740799	0.00363179224216359	0.0208406252584567
0.00115631461417583	0.00210702175171615	0.00411024729137375	0.00409511206682656	0.00458795798527831	0.0261874948308659	0.0256742204945828	0.0262684641468861	0.00510834505003722	0.00591481267058143	0.00509569100984203	0.00560152179306922	0.0289439252336448
0.000697047390621123	0.00290554958233397	0.00379075345298156	0.0041195103796212	0.00410015714167563	0.024720453229675	0.0244629890000827	0.0251607807460094	0.00425887023405839	0.00686047473327268	0.00510743528244148	0.0055325448680837	0.0268747828963692
0.00175196427094533	0.00300430071954346	0.00360458192043669	0.00345000413530725	0.00377934000496237	0.023088164750641	0.0231339012488628	0.0234364403275163	0.00334728310313456	0.00267025059961955	0.00332222314117939	0.00281581341493673	0.0255937474154329
0.00208146555289058	0.00252443966586717	0.00442635017781821	0.00489016623935158	0.00484798610536763	0.026377636258374	0.02513042759077	0.0257550243983128	0.0053377718964519	0.00395600033082458	0.00477355057480771	0.00345893639897444	0.0292464643122984
0.00171606980398644	0.00243346290629394	0.00391605326275742	0.00413017947233479	0.00402001488710611	0.0246355140186916	0.0248837151600364	0.0254446282358779	0.00473343809445042	0.00389182036225292	0.00356116119427673	0.00390265486725664	0.0285607476635514
0.000810851046232735	0.00356992804565379	0.00383136217020925	0.00407642047804152	0.00359804813497643	0.0217949714663799	0.0212884790339922	0.0219721280291126	0.00501852617649492	0.00563609296170706	0.00596526341907204	0.00475014473575387	0.0254821768257381
0.000999090232404268	0.003252171036308	0.00465007030022331	0.00477636258373997	0.00439070382929452	0.0258025804317261	0.0253285088082044	0.0262053593582004	0.00563824332147879	0.00594665453643206	0.00608005954842445	0.00556513108923993	0.0308108510462327
0.00101678934744852	0.00307617235960632	0.00430700521048714	0.00420957737159871	0.0047777685882061	0.026176412207427	0.0247766107021752	0.0258364899512034	0.00354958233396741	0.00609221735174924	0.00435695972210735	0.00625680258043172	0.028232238855347
0.00111884873046067	0.0025667025059962	0.0036255892812836	0.00398593995533868	0.00413729220081052	0.0248127532875693	0.0242917045736498	0.0247681746753784	0.00512166073939294	0.00357464229592259	0.00532081713671326	0.00320643453808618	0.0273945083119676
0.00131941113224713	0.00231568935571913	0.00460813828467455	0.00448647754528161	0.00485261764949135	0.0265026052435696	0.0276609875113721	0.0275651310892399	0.00599470680671574	0.00526623108096932	0.00341377884376809	0.00395608303696965	0.0300338268133323
0.00106889421884046	0.00246050781573071	0.00450740219998346	0.00442841783144488	0.00480588867752874	0.026882061037135	0.0259042262840129	0.0268143247043255	0.00455561988255727	0.00441336531304276	0.00460226614837483	0.00436779422711107	0.029090645934993
0.000953519146472583	0.00251616905136052	0.00433545612439004	0.00438962864940865	0.00404499214291622	0.0244165908527003	0.0239050533454636	0.0241580514432222	0.0066896865437102	0.00608733768919031	0.00549251509387147	0.00478364072450583	0.0276282358779257
0.0012477049044744	0.00151856752956745	0.00422802084194856	0.00422206599950376	0.00436920023157721	0.026054668761889	0.0259290381275329	0.0266719874286659	0.00661177735505748	0.00432569679927218	0.00429633611777355	0.00387660243156066	0.0280755934165909
0.00138086179803159	0.00266867918286329	0.00466553634935075	0.00422851707881896	0.0047235960631875	0.0267306260855182	0.0260082706145066	0.027199983458771	0.00522760731122322	0.00525175750558266	0.00695839880903152	0.0047802497725581	0.0279890827888512
0.00105326275742288	0.00358812339756844	0.00406674385906873	0.00456819121660739	0.00474634025308081	0.025355222893061	0.0240393681250517	0.0249407824001323	0.0052501860888264	0.00586824911090894	0.0058057232652386	0.00510412703663882	0.0280774129517823
0.00100628566702506	0.00267256637168142	0.00385228682491109	0.00403647340997436	0.00372888925647176	0.0244929286245968	0.0231894797783475	0.0239296997766934	0.00367347613927715	0.00453171780663303	0.00469390455710859	0.00440616987842197	0.0272197502274419
0.0010267140848565	0.00284550492101563	0.00380605408981887	0.00365056653709371	0.00393003060127368	0.0239229178727979	0.0243388470763378	0.0245212141262096	0.00383376064841618	0.00339053841700438	0.00327218592341411	0.00325779505417253	0.0266506492432388
0.00094781242246299	0.00239483913654784	0.00469580679844513	0.00437085435447854	0.00523902075924241	0.0273248697378215	0.0281019766768671	0.028607476635514	0.00379770076916715	0.00514986353486064	0.00445380861798032	0.00546439500454884	0.0294873046067323
0.00153047721445703	0.0024741543296667	0.00466288975270863	0.00452071788933918	0.00438226780249773	0.0238766024315607	0.0245144322223141	0.0247457613100653	0.00501124803572906	0.00579166322057729	0.00632817798362418	0.00577206186419651	0.0273499296997767
0.00097336862128856	0.00312563063435613	0.00438168885948226	0.00456331155404847	0.00486948970308494	0.0253958316102886	0.0245595070713754	0.0250186915887851	0.00694417335208006	0.00460772475394922	0.00488909105946572	0.00407501447357539	0.0281114878835497
0.00142329005045075	0.00249243238772641	0.0040277065585973	0.00433835083946737	0.00358696551153751	0.0238378959556695	0.0235288230915557	0.0243175915970557	0.00458489785791084	0.00403233810272103	0.00394698536101232	0.00388214374328012	0.026828550161277
0.00185154246960549	0.00300181953519146	0.004188818129187	0.00397783475312216	0.0045350260524357	0.0247481597882723	0.0241152096600777	0.0242314117938963	0.00391158713092383	0.00436630551649987	0.00357116863782979	0.0035939128277231	0.0262905466876189
0.0010336614010421	0.00205102969150608	0.00410354809362336	0.00413547266561906	0.0041514349516169	0.0243856587544454	0.0242324869737821	0.0243731701265404	0.00430659167976181	0.00414473575386652	0.003563973203209	0.00383086593333885	0.0273199073691175
0.000882722686295592	0.00301786452733438	0.0043741626002812	0.00436704987180547	0.00448093623356215	0.0247251674799438	0.0243624183276818	0.0249953684558763	0.00568174675378381	0.00463840873376892	0.00386386568522041	0.00383177570093458	0.0273463733355388
0.00107021751716152	0.00232404267637085	0.00410611198412042	0.00387238441816227	0.00410015714167563	0.0257853775535522	0.0257255810106691	0.0265682739227525	0.00747473327268216	0.00552179306922504	0.00332611032999752	0.00487188818129187	0.029047142502688
0.00159283764783723	0.00331924571995699	0.00462997270697213	0.0044672070134811	0.00475419733686213	0.0258301215780333	0.0251698784219668	0.0251385327929865	0.00408080390373005	0.0042185096352659	0.00519617897609792	0.00400363907038293	0.0289920602100736
0.00138648581589612	0.00292060210073608	0.00384401621040443	0.00416342734265156	0.00386692581258787	0.0244911917955504	0.0239253163510049	0.0245910181126458	0.00452989827144156	0.0038423620875031	0.0038705648829708	0.00370870895707551	0.0273581176081383
0.00113332230584732	0.00263774708460839	0.00377561822843437	0.00406798445124473	0.00361128111818708	0.0217338516251757	0.0213232983210652	0.021694400793979	0.00535365147630469	0.00519882557274005	0.00615920932925316	0.00500686461004053	0.0247981142998925
0.00138350839467372	0.00255884542221487	0.00480324208088661	0.00488098585724919	0.00571358861963444	0.0278718881812919	0.0265568604747333	0.0273566288975271	0.004995037631296	0.0061895624844926	0.00503548093623356	0.00567918286328674	0.0292580431726078
0.00119849474815979	0.00276106194690266	0.00420519394591018	0.00462666446116946	0.00463832602762386	0.0251643371102473	0.0247941444049293	0.0250826234389215	0.00484550492101563	0.00576594160946158	0.00467694979736994	0.00599660904805227	0.0279558349185344
0.00140468116781077	0.00229972706972128	0.00494243652303367	0.00441898933090729	0.00522405094698536	0.0264989661731867	0.0264969812257051	0.0275719129931354	0.00593135389959474	0.00554106360102555	0.00440749317674303	0.00472640807211976	0.0288747001902241
0.00142601935323795	0.00163791249689852	0.00411562319080308	0.00421635927549417	0.00435298982714416	0.0238602266148375	0.0236178976097924	0.0239847820693077	0.00552518402117277	0.00563683731701265	0.00436713257795054	0.00673972376147548	0.0270177818211893
0.00111570589694814	0.00239566619799851	0.00376660325862212	0.00398106029277975	0.0043729220081052	0.0255692663964932	0.0247761144653048	0.0256701678934745	0.0054100570672401	0.00536829046398147	0.00510048796625589	0.00401521793069225	0.0263115540484658
0.00168108510462327	0.00263567943098172	0.0037814903647341	0.00369613762302539	0.00414060044661318	0.0234952443966587	0.0227388139938797	0.023618641965098	0.00327259945413944	0.00334604251095856	0.00409842031262923	0.00336795963940121	0.02577636258374
0.00066545364320569	0.00239384666280705	0.00289818873542304	0.00313216441981639	0.00318592341410967	0.0210239020759243	0.0207861219088578	0.0208907451823671	0.00336299727069721	0.00297808287155736	0.00331122322388553	0.00293896286494086	0.0235904391696303
0.00140253080803904	0.0027837234306509	0.00384649739475643	0.00363270200975933	0.0038725498304524	0.0231662393515838	0.0236494086510628	0.0247260772475395	0.00400521048713919	0.00417707385658755	0.00495062443139525	0.00400678190389546	0.0255549582333967
0.000867587461748408	0.00217599867670168	0.00414854023653958	0.00419717144983872	0.00454387560995782	0.0260461500289472	0.0252581258787528	0.0254998759407824	0.00373492680506162	0.00599569928045654	0.00623339674137788	0.00530411049540981	0.0285920932925316
0.0020616160780746	0.00131874948308659	0.00360772475394922	0.00391638408733769	0.00361905549582334	0.0231999007526259	0.0224631544123728	0.023228599784964	0.00612439004218013	0.00617302125547928	0.00392647423703581	0.00490960218344223	0.026527996030105
0.00155553717641221	0.00233115540484658	0.00464560416838971	0.00475394921842693	0.00508287155735671	0.0263495988751964	0.0257111074352824	0.0255780332478703	0.00578058059713837	0.00476213712678852	0.00552543213960797	0.00547630468943843	0.0281070217517162
0.00120800595484244	0.00199536845587627	0.00330551649987594	0.00376519725415598	0.00376519725415598	0.0228818956248449	0.0223052683814407	0.0230688115126954	0.00392076751302622	0.00486097097014308	0.00401927053180051	0.0049715490860971	0.0260965180712927
0.00107137540319246	0.00191704573649822	0.00353395087254983	0.00442924489289554	0.00360425109585642	0.0208851211645025	0.0208332644115458	0.0211146307170623	0.00602588702340584	0.0034986353486064	0.00544710942022992	0.00333239599702258	0.0244662145397403
0.00103060127367463	0.00181730212554793	0.00482954263501778	0.00488892564717559	0.00445678603920271	0.0245915143495162	0.0250703002233066	0.0253298321065255	0.00728847903399223	0.00454246960549169	0.00551013150277065	0.00410371350591349	0.0294704325531387
0.000867835580183608	0.00160772475394922	0.00387734678686626	0.00343536514763047	0.0036854685303118	0.0234767182201637	0.0236837317012654	0.0244893722603589	0.00465834091472996	0.00374005458605574	0.00368960383756513	0.00301984947481598	0.0258927301298487
0.00193085766272434	0.00253907865354396	0.00471830286990323	0.00433942601935324	0.00487412124720867	0.0263780497890993	0.0250590521875775	0.0252152013894633	0.00570366388222645	0.00511669837068894	0.00473782152013895	0.00450880820444959	0.0287302952609379
0.00132387726408072	0.00247580845256803	0.00489355719129932	0.00504259366470929	0.00558283020428417	0.0272038706475891	0.0257795881233976	0.0265528905797701	0.00488859482259532	0.00461367959639401	0.00532453891324126	0.00419072037052353	0.0294339591431643
0.00127491522620131	0.00332065172442312	0.00484806881151269	0.00480952774791167	0.00505227028368208	0.0270224960714581	0.0266995285749731	0.0272998924820114	0.00737672649077827	0.00638648581589612	0.00467124307336035	0.00535505748077082	0.0304468613017947
0.0012229757670995	0.00216888594822595	0.00361549913158548	0.00411115705896948	0.00399172938549334	0.0255798527830618	0.0247003556364238	0.0249853610123232	0.0072873211479613	0.00372103217269043	0.00372599454139443	0.00394251922917872	0.0275307253328922
0.00176585890331652	0.00279952030435862	0.00492473740798941	0.0049069555868001	0.00501720287817385	0.0261865850632702	0.0262680506161608	0.0267966255892813	0.00554428914068315	0.00701794723347945	0.00533735836572658	0.00551914647258291	0.0282482838474899
0.000732941857580018	0.00292159457447688	0.00346828219336697	0.00381085104623274	0.00350913902902986	0.0207195434620792	0.0203084112149533	0.0212357952195848	0.00633512529980978	0.00665842362087503	0.00650144735753867	0.00653312381109917	0.0233470349846994
0.000677446034240343	0.00256653709370606	0.00337325283268547	0.00381573070879166	0.00348631213299148	0.0206915887850467	0.0202512612687123	0.0212229757670995	0.00380382102390208	0.00632685468530312	0.005255892812836	0.00516838971135555	0.0229964436357621
0.00127210321726904	0.00276106194690265	0.00473211479612935	0.00466594988007609	0.0052764039368125	0.0264493424861467	0.025322967496485	0.0260215035977173	0.00513803655611612	0.00507245058307833	0.00655917624679513	0.00469481432470433	0.0281699611281118
0.00157852948474072	0.00283127946406418	0.00428880985857249	0.00443263584484327	0.00454271772392689	0.0251162021338185	0.0238907451823671	0.0244949135720784	0.00426590025638905	0.00670581424199818	0.00588263998015053	0.00488057232652386	0.0270453229674965
0.0009997518815648	0.00197171449838723	0.00390257216111157	0.00382358779257299	0.00379563311554049	0.023303118021669	0.0236245968075428	0.0241731866677694	0.0043409974361095	0.00463592754941692	0.00307079646017699	0.0038114299892482	0.027566537093706
0.00146133487718138	0.0020618641965098	0.0037226035894467	0.00408121743445538	0.00363832602762385	0.0236216193863204	0.0237610619469026	0.0234616657017616	0.00477487387312877	0.00541874121247209	0.00470126540401952	0.00616202133818543	0.0272818625423869
0.00126193036142585	0.00214093127119345	0.00448953767264908	0.00451972541559838	0.00470101728558432	0.0260574807708213	0.0255145976346042	0.0257447688363246	0.00478852038706476	0.00514796129352411	0.00369291208336779	0.00509924737407989	0.0292429079480605
0.0015021090066992	0.0019960301050368	0.00349673310726987	0.00375345298155653	0.0035322967496485	0.0236653709370606	0.0223126292283517	0.0227961293524109	0.00363782979075345	0.00417393102307502	0.00394739889173766	0.00383086593333885	0.0257541973368621
0.00105855595070714	0.00244057563476966	0.00372963361177735	0.00432420808866099	0.00370961872467124	0.0231262095773716	0.022340418493094	0.0229752708626251	0.00470688942188405	0.00408626250930444	0.00476420478041519	0.00351252998097759	0.0259545116202134
0.00137548589860227	0.00215308907451824	0.00351401869158878	0.00404739062112315	0.00373955834918534	0.0230405260110826	0.0230762550657514	0.023272020511124	0.00480886609875113	0.00389744438011744	0.00382739227524605	0.00336150856008601	0.0263394260193532
0.00126143412455545	0.0012860805557853	0.00482317426184766	0.00417641220742701	0.00550905632288479	0.0275253494334629	0.0272020511123976	0.0277951368786701	0.00424100570672401	0.00599421056984534	0.00519576544537259	0.00468265652137954	0.0290937887685055
0.00136357621371268	0.0034392523364486	0.00481233975684393	0.00451707881895625	0.00494508311967579	0.0268333471176909	0.0259985939955339	0.0266468447605657	0.00451517657761972	0.00375262592010586	0.00436398974443801	0.003562732611033	0.0293571251343975
0.00124505830783227	0.00296700024811844	0.00425738152344719	0.00474824249441733	0.00439897444380117	0.0241506078901663	0.0226127698287983	0.0235590935406501	0.00498469936316268	0.00440592175998677	0.00604631544123728	0.00391952692085022	0.0273059300306013
0.00129451658258209	0.00173318997601522	0.00388950459019105	0.00407865354395832	0.00450028947150773	0.0249157224381772	0.0245699280456538	0.0245810106690927	0.00423298321065255	0.00396567694979737	0.00460350674055082	0.00345438756099578	0.0276327020097593
0.00119328426102059	0.00388487304606732	0.00474501695475974	0.00445116202133819	0.00500645107931519	0.0282208254073278	0.0274367711520966	0.0279521131420065	0.00361492018857001	0.00581771565627326	0.00529732859151435	0.00488206103713506	0.0304232073443057
0.00235241088412869	0.00216499875940782	0.00511099164667935	0.00492953436440327	0.00551823670498718	0.0276507319493838	0.0254466958895046	0.0262621784798611	0.00384831692994789	0.00629658423620875	0.00572682160284509	0.00495418079563312	0.0292257050698867
0.00102853362004797	0.00342792159457447	0.00406021007360847	0.00445231990736912	0.00420726159953685	0.0238144901166157	0.024134149367298	0.0246259201058639	0.00532114796129353	0.00448482342238028	0.00442833512529981	0.00380588867752874	0.0271337358365726
0.00134513274336283	0.00263725084773799	0.00444380117442726	0.00432627574228765	0.00478736250103383	0.0263312381109917	0.0255891158713092	0.0262682160284509	0.00554983045240261	0.00504391696303035	0.00427003556364238	0.00408973616739724	0.0308727979488876
0.00105086427921595	0.00216946489124142	0.00314291621867505	0.00335911008187908	0.00351219915639732	0.0219075345298155	0.0208307832271938	0.0213730874203953	0.00412257050698867	0.0038737904226284	0.0039057149946241	0.00361880737738814	0.0249451658258209
0.000717806633032834	0.00242056074766355	0.00461864196509801	0.00485906872880655	0.00451509387147465	0.0245920932925316	0.0252151186833182	0.0252146224464478	0.00495112066826566	0.00641824497560169	0.00543089901579687	0.00516243486891076	0.0287581672318253
0.00104921015631461	0.00230377967082954	0.00452162765693491	0.00405954842444794	0.0043706889421884	0.0246764535604995	0.0243566288975271	0.0247720618641965	0.00416706641303449	0.0044704325531387	0.00378281366305516	0.00405979654288314	0.0269250682325697
0.00058663468695724	0.00218799106773633	0.00375014473575387	0.00398718054751468	0.00465544619965263	0.0244850715408155	0.0242803738317757	0.0248054751468034	0.00323314862294268	0.00469158878504673	0.0035936647092879	0.00482639980150525	0.0268115126953933
0.00167322802084195	0.00259085270035564	0.00448407906707468	0.00460119096848896	0.00464353651476304	0.0253907865354396	0.0239636920023158	0.0247300471425027	0.00625506575138533	0.00660673228020842	0.00520172028781738	0.00553237945579356	0.0278299561657431
0.00135662889752709	0.00233471176908444	0.00516020180299396	0.00477404681167811	0.00536481680588868	0.0277597386485816	0.027597551898106	0.0276803407493177	0.00638938053097345	0.00473575386651228	0.0061868331817054	0.00486551980812174	0.0308392192539906
0.00121958481515177	0.00204995451162021	0.00550128194524853	0.00526507319493838	0.00553419899098503	0.0278230088495575	0.028084442974113	0.0285425523116367	0.007315523943429	0.00506054089818874	0.00467918286328674	0.00385716648747002	0.0311887354230419
0.00206699197750393	0.00259283764783723	0.00476726490778265	0.00521230667438591	0.0051521793069225	0.0259543462079233	0.0262664791994045	0.0263739971879911	0.00660929617070548	0.00714548010917212	0.00830642626747167	0.00598139111736002	0.0300133983955008
0.00097874452071789	0.00185054999586469	0.00434562898023323	0.00466628070465636	0.00494152675543793	0.0257815730708792	0.0256525514845753	0.0263342982383591	0.00421296832354644	0.0070967661897279	0.00661657431147134	0.00661037135059135	0.0282214043503432
0.000736829046398147	0.00239839550078571	0.00369531056157473	0.00379472334794475	0.00367074683648995	0.0227396410553304	0.0229793234637333	0.0231642544041022	0.00419634438838806	0.00401091721114879	0.00379083615912662	0.00345389132412538	0.0259880076089653
0.00112612687122653	0.00239541807956331	0.00392630882474568	0.00413663055164999	0.00436804234554627	0.0238214374328012	0.0222883963278472	0.0231459763460425	0.00533098999255644	0.004560251426681	0.00517839715490861	0.00430295260937887	0.0256932429079481
0.00142097427838888	0.00157687536183939	0.0039059631130593	0.00370358117608138	0.0039688197833099	0.024080721197585	0.0239715490860971	0.024094367711521	0.00560772475394922	0.00340774129517823	0.00342287651972542	0.00310230750144736	0.0262028781738483
0.00089703084939211	0.00180431726077248	0.00451343974857332	0.00480836986188074	0.00430088495575221	0.0235161690513605	0.024218675047556	0.0247831444876354	0.00794698536101233	0.00513414936729799	0.00645620709618725	0.00492060210073609	0.0284443801174427
0.00149871805475147	0.00180365561161194	0.00458183773054338	0.00487395583491853	0.00439144818460011	0.0257604002977421	0.0255710032255396	0.026145314696882	0.0049331734347862	0.0041903068397982	0.00403705235298983	0.00414159292035398	0.0287765279960301
0.00126259201058639	0.00272409230005789	0.00309238276403937	0.00373112232238855	0.00322802084194856	0.0209529402034571	0.0211740137292201	0.0214868910760069	0.00434736580927963	0.00335886196344388	0.00445265073194938	0.00355992060210074	0.0240889091059466
0.000738896700024812	0.0030296915060789	0.00408072119758498	0.00454825903564635	0.00430320072781408	0.0249733686212886	0.0245098833843354	0.0245636423786287	0.00536324538913241	0.00433173434786205	0.00482772309982632	0.00308833016293111	0.0276068976924986
0.00115044247787611	0.00160681498635349	0.00321908857828136	0.0034399966917542	0.00307369117525432	0.0205638077909189	0.0207934000496237	0.0212145397403027	0.00307898436853858	0.00235662889752709	0.00350748490612853	0.00235679430981722	0.023770242329005
0.00106029277975354	0.00306996939872633	0.00465619055495823	0.00495021090066992	0.00490083533206517	0.025971383673807	0.0247843850798114	0.0253796212058556	0.00809842031262923	0.00406939045571086	0.00422438177156563	0.00364022826896038	0.0278895045901911
0.000886527168968654	0.00215176577619717	0.00458382267802498	0.00417922421635927	0.00502853362004797	0.0272834339591432	0.0275645521462245	0.027849722934414	0.00525225374245306	0.00492093292531636	0.00441923744934249	0.00492730129848648	0.0305027706558597
0.00127747911669837	0.00172855843189149	0.00436001984947482	0.00418542717723927	0.0044644777106939	0.0248607228517079	0.0253277644528988	0.0257151600363907	0.00400942850053759	0.00543338020014888	0.00432395997022579	0.00446580100901497	0.027531635100488
0.00095045901910512	0.00132089984285832	0.00508047307914978	0.00500562401786453	0.00544090645934993	0.0292692912083368	0.0278316102886444	0.0281890662476222	0.00408088660987511	0.00440426763708544	0.00418865271689686	0.00401720287817385	0.0311212472086676
0.00200818790836159	0.00183210652551485	0.00478512943511703	0.00458233396741378	0.00503705235298983	0.0262984037714002	0.0265782813663055	0.0278980233231329	0.00545000413530725	0.00488230915557026	0.00481680588867753	0.00461425853940948	0.0295824993797039
0.00220337441071872	0.00199594739889174	0.00483963278471591	0.00454850715408155	0.00519518650235713	0.0280419320155487	0.0277345959804813	0.0281634273426516	0.0051301794723348	0.00383152758249938	0.00500082706145067	0.00392854189066248	0.0298767678438508
0.00137325283268547	0.0027188818129187	0.00527508063849144	0.0053716814159292	0.00537672649077827	0.0275557852948474	0.0273903730047142	0.0281319163013812	0.0083974030270449	0.00610677363328095	0.00555007857083782	0.00467149119179555	0.0308363245389132
0.00145753039450831	0.00208005954842445	0.00368381440741047	0.00378438507981143	0.00373633280952775	0.0225545447026714	0.0226094615829956	0.0227420395335373	0.00366322057728889	0.00510123232156149	0.00488553469522786	0.00492415846497395	0.0262407575882888
0.00207451823670499	0.00192837647837234	0.00386576792655694	0.00380836986188074	0.00465933338847076	0.0248541890662476	0.0245853940947812	0.0253329749400381	0.00682168555123646	0.00510371350591349	0.00438880158795799	0.00430526838144074	0.026022330659168
0.00108816475064097	0.00207476635514019	0.00410338268133322	0.00369522785542966	0.004809941278637	0.0266396493259449	0.0262036225291539	0.0265110412703664	0.00384492597800017	0.00539988421139691	0.00372094946654537	0.00523347944752295	0.0287427011826979
0.00172119758498056	0.00209941278637003	0.00495260937887685	0.00551559010834505	0.00497295509056323	0.0269389628649409	0.0266485815896121	0.0270974278388884	0.00704631544123729	0.0081793896286494	0.00597584980564056	0.00848333471176909	0.0300454056736416
0.00081002398478207	0.00218972789678273	0.00348614672070135	0.00354966504011248	0.00363485236953106	0.0224501695475974	0.0220063683731701	0.0231989909850302	0.00295145149284592	0.00397394756430403	0.00391274501695476	0.00354180795633116	0.0254926805061616
0.00158779257298817	0.00188718881812919	0.00380936233562154	0.00363079976842279	0.00420180299396245	0.0250224960714581	0.0249374741543297	0.0256485815896121	0.00353213133735837	0.00482689603837565	0.00345976346042511	0.00466810023984782	0.0266765362666446
0.00111082623438921	0.00230634356132661	0.00418890083533207	0.0040017368290464	0.00467546108675874	0.0263811926226119	0.0262466297245886	0.0266999421056985	0.00648093623356215	0.00369299478951286	0.00320618641965098	0.00333396741377884	0.0286362583739972
0.00111835249359027	0.00217161525101315	0.00259383012157804	0.00293193284261021	0.00322678024977256	0.0214506657844678	0.0208840459846166	0.0213723430650897	0.00467066413034488	0.00715102142089158	0.0038403771400215	0.00598337606484162	0.0234762219832934
0.00117674303200728	0.00320378794144405	0.00457704077412952	0.00525365974691919	0.00508915722438177	0.0269092713588619	0.0268632040360599	0.0267422049458275	0.00811322471259614	0.00814490116615664	0.0074065834091473	0.00645256802580432	0.030093127119345
0.00131866677694153	0.00184591845174096	0.0043467041601191	0.00411347283103134	0.00402630055413117	0.0245249359027376	0.0251086758746175	0.0256888594822595	0.00545438756099578	0.00359887519642709	0.0049693160201803	0.00376437019270532	0.0276642957571747
0.00131262922835167	0.0034080721197585	0.0036577619717145	0.00374873873128773	0.00333595236126044	0.0225673641551567	0.0222538251592093	0.0224666280704656	0.00333107269870151	0.00283392606070631	0.00310528492266975	0.00279836241832768	0.0259655942436523
0.00139078653543958	0.00188735423041932	0.00301918782565545	0.00302274418989331	0.00335820031428335	0.0224079067074684	0.0224705979654288	0.0226039202712762	0.00354834174179142	0.00299487221900587	0.00235695972210735	0.00255644694400794	0.0249113390124886
0.00121983293358697	0.00185203870647589	0.00348002646596642	0.0037780167066413	0.00369373914481846	0.0221727731370441	0.0236017699115044	0.0238344222975767	0.00458167231825325	0.00554850715408155	0.00345513191630138	0.00428914068315276	0.0258759407824001
0.00122653213133736	0.0033140352328178	0.00466040856835663	0.00511504424778761	0.00524803572905467	0.0280377967082954	0.0271845174096436	0.0273619220908113	0.00915755520635183	0.0069235795219585	0.00579827971218262	0.00497824828384749	0.0303798693242908
0.000909767595732362	0.00189124141923745	0.00312141262095774	0.00367289719626168	0.00327168968654371	0.0216202960879993	0.0207704077412952	0.0218824745678604	0.00416069803986436	0.00372252088330163	0.00430799768422794	0.00332809527747912	0.0244526507319494
0.00122446447771069	0.00177462575469357	0.00479670829542635	0.00476188900835332	0.00526432883963278	0.027294351170292	0.0260205111239765	0.0266189727896783	0.00698908278885122	0.0060925481763295	0.00610404433049376	0.00631874948308659	0.0298095277479117
0.000797204532296749	0.00198817302125548	0.00429377222727649	0.00401819535191465	0.00430750144735754	0.0265220411876602	0.027211148788355	0.0275153419899099	0.00460127367463403	0.00441865850632702	0.00350798114299893	0.00483946737242577	0.0288952940203457
0.00218195351914647	0.00313621702092465	0.00539434289967745	0.00526110329997519	0.00537879414440493	0.0262549003390952	0.0261292697047391	0.0264562070961872	0.0070618641965098	0.0042826068976925	0.00529120833677942	0.00415598378959557	0.030786287321148
0.00108510462327351	0.00146389876767844	0.00468091969233314	0.00449053014638988	0.004932925316351	0.026339095194773	0.026530394508312	0.0271247208667604	0.00437068894218841	0.00469034819287073	0.00584294103051857	0.00438549334215532	0.0297533702754115
0.00122504342072616	0.0029072037052353	0.00370647589115871	0.00350467289719626	0.00429600529319328	0.023961541642544	0.0237107766107022	0.0242777272351336	0.003315523943429	0.00365180712926971	0.00277057315358531	0.00301166156645439	0.0255775370109999
