# Supplementary material for: Empirical comparison of cross-platform normalization methods for gene expression data
Source: BMC Bioinformatics. 2011 Dec 7;12:467. doi: 10.1186/1471-2105-12-467 (PMC3314675; doi:10.1186/1471-2105-12-467)
Supplement: Additional file 4 — Raw bootstrap results for all statistics presented. [file 1471-2105-12-467-S4.zip › bootstraps/figure6/equal_AFX_ILM_loss_boxplot.pdf.csv]

resample.1	resample.2	dwd	eb..par.	gq	mrs	qn	distran	xpn3	xpn6	xpn9	xpn_mod6.	no.norm
0.0010034736580928	0.00266487470019023	0.0038473244562071	0.00504242825241915	0.00679943759821355	0.0283327268216029	0.0271420064510793	0.0284457861219089	0.00481821189314366	0.00426937391448185	0.00339459101811265	0.00328897527086263	0.0999532710280374
0.000832354643950046	0.00240352328177984	0.00242130510296915	0.00337383177570094	0.00543189148953768	0.0252228930609545	0.0252324869737821	0.0264312298403771	0.0102232238855347	0.0123426515590108	0.0072477049044744	0.0113271855098834	0.0915523116367546
0.00107360846910925	0.00205144322223141	0.00381771565627326	0.00470449094367712	0.00662054420643454	0.0294451244727484	0.0280597138367381	0.0290707137540319	0.00907220246464312	0.0103542304193202	0.00689810602927798	0.0096614837482425	0.0981274501695475
0.00143073360350674	0.00137374906955587	0.00308386403109751	0.00354040195186502	0.00541865850632702	0.0265171615251013	0.026787610619469	0.0275442064345381	0.00402150359771731	0.00492515093871475	0.00722752460507816	0.00629757670994955	0.0973981473823506
0.00168902489454967	0.00154395831610289	0.00329575717475809	0.00377429493011331	0.00491737656107849	0.0250761723596063	0.0258003473658093	0.025947812422463	0.00589107600694732	0.00692845918451741	0.00647159043916963	0.00569977669340832	0.100533041104954
0.00102448101893971	0.00169200231577206	0.00264916053262757	0.00343991398560913	0.00482152013894633	0.024411214953271	0.0249348275576876	0.0260029774212224	0.00662616822429906	0.00733983955007857	0.00948482342238028	0.00714068315275825	0.0927364982218179
0.00161392771482921	0.00223174261847655	0.00402861632619304	0.00435514018691589	0.00531585476800926	0.0280431726077247	0.0273472003969895	0.0279573236291457	0.00894723347944752	0.00959184517409644	0.00693027871970887	0.00754552973285915	0.102156314614176
0.000627491522620131	0.00216003639070383	0.00313505913489372	0.00398577454304855	0.00590951947729716	0.0274898684972293	0.02753411628484	0.0282555619882557	0.00290860970970143	0.00348664295757175	0.0062566371681416	0.00275287403854106	0.09685096352659
0.00084095608303697	0.00157058969481433	0.00328665949880076	0.00393383508394674	0.00538392192539905	0.0252364568687453	0.0265172442312464	0.0270382929451658	0.00424456207096187	0.0110712099909023	0.00991919609626995	0.00700463154412373	0.100861632619304
0.00116880324208089	0.00188280539244066	0.00313059300306013	0.00405400711272847	0.0051274501695476	0.0251423372756596	0.0256874534777934	0.0266962203291705	0.00676991150442478	0.00617972045322968	0.00698866925812588	0.00771284426432885	0.102009511206683
0.000969233314035232	0.00135853113886362	0.00227044909436771	0.00312182615168307	0.0051524274253577	0.024756513108924	0.0255475146803408	0.0263213133735837	0.00674774625754693	0.0145197254155984	0.00659705566123563	0.0113290050450748	0.0886265817550244
0.000616160780746009	0.00217996857166487	0.0028131668182946	0.00355785294847407	0.00526854685303118	0.0239421884045985	0.0252653213133736	0.0259850301877429	0.00277785129435117	0.00610809693160202	0.0058500537589943	0.00913745761310066	0.0928873542304193
0.000721362997270697	0.00142362087503101	0.0025308080390373	0.00326556943180878	0.00494508311967579	0.0244875527251675	0.0244131999007526	0.0249255644694401	0.00382648250765032	0.0103244562070962	0.00952824414854025	0.0104616657017616	0.0940095939128277
0.00133595236126044	0.00192109833760649	0.00317881068563394	0.00426887767761144	0.00638168885948226	0.0276330328343396	0.0277499793234637	0.028334132826069	0.00498693242907948	0.0144465304772145	0.00900239847820693	0.0108455876271607	0.0985911008187908
0.000806715738979406	0.00145091390290299	0.00340286163261931	0.00422363741626002	0.00570978413696138	0.0273393433132082	0.0263722603589447	0.0274954098089488	0.0112162765693491	0.00776403936812506	0.00943437267388967	0.00607162352162766	0.100750640972624
0.000995533868166405	0.00118468282193367	0.00275750558266479	0.00346009428500538	0.0042504342072616	0.0226288148209412	0.0228379786618146	0.0239063766437846	0.00476536266644612	0.0036231080969316	0.0046540401951865	0.00436167397237615	0.091643288396328
0.000945331238110992	0.00145091390290299	0.00194491770738566	0.00286419650980068	0.00557058969481432	0.0260467289719626	0.0257000248118435	0.0263847489868497	0.0021563973203209	0.00710710445786122	0.0118913241253825	0.00995021090066992	0.089134149367298
0.00107914978082872	0.0014108014225457	0.00290480522702837	0.00368976924985526	0.00430659167976181	0.0234033578694897	0.0241328260689769	0.0246923331403523	0.00285716648747002	0.00535348606401456	0.00654205607476635	0.00821569762633364	0.098200066164916
0.000690761723596063	0.00210619469026549	0.00333247870316765	0.00387941444049293	0.00488139938797453	0.0260613679596394	0.0250387064758912	0.0259693987263254	0.00398924820114134	0.005311802166901	0.00486461004052601	0.00370556612356298	0.103456703333058
0.00161764949135721	0.0020970143081631	0.00452121412620958	0.00511281118187081	0.00592548176329501	0.0274916880324208	0.0273786287321148	0.0284349516169051	0.00510884128690762	0.0108480688115127	0.00829898271441568	0.00905177404681167	0.100792242163593
0.000589694814324704	0.00132214043503432	0.00303506740550823	0.0034365230336614	0.00509957819866016	0.0255455297328591	0.0243337192953436	0.0246553634935076	0.00470341576379125	0.0048775121991564	0.00518972789678273	0.00526805061616078	0.0987948060540898
0.00104714250268795	0.00182110660822099	0.00284294103051857	0.00365213795384997	0.00529005045074849	0.0255231990736912	0.0263495988751964	0.0269741956827392	0.0033137871143826	0.00364907782648251	0.00341444049292862	0.00535919278802415	0.0939966917541973
0.00160003308245803	0.00163816061533372	0.00367694979736994	0.0041269539326772	0.00510139773385163	0.0240249772558101	0.0245865519808122	0.0250753452981557	0.00341576379124969	0.00407766107021752	0.00358704821768257	0.00299454139442561	0.10238474898685
0.00150963526590026	0.0015978827226863	0.00259730377967083	0.00332602762385245	0.00442031262922835	0.0229588123397568	0.0233237945579357	0.0238319411132247	0.0022491936150856	0.0103213133735837	0.00828591514349517	0.00852245471838558	0.0898897527086262
0.000967910015714167	0.00211487883549748	0.00387635431312546	0.00436870399470681	0.00611008187908361	0.0277321975022744	0.0274824249441733	0.0276735588454222	0.00425200562401786	0.00777363328095278	0.00596476718220164	0.00673674634025308	0.103206599950376
0.000828219336696717	0.00197088743693657	0.00353287569266397	0.00428120089322637	0.00599247374079894	0.0280411876602432	0.0281010669092713	0.0286989496319577	0.00469026548672566	0.00474749813911174	0.00400355636423786	0.00378612190885783	0.100352410884129
0.00120387064758912	0.00179976842279381	0.00401298486477545	0.00447961293524109	0.0057221073525763	0.0262214043503432	0.0263280952774791	0.0267318666776941	0.00733082458026631	0.00413158547680093	0.00360499545116202	0.00699421056984533	0.0998622942684642
0.00117856256719874	0.00126970473906211	0.00310917211148789	0.00361582995616574	0.00510726987015135	0.0258880158795798	0.0255834091472996	0.026563973203209	0.00269266396493259	0.00382648250765032	0.00419675791911339	0.0036303035315524	0.0964404929286246
0.000868579935489207	0.00204027789264742	0.00310445786121909	0.00393052683814407	0.005754031924572	0.0264122074270118	0.0265485898602266	0.027510545033496	0.00306699197750393	0.0050601273674634	0.00701339839550079	0.0072247125961459	0.100156645438756
0.00133694483500124	0.00213671325779505	0.0034110495409809	0.00391439913985609	0.00525084773798694	0.0256109502936068	0.0244689438425275	0.0255112066826565	0.0134023653957489	0.0152305847324456	0.0086998593995534	0.0078144074104706	0.0945064924323877
0.000932594491770739	0.0021836076420478	0.00284649739475643	0.00358398809031511	0.00511355553717641	0.0244680340749318	0.0239108427756182	0.0248244148540237	0.00609072864113804	0.00897469191960963	0.00601687205359358	0.00645124472748326	0.0936996939872632
0.00133760648416177	0.0013709370606236	0.00269464891241419	0.00335588454222149	0.00618145728227608	0.0269707220246464	0.0273594409064594	0.0282525018608883	0.00463220577288893	0.0068416177321975	0.0072432387726408	0.00642469605491688	0.0928157307087917
0.00119659250682326	0.00201712017202878	0.0034664626581755	0.00426044165081466	0.00647307914978083	0.0284987180547514	0.0279222562236374	0.029065916797618	0.00977313704408238	0.0117871143825986	0.00842403440575635	0.00966909271358862	0.0999014142750806
0.000775618228434372	0.00222984037714002	0.0027193780497891	0.00374253577040774	0.00486973782152014	0.0238711438259863	0.0248542717723927	0.0253782979075345	0.00247729716317923	0.00513282606897693	0.00896526341907204	0.00518402117277314	0.0993381027210321
0.000757257464229592	0.00153022909602183	0.00305069886692581	0.00403672152840956	0.00513340501199239	0.026176412207427	0.0255721611115706	0.0264687784302374	0.00439161359689025	0.0066295591762468	0.00760656686791829	0.0054060871722769	0.100340832023819
0.000949880076089653	0.00216384087337689	0.00389355719129931	0.00447415432966669	0.00572764866429576	0.0264868083698619	0.0268660160449921	0.0275806798445125	0.00516226945662063	0.0098029939624514	0.00675849805640559	0.0109450004135307	0.101331320817137
0.00116044992142916	0.00222363741626003	0.00427053180051278	0.00501563146141759	0.00612984864775453	0.027935406500703	0.0282740054586056	0.0294686957240923	0.00490637664378463	0.0089445868828054	0.00969448350012406	0.0096171532544868	0.101891324125382
0.00126143412455545	0.00184418162269457	0.00305516499875941	0.00339856091307584	0.00502018029939624	0.0236788520387065	0.0233777189645191	0.0241504424778761	0.00325531386982053	0.0106085518153999	0.0080715408154826	0.00801596228599784	0.0945680258043173
0.0010648416177322	0.00146116946489124	0.00318021669010007	0.00379174592672235	0.00563071706227773	0.0260443304937557	0.025391365478455	0.0259991729385493	0.00790877512199157	0.0123426515590108	0.00878289636920023	0.00879033992225623	0.0975014473575387
0.000859482259531883	0.00155330411049541	0.00225771234802746	0.00284790339922256	0.00515656273261103	0.025176412207427	0.0248880985857249	0.0257491522620131	0.0106565213795385	0.00990885782813663	0.00396170705483418	0.0082160284509139	0.0938663468695723
0.000614258539409478	0.00153411628483996	0.00329104292448929	0.00389000082706145	0.00563948391365478	0.0267794227111074	0.0266382433214788	0.0279177073856587	0.00810611198412042	0.0074904474402448	0.00611132247125962	0.00586171532544868	0.0980604581920438
0.00081821189314366	0.00174245306426267	0.00359622859978497	0.0046255892812836	0.00589306095442892	0.0260437515507402	0.0250631047886858	0.0259853610123232	0.00389430154660491	0.00503730047142503	0.0050004962368704	0.00425729881730212	0.0989109254817633
0.000695227855429659	0.00221817881068563	0.00270556612356298	0.00356190554958233	0.00512422462989	0.0250066164916053	0.0246709122487801	0.0253319824662972	0.00272715242742536	0.0141250516913407	0.0113008849557522	0.0111678934744852	0.0931325779505418
0.000659085270035563	0.00253792076751303	0.00471342320734431	0.00532776445289885	0.00693582003142834	0.029147795881234	0.0291520966007774	0.0294379290381275	0.00625870482176826	0.00733446365064924	0.00881573070879166	0.00657398064676205	0.10174485154247
0.000618393846662807	0.00183169299478951	0.00318104375155074	0.00385890331651642	0.00524853196592507	0.0258900008270615	0.0259995864692747	0.0262202464643123	0.00521470515259284	0.00612802911256306	0.00586188073773881	0.00498023323132909	0.10043536514763
0.00097196261682243	0.001310561574725	0.00232056901827806	0.00313811926226119	0.00464014556281532	0.0242828550161277	0.0241159540153833	0.0250799768422794	0.00816640476387396	0.00807170622777272	0.00449375568604747	0.00604970639318501	0.0938465801009014
0.000740054586055744	0.00184103878918204	0.00257480770821272	0.00357075510710446	0.00513282606897693	0.0243773881399388	0.0242295095525598	0.025397568439335	0.0109481432470433	0.0148846249276321	0.0128659333388471	0.0136519725415598	0.0935116202133818
0.000979571582168555	0.00207112728475726	0.0037532875692664	0.00433413282606898	0.00509560830369697	0.0260396989496319	0.027400049623687	0.0282624265982963	0.00386014390869241	0.00433429823835911	0.00706426267471673	0.00652030435861385	0.102218261516831
0.000742122239682409	0.00134108014225457	0.00311669837068894	0.0037857083781325	0.0048433545612439	0.0244812670581424	0.024544041022248	0.0249629476470102	0.00413845008684145	0.00344057563476966	0.0042838474898685	0.0048089488048962	0.0980016541229013
0.00126250930444132	0.00165222065999504	0.00271176908444297	0.00338557604830039	0.00542816971300968	0.0245948225953188	0.0247218592341411	0.025934165908527	0.0072489454966504	0.0163266065668679	0.00818476552807874	0.0122275246050782	0.0938226780249773
0.00095236126044165	0.00126565213795385	0.00317161525101315	0.00415151765776197	0.00525357704077413	0.0256861301794723	0.0256034240344058	0.0264031924571996	0.00492060210073608	0.00950698866925813	0.00830080224960715	0.00889934662145397	0.100110991646679
0.000817798362418328	0.00195045901910512	0.00298461665701762	0.00379902406748821	0.00486312132991481	0.0257944752295096	0.0250340749317675	0.0255782813663055	0.00368555123645687	0.01062112314945	0.00755222893060954	0.0090326689273013	0.0956387395583492
0.00119965263419072	0.00182681333223059	0.002940368869407	0.00388173021255479	0.00501116532958399	0.0258588206103713	0.0261358034901994	0.0265884542221487	0.00236597469191961	0.00350698866925812	0.00278190389545943	0.00411463071706228	0.0999273840046315
0.00171052849226698	0.00244744024481019	0.00286039202712762	0.00400016541229013	0.0059700603754859	0.0264246960549169	0.0265461913820197	0.027585145976346	0.00362021338185427	0.0105908527003556	0.00703581176081382	0.0124088991812092	0.0871394425605823
0.00123381027210322	0.00204391696303035	0.00329534364403275	0.00366867918286329	0.00510884128690762	0.0256390703829294	0.0257659416094616	0.0263477793400049	0.00294127863700273	0.00859655942436523	0.00809089405342817	0.00792498552642461	0.104743197419568
0.000556116119427673	0.00136944835001241	0.00344404929286246	0.00390191051195104	0.00577570093457944	0.0276955586800099	0.0273898767678439	0.0280747663551402	0.00745066578446779	0.00912174344553801	0.00356637168141593	0.0106279050533455	0.099324042676371
0.000846497394756431	0.00173252832685469	0.00298370688942189	0.00386188073773881	0.00566363410801422	0.0258904970639318	0.0246642957571747	0.0259646017699115	0.003432305020263	0.00909345794392523	0.00795393267719792	0.00668075428004301	0.0978729633611778
0.000548507154081548	0.00167041601190969	0.00260193532379456	0.00326184765528079	0.00460962699528575	0.0246009428500538	0.0250604581920437	0.0259440079397899	0.00772897196261682	0.00689752708626251	0.00473831775700935	0.00512488627905053	0.097164006285667
0.000896948143247044	0.00166545364320569	0.00384120420147217	0.00458299561657431	0.00536812505169134	0.0263565461913821	0.0253107269870152	0.0264144404929286	0.00435638077909189	0.0062499379703912	0.00564179968571665	0.00679000909767596	0.102234141096683
0.000843933504259366	0.00198966173186668	0.00219593085766272	0.00319072037052353	0.00550930444131999	0.0248343395914316	0.024544123728393	0.0251017285584319	0.008809941278637	0.0118097758663469	0.00675188156480027	0.00956587544454553	0.0925535522289306
0.000930113307418742	0.00158961210817964	0.00340186915887851	0.00433181705400711	0.00577049044744025	0.0252188404598461	0.0255637250847738	0.0261748407906707	0.00428649408651063	0.00897725581010668	0.0118574973120503	0.00902464643122984	0.0978534447109422
0.000884542221487056	0.00217194607559342	0.00418741212472087	0.00505400711272848	0.00648300388718882	0.0290291952692085	0.0289485567777686	0.0295344471094202	0.0112960879993383	0.00977330245637252	0.00994375982135473	0.0062811181870813	0.104439583161029
0.00119378049789099	0.00181961789760979	0.00387742949301133	0.00448523695310562	0.00512008932263667	0.0265777024232901	0.0263817715656273	0.0274569514514929	0.00406467620544207	0.00440195186502357	0.00488057232652386	0.0053704408237532	0.104156149201886
0.000883797866181457	0.00158010090149698	0.00293722603589447	0.00381821189314366	0.00557447688363245	0.0257703250351501	0.0245140186915888	0.0252496071458109	0.00503812753287569	0.00711181870813002	0.00515259283764784	0.0060408568356629	0.09050310148044
0.00084045984616657	0.00173749069555868	0.00307278140765859	0.00380216690100075	0.00472219005872136	0.0240349846993631	0.0237401372922008	0.0245032668927301	0.00339475643040278	0.0153533206517244	0.0100887436936564	0.00890985030187743	0.100488545198908
0.000818377305433794	0.00184881316681829	0.00268315275824994	0.0034694400793979	0.00508287155735671	0.0245629807294682	0.0247986105367629	0.0254348689107601	0.0026283185840708	0.00349474815978827	0.0027510545033496	0.00301753370275412	0.0963010503680423
0.00095575221238938	0.00132520056240179	0.00355843189148954	0.00442080886609875	0.00618319411132247	0.0272930278719709	0.0265691836903482	0.0273439748573319	0.00319659250682326	0.0112307501447358	0.00903763129600529	0.0111712844264329	0.100916384087338
0.00094483500124059	0.00163187494830866	0.00382515920932925	0.00400239847820693	0.00537176412207427	0.0258278058059714	0.0250834505003722	0.0252961707054834	0.00500901496981226	0.00476908444297411	0.0094112976594161	0.00571176908444298	0.0985362666446116
0.00127011826978744	0.00194020345711686	0.00306599950376313	0.00360342403440576	0.00568166404763874	0.0260450748490613	0.0260743528244149	0.0264191547431974	0.00322065999503763	0.0124828384748987	0.00597593251178562	0.0114168389711356	0.0965145149284592
0.000792324869737822	0.00177437763625837	0.0036300554131172	0.0046183938466628	0.00590356463485237	0.0271965925068232	0.0277663551401869	0.0283107269870151	0.00513621702092466	0.00724406583409147	0.00675659581506906	0.00767082954263501	0.102873542304193
0.000860474733272682	0.00182276073112232	0.00280803903730047	0.00361086758746175	0.00541956827392275	0.0254342899677446	0.0263778843768092	0.026762716069804	0.00475502439831279	0.00618145728227608	0.00673070879166322	0.00581101645852287	0.0974489289554214
0.00100165412290133	0.00136928293772227	0.00195823339674138	0.00285286576792656	0.00422785542965842	0.0222585394094781	0.0234437184682822	0.0243063435613266	0.00185418906624762	0.0125681085104623	0.00493160201802994	0.0120815482590356	0.0828465801009015
0.000558597303779671	0.00157943925233645	0.00274493424861467	0.00354983045240261	0.00531171946075593	0.0258887602348854	0.0248233396741378	0.0258665949880076	0.00971830286990324	0.0114268464146886	0.00774129517823174	0.012561492018857	0.094811264576958
0.000583822678024977	0.00140492928624597	0.00347746257546936	0.00404127036638822	0.00526771979158051	0.0264899512033744	0.0261497808287156	0.026517905880407	0.00362145397403027	0.00330129848647755	0.0051321644198164	0.00417417914151022	0.101652220659995
0.00147953022909602	0.00178438507981143	0.00462864940865106	0.00534240344057563	0.00712579604664627	0.0298451740964354	0.0294519063766438	0.0302034571168638	0.0110809693160202	0.00750996609048052	0.00942643288396327	0.00792175998676701	0.103035563642379
0.00090257216111157	0.00163840873376892	0.00246861301794723	0.0034392523364486	0.00398552642461335	0.021990075262592	0.0205821685551236	0.0213634108014225	0.0067814903647341	0.00530849392109834	0.00427020097593251	0.00650417666032586	0.092915557025887
0.00139210983376065	0.00217169795715822	0.00269183690348193	0.00349582333967414	0.00606781903895459	0.0276586717393102	0.028209908196179	0.0287826482507651	0.00321768257381523	0.00581655777024233	0.00687867008518733	0.00522165246877843	0.0938043172607724
0.000473327268216028	0.0015016127698288	0.00292300057894301	0.00353171780663303	0.00522388553469523	0.0252275246050781	0.0245740633529071	0.0254050119923911	0.00635646348523695	0.00728938880158796	0.0078426102059383	0.00961624348689108	0.0973457943925233
0.00138466628070466	0.00127499793234637	0.00355661235629807	0.00390058721362997	0.00549615416425441	0.0266212885617401	0.0256216193863204	0.0264687784302373	0.00410536762881482	0.00406566867918286	0.00384178314448764	0.00338979406169878	0.100023488545199
0.000764701017285584	0.00167190472252088	0.00326821602845091	0.00410925481763295	0.00528467455131916	0.0256207923248697	0.026276982879828	0.0267898436853858	0.00475957323629146	0.0129387147465057	0.00955495823339674	0.0101190141427508	0.0981350591348938
0.000819783309899926	0.00179488876023489	0.00332660656686792	0.00431982466297246	0.00572574642295923	0.0260474733272682	0.0256060706310479	0.0266937391448184	0.010336614010421	0.0129082788851212	0.0109995037631296	0.00904267637085435	0.0982283516665288
0.00140666611529237	0.00203821023902076	0.00377437763625837	0.00475626499048879	0.00566760400297742	0.0272325696799272	0.0260850219171284	0.0270089322636672	0.00650822926143413	0.00435423041932016	0.00598875196427094	0.00510958564221321	0.100667273178397
0.00166454387560996	0.00162203291704574	0.00338756099578199	0.0042477049044744	0.00656835662889752	0.0272495244396659	0.0266970473906211	0.0273525762964188	0.00371524274253577	0.00952113142006451	0.00916731453146969	0.00983276817467538	0.0959406169878422
0.00116268298734596	0.00161591266231081	0.00311736001984947	0.00371582168555123	0.00608824745678604	0.0280458192043669	0.0266561078488132	0.0272419154743197	0.00664064179968572	0.0122883136217021	0.00919766768670912	0.00859804813497643	0.0997546108675875
0.000884873046067323	0.00228905797700769	0.00264386733934331	0.00317980315937474	0.00526755437929038	0.0248192043668845	0.0243298321065255	0.0250268794971467	0.00886113638243321	0.0129033165164172	0.0101300140600447	0.00842395169961128	0.0917160698039864
0.000733272682160285	0.00215507402199984	0.00201538334298238	0.00269324290794806	0.00499842858324373	0.0233919444214705	0.0231716979571582	0.0237408816475064	0.00163113059300306	0.0120763377718965	0.00434951616905136	0.0105101315027707	0.083048548507154
0.0010017368290464	0.00188098585724919	0.00371458109337524	0.00427830617814904	0.00496600777437763	0.0242671408485651	0.0240842775618228	0.0249722934414027	0.00412993135389959	0.00624861467207014	0.00801017285584319	0.00562989000082706	0.10107460094285
0.000794392523364486	0.00188197833098999	0.00391299313538996	0.00469754362749152	0.0055609957819866	0.0261997353403358	0.0269201885700107	0.0272761558183773	0.00468356628897527	0.00645844016210405	0.00478240013232983	0.00478033247870317	0.105908940534282
0.000924489289554214	0.0012793813580349	0.0040586386568522	0.00408890910594657	0.00577718964519064	0.0275433793730874	0.0262401786452734	0.027022413365313	0.00708055578529485	0.00543288396327847	0.00732437350095112	0.00696063187494831	0.104112811181871
0.000893970722024646	0.00201199239103465	0.0031286907617236	0.00416954759738649	0.00535927549416922	0.0258592341410967	0.0265481763295013	0.0274438838805723	0.00761186006120255	0.00798354147713175	0.00825200562401786	0.00933148622942685	0.0982343892151187
0.00086585063270201	0.00193623356215367	0.00311487883549748	0.00374418989330907	0.0059636092961707	0.0276927466710777	0.0278967827309569	0.0289491357207841	0.0106054916880324	0.0126588371516004	0.007126705814242	0.00870937060623604	0.0979021586303863
0.00123885534695228	0.00107278140765859	0.00357199569928046	0.0041197584980564	0.00477991894797783	0.0244281697130097	0.0243837565131089	0.0248091969233314	0.00431982466297246	0.0110784054255231	0.00895533868166405	0.00632950128194525	0.0995212141262096
0.00151079315193119	0.001562732611033	0.00247663551401869	0.00335150111653296	0.00477470846083864	0.0235483417417914	0.0238427756182284	0.0246992804565379	0.00279513687867008	0.0129434289967745	0.00724084029443388	0.0109077826482508	0.0931749234968158
0.000988090315110413	0.00183053510875858	0.00455363493507568	0.00492291787279795	0.0060262178479861	0.0260880820444959	0.0259968571664875	0.0268716400628567	0.00755371764122074	0.0106465139359855	0.00615284095608303	0.0078656025142668	0.103627243404185
0.00124960714581093	0.00194392523364486	0.00318402117277314	0.00409717972045323	0.00577189645190638	0.0266996112811182	0.0266274088164751	0.0275735671160367	0.00416706641303449	0.00528682491109089	0.00471755851459764	0.00498180464808535	0.0952390207592424
0.00112587875279133	0.00196567694979737	0.0040623604333802	0.00469373914481846	0.00582639980150525	0.0263827640393681	0.0267920767513026	0.0278287982797122	0.0050863452154495	0.00410793151931188	0.00728914068315276	0.00629799024067488	0.10480787362501
0.0010900669919775	0.00194342899677446	0.00249210156314614	0.00335497477462576	0.00499024067488215	0.0249044744024481	0.0249116698370689	0.0258896700024812	0.00908576627243404	0.0132340583905384	0.00783078322719378	0.0137014308163096	0.0891846828219337
0.000874452071788934	0.00121222396824084	0.00217054007112729	0.00271929534364403	0.0046862128856174	0.0235867173931023	0.0231659085270036	0.0241893143660574	0.00698279712182615	0.0136532131337358	0.00938863617566786	0.0121211645025225	0.0861367132577951
0.000614093127119345	0.00109320982549003	0.0021264576958068	0.00300669919775039	0.0042165246877843	0.0225058307832272	0.0231784798610537	0.0236141758332644	0.00260135638077909	0.0068201141344802	0.00352237201224051	0.00802133818542718	0.090761392771483
0.0009062112314945	0.00179042262840129	0.0025896948143247	0.00363617566785212	0.00550318418658506	0.0271846828219337	0.0269218426929121	0.0283239599702258	0.00254503349598875	0.0090742701182698	0.00682267802497726	0.0080838640310975	0.0941525101315028
0.00104730791497808	0.00182945992887272	0.00299065420560748	0.0038433545612439	0.00579497146637995	0.0256628070465636	0.026342816971301	0.0270655859730378	0.00294847407162352	0.0043157720618642	0.00978256554461996	0.00693185013646514	0.0981351418410388
0.00115672814490117	0.00199255644694401	0.00389132412538251	0.00459126623108097	0.00646580100901497	0.0276386568522041	0.027137953849971	0.0275619882557274	0.012802497725581	0.011172690430899	0.00659076999421057	0.0091638408733769	0.0997861219088578
0.000685799354892068	0.00204747332726822	0.00310098420312629	0.00405177404681168	0.0051573897940617	0.0253314035232818	0.0255185675295674	0.0255672814490117	0.00340153833429824	0.00626300554131172	0.0063491853444711	0.00473658092796295	0.103044495906046
0.000961458936398974	0.00119171284426433	0.00303200727814077	0.00354180795633116	0.00584021172773137	0.0263345463567943	0.0258017533702754	0.0267759490530146	0.00309023240426764	0.0119343313208171	0.00744835001240592	0.0111176908444297	0.094507898436854
0.00141303448846249	0.0015587627160698	0.00323918617153254	0.00409296170705484	0.00532677197915805	0.0265509056322885	0.0259913985609131	0.0270181953519147	0.00335117029195269	0.00682557274005459	0.0090987511372095	0.0060346538747829	0.103530808039037
0.00160995781986602	0.00133223058473245	0.00337077164833347	0.00424431395252667	0.00513001406004466	0.026065916797618	0.0255339508725498	0.02660251426681	0.00749466545364321	0.00705508229261434	0.00570994954925151	0.00657480770821272	0.101227690017368
0.00153146968819783	0.00222256223637416	0.00284947481597883	0.00357737159870979	0.00626639649325945	0.0275881233975684	0.0271317508890911	0.0285303118021669	0.00273343809445042	0.00565652137953851	0.00847059796542883	0.0086867091224878	0.0984959887519643
0.000698949631957654	0.00225994541394426	0.00236217020924655	0.00307551071044579	0.00472773137044083	0.024021090066992	0.0247566785212141	0.025674551319163	0.00300612025473493	0.0102266975436275	0.00846241005706724	0.0069079480605409	0.0932759076999421
0.00104581920436688	0.00129600529319328	0.00366090480522703	0.00489024894549665	0.00616524687784302	0.0280942022992308	0.0270681498635349	0.0276802580431726	0.00461384500868414	0.00502563890497064	0.00679348275576875	0.00557207840542552	0.102850549995865
0.00132462161938632	0.00216417169795716	0.00223984782069308	0.00289612108179638	0.00412017202878173	0.0223446365064924	0.0227867835580184	0.0229352410884129	0.00295451162021338	0.0116210404433049	0.00880663303283433	0.00942113969067902	0.0901836076420478
0.000765445372591183	0.00147737986932429	0.00345132743362832	0.00421520138946324	0.00555843189148954	0.0269432635844843	0.0265041766603259	0.0272350508642792	0.00789810602927797	0.0111047059796543	0.00739442560582252	0.00623190803076669	0.103774294930113
0.00141295178231743	0.00163493507567612	0.00340013232983211	0.00397750392854189	0.0062541559837896	0.0282412538251592	0.0289442560582251	0.0293002233065917	0.00589901579687371	0.0145582664791994	0.00905193945910181	0.0119869324290795	0.0962018857001075
0.000768091969233313	0.00210379621205856	0.00289636920023158	0.00337143329749401	0.00606690927135886	0.0264552973285915	0.0262450583078323	0.0266084691092548	0.00813505913489372	0.0118699859399553	0.00795765445372591	0.00747729716317923	0.09543486891076
0.00095236126044165	0.00190612852534943	0.00267455131916301	0.00357009345794392	0.0047530394508312	0.0243377718964519	0.0233670498718055	0.0243412455545447	0.00525928376478373	0.00670440823753205	0.00686229426846415	0.0103580349019932	0.0904110495409809
0.00105185675295675	0.00179546770325035	0.0032536597469192	0.00404879662558928	0.00474030270449095	0.0249948722190059	0.0246797618063022	0.0253462079232487	0.00282201637581673	0.00586154991315855	0.00537209494665454	0.00483524935902737	0.0998056405590936
0.00166098751137209	0.0014961541642544	0.00249392109833761	0.00325845670333306	0.00539574890414357	0.0257648664295757	0.0262142089157224	0.0272721859234141	0.00212439004218013	0.00492845918451741	0.00415002894715077	0.00432131337358366	0.0895810106690927
0.00121321644198164	0.00164122074270118	0.00290612852534943	0.0036570176164089	0.00583888842941031	0.0264681994872219	0.0253052683814407	0.0258875196427095	0.00585584318914895	0.00370027293027872	0.00385832437350095	0.004247208667604	0.097812339756844
0.00108022496071458	0.00132685468530312	0.00382788851211645	0.00478703167645356	0.00582780580597138	0.0271382846745513	0.0267653626664461	0.0274097262426599	0.00552146224464478	0.00482788851211645	0.00834339591431643	0.00670515259283765	0.102177818211893
0.000707799189479778	0.0027522950955256	0.00320444959060458	0.00435480936233562	0.00572615995368456	0.027482011413448	0.0266494086510628	0.0277042428252419	0.0070910594657183	0.0119890827888512	0.00765842362087503	0.00707633777189645	0.0996270779918947
0.000807708212720205	0.00123248697378215	0.00366247622198329	0.00426854685303118	0.00554296584236209	0.02573294185758	0.0246883632453892	0.0253904557108593	0.00581258787527913	0.00708915722438177	0.0050880820444959	0.00597535356877016	0.100899181209164
0.0010890745182367	0.00153949218426929	0.00244454552973286	0.00314862294268464	0.00483996360929617	0.0247761144653048	0.0246413861549913	0.0252229757670995	0.00256678521214126	0.00395120337441072	0.00517260772475395	0.00454801091721115	0.0920796460176991
0.00151095856422132	0.00173368621288562	0.00355371764122074	0.00423298321065255	0.0054098089488049	0.024988751964271	0.0258059713836738	0.0258170540071127	0.00880233231329088	0.0111856752956745	0.0111307584153503	0.00813522454718386	0.097555206351832
0.00145165825820858	0.00217219419402862	0.00332114796129352	0.00422446447771069	0.00594739889173766	0.026715490860971	0.0264203126292283	0.0278242494417335	0.00800818790836159	0.0123679596394012	0.0102841783144488	0.0103799520304359	0.0971831114051774
0.00125762964188239	0.00174385906872881	0.00313290877512199	0.0040324208088661	0.0060573980646762	0.0269955338681664	0.0263737490695559	0.0272259531883219	0.00423008849557522	0.0065295674468613	0.0110119923910347	0.0068178810685634	0.098256885286577
0.00104044330493756	0.00148407906707468	0.00219915639732032	0.00285658754445455	0.00424265982962534	0.0228909105946572	0.0234473575386651	0.0243013811926226	0.00297518815648003	0.0142217351749235	0.00900736084691093	0.0128675047556033	0.0881535853113887
0.00102348854519891	0.00166272434041849	0.00263013811926226	0.00331949383839219	0.00502092465470184	0.0245818377305434	0.024853362004797	0.0258060540898189	0.0063457116863783	0.0048700686461004	0.0042778926474237	0.00625944917707386	0.0941048713919445
0.00113042759076999	0.0018458357455959	0.00295649656769498	0.00365544619965264	0.00513621702092465	0.025749069555868	0.0245700107517989	0.0252195021090067	0.00238689934662145	0.00579679100157142	0.00622529153916136	0.00755528905797701	0.0942623438921512
0.00114572822760731	0.00220511123976511	0.00317029195269208	0.00389330907286411	0.00503746588371516	0.0252950128194525	0.0260590521875775	0.0263299975188156	0.00459407824001323	0.00463989744438012	0.00394632371185179	0.00376891903068398	0.0992591183524935
0.000904557108593169	0.00136514763046894	0.00232089984285832	0.00298147382350509	0.00511181870813002	0.024739062112315	0.0249247374079894	0.0257245885369283	0.0109062112314945	0.0097827309569101	0.00957737159870979	0.00840170374658837	0.0865668679182864
0.00134984699363163	0.00155884542221487	0.00263344636506492	0.00319766768670912	0.00545322967496485	0.0251027210321727	0.0256325365974692	0.0266331982466297	0.006623604333802	0.0100927962947647	0.00766206269125796	0.0085407327764453	0.093314200645108
0.00122239682408403	0.00189256471755851	0.00320817136713258	0.00383136217020925	0.00483739971879911	0.0236854685303118	0.0238623769746092	0.0249020759242412	0.00268191216607394	0.00651162021338186	0.0111015631461418	0.00688801587957985	0.0940534281697132
0.00149003390951948	0.00285609130758415	0.00391390290298569	0.00441882391861716	0.00572566371681416	0.0273883053510876	0.0270057894301547	0.0276719047225209	0.00457977007691671	0.0037802497725581	0.00426747167314531	0.00373418244975602	0.10216177321975
0.000699859399553388	0.00210495409808949	0.00341013977338516	0.00435853113886362	0.00677594905301464	0.0294543875609958	0.0290746836489951	0.0299101811264577	0.0044068315275825	0.00315044247787611	0.0036879497146638	0.0031573897940617	0.100274584401621
0.00110396162434869	0.0015293193284261	0.00324423124638161	0.00403225539657597	0.00512902158630386	0.0253482755768754	0.0260612025473493	0.0268673393433132	0.0042853362004797	0.00470912248780084	0.00386651228186254	0.00538929782482839	0.100402530808039
0.000686543710197667	0.00150219171284426	0.00254139442560582	0.00332817798362418	0.00481002398478207	0.0243536514763047	0.0254903647340997	0.026445951534199	0.00283227193780498	0.00550922173517493	0.00763013811926226	0.00632784715904392	0.0925497477462575
0.000730708791663221	0.00212976594160946	0.00297320320899843	0.00373277644528988	0.00546671077661071	0.0262136299727069	0.0263775535522289	0.0271767430320073	0.00788239186171533	0.0107956331155405	0.00845256802580432	0.00530460673228021	0.0977398891737656
0.000855677776858822	0.0015956496567695	0.00315259283764784	0.00357158216855512	0.0051870813001406	0.0242421635927549	0.0255058307832272	0.0260701348110165	0.0101533371929534	0.0113639070382929	0.00866115292366223	0.00742941030518567	0.0956765362666447
0.00133429823835911	0.00120850219171285	0.00321511868331817	0.0034978909933008	0.00517136713257795	0.0248691588785047	0.0255451989082789	0.0260410222479531	0.00318666776941527	0.0094806054089819	0.00985542965842363	0.00860458192043669	0.0983532379455793
0.00125283268546853	0.00200661649160533	0.00282921181043752	0.00375659581506906	0.00530766685964767	0.0253285915143495	0.0246794309817219	0.0258755272516748	0.00312827723099826	0.007129186998594	0.00830700521048714	0.0096550326689273	0.094444793648168
0.00116574311471342	0.00129617070548342	0.00186543710197668	0.00277115209660078	0.00483921925399057	0.0234518236704987	0.0242674716731453	0.0249098503018774	0.0026233562153668	0.0123705235298983	0.00881176081382846	0.00964734099743611	0.0910425109585642
0.000946902654867257	0.00133669671656604	0.00306922504342073	0.00341377884376809	0.00550227441898933	0.0264428087006865	0.0275668679182863	0.0278159788272269	0.00508353320651724	0.00350401124803573	0.0046592506823257	0.00243660573980647	0.0987847159043917
0.00130162931105781	0.00161177735505748	0.00348647754528161	0.00404077412951782	0.00523405839053841	0.0245831610288644	0.0249531056157473	0.0255939955338682	0.00340567364155157	0.00449441733520801	0.00712926970473906	0.005754031924572	0.0935970556612356
0.00129583988090315	0.00156562732611033	0.00322578777603176	0.00405136051608634	0.00658886775287403	0.0296638822264494	0.0281757505582665	0.0291166983706889	0.0055280787362501	0.00833297494003804	0.00485361012323215	0.0113819369779175	0.0987532048631214
0.00142883136217021	0.00202026300554131	0.00365511537507237	0.00413663055164999	0.00630601273674634	0.0284849061285253	0.0277088743693656	0.0283060954428914	0.0043457116863783	0.0161728558431891	0.0114325531386982	0.0122995616574311	0.098961458936399
0.000862873211479614	0.00225589281283599	0.00376660325862212	0.0041568935571913	0.00589678273095691	0.0274886279050533	0.0279191133901249	0.0286094615829956	0.00478107683400877	0.00631023075014473	0.00643065089736167	0.00518029939624514	0.0993672152840955
0.0010903151104127	0.0015293193284261	0.0024731618559259	0.00344975601687205	0.00462517575055827	0.0235469357373253	0.0236784385079811	0.0244390869241585	0.00526035894466959	0.00338441816226946	0.00286816640476387	0.00329691506078902	0.0919434289967744
0.000816392357952196	0.00226854685303118	0.00299917293854934	0.00360970970143081	0.00499288727152427	0.0245405673641551	0.0248316929947895	0.0256974609213465	0.00261070217517161	0.00433330576461831	0.00430626085518154	0.0046580100901497	0.093788851211645
0.0014112976594161	0.00150856008601439	0.00298163923579522	0.00386948970308494	0.00466495740633529	0.0250125713340501	0.0250304358613845	0.0255720784054255	0.00403936812505169	0.0090955255975519	0.0102687122653213	0.00653833429823836	0.102346786866264
0.00115209660077744	0.00182267802497726	0.00304515755520635	0.00373459598048135	0.00512711934496733	0.0258461665701762	0.0256021007360847	0.0266226945662063	0.00397187991067736	0.00302117277313705	0.00650500372177653	0.00299619551732694	0.099038458357456
0.00121669010007444	0.00134835828302043	0.00303961624348689	0.00383615912662311	0.00604606732280209	0.0273063435613266	0.0262168555123646	0.0270191878256554	0.00775287403854106	0.0150698866925813	0.015200066164916	0.0133902075924241	0.0945710859316847
0.00100884955752212	0.00135621536680175	0.00329228351666529	0.00407021751716152	0.00512157803324787	0.025637333553883	0.0256169878421967	0.0262430733603507	0.00345587627160698	0.00820229923083285	0.0100436688445952	0.00822504342072615	0.0976336944835
0.00130468943842527	0.00173873128773468	0.00269473161855926	0.00324158464973948	0.00561186006120255	0.0265166652882309	0.0260331651641717	0.0273642378628732	0.00314729964436357	0.0046253411628484	0.00736655363493508	0.00592994789512861	0.0896950624431395
0.00113216441981639	0.00184600115788603	0.00393797039120007	0.00439748573318998	0.005688197833099	0.026332892233893	0.0260722851707882	0.0266444462823588	0.00463584484327186	0.00789868497229344	0.00868480688115127	0.0111376230253908	0.0985363493507568
0.00125680258043173	0.00158349185344471	0.00304606732280208	0.00360168720535936	0.00535083946737243	0.0254396658671739	0.0254204780415185	0.0263982300884955	0.00838168885948226	0.00526102059383012	0.00577421222396824	0.00872020511123976	0.0986590025638905
0.0013419899098503	0.00158638656852204	0.0038433545612439	0.00422835166652882	0.00613001406004466	0.0288361591266231	0.0279210983376065	0.0287157389794062	0.00426523860722852	0.00577164833347118	0.00707096187246712	0.00595600033082458	0.103490116615665
0.00081846001157886	0.00149681581341494	0.00346679348275577	0.00395459432635845	0.00585418906624762	0.0265288230915557	0.0262692912083368	0.0271758332644115	0.00365048383094864	0.00370631047886858	0.00803804482673063	0.00401232321561492	0.101764039368125
0.00129980977586635	0.00133239599702258	0.00371524274253577	0.00414829211810438	0.00535249359027376	0.0259683235464395	0.0258606401455628	0.0263645686874534	0.00580762550657514	0.00426184765528078	0.00522835166652882	0.00424241171119014	0.0976097924075758
0.000710445786121909	0.00126143412455546	0.00214680340749318	0.00300661649160532	0.00541336531304276	0.0254678686626416	0.0246712430733604	0.0259684889587296	0.0015318005127781	0.0126313787114383	0.00271292697047391	0.0106268298734596	0.091241171119014
0.000901000744355305	0.00154337937308742	0.00288528657679265	0.003685716648747	0.00541303448846249	0.0261319990075263	0.0257476635514019	0.0263611777355058	0.00333677942271111	0.00774526507319494	0.00413208171367133	0.00967430320072782	0.0935414771317508
0.000812422462989	0.00176006947316186	0.00341667355884542	0.004125465222066	0.00548474071623521	0.0262277727235134	0.0273185840707965	0.0273720949466545	0.00349276321230667	0.00400090976759573	0.00607427011826979	0.00430791497808287	0.101181457282276
0.000861467207013481	0.00154817632950128	0.00185733189976015	0.00276387395583492	0.00470986684310644	0.0244879662558928	0.0253181705400711	0.0262083367794227	0.00155669506244314	0.00678885121164502	0.00535828302042842	0.00708824745678604	0.0904686130179472
0.00071309238276404	0.00116094615829956	0.00329360681498635	0.0036889421884046	0.00531668182945993	0.0267265734844099	0.0262802911256306	0.0272902158630386	0.00386436192209081	0.010214953271028	0.00772839301960136	0.0066560251426681	0.104431064428087
0.000680506161607807	0.00203457116863783	0.00352419154743197	0.00427326110329997	0.00594615829956166	0.0263368621288562	0.0257736332809528	0.0267128442643288	0.0066068149863535	0.00526904308990158	0.00792812835993714	0.00604242825241916	0.0983892978248283
0.00104358613845009	0.00141857580018195	0.00321685551236457	0.00372549830452403	0.00532652386072285	0.0251764949135721	0.0259365643867339	0.0268075428004301	0.00762881482094119	0.00913481101645853	0.0120190224133653	0.00797659416094616	0.097324208088661
0.000628070465635597	0.00133032834339591	0.00277197915805144	0.00396005293193284	0.00595980481349764	0.0271707054834175	0.0275719129931354	0.0282263667190472	0.00252361260441651	0.00533686212885618	0.00767240095939128	0.00724232900504508	0.0996514763046895
0.000669506244313953	0.0015033495988752	0.00360292779753536	0.00463402530808039	0.0055040939541808	0.0276618145728228	0.029306839798197	0.0301345628980233	0.00425432139607973	0.00764395004548838	0.00500314283351253	0.00780018195351915	0.10165164171698
0.00124580266313787	0.00150144735753866	0.00336845587627161	0.00380324208088661	0.00563576213712679	0.0268699859399554	0.0264613348771814	0.0271645852286825	0.00935290712099909	0.008504342072616	0.00923165991233148	0.00629542635017782	0.0987226862955917
0.00116541229013316	0.00170250599619552	0.00330295260937888	0.00379323463733355	0.005816144239517	0.026736580927963	0.0270234885451989	0.0277847986105368	0.0081284426432884	0.0101092548176329	0.00862864940865107	0.00773368621288562	0.0978823918617153
0.000680588867752874	0.00166942353816889	0.00270358117608138	0.00348606401455628	0.00551823670498718	0.0268880985857249	0.0275893639897444	0.0279621205855595	0.0097119344967331	0.00762244644777107	0.00822735919278802	0.00651021420891572	0.0966656190554958
0.0014041022247953	0.0018421139690679	0.0024063352907121	0.00333181705400711	0.00467380696385742	0.0236553634935076	0.0237436109502936	0.0242986518898354	0.00866404763873956	0.00906393185013647	0.00432271937804979	0.00853171780663304	0.0892704490943677
0.000717806633032835	0.0018742866594988	0.00323728393019601	0.00429947895128608	0.00572458853692829	0.0268878504672897	0.0272461334877181	0.0276274088164751	0.00421164502522538	0.00623480274584402	0.00527069721280291	0.00777404681167811	0.100999421056985
0.00127805805971384	0.00146464312298404	0.00356264990488793	0.00388503845835746	0.00480828715573567	0.02515523943429	0.0250818790836159	0.0261715325448681	0.00475643040277893	0.00693631626829873	0.00858010090149698	0.00591109089405343	0.103218840459846
0.00102505996195517	0.00247423703581176	0.00240344057563477	0.00334190720370523	0.00510487139194442	0.0243583657265735	0.0250616160780746	0.0255417252501861	0.00798453395087255	0.00949681581341493	0.0102943511702919	0.0109574063352907	0.0911298486477545
0.00207774377636258	0.00192200810520222	0.00365164171697957	0.00423844181622694	0.00604515755520635	0.0267595732362915	0.0262680506161608	0.0271559010834505	0.00817930692250434	0.00969754362749153	0.0106892730129849	0.00848788354974774	0.0997513853279298
0.000787858737904226	0.0016837317012654	0.001872053593582	0.00291489537672649	0.00523165991233149	0.0243017120172029	0.0246929120833678	0.0255687701596229	0.00286121908857828	0.013252171036308	0.00703548093623356	0.0119791580514432	0.0898851211645026
0.000900256389049707	0.00131271193449673	0.00218294599288727	0.00296476718220164	0.00537953849971053	0.0261648333471177	0.0257716483334712	0.0266512281862542	0.00286543710197668	0.00377090397816558	0.00434943346290629	0.0072828550161277	0.0848785046728973
0.000945579356546192	0.00184029443387644	0.00288925647175585	0.00355619882557274	0.00526226118600612	0.0255836572657348	0.0258134976428749	0.0264242825241915	0.00336696716566041	0.00953742453064262	0.0087295509056323	0.00931023075014473	0.09738507981143
0.00069713009676619	0.00157530394508312	0.00247911669837069	0.00307898436853858	0.00463700272930279	0.0233600198494748	0.0241513522454718	0.0256553634935076	0.00283946737242577	0.0038735423041932	0.00386345215449508	0.003934165908527	0.0863627491522621
0.00090306839798197	0.0015332892233893	0.00307865354395832	0.00364519063766438	0.00526159953684558	0.0258033247870317	0.0258281366305517	0.0261696303035315	0.008631047886858	0.0147178893391779	0.00894491770738567	0.0089072037052353	0.100718550988338
0.000821768257381523	0.00159325117856257	0.0029084442974113	0.00386088826399801	0.00547415432966669	0.0265136878670085	0.0261173600198495	0.0266476718220164	0.00229583988090315	0.00244264328839633	0.00364279215945745	0.00206963857414606	0.0993678769332562
0.00119237449342486	0.00193904557108593	0.00329732859151435	0.00406302208254073	0.00529799024067488	0.026437267388967	0.0257422049458275	0.0266029277975353	0.00458878504672897	0.00641187660243156	0.00838218509635266	0.00623099826317096	0.100899925564469
0.000933835083946738	0.00133330576461831	0.00323405839053842	0.00375039285418907	0.00555032668927301	0.0263615912662311	0.0270014887106112	0.0277766934083202	0.00408684145231991	0.00629013315689356	0.00728144901166157	0.00558580762550658	0.0989942932759904
0.00138598957902572	0.00190852700355636	0.00193954180795633	0.00265321313373583	0.00440823753204863	0.0231831114051774	0.0236952278554296	0.0245522289306096	0.00841716979571583	0.00946580100901497	0.00314961541642544	0.00824356959722107	0.0829994210569846
0.0008440989165495	0.00186030932098255	0.00309775866346869	0.00401554875527252	0.00651807129269705	0.0277547762798776	0.027336614010421	0.028269622032917	0.00322041187660243	0.00878628732114796	0.0122270283682078	0.0102864113803656	0.0960150525184022
0.00109420229923083	0.00143610950293607	0.00191985774543049	0.00287941444049293	0.00478438507981143	0.0234906128525349	0.0244433876437019	0.0251261268712265	0.0018403771400215	0.0124498387230171	0.00842163592754942	0.0137642874865603	0.0855598378959557
0.00132147878587379	0.00184815151765776	0.00364279215945745	0.00387238441816227	0.00523132908775122	0.0244804399966917	0.0245939955338682	0.0249271358861963	0.00346116946489124	0.0101255479282111	0.0106967165660409	0.00991894797783475	0.09915523943429
0.000633198246629725	0.00183342982383591	0.00384418162269457	0.00407840542552311	0.00552080059548425	0.0254065007030022	0.0252690430899016	0.0256889421884046	0.00879885865519808	0.00930361425853941	0.00669655115375073	0.00763716814159292	0.102941113224713
0.000691588785046729	0.00157943925233645	0.00245703415763791	0.00318112645769581	0.00580365561161194	0.0269115044247788	0.0271869158878505	0.0278243321478786	0.00486709122487801	0.00589049706393185	0.0048119262261186	0.00689206848068812	0.0920713754031925
0.00117988586551981	0.00158241667355884	0.00353816888594823	0.0040888263998015	0.00594756430402779	0.0265526424613349	0.0267899263915309	0.0274028616326193	0.00355818377305434	0.00802216524687785	0.00935580183607642	0.0071482094119593	0.098812422462989
0.000839632784715905	0.0014370192705318	0.00301356380779092	0.00367777685882061	0.00505872136299727	0.0253551401869159	0.0251098337606484	0.025700686461004	0.00441965098006782	0.00594814324704325	0.0036278223472004	0.00449367297990241	0.0999722934414026
0.00164634852369531	0.00191630138119262	0.00281159540153833	0.00364386733934331	0.00498114299892482	0.0240972624265983	0.0244593499296998	0.0246561078488132	0.00660739392936895	0.0097149119179555	0.00482805392440658	0.0049398726325366	0.0968401290215862
0.000898519560003309	0.00153792076751303	0.00296228599784964	0.00407741295178231	0.00599569928045654	0.027413696137623	0.0268241667355885	0.0270932925316351	0.00703696964684476	0.00476858820610371	0.0062419981804648	0.0075929203539823	0.0958771813745763
0.000857580018195352	0.00148052270283682	0.00286767016789347	0.00364667934827558	0.00490736911752543	0.024474485154247	0.0242524191547432	0.0249715490860971	0.00701571416756265	0.0118255727400546	0.00865519808121743	0.00941377884376808	0.0884677859564965
0.000933090728641138	0.00202439831279464	0.0043729220081052	0.00463129600529319	0.00608270614506658	0.0268070465635596	0.0263674634025308	0.0272405921759987	0.00829418575800182	0.00572649077826483	0.00545744768836325	0.00544041022247953	0.101187246712431
0.00128194524853197	0.00255595070713754	0.00284980564055909	0.00389851956000331	0.00556480026465966	0.0257465056653709	0.0249920602100736	0.0261310892399305	0.0120376312960053	0.0146676867091225	0.0125972210735258	0.00892498552642462	0.0912787197088744
0.000793400049623687	0.00164403275163345	0.0037817384831693	0.00464395004548838	0.00608824745678604	0.0266857993548921	0.0272200810520222	0.0277675957323629	0.00392184269291208	0.00441295178231743	0.00651228186254239	0.00505756347696634	0.102291291042925
0.000616491605326275	0.00137010999917294	0.00314605905218758	0.0037218592341411	0.00626515590108345	0.0281611942767348	0.0277438590687288	0.0286342734265156	0.00264105533041105	0.0067455958977752	0.00862368703994707	0.0058762716069804	0.105559837895956
0.001188818129187	0.00173079149780829	0.00363253659746919	0.00436977917459267	0.00580324208088661	0.0271525101315028	0.0268971962616822	0.0274625754693574	0.00561748407906707	0.0050932925316351	0.00860276238524522	0.00770788189562485	0.100159705566124
0.00077206186419651	0.00164676205442064	0.00268952113142006	0.00352237201224051	0.00519626168224299	0.0251632619303614	0.0250741047059797	0.0260333305764618	0.00286006120254735	0.00644057563476966	0.00548250765031842	0.00507617235960632	0.0935400711272848
0.000652716896865437	0.00183591100818791	0.00306641303448846	0.00375924241171119	0.0049047225208833	0.0258457530394508	0.0260530973451328	0.0268656025142668	0.00505921759986767	0.00779588123397569	0.00610189397072202	0.00661061946902655	0.102521296832355
0.000993548920684808	0.00185104623273509	0.00331618559258953	0.00414920188570011	0.00570283682077578	0.0262001488710611	0.0262713588619634	0.0270553304110496	0.00402257877760318	0.00578670085187329	0.00489636920023158	0.00633636589198578	0.0986115292366223
0.00118799106773633	0.00163824332147879	0.00323778016706641	0.00430841121495327	0.005377636258374	0.0273127946406418	0.0262678024977256	0.0267406335290712	0.0104320569018278	0.0080019849474816	0.00776263336365892	0.0085070713754032	0.0980586386568522
0.000623273509221736	0.00116351004879663	0.00322140435034323	0.00342808700686461	0.00520411876602432	0.0245023571251344	0.0245756347696634	0.0253070052104871	0.00454280043007196	0.0106465966421305	0.00581506905963113	0.00782830204284178	0.0967117690844429
0.0013462079232487	0.00182706145066578	0.00307154081548259	0.00360011578860309	0.00485319659250682	0.0238885948225953	0.0236203787941444	0.0243014638987677	0.00539095194772972	0.00687097841369614	0.00419361508560086	0.00880340749317674	0.0958936398974443
0.000956165743114713	0.00292994789512861	0.00371011496154164	0.00471979158051443	0.00715995368455876	0.0307603175915971	0.0295486725663717	0.0308983541477132	0.00486618145728227	0.0095872136299727	0.0120994954925151	0.0115997849640228	0.100148292118104
0.000558266479199405	0.00177280621950211	0.00402274418989331	0.00458961210817964	0.00584997105284923	0.0286566867918286	0.0279782482838475	0.0283464560416839	0.00542527499793235	0.011047225208833	0.0100373831775701	0.00817029195269209	0.103580349019932
0.00106095442891407	0.00125498304524026	0.00278165577702423	0.00349110908940534	0.00516260028120089	0.0262648250765032	0.0255150111653296	0.0265365974691919	0.00309511206682656	0.0130679844512447	0.010079563311554	0.0118263998015053	0.0948516251757505
0.0010638491439914	0.0017508063849144	0.0021262095773716	0.00292614341245555	0.00441518484823423	0.02400620296088	0.0242253742453064	0.0256329501281945	0.00279306922504342	0.0119985939955339	0.0052808700686461	0.0102817798362418	0.089114382598627
0.00136928293772227	0.00196286494086511	0.00243693656438674	0.0034105533041105	0.00557704077412952	0.0257660243156067	0.0267102803738318	0.0274827557687536	0.00668952113142007	0.00967157389794062	0.00942676370854355	0.0112749979323464	0.0937012654040195
0.000845422214870564	0.00109842031262923	0.00224497560168721	0.00325738152344719	0.00400760896534613	0.023	0.0229238276403937	0.0241425853940948	0.00777338516251757	0.0145352741708709	0.00460276238524522	0.0104006285667025	0.0876801753370274
0.00112207427011827	0.00194830865933339	0.00210991646679348	0.00268431064428087	0.00508072119758498	0.0244941692167728	0.0246314614175833	0.0250232404267637	0.0034986353486064	0.01147208667604	0.00437780167066413	0.00981581341493673	0.0860142254569515
0.000988255727400546	0.00150392854189066	0.00322587048217683	0.00376676867091225	0.0053773881399388	0.0262876519725415	0.0259354892068481	0.0266307170622777	0.00274849061285254	0.0061529236622281	0.00890406087172277	0.00679323463733355	0.100920436688446
0.00175188156480026	0.00165710032255397	0.00413894632371185	0.0049368952113142	0.00629840377140022	0.0279414440492929	0.0286047473327268	0.0291481267058142	0.00567116036721529	0.0112545695145149	0.00814481846001158	0.00904333802001489	0.103289471507733
0.000795384997105285	0.00123050202630055	0.00372152840956083	0.00419708874369366	0.00548598130841122	0.0270109999172939	0.026069555868001	0.0269349102638326	0.00403572905466876	0.00401273674634025	0.00402505996195517	0.00407286411380366	0.102445786121909
0.00114978082871557	0.00172392688776776	0.00302249607145811	0.00355032668927301	0.00570159622859979	0.0265561988255728	0.0262732611033	0.0266489951203375	0.00285245223720122	0.00602522537424531	0.0107682573815234	0.00716855512364569	0.0977399718799107
0.000928293772227277	0.00192266975436275	0.0035327929865189	0.00424026135141841	0.00605657100322554	0.027885700107518	0.026531717806633	0.0271473823505086	0.00328393019601356	0.00926871226532131	0.00927061450665785	0.0096879497146638	0.0988914895376726
0.000853858241667356	0.00171425026879497	0.00375643040277893	0.00448995120337441	0.00585046728971962	0.0271980812174345	0.0274545529732859	0.0281893970722025	0.00822380282855016	0.00700090976759573	0.00657803324787032	0.00572434041849309	0.102423620875031
0.00119609626995286	0.00127408816475064	0.00229476470101729	0.00310371350591349	0.00538450086841452	0.0262667273178397	0.025580183607642	0.0266403936812505	0.00239938797452651	0.00967504755603342	0.00715093871474651	0.00700901496981226	0.0921654949962781
0.00101993218096105	0.00146803407493177	0.00383194111322471	0.00442552311636755	0.00521015631461418	0.0263447192126375	0.0260985030187743	0.027050946985361	0.00447101149615417	0.00485286576792656	0.00552915391613597	0.00537647837234307	0.102892399305268
0.00114308163096518	0.00160392027127616	0.00310627739641056	0.00379340004962369	0.00574195682739228	0.0268253246216194	0.0269409478124225	0.0280526011082624	0.00288239186171533	0.00890050450748491	0.00464725829129104	0.0091573897940617	0.0915395748904144
0.000881647506409727	0.00172152840956083	0.00244462823587793	0.00339103465387478	0.00509420229923083	0.0245402365395749	0.0241095029360681	0.0244692746671078	0.00355834918534447	0.00817608138284675	0.00632180961045406	0.0076800099247374	0.0939061285253495
0.00143313208171367	0.00147605657100322	0.00283475312215698	0.00385964767182201	0.0050252253742453	0.0253060954428914	0.0247742949301133	0.0252963361177736	0.0039675791911339	0.00755992060210073	0.00712017202878174	0.00598279712182615	0.101476387395583
0.00103035315523943	0.00145298155652965	0.00315093871474651	0.00407178893391779	0.00563791249689851	0.0261961789760979	0.0255193945910181	0.0264487635431313	0.00386370027293028	0.00625357704077413	0.00788892564717558	0.00677206186419651	0.1005834091473
0.000891324125382516	0.00127756182284344	0.00439806467620544	0.00507087916632206	0.00643238772640807	0.0280511123976511	0.0269725415598379	0.0273405011992391	0.00787784302373667	0.00640798941361343	0.00750756761227359	0.00661318335952361	0.103408733768919
0.000988090315110412	0.0014657183028699	0.00252452237201224	0.00318923165991233	0.0051606153337193	0.0259827144156811	0.0258408733768919	0.0267505582664792	0.00757058969481432	0.0114904474402448	0.0052808700686461	0.00885179058804069	0.0929790753452981
0.00125349433462906	0.00144611694648913	0.00367479943759821	0.00438003473658093	0.0058797452650732	0.0274721693821851	0.0273151104127037	0.0281649160532628	0.00436721528409561	0.00384277561822843	0.00435183194111322	0.00340972624265983	0.0999204366884459
0.000852948474071624	0.00173186667769415	0.00252477049044744	0.00322305847324456	0.00506078901662394	0.0259033165164172	0.0253648168058887	0.0262888098585725	0.00226416342734265	0.0025322967496485	0.00386121908857828	0.00362889752708626	0.0924467785956496
0.00176445289885038	0.00166346869572409	0.00308642792159457	0.0041554048465801	0.00617078818956248	0.027022413365313	0.0284361095029361	0.0292320734430568	0.00411512695393268	0.00985633942601935	0.00936977917459267	0.00810776610702175	0.0974455380034737
0.00125862211562319	0.00157340170374659	0.00344925978000165	0.00433983955007857	0.00599991729385493	0.0283765610784881	0.0287627987759491	0.0288747828963692	0.00494351170291953	0.0103011330741874	0.0117542800430072	0.00980539244065835	0.100902737573402
0.00105499958646927	0.00187693325614093	0.00414763046894384	0.00475237780167067	0.00610834505003721	0.0280930444131999	0.0285283268546853	0.029095608303697	0.00443288396327847	0.00747878587379042	0.00665958150690596	0.00594930113307419	0.108260937887685
0.00135282441485402	0.00120908113472831	0.00198461665701762	0.00293598544371847	0.00406194690265486	0.0212446447771069	0.0216154164254404	0.022494417335208	0.00629228351666529	0.00786072285170788	0.00550930444131999	0.0095659581506906	0.0825239434289968
0.00107757836407245	0.00160879993383508	0.00301910511951038	0.00354106360102556	0.00558870234058391	0.027736663634108	0.0257957985278306	0.0270057894301546	0.0088982714415681	0.0108407906707468	0.00641626002812009	0.00907377388139939	0.0962351335704243
0.000776362583739972	0.00209238276403937	0.00312000661649161	0.00388388057232652	0.00557546935737325	0.026209990902324	0.0255250186088826	0.0268545198908279	0.00304681167810768	0.00484765528078736	0.00962823587792573	0.00515184848234224	0.0942089984285832
0.00099834587709867	0.00162029608799934	0.00389388801587958	0.00432553138698205	0.00549772558101066	0.0260879993383508	0.0256078074600943	0.0261252998097759	0.00810892399305268	0.00864940865106278	0.00694450417666033	0.00644694400793979	0.100928707302953
0.000777189645190638	0.00117277313704408	0.00339186171532545	0.0041603672152841	0.00526581755024398	0.0252613514184104	0.0248443470349847	0.0253737490695559	0.00664088991812092	0.0108030766685965	0.00832983210652552	0.00732933586965511	0.0995097179720453
0.000545860557439418	0.00186543710197668	0.00264940865106278	0.00369316020180299	0.00571102472913737	0.0252758249937971	0.0255568604747333	0.0259744438011744	0.00246133487718137	0.00582027954677032	0.00755065751385328	0.00634529815565296	0.0935379207675131
0.000825324621619386	0.00198378959556695	0.00335530559920602	0.00410156314614176	0.00524555454470267	0.0249634438838806	0.0251731866677694	0.0262166073939294	0.00398180464808535	0.0046604912745017	0.00448474071623522	0.00590042180133984	0.100483417417914
0.000886444462823588	0.00164527334380944	0.00333785460259697	0.00427218592341411	0.00545314696881978	0.0259170457364982	0.0267520469770904	0.0273817715656273	0.00606641303448846	0.0133932677197916	0.0135861384500868	0.00857977007691671	0.101134976428749
0.00140087668513771	0.0019705566123563	0.00363683731701266	0.00445025225374245	0.00589363989744438	0.0268617980315937	0.0256925812587875	0.0264127036638822	0.00383500124059218	0.00376205442064345	0.00614225456951452	0.00393548920684807	0.100407658589033
0.00124505830783227	0.0014644777106939	0.00282937722272765	0.00353858241667356	0.00504474402448102	0.0244304027789265	0.0247187164006286	0.0255364320569018	0.00723000578943015	0.0103046894384253	0.00398428583243735	0.00793722603589447	0.0985753039450832
0.00196675212968323	0.00166098751137209	0.00315920932925317	0.00383508394673724	0.00534463650649243	0.0262415019435944	0.0256031759159705	0.0267016789347448	0.00592002315772062	0.00634289967744604	0.00678413696137624	0.00689570755107104	0.0974069969398727
0.00111016458522868	0.00195848151517658	0.00342684641468861	0.00441171119014143	0.00540774129517823	0.0262262013067571	0.0259880076089654	0.0264485981308411	0.00317004383425689	0.00372268629559176	0.00536762881482094	0.00236183938466628	0.101404763873956
0.000622281035480936	0.00148192870730295	0.00201224050946985	0.00308394673724258	0.00444967331072699	0.0243940120750972	0.025144074104706	0.0257315358531139	0.00230493755686048	0.00363113059300306	0.00538574146059052	0.00270043834256885	0.0916152510131503
0.00158671739310231	0.00172144570341576	0.00399363162682987	0.00442006451079315	0.00492837647837235	0.0261380365561161	0.0253989744438012	0.0261744272599454	0.00629765941609462	0.00743147795881234	0.00552096600777438	0.00483673806963858	0.102848813166818
0.00130328343395914	0.00172789678273096	0.00249392109833761	0.00366479199404516	0.00492746671077661	0.0235091390290299	0.023839798197006	0.0247143329749401	0.00239210983376065	0.00511636754610867	0.00677859564965677	0.00651087585807626	0.085350343230502
0.000860474733272682	0.00192134645604168	0.00326358448432719	0.00411289388801588	0.00567785956496568	0.0268751137209495	0.0273352907120999	0.0282953436440328	0.00353362004796957	0.0061276982879828	0.00584318914895377	0.00753858241667356	0.096464725829129
0.00110329997518816	0.00178992639153089	0.00432007278140766	0.00486270779918948	0.00551881564800264	0.0264154329666694	0.0259550905632288	0.0264539740302704	0.00580655032668928	0.0080643453808618	0.0119274667107766	0.00961483748242495	0.103140352328178
0.000807211975849806	0.00174700190224134	0.00282284343726739	0.00372888925647176	0.00506798445124473	0.0254870564882971	0.0259277148292118	0.0261798858655198	0.00346133487718137	0.00448176329501282	0.00353510875858076	0.00523662228103548	0.0981880737738813
0.000909767595732363	0.00163162682987346	0.00267016789347449	0.00329790753452982	0.0059997518815648	0.0275899429327599	0.0270940368869407	0.0280047969564139	0.00246886113638243	0.00277148292118104	0.0044382598627078	0.00273765610784882	0.0928861963443884
0.000939955338681664	0.00155297328591514	0.00254892068480688	0.0032486973782152	0.00471805475146804	0.0250330824580266	0.0245214622446448	0.0253883880572326	0.0104170043834257	0.0101857580018195	0.00999991729385493	0.00775345298155653	0.096911587130924
0.00115234471921264	0.00164990488793317	0.00394177487387313	0.00416880324208089	0.00533793730874204	0.0264833347117691	0.0254572822760731	0.0264241998180465	0.0044976428748656	0.00435704242825242	0.00624762219832934	0.00420759242411711	0.103982797121826
0.00124398312794641	0.00215424696054917	0.00333735836572657	0.00411702919526921	0.00589686543710198	0.0275520635183194	0.0272941857580018	0.027922917872798	0.00320552477049045	0.0040361425853941	0.00935199735340336	0.00544421470515259	0.103041022247953
0.00118228434372674	0.00144264328839633	0.00354346207923249	0.00407451823670499	0.00608055578529485	0.0262539905714994	0.0251176908444297	0.0257386485815896	0.00374766355140187	0.00841262095773716	0.00876875361839384	0.00979877594905302	0.0974870564882971
0.000678686626416342	0.0021568935571913	0.00296799272185923	0.0039104292448929	0.0051883218923166	0.0246814159292036	0.0250698866925813	0.0257475808452568	0.00299710528492267	0.0107396410553304	0.0106661152923662	0.00838226780249773	0.0910910594657183
0.00116599123314862	0.00194433876437019	0.00328938880158796	0.00391919609626995	0.00550442477876106	0.0265504921015631	0.0261386982052767	0.0267486560251427	0.00648581589612108	0.00853560499545117	0.0078216028450914	0.0065869655115375	0.0995086427921595
0.00100587213629973	0.00212166073939294	0.00275337027541146	0.00314845753039451	0.00572425771234803	0.0267001075179886	0.025926722355471	0.0267005210487139	0.00267248366553635	0.0095265900256389	0.00519758498056405	0.0116846414688611	0.0989412786370028
0.00102216524687784	0.00162790505334546	0.00286212885617401	0.00371085931684724	0.00415176577619717	0.0235236126044165	0.0227747911669837	0.0239445041766603	0.00883781324952444	0.00980307666859648	0.00439235795219585	0.00744347034984699	0.0987147465056654
0.00077834753122157	0.00244074104705979	0.00323124638160615	0.0042821106608221	0.00568828053924407	0.0276590025638905	0.0283153585311389	0.0286283185840708	0.00360491274501695	0.00940244810189397	0.0077782648250765	0.00790645934992969	0.0980081052022165
0.000982218178810686	0.00191191795550409	0.00360466462658175	0.00455322140435035	0.00500876685137706	0.0260045488379787	0.025504342072616	0.0261511868331817	0.00671449838723017	0.00996377470846085	0.00994202299230832	0.00686717393102308	0.101432056901828
0.000783227193780498	0.00182565544619965	0.00281482094119593	0.00359895790257216	0.00564055909354065	0.0262150359771731	0.0257414605905219	0.0268630386237697	0.0116370854354479	0.00302009759325118	0.00272607724753949	0.00370953601852618	0.0912549003390952
0.00142370358117608	0.00132238855346952	0.00305954842444794	0.00397221073525763	0.00558944669588951	0.0269688197833099	0.0272749979323464	0.0279629476470102	0.00332561409312712	0.0098047307914978	0.00832089984285833	0.00829261434124555	0.0986416342734265
0.00111471342320734	0.00180547514680341	0.00187618890083533	0.00285964767182202	0.00521172773137044	0.0241910511951038	0.0248478206930775	0.0252517575055827	0.00611148788354975	0.0137280621950211	0.00571243073360351	0.0117281449011662	0.086775121991564
0.00134728310313456	0.0016530477214457	0.00324406583409147	0.00404863121329915	0.00605830783227193	0.0272061037135059	0.027462079232487	0.0280568191216607	0.0082848399636093	0.00649805640559093	0.0064303200727814	0.00485997849640228	0.100766355140187
0.00105781159540154	0.00146083864031098	0.00261516830700521	0.00322934414026962	0.00555777024232901	0.0253929368952113	0.0251720287817385	0.0262873211479613	0.00207551071044579	0.0128229261434125	0.0116781903895459	0.0124429741129766	0.0934590191051195
0.0010903151104127	0.0020309320982549	0.0036877015962286	0.00428748656025143	0.0057226035894467	0.0264457034157638	0.025214870564883	0.0256532958398809	0.0120288644446282	0.0104105533041105	0.0126932429079481	0.00756827392275246	0.0986127698287983
0.00152609378876851	0.00149574063352907	0.00304077412951782	0.00377321975022744	0.00529459928872715	0.0242144570341576	0.0234963195765445	0.0245275824993797	0.00689562484492597	0.00403672152840956	0.00404548837978662	0.00608833016293111	0.090447357538665
0.000700107517988587	0.00168910760069473	0.00325134397485733	0.00411372094946655	0.0054731618559259	0.0276730626085518	0.0264466958895046	0.0275533041104954	0.00376246795136879	0.00590290298569184	0.00447729716317922	0.00473815234471921	0.0997575882888099
0.00103126292283517	0.0015904391696303	0.00431271193449673	0.00454528161442395	0.00635406500703002	0.0274754776279878	0.0267090397816558	0.0274327185509883	0.00864279215945745	0.00761607807460095	0.00717500620296088	0.00638235050864279	0.103343313208171
0.00123215614920189	0.00160309320982549	0.00317062277727235	0.00403473658092796	0.00629013315689356	0.0267360846910925	0.0271020593830122	0.0280578115954015	0.00369514514928459	0.010329170457365	0.0109563311554049	0.0129770903978166	0.096831031345629
0.00170382929451658	0.00138673393433132	0.00189760979240758	0.00272897196261682	0.00413778843768092	0.0221111570589695	0.024032255396576	0.0246155818377306	0.00802133818542718	0.00879290381275328	0.00626035894466959	0.00674493424861467	0.088586303862377
0.0012491936150856	0.00182855016127698	0.00382300884955752	0.00417930692250434	0.00600893226366719	0.0266445289885038	0.0263611777355058	0.0274503349598875	0.00632999751881565	0.00737474154329667	0.00734678686626417	0.00527251674799437	0.101512860805558
0.000895955669506244	0.00175097179720453	0.00259333388470763	0.00339426019353238	0.00501629311057812	0.0256416342734265	0.0255860557439418	0.0265053345463568	0.00219750227441899	0.006192539905715	0.00776461831114052	0.00620519394591018	0.0931175254321396
0.00082813663055165	0.00182954263501778	0.00386651228186254	0.00451046232735092	0.00576304689438425	0.0266405590935407	0.026151517657762	0.026731618559259	0.00464022826896038	0.00657877760317592	0.00714151021420891	0.00704168389711355	0.103805723265239
0.0010032255396576	0.00190803076668596	0.00352659002563891	0.0042566371681416	0.00528277230998263	0.0258345877098668	0.0255071540815483	0.0259469026548673	0.00561301794723348	0.0085914316433711	0.00771019766768671	0.0093756513108924	0.100557439417749
0.000718468282193367	0.00156852204118766	0.00316541229013316	0.00396824084029444	0.00525208833016293	0.0252028781738483	0.0248275576875362	0.0256751302621785	0.00830278719708874	0.0082756595815069	0.00468513770573154	0.00774220494582748	0.103964519063766
0.00152319907369118	0.00147820693077496	0.00346927466710777	0.00443371102472913	0.00622843437267389	0.0276226118600612	0.0271814572822761	0.0277301298486478	0.0032845918451741	0.0050296915060789	0.00882896369200232	0.00529799024067488	0.101206021007361
0.00119568273922753	0.0016899346621454	0.00293275990406087	0.00369944586882805	0.00573782152013894	0.0274115457778513	0.0271377884376809	0.0277910842775618	0.00247489868497229	0.0063170126540402	0.00770523529898271	0.0092150359771731	0.095506823256968
0.00202191712844264	0.00214440492928625	0.00335241088412869	0.00387858737904226	0.00535745595897776	0.0257595732362914	0.0254452898850385	0.0260243983127946	0.00506103713505913	0.00787197088743693	0.00648978579108428	0.00842411711190142	0.0975437101976678
0.00117393102307502	0.00197924075758829	0.00274402448101894	0.00375667852121413	0.00526838144074105	0.0258044826730626	0.0255016954759738	0.0269359027375734	0.00537821520138947	0.00882342238028286	0.00508518732941858	0.00932172690430899	0.0921927880241502
0.00111984120420147	0.00186204615002895	0.00283425688528658	0.00339368125051691	0.00490505334546357	0.0257471673145315	0.0255071540815483	0.0264017037465884	0.00917045736498221	0.00411769084442974	0.00548432718550988	0.00352774791166984	0.0948182945992887
0.00102886444462824	0.00171606980398644	0.00297709039781656	0.00328632867422049	0.00502489454966504	0.0257331072698701	0.0253581176081383	0.0258154825903565	0.00969754362749153	0.00430849392109834	0.00393457943925234	0.00691539161359689	0.0989916466793482
0.000987511372094947	0.00187139194442147	0.0031858407079646	0.00392258704821768	0.00585832437350095	0.0270549168803242	0.0263557191299313	0.0271315027706559	0.0059935489206848	0.00843519973534034	0.0118162269456621	0.0080863452154495	0.0951994872219006
0.00089703084939211	0.00137110247291374	0.00199363162682987	0.00286733934331321	0.00478645273343809	0.0232422462989	0.0230755107104458	0.0240364734099743	0.00805061616078074	0.014614837482425	0.00641807956331155	0.0105903564634852	0.0835102142089157
0.00133247870316765	0.00148904143577868	0.00325746422959226	0.0034318087833926	0.00480415184848234	0.0239447522950955	0.0231498635348606	0.0241864196509801	0.00308973616739724	0.00342419981804648	0.00372558101066909	0.00318005127780994	0.0976287321147962
0.000927880241501944	0.00205334546356794	0.00324257712348028	0.00375510710445786	0.00526598296253412	0.0252035398230089	0.024729137374907	0.0247211148788355	0.00282143743280126	0.0102014721693822	0.00942444793648168	0.0105050864279216	0.098177652799603
0.000630717062277727	0.00194971466379952	0.00285567777685882	0.00357009345794393	0.00470440823753205	0.025101893970722	0.0250678190389546	0.025363989744438	0.00990389545943264	0.00882714415681084	0.00493226366719047	0.00653825159209329	0.101047804151848
0.001182615168307	0.00156190554958233	0.00295318832189232	0.00352071788933918	0.00544967331072699	0.0262439831279464	0.0253209825490034	0.0260045488379787	0.00428120089322637	0.0109707220246464	0.00661111570589695	0.01134786204615	0.096608882639980
0.00082689603837565	0.0014691919609627	0.00389719626168224	0.00430088495575221	0.00520353982300885	0.0248890083533207	0.0240958564221322	0.0246444462823588	0.00653643205690183	0.0057834753122157	0.00504267637085436	0.00364783723430651	0.104952526672732
0.000950872549830453	0.00305136051608635	0.00437995203043586	0.0051294351170292	0.00626474237035812	0.0284796129352411	0.028791332395997	0.029691836903482	0.00736250103382682	0.00789529402034571	0.00880224960714581	0.00782805392440658	0.108265900256389
0.00121462244644777	0.00163071706227773	0.00337283930196014	0.00427350922173517	0.00592928624596807	0.0272754114630717	0.0268969481432471	0.027580100901497	0.00379323463733355	0.00573368621288562	0.0100842775618228	0.00423513357042428	0.0981124803572905
0.00168232569679927	0.00206277396410553	0.00368364899512034	0.00466189727896783	0.00608121743445538	0.0275040112480357	0.0275923414109668	0.028957737159871	0.0049760152179307	0.0109191133901249	0.00893548920684807	0.00714506657844678	0.101686957240923
0.000556198825572741	0.00188594822595319	0.00273277644528988	0.00394367711520966	0.0057221073525763	0.025708047307915	0.0255730708791663	0.0260959391282772	0.00377123480274584	0.00761012323215615	0.0075976346042511	0.00547928211066082	0.09789421884046
0.000960549168803242	0.00154867256637168	0.00380936233562154	0.00436862128856174	0.0058151517657762	0.0278908278885121	0.0275259283764784	0.0282078405425523	0.00415176577619717	0.00545620709618725	0.00807509717972045	0.00472301712017203	0.10296881978331
0.00165346125217104	0.00239483913654785	0.00321081796377471	0.00415085600860144	0.0065330411049541	0.0281052022165247	0.0273817715656273	0.0285280787362501	0.00931312546522207	0.0110934579439252	0.00861119841204201	0.00761690513605161	0.100508890910595
0.00104540567364155	0.00107261599536846	0.0027752874038541	0.0032457199569928	0.00491282772309983	0.02552171036308	0.0252393515838227	0.0255518153998842	0.00418741212472087	0.0072464643122984	0.00563576213712679	0.00650128194524853	0.0991604499214292
0.00126681002398478	0.00132702009759325	0.00298709784136961	0.00362674716731453	0.00498585724919361	0.0251109089405343	0.0249814738235051	0.0258425274997932	0.00273889670002481	0.00605384170043834	0.00535340335786949	0.00498056405590936	0.100472665619056
0.00108005954842445	0.00150632702009759	0.00354437184682822	0.00435571912993135	0.00575783640724506	0.0271267885203871	0.0270029774212224	0.0276307997684228	0.00352576296418824	0.00510528492266976	0.00660863452154495	0.00489678273095691	0.10196261682243
0.00124489289554214	0.00137986932429079	0.00378206930774957	0.00442304193201555	0.00626259201058639	0.0277096187246713	0.0278005954842445	0.0285036804234554	0.0049977669340832	0.00488834670416012	0.0053414936729799	0.00606269125796047	0.102702754114631
0.000840211727731371	0.00178537755355223	0.00333959143164337	0.00418451740964354	0.00548953767264908	0.0260505334546357	0.0269604664626582	0.0273708543544785	0.00285625671987429	0.00331800512778099	0.00655198081217434	0.00425597551898106	0.0999593085766273
0.000868083698618808	0.0017802497725581	0.00321023902075924	0.00387916632205773	0.00583574559589777	0.0279388801587958	0.026941609461583	0.0276634686957241	0.00377669340832024	0.00405284922669754	0.00845413944256059	0.00718939707220246	0.102827557687536
0.000639732032089985	0.00166313787114383	0.00296559424365231	0.00367306260855181	0.00541336531304276	0.0264768836324539	0.0267713175088909	0.0268904143577868	0.00327483252005624	0.00444156810851047	0.00336076420478042	0.00575121991563973	0.098421222396824
0.00130162931105781	0.00160888263998015	0.00220296087999338	0.00285625671987429	0.00442891406831528	0.022650897361674	0.0224870564882971	0.0228539409478124	0.00725787776031759	0.00908940534281697	0.00495145149284592	0.0070286990323381	0.0909891654949963
0.00157398064676205	0.00217211148788355	0.00357687536183938	0.00410181126457696	0.00519502109006699	0.0259933835083947	0.0263692002315772	0.0269159705566124	0.00985112893888016	0.0143782979075345	0.00996096269952858	0.0094280870068646	0.099063270200976
0.000627739641055331	0.00178827226862956	0.00330535108758581	0.00380109172111488	0.00593185013646514	0.0258304524026135	0.0260529319328426	0.0269246547018443	0.00297510545033496	0.00478008436026797	0.00602654867256637	0.00750897361673973	0.099060954428914
0.00053734182449756	0.00152824414854024	0.00387891820362253	0.00473269373914482	0.00561161194276735	0.027032255396576	0.0270367215284096	0.0274808535274171	0.00623182532462161	0.00522868249110909	0.00469911504424779	0.00605392440658341	0.098380200148871
0.00132263667190472	0.00226647919940452	0.00385030187742949	0.00465619055495823	0.00667240095939129	0.0278536928293772	0.0276699197750393	0.0285932511785626	0.00574228765197254	0.0101252171036308	0.0101219915639732	0.00757092051939459	0.102482590356464
0.00100860143908692	0.00206955586800099	0.00236349350756761	0.00317227690017368	0.00533586965511538	0.0242759076999421	0.0257807460094285	0.0267294681994872	0.00223141179389629	0.00776610702175172	0.0103847489868497	0.00923546439500455	0.0875321313373584
0.00138929782482838	0.00197824828384749	0.00266355140186916	0.00377222727648664	0.00594706806715739	0.0262648250765032	0.0258813166818294	0.0268574973120503	0.00686221156231908	0.0137056488297081	0.00805748077082127	0.0120682325696799	0.0886401455628153
0.000568687453477793	0.00202241336531304	0.00278339260607063	0.00353601852617649	0.0049037300471425	0.0258174675378381	0.0254139442560582	0.0264728310313456	0.00904656355967248	0.00477115209660078	0.00498254900339096	0.00820453229674965	0.0949824662972459
0.00113423207344306	0.00176784385079811	0.00426953932677198	0.00460259697295509	0.00558299561657431	0.026470763377719	0.0265671987428666	0.0270029774212224	0.00708187908361591	0.0115198908278885	0.0076505665370937	0.0098693242907948	0.100462327350922
0.00113307418741213	0.00193598544371847	0.00323893805309735	0.00386990323381027	0.00507608965346125	0.0250827888512117	0.0256661152923662	0.0260926308824746	0.00303357869489703	0.00523868993466215	0.00879050533454636	0.00685509883384336	0.099280787362501
0.000562732611033	0.00185212141262096	0.0035582664791994	0.00421784798610537	0.00562525845670334	0.0252092465470184	0.0250047142502688	0.0253894632371185	0.00434314779588123	0.00784252749979323	0.0110090149698123	0.00822587048217682	0.102294516582582
0.000896121081796377	0.00157563476966339	0.00373525762964188	0.00410189397072202	0.00577512199156397	0.0272295922587048	0.0275141841038789	0.0282492763212307	0.00548424447936482	0.0076951451492846	0.00471441568108511	0.00733239599702258	0.101832602762385
0.00105855595070714	0.00158555950707137	0.00273823505086428	0.003567694979737	0.00597187991067736	0.0262083367794227	0.0261429162186751	0.0267886857993549	0.0109844512447275	0.0119512033744107	0.00707724753949218	0.0107049044744024	0.0923834256885286
0.00113365313042759	0.00154685303118022	0.00309271358861963	0.00379927218592341	0.0060262178479861	0.0273883880572327	0.0275360185261765	0.0282314945000413	0.00399379703912001	0.0105500785708378	0.00987445207178894	0.00809246547018444	0.0984207261599538
0.000954263501778182	0.0019732859151435	0.00283582830204284	0.00372475394921843	0.00533735836572658	0.0250801422545695	0.02512422462989	0.0257934000496237	0.00267926556943181	0.00843023736663633	0.00971491191795551	0.00867116036721529	0.0950328343395915
0.00137556860474733	0.00173542304193202	0.00249474815978827	0.00310197667686709	0.00519187825655446	0.0241120668265652	0.0242675543792904	0.02510561574725	0.00281796377470846	0.00767479943759821	0.00644355305599206	0.011547845504921	0.0915132743362832
0.00144140269622033	0.00160276238524522	0.00313307418741213	0.00379158051443222	0.00524373500951121	0.0255936647092879	0.0264351170291953	0.0270243983127946	0.00433644859813085	0.00594045157555206	0.00758316102886444	0.00665172442312464	0.098532792986519
0.00125514845753039	0.00192928624596808	0.00335671160367215	0.00402175171615251	0.00527367463402531	0.0261166983706889	0.026173931023075	0.0265552063518319	0.00392680506161608	0.00504871391944421	0.00438218509635266	0.00548209411959309	0.101714994624101
0.0007505582664792	0.00173988917376561	0.00263038623769746	0.00336961376230254	0.00510586386568522	0.0246696716566041	0.0258177156562733	0.0261736001984947	0.00655471011496154	0.00530940368869407	0.00330559920602101	0.00555032668927301	0.0974889587296336
0.000752295095525598	0.00162517575055827	0.00410437515507402	0.00452311636754611	0.005119262261186	0.0238702340583905	0.0243032007278141	0.0249089405342817	0.00573757340170375	0.00613199900752626	0.00630022330659168	0.00533231329087751	0.103051277809941
0.00117914151021421	0.00204697709039782	0.00297460921346456	0.0035976346042511	0.00593160201802994	0.0263730047142503	0.0255588454222149	0.0262433214787859	0.00276073112232239	0.0108045653792077	0.00938938053097345	0.00998097758663468	0.0943785460259697
0.00193201554875527	0.00138408733768919	0.00317360019849475	0.0036580100901497	0.00624836655363494	0.0264069969398726	0.0255795219584815	0.0268474898684972	0.00328955421387809	0.0129895790257216	0.00786816640476387	0.0126055743941775	0.0947632123066745
0.00112108179637747	0.00147605657100323	0.00296245141013977	0.00374377636258374	0.00601678934744852	0.0282395997022579	0.027942850053759	0.0287981142998925	0.008249689851956	0.00862128856174014	0.00651484575303945	0.0114648085352742	0.0936151683070052
0.000595401538334299	0.00147779340004962	0.00312860805557853	0.00421669010007444	0.00566487470019022	0.0264677032503515	0.0251630965180713	0.0260041353072534	0.00692688776776114	0.00883921925399057	0.00857431147134232	0.00743594409064594	0.099241088412869
0.00119435944090646	0.00151385327929865	0.00314266810023985	0.00401356380779092	0.00543098172194194	0.0263069225043421	0.0264007939789926	0.0271852617649491	0.00506045819204367	0.00364328839632785	0.00505309734513274	0.00429617070548342	0.0990912248780085
0.00131676453560499	0.00136142585394095	0.00223256967992722	0.00276552807873625	0.00466603258622116	0.0243036142585394	0.0237675957323629	0.0248078736250103	0.00250450748490613	0.0121798031593747	0.00478818956248449	0.0135806798445125	0.0858590687288065
0.000998759407824001	0.00180721197584981	0.00338681664047639	0.00422347200396989	0.00491084277561823	0.0254922669754363	0.0251666528823091	0.0259978496402283	0.00335332065172442	0.00641568108510463	0.00393135389959474	0.00508824745678604	0.0983607642047805
0.00083971549086097	0.00124687784302374	0.00399478951286081	0.00459085270035564	0.00544032751633446	0.0264387560995782	0.0262703663882226	0.0271419237449343	0.0102471259614589	0.00852973285915143	0.00586924158464974	0.00633917790091804	0.100897527086262
0.00115871309238276	0.00192663964932595	0.00289380530973451	0.00347696633859896	0.00511959308576627	0.0249370606236043	0.0253462079232487	0.0260506988669258	0.00326102059383012	0.00608163096518072	0.00865222065999504	0.00680431726077247	0.0964177487387312
0.00108675874617484	0.00123968240840294	0.00384517409643537	0.0041299313538996	0.00605119510379621	0.0289449177073857	0.0284338764370193	0.028950293606815	0.00431941113224713	0.003566454387561	0.00424108841286908	0.00376552807873625	0.104911339012489
0.00147779340004962	0.00154354478537755	0.00396476718220163	0.00462004796956414	0.00601066909271359	0.0265405673641551	0.0265321313373584	0.0270511951037962	0.00761955173269374	0.00553965759655942	0.00494119593085766	0.00842510958564222	0.0996659498800761
0.00129112563063436	0.00141493672979902	0.00299313538995947	0.00376858820610371	0.00523091555702589	0.0250227441898933	0.0256355967248367	0.0263487718137458	0.00407021751716153	0.00587875279133239	0.00942403440575635	0.00808783392606071	0.0965805971383674
0.00108874369365644	0.0014085683566289	0.00198230088495575	0.00255156728144901	0.00491952692085022	0.025147795881234	0.0248299561657431	0.0258606401455628	0.00692589529402035	0.00994028616326193	0.00625837399718799	0.00685832437350095	0.0903065089736167
0.00130435861384501	0.00169274667107766	0.00316425440410222	0.00396195517326938	0.00510131502770656	0.0257433628318584	0.0258033247870317	0.0266064014556281	0.00752352989827144	0.00916714911917955	0.0075996195517327	0.00563261930361426	0.100527086262509
0.000830948639483914	0.00186105367628815	0.00371970887436937	0.00413323959970226	0.00542833512529981	0.0262730956910098	0.0268616326193036	0.0272003142833513	0.00395906045819204	0.00365734844098917	0.00359598048134976	0.00374997932346373	0.101451327433628
0.00183524935902737	0.00154561243900422	0.0024382598627078	0.00321032172690431	0.00418567529567447	0.0221580514432222	0.0221445703415764	0.0223019601356381	0.00197502274418989	0.0111037135059135	0.0103806963857415	0.00841088412869076	0.0915726573484411
0.00109172111487884	0.00173070879166322	0.00250690596311306	0.00326995285749731	0.00461343147795881	0.0250535935820032	0.024848399636093	0.0255241088412869	0.00669324290794806	0.0112552311636755	0.00819849474815979	0.00937350095112067	0.0917842196675212
0.00087238441816227	0.00156868745347779	0.00351525928376478	0.00386494086510628	0.00489248201141345	0.0242975767099495	0.0239610454056736	0.0247491522620131	0.00339847820693078	0.00394913572078406	0.00465122818625424	0.00421453974030271	0.0997506409726243
0.00085981308411215	0.00134811016458523	0.00274915226201307	0.00338061367959639	0.00525779505417253	0.0249022413365313	0.0241557356711604	0.0253363658919858	0.0060351501116533	0.0120518567529567	0.00902406748821436	0.00816855512364568	0.0874545529732859
0.0016594988007609	0.00173137044082375	0.00395112066826565	0.00423290050450749	0.00566504011248036	0.0262736746340253	0.0266672731783971	0.0270301050368042	0.00711165329583988	0.00735861384500868	0.00599933835083947	0.0082367876933256	0.100256885286577
0.00078512943511703	0.00187048217682574	0.0021848482342238	0.0035313042759077	0.00549656769497974	0.0253734182449756	0.024416177321975	0.0258244148540237	0.00895145149284592	0.0154984699363163	0.00805260110826234	0.0144142750806385	0.0845920932925317
0.00092291787279795	0.00159482259531883	0.00321892316599124	0.0040279546770325	0.00485485071540816	0.024581341493673	0.0244091472996443	0.0247984451244727	0.00495492515093872	0.0080903151104127	0.00872988173021256	0.0067240923000579	0.099501695475974
0.000667686709122488	0.00222529153916136	0.00329989248201141	0.00398635348606402	0.00598643619220908	0.0261020593830121	0.025792572988173	0.026842196675213	0.00385253494334629	0.0166766189727897	0.0105619882557274	0.0118489785791084	0.0948727979488875
0.000725994541394425	0.00179803159374742	0.00287073029526094	0.00367835580183608	0.00560772475394922	0.0266145066578447	0.027224878008436	0.027736663634108	0.00258134149367298	0.00629550905632289	0.00627152427425358	0.00677470846083864	0.0942241336531305
0.000969481432470433	0.00206641303448846	0.00316011909684889	0.00345231990736912	0.00477090397816558	0.0245844016210404	0.0247593251178563	0.0254113803655611	0.00516458522868249	0.00778140765858904	0.00817897609792407	0.00670994954925152	0.10104358613845
0.000786700851873295	0.00166785212141262	0.0029708047307915	0.00385385824166736	0.00558663468695725	0.0274787031676454	0.0273339674137788	0.0278756926639649	0.00818079563311554	0.00818244975601688	0.00787618890083534	0.00734951616905136	0.095454718385576
0.001311802166901	0.00200744355305599	0.00256810851046233	0.0034961541642544	0.00541766603258622	0.0262650731949384	0.0262965015300637	0.027173931023075	0.00268902489454966	0.00548962037879414	0.00465767926556944	0.0049094367711521	0.090637333553883
0.000621453974030271	0.00191406831527582	0.00347283103134563	0.00421387809114217	0.00608444297411298	0.0284282524191547	0.0285140186915888	0.0293774708460839	0.003440989165495	0.00496542883136217	0.00683433959143165	0.00792506823256968	0.104000661649161
0.00132801257133405	0.00175510710445786	0.00309990902324043	0.00374319741956827	0.00542759076999421	0.025359027375734	0.0251205855595071	0.0258909105946572	0.00859275494169217	0.00906442808700687	0.010730460673228	0.00614556281531718	0.0982849226697544
0.00110726987015135	0.00111537507236788	0.00410578115954015	0.00448705648829708	0.00663278471590439	0.0297426184765528	0.0292528326854685	0.0298926474237036	0.00785939955338682	0.0064753949218427	0.00694996278223472	0.00580572326523861	0.103739558349185
0.000938797452650731	0.00193242907948061	0.00265710032255397	0.00371772392688777	0.00445033495988752	0.0231247208667604	0.0235278306178149	0.0247728889256472	0.00416797618063022	0.00355239434289968	0.00361955173269374	0.00632023819369779	0.0951621867504755
0.000832023819369779	0.00127168968654371	0.00367049871805475	0.00420403605987925	0.0057817384831693	0.0270130675709205	0.0272609378876851	0.0277680092630883	0.0039398726325366	0.00409246547018443	0.00642320734430568	0.00410338268133322	0.103563476966339
0.00136043338020015	0.00201381192622612	0.00373517492349681	0.00445686874534778	0.00591539161359689	0.0266833181705401	0.0271839384666281	0.0275718302869903	0.00431767430320073	0.00515052518402118	0.00439450831196758	0.0054085683566289	0.102159788272269
0.000950955255975519	0.0016864610040526	0.0029052187577537	0.00378339260607063	0.00514490116615665	0.0251808783392606	0.025096931602018	0.0262590356463485	0.00378876850549996	0.00541807956331156	0.00857034157637913	0.00867711520966008	0.0969401207509717
0.00114093127119345	0.0019730377967083	0.00312306674385907	0.00358117608138285	0.00428169713009677	0.0235015300636837	0.0239657596559424	0.0243566288975271	0.00386171532544868	0.00753510875858076	0.00732321561492019	0.00376858820610371	0.100523612604417
0.000813580349019932	0.00158489785791084	0.00230411049540981	0.00319684062525846	0.00587817384831693	0.0278280539244066	0.0280640145562815	0.0297432801257133	0.0021873294185758	0.00695798527830618	0.0059396245141014	0.00802745844016211	0.093520552477049
0.00142056074766355	0.00177214457034158	0.00436845587627161	0.00522942684641469	0.00674005458605574	0.0288200314283351	0.0279713009676619	0.0290741874121247	0.00707666859647672	0.00808518732941858	0.00542841783144488	0.00545438756099578	0.103672070134811
0.00116392357952196	0.00177594905301464	0.00333694483500124	0.00410693904557109	0.00626399801505252	0.026905632288479	0.0270781573070879	0.027346538747829	0.00335406500703002	0.0055562815317178	0.0078188735423042	0.00605930030601274	0.0976494086510627
0.000764783723430651	0.00169514514928459	0.00282598627077992	0.00375990406087172	0.00629344140269622	0.0271642544041022	0.0277052352989827	0.0282154495078984	0.00340004962368704	0.00907724753949219	0.00900835332065173	0.0111635100487966	0.0946524687784303
0.00095839880903151	0.00179960301050368	0.00295740633529071	0.00391886527168969	0.00588818129186999	0.027710611198412	0.0284860640145563	0.0291244727483252	0.0028091969233314	0.00834116284839964	0.00893797039120006	0.00757977007691671	0.09738507981143
0.000967082954263502	0.00137283930196014	0.00297510545033496	0.00395277479116698	0.00576296418823919	0.0267596559424365	0.0264754776279877	0.0273224712596146	0.00307071375403192	0.0063464560416839	0.00552162765693491	0.00552088330162931	0.098852204118766
0.000554131171946076	0.00170589694814325	0.00338971135555372	0.00414754776279877	0.00558680009924737	0.0263224712596146	0.0256454387560996	0.0263495161690513	0.00842635017781822	0.0102673889670002	0.00450756761227359	0.00869067901745099	0.0994576131006533
0.000647671822016375	0.00153742453064263	0.00279505417252502	0.00339607972872384	0.00530427590769994	0.0248424447936482	0.0256952278554297	0.026200066164916	0.00530477214457034	0.00983218923165992	0.00645422214870565	0.0094108014225457	0.0925368455876272
0.00124737407989414	0.00166330328343396	0.00313621702092465	0.00384889587296336	0.00454544702671409	0.0243634935075676	0.0238570010751799	0.0245368455876272	0.0043434786204615	0.0069655942436523	0.00650169547597386	0.00485724919361508	0.097621205855595
0.000910098420312629	0.00181854271772393	0.00212042014721694	0.00321859234141097	0.00476172359606319	0.0233758994293276	0.023218592341411	0.0242065172442312	0.00220602100736085	0.00228756926639649	0.002561492018857	0.00330386237697461	0.0905162517575056
0.000976346042510959	0.00191911339012489	0.00331651641716979	0.00385030187742949	0.00565668679182863	0.0259672483665536	0.0254995451162021	0.0261023075014473	0.00681424199818047	0.0094567860392027	0.00868952113142007	0.00657546935737325	0.099175337027541
0.00091200066164916	0.00173037796708295	0.0033110578115954	0.00394557935654619	0.00533247870316765	0.0265179058804069	0.0268684145231991	0.0277868662641634	0.00717666032586221	0.00579579852783062	0.00509792407575883	0.0060314283351253	0.0991401042097427
0.00121272020511124	0.00143437267388967	0.00255462740881647	0.00336117773550575	0.00464601769911504	0.0237105284922669	0.0227833098999256	0.0235898602266148	0.00530361425853941	0.0050898188735423	0.00383756513108924	0.00602332313290877	0.0920889918120917
0.00128872715242743	0.00172425771234803	0.00332280208419486	0.00404259366470929	0.00580497890993301	0.0283782979075345	0.0287257464229592	0.0292727648664296	0.00473269373914482	0.00851848482342238	0.0075909354065007	0.0067804978909933	0.10026118600612
0.00095914316433711	0.00210602927797535	0.00358514597634604	0.00421164502522537	0.00510619469026549	0.0253815234471921	0.0252530808039037	0.0257468364899512	0.0056867091224878	0.0124109668348358	0.00938144074104706	0.0089510379621206	0.100792903812753
0.000884045984616657	0.00157298817302126	0.00385617401372922	0.00463113059300306	0.00653370275411463	0.0287577537011	0.0279922256223638	0.0290404433049375	0.0049618724671243	0.00575146803407493	0.00543213960797287	0.00568149863534861	0.101910098420313
0.000769746092134645	0.00169622032917046	0.00370424282524192	0.0040344057563477	0.00539177900918038	0.0261760813828467	0.0266085518153999	0.0273648168058887	0.00450045488379786	0.0078089488048962	0.00736142585394095	0.00613497642874866	0.103032668927301
0.0012793813580349	0.00151807129269705	0.00309742783888843	0.00357621371267885	0.00536696716566041	0.0261375403192457	0.0262747498139112	0.0273113059300306	0.00391481267058142	0.002624844925978	0.00586849722934414	0.00267843850798114	0.0995095525597551
0.00079935489206848	0.00161582995616574	0.00282110660822099	0.0034083202381937	0.00470225787776032	0.0248354974774626	0.0243204036059879	0.0249679100157142	0.00296443635762137	0.00806591679761806	0.00827632123066744	0.00660185261764949	0.0991212472086676
0.0010972624265983	0.00180820444959061	0.00371731039616244	0.00450128194524853	0.00549797369944587	0.026752791332396	0.0264548837978662	0.0270077743776363	0.00819775039285419	0.0101670664130345	0.0103008849557522	0.00613158547680092	0.100776114465305
0.00163410801422546	0.0015936647092879	0.00304615002894715	0.0037228517078819	0.00559523612604417	0.024916797618063	0.0252206599950376	0.0257819866016045	0.0080930444131999	0.00655983789595567	0.00919899098503018	0.00908990157968737	0.0964701844347037
0.00091828632867422	0.0017213629972707	0.00223695310561575	0.00323372756595815	0.00588090315110413	0.0264192374493425	0.0264313952526673	0.0276632205772889	0.00344686130179472	0.0139720453229675	0.00823240426763708	0.0114928459184517	0.0874901166156645
0.0019695641386155	0.00205458605574394	0.00415300636837317	0.00474030270449094	0.0068116781076834	0.028089488048962	0.0283435613266066	0.0291377057315358	0.00815251013150278	0.0074644777106939	0.00919535191464725	0.00715829956165743	0.102384831692995
0.00148854519890828	0.00179968571664875	0.00394202299230833	0.00451087585807626	0.00606674385906873	0.0278876850549996	0.0281940286163262	0.0290418493094037	0.00314407410470598	0.00524141923744934	0.00760143908692416	0.00365999503763129	0.103008105202217
0.00140038044826731	0.00203200727814077	0.0029383839219254	0.00368786700851873	0.00619907369117526	0.0270301050368042	0.0272941030518568	0.028017368290464	0.00350153006368373	0.0110205938301216	0.00650971797204533	0.00826217847986105	0.0975083119675792
0.000739227524605078	0.00201918782565545	0.0034701844347035	0.00399636092961707	0.00470664130344885	0.0245593416590853	0.0239454139442561	0.0246570176164089	0.00377297163179224	0.0076790174509966	0.006498139111736	0.00525274997932346	0.102481349764287
0.0010603754858986	0.00174493424861467	0.00382474567860392	0.00434165908527003	0.00536704987180548	0.026177570093458	0.0258856174013729	0.0269230832850881	0.00467058142419982	0.00672219005872136	0.00581506905963113	0.00330452402613514	0.101105367628815
0.00138102721032173	0.00163485236953106	0.00285145976346043	0.00354230419320155	0.00465362666446117	0.0233125465222066	0.0239395418079563	0.0243893805309735	0.00268761889008354	0.0106178976097924	0.00705450334959888	0.00816987842196675	0.0971811264576958
0.000933835083946738	0.00135778678355802	0.00255528905797701	0.00340575634769663	0.0053519146472583	0.0272282689603838	0.0267184682821934	0.0275649656769498	0.00592233892978248	0.0067161525101315	0.00489620378794144	0.00830874203953354	0.0922218178810686
0.000688445951534199	0.00130162931105781	0.00272078405425523	0.00324555454470267	0.00491100818790837	0.0241725250186089	0.0240588040691424	0.0250103382681333	0.00304945827474981	0.00310247291373749	0.00336026796791002	0.00353345463567943	0.0938043172607725
0.00116301381192623	0.00258134149367298	0.0037839715490861	0.00407038292945166	0.00494930113307419	0.0241535026052436	0.0239302787197089	0.0248914068315276	0.00608229261434124	0.00346662807046564	0.00416756264990489	0.00267297990240675	0.103565213795385
0.000931271193449674	0.00175361839384666	0.00373922752460508	0.00452551484575304	0.00602282689603838	0.0276871226532131	0.0277415432966669	0.0284812670581424	0.00743759821354727	0.010045901910512	0.00764088991812091	0.0110610371350591	0.100954759738649
0.00131171946075593	0.00248978579108428	0.00289124141923745	0.00366197998511289	0.00547556033413283	0.0261335704242826	0.0258439335042594	0.0266677694152676	0.00436241832768175	0.00876346042510958	0.00884476056571003	0.00674700190224134	0.099101893970722
0.000804648085352742	0.00254007112728476	0.00379265569431809	0.00442725994541394	0.00668166404763874	0.0289831279464064	0.0286867918286329	0.029542883136217	0.0040044661318336	0.0095535522289306	0.0108555123645687	0.00819733686212886	0.10166454387561
0.00104763873955835	0.00156289802332313	0.00238020014887106	0.00318542717723927	0.00434405756347697	0.0237443553055992	0.0240667438590687	0.0243504259366471	0.00235869655115375	0.011119262261186	0.0119449177073857	0.00850996609048052	0.0914147713175088
0.000826151683070052	0.00162616822429906	0.00334505003721777	0.00416880324208089	0.00582226449425192	0.0264071623521628	0.0260264659664213	0.0270404433049376	0.00423347944752295	0.0048505499958647	0.00941915474319742	0.00732238855346952	0.102325944917707
0.00151757505582665	0.00176635514018692	0.00296294764701017	0.00357381523447192	0.00488925647175585	0.0259464064179969	0.0253791249689852	0.0258225126126871	0.00270143081630965	0.00471036307997684	0.00733967413778844	0.00607708212720205	0.0959090232404267
0.00090182780580597	0.0015973864858159	0.00300810520221652	0.00370821272020511	0.00445686874534778	0.0232538251592093	0.0233092382764039	0.0241325779505417	0.00307931519311885	0.00664651393598545	0.00747953022909602	0.00853312381109916	0.095586303862377
0.001060871722769	0.00247804151848482	0.00254371019766769	0.00359655942436523	0.00541865850632702	0.024960218344223	0.0250875858076255	0.025406169878422	0.00491257960466463	0.0127592424117112	0.0051566454387561	0.0116045819204367	0.0902999751881566
0.000934662145397403	0.00163137871143826	0.00331262922835166	0.00382317426184766	0.00498263170953602	0.0259445041766603	0.0252132991481267	0.0259846993631627	0.00399677446034241	0.00568141592920354	0.00416847241750062	0.00758415350260525	0.101251261268712
0.00089413613431478	0.00221644198163924	0.00296360929617071	0.00369233314035233	0.0057176412207427	0.0264780415184848	0.0260533454635679	0.0262399305268381	0.0027181374576131	0.0111808783392606	0.0114007112728476	0.0111538334298238	0.0974131171946076
0.00115656273261103	0.00173467868662642	0.00210073608469109	0.00281912166073939	0.0050009924737408	0.0251296005293193	0.0239532710280374	0.0255479282110661	0.00567215284095608	0.0105935820031428	0.00755404846580101	0.00660036390703829	0.0868115954015383
0.00106550326689273	0.00129244892895542	0.00366578446778596	0.00414597634604251	0.00586841452319907	0.025363989744438	0.0263730874203954	0.0265531386982053	0.00471028037383178	0.00379968571664875	0.00531444876354313	0.00362641634273426	0.100647589115871
0.000957571747580845	0.00136233562153668	0.00309072864113804	0.00405640559093541	0.00544487635431313	0.0261944421470516	0.0258868579935489	0.0267669340832024	0.00796518071292697	0.00728988503845836	0.00827822347200397	0.00904267637085436	0.096498221817881
0.00126424613348772	0.00209172111487884	0.00338218509635266	0.00375907699942106	0.00522322388553469	0.0250834505003722	0.0252083367794227	0.0258104375155074	0.00498999255644694	0.00996724836655364	0.00670813001406004	0.00677967082954264	0.101479612935241
0.000584070796460176	0.0014714250268795	0.00243056819121661	0.00326424613348772	0.004442229757671	0.0234485154246961	0.0247481597882723	0.0250674882143743	0.00540840294433877	0.0135941609461583	0.00782772309982632	0.00917070548341742	0.0909708047307915
0.000783475312215698	0.00210925481763295	0.00291266231080969	0.00383607642047804	0.00592308328508808	0.0256307170622777	0.025638574146059	0.026139111736002	0.00429732859151435	0.0102212389380531	0.00543768091969233	0.0110524356959722	0.0945968902489454
0.00114051774046812	0.00148192870730295	0.0037809941278637	0.00427003556364238	0.00610875858076255	0.0288474898684972	0.0281147134232074	0.0287065585973038	0.00412960052931933	0.00362401786452733	0.00411884873046067	0.00469026548672566	0.10371433297494
0.00110189397072203	0.00191439913985609	0.0028723017120172	0.00371755851459764	0.00504813497642875	0.0256437019270532	0.0256380779091887	0.0267103630799769	0.00777090397816558	0.0109220081052022	0.00747109420229923	0.00805309734513274	0.0947140021503597
0.000810106690927136	0.00188892564717559	0.00287039947068067	0.00371085931684724	0.00556819121660739	0.0258825572740054	0.0252119758498056	0.0255084773798693	0.00391630138119262	0.00461541642544041	0.00511140517740468	0.00376470101728559	0.0921368786700852
0.00132611032999752	0.00187858737904226	0.00299090232404268	0.00347870316764536	0.00539095194772971	0.0255208833016293	0.025679513687867	0.0262529980977587	0.00870994954925151	0.00514374328012571	0.00927830617814904	0.00761276982879828	0.0938337606484161
0.000797535356877016	0.00179910677363328	0.00317732197502274	0.00406500703002233	0.00648225953188322	0.0278771813745761	0.0272615168307005	0.0278213547266562	0.00465685220411876	0.00741650814655529	0.00479381358034902	0.0114983045240261	0.09482615168307
0.000877264080721198	0.0018146555289058	0.00321321644198164	0.00372996443635762	0.00573327268216028	0.0265820858489786	0.0260838640310975	0.0267309569100984	0.008064593499297	0.00385724919361509	0.00768488958729633	0.00304176660325862	0.0979571582168555
0.000784964022826896	0.00140567364155157	0.00286965511537507	0.00383053510875858	0.0059136547845505	0.0269042262840129	0.0262706972128029	0.0274339591431643	0.0106369200231577	0.0106789347448515	0.00979579852783062	0.0066602431560665	0.0986119427673477
0.000869985939955339	0.00180051277809941	0.0029727896782731	0.0034055909354065	0.00489190306839798	0.0238761061946903	0.0251047886857994	0.0259351583822678	0.00358208584897858	0.0119957819866016	0.00895169961128112	0.0102644115457778	0.0974876354313125
0.00137209494665454	0.00139318501364651	0.00287188818129187	0.00323116367546109	0.00424878008436027	0.0226999421056985	0.0236227772723513	0.0240921346456042	0.00202787197088744	0.00479240757588289	0.00719435944090646	0.00414490116615665	0.0978405425523116
0.000774377636258375	0.00261401042097428	0.00432569679927218	0.00503084939210983	0.00667388967000248	0.0286554461996526	0.0289332561409313	0.0289657596559424	0.00908130014060045	0.0118639483913655	0.006309320982549	0.00739574890414358	0.106395583491853
0.000958812339756844	0.00173484409891655	0.0035340335786949	0.00388197833098999	0.00529906542056075	0.0260033909519477	0.0260076089653461	0.026511785625672	0.00322694566206269	0.00462972458853693	0.00763998015052519	0.0056852204118766	0.104518815648003
0.00131064428087007	0.00170589694814325	0.00358630386237697	0.00399073691175254	0.00498825572740055	0.0257101149615416	0.0255473492680506	0.026536680175337	0.00320875031014804	0.00817723926887768	0.0071311719460756	0.0076921677280622	0.0993214787858737
0.00102547349268051	0.00115548755272517	0.00404457861219089	0.00447919940451575	0.00554718385576048	0.0266901000744355	0.025634769663386	0.0263419899098503	0.00398188735423042	0.0064038541063601	0.00695227855429659	0.00589521131420065	0.103157886030932
0.000789760979240758	0.0011903068397982	0.003624844925978	0.00421280291125631	0.00634852369531056	0.0284163427342652	0.0273787941444049	0.0283423207344306	0.00564312298403771	0.00510090149698123	0.00469770903978166	0.00555164998759408	0.101800099247374
0.000791084277561823	0.00160110826234389	0.00282970804730791	0.0036295591762468	0.00550202630055413	0.0267077991894798	0.0279170457364982	0.0283782152013895	0.00397527086262509	0.0121640889918121	0.0101855098833843	0.00967099495492515	0.0951683897113555
0.000981473823505086	0.00121197584980564	0.0037211148788355	0.00439541807956331	0.00596526341907204	0.0279380530973451	0.0278550161276983	0.0285406500703002	0.00344777106939046	0.00349259780001654	0.00577619717144984	0.00422769001736829	0.102754858986023
0.00124390042180134	0.00184095608303697	0.00280688115126954	0.00349135720784054	0.00509618724671243	0.0253649822181788	0.0253337192953436	0.0259392936895211	0.00289330907286412	0.00750963526590026	0.00721032172690431	0.00686733934331321	0.0992010586386567
0.000765362666446117	0.00119725415598379	0.00290108345050037	0.00371871640062857	0.0046847241750062	0.0252464643122984	0.0252912083367794	0.0260071127284757	0.00759870978413697	0.00475444545529733	0.00462112314945	0.00593582003142834	0.0967116036721528
0.000983706889421884	0.00191977503928542	0.00393954180795633	0.0043390124886279	0.00571606980398644	0.0266915887850467	0.0254400793978993	0.0261339012488628	0.00604019518650236	0.00531668182945992	0.0061561492018857	0.00612116450252253	0.102992556446944
0.00119502109006699	0.00145504921015631	0.00356653709370606	0.004309320982549	0.00543958316102886	0.0254940038044827	0.0262008932263667	0.0268880158795798	0.0110045488379787	0.0133716814159292	0.0124006285667025	0.0114940038044827	0.100761392771483
0.00078727979488876	0.00175502439831279	0.00313538995947399	0.00382391861715326	0.00638053097345133	0.0286682656521379	0.0279713009676619	0.0293588619634439	0.00905541311719462	0.0094367711520966	0.0065246050781573	0.00926441154577785	0.0930676536266644
0.00101827805805971	0.00123505086427922	0.00253610123232156	0.00306492432387726	0.00388735423041932	0.0226490778264825	0.0229102638326028	0.0237144983872302	0.00325531386982053	0.00557439417748739	0.0044380117442726	0.00457307087916632	0.0943710197667687
0.000725994541394426	0.00134984699363163	0.00199048879331734	0.00264510793151931	0.0049076999421057	0.024768919030684	0.0245948225953189	0.0251224878008436	0.00256331155404847	0.00574237035811761	0.00708014225456952	0.00873575386651228	0.0916132660656686
0.000832520056240178	0.00182143743280126	0.00261326606566868	0.00328938880158796	0.00477934000496237	0.0238095277479117	0.0242967496484989	0.0250567364155157	0.00346365064924324	0.00803473658092796	0.00522041187660243	0.00830220825407328	0.0937650318418658
0.00102985691836904	0.00123265238607228	0.0030970143081631	0.00378182118931437	0.00530245637250847	0.0277072202464643	0.0269141510214209	0.0277741295178232	0.00323827640393681	0.0051630965180713	0.00811289388801588	0.00637598213547266	0.0998501364651395
0.0011846001157886	0.00215507402199983	0.00353610123232156	0.00469489703084939	0.00670664130344884	0.0273557191299314	0.0257599867670168	0.0267556860474733	0.00481349764287486	0.00522090811347283	0.00556207096187247	0.00947953022909602	0.0985318832189232
0.000713588619634439	0.00180663303283434	0.00256893557191299	0.00327756182284344	0.00538822264494252	0.0258635348606401	0.0258943015466049	0.0270105863865685	0.00422289306095443	0.00460276238524522	0.00442180133983955	0.00555843189148953	0.0942941030518567
0.00129253163510049	0.00198850384583575	0.00300132329832106	0.00373343809445042	0.00542453064262675	0.0265730708791663	0.0275947398891738	0.0282550657513853	0.00241138036556116	0.00485749731205029	0.00694797783475312	0.00517045736498222	0.10032338102721
0.00067777685882061	0.00179861053676288	0.00284674551319163	0.00386982052766521	0.00508857828136631	0.0254232073443057	0.0243060954428914	0.0252376974609214	0.00559862707799189	0.0065241088412869	0.00890670746836489	0.00723480274584402	0.103002729302787
0.00095988751964271	0.0014407410470598	0.00374336283185841	0.00444661318335952	0.0059074518236705	0.0258923165991233	0.025949053014639	0.0265178231742618	0.00973476139277148	0.00506525514845753	0.00625581010669092	0.00657489041435778	0.100053676288148
0.00120064510793152	0.00154337937308742	0.00384045984616657	0.00459209329253164	0.00617012654040195	0.0274404929286246	0.0283251178562567	0.0291547431974196	0.00742444793648168	0.00380564055909354	0.00811711190141428	0.00455024398312795	0.103705483417418
0.000747332726821603	0.00139856091307584	0.00313448019187826	0.00370705483417418	0.00465238607228517	0.0243372756595815	0.0239260607063105	0.0248123397568439	0.00857422876519726	0.00909271358861962	0.00702406748821438	0.00680754280043007	0.0993113886361756
0.00113365313042759	0.00162352162765694	0.00397312050285336	0.00451931188487305	0.00616102886444463	0.028361425853941	0.0273895459432636	0.0281740137292201	0.0051524274253577	0.00642767347613928	0.00880688115126954	0.0071858407079646	0.0991009842031264
0.000626829873459598	0.00186659498800761	0.00335828302042842	0.00391787279794889	0.00462277727235133	0.024587627160698	0.0251912166073939	0.0260428417831445	0.00352477049044744	0.00480051277809942	0.00451228186254239	0.00412075097179721	0.100995533868167
0.00108345050037218	0.00233843354561244	0.00453717641220743	0.00543321478785874	0.00589587296336118	0.0267035811760814	0.0262706972128029	0.0266452733438094	0.00505260110826234	0.0047832271937805	0.00571499462410057	0.0055305599206021	0.104387643701927
0.000863534860640146	0.00215176577619717	0.00224712596145894	0.00297700769167149	0.0056303035315524	0.0260664130344885	0.0268773467868663	0.0274866429575717	0.0077433628318584	0.0152078405425523	0.00791299313538996	0.013436026796791	0.088926887767761
0.000547928211066083	0.00160267967910016	0.00361483748242495	0.00427375734017037	0.00448606401455629	0.0240859316847242	0.0243990571499462	0.0250671573897941	0.00398982714415681	0.0040962699528575	0.00429625341162848	0.00431957654453726	0.0968449259780003
0.00135505748077082	0.00186973782152014	0.00291994045157555	0.00360284509139029	0.00538665122818626	0.0259583161028865	0.0267385658754446	0.0273492680506161	0.006942850053759	0.00389413613431478	0.0061482094119593	0.00760483003887189	0.098216193863204
0.00098329335869655	0.00147051525928377	0.00241377884376809	0.00311810437515508	0.00556736415515673	0.0266975436274915	0.0264600115788603	0.0273271028037383	0.00685584318914895	0.0131872467124307	0.00557050698866926	0.00933231329087751	0.0924505830783228
0.00113993879745265	0.00214233727565958	0.00368530311802167	0.00430750144735754	0.00570713754031924	0.0261022247953023	0.0257164006285667	0.0264007939789926	0.00468563394260193	0.0113914481846001	0.0097562649904888	0.00918716400628567	0.100225787776032
0.000855264246133487	0.0013709370606236	0.0033127946406418	0.00398023323132909	0.00511587130923828	0.0248560086014391	0.0248937226035895	0.0257815730708792	0.00700951120668265	0.0118618807377388	0.0110259697295509	0.00772773137044082	0.0978953767264907
0.000798527830617815	0.00180183607642048	0.00296972955090563	0.00366239351583823	0.00514167562649905	0.0261389463237119	0.0257135886196344	0.0263694483500124	0.00242850053758994	0.00665660408568357	0.00841551567281449	0.00669762633363659	0.0985585145976347
0.00106757092051939	0.00221793069225043	0.00252816144239517	0.00330402778926474	0.00478827226862956	0.0233045240261352	0.0233087420395335	0.0241252171036308	0.00364444628235878	0.0115679430981722	0.00416417169795716	0.0115280787362501	0.0865542138780911
0.00147357538665123	0.00202547349268051	0.00247986105367629	0.00332743362831859	0.00523033661401042	0.0264945000413531	0.0267690844429741	0.0276364237862873	0.00276230253907865	0.0136777768588206	0.005495657927384	0.0108240840294434	0.0909679927218593
0.00080977586634687	0.00150177818211893	0.00324547183855761	0.00380497890993301	0.00461847655280787	0.024954098089488	0.0249620378794144	0.0253832602762385	0.00432214043503432	0.00841096683483583	0.00633785460259698	0.0095516499875941	0.0989405342816972
0.000657679265569432	0.00156430402778926	0.00315110412703664	0.0042212389380531	0.00511909684889587	0.0247755355222893	0.024575221238938	0.0252247125961459	0.00443230502026301	0.0125916797618063	0.00694103051856753	0.0107108593168472	0.099729220081052
0.00085253494334629	0.00139847820693078	0.00256868745347779	0.00309436771152097	0.00463113059300306	0.024284426432884	0.0238527003556364	0.0242262013067571	0.00315085600860144	0.0041578860309321	0.00435720784054255	0.00453874782896369	0.097167893474485
0.00116532958398809	0.00184748986849723	0.00266016044992143	0.00366016044992143	0.00542229757670995	0.0264046811678108	0.0270068646100405	0.0275003721776528	0.00280605408981887	0.00441989909850302	0.00444313952526673	0.00398618807377388	0.092284509139029
0.00176759573236291	0.00154949962782235	0.00373740798941361	0.00473525762964189	0.00674526507319494	0.0275141013977339	0.0277234306508973	0.028516747994376	0.00717326937391448	0.0102313290877512	0.00889984285832438	0.00876197171449839	0.0954986353486064
0.00109560830369697	0.00218005127780994	0.00334389215118683	0.00427474981391117	0.00631825324621619	0.0278732114796129	0.0277302125547928	0.028787610619469	0.00569704739062112	0.0139289554213878	0.0094325531386982	0.0105083946737243	0.098136713257795
0.00158316102886444	0.00151434951616905	0.00319237449342486	0.00366694235381689	0.00473095691009842	0.0241812091638409	0.0246985361012323	0.025276982879828	0.0038433545612439	0.00521015631461418	0.00961144653047722	0.00561128111818708	0.0972896369200232
0.000658754445455297	0.00186444462823588	0.00245356049954512	0.00319750227441899	0.00552055247704905	0.0251156231908031	0.0250602927797535	0.0263909519477297	0.00788983541477132	0.00981374576131007	0.00777189645190638	0.0139430154660491	0.0880945331238111
0.000749731205028534	0.00119866016044992	0.00345306426267472	0.00436341080142255	0.00531097510545034	0.025746588371516	0.0268813166818295	0.0272132164419816	0.00862674716731454	0.00743222231411794	0.00657728889256472	0.006926722355471	0.100077743776363
0.00119378049789099	0.00126887767761145	0.00304581920436689	0.00359879249028203	0.0051903068397982	0.0252575469357373	0.025293193284261	0.0264563725084774	0.0104790339922256	0.0126591679761806	0.01015523943429	0.01036026796791	0.0957656934910264
0.000760565710032255	0.00147051525928376	0.00302158630386238	0.00379282110660822	0.00472541559837896	0.0243712678852039	0.0253411628483996	0.0258590687288066	0.00338904970639318	0.00348631213299148	0.00312257050698867	0.00339806467620544	0.0976671904722521
0.00128947150773302	0.00196319576544537	0.00409263088247457	0.00442229757670995	0.00553560499545116	0.02621743445538	0.0270894880489621	0.0272859151434952	0.00366652882309156	0.0084342899677446	0.0094013729220081	0.00769258125878752	0.104542138780911
0.00117682573815234	0.00173302456372508	0.00335786948970309	0.00407344305681912	0.00531982466297246	0.0250837813249524	0.025203705235299	0.0257887685055	0.00323298321065255	0.00619675791911339	0.00645215449507898	0.00884418162269457	0.0981660739392937
0.0015332892233893	0.00165767926556943	0.00335604995451162	0.0039688197833099	0.00504565379207675	0.0248231742618477	0.0238665122818625	0.0247671822016376	0.00369828798279712	0.0152888925647176	0.00642577123480274	0.0103815234471921	0.0957140021503599
0.00127317839715491	0.00166322057728889	0.00314531469688198	0.00387387312877346	0.00529774212223968	0.0261054503349599	0.0272470432553139	0.0282651559010835	0.00388892564717558	0.00336928293772227	0.00379679100157142	0.00329443387643702	0.096288148209412
0.0015021090066992	0.00214845753039451	0.00367479943759821	0.00440095939128277	0.00611917955504094	0.0284063352907121	0.0278688280539244	0.0289033992225622	0.00782333967413779	0.00926929120833678	0.00886924158464975	0.00633156893557192	0.102103134562898
0.00104234554627409	0.00188073773881399	0.00330568191216608	0.00394954925150939	0.00486676040029774	0.0254549665040112	0.0253770573153585	0.0258648581589612	0.00373881399387975	0.00564113803655612	0.00707931519311885	0.00777338516251758	0.101376643784633
0.000877264080721197	0.00203126292283517	0.00337275659581507	0.00408733768919031	0.00575932511785626	0.0257222727648664	0.0260475560334133	0.0272768174675378	0.00439541807956331	0.00677222727648664	0.00696021834422297	0.00705822512612687	0.100669258125879
0.00135745595897775	0.00153858241667356	0.00366173186667769	0.00401348110164585	0.00507104457861219	0.0247014308163096	0.0247754528161442	0.0257929038127533	0.00880406914233728	0.00695426350177818	0.00934968158134149	0.00791299313538996	0.099212554792821
0.00126441154577785	0.0016827392275246	0.00279960301050368	0.00338665122818625	0.0049423538168886	0.0245000413530725	0.025455876271607	0.0260550822926144	0.00285600860143909	0.00519667521296832	0.00459482259531883	0.00658349185344471	0.0959069555868001
0.00089074518236705	0.00144719212637499	0.00261219088578282	0.00321263749896617	0.00506244313952527	0.0255820031428335	0.0241115705896948	0.0252456372508477	0.00346489124141924	0.00355603341328261	0.00482499379703912	0.00397088743693656	0.0927321975022744
0.000980233231329088	0.00140616987842197	0.00288627905053346	0.0036243486891076	0.00482143743280126	0.0243760648416177	0.024498139111736	0.0255171615251013	0.00284864775452816	0.00740873376891903	0.00518699859399553	0.00696700024811844	0.0960004962368704
0.00143892151186833	0.00260789016623935	0.0028416177321975	0.0035290712099909	0.00624150194359441	0.0278699032338103	0.0268708957075511	0.0276728971962617	0.00651947729716318	0.0109708047307915	0.00811686378297908	0.00848118435199736	0.095402365395749
0.000770490447440245	0.00185203870647589	0.00307757836407245	0.00391307584153503	0.00515978827226863	0.0252517575055827	0.0238066330328344	0.0249445868828054	0.00338185427177239	0.00630071954346208	0.00606120254734927	0.0062185096352659	0.1011181870813
0.0011611115705897	0.00155785294847407	0.00268613017947233	0.00332180961045406	0.00504399966917542	0.0250864279215946	0.0263296666942354	0.0269683235464395	0.00314548010917211	0.00586551980812174	0.0101566454387561	0.0064370192705318	0.099460838640311
0.00118675047556033	0.00146960549168803	0.00354528161442395	0.00410942022992308	0.00517674303200728	0.0255749731205029	0.0251729385493342	0.0257139194442147	0.00436638822264495	0.00677189645190638	0.00574898684972294	0.00621669010007444	0.101357704077413
0.00135414771317509	0.00158225126126871	0.00348325200562402	0.00431114051774047	0.00552625920105864	0.0263431477958812	0.0270737738813994	0.0281376230253908	0.00850442477876106	0.00676031759159706	0.00680100901496981	0.0059052187577537	0.103756595815069
0.0010923000578943	0.0017495657927384	0.0025976346042511	0.00328624596807543	0.00571251343974858	0.0251526755437929	0.0245445372591184	0.0252897196261682	0.00421793069225043	0.0109668348358283	0.0081725250186089	0.0102264494251923	0.0873661401042097
0.000651972541559838	0.00177603175915971	0.00317814903647341	0.00376470101728558	0.00635373418244975	0.0279091059465719	0.0275133570424282	0.0280655032668927	0.00299040608717228	0.00606351831941114	0.00737507236787693	0.00581010669092714	0.104184765528079
0.00131899760152179	0.00136572657348441	0.00283682077578364	0.00359746919196096	0.00506599950376313	0.0245492515093871	0.024647175585146	0.0253053510875858	0.00782879827971218	0.0100623604333802	0.00797791745926723	0.00816417169795716	0.0944506657844677
0.000874617484079067	0.00135199735340336	0.00340302704490944	0.00406351831941113	0.00522851707881896	0.0261791415102142	0.0255346125217104	0.0262478703167645	0.00657828136630551	0.0109923910346539	0.0105603341328261	0.00793118848730461	0.098646017699115
0.00069713009676619	0.00128756926639649	0.00270597965428831	0.00354395831610289	0.00555619882557275	0.0247756182284344	0.0251017285584319	0.0258367380696386	0.00259407824001323	0.00594359440906459	0.0085889504590191	0.00823438921511868	0.097499214291622
0.00114258539409478	0.00150740219998346	0.00301033826813332	0.00374385906872881	0.00570713754031925	0.0268675047556034	0.0259814738235051	0.0271431643371102	0.0109812257050699	0.0122600281200893	0.0119323463733355	0.00925084773798693	0.096786287321148
0.000872549830452403	0.00158663468695724	0.00252435695972211	0.00329468199487222	0.00488239186171533	0.0237286411380366	0.0237293027871971	0.0245188983541477	0.0101225705069887	0.00992936895211314	0.00761566454387561	0.00873749069555868	0.0901885700107518
0.000577206186419651	0.00155040939541808	0.0042516747994376	0.00457356711603672	0.00574923496815813	0.0277123480274584	0.0276991977503929	0.0283373583657266	0.00582631709536019	0.00749582333967414	0.007809941278637	0.00861996526341908	0.105996278223472
0.00116921677280622	0.00148581589612108	0.00347622198329336	0.00388818129186999	0.00483723430650897	0.0253338020014887	0.0254599288727152	0.0261874948308659	0.00385997849640228	0.00486006120254735	0.00378537755355223	0.00474402448101894	0.0991746753783806
0.000861136382433214	0.0010970143081631	0.00326871226532131	0.00379182863286742	0.00486940699693988	0.0241758332644116	0.0249844512447275	0.0253461252171036	0.00322545695145149	0.00911355553717642	0.00596526341907204	0.0046587544454553	0.100833016293111
0.00104863121329915	0.00182648250765032	0.0027839715490861	0.00326623108096932	0.0052803738317757	0.02513042759077	0.0239915639732032	0.025259614589364	0.0050014887106112	0.00774815978827227	0.00508262343892152	0.0097245885369283	0.0913221404350343
0.000887271524274253	0.00220626912579605	0.00304036059879249	0.00373393433132082	0.00529451658258209	0.0251320817136713	0.0245286576792656	0.0250718716400629	0.00419526920850219	0.00821023902075924	0.00723132908775122	0.00676139277148292	0.0984237862873211
0.00131039616243487	0.00206045819204367	0.00338557604830039	0.00424439665867174	0.00464825076503184	0.0256541229013316	0.0251179389628649	0.0261804648085353	0.00336729799024068	0.00633520800595484	0.00667297990240675	0.00584451244727483	0.100029195269208
0.00117310396162435	0.00195136878670085	0.00298180464808535	0.00361401042097428	0.00503556364237863	0.0251713671325779	0.025523033661401	0.026470763377719	0.00851757505582665	0.00717169795715822	0.00823662228103548	0.00461186006120255	0.0974077412951784
0.00087767761144653	0.00249896617318667	0.0033108096931602	0.00371656604085683	0.00577545281614424	0.0271994872219006	0.0259045571085932	0.026932925316351	0.00813282606897693	0.00892109833760648	0.00497394756430403	0.00554503349598875	0.0977510545033495
0.00139607972872384	0.00237962120585559	0.00331436605739806	0.00386965511537507	0.00592250434207262	0.0263086593333885	0.0259518650235712	0.0269435944090646	0.00311099164667935	0.00771549086097097	0.00863832602762385	0.00686816640476388	0.097079646017699
0.000934992969977669	0.0016575138532793	0.0036852204118766	0.00450980067819039	0.00654825903564635	0.028156562732611	0.02703721776528	0.0279696468447606	0.00441328260689769	0.00561955173269374	0.00447382350508643	0.00508576627243404	0.101355553717641
0.000905466876188901	0.00174534777934	0.00284327185509883	0.00363394260193532	0.00555272516747994	0.0255883715160037	0.0266554461996526	0.0273817715656273	0.00368579935489207	0.00831031345628981	0.0098473244562071	0.00969406996939873	0.09717401372922
0.00146811678107683	0.0021272020511124	0.00309866843106443	0.00349028202795468	0.00618890083533206	0.0268737077164833	0.0259137374906956	0.0269200231577206	0.00482350508642792	0.00815151765776197	0.0096102059383012	0.0117015135224547	0.0959556695062442
0.000567694979736995	0.00156951451492846	0.00310015714167563	0.00342643288396328	0.0051269539326772	0.0253038623769746	0.0252667273178397	0.0259670002481184	0.00431866677694153	0.00331560664957406	0.00715333719295344	0.0059638574146059	0.100292779753536
0.00104896203787941	0.00134207261599537	0.00289024894549665	0.00384252749979323	0.00525887023405839	0.0250327516334463	0.0263210652551485	0.0271851790588041	0.00552129683235464	0.0104256885286577	0.0091898106029278	0.00869663385989579	0.0974455380034736
0.00143610950293607	0.00138987676784385	0.00202216524687784	0.00302018029939625	0.00537804978909933	0.0263051856752957	0.0261124803572905	0.0267392275246051	0.0134624927632123	0.012023653957489	0.00991224878008437	0.0106150856008602	0.088891985774543
0.000995533868166404	0.00205566123562981	0.00289719626168224	0.00377049044744024	0.00532313290877512	0.0260439996691754	0.0256030105036804	0.0269698122570507	0.0111337358365727	0.0128742039533537	0.0111364651393599	0.00803630799768423	0.0934359440906459
0.00127417087089571	0.00265743114713423	0.00288627905053346	0.00359052187577537	0.00492060210073608	0.0250351501116533	0.0249961128111819	0.0257484079067075	0.00285898602266148	0.0103572078405425	0.00603713505913489	0.00787164006285667	0.0967344305681913
0.00114696881978331	0.00166942353816889	0.00373864858158961	0.00438995947398892	0.00587594078240013	0.0272949301133074	0.0274239516996113	0.0285122818625424	0.00718418658506327	0.00992134645604169	0.00745521462244645	0.00691770738565876	0.0987827309569102
0.00151211645025225	0.00171218261516831	0.00345521462244645	0.00425365974691919	0.00575767099495492	0.0254728310313456	0.0254321396079729	0.0261381192622612	0.00294591018112646	0.0106293110578116	0.0100303531552394	0.0116652055247705	0.099649574063353
0.000803076668596477	0.00181606153337193	0.00293069225043421	0.00357207840542552	0.00485915143495162	0.0249007526259201	0.0254460342403441	0.0257699942105698	0.00300206765362667	0.00627044909436771	0.00467248366553635	0.00459002563890497	0.0993707716483335
0.000981308411214953	0.00248457530394508	0.00348531965925068	0.00429228351666529	0.0061284426432884	0.0270597138367381	0.0264065834091473	0.0272267802497726	0.00870614506657845	0.00689339177900918	0.00923099826317096	0.0075607476635514	0.0981121495327102
0.00154205607476636	0.00123364485981309	0.00348333471176909	0.00423778016706642	0.00576445289885039	0.0268619634438839	0.0254432222314118	0.0268748656025143	0.00942395169961128	0.0147338516251757	0.00959598048134977	0.0104743197419568	0.0979159705566125
0.00100157141675627	0.00170722024646431	0.00281101645852287	0.00313423207344306	0.00401381192622612	0.0221657431147134	0.0225158382267803	0.0227362501033827	0.00266834835828302	0.0038153998842114	0.00548755272516748	0.00390290298569184	0.0968438507981143
0.00170945331238111	0.00135836572657348	0.00283880572326524	0.00338061367959639	0.00540335786948971	0.0258916549499628	0.0241179389628649	0.0254719212637499	0.00258349185344471	0.0135012819452485	0.00831792242163593	0.0129002563890497	0.0871786452733437
0.00104218013398396	0.00131874948308659	0.00270134811016459	0.00337895955669506	0.00535009511206683	0.0254973120502853	0.0260597965428831	0.0269526920850219	0.00261872467124307	0.00999834587709867	0.010860805557853	0.0102133818542718	0.0916948970308494
0.00109163840873377	0.00167198742866595	0.00298668431064428	0.00348763543131255	0.00526449425192292	0.0255260937887685	0.0254837482424944	0.0256585063270201	0.00786891076006947	0.00958837151600364	0.0083355388305351	0.00703597717310396	0.0951060292779752
0.000854602596972954	0.00120866760400298	0.00310230750144735	0.00397287238441816	0.00535100487966256	0.0265545447026714	0.0258294599288727	0.0267312050285336	0.00408998428583244	0.00558795798527831	0.00579273840046315	0.00588892564717559	0.102503763129601
0.00103159374741543	0.00223505086427922	0.00353188321892317	0.003870813001406	0.00594326358448433	0.0273551401869159	0.0278390538417004	0.0282772309982631	0.00883078322719378	0.0057505582664792	0.00743437267388967	0.00836771152096601	0.102189148953767
0.00099520304358614	0.00133504259366471	0.00393176743032007	0.00470597965428832	0.00537350095112067	0.0261581341493673	0.025556612356298	0.0260623604333802	0.00380836986188074	0.0077822347200397	0.00707211975849806	0.0076867091224878	0.0996625589281284
0.00138127532875693	0.00177140021503598	0.00373054337937309	0.00442510958564222	0.00501083450500372	0.0250803903730047	0.0254691092548177	0.0258172194194029	0.00386775287403854	0.00397717310396162	0.0076016044992143	0.00438003473658093	0.104545612439004
0.0010616160780746	0.00204135307253329	0.00291960962699528	0.00406475891158713	0.00603333057646183	0.0267116863782979	0.0253434786204615	0.0264961541642544	0.0103322305847324	0.0142575469357373	0.00855255975518981	0.00929459928872716	0.093439831279464
0.00105739806467621	0.00169646844760566	0.0032175171615251	0.00404954098089488	0.00528996774460343	0.0256272434041849	0.0259514514928459	0.0266863782979075	0.00477032503515011	0.00712480357290547	0.00499487221900588	0.00414465304772144	0.101349019932181
0.000920105863865685	0.00160954428914068	0.00230096766189728	0.00319311884873046	0.00496294764701018	0.0246576792655694	0.0240773302456372	0.0249981804648085	0.00407286411380366	0.00963245389132412	0.00481250516913407	0.00764692746671078	0.0906244313952527
0.000645356049954511	0.00145066578446778	0.00321941940286163	0.0040655859730378	0.00576403936812505	0.0262432387726408	0.0256328674220495	0.0265066578446779	0.00541758332644115	0.00719477297163179	0.00567223554710115	0.00614928459184517	0.0979795715821686
0.00142238028285502	0.00235811760813829	0.0026612356298073	0.00373906211231494	0.00567852121412621	0.0262936068149863	0.0253393433132082	0.0259263088247457	0.00899387974526507	0.00590133156893557	0.00434811016458523	0.00997047390621123	0.0903433959143164
0.000983872301712017	0.0013467041601191	0.00219402861632619	0.00293706062360433	0.0058453395087255	0.0261344801918783	0.0253358696551154	0.0266873707716484	0.00811719460755934	0.0127221900587214	0.00672392688776776	0.010570176164089	0.0906685964767183
0.00113439748573319	0.00124216359275494	0.00261731866677694	0.00331808783392606	0.00492018857001075	0.0242982383591101	0.0251252998097759	0.0253511702919527	0.0087824828384749	0.0177899263915309	0.0046008601439087	0.00782152013894632	0.0949942105698453
0.00102059383012158	0.00139037300471425	0.00198469936316268	0.00295674468613018	0.0044095608303697	0.0224648085352742	0.0229218426929121	0.0241238938053097	0.00560218344222976	0.00802266148374824	0.00620850219171284	0.011398809031511	0.0881458936398975
0.00115325448680837	0.00119378049789099	0.00385625671987429	0.00438284674551319	0.00538847076337772	0.0270034736580928	0.0258438507981143	0.0265455297328592	0.00804540567364155	0.00919692333140352	0.00851542469605492	0.00829451658258209	0.105864361922091
0.000691754197336862	0.00169249855264246	0.00409717972045323	0.00451426681002399	0.0063447192126375	0.0274287486560251	0.0277243404184931	0.0284915226201307	0.0116081382846746	0.0110028120089323	0.0099767595732363	0.0123638243321479	0.0988440989165497
0.00122405094698536	0.00151898106029278	0.00303506740550823	0.00403812753287569	0.00543867339343313	0.0262208254073278	0.0265132743362832	0.027213629972707	0.00469258125878753	0.00641791415102142	0.00708179637747084	0.00639963609296171	0.0978043172607724
0.000795054172525018	0.00142709453312381	0.00328467455131916	0.00345339508725498	0.00509296170705483	0.0245628153171781	0.0241961789760979	0.0246592506823257	0.006368952113142	0.0113424861467207	0.00897684227938136	0.00937978661814573	0.094124141923745
0.00113803655611612	0.00201976676867091	0.00221958481515177	0.0032539078653544	0.00501447357538665	0.0240710445786122	0.0242372012240509	0.0250170374658837	0.00209717972045323	0.0104152675543793	0.0097196261682243	0.0118827226862956	0.0836489951203374
0.00175386651228186	0.00135968902489455	0.00248027458440162	0.00331924571995699	0.00444512447274832	0.0228851211645025	0.0222299230832851	0.0233851625175751	0.00621023902075924	0.00793251178562567	0.00456703333057646	0.007865850632702	0.0931294351170292
0.00082524191547432	0.00192721859234141	0.00332395997022579	0.0042561409312712	0.00544677859564966	0.0273098999255645	0.0264675378380614	0.0272477049044744	0.00437862873211479	0.00822289306095443	0.00712827723099826	0.00590877512199157	0.102138201968406
0.000619138201968406	0.00146728971962617	0.00268406252584567	0.00340153833429824	0.00506343561326606	0.0255711686378298	0.0254747332726822	0.0258284674551319	0.00241096683483583	0.0100490447440245	0.00671507733024563	0.0107024232900505	0.0954711769084443
0.000985112893888016	0.00149921429162187	0.00363567943098172	0.00420089322636672	0.00630989992556447	0.0270542552311637	0.0266240178645273	0.0278607228517079	0.00328599784964023	0.00397733851625176	0.00911239765114548	0.00636283185840708	0.101031676453561
0.000907948060540898	0.0014954098089488	0.00267049871805475	0.00361582995616574	0.00470994954925151	0.0236780249772558	0.0232251261268712	0.0240589694814325	0.00286998593995534	0.00326978744520718	0.00294342899677446	0.00297072202464643	0.0956947316185592
0.000748325200562402	0.00209593912827723	0.00318029939624514	0.00396815813414937	0.0051621040443305	0.026213629972707	0.0255583491853445	0.0263026217847986	0.00842213216441982	0.00952344719212637	0.00697097014308163	0.00669125796046646	0.100166735588454
0.00147514680340749	0.00196691754197337	0.00338367380696386	0.00434678686626417	0.00612488627905053	0.0271111570589695	0.0272077578364073	0.0278440989165495	0.00392482011413448	0.00389074518236705	0.00616996112811182	0.0041219915639732	0.0989062939376395
0.000989661731866678	0.00156132660656687	0.00315523943428997	0.00397634604251096	0.00588156480026466	0.0265461913820197	0.0263024563725085	0.0275526424613349	0.00301695475973865	0.00635563642378629	0.0062791332395997	0.00702572161111571	0.0960019022413365
0.00115681085104623	0.00167438590687288	0.00318195351914647	0.0038418658506327	0.00641874121247209	0.0272145397403027	0.0269352410884129	0.0281420064510793	0.0106696716566041	0.0138766851377057	0.0103500951120668	0.0119625341162848	0.09626722355471
0.000950624431395252	0.00231659912331486	0.00364543875609958	0.0043709370606236	0.00608088660987511	0.0272017202878174	0.0269617897609792	0.0276258373997188	0.00375361839384666	0.00525787776031759	0.00676188900835332	0.00641195930857663	0.102221321644198
0.00113605160863452	0.00195260937887685	0.00290166239351584	0.00374361095029361	0.00510627739641055	0.0252726821602845	0.0244738235050864	0.0256764535604995	0.00675816723182533	0.0040294433876437	0.0057757836407245	0.0050269622032917	0.0962331486229428
0.00104416508146555	0.00198908278885121	0.00225903564634853	0.0030663303283434	0.00563940120750972	0.0253061781490365	0.0259974361095029	0.0268647754528161	0.00434935075676123	0.00430187742949301	0.00316293110578116	0.00492969977669341	0.0903709370606236
0.00101472169382185	0.00188214374328013	0.00274476883632454	0.00380952774791167	0.00507840542552311	0.0250563228847903	0.0253324787031677	0.0258588206103713	0.00302365395748904	0.00384831692994789	0.00434538086179803	0.00507269870151352	0.0967283930196014
0.000675543792903812	0.00116367546108676	0.00291076006947316	0.00376759573236292	0.00492217351749235	0.0251731039616244	0.0248206103713506	0.0255207178893392	0.00613009676618973	0.00875337027541146	0.00836382433214788	0.00593557191299313	0.0944400793978993
0.000610867587461748	0.00170325035150112	0.00330386237697461	0.00435406500703002	0.0058388884294103	0.0271710363079977	0.0267034157637912	0.02763352907121	0.00873120502853363	0.00338003473658093	0.00656207096187247	0.00678777603175916	0.096839798197006
0.00100827061450666	0.0017463402530808	0.00325961458936399	0.00385079811429989	0.00471623521627657	0.0242167728062195	0.0247858737904226	0.0250247291373749	0.00405458605574394	0.00538334298238359	0.00506500703002233	0.0043140352328178	0.100660408568357
0.000671656604085685	0.00157844677859565	0.00333992225622364	0.00411901414275081	0.00571656604085684	0.0262251261268712	0.0257120172028782	0.0264595153419899	0.00297088743693656	0.00404069142337275	0.00949086097097015	0.00818749483086593	0.100064593499297
0.00127011826978745	0.00222628401290216	0.00356140931271194	0.00415871309238277	0.00576379124968985	0.0263661401042097	0.0265963940120751	0.027516747994376	0.00397733851625176	0.00832792986518898	0.00691489537672649	0.00855231163675461	0.102085848978579
0.00091779009180382	0.00193027871970887	0.00268778430237367	0.00372003969894963	0.00608113472831031	0.0280109172111488	0.0279968571664875	0.0285592589529402	0.00246728971962617	0.00371598709784137	0.00491845174096435	0.00398072946819949	0.0946477545281616
0.00116069803986436	0.00187188818129187	0.0031272020511124	0.0040289471507733	0.00542734265155901	0.0255193945910181	0.0259395418079563	0.0266695062443139	0.00270341576379125	0.00304143577867836	0.00281324952443967	0.00216896865437102	0.0990828715573567
0.00105533041104954	0.00178810685633943	0.00315110412703664	0.00412232238855347	0.00571243073360351	0.0261979158051443	0.0276028450913903	0.0282357125134398	0.00882466297245886	0.0117134232073443	0.0114519063766438	0.0082482011413448	0.0973363658919857
0.00108742039533537	0.00184848234223803	0.00284426432883963	0.00341807956331155	0.00582102390207593	0.0265459432635845	0.0273822678024977	0.0282612687122653	0.00667223554710115	0.0170515259283765	0.0112578777603176	0.0114817632950128	0.0937631296005293
0.000424530642626747	0.001500620296088	0.00291109089405343	0.0035637250847738	0.00513853279298652	0.024934165908527	0.0242536597469192	0.0250650897361674	0.00416417169795716	0.00487006864610041	0.00433752377801671	0.00499644363576214	0.0993896286494087
0.000501943594409065	0.00189033165164172	0.00335125299809776	0.00393954180795633	0.0055632288479034	0.0256601604499214	0.0258352493590274	0.0263985609130758	0.00695773715987098	0.0133185840707965	0.012135389959474	0.00953990571499463	0.097980067819039
0.000962120585559507	0.00208990157968737	0.00354693573732528	0.00425705069886692	0.00581970060375486	0.0267178893391779	0.0272547349268051	0.0281593747415433	0.00423472003969895	0.00467719791580515	0.00429145645521462	0.00669481432470433	0.101791580514432
0.00105905218757754	0.00135522289306095	0.00273790422628401	0.00362732611033	0.00556504838309486	0.0256556943180879	0.0266193863204036	0.0274837482424944	0.00294648912414192	0.00329021586303862	0.00441799685716649	0.00647175585145976	0.0950081052022165
0.000709370606236045	0.00140302704490944	0.00332445620709619	0.00402977421222397	0.00563915308907452	0.0262946819948722	0.0258174675378381	0.0263938466628071	0.00443941774873873	0.0081868331817054	0.00630477214457034	0.00789711355553718	0.100512695393268
0.00114399139856091	0.00193143660573981	0.0029054668761889	0.00397460921346456	0.00552534943346291	0.0255114548010917	0.0250636837317013	0.0261421718633695	0.00303837565131089	0.00363427342651559	0.0104739062112315	0.00561045405673642	0.093178893391779
0.000925978000165412	0.00168828053924407	0.00332205772888926	0.00402299230832851	0.00610305185675296	0.0280362252915392	0.0284485981308411	0.0294815978827227	0.00347820693077496	0.00572367876933256	0.00768323546439501	0.00681531717806633	0.100094285005376
0.000669175419733687	0.0015335373418245	0.00330576461831114	0.00425738152344719	0.00609337523778017	0.0273713505913489	0.028013729220081	0.0287621371267885	0.0102649077826483	0.00652617649491357	0.00943023736663634	0.00903333057646183	0.0997972872384419
0.000439996691754198	0.00150243983127946	0.00265883715160036	0.00335274170870896	0.00488181291869986	0.0230039698949632	0.0236429575717476	0.0240020676536267	0.0022813663055165	0.0106876188900835	0.0104809362335622	0.00822198329335869	0.090657100322554
0.000994045157555207	0.00116681829459929	0.00332561409312712	0.00414771317508891	0.00561930361425854	0.0259909850301877	0.0258617153254487	0.026667107766107	0.00554007112728476	0.0124725002067654	0.00661450665784468	0.00955487552725167	0.0962816971300967
0.000917293854933422	0.00193821850963527	0.0024983872301712	0.00350450748490613	0.00535563642378629	0.0258651062773964	0.0253009676618973	0.0258425274997932	0.00216483334711769	0.0043085766272434	0.00741113224712596	0.00444909436771152	0.09591315854768
0.00139607972872384	0.00140575634769663	0.00281449011661567	0.00370879166322058	0.00545256802580431	0.0248458357455959	0.0254144404929286	0.026178893391779	0.00486965511537507	0.00749210156314615	0.00571755851459763	0.00697171449838723	0.0923515838226781
0.00175146803407493	0.00207881895624845	0.00459854437184683	0.00501869158878504	0.00631999007526259	0.0284858158961211	0.0280460673228021	0.0286973782152014	0.00652361260441651	0.00536564386733934	0.00685964767182202	0.00602530808039038	0.103372922008105
0.00164461169464891	0.00186444462823588	0.004002481184352	0.00421296832354644	0.00514680340749318	0.0246479199404516	0.0255274170870896	0.0258489785791084	0.00770027293027872	0.0105151765776197	0.00758555950707138	0.00858779257298818	0.099263419072037
0.00160780746009428	0.00167165660408568	0.00344520717889339	0.00403870647589116	0.0057228517078819	0.0269387974526507	0.0267625506575138	0.0278492266975436	0.0087265734844099	0.00756678521214126	0.00718220163758167	0.0072229757670995	0.10070176164089
0.000920602100736085	0.0019995037631296	0.00226432883963279	0.00305673641551567	0.00519783309899926	0.0259539326771979	0.0249325117856257	0.0260006616491605	0.00231585476800926	0.0112674716731453	0.00623240426763709	0.0103245389132413	0.0906716566040855
0.00108278885121164	0.00120659995037631	0.00292978248283848	0.00344578612190886	0.00513621702092465	0.0244448763543131	0.0249445041766603	0.0254666280704656	0.00241435778678356	0.0107892647423704	0.00892473740798941	0.00852774791166984	0.0942239682408404
0.00054048465801009	0.00194715077330246	0.00330849392109834	0.00389281283599372	0.00578967827309569	0.0262456372508477	0.0265798527830618	0.0274789512860806	0.00826631378711438	0.00856529650153006	0.00879654288313622	0.00733198246629724	0.098648498883467
0.000972624265982962	0.00155231163675461	0.00366280704656356	0.0039398726325366	0.00593805309734513	0.0281887354230419	0.0274688611363824	0.0282727648664296	0.00906227772723513	0.00983111405177405	0.00659333388470764	0.00829418575800182	0.102830535108759
0.00105177404681168	0.00172723513357042	0.00369944586882805	0.00408617980315937	0.00602679679100157	0.0279191133901249	0.0260817963774708	0.027306839798197	0.00880382102390208	0.00295500785708378	0.00445992887271524	0.00242453064262675	0.0979545116202135
0.000710280373831775	0.00182888098585725	0.00306831527582499	0.00382317426184766	0.00533520800595484	0.0266199652634191	0.0258513770573153	0.0264738235050864	0.00277156562732611	0.0034053428169713	0.00469828798279712	0.00356389049706393	0.100269291208337
0.000864940865106278	0.00199115044247788	0.00283475312215698	0.00360590521875775	0.00522686295591763	0.0263094863948391	0.0275946571830287	0.0286728144901166	0.00425150938714747	0.0100568191216607	0.00912157803324787	0.0092284343726739	0.0959085270035563
0.000916963030353155	0.00205094698536101	0.00317980315937474	0.00419965263419072	0.00570937060623604	0.0263402530808039	0.0249424365230337	0.025703084939211	0.0080626085518154	0.0138591514349516	0.00958340914729964	0.0109907369117525	0.0952220659995038
0.000920353982300886	0.00188263998015053	0.00199660904805227	0.00292407575882888	0.00567612273591928	0.0258486477545282	0.0246834835828302	0.0263537341824497	0.00604970639318501	0.00877991894797783	0.00439227524605078	0.0073486891076007	0.0889904887933173
0.00123786287321148	0.00207848813166818	0.0025367628814821	0.00344181622694566	0.00565858903316517	0.0265615747250021	0.0265695145149285	0.0274813497642875	0.00397932346373335	0.00808336779422711	0.00881920436688446	0.0095542965842362	0.0928739558349185
0.000731287734678687	0.00142568852865768	0.00244801918782565	0.00308659333388471	0.00370143081630965	0.0210143908692416	0.020891903068398	0.0217330245637251	0.00255371764122074	0.00601844347034985	0.00961061946902655	0.00635464395004549	0.093877098668431
0.00048440989165495	0.00178628732114796	0.00323372756595815	0.00361310065337855	0.00516913406666116	0.024597551898106	0.024706806715739	0.0254562898023323	0.00338706475891159	0.00735274170870896	0.00810032255396576	0.0072190058721363	0.0953037796708295
0.00107104457861219	0.00187957985278306	0.00386279050533455	0.00484170043834257	0.00610288644446282	0.0274862294268464	0.0275746422959226	0.0280530973451327	0.00494946654536432	0.0097436109502936	0.00827871970887437	0.00765040112480357	0.103681912166074
0.000831858407079646	0.00176924985526425	0.00352220659995037	0.00410065337854602	0.00558183773054337	0.0257668513770573	0.0260904805227029	0.0271841038789182	0.00471284426432884	0.0122311636754611	0.0112984864775453	0.0127485733189976	0.096654536432057
0.00083491853444711	0.00169655115375072	0.00406475891158713	0.00450880820444959	0.0061499462410057	0.0275411463071706	0.0274626581755024	0.0279969398726325	0.0037832271937805	0.00556951451492846	0.00983144487635431	0.00736961376230254	0.103822678024977
0.00093060954428914	0.0017181374576131	0.00327020097593251	0.00409436771152097	0.00543916963030353	0.0260935406500703	0.0254172525018609	0.0260915557025887	0.00448474071623522	0.00397568439335043	0.00419328426102059	0.00403920271276156	0.10126656190555
0.000914481846001158	0.0017208667604003	0.00258059713836738	0.00328930609544289	0.00533793730874204	0.0256421305102969	0.0258054751468034	0.0265852286824911	0.00314167562649905	0.00549284591845174	0.00312943511702919	0.0066094615829956	0.0959719626168224
0.00160681498635349	0.00162815317178066	0.00357191299313539	0.00401480439996692	0.00532263667190472	0.0259271358861963	0.0247224381771566	0.0251762467951369	0.00507989413613432	0.00635770407741295	0.00702902985691837	0.00652179306922504	0.101902654867257
0.00139500454883798	0.00245918451740964	0.00371458109337524	0.0042494417335208	0.00565395748904144	0.0265127780994128	0.0257911669837069	0.026440989165495	0.00347390621123149	0.0064070796460177	0.00852874038541064	0.00429567446861302	0.097532792986519
0.000991150442477875	0.00228682491109089	0.00342742535770408	0.00385956496567695	0.00533247870316765	0.0253457116863783	0.0256154164254404	0.0260704656355967	0.00326350177818212	0.00435596724836655	0.00487147465056654	0.00378744520717889	0.102606649574063
0.00106128525349433	0.00146629724588537	0.00432296749648499	0.00492829377222728	0.00690166239351584	0.0299127450169547	0.0297560995781986	0.0304285005375899	0.00597369944586882	0.00555330411049541	0.00633413282606898	0.00569952857497312	0.105023902075924
0.000894549665040112	0.00144959060458192	0.00314812670581424	0.00386998593995534	0.00569324290794806	0.0255864692746671	0.0253793730874204	0.0262193366967166	0.00577264080721197	0.0097104457861219	0.0104737407989414	0.00828351666528823	0.096504507484906
0.000760400297742123	0.00219750227441899	0.00363890497063932	0.00465122818625424	0.00612480357290547	0.0269359027375734	0.0265897775204698	0.0269115871309238	0.00460846910925482	0.00945058307832272	0.00815945744768837	0.00926457695806798	0.101232652386072
0.000871805475146803	0.00213290877512199	0.00238499710528492	0.0033452154495079	0.00598775949053014	0.0264065834091473	0.0255667852121413	0.0266948970308494	0.00562641634273426	0.0180254734926805	0.00376321230667439	0.0131691340666612	0.090945331238111
0.00117575055826648	0.00153577040774129	0.00284302373666363	0.00383442229757671	0.00542130510296915	0.0256882805392441	0.0259574890414358	0.0262126374989662	0.00233934331320817	0.00598751137209495	0.007557770242329	0.00523538168885948	0.0970403605987924
0.00161161194276735	0.0017767761144653	0.00359730377967083	0.00430791497808287	0.00625010338268133	0.0277500620296088	0.0276536266644612	0.0284237035811761	0.00391812091638409	0.00482094119593086	0.00695773715987098	0.00498560913075842	0.10442279381358
0.00107286411380366	0.0021608634521545	0.00290951947729716	0.0035597551898106	0.00501488710611198	0.0245336200479696	0.0255651310892399	0.0257350095112067	0.00632751633446365	0.00661946902654867	0.00620668265652138	0.0105356877015962	0.0978077909188653
0.00108733768919031	0.00118939707220246	0.00240674882143743	0.00317558514597635	0.00475700934579439	0.0247138367380696	0.0256327020097593	0.0262702009759325	0.0024973947564304	0.00594069969398726	0.00799718799106774	0.00666214539740303	0.093857083781325
0.00132065172442312	0.00233322305847324	0.00368265652137954	0.0044352824414854	0.00583632453891324	0.0270676536266645	0.0271725250186089	0.0276202960879993	0.00326722355471011	0.00586130179472335	0.00954428914068315	0.0069727896782731	0.101273840046315
0.000986188073773882	0.00241667355884542	0.00446836489951203	0.00521561492018857	0.00584170043834257	0.0279023240426764	0.0264977255810106	0.0274237862873212	0.00599206021007361	0.011713009676619	0.00967794227111074	0.00988065503266892	0.102461252171036
0.00102381936977917	0.00198842113969068	0.00395459432635845	0.00473244562070962	0.00668017533702754	0.0273372756595815	0.0271874121247209	0.0278193697791746	0.00606980398643619	0.010301877429493	0.00845455297328591	0.00850020676536267	0.103863121329915
0.00125597551898106	0.00138177156562733	0.00280663303283434	0.00336324538913241	0.00537672649077827	0.0261942767347614	0.0261376230253908	0.0270483003887189	0.00370291952692085	0.00359887519642709	0.00561897278967827	0.00621710363079977	0.0985954842444793
0.00104557108593168	0.00207187164006286	0.00338367380696386	0.00402530808039037	0.00522967496484989	0.0272762385245224	0.0270607890166239	0.0277422049458275	0.00327218592341411	0.00584219667521297	0.0052796294764701	0.00498800760896534	0.101864940865106
0.00110975105450335	0.00164949135720784	0.00371234802745844	0.00419667521296832	0.00556488297080473	0.0253271028037383	0.025337937308742	0.0258805723265238	0.010464643122984	0.0120849392109834	0.00913001406004466	0.0076293110578116	0.101882970804731
0.00092217351749235	0.00184244479364817	0.00325920105863866	0.00397899263915309	0.00578785873790422	0.0267206186419651	0.0262843437267389	0.0271321644198164	0.00374427259945414	0.00546464312298404	0.00957381523447193	0.00747729716317922	0.0968097758663469
0.0011603672152841	0.00185038458357456	0.00345529732859151	0.00407418741212472	0.00557216111157059	0.0259607145810934	0.0254073277644529	0.0261348937226036	0.0037809941278637	0.00670109999172939	0.00625382515920933	0.00835902737573401	0.103608469109255
0.000951286080555785	0.00162302539078654	0.00379414440492929	0.0046572657348441	0.00619642709453312	0.0275815069059631	0.0273452154495079	0.0286514763046894	0.00800562401786453	0.00969597221073525	0.00768307005210487	0.00723331403523282	0.101346125217104
0.00117699115044248	0.00210114961541642	0.00304160119096849	0.00380133983955008	0.00480216690100074	0.0241764949135721	0.02407460094285	0.0250908940534282	0.00296303035315524	0.00457670994954925	0.00676817467537838	0.00621958481515176	0.097471921263750
0.00162864940865106	0.00225796046646266	0.00252510131502771	0.00334405756347696	0.00578860309320982	0.0263511702919527	0.0264592672235547	0.027172607724754	0.00423339674137788	0.010534198990985	0.00517219419402862	0.00972442312463817	0.0887065585973038
0.00141750062029609	0.00174948308659333	0.00253552228930609	0.00334959887519643	0.00488578281366306	0.0239058804069142	0.0234834174179141	0.0241779836241833	0.00219576544537259	0.00437755355222893	0.003439748573319	0.00755280787362501	0.0942814490116616
0.00058109337523778	0.00177148292118104	0.0029972706972128	0.00379182863286742	0.00487188818129187	0.0249574063352907	0.0245609957819866	0.0256017699115044	0.0090776610702175	0.00971499462410058	0.00757786783558019	0.0067168968654371	0.0985575221238938
0.000794227111074353	0.00170730295260938	0.00429683235464395	0.00484318914895377	0.00703275163344637	0.0290264659664213	0.0282715242742536	0.0286450252253743	0.00602381936977918	0.00464651393598544	0.00495955669506244	0.00472268629559176	0.101644777106939
0.000925316351004879	0.00201439086924158	0.00345628980233231	0.0041296832354644	0.00591572243817716	0.0269695641386155	0.026557770242329	0.0272378628732115	0.0114146059052188	0.0105646348523695	0.00670308493921098	0.00939765114548012	0.0994256885286576
0.00096203787941444	0.0011571416756265	0.00260243156066496	0.00352568025804317	0.00560367215284096	0.0265036804234555	0.0263099826317095	0.0271318335952361	0.00247919940451575	0.0109708047307915	0.0100879993383508	0.00974749813911174	0.0942319907369118
0.00095649656769498	0.00189057977007692	0.00254404102224795	0.00320436688445951	0.00553808617980316	0.0263048548507154	0.0259920602100736	0.0267805805971384	0.00263534860640146	0.0124083202381937	0.0073853279298652	0.0102068480688115	0.0920760896534612
0.00158919857745431	0.00147589115871309	0.00201009014969812	0.00311248035729055	0.0045654619138202	0.0247038292945166	0.024696881978331	0.0254958233396742	0.00215002894715077	0.00710065337854602	0.00676346042510959	0.00862798775949053	0.0912412538251592
0.00120188570010752	0.000996030105036804	0.00326341907203705	0.00399073691175254	0.00552510131502771	0.0266771152096601	0.0262028781738483	0.0269543462079233	0.00354908609709701	0.00609593912827723	0.00715002894715077	0.00679836241832768	0.101282524191547
0.0010957737159871	0.00235075676122736	0.00370391200066165	0.00488644446282359	0.00637234306508973	0.0284617484079067	0.028539078653544	0.0297934000496237	0.00326416342734265	0.00320097593251179	0.00443106442808701	0.00271722769001737	0.102212306674386
0.00117897609792408	0.00206748821437433	0.00346282358779257	0.0044093127119345	0.006563973203209	0.0271684724175006	0.0259230832850881	0.0272698701513523	0.0037131750889091	0.0115907699942106	0.00768513770573153	0.00855909354065007	0.100562153668018
0.00160094285005376	0.00162674716731453	0.00342171863369448	0.00403200727814077	0.00583376064841618	0.0279310230750145	0.0284065007030022	0.0291910511951038	0.00333189976015218	0.00644909436771152	0.00629170457364982	0.00625853940947813	0.104893391779009
0.000914316433711024	0.00194847407162352	0.00266520552477049	0.00349483086593334	0.00558225126126871	0.0262410884128691	0.0263696964684476	0.0278611363824332	0.00421685551236457	0.00925531386982053	0.00495227855429659	0.0108277230998263	0.0948984368538583
0.0007817384831693	0.00157216111157059	0.00318600612025473	0.00374940038044827	0.0045649656769498	0.0235223720122405	0.0228765197254156	0.0235921759986767	0.00341113224712596	0.00967388967000248	0.00879596394012075	0.0113098999255645	0.0977135886196345
0.00090306839798197	0.00124853196592507	0.00311669837068894	0.00412405921759987	0.005253411628484	0.0257001075179886	0.0255671987428666	0.0260549995864693	0.00354627408816475	0.00687395583491853	0.00815606649574063	0.00807534529815565	0.0999583161028865
0.00100636837317013	0.00122587048217683	0.00269696468447605	0.00352510131502771	0.00520238193697792	0.025619799851129	0.0265164998759408	0.0270851046232735	0.00507923248697378	0.00409974361095029	0.00707245058307832	0.00730551649987594	0.0955969729550906
0.000883301629311057	0.00107790918865272	0.00225862211562319	0.00309048052270284	0.00444016210404433	0.0236011082623439	0.023978909933008	0.0246696716566041	0.00735952361260441	0.0162765693491026	0.00378661814572823	0.0102759904060872	0.090035977173104
0.00107972872384418	0.00170068646100405	0.00331833595236126	0.00389785791084278	0.00440716235216277	0.0244466131833595	0.0242693739144818	0.0248326027623853	0.00360309320982549	0.00483599371433298	0.0050376312960053	0.00515929203539823	0.099598792490282
0.00110073608469109	0.00144619965263419	0.00281994872219006	0.00397221073525763	0.00430493755686047	0.0235572740054586	0.0233993052683814	0.0238691588785047	0.00516392357952196	0.0104550492101563	0.0100150525184021	0.00856637168141593	0.096724257712348
0.000930030601273675	0.00201678934744851	0.00383591100818791	0.00420461500289472	0.0055929203539823	0.0268667604002977	0.0268610536762881	0.027473244562071	0.00346100405260111	0.00355082292614341	0.00366231080969316	0.00347696633859896	0.102494913572078
0.00125771234802746	0.00165461913820197	0.00337804978909933	0.00390703829294517	0.00499437598213547	0.0250487966255893	0.0249784136961376	0.0253505913489372	0.00383111405177405	0.00691257960466463	0.0094763873955835	0.00847514680340749	0.0980432553138698
0.00101124803572906	0.00235886196344388	0.00334265155901083	0.00408419485567778	0.00515052518402117	0.0245901083450501	0.0249234968158134	0.0253601025556199	0.00620064510793152	0.00438350839467372	0.00654321396079728	0.00798089488048962	0.0988525349433463
0.000718220163758167	0.00202431560664958	0.00204805227028368	0.00328202795467703	0.0049067074683649	0.0246641303448846	0.0237331899760152	0.0250080224960715	0.00279356546191382	0.00413282606897693	0.00577909188652717	0.00683467041601191	0.0870393681250517
0.00081771565627326	0.00197733851625176	0.00392242163592755	0.00466007774377636	0.00597783475312216	0.0289451658258209	0.0285005375899429	0.0294844098916549	0.00398172194194028	0.00562625093044413	0.00798362418327682	0.00617847986105368	0.107308742039533
0.000852038706475891	0.00171259614589364	0.00343180878339261	0.00393168472417501	0.0056916714911918	0.0259774212223968	0.0257861219088578	0.026787610619469	0.00736456868745348	0.00719667521296833	0.00641832768174676	0.0074914399139856	0.101991729385493
0.00157108593168473	0.00204441319990075	0.00285038458357456	0.00379993383508395	0.00581424199818047	0.0268796625589281	0.0258324373500951	0.0265036804234555	0.00679042262840129	0.0106987842196675	0.00755471011496154	0.0066213712678852	0.0949488048962037
0.0010363907038293	0.00204218013398396	0.00357381523447192	0.00412439004218013	0.0069136547845505	0.029083202381937	0.0289593912827723	0.0296899346621454	0.00661384500868414	0.0112705318005128	0.0128814820941196	0.00912877346786866	0.100919278802415
0.000577619717144984	0.00257373252832686	0.00216260028120089	0.00303721776527996	0.0049388801587958	0.0238076255065752	0.0238134976428749	0.0251472169382185	0.0068767678438508	0.0103744934248615	0.0033709370606236	0.00909461582995616	0.0885820858489786
0.00105342816971301	0.00175262592010586	0.00278579108427756	0.00381523447192126	0.0066033413282607	0.0289265569431809	0.0275057480770821	0.0290234058390539	0.0127487387312877	0.0134935902737573	0.011035977173104	0.0116886940699694	0.0914438838805723
0.00136754610867587	0.0012798775949053	0.00293284261020594	0.00355694318087834	0.00439806467620544	0.024213629972707	0.0238587379042263	0.0241697957158217	0.00325713340501199	0.00342635017781821	0.0038737904226284	0.00441857580018195	0.100659912331486
0.000989082788851211	0.00144884624927632	0.00219998345877099	0.00302646596642131	0.0048678355801836	0.0236051608634521	0.023652220659995	0.0245968075428004	0.00248035729054669	0.00804325531386982	0.00523124638160615	0.00677446034240344	0.0931096683483583
0.00121669010007443	0.0019059631130593	0.0036567694979737	0.00411314200645108	0.00599247374079894	0.0264117938962865	0.0274481018939707	0.0277847159043917	0.00372715242742536	0.00472508477379869	0.00668687453477794	0.00642668100239848	0.104305681912166
0.00116946489124142	0.00148399636092962	0.0024677032503515	0.00302936068149863	0.00367694979736994	0.0225364320569018	0.0222305847324456	0.0227029195269208	0.0078163923579522	0.0102726821602845	0.00845893639897444	0.00739558349185344	0.0904009593912828
0.000904226284012902	0.00197378215201389	0.00338152344719213	0.00411198412042014	0.00514953271028037	0.0253223885534695	0.0249965263419072	0.0257992721859234	0.00558746174840791	0.00744653047721446	0.00615011165329584	0.00496021834422298	0.101340170374659
0.00121296832354644	0.00267446861301795	0.00341989909850302	0.00471251343974857	0.00664841617732197	0.0278045653792076	0.0264366884459515	0.027483252005624	0.00370597965428831	0.00973757340170375	0.00997634604251096	0.00884467785956496	0.0957887685055
0.00119899098503019	0.00138582416673559	0.00265412290133157	0.00342792159457448	0.00476643784633198	0.0249647671822017	0.0245945744768836	0.0253817715656273	0.0039688197833099	0.00879100157141675	0.0052175171615251	0.00617467537838062	0.0959957819866016
0.0012177652799603	0.00212736746340253	0.00471416756264991	0.00494582747498139	0.00617847986105367	0.027591266231081	0.0269769249855264	0.0279688197833099	0.00586808369861881	0.00820056240178645	0.00740840294433876	0.00653668017533703	0.108780167066413
0.000937226035894467	0.00221594574476884	0.0038470763377719	0.00473252832685469	0.00675312215697627	0.0287475808452568	0.0282692085021917	0.0292534943346291	0.00373682904639815	0.00399396245141014	0.00689314366057398	0.00346100405260111	0.0996672731783972
0.000947729716317922	0.00261806302208254	0.00321156231908031	0.003940368869407	0.00505251840211727	0.0247035811760814	0.0238557604830039	0.0248833016293111	0.00294078240013233	0.00906905963113059	0.0106059052187578	0.00957232652386072	0.0973821023902077
0.00104069142337276	0.00223769746092135	0.00405781159540154	0.00438880158795799	0.00565519808121743	0.0258344222975767	0.0248760234885452	0.0255170788189562	0.00688528657679266	0.0085310561574725	0.00547953022909602	0.0050920519394591	0.100401042097428
0.000934992969977669	0.00165040112480357	0.0026527996030105	0.00312414192374493	0.00533686212885617	0.0253894632371185	0.0254455380034736	0.0262094946654536	0.00811802166901001	0.0108263998015053	0.00718013398395501	0.00821032172690431	0.0920550822926144
0.00103961624348689	0.00224332147878587	0.00347704904474402	0.00402539078653544	0.00487660243156067	0.0241317508890911	0.0246210404433049	0.0250853527417087	0.00499015796873708	0.0073333057646183	0.00491704573649822	0.00508138284674551	0.0981090894053429
0.00109064593499297	0.00207261599536846	0.00256843933504259	0.00357472500206765	0.00533148622942685	0.0262147051525928	0.0259631130593003	0.0267419568273923	0.00563989744438012	0.0135284095608304	0.0106271606980399	0.0111870813001406	0.0912391861715326
0.00128980233231329	0.0017800016541229	0.00435398230088496	0.00457877760317592	0.00608626250930444	0.0271384500868415	0.0262305020263006	0.0270829542635018	0.010546604912745	0.00484442974112976	0.00952245471838558	0.00708311967579191	0.102413282606898
0.00124282524191547	0.00163948391365478	0.00195624844925978	0.00260358944669589	0.00477570093457944	0.0238092796294765	0.022960301050368	0.0242339756843934	0.00268786700851873	0.00230377967082954	0.00581961789760979	0.00357017616408899	0.0826379952030436
0.00112066826565214	0.00154784550492102	0.00341576379124969	0.00421586303862377	0.00622984037714002	0.0284811843519974	0.0280022330659168	0.0287468364899512	0.0066874534777934	0.00364684476056571	0.0059119179555041	0.00441444049292863	0.101156231908031
0.000622859978496403	0.00129352410884129	0.00326945662062691	0.00383012157803325	0.00564684476056571	0.0258501364651394	0.0255265900256389	0.0260005789430155	0.00262691257960466	0.00799718799106774	0.00964775452816144	0.00807625506575138	0.0992709453312381
0.00176726490778265	0.0014357786783558	0.00290579770076917	0.00371069390455711	0.00601910511951038	0.0286826565213795	0.0281122322388553	0.0289160532627574	0.00305102969150608	0.00956546191382019	0.011705648829708	0.0097263253659747	0.0956261682242992
0.00121387809114217	0.00135811760813829	0.00416566040856836	0.00443089901579687	0.00516863782979075	0.0253760648416177	0.0246025969729551	0.0250555785294848	0.00435720784054255	0.00457149946241006	0.00574576131006534	0.00393011330741874	0.104381109916467
0.00101736829046398	0.00132429079480606	0.00306757092051939	0.00375064097262426	0.00393094036886941	0.0219791580514432	0.0237671822016376	0.0237303779670829	0.00377214457034158	0.00623736663634108	0.00389082788851212	0.00542403440575635	0.0944416508146555
0.00141038789182036	0.00178918203622529	0.00375775370109999	0.00453866512281862	0.00568488958729634	0.026459598048135	0.0261294351170292	0.0266466793482756	0.00498643619220908	0.00509974361095029	0.00606848068811513	0.00480903151104127	0.102028450913903
0.00108121743445538	0.00204449590604582	0.00321594574476884	0.00396187246712431	0.00479323463733355	0.0244390869241585	0.0240837813249524	0.0248426102059383	0.00605805971383674	0.00904267637085436	0.00993003060127368	0.00805235298982714	0.0979497973699447
0.00221793069225043	0.00150343230502026	0.00418327681746754	0.00495021090066992	0.00556554461996527	0.0266703333057646	0.0267375734017037	0.0272014721693822	0.00710007443553056	0.00816169051360516	0.00654677032503515	0.0049381358034902	0.1040310148044
0.000710032255396576	0.00183566288975271	0.00353039450831197	0.00439070382929452	0.00566272434041849	0.027344057563477	0.0270941195930858	0.0282077578364072	0.00924464477710693	0.0069099330080225	0.00617475808452568	0.00587660243156066	0.102246960549169
0.00108791663220577	0.00266173186667769	0.00336556116119428	0.00414721693821851	0.00651567281449012	0.028893143660574	0.0285345298155653	0.0291596228599785	0.00651468034074932	0.0135580183607642	0.00942064345380862	0.0097572574642296	0.101798610536763
0.00109048052270284	0.00161566454387561	0.00281812918699859	0.0036886940699694	0.0060349019932181	0.0270342403440576	0.0257496484988835	0.026657100322554	0.00267802497725581	0.00580522702836821	0.00662732611033	0.00667852121412621	0.0941532544868083
0.000689355719129931	0.00214779588123397	0.00334430568191216	0.00434678686626416	0.00584120420147217	0.0265538003473658	0.0248766024315607	0.0260778264825077	0.00358853692829377	0.00370622777272351	0.00341865850632702	0.00386361756678521	0.0982662310809693
0.000767843850798114	0.00197576709949549	0.00341675626499049	0.00413696137623026	0.00602018029939625	0.0272481184351997	0.026812422462989	0.0274750640972624	0.00731759159705566	0.00630377967082954	0.00543023736663635	0.00546348523695311	0.0992479530229096
0.0013400049623687	0.00135265900256389	0.00274551319163014	0.00364626581755024	0.00513009676618973	0.0246939045571086	0.0255286576792656	0.0258784219667521	0.00263162682987346	0.0128625423868993	0.00869332561409312	0.0101824497560169	0.0946771979158052
0.000942601935323794	0.00171185179058804	0.00210073608469109	0.00292101563146142	0.00456628897527086	0.0232773964105533	0.0235954842444794	0.0248284674551319	0.00321296832354644	0.0132902985691837	0.00885667025059962	0.0125411463071706	0.0853670498718055
0.000731618559258953	0.00154892068480688	0.00226912579604665	0.00334414026962203	0.00492969977669341	0.0251956827392275	0.0243969894963196	0.0253352080059548	0.00591291042924489	0.0096139277148292	0.00447795881233976	0.0103452154495079	0.092549003390952
0.000850632702009759	0.0022803738317757	0.00356554461996526	0.00393284261020594	0.0060059548424448	0.0272387726408072	0.0271596228599785	0.0278525349433463	0.0070925481763295	0.00418914895376727	0.00402266148374824	0.00485981308411215	0.101223720122405
0.000786618145728228	0.00178256554461997	0.0028780084360268	0.00373451327433628	0.00551335704242825	0.0259484740716235	0.0256028450913903	0.026428583243735	0.00376519725415598	0.0116737242577123	0.00589479778347531	0.00959879249028202	0.0990325862211563
0.000701678934744852	0.00153982300884956	0.00334215532214044	0.0039022413365313	0.00515358531138863	0.025090645934993	0.0250827888512116	0.0260280373831776	0.00328798279712183	0.00902233065916797	0.00888760234885452	0.00897394756430403	0.0993507567612274
0.000917211148788355	0.00090885782813663	0.00329873459598048	0.00410396162434869	0.00579480605408982	0.0271115705896948	0.0272140435034323	0.0282142916218675	0.00628690761723596	0.00669539326771979	0.00781432470432553	0.00789752708626251	0.09973914481846
0.00129170457364982	0.00155710859316847	0.00286237697460921	0.00375643040277893	0.00526763708543545	0.0241606153337193	0.0239803159374742	0.0250258870234058	0.0080937887685055	0.00449995864692746	0.00628748656025143	0.00474989661731867	0.0942265321313374
0.000916466793482756	0.00223008849557522	0.00317847986105367	0.00383028699032338	0.00567380696385741	0.0253630799768423	0.024818625423869	0.025950293606815	0.00779803159374741	0.0158451740964354	0.00944330493755686	0.0115471011496154	0.0960938714746505
0.000837895955669506	0.00157133405011992	0.00299131585476801	0.00351021420891572	0.00461864196509801	0.0239110081879084	0.0240545033495989	0.0248643619220908	0.00351641716979572	0.00708609709701431	0.004192539905715	0.00545662062691258	0.0962418327681746
0.00129079480605409	0.00217393102307501	0.00259755189810603	0.00318451740964354	0.00586717393102307	0.0253480274584402	0.0248930609544289	0.0262904639814738	0.00236895211314201	0.0128091969233314	0.00919766768670913	0.0104237035811761	0.0925731535853114
0.00129641882391862	0.00165999503763129	0.00348573318997601	0.00403175915970556	0.00636167397237615	0.0282041187660243	0.0288716400628567	0.0294288313621702	0.00332280208419486	0.00903614258539409	0.00949648498883468	0.00670217517161525	0.104449425192292
0.00115102142089157	0.00161061946902655	0.00249044744024481	0.00336630551649987	0.00542378628732115	0.0260584732445621	0.0252566371681416	0.026134149367298	0.005499379703912	0.00415160036390704	0.00333256140931271	0.0063716814159292	0.0930367215284096
0.00148730460673228	0.00167182201637582	0.00304995451162021	0.00377578364072451	0.00576577619717145	0.0265551236456869	0.0264233727565958	0.0270411049540981	0.00307807460094285	0.00705136051608635	0.00617575055826648	0.00551989082788851	0.101680258043173
0.00113489372260359	0.00171218261516831	0.00347398891737656	0.0039017450996609	0.00537598213547267	0.0255141841038789	0.0264281697130097	0.0269816392357952	0.00566181457282276	0.00782896369200232	0.00902630055413117	0.00808303696964685	0.100346125217104
0.000581176081382847	0.00120420147216938	0.00292961707054834	0.00349119179555041	0.00462079232486974	0.0241882391861715	0.0239509552559755	0.0248039864361922	0.0035270862625093	0.00624621619386321	0.00795252667273178	0.00409014969812257	0.09965213795385
0.0017782648250765	0.00221536680175337	0.00367703250351501	0.0042853362004797	0.00631692994789513	0.0283318170540071	0.0280908113472831	0.0287556033413283	0.00319733686212886	0.00709618724671243	0.00460358944669589	0.0053095691009842	0.100480191878257
0.000977669340832024	0.00219113390124886	0.00422537424530643	0.0047493176743032	0.00581548259035647	0.0270482176825738	0.0276125217103631	0.0281082623438921	0.00443362831858407	0.0091336531304276	0.00954205607476635	0.00810511951037962	0.104125382515921
0.00161574725002068	0.00176131006533785	0.00410768340087669	0.00475866346869573	0.00564353651476305	0.0264677859564966	0.0264562070961873	0.0270569845339509	0.00538375651310892	0.0065632288479034	0.00933537341824498	0.00712612687122653	0.101711355553718
0.00114531469688198	0.00276585890331652	0.00386279050533455	0.00452898850384583	0.00604730791497808	0.0272169382185096	0.0276996112811182	0.0281737656107849	0.00276834008766851	0.00397915805144322	0.0104350343230502	0.00373715987097841	0.100635596724837
0.0013397568439335	0.00193573732528327	0.00289239930526838	0.00384864775452816	0.00558266479199405	0.0258505499958647	0.0268708957075511	0.0276718220163758	0.00890480522702836	0.0126140104209743	0.00604954098089488	0.0090386237697461	0.093914399139856
0.000869903233810272	0.00188263998015053	0.00279265569431809	0.00341477131750889	0.00565842362087503	0.02636647092879	0.0272329832106526	0.0275947398891738	0.00308138284674551	0.0108002646596642	0.0106344388388057	0.011284426432884	0.0952242163592756
0.000850053758994293	0.00243420726159954	0.00338499710528492	0.00426093788768506	0.00537887685055	0.0248706475891159	0.0250030601273675	0.0256925812587875	0.00759556695062443	0.00910660822099082	0.010911835249359	0.00555818377305434	0.102246216193863
0.00105789430154661	0.00182821933669672	0.0025879579852783	0.00323190803076669	0.00468902489454966	0.0246911752543214	0.0239331734347862	0.0244881316681829	0.00664535604995451	0.0077211148788355	0.00521735174923497	0.0077839715490861	0.0948091142171864
0.00110743528244148	0.00190100074435531	0.00253543958316103	0.0032439831279464	0.00538673393433132	0.0270109172111488	0.0271681415929204	0.0287537838061368	0.00906947316185593	0.0078391365478455	0.00851782317426185	0.0089940451575552	0.09526102059383
0.00164246133487718	0.00220023157720619	0.00264924323877264	0.00373261103299975	0.0050648416177322	0.0252984864775453	0.0254275907699942	0.0267372425771235	0.00265106277396411	0.0081663220577289	0.0116315441237284	0.00903399222562237	0.0976426267471673
0.00095649656769498	0.00223877264080721	0.00229815565296502	0.00314366057398065	0.0054719212637499	0.0260959391282772	0.026326689273013	0.0270048796625589	0.00247878587379042	0.00271673145314697	0.00361979985112894	0.00218269787445207	0.0894462823587793
0.00100306012736746	0.00192159457447688	0.00305830783227194	0.00367728062195021	0.00540294433876437	0.0267048217682574	0.0273016293110578	0.0275144322223141	0.00910536762881482	0.0103020428417831	0.00865362666446117	0.00702142089157225	0.0988747001902242
0.000927880241501944	0.00183334711769084	0.00321586303862377	0.00436795963940121	0.00613770573153585	0.0290125713340501	0.0281182697874452	0.028891985774543	0.0039688197833099	0.00787569266396493	0.0090970143081631	0.00615532214043503	0.102284012902159
0.000764204780415186	0.00196865437101977	0.0024686957240923	0.00329799024067488	0.00520858489785791	0.0250317591597056	0.0250970143081631	0.0259558349185345	0.00258754445455297	0.00682631709536019	0.00374667107766107	0.0095909354065007	0.0890603754858985
0.000973037796708296	0.00138739558349185	0.00303680423455463	0.00382102390207593	0.00554073277644529	0.0254756430402779	0.0243816888594823	0.0252949301133074	0.00283822678024977	0.0139966090480523	0.00857811595401538	0.0105849805640559	0.100126871226532
0.000788354974774625	0.00129972706972128	0.0029398726325366	0.00352493590273757	0.0044964022826896	0.0238589033165164	0.0243003060127367	0.0245236126044165	0.00318898354147713	0.00686676040029774	0.00429153916135969	0.00638789182036225	0.095973782152014
0.00110313456289802	0.00190455710859317	0.00356777768588206	0.00451856752956745	0.00500438342568853	0.0238400463154413	0.0243340501199239	0.0247259945413944	0.00300231577206187	0.0100966834835828	0.00969828798279713	0.00944677859564965	0.0993347944752295
0.00119841204201472	0.00196336117773551	0.00374749813911173	0.00445132743362832	0.00560400297742122	0.0262424944173352	0.02572053593582	0.026232321561492	0.00711529236622281	0.00515251013150277	0.00450202630055413	0.00457861219088578	0.10075824993797
0.00100107517988587	0.00192730129848648	0.0033110578115954	0.00374129517823175	0.00554602596972955	0.0264262674716732	0.0258144074104706	0.0266829046398147	0.00305872136299727	0.00744677859564966	0.00805136051608634	0.00543263584484327	0.101262592010586
0.000824084029443388	0.00189388801587958	0.00284839963609296	0.00329153916135969	0.00548482342238028	0.0254486808369862	0.0252688776776115	0.026170209246547	0.00896923331403524	0.0124456207096187	0.00900479695641385	0.00995583491853444	0.097011165329584
0.00096981225705070	0.00163394260193532	0.00327665205524771	0.00389388801587958	0.00533156893557191	0.0256350177818212	0.0256065668679183	0.0258901662393516	0.00436911752543214	0.00394003804482673	0.00441047059796543	0.00365759655942437	0.0989275494169217
0.0010923000578943	0.00199015796873708	0.00434306508973617	0.00495889504590191	0.0062214870564883	0.0285016954759739	0.0276300554131172	0.0285990406087172	0.00532040360598793	0.00738152344719212	0.00566826565213795	0.00472450583078323	0.105248035729055
0.00100992473740799	0.00172624265982963	0.00241816226945662	0.00346935737325283	0.00510296915060789	0.0242511785625672	0.0240549995864693	0.025038541063601	0.00526184765528079	0.00341650814655529	0.0043122984037714	0.00301257133405012	0.0906642130510297
0.00100752625920106	0.00199842858324373	0.00280746009428501	0.00397063931850137	0.00505491688032421	0.0256668596476718	0.0249993383508395	0.0258934744851542	0.00957687536183938	0.00806682656521379	0.00916359275494169	0.00669043089901579	0.0947425357704078
0.000544619965263419	0.00176172359606319	0.003624844925978	0.00437697460921346	0.00585832437350095	0.0284287486560251	0.028168968654371	0.0291769084442974	0.00553113886361757	0.00373004714250269	0.00546042510958564	0.00582127202051112	0.098381275328757
0.000940616987842197	0.00242585394094781	0.0037146637995203	0.00426515590108345	0.00537457613100653	0.0267148292118104	0.0270179472334794	0.0276138450086842	0.00438847076337772	0.00770697212802911	0.00847051525928376	0.00778810685633943	0.1024844925978
0.00126275742287652	0.0018106856339426	0.00351393598544372	0.00420999090232404	0.00630146389876768	0.0280945331238111	0.0283981473823505	0.0289782482838475	0.00417947233479448	0.00338987676784385	0.00460284509139029	0.00303614258539409	0.100550657513853
0.000373252832685468	0.00174220494582748	0.00319601356380779	0.00413067570920519	0.00463865685220412	0.0246236870399471	0.024535439583161	0.0249355719129932	0.00464651393598544	0.0057238441816227	0.00374055082292614	0.00470606236043338	0.099547597386486
0.000825986270779918	0.00201662393515838	0.00264874700190224	0.00330402778926474	0.00468207757836407	0.0235684393350426	0.0255462740881647	0.0263296666942354	0.00237672649077826	0.00392175998676702	0.00505326275742288	0.00585948225953188	0.0965172442312465
0.00122620130675709	0.00176602431560665	0.00354677032503515	0.00423339674137788	0.00574162600281201	0.0276629724588537	0.027909271358862	0.0281658258208585	0.00311181870813002	0.00897667686709122	0.00879083615912662	0.00582276073112233	0.101904722520883
0.000722107352576296	0.00152485319659251	0.00223885534695228	0.0032147878587379	0.0043783806136796	0.0232207427011827	0.0232058555950707	0.0239581506905963	0.00555007857083781	0.0092504342072616	0.00876271606980398	0.00772847572574642	0.0885796046646267
0.0010932925316351	0.00143668844595153	0.0031621040443305	0.00378339260607063	0.00577272351335704	0.026337854602597	0.0250067819038954	0.0258453395087255	0.0102579604664627	0.00983028699032339	0.00764734099743611	0.00714241998180465	0.09305582664792
0.000651228186254239	0.00151674799437598	0.00370076916714912	0.00382499379703912	0.00499214291621867	0.0244060871722769	0.0237095360185262	0.0243918617153255	0.00677412951782318	0.00811884873046067	0.00699032338102721	0.0073981473823505	0.0990754280043007
0.000971797204532297	0.00150847737986932	0.0018431064428087	0.00278827226862956	0.00459945413944256	0.0226814159292035	0.0218004300719544	0.0223008022496071	0.00206517244231246	0.00477446034240344	0.00414572822760731	0.00863890497063932	0.085253494334629
0.000745347779340005	0.00173335538830535	0.00283334711769084	0.00371334050119924	0.00570200975932512	0.0269777520469771	0.0274736580927963	0.0283495988751964	0.00964469440079398	0.00829708047307915	0.00829426846414688	0.0096953932677198	0.0953964932594491
0.000893474485154246	0.00192572988173021	0.00329865188983541	0.00432933586965512	0.00626821602845092	0.0284207261599537	0.0285846497394756	0.0295986270779919	0.00538532792986519	0.00705243569597221	0.008314283351253	0.00920436688445951	0.0993836738069638
0.00185989579025722	0.00275659581506906	0.00390265486725664	0.00448647754528161	0.00632511785625672	0.028142916218675	0.0278354974774626	0.028351501116533	0.00702415019435945	0.00583392606070631	0.00632313290877513	0.00604466131833595	0.10243453808618
0.00112910429244893	0.0014414854023654	0.00282218178810686	0.00383260276238525	0.00510429244892896	0.0239496319576545	0.0244436357621371	0.0248699859399553	0.00443131254652221	0.00976131006533785	0.00670961872467124	0.00870730295260938	0.091576461831114
0.0008438507981143	0.0019086924158465	0.00239459101811265	0.00347737986932429	0.00548631213299148	0.0256096269952857	0.0254694400793979	0.0265906045819205	0.00690091803821024	0.00833297494003805	0.00315995368455876	0.00963733355388304	0.090643536514763
0.000880655032668927	0.00230584732445621	0.00351004879662559	0.00446505665370937	0.00557025887023406	0.0259857745430486	0.0261269539326772	0.0263670498718055	0.00399288727152427	0.00631122322388554	0.00618170540071127	0.0066614837482425	0.103651228186254
0.000768091969233314	0.00128996774460342	0.00249119179555041	0.00339153089074518	0.00498122570506989	0.0253972376147548	0.0244389215118683	0.0257009345794393	0.001872053593582	0.00661657431147134	0.00690009097675957	0.00735596724836655	0.090603837565131
0.000991646679348276	0.00176437019270532	0.00315705896948143	0.00383483582830204	0.00588462492763212	0.0272372012240509	0.0269866016044992	0.0277040774129518	0.00602464643122984	0.00481928707302953	0.00472822760731122	0.00496162434868911	0.098330328343396
0.000829956165743115	0.00172988173021255	0.00383070052104871	0.00432966669423538	0.00567835580183608	0.0256439500454884	0.0256494913572079	0.0257876933256141	0.00389595566950625	0.0117293027871971	0.00944057563476967	0.0086048300388719	0.101291621867505
0.00130758415350261	0.0019972706972128	0.00242725994541394	0.00312935241088413	0.00433371929534364	0.0232615995368456	0.0237762798775949	0.0244256058225126	0.00213514184103879	0.00944760565710032	0.00822876519725415	0.00829716317922421	0.0914657183028698
0.00102100736084691	0.00132792986518898	0.00273302456372508	0.00378719708874369	0.00522438177156563	0.02479497146638	0.0249196096269953	0.0258294599288727	0.0101166983706889	0.0115945744768836	0.00854040195186503	0.0100675709205194	0.0977235133570425
0.000826730626085519	0.00177843023736664	0.00297262426598296	0.00382631709536018	0.00520792324869738	0.0252339756843934	0.0251162848399636	0.0257414605905219	0.00251476304689438	0.00383640724505831	0.0050291952692085	0.00398701513522455	0.098413696137623
0.000846331982466298	0.00171127284757257	0.00309560830369696	0.00392994789512861	0.00546480853527417	0.025214953271028	0.0240801422545695	0.0251533371929534	0.00717583326441154	0.0115708378132495	0.00764949135720784	0.0106614010420974	0.0949827971218263
0.000584070796460177	0.00193135389959474	0.0035904391696303	0.00434893722603589	0.00612488627905053	0.0281136382433215	0.027437267388967	0.0280105036804235	0.00404581920436688	0.00396005293193284	0.00700901496981226	0.00534794475229509	0.105017781821189
0.0013108096931602	0.00123587792572988	0.00225564469440079	0.00294375982135473	0.00464841617732198	0.0243157720618642	0.0237734678686627	0.0247051525928376	0.00266810023984782	0.00812778099412786	0.00873542304193202	0.00866934083202382	0.0929159705566124
0.00137135059134894	0.00237010999917294	0.00366644611694649	0.00430816309651807	0.00652344719212638	0.0285693491026383	0.0276854685303118	0.0282663137871144	0.0059648498883467	0.00558324373500951	0.00444495906045819	0.00597709039781656	0.101985774543048
0.000837151600363907	0.00191348937226036	0.00330162931105781	0.00406864610040526	0.00557828136630552	0.0258699032338103	0.0253737490695558	0.0258758580762551	0.0032516747994376	0.00721586303862377	0.00912579604664627	0.00832437350095112	0.098178976097924
0.000996939872632537	0.00133049375568605	0.00329683235464395	0.00392614341245555	0.00626275742287652	0.0287324456207096	0.0290339095194773	0.0302003969894963	0.00280613679596394	0.00466016044992143	0.007870813001406	0.0065305599206021	0.0972045322967498
0.000632205772888926	0.00175858076255066	0.00381597882722686	0.00463377718964519	0.00552336448598131	0.0256172359606319	0.0254946654536432	0.0265547101149615	0.00390778264825076	0.0109454139442561	0.0129141510214209	0.00873575386651228	0.0995573567116038
0.000779422711107435	0.00149524439665867	0.00399189479778347	0.00456504838309487	0.00636167397237615	0.0273208171367133	0.0269688197833099	0.027731618559259	0.00661905549582334	0.00584616657017616	0.00763865685220412	0.00593821850963527	0.100542800430072
0.000591762467951369	0.00129410305185675	0.00224398312794641	0.0030304358613845	0.00573426515590108	0.0263559672483666	0.0259899925564469	0.0265865519808122	0.0068765197254156	0.0113789595566951	0.00907617235960632	0.00890091803821023	0.0922374493424862
0.0014075758828881	0.00190463981473823	0.00321520138946324	0.00394003804482673	0.00504970639318501	0.0259618724671243	0.0271685551236457	0.0276314614175833	0.00279430981721942	0.0085958977752047	0.00975568604747331	0.00913646513935985	0.096714415681085
0.000829708047307915	0.00161930361425854	0.00377429493011331	0.00472053593582003	0.00643089901579688	0.0280743528244148	0.0282589529402035	0.02868935571913	0.00461715325448681	0.00740368869406997	0.004683235464395	0.00410181126457696	0.102924323877264
0.000646265817550244	0.00144595153419899	0.00214151021420891	0.00295715821685551	0.00445777851294351	0.0238949631957654	0.0230237366636341	0.0235066578446778	0.00307989413613431	0.0105199735340336	0.00991249689851956	0.00755371764122074	0.0905484244479364
0.00129112563063436	0.00187784302373666	0.00303084939210983	0.00374741543296667	0.00582036225291539	0.0264332147878587	0.026191299313539	0.0269736994458688	0.00340244810189397	0.00865784467785957	0.0103696964684476	0.00744851542469605	0.0963209825490033
0.00110908940534282	0.00166909271358862	0.00343792903812754	0.00424241171119014	0.00534587709866843	0.0263546439500455	0.0257798362418328	0.0263729220081052	0.00383351252998098	0.00681622694566207	0.00602555619882558	0.00621007360846911	0.101261847655281
0.000721362997270698	0.00166537093706062	0.00380655032668927	0.00384318914895377	0.00505772888925647	0.0255858903316517	0.0250204284178315	0.0262564717558514	0.00590166239351584	0.00927772723513357	0.00805036804234554	0.008925481763295	0.102204945827475
0.00068116781076834	0.00134612521710363	0.00372169382185096	0.00452030435861385	0.00522711107435282	0.025171449838723	0.0248197006037549	0.0253203208998428	0.0073175088909106	0.00640765858903317	0.00461756678521214	0.00560582251261268	0.10337283930196
0.00069398726325366	0.00185501612769829	0.0032259531883219	0.00430063683731701	0.00529385493342155	0.0259907369117525	0.0256154164254404	0.0260947812422463	0.00947250020676537	0.00897642874865602	0.00428244148540237	0.0076862128856174	0.0987011826978745
0.000993797039120006	0.00175088909105947	0.00234968158134149	0.00337383177570093	0.0054117938962865	0.0260990819617898	0.0251009014969812	0.0258920684806881	0.00397485733189976	0.00244570341576379	0.00353858241667356	0.00401968406252585	0.0890153833429824
0.000520966007774378	0.00215970556612356	0.00272045322967496	0.00354792821106608	0.00461037135059135	0.0239330907286411	0.0239184517409643	0.0248209411959309	0.00257108593168472	0.00609221735174924	0.00457629641882392	0.00483839219253991	0.0955784467785956
0.00095285749731205	0.00263609296170706	0.00331990736911752	0.00442271110743528	0.0065035977173104	0.0275145976346043	0.0277070548341742	0.0284315606649574	0.00411173600198495	0.0104637333553883	0.0073467041601191	0.00802059383012158	0.100016044992143
0.000711686378297908	0.002002481184352	0.00306947316185593	0.00401066909271359	0.0058082044495906	0.0264285005375899	0.0281947729716318	0.0286816640476387	0.0027164006285667	0.00739318501364651	0.0065592589529402	0.00989620378794145	0.100493011330742
0.000755934165908527	0.00203903730047143	0.00319402861632619	0.00410495409808949	0.0058797452650732	0.0275686047473327	0.027773964105533	0.0283849143991399	0.00512463816061534	0.00684327185509884	0.00513944256058226	0.00715978827226863	0.106331982466297
0.000578364072450583	0.00263286742204946	0.00320254734926805	0.00375461086758746	0.00579761806302209	0.0267810768340088	0.026995037631296	0.0276131006533785	0.00554858986022661	0.00650492101563146	0.00771896451906377	0.00649210156314615	0.097797618063022
0.00174675378380614	0.00162120585559507	0.00280464808535274	0.00398693242907948	0.00575146803407493	0.0255702588702341	0.0258417831444876	0.0261338185427177	0.00259945413944256	0.00415251013150277	0.00691158713092382	0.00599636092961707	0.0936083036969647
0.000760317591597056	0.00215978827226863	0.00221131420064511	0.00335952361260442	0.0056849722934414	0.0251133901248863	0.0261321644198164	0.0266941526755438	0.00178066330328343	0.00337118517905881	0.00461500289471508	0.00654230419320155	0.0893510875858076
0.00132230584732445	0.00220734430568191	0.00350971797204532	0.00475949053014639	0.00642436523033661	0.0278176329501282	0.0267968737077165	0.0278200314283351	0.00656438673393433	0.0109332561409313	0.00738417004383425	0.00902431560664957	0.098029856918369
0.00135290712099909	0.00167380696385741	0.00279952030435861	0.00374319741956827	0.00533098999255645	0.0266317095360185	0.0246143412455545	0.0256785212141262	0.00329385493342155	0.011204945827475	0.00927392275246051	0.0118580762550658	0.0940315937474154
0.00097849640228269	0.00207369117525432	0.00165313042759077	0.00254304854850715	0.00572078405425523	0.0267059796542883	0.0275591762467951	0.028406169878422	0.00907724753949218	0.013477049044744	0.00504135307253329	0.0133604333802001	0.0818091969233314
0.000971879910677363	0.00173376891903068	0.00322372012240509	0.00410437515507402	0.00565056653709371	0.0267861219088578	0.027234802745844	0.0280760896534613	0.00778670085187329	0.00889008353320652	0.00916011909684889	0.0101071044578612	0.098585063270201
0.000982962534116286	0.00145546274088165	0.0025585145976346	0.00340567364155157	0.00461698784219667	0.0246020180299396	0.0256075593416591	0.0256749648498884	0.00347374079894136	0.00523422380282855	0.00360036390703829	0.00475775370109999	0.099129186998594
0.000956661979985113	0.00266520552477049	0.00284972293441403	0.00415011165329584	0.00575692663964933	0.0266346869572409	0.025778926474237	0.0267884376809197	0.00335133570424282	0.0041227359192788	0.00472467124307336	0.00412885617401373	0.0956617318666778
0.00132735092217352	0.00228318584070796	0.00241940286163262	0.00356711603672153	0.00532685468530312	0.0250689769249855	0.0253484409891655	0.0269479778347531	0.00417269043089902	0.00708717227690018	0.00558961210817964	0.0123787114382599	0.0898691588785047
0.000824332147878587	0.00165585973037797	0.00269084442974113	0.00350798114299893	0.0056206269125796	0.0268597303779671	0.0270671573897941	0.0278589860226615	0.00245256802580432	0.00961723596063187	0.00873840046315441	0.00918815648002647	0.0997245058307834
0.00191869985939955	0.00188809858572492	0.00291927880241502	0.00329062939376396	0.00541377884376809	0.0247656934910264	0.0243973203208998	0.0251023902075924	0.00547671822016376	0.0118699859399553	0.0109072037052353	0.00987387312877347	0.093483086593334
0.00169406996939873	0.00276751302621785	0.00374187412124721	0.00446216193863204	0.00586717393102308	0.0271629311057812	0.0257621371267885	0.0269400380448267	0.00355652965015301	0.00507327764452899	0.00588015879579853	0.00594574476883632	0.0994036886940699
0.000695145149284592	0.00137374906955587	0.00220916384087338	0.002935406500703	0.00464328839632785	0.0237575055826648	0.0238182118931436	0.024567694979737	0.00890215863038624	0.0084088164750641	0.00908998428583244	0.00739252336448598	0.0927767761144653
0.00137151600363907	0.00178959556695063	0.00296724836655363	0.0040259697295509	0.00560813828467455	0.0260561574725002	0.0262227276486643	0.0274668761889008	0.00758142419981805	0.0141134728310313	0.00566752129683235	0.00569497973699446	0.0960143908692417
0.00146307170622777	0.00119270531800513	0.00329393763956662	0.0036614837482425	0.00498246629724589	0.0251133074187412	0.0242498552642461	0.0250234058390538	0.00410114961541642	0.00527805805971384	0.00651162021338186	0.00489206848068812	0.0989432635844843
0.00130361425853941	0.00198817302125548	0.00322876519725416	0.00414862294268464	0.00508336779422711	0.0260051277809941	0.0263834256885287	0.0269284591845174	0.00549110908940535	0.00670490447440245	0.00831825324621619	0.00608386403109751	0.10241559837896
0.00121991563973203	0.00142577123480275	0.0030336614010421	0.00400314283351253	0.00511620213381854	0.0257894301546605	0.0256131006533785	0.0259440079397899	0.00909296170705483	0.0114555454470267	0.00880357290546688	0.0084402448101894	0.097756595815069
0.00104399966917542	0.00163402530808039	0.00325647175585146	0.00374303200727814	0.00564907782648251	0.0246320403605988	0.0247512199156397	0.0253949218426929	0.0102810354809362	0.0176309651807129	0.0064290794806054	0.0107285584318915	0.0964519890827888
0.00121396079728724	0.00168414523199074	0.00317674303200728	0.00383971549086097	0.00602712761558184	0.0272453064262675	0.0280636837317013	0.0281520966007774	0.00365668679182863	0.00753767264907783	0.00632040360598793	0.0068129186998594	0.0965557852948474
0.00142138780911422	0.00139086924158465	0.0024414854023654	0.00321859234141097	0.00440790670746836	0.0235826647919941	0.0241746753783806	0.0246939872632537	0.00239665867173931	0.0097839715490861	0.00653659746919196	0.00819278802415019	0.0916145893639897
0.000868662641634273	0.0019109254817633	0.00263981473823505	0.00345587627160698	0.00543313208171367	0.0253004714250269	0.0251718633694483	0.0260446613183359	0.00378860309320983	0.0105258456703333	0.00900405260110826	0.0102418327681747	0.0909000082706145
0.000617897609792407	0.00150864279215946	0.00332486973782152	0.00363634108014226	0.00446067322802084	0.0239906542056075	0.0235800181953519	0.0241016458522868	0.00691621867504755	0.00525506575138533	0.00429153916135969	0.00454346207923249	0.0968426102059383
0.00114192374493425	0.00184351997353403	0.00358804069142337	0.00429476470101729	0.00559829625341163	0.0260296087999338	0.0259000909767596	0.0264263501778182	0.00314655528905798	0.00872136299727069	0.00857604830038871	0.0080217517161525	0.0993449673310727
0.00077106939045571	0.00183359523612604	0.00337333553883053	0.00396625589281284	0.00486700851873294	0.0243199073691175	0.0244731618559259	0.0252341410966835	0.00580084360267968	0.0102961707054834	0.00834008766851376	0.00863782979075345	0.0980746836489952
0.000985526424613348	0.00190588040691423	0.0027473327268216	0.00370258870234058	0.0052853362004797	0.0253982300884956	0.0257626333636589	0.0266815813414937	0.00875171615251013	0.0115576048300389	0.00622471259614589	0.010458357455959	0.0928320238193697
0.000720287817384831	0.00141212472086676	0.00294078240013233	0.00363303283433959	0.00472979902406749	0.02436026796791	0.0248105202216525	0.0257838061367959	0.00717360019849475	0.00595459432635845	0.00717202878173848	0.0124751468034075	0.0920962699528575
0.00065073194938384	0.00109908196178976	0.00378355801836077	0.00411173600198495	0.00526896038375651	0.0245709205193946	0.0245160036390704	0.0252712761558184	0.0103085766272434	0.0059990075262592	0.00566570176164089	0.0050616160780746	0.099892068480688
0.000637498966173187	0.0018121743445538	0.00296154164254404	0.00370382929451658	0.00523099826317096	0.0248835497477463	0.0244710942022992	0.025068315275825	0.00457414605905219	0.00886270779918948	0.0062197502274419	0.00774559589777521	0.0976656190554958
0.00106153337192953	0.00111736001984947	0.00311330741874121	0.0038153998842114	0.00571648333471177	0.0269601356380779	0.0266339426019353	0.0275960631874948	0.00572764866429576	0.00335753866512282	0.00376337771896452	0.00370325035150112	0.0958700686461004
0.00102133818542718	0.00273757340170375	0.00423372756595815	0.00476288148209412	0.00590513605160863	0.0266777768588206	0.0264693573732528	0.0270565710032255	0.00531411793896286	0.00411223223885535	0.00660946158299562	0.00411628483996361	0.104346538747829
0.000583657265734843	0.00139392936895211	0.00236630551649988	0.0032524191547432	0.0052177652799603	0.0240841121495327	0.0251837730543379	0.0261159540153833	0.00312430733603507	0.00275676122735919	0.00685468530311802	0.00250153006368373	0.0951327433628319
0.00136043338020015	0.00170019022413365	0.00309784136961376	0.00402886444462824	0.0054921842692912	0.0263430650897362	0.0261520138946324	0.0270009097675957	0.00296741377884377	0.0077760317591597	0.00814804399966917	0.00709916466793483	0.100935737325283
0.000825324621619386	0.00195558680009925	0.003001240592176	0.00399644363576214	0.00511917955504094	0.0252432387726408	0.0257425357704078	0.0265829129104293	0.00292721859234141	0.00448680836986188	0.00733314035232818	0.00653816888594822	0.094617401372922
0.000804482673062609	0.00139533537341825	0.00312182615168307	0.00408923993052684	0.00530286990323381	0.0251519311884873	0.0248701513522455	0.0254935075676123	0.00246034240344058	0.0079002563890497	0.00718005127780994	0.00680927962947647	0.0971270366388223
0.000891158713092382	0.00145422214870565	0.00249061285253494	0.00329410305185676	0.00444826730626086	0.0248126705814242	0.0249956165743115	0.0256183111405177	0.00205805971383674	0.00791613596890249	0.00705127780994128	0.00685873790422629	0.0948139111736002
0.00123769746092135	0.00142229757670995	0.00314763046894384	0.00412951782317426	0.00584897857910843	0.0267695806798445	0.0269450004135307	0.0275248531965925	0.00272078405425523	0.0099218426929121	0.00904242825241916	0.00982027954677032	0.0970538417004384
0.000911339012488628	0.00159507071375403	0.00376321230667439	0.00431916301381193	0.00522975767099495	0.0257879414440493	0.0261520966007774	0.0262974940038045	0.00364196509800679	0.00413563807790919	0.00681184351997354	0.00368232569679927	0.102175998676702
0.000929368952113142	0.00129344140269622	0.00268828053924407	0.0035283268546853	0.00593904557108593	0.0270371350591349	0.0265885369282938	0.0278480688115127	0.00388214374328012	0.0137343478620461	0.00866702505996196	0.012172690430899	0.0876733934331321
0.000795550409395419	0.00160019849474816	0.00329418575800182	0.00392051939459102	0.00544653047721446	0.0269120833677942	0.0270065337854603	0.0278150690596311	0.00325961458936399	0.00843916963030353	0.00598552642461335	0.00752030435861384	0.103003142833512
0.00112091638408734	0.00154842444793648	0.00191398560913076	0.0028777603175916	0.00452179306922504	0.0235736498221818	0.0235561988255727	0.0240605408981887	0.00194814324704325	0.00476767843850798	0.00541998180464809	0.00721412620957737	0.0912963361177736
0.000740054586055744	0.00239599702257878	0.0034731618559259	0.00410454056736416	0.00511636754610868	0.0257016789347449	0.0257157389794062	0.0261759986767016	0.00710900669919775	0.010978909933008	0.00550872549830453	0.00762319080307667	0.0974676205442065
0.000701513522454718	0.00211339012488628	0.00305847324456207	0.00430874203953354	0.00557852948474072	0.0266306343561327	0.0272405921759987	0.0276823256967993	0.00399793234637334	0.00422347200396989	0.0062781407658589	0.00383053510875858	0.10295691009842
0.00095914316433711	0.00164204780415185	0.00281151269539327	0.00344057563476966	0.00519601356380779	0.0249035646348524	0.0246674385906873	0.0251339012488628	0.00326226118600612	0.00675014473575386	0.006945331238111	0.00446853031180217	0.0985050037217765
0.000838557604830038	0.00200942850053759	0.00324381771565627	0.00391382019684063	0.00544363576213712	0.0264208088660988	0.0265475973864858	0.027284509139029	0.00600678190389546	0.00375345298155653	0.00533586965511538	0.00455570258870234	0.099849557522124
0.00116929947895129	0.00168414523199074	0.00323207344305682	0.00391894797783475	0.00595078984368539	0.0266068149863535	0.0263754031924572	0.0267934827557688	0.00412736746340253	0.00885261764949136	0.011064593499297	0.00807418741212473	0.09939748573319
0.000850963526590026	0.001997518815648	0.00353295839880903	0.00423199073691175	0.00566876188900835	0.025835993714333	0.0259402861632619	0.0265413117194608	0.00766487470019023	0.00658613845008684	0.00626879497146638	0.00718443470349847	0.0993454635679431
0.000674964849888346	0.00149450004135307	0.00370763377718964	0.00439806467620544	0.00567107766107021	0.0255983789595567	0.0245089736167397	0.0251097510545033	0.00406120254734927	0.00706401455628153	0.00712860805557853	0.00503151104127037	0.101762054420643
0.000650070300223306	0.00135861384500868	0.00316640476387396	0.00369175419733686	0.00517922421635927	0.0254128690761724	0.0251967579191134	0.0260924654701844	0.00312232238855347	0.0040932925316351	0.00529228351666529	0.00395393267719791	0.0996078074600943
0.00130526838144074	0.001816144239517	0.0026921677280622	0.00321793069225043	0.00507286411380366	0.0254477710693904	0.0256905136051608	0.0266615664543876	0.00223778016706641	0.0113579521958481	0.00731461417583327	0.00860656686791829	0.0950006616491605
0.000598792490282028	0.00168067157389794	0.00298503018774295	0.00383136217020925	0.00513249524439666	0.0248313621702092	0.0251675626499049	0.0259947068067157	0.00621081796377471	0.00701860888263998	0.00620205111239765	0.00548159788272269	0.100231990736912
0.000772392688776776	0.00182276073112232	0.00353543958316103	0.0042563890497064	0.0061932842610206	0.0275559507071375	0.02672053593582	0.028013646513936	0.00355024398312795	0.00392969977669341	0.00487420395335374	0.0034719212637499	0.101635927549417
0.000955917624679514	0.00089827144156811	0.00282284343726739	0.00354371019766769	0.00501769911504425	0.0246602431560665	0.0237016789347448	0.0245661235629807	0.00428426102059383	0.00524191547431974	0.00489082788851211	0.0063439748573319	0.0950003308245803
0.000534612521710363	0.00154404102224795	0.00335671160367215	0.00404722520883302	0.00572491936150856	0.0273993052683815	0.0263589446695889	0.0275009511206683	0.009	0.00622959225870482	0.00680481349764287	0.00554916880324208	0.0993624183276817
0.000848234223802829	0.00209089405342817	0.00361781490364734	0.00452526672731784	0.00626507319493839	0.0280325035150112	0.026885782813663	0.0275911008187908	0.00344950789843685	0.00838938053097345	0.00787172276900174	0.0102152840956083	0.100085518153999
0.000813580349019932	0.0020334132826069	0.00337482424944173	0.00419915639732032	0.00508990157968737	0.0250676536266645	0.0251554875527252	0.025234802745844	0.00496997766934083	0.00481953519146473	0.00594442147051526	0.00339533537341825	0.101874782896369
0.000844843271855098	0.00164304027789265	0.00277867835580184	0.00329666694235382	0.00416797618063022	0.0226748821437433	0.0223409147299644	0.0232112314945	0.00565139359854437	0.0102612687122653	0.00403184186585063	0.00519419402861633	0.096382598627078
0.000769663385989579	0.00179075345298156	0.00363022082540733	0.00436357621371268	0.00639980150525184	0.0267161525101315	0.0257412124720867	0.0264319741956827	0.00917955504093955	0.00978926474237036	0.0078760234885452	0.0095570258870234	0.0982166073939292
0.00093300802249607	0.00112306674385907	0.00363634108014225	0.00418335952361261	0.00494144404929286	0.0248196178976098	0.0248531965925068	0.0256637168141593	0.00563907038292945	0.00396005293193284	0.00683806136795964	0.00466983706889422	0.10050946985361
0.00136630551649988	0.00156827392275246	0.00287064758911587	0.00360168720535936	0.00470341576379125	0.024131668182946	0.0247675130262178	0.0253953353734182	0.00246406417996857	0.00345703415763791	0.00754801091721115	0.0038423620875031	0.0921817881068563
0.00138135803490199	0.00192002315772062	0.00365213795384997	0.00406666115292367	0.0054724175006203	0.0260597138367381	0.0266475891158713	0.0272042841783145	0.00440815482590356	0.00510826234389215	0.0064093127119345	0.00681804648085353	0.0959910677363328
0.00097899263915309	0.00155164998759408	0.00182350508642792	0.00266727317839715	0.00438516251757506	0.0228258208584898	0.022790091803821	0.0239024067488215	0.00192043668844595	0.0119795715821686	0.00480704656355968	0.0087797535356877	0.0848015879579853
0.00116094615829956	0.00177834753122157	0.00212678852038707	0.00322090811347283	0.00459275494169217	0.0236016872053594	0.0231386982052767	0.023754031924572	0.00257546935737325	0.00803804482673062	0.00356810851046233	0.0098478206930775	0.09173277644529
0.00112000661649161	0.00147737986932429	0.00299404515755521	0.00396551153750724	0.00605830783227194	0.0279219253990572	0.0275872136299727	0.0286173186667769	0.00884997105284924	0.00614076585890332	0.00761070217517162	0.00838632040360599	0.0939690679017451
0.00152725167479944	0.00172690430899016	0.00258787527913324	0.00339690679017451	0.00518989330907287	0.0249195269208502	0.024139194442147	0.025013646513936	0.00663170953601853	0.0091606153337193	0.0082494417335208	0.00602257877760318	0.093006285667025
0.00148325200562402	0.00157869489703085	0.00325448680836986	0.00364998759407824	0.00538516251757506	0.026715490860971	0.0267317839715491	0.0276901827805806	0.0030898188735423	0.00267876933256141	0.0050329170457365	0.00232040360598792	0.0997920767513026
0.00057869489703085	0.00191489537672649	0.00395583491853445	0.00460813828467455	0.00594913572078406	0.0276494913572078	0.0261649160532628	0.0267287238441816	0.0063806136795964	0.00493697791745927	0.00485162517575056	0.00562128856174014	0.101778843768092
0.00159796542883136	0.00187891820362253	0.00322744189893309	0.00369812257050699	0.00534703498469936	0.0257349268050616	0.0256182284343727	0.0262834339591432	0.00360797287238442	0.0119805640559094	0.00963526590025638	0.00902075924241172	0.100721693821851
0.000928293772227277	0.000905384170043835	0.00341725250186089	0.00386758746174841	0.00513051029691506	0.0254482673062609	0.0244921842692912	0.0247814903647341	0.00434711769084443	0.00371102472913738	0.00509808948804897	0.0042165246877843	0.105975767099495
0.00116764535604996	0.00139913985609131	0.00307501447357539	0.0036617318666777	0.00517823174261848	0.0254364403275163	0.0242456372508477	0.0249909023240427	0.0073489372260359	0.00705483417417914	0.0056572657348441	0.0060932925316351	0.0977993548920685
0.00114490116615664	0.00162128856174014	0.00293821850963527	0.00356488297080473	0.00467240095939128	0.0252306674385907	0.0252085021917128	0.0259871805475147	0.0064973947564304	0.0037141675626499	0.00386659498800761	0.00412017202878174	0.0968350012405921
0.000614672070134811	0.00183624183276817	0.00259945413944256	0.00324704325531387	0.00525299809775867	0.0251806302208254	0.0257694152675543	0.0268439335042594	0.00890439169630303	0.0105454470267141	0.0101870813001406	0.00661905549582334	0.0942843437267388
0.001057149946241	0.00182458026631379	0.00325101315027707	0.00419386320403606	0.00548176329501282	0.0260172855843189	0.0257492349681581	0.0261309238276404	0.00432486973782152	0.00447051525928376	0.00379935489206848	0.00262649904887933	0.0957618890083533
0.000903895459432635	0.00167843850798114	0.00383475312215697	0.00451492845918452	0.00529658423620875	0.025906872880655	0.026060871722769	0.0262377801670664	0.00445041766603258	0.00476031759159706	0.00555297328591514	0.00524489289554214	0.103042593664709
0.00104879662558928	0.0018750310148044	0.00260855181539988	0.00339765114548011	0.00523802828550161	0.0254598461665702	0.0257675130262179	0.026542883136217	0.00237432801257134	0.00332908775121992	0.00435191464725829	0.00266702505996196	0.0964973947564304
0.000897361673972376	0.00138863617566785	0.00318005127780994	0.00386121908857828	0.0048458357455959	0.0254259366470929	0.025377636258374	0.0260584732445621	0.00637871143825986	0.00815879579852784	0.00812778099412786	0.00620527665205525	0.0979647671822016
0.00171391944421471	0.00141799685716649	0.00309312711934497	0.003626085518154	0.00488479033992226	0.0253100653378546	0.0247233479447523	0.0254313952526673	0.00274493424861467	0.00390728641138036	0.00710842775618228	0.00386866264163427	0.09986957240923
0.00149069555868001	0.00181936977917459	0.00392920353982301	0.00480530973451328	0.00516226945662062	0.0248966173186668	0.0243904557108593	0.0247804978909933	0.00875684393350426	0.0049982631709536	0.00743007195434621	0.0069970225787776	0.0997376561078487
0.00115681085104623	0.00195798527830618	0.00288015879579853	0.00396939872632537	0.00608419485567778	0.0272450583078323	0.0271042924489289	0.0280047969564139	0.00267264907782648	0.0132178479861054	0.00943189148953768	0.0126747994375982	0.0968818129187
0.000819038954594325	0.00125506575138533	0.00293011330741874	0.003750310148044	0.00465867173931023	0.0242680506161608	0.0237651145480109	0.0244466958895046	0.00733198246629725	0.00752146224464478	0.00522239682408403	0.0102215697626334	0.0948058886775287
0.000914399139856091	0.00171855098833843	0.0030606236043338	0.00382697874452072	0.00606525514845753	0.0269956165743115	0.0267866181457282	0.0269921429162187	0.00401910511951038	0.0070675709205194	0.00714729964436358	0.0066532958398809	0.0979418575800183
0.000895872963361177	0.00172599454139443	0.00389082788851211	0.00439665867173931	0.0057141675626499	0.0271853444710942	0.0274291621867505	0.0279970225787776	0.00473385162517575	0.00416458522868249	0.00645174096435366	0.004004962368704	0.10377636258374
0.00070316764535605	0.0013736663634108	0.00205805971383674	0.00297014308163096	0.00488437680919692	0.0247934827557688	0.025717972045323	0.0265427177239269	0.00366901000744355	0.011744107187164	0.00902415019435944	0.0116392357952196	0.0900675709205194
0.000787610619469027	0.00172797948887602	0.00417889339177901	0.00526705814241998	0.00663245389132412	0.0280803076668597	0.0283172607724754	0.0286393185013647	0.0068945496650401	0.00860317591597056	0.0086914233727566	0.00561450665784468	0.104490447440245
0.00119344967331073	0.00227450169547597	0.00383376064841618	0.00428318584070797	0.00566049127450169	0.026151517657762	0.0256920850219171	0.0264763873955835	0.0049334215532214	0.0122106525514846	0.00598842113969068	0.00749681581341494	0.100400628566703
0.00105996195517327	0.00195409808948805	0.00326011082623439	0.00405202216524688	0.00516557770242329	0.0257231825324622	0.0260353982300885	0.0268389711355554	0.00370788189562484	0.0128196178976098	0.00831916301381193	0.00805111239765115	0.0976042510958563
0.000898271441568108	0.00201480439996692	0.00286312132991481	0.0036241005706724	0.00574427259945414	0.0265769580679845	0.0273864031097511	0.0281584649739476	0.00314597634604251	0.0048790009097676	0.00932925316351005	0.00783450500372177	0.0969344140269623
0.00134281697130097	0.00214854023653958	0.00409808948804896	0.00462782234720039	0.0068713092382764	0.0287282276073112	0.0284436357621371	0.0294295757174758	0.0128323546439501	0.00613927714829212	0.00585212141262096	0.00573004714250269	0.101470515259284
0.000650897361673973	0.00149846993631627	0.00326623108096932	0.00396170705483417	0.00538483169299479	0.0258010090149698	0.0258547680092631	0.0264295757174758	0.00487114382598627	0.00677264080721198	0.00481382846745513	0.00673087420395335	0.0984015383342983
0.000843437267388968	0.00190803076668596	0.00294591018112646	0.00378115954015383	0.00563038623769746	0.0276505665370937	0.028047225208833	0.028541642544041	0.00418096104540568	0.0101123149450004	0.00523827640393681	0.008501860888264	0.100493755686048
0.0009695641386155	0.00179356546191382	0.00264659664213051	0.00323529898271441	0.00451302621784798	0.0244016210404433	0.0253100653378546	0.0259238276403937	0.00311214953271028	0.00262294268464147	0.00576652055247705	0.00371755851459764	0.0987422876519725
0.00125308080390373	0.00170167893474485	0.00397758663468696	0.00422777272351336	0.0051526755437929	0.0260404433049375	0.025612356298073	0.0262185096352659	0.00439715490860971	0.00703680423455463	0.00670052104871392	0.00589703084939211	0.101497146637995
0.000601769911504425	0.00127276486642958	0.00227855429658424	0.0030653378546026	0.00469820527665205	0.0237050698866926	0.0234916053262757	0.0238785046728972	0.00244777106939046	0.00806393185013646	0.00711496154164254	0.00811239765114548	0.0916016044992143
0.00129724588536928	0.00172351335704243	0.00302075924241171	0.00343966586717393	0.00455636423786287	0.0251799685716649	0.0253311554048466	0.0258452568025804	0.00436051608634521	0.00798924820114135	0.00731262922835167	0.0055308080390373	0.100412207427012
0.000758828880985857	0.00190852700355636	0.00286568522041188	0.00380506161607808	0.00550690596311306	0.0260087668513771	0.0269844512447275	0.027485733189976	0.00953337192953436	0.0089653461252171	0.00614498387230171	0.00603184186585064	0.0944282524191547
0.000871309238276404	0.00142469605491688	0.0036872053593582	0.00430452402613514	0.00602836820775784	0.0277736332809528	0.0282337275659582	0.0287156562732611	0.00467207013481102	0.00636283185840708	0.00389380530973452	0.00483872301712017	0.103542138780911
0.00115275824993797	0.00144057563476966	0.00399917293854933	0.00459432635844843	0.00538574146059052	0.0262513439748573	0.0260052104871392	0.0266846414688611	0.00439053841700438	0.00427847159043917	0.0043756513108924	0.0043125465222066	0.101905466876189
0.000733024563725085	0.00125250186088826	0.00274427259945414	0.00323951699611281	0.00462079232486974	0.0250846910925482	0.0252801257133405	0.0261134728310313	0.00807096187246713	0.00802936068149864	0.0051227359192788	0.00650103382681333	0.09426085518154
0.000646183111405177	0.00134711769084443	0.00274774625754693	0.00367091224878008	0.00518823918617153	0.0261996526341907	0.0255261764949136	0.0262199983458771	0.00651947729716318	0.00373906211231494	0.00339839550078571	0.00558696551153751	0.0939347448515425
0.000700603754858986	0.00139938797452651	0.00238582416673559	0.003250930444132	0.00476445289885038	0.0249425192291787	0.0252792986518898	0.0259390455710859	0.00206856339426019	0.00427623852452237	0.00337722272764866	0.0051219915639732	0.0927920767513026
0.00132644115457779	0.00126788520387065	0.00339913985609131	0.00413514184103879	0.0059421056984534	0.0267842196675213	0.0265506575138533	0.0280387064758912	0.00700884955752212	0.0157724753949218	0.0121186006120255	0.00909114217186337	0.103306839798197
0.00113853279298652	0.00217426184765528	0.00349797369944587	0.00399090232404268	0.00600496236870399	0.0271848482342238	0.0277793400049624	0.028529236622281	0.00349524439665867	0.0171331568935572	0.0133993052683814	0.0140660822099082	0.100400628566703
0.00171929534364403	0.00154999586469275	0.00204821768257381	0.00292680506161608	0.00457058969481433	0.0233451327433628	0.0233796212058556	0.0242487800843603	0.00617765279960301	0.0123796212058556	0.0107312050285336	0.00969903233810272	0.08767694979737
0.00136192209081135	0.00221387809114217	0.00329683235464395	0.00393094036886941	0.00563104788685799	0.026129269704739	0.0253653957489041	0.0265794392523365	0.00640947812422463	0.00405731535853114	0.00520684806881151	0.00517144983872302	0.0965306426267472
0.000708130014060045	0.00173509221735175	0.00262054420643454	0.00356041683897114	0.00500703002233066	0.0260443304937557	0.025976428748656	0.0263932677197916	0.00350980067819039	0.00500405260110826	0.00453949218426929	0.00315945744768836	0.0983583657265736
0.00104184930940369	0.00177561822843437	0.00283541477131751	0.00377462575469357	0.00514680340749318	0.0258871061119841	0.0258769332561409	0.0269274667107766	0.00278082871557357	0.0106647919940452	0.0106307170622777	0.0123312381109917	0.0968544371846828
0.000904557108593169	0.00096741377884377	0.00301190968488959	0.00360267967910016	0.00533653130427591	0.0254860640145563	0.0263405839053842	0.0271640889918121	0.00257240923000579	0.00667810768340088	0.00694003804482673	0.00829186998593996	0.0954740716235215
0.000916797618063023	0.00164370192705318	0.00325796046646266	0.00415904391696303	0.00597527086262509	0.0268772640807212	0.0271482921181044	0.0277067240095939	0.00495451162021338	0.00706302208254073	0.00642825241915474	0.00429451658258208	0.100421387809114
0.000887933173434787	0.00206293937639567	0.00385848978579108	0.00463998015052519	0.00593921098337607	0.0278230088495575	0.0275021090066992	0.0281969233314035	0.00657406335290712	0.00586485815896121	0.00519237449342486	0.00572028781738483	0.10409370606236
0.000991398560913076	0.00234389215118683	0.00237532048631213	0.00338168885948226	0.00555843189148954	0.0276129352410884	0.0271907203705235	0.0282763212306674	0.00343792903812753	0.00462004796956414	0.00623736663634109	0.00690455710859317	0.097342899677446
0.00128988503845836	0.00180332478703168	0.00272508477379869	0.00365809279629476	0.00537970391200066	0.0254125382515921	0.0260848565048383	0.0268336779422711	0.007120502853362	0.0108494748159788	0.0046847241750062	0.00955735671160367	0.096289554213878
0.000757753701099992	0.00173103961624349	0.00387246712430734	0.00401364651393599	0.00560201802993963	0.0257388139938797	0.0255559507071375	0.0261530890745182	0.00768017533702755	0.00648300388718882	0.00739947068067157	0.00439244065834092	0.103163179224216
0.000600529319328426	0.00184591845174096	0.00298866925812588	0.00382540732776445	0.00577173103961624	0.0254713423207345	0.0263667190472252	0.0270281200893226	0.00846588371516004	0.013650980067819	0.0081002398478207	0.00840765858903317	0.0989682408402944
0.000793978992639153	0.0014649739475643	0.00303250351501117	0.00378463319824663	0.00601893970722025	0.0272970804730792	0.0270293606814986	0.0275253494334629	0.00879323463733355	0.0123663882226449	0.0104925150938715	0.00913282606897693	0.095651062773964
0.000767761144653048	0.00239095194772972	0.00308791663220577	0.00409287900090977	0.00613621702092466	0.028157720618642	0.0286939872632537	0.0294796129352411	0.00335216276569349	0.00900959391282773	0.00754933421553222	0.00955164998759408	0.101908030766686
0.00153883053510876	0.00202117277313704	0.00288288809858573	0.00390091803821024	0.00523761475477628	0.0249890000827062	0.0244851542469605	0.0251587130923827	0.0104041849309404	0.00959829625341163	0.00843288396327847	0.00711148788354974	0.0963323132908775
0.000623438921511868	0.00243387643701927	0.00450781573070879	0.00491042924489289	0.00595897775204698	0.0268748656025143	0.0262587875279133	0.0269698122570507	0.00575816723182533	0.00441841038789182	0.00536622281035481	0.00373178397154909	0.106448267306261
0.00147754528161442	0.00190290298569184	0.00322826896038376	0.0043744107187164	0.0071606153337193	0.0294557108593168	0.0294207261599537	0.0303275990406087	0.00492134645604168	0.00500496236870399	0.00649127450169547	0.00575113720949467	0.0975781159540153
0.000754114630717062	0.00159556695062443	0.00334116284839964	0.00415143495161691	0.00524414854023654	0.0252649077826483	0.0257121826151683	0.0267809941278637	0.00310164585228683	0.00257042428252419	0.00443561326606567	0.00291903068397982	0.0937904226284013
0.00061301794723348	0.00218790836159126	0.00396724836655364	0.0047839715490861	0.00632230584732446	0.0285858903316517	0.0290277065585973	0.0287326110329998	0.00451716152510131	0.0115635596724837	0.00603200727814076	0.00873120502853362	0.106124472748325
0.00130551649987594	0.00141940286163262	0.00270879166322058	0.00364858158961211	0.00410586386568522	0.0238614672070135	0.0248088660987511	0.0252922008105202	0.00316582582085849	0.00527276486642958	0.00498445124472748	0.00605905218757754	0.0933395914316434
0.000721445703415764	0.00145033495988752	0.00335538830535109	0.00382408402944339	0.00545289885038459	0.0265620709618725	0.0264393350425937	0.0270975932511786	0.00448904143577868	0.00486403109751055	0.00427218592341411	0.00489347448515425	0.101653957489041
0.000562070961872467	0.00152022165246878	0.00293052683814407	0.00384252749979324	0.00609536018526177	0.0266451906376644	0.0269332561409313	0.0283189976015218	0.00264146886113638	0.0140034736580928	0.00911570589694814	0.011808700686461	0.0926903481928707
0.000639566619799852	0.00130485485071541	0.00332156149201886	0.00402803738317757	0.00525547928211066	0.0261281118187081	0.0251907203705235	0.0257082954263502	0.00686551980812175	0.00406442808700687	0.0064677032503515	0.00509684889587297	0.100210487139194
0.000708130014060045	0.00176585890331652	0.0028767678438508	0.00356132660656687	0.00542717723926888	0.0262883136217021	0.0266612356298073	0.0274554627408817	0.00574104705979654	0.00601951865023571	0.0045313042759077	0.00497436109502936	0.0992104044330493
0.00134190720370523	0.00125614093127119	0.00303969894963196	0.00379703912000662	0.00511702919526921	0.0251308411214953	0.025357786783558	0.0265893639897444	0.0110454883797866	0.00899305268381441	0.00775601687205359	0.00640195186502357	0.0984542221487058
0.000885782813663055	0.00154354478537755	0.00370722024646431	0.00397684227938136	0.00496700024811844	0.024408733768919	0.0241459763460425	0.0248785046728972	0.00566834835828302	0.00836804234554628	0.00556992804565379	0.00668091969233314	0.10044661318336
0.000573649822181788	0.0020955255975519	0.00302348854519891	0.00367397237614755	0.00546133487718138	0.0251815399884211	0.0257489041435779	0.0266617318666777	0.0061576379124969	0.0134989661731867	0.0091640889918121	0.00941675626499049	0.095839880903151
0.000552807873625011	0.00168464146886114	0.00297551898106029	0.00393259449177074	0.00490778264825076	0.0240329997518816	0.023508063849144	0.0240770821272021	0.00539657596559424	0.00881614423951701	0.00530303531552394	0.00561078488131668	0.0953983955007857
0.00104036059879249	0.00189727896782731	0.00352989827144157	0.00420659995037631	0.00528856174013729	0.0263321478785874	0.0272178479861054	0.0277513853279299	0.00485865519808122	0.0074330493755686	0.00783822678024977	0.00630452402613514	0.101976180630221
0.000847407162352163	0.00183078322719378	0.00320577288892565	0.00409536018526176	0.0060042180133984	0.0275526424613349	0.0275861384500869	0.0282403440575635	0.0114400793978993	0.0124748986849723	0.00725349433462906	0.00854428914068315	0.0999657596559424
0.000720535935820032	0.00132156149201886	0.00337945579356546	0.00419146472582913	0.005562732611033	0.0271810437515507	0.0264701844347035	0.0276958895045902	0.00412951782317426	0.00373897940616988	0.0060564055909354	0.00378504672897196	0.0995694318087833
0.00133305764618311	0.00145736498221818	0.00340104209742784	0.00399644363576214	0.00550351501116533	0.0241472169382185	0.0233810272103217	0.0239875113720949	0.00764750640972624	0.0157612273591928	0.00945546274088165	0.0144957406335291	0.0906301381192623
0.00126904308990158	0.00189678273095691	0.00232379455793566	0.00306715738979406	0.00490811347283103	0.0251969233314035	0.0256331982466297	0.0266331155404847	0.00197287238441816	0.00558498056405591	0.00832619303614258	0.00869944586882805	0.093269539326772
0.00113472831031346	0.00155355222893061	0.0034966504011248	0.00447514680340749	0.00515548755272517	0.0250815482590356	0.0247810768340088	0.025349019932181	0.00332743362831858	0.00908700686461004	0.00891630138119262	0.00556877015962286	0.100431229840377
0.000888015879579853	0.00204896203787942	0.00347994375982136	0.00442593664709288	0.00623149450004135	0.026854685303118	0.0270545860557439	0.0278174675378381	0.00396278223472004	0.0118325200562402	0.00933785460259697	0.00731345628980234	0.0973399222562237
0.00096518071292697	0.00207832271937805	0.00275700934579439	0.00373029526093789	0.0064013729220081	0.0283940120750972	0.0289644363576214	0.0303781324952444	0.00259374741543296	0.0123107269870151	0.0114557935654619	0.0119095194772972	0.0919005045074849
0.000717723926887768	0.0018144074104706	0.0034664626581755	0.00447208667604003	0.00601827805805971	0.0276958067984451	0.0276958895045902	0.0282610205938301	0.0082356298072947	0.0098797452650732	0.0103280125713341	0.00754453725911835	0.102169216772806
0.000828963692002316	0.00149995864692747	0.00373972376147548	0.00403233810272103	0.00588876023488545	0.0276783558018361	0.0262101563146142	0.0271322471259615	0.00307211975849806	0.00860342403440575	0.00799387974526507	0.00721644198163923	0.102811429989248
0.000748738731287735	0.00179612935241088	0.00305318005127781	0.00369985939955339	0.00454677032503515	0.023741626002812	0.0229830452402613	0.0241328260689769	0.00458903316516418	0.00871085931684724	0.00523066743859069	0.00781027210321727	0.100094781242246
0.00155164998759408	0.00149392109833761	0.00247704904474402	0.00353684558762716	0.00479720453229675	0.0241697130096766	0.0254582747498139	0.0258582416673559	0.00247431974195683	0.00788379786618146	0.00716673558845422	0.0094600115788603	0.0922209081134728
0.00131618559258953	0.00175411463071706	0.0034976428748656	0.00399784964022826	0.00464775452816144	0.025234720039699	0.0243804482673062	0.0248925647175585	0.012213712678852	0.010291952692085	0.00713820196840625	0.00767992721859234	0.101492845918452
0.000909933008022496	0.00265718302869903	0.00282697874452072	0.00420676536266644	0.00602332313290878	0.027306839798197	0.0277284757257464	0.0286701678934745	0.00957149946241006	0.00660416838971136	0.0068812339756844	0.0088453395087255	0.0912562236374163
0.000838144074104705	0.00179960301050368	0.00269721280291126	0.00318244975601687	0.00578694897030849	0.0267228517078819	0.0266760400297742	0.0273939293689521	0.00223811099164668	0.0040299396245141	0.00372384418162269	0.00478901662393516	0.0972544041022248
0.00104234554627409	0.00171160367215284	0.00308030766685965	0.00370416011909685	0.00519022413365313	0.0262457199569928	0.0256041683897113	0.0264418989330907	0.00327135886196344	0.00654073277644529	0.00906169878421967	0.00635323794557935	0.101072533289223
0.00103696964684476	0.00211942767347614	0.00422975767099495	0.00468373170126541	0.0057498139111736	0.0263686212885617	0.025983789595567	0.02649069555868	0.00831221569762633	0.00792639153089074	0.00768307005210487	0.00670399470680672	0.10522314117939
0.000620792324869738	0.00236928293772227	0.00357414605905219	0.00418063022082541	0.00585766272434042	0.0274744024481019	0.0271361343147796	0.0279760152179307	0.012860888263998	0.00624787031676454	0.0074018691588785	0.00635836572657348	0.0992228930609544
0.00105160863452154	0.00236936564386734	0.00284302373666363	0.00353469522785543	0.00492854189066248	0.0242768174675378	0.0252009759325118	0.0257857083781325	0.0114880489620379	0.012026052435696	0.00461061946902655	0.00933454635679431	0.0938053924406583
0.00103754858986023	0.00169506244313953	0.00431957654453726	0.00513001406004466	0.006314283351253	0.0279360681498635	0.0282504342072616	0.0289765941609462	0.00900711272847572	0.0058790009097676	0.00699139856091307	0.00437548589860226	0.104727152427425
0.00101124803572905	0.00158555950707138	0.00348043999669176	0.00421230667438591	0.00548788354974774	0.0259881730212555	0.0256757092051939	0.0264974774625755	0.00363758167231825	0.00348697378215201	0.00340071127284757	0.00414349516169051	0.104912745016955
0.00069349102638326	0.00190100074435531	0.00280059548424448	0.00349441733520801	0.00480489620378794	0.0239298651889835	0.0243744934248615	0.0250867587461749	0.00293631626829874	0.00295848151517658	0.0046565213795385	0.00253188321892317	0.0975836572657349
0.000646762054420643	0.00141923744934249	0.00226308824745678	0.00311851790588041	0.004306839798197	0.0239195269208502	0.0243315689355719	0.024756595815069	0.0025604995451162	0.004190058721363	0.0039024894549665	0.00421131420064511	0.094840873376892
0.00116317922421636	0.00179058804069142	0.00338615499131585	0.00418369034819287	0.00650955255975519	0.0280741874121247	0.0270847737986932	0.0279833760648416	0.0039982631709536	0.00349416921677281	0.00384666280704656	0.0039423538168886	0.0950940368869407
0.00087842196675213	0.00113547266561906	0.00333173434786205	0.00399247374079894	0.00585774543048549	0.0273735836572658	0.0268915722438177	0.0276311305930031	0.00336878670085187	0.00837110247291374	0.0072734265155901	0.00766040856835663	0.100436853858242
0.00110189397072203	0.00129972706972128	0.00340443304937557	0.00387436936564387	0.00548259035646349	0.0258527830617815	0.0259227524605078	0.0263945083119676	0.00564254404102225	0.00951162021338186	0.00876709949549252	0.00676561078488132	0.097043338020015
0.00103605987924903	0.00167496484988835	0.00303399222562236	0.00394417335208006	0.0055592589529402	0.0270015714167563	0.0273197419568274	0.027831114051774	0.0043137871143826	0.00505202216524688	0.00499421056984534	0.00843040277892648	0.100386899346621
0.00164370192705318	0.00205359358200314	0.00251782317426185	0.00347862046150029	0.00547481597882722	0.025648416177322	0.0257762798775949	0.0263183359523613	0.00708130014060045	0.00899371433297495	0.00841212472086676	0.00787867008518733	0.0981459763460424
0.000816971300967662	0.0016283185840708	0.00253717641220743	0.00364899512033744	0.00488561740137292	0.024439748573319	0.0242950128194525	0.0254201472169382	0.00220817136713258	0.0102238028285502	0.00500454883797866	0.00851997353403358	0.087681912166074
0.00103151104127037	0.00259234141096683	0.0032850880820445	0.00393226366719047	0.00513290877512199	0.0252489454966504	0.0244688611363825	0.0251439913985609	0.0058740385410636	0.00973525762964188	0.00905533041104955	0.0086183938466628	0.0992877346786867
0.000640889918120916	0.00193747415432967	0.00338590687288065	0.00435356877015962	0.00626366719047225	0.0272160284509139	0.0270611198412042	0.0273603506740551	0.012672070134811	0.00572475394921842	0.00869853610123232	0.00863923579521958	0.0960344057563478
0.000583243735009511	0.0014701844347035	0.00302406748821437	0.00362517575055827	0.00499619551732694	0.0252231411793896	0.025203705235299	0.0261832768174675	0.00300884955752212	0.0105033495988752	0.00775907699942106	0.00996600777437764	0.0984017037465884
0.00070291952692085	0.00182532462161939	0.00286312132991481	0.00395790257216111	0.00523331403523282	0.0270286990323381	0.0260987511372095	0.0268355801836077	0.00422082540732777	0.0088366553634935	0.00617252501860888	0.00950773302456373	0.0980542552311636
0.000760152179306922	0.00123132908775122	0.00278769332561409	0.00383921925399057	0.00638962864940865	0.0282762385245224	0.0271655777024233	0.0284412372839302	0.00410503680423455	0.00438251592093292	0.00734380944504176	0.0076859647671822	0.0968527830617814
0.00108121743445538	0.0017183855760483	0.00303969894963196	0.00392622611860061	0.00510396162434869	0.024593830121578	0.0240951947729716	0.0246673558845422	0.00866470928790009	0.0122043668844595	0.0074615002894715	0.00873658092796294	0.0977562649904888
0.00128492266975436	0.00126573484409892	0.00286560251426681	0.00358109337523778	0.00501157886030932	0.0256985361012323	0.0266355140186916	0.0266051608634522	0.00338632040360599	0.010623604333802	0.00841171119014143	0.00772922008105202	0.097650980067819
0.00107038292945166	0.00167992721859234	0.00200661649160533	0.00304540567364155	0.0057839715490861	0.0268666776941527	0.0274235381688859	0.0282747498139112	0.00459473988917376	0.00517748738731288	0.00435249359027376	0.00666115292366223	0.0940429244892895
0.000835745595897775	0.00204887933173435	0.00270109999172939	0.0034667107766107	0.00496948143247043	0.0235090563228848	0.023544041022248	0.0244881316681829	0.0062880655032669	0.0102781407658589	0.00687784302373666	0.0073771400215036	0.0923050202630056
0.00103978165577702	0.00148110164585229	0.00196121081796377	0.00278901662393516	0.00506955586800099	0.0241812918699859	0.0244500868414523	0.0257831444876355	0.00220850219171285	0.00718914895376727	0.00456091307584154	0.0111297659416095	0.085988751964271
0.000764618311140518	0.00178810685633943	0.00298709784136961	0.00383723430650898	0.00439301960135638	0.0241898933090729	0.0227847159043917	0.023208750310148	0.00557431147134232	0.0087772723513357	0.00440765858903316	0.00573360350674055	0.099632288479034
0.000875940782400133	0.00178603920271276	0.00295128608055579	0.00363733355388305	0.00514415681085104	0.0253978165577702	0.0257452650731949	0.0268550988338434	0.00334860640145563	0.00529352410884129	0.00519650980067819	0.00432817798362418	0.105367215284096
0.00142552311636755	0.00198610536762882	0.00328004300719543	0.00394450417666032	0.00614175833264411	0.0277574228765197	0.0268196178976098	0.0280875858076255	0.00307236787693326	0.011176412207427	0.0106995285749731	0.0114091472996444	0.0966738069638574
0.00141485402365396	0.00209833760648416	0.00356934910263833	0.00438971135555372	0.00548920684806881	0.026352824414854	0.025730460673228	0.0263233810272103	0.00417492349681581	0.00423835911008188	0.00429716317922422	0.00462368703994707	0.0977211975849806
0.00100545860557439	0.00214018691588785	0.00264031097510545	0.00334678686626416	0.00516764535604995	0.0244396658671739	0.0243555537176412	0.0248933090728641	0.00476015217930692	0.0082113142006451	0.00585518153998842	0.0092739227524605	0.0965510710445787
0.00108584897857911	0.00194781242246299	0.00319502109006699	0.00365412290133157	0.00526730626085518	0.0255824993797039	0.0254489289554214	0.02614283351253	0.00694557935654619	0.00712356298072947	0.0063075841535026	0.00677487387312877	0.0998525349433463
0.000816723182532463	0.00126556943180878	0.00300669919775039	0.00406599950376313	0.00550078570837813	0.0253854933421553	0.02485716648747	0.0258967827309569	0.0037213629972707	0.00411123976511455	0.00750574807708213	0.00655768753618394	0.0969741956827393
0.00124241171119014	0.00207567612273592	0.00295525597551898	0.00386336944835001	0.00508899181209164	0.0259124968985196	0.0256929120833678	0.0263335538830535	0.00239723761475478	0.00706475891158713	0.00552534943346291	0.00602861632619303	0.0974128690761724
0.00104209742783889	0.00188007608965346	0.00311339012488628	0.00379877594905302	0.00521139690679018	0.0242180961045406	0.025032255396576	0.0254639814738235	0.00327094533123811	0.0121626002812009	0.0104935902737573	0.0093754031924572	0.093802497725581
0.000510710445786122	0.00173318997601522	0.00259622859978496	0.00326408072119758	0.00597576709949549	0.0264007939789926	0.0272187577537011	0.0279482259531883	0.00322893060954429	0.0135508229261434	0.00470895707551071	0.0117372425771235	0.0958291291042924
0.00111281118187081	0.00117120172028782	0.0030032255396576	0.00380721197584981	0.00536250103382681	0.0263573732528327	0.0254705979654288	0.0262188404598462	0.00273484409891655	0.00496203787941444	0.00656537920767513	0.00801662393515838	0.0998636175667852
0.00121172773137044	0.00171276155818377	0.00380216690100074	0.00426780249772558	0.0050955255975519	0.0252101563146142	0.02437267388967	0.0246987842196675	0.00733098999255645	0.012567694979737	0.00794830865933339	0.00597477462575469	0.102320899842858
0.00174195682739228	0.00159986767016789	0.00422289306095443	0.00471466379952031	0.00643668844595153	0.0287056488297081	0.0284334629062939	0.0291745099660905	0.00524398312794641	0.00444719212637499	0.00613795384997105	0.00577793400049624	0.106927797535357
0.0010326689273013	0.00148664295757175	0.00292945165825821	0.00379455793565462	0.00632329832106526	0.026905549582334	0.0268574146059052	0.0275854768009263	0.00697121826151683	0.00758804069142338	0.00680952774791167	0.00724257712348028	0.0942577123480275
0.00136829046398147	0.00137887685055	0.00248821437432801	0.00332329832106526	0.00500959391282772	0.024346538747829	0.0247373252832686	0.0256159953684558	0.00232379455793565	0.00810214208915722	0.00530088495575221	0.0102089157224382	0.0921457282276072
0.000773715987097842	0.00188139938797453	0.00312736746340253	0.00403796212058556	0.00499768422793814	0.0255954842444794	0.0261980812174345	0.0266801753370275	0.00297444380117443	0.0111773219750227	0.0096365064924324	0.0104175833264412	0.0979884211396906
0.000855098833843355	0.00228632867422049	0.00274749813911173	0.00344843271855099	0.00502952609378877	0.024878256554462	0.0246430402778926	0.0252479530229096	0.00613505913489372	0.0104182449756017	0.0103032007278141	0.00754825903564635	0.0936910925481764
0.00133983955007857	0.00183342982383591	0.00409684889587297	0.00445959804813498	0.00599660904805227	0.0263278471590439	0.0263611777355057	0.0269053841700438	0.00544983872301712	0.00667984451244728	0.0105260110826234	0.00722984037714003	0.103754528161442
0.000710280373831776	0.00139335042593665	0.00280249772558101	0.00325407327764453	0.004631047886858	0.0244955752212389	0.025049706393185	0.0264253577040774	0.0068747828963692	0.0104552973285915	0.00806599950376313	0.00781821189314366	0.0964907782648251
0.000905136051608635	0.00176685137705731	0.00347828963692002	0.00426449425192292	0.00500264659664213	0.0249129931353899	0.0254085683566289	0.0256551153750724	0.00382251261268712	0.00296079728723844	0.00739980150525184	0.00388396327847159	0.101927632123067
0.000611694648912414	0.00118038210239021	0.00293400049623687	0.00376776114465305	0.00590364734099744	0.0270275411463072	0.02678256554462	0.0277694979736994	0.00455074021999835	0.00608154825903565	0.0075657100322554	0.00837970391200066	0.0962362087503103
0.00078967827309569	0.00126093788768505	0.0023781324952444	0.00313720949466545	0.00433057646183111	0.023746588371516	0.0230407741295178	0.0243460425109586	0.00713737490695558	0.0130195186502357	0.00649359027375734	0.0105182367049872	0.0882549830452403
0.0009997518815648	0.00126896038375651	0.00231271193449673	0.00324605078157307	0.00508436026796791	0.0250100901496981	0.024796294764701	0.0250733603506741	0.00231800512778099	0.00733322305847324	0.00546083864031097	0.0105228682491109	0.0904082375320485
0.000909436771152096	0.00154486808369862	0.00363146141758332	0.00371822016375817	0.00537995203043586	0.0256375816723183	0.0253686212885617	0.0259767595732363	0.00460325862211562	0.00461731866677694	0.00415176577619717	0.00641659085270036	0.100896534612522
0.00169928045653792	0.00138921511868332	0.00290356463485237	0.00387842196675213	0.00458092796294764	0.0249743610950294	0.0239882557274005	0.0247991894797783	0.00407799189479778	0.00627359192788024	0.00472599454139442	0.00559846166570176	0.0961354726656191
0.000807294681994872	0.00156339426019353	0.00216119427673476	0.00289661731866678	0.00473567116036722	0.0243819369779175	0.0240282855016128	0.0246245141013977	0.00299065420560748	0.00384542221487056	0.00456827392275246	0.0045949053014639	0.0930039698949632
0.00067413778843768	0.00178727979488876	0.0029059631130593	0.00377015962285998	0.00540790670746836	0.0265457778512944	0.0264102224795302	0.0269646017699115	0.00572822760731122	0.00879985112893888	0.00830286990323381	0.0060294433876437	0.0970619469026548
0.000863038623769746	0.00133156893557191	0.00331246381606153	0.00415251013150277	0.00554519890827888	0.0259803159374742	0.0261195103796212	0.0268481515176578	0.00330634356132661	0.00733529071209991	0.00758142419981805	0.0090841121495327	0.0992239682408403
0.00104308990157969	0.00175990406087172	0.0026827392275246	0.00361847655280787	0.00552460507815731	0.0252544868083699	0.0252792986518898	0.0263472003969895	0.00551261268712265	0.0132259531883219	0.00390927135886196	0.0080269622032917	0.092976594160946
0.00104044330493756	0.00150806384914399	0.00246224464477711	0.00291481267058142	0.00539153089074518	0.0246499048879332	0.0245758001819535	0.0251632619303614	0.0023724257712348	0.00373335538830535	0.00660565710032255	0.00768042345546274	0.093072119758498
0.000618972789678273	0.00201571416756265	0.00295211314200645	0.00395078984368539	0.00593251178562567	0.0262179306922504	0.0269128277230998	0.0276617318666777	0.00239144818460012	0.0102263667190472	0.0099344140269622	0.00820403605987925	0.094985112893888
0.000808948804896205	0.00139177900918038	0.00265106277396411	0.00323174261847655	0.00489587296336118	0.0240884955752212	0.0239747746257547	0.0249423538168886	0.00371499462410057	0.0112699528574973	0.00777446034240344	0.00935828302042842	0.0912875692663966
0.000998097758663469	0.00177834753122157	0.00261334877181374	0.00331519311884873	0.00454197336862129	0.0222649904887933	0.0227085435447854	0.023168968654371	0.00773443056819122	0.00596625589281284	0.00426358448432719	0.00828293772227276	0.0867623025390787
0.00098817302125548	0.00160598792490282	0.00282036225291539	0.0037450996609048	0.00534389215118683	0.0239423538168886	0.0238684145231991	0.024493176743032	0.0099755189810603	0.0142759076999421	0.00918550988338434	0.0101037135059135	0.0902652386072285
0.000783806136795964	0.00160160449921429	0.00277206186419651	0.0038096931602018	0.00547531221569763	0.0257737986932429	0.0253668017533703	0.0260525184021173	0.00386725663716814	0.00791787279794889	0.00687809114217186	0.0109727896782731	0.0974797783475312
0.0008436026796791	0.0015028533620048	0.00387362501033827	0.00416152510131503	0.00505045074849061	0.0244264328839633	0.0249167149119179	0.0251032999751882	0.00622553965759656	0.0089957819866016	0.008824828384749	0.00720444959060459	0.101276569349103
0.00118104375155074	0.00218741212472087	0.0034669588950459	0.00439831279464064	0.00646910925481763	0.0280736911752543	0.0273359523612604	0.0280910594657183	0.0035944090645935	0.00524844925978	0.0102672235547101	0.00550417666032586	0.0998403771400215
0.00102150359771731	0.00138474898684972	0.00314035232817798	0.0037857083781325	0.00475155074022	0.0246643784633198	0.0242640807211976	0.0248885121164503	0.00354048465801009	0.00385931684724175	0.00554503349598875	0.00536299727069721	0.0973692829377223
0.00136870399470681	0.0013783806136796	0.00346886113638243	0.003809941278637	0.00551608634521545	0.025048383094864	0.0254724175006203	0.026052187577537	0.00448259035646349	0.00821437432801257	0.00605723265238607	0.011448432718551	0.0996936564386735
0.00139806467620544	0.00148019187825656	0.00418691588785047	0.00488677528740385	0.00605144322223141	0.0281636754610868	0.0276656190554958	0.0287761971714499	0.00705921759986767	0.00800934579439253	0.00712381109916467	0.00601968406252585	0.105067488214374
0.000841038789182036	0.00156083036969647	0.00278893391779009	0.00348862790505334	0.00580712926970474	0.026455876271607	0.0267349268050616	0.028113059300306	0.00330965180712927	0.00604615002894715	0.00386866264163427	0.0104127863700273	0.0927816557770243
0.000780415184848235	0.00135563642378629	0.00288181291869986	0.00368910760069473	0.00503250351501117	0.0249557522123894	0.0241878256554462	0.0249226697543627	0.00651625175750558	0.0101648333471177	0.010542800430072	0.00819609626995286	0.0932290960218345
0.000765362666446118	0.00217657761971714	0.00277479116698371	0.00374369365643868	0.00578140765858903	0.0259726242659829	0.0262639980150525	0.0271526755437929	0.00860458192043669	0.00952675543792904	0.0097178893391779	0.00810205938301216	0.0973468695724093
0.00136498221817881	0.00180133983955008	0.00293275990406087	0.00354139442560582	0.00529062939376395	0.0249818046480854	0.0243940947812422	0.0251270366388223	0.00323033661401042	0.00660301050368042	0.00771433297494004	0.00793970722024647	0.091939210983376
0.000880158795798527	0.00149880076089653	0.00329112563063436	0.00395583491853445	0.00563658919857745	0.0272032089984286	0.0263204036059879	0.027321726904309	0.00548763543131254	0.00508667604002978	0.00599859399553387	0.00604863121329915	0.0970403605987925
0.00107757836407245	0.00162716069803986	0.0040358944669589	0.00467041601190969	0.00589504590191051	0.0276452733438094	0.027437267388967	0.0281746753783806	0.00514986353486064	0.00556554461996526	0.00622686295591763	0.00559374741543297	0.106114465304772
0.00210032255396576	0.00146274088164751	0.00312563063435613	0.00383260276238525	0.00490679017450996	0.023932925316351	0.024480770821272	0.025018691588785	0.00698130841121495	0.00633495988751965	0.00698445124472748	0.00702026300554131	0.0988055578529485
0.0013397568439335	0.00148995120337441	0.00287908361591266	0.00383797866181457	0.00608295426350178	0.0272793813580349	0.0271578033247871	0.0280444959060458	0.00514291621867505	0.00523496815813415	0.00453874782896369	0.00577040774129517	0.0958029939624514
0.00141642544041022	0.00184724175006203	0.00257373252832686	0.00299263915308907	0.00520610371350592	0.0246220329170457	0.025023653957489	0.025567694979737	0.00227326110329998	0.0071643371102473	0.00601430816309652	0.00648134976428749	0.0938455049210157
0.000951534198990986	0.00115945744768836	0.00250698866925813	0.00327036638822265	0.0048411214953271	0.0242693739144819	0.024361425853941	0.0253696137623025	0.00616491605326276	0.0139622859978496	0.00298056405590936	0.00933396741377884	0.0921468034074932
0.0013095691009842	0.00157695806798445	0.00240071127284757	0.00330659167976181	0.00517029195269209	0.0241274501695476	0.0239120006616492	0.025386320403606	0.00236134314779588	0.0120797287238442	0.00882681333223059	0.0117360019849475	0.0893708543544785
0.00135323794557936	0.0012239682408403	0.00282416673558845	0.00372673889670002	0.00482954263501778	0.024591348937226	0.023368952113142	0.0244243652303366	0.00556132660656687	0.0081014804399967	0.00431841865850632	0.00931750889091059	0.0915493342155322
0.000771896451906376	0.00209759325117856	0.00301819535191465	0.00392837647837234	0.00534951616905136	0.0260575634769663	0.0254899512033744	0.0263250351501117	0.00432429079480605	0.00583491853444711	0.00478140765858904	0.00495360185261765	0.0974463650649243
0.00130667438590687	0.00122793813580349	0.00257538665122819	0.00337871143825986	0.00526813332230585	0.0251657431147134	0.0249430154660491	0.025375155074022	0.00277991894797783	0.0108636175667852	0.0102154495078984	0.0102171036307998	0.0922060210073608
0.000761971714498387	0.00309734513274336	0.00354048465801009	0.00445703415763791	0.00622661483748242	0.0276358448432719	0.0272220659995038	0.0278629559176247	0.00372533289223389	0.0100530146389877	0.00909486394839136	0.00862104044330494	0.101298321065255
0.000877760317591597	0.00238938053097345	0.0040927962947647	0.00494243652303366	0.00652601108262344	0.0286566867918286	0.0274135307253329	0.0285170788189562	0.0057804978909933	0.0081616078074601	0.00994814324704326	0.0090264659664213	0.103029691506079
0.000868414523199074	0.0014073277644529	0.00238317757009346	0.00324224629890001	0.0046839798197006	0.0248722190058721	0.0239745265073195	0.0252073443056819	0.00751947729716318	0.0108940534281697	0.0113467041601191	0.00788065503266893	0.0932874865602514
0.00104466131833595	0.00223075014473575	0.00300785708378132	0.00408229261434125	0.00569208502191713	0.0264748159788272	0.0263629972706972	0.0271160367215284	0.00387288065503267	0.00679497146637995	0.00561483748242495	0.00364411545777851	0.0963594409064594
0.00157910842775618	0.00192738400463154	0.00354966504011248	0.00422644942519229	0.00621147961293524	0.026874534777934	0.0269338350839467	0.0279641882391862	0.0142027954677032	0.0124909436771152	0.0085983789595567	0.0108342568852866	0.0989183690348193
0.000846331982466298	0.00167190472252088	0.0030299396245141	0.00362964188239186	0.00491530890745183	0.0257387312877347	0.0255798527830618	0.026400049623687	0.00334364403275163	0.00480456537920767	0.0063360350674055	0.00807972872384418	0.0984225456951452
0.000842031262922834	0.00148292118104375	0.00309924737407989	0.00377379869324291	0.0055293193284261	0.0253991398560913	0.0248903316516417	0.0254872219005872	0.011313042759077	0.0128177983624183	0.00776230253907865	0.0107211975849806	0.0938412869076173
0.00155413117194608	0.00199131585476801	0.00285451989082789	0.00358200314283351	0.00572913737490696	0.0262779753535688	0.0263653957489041	0.0267656107848813	0.003	0.00401670664130345	0.00452427425357704	0.00298709784136961	0.0949222562236373
