# Supplementary material for: Empirical comparison of cross-platform normalization methods for gene expression data
Source: BMC Bioinformatics. 2011 Dec 7;12:467. doi: 10.1186/1471-2105-12-467 (PMC3314675; doi:10.1186/1471-2105-12-467)
Supplement: Additional file 4 — Raw bootstrap results for all statistics presented. [file 1471-2105-12-467-S4.zip › bootstraps/figure6/equal_AG1_ILM_loss_boxplot.pdf.csv]

resample.1	resample.2	dwd	eb..par.	gq	mrs	qn	distran	xpn3	xpn6	xpn9	xpn_mod6.	no.norm
0.00216218675047556	0.0024684476056571	0.00414845753039451	0.00458299561657431	0.00501141344801919	0.0291740137292201	0.028795054172525	0.0296107021751716	0.0050286990323381	0.00491415102142089	0.00399884211396907	0.00510751798858655	0.0745944090645934
0.00259928872715243	0.00125564469440079	0.00413266065668679	0.00445298155652965	0.00449028202795468	0.0274399139856091	0.0273096518071293	0.0271861715325449	0.00873906211231494	0.00557472500206765	0.00480183607642048	0.00632817798362418	0.0740604581920437
0.00124365230336614	0.00120469770903978	0.00457960466462658	0.00452468778430237	0.00451219915639732	0.0296245968075428	0.0281547431974196	0.0284631544123728	0.00514308163096518	0.00488404598461666	0.00586510627739641	0.00350831196757919	0.0794402448101894
0.00191109089405343	0.00115581837730543	0.00326656190554958	0.00399760152179307	0.00401563146141759	0.0275830783227194	0.0267257464229592	0.0268892564717559	0.00540765858903317	0.00373318997601522	0.00350905632288479	0.00250988338433546	0.0728755272516747
0.00151294351170292	0.00181035480936234	0.00377768588206104	0.00487767761144653	0.00536126044165081	0.0306237697460921	0.0303401703746588	0.0308393846662807	0.00485567777685882	0.00308163096518071	0.00355429658423621	0.00274518236704987	0.0745500785708379
0.00135274170870896	0.00147713175088909	0.00350417666032586	0.00406947316185593	0.00411669837068894	0.0276589198577454	0.0276469274667108	0.0281269539326772	0.00579182863286742	0.00513373583657266	0.003440989165495	0.00369638574146059	0.0709564138615499
0.00206542056074766	0.00163113059300306	0.00321635927549417	0.00392688776776115	0.0039965263419072	0.0264057563476966	0.0259201058638657	0.0267274832520056	0.00569059631130593	0.00470275411463072	0.00366107021751716	0.0040636010255562	0.0722697047390621
0.00219816392357952	0.00241386154991316	0.00403986436192209	0.00456761227359193	0.00482573815234472	0.0290836986188074	0.0287818211893144	0.029526755437929	0.00526457695806799	0.00339012488627905	0.00442750806384915	0.00300785708378133	0.0740516913406666
0.00242221487056488	0.00128095277479117	0.00418294599288727	0.00464767182201638	0.00474592672235547	0.0283455462740882	0.0278961210817964	0.0288036556116119	0.009058390538417	0.00574675378380614	0.00647283103134563	0.00525109585642213	0.0710140600446613
0.00190000827061451	0.00125490033909519	0.00395078984368539	0.00400545860557439	0.00414076585890332	0.0281907203705235	0.0275554544702671	0.0279983458770987	0.00522950955255975	0.00410652551484575	0.00735307253328922	0.00391654949962782	0.0748382267802498
0.00249102638326028	0.0012170209246547	0.00461186006120255	0.0041289388801588	0.0044652220659995	0.0293097345132744	0.0286421305102969	0.0288926474237036	0.00616326193036143	0.00411860061202547	0.00436713257795054	0.00362567198742867	0.077115457778513
0.00151724423124638	0.00173815234471921	0.0036213712678852	0.00418079563311554	0.00450508642792159	0.0281973368621288	0.0274911917955504	0.027537920767513	0.00432594491770738	0.00597981970060376	0.00405607476635514	0.00572864113803656	0.0740105863865684
0.00131064428087007	0.00189967744603424	0.00414754776279878	0.00448490612852535	0.00484343726738897	0.0288362418327682	0.0281805475146803	0.0283521627656935	0.0054073277644529	0.00495335373418245	0.00627069721280291	0.00445207178893392	0.0751683897113556
0.00196178976097924	0.00118666776941527	0.00416425440410223	0.0047542800430072	0.00513720949466546	0.0285758828880986	0.0277477462575469	0.0283793730874204	0.00620155487552725	0.0042157803324787	0.00476403936812505	0.00363311554048466	0.0760899842858324
0.0018762716069804	0.00198842113969068	0.0047800016541229	0.00476900173682905	0.00464651393598544	0.0291186006120255	0.0284247787610619	0.0291471342320734	0.00559052187577537	0.00501794723347945	0.00549995864692747	0.00466396493259449	0.076860970970143
0.0019096848895873	0.00153287569266396	0.00378876850549996	0.00403027044909437	0.00443470349846994	0.0291926226118601	0.0278746174840791	0.0279997518815648	0.00595327102803738	0.00384318914895377	0.00519295343644033	0.00364113803655612	0.0752566371681416
0.00149780828715574	0.00138904970639319	0.00406914233727566	0.00432561409312712	0.00438549334215532	0.027913075841535	0.0277198742866595	0.0278041518484823	0.00533206517244231	0.00430336614010421	0.00422859978496402	0.00406996939872633	0.0760588867752874
0.00144942519229179	0.00165784467785957	0.00361086758746175	0.00408287155735671	0.00427615581837731	0.0284384252749979	0.0286477545281614	0.029147878587379	0.0062222314117939	0.00456926639649326	0.00436837317012654	0.00304242825241916	0.0747388967000248
0.00169952857497312	0.00129600529319328	0.00459374741543296	0.00457406335290712	0.00458713092382764	0.0290430071954346	0.0282594491770739	0.0285401538334298	0.00545281614423952	0.00401687205359358	0.00370688942188405	0.00343420726159954	0.07670192705318
0.00165809279629477	0.00150558266479199	0.0028495575221239	0.00370920519394591	0.00397237614754776	0.0256097097014308	0.0248612190885783	0.0256885286576793	0.00440277892647424	0.00513001406004466	0.0062247125961459	0.00668910760069473	0.0674029443387643
0.00125109585642213	0.00206963857414606	0.00327077991894798	0.00379753535687702	0.00405268381440741	0.027809858572492	0.0267463402530808	0.0273376064841618	0.00446853031180217	0.00558746174840791	0.00449317674303201	0.00505144322223141	0.0713964932594492
0.003247208667604	0.00237953849971053	0.00400239847820693	0.00474319741956828	0.00497320320899843	0.0289618724671243	0.0287074683648995	0.0292725167479944	0.00695475973864858	0.00552328177983624	0.00465288230915557	0.00627268216028451	0.0767550243983129
0.00167645356049955	0.00149053014638988	0.0027188818129187	0.00339086924158465	0.00338532792986519	0.0237666032586221	0.023801257133405	0.0239331734347862	0.0045300636837317	0.00682904639814738	0.00255305599206021	0.0070079397899264	0.0668493094036887
0.00157174758084526	0.00185882061037135	0.00319700603754859	0.00405541311719461	0.00425382515920933	0.0266901827805806	0.0268750310148044	0.0269705566123563	0.0086001157886031	0.0113691175254321	0.0071967579191134	0.00902894715077331	0.071218675047556
0.00125432139607973	0.00166082209908196	0.00351071044578612	0.00410065337854603	0.00411041270366388	0.0260875858076255	0.0271163675461087	0.0272738400463154	0.00716574311471342	0.00332892233892978	0.00512290133156894	0.00421941940286163	0.0690185261764949
0.0024986353486064	0.00168034074931767	0.00420122405094699	0.00423546439500455	0.00468728806550326	0.028740385410636	0.0275893639897444	0.0278550161276983	0.00577528740385411	0.00391001571416756	0.00454842444793648	0.00361731866677694	0.075146720701348
0.00122562236374163	0.000974526507319494	0.00247225208833016	0.00324274253577041	0.00329509552559755	0.0243954180795633	0.0246711603672153	0.0252779753535688	0.00475700934579439	0.00349019932180961	0.00265412290133157	0.00291249689851956	0.0648749483086593
0.00169258125878753	0.00201124803572905	0.00408320238193698	0.00448316929947895	0.00450549995864693	0.0280880820444959	0.0278225126126871	0.0286293937639567	0.00549805640559094	0.00457240923000579	0.00386279050533455	0.00460392027127616	0.0741032999751882
0.00157199569928046	0.0020034736580928	0.00348242494417335	0.00417599867670168	0.00447051525928377	0.0269596394012075	0.0272415019435944	0.0278245802663138	0.00432205772888926	0.00327309569100984	0.00359184517409643	0.00280456537920768	0.0735617401372922
0.00197262426598296	0.0013474485154247	0.00338929782482839	0.00393300802249607	0.00354677032503515	0.0238423620875031	0.0241826978744521	0.0242065172442313	0.00478901662393516	0.00447159043916963	0.0036552807873625	0.00431618559258953	0.0643469522785543
0.00207774377636258	0.00148631213299148	0.00397634604251096	0.00426755437929038	0.00443313208171367	0.0260129848647755	0.026049706393185	0.0263650649243239	0.00590538417004384	0.00599768422793814	0.00664626581755024	0.00594078240013233	0.0695066578446779
0.00139674137788438	0.00180506161607807	0.00497725581010669	0.00552923662228104	0.00579480605408982	0.031383839219254	0.0304577785129435	0.030841038789182	0.00838408733768919	0.00789454966504011	0.00461930361425854	0.00591150442477876	0.0782045322967496
0.00198048134976429	0.00126664461169465	0.00267124307336035	0.00346679348275577	0.00381052022165247	0.0256899346621454	0.025601190968489	0.0258238359110082	0.00442610205938301	0.00425059961955173	0.0041519311884873	0.00432974940038045	0.068608799933835
0.00212339756843933	0.00236225291539161	0.00337532048631213	0.00447274832520056	0.00480084360267968	0.0294689438425275	0.0286367546108676	0.0287419568273923	0.00586684310644281	0.00363476966338599	0.00462269456620627	0.00326647919940452	0.0737623025390786
0.00211107435282441	0.00113828467455132	0.00337407989413614	0.00438408733768919	0.00455595070713754	0.0269444214705153	0.0259943759821355	0.0266343561326607	0.00581151269539327	0.00573054337937309	0.005373914481846	0.00496054916880324	0.0687076337771897
0.00202679679100157	0.0018131668182946	0.00442403440575634	0.00486568522041188	0.00522702836820776	0.0298442643288396	0.0288613845008684	0.0290966007774378	0.00642651559010834	0.00394028616326193	0.00486188073773881	0.0027555206351832	0.0747285584318914
0.00129335869655115	0.00168679182863287	0.00368439335042594	0.0041301794723348	0.00417318666776941	0.0257944752295095	0.0262544868083699	0.0265831610288644	0.00723099826317095	0.00623488545198908	0.00626780249772558	0.00716003639070383	0.0651371267885204
0.00307476635514019	0.00130857662724341	0.00418741212472087	0.00452650731949384	0.00455925895294021	0.0283819369779174	0.0282020511123976	0.0290234058390538	0.00780365561161194	0.00472318253246216	0.00496642130510297	0.00410065337854603	0.077464643122984
0.00288396327847159	0.00158986022661484	0.00395815069059631	0.00478206930774957	0.00485063270200976	0.0291119841204201	0.028874534777934	0.0296766189727897	0.00758084525680258	0.00470672400959391	0.00352038706475891	0.00504234554627409	0.074376395666198
0.00179927218592341	0.00226408072119758	0.00387180547514681	0.0046929120833678	0.00480200148871061	0.0283336365891986	0.0287259118352493	0.0286671904722521	0.0101826978744521	0.0065981308411215	0.00736870399470681	0.00555528905797701	0.0726518898354148
0.00135745595897775	0.001626085518154	0.00331585476800926	0.00413530725332892	0.00410999917293855	0.0251183524935903	0.0243431477958812	0.0249856918369035	0.00820362252915392	0.00627342651559011	0.00558266479199405	0.00437606484161773	0.0646642130510297
0.00204524026135142	0.0015657100322554	0.0037547762798776	0.00396096269952858	0.00454395831610288	0.0277929038127533	0.0272366222810355	0.0278523695310562	0.00678959556695063	0.00546712430733604	0.00352104871391944	0.0042791332395997	0.0745211314200645
0.00208328508808204	0.00123381027210322	0.0040648416177322	0.00475692663964933	0.004816144239517	0.0267999338350839	0.0269693987263254	0.0274081548259036	0.00819932180961046	0.0082019684062526	0.00540625258456703	0.0060556612356298	0.067942850053759
0.00181779836241833	0.00159457447688363	0.00415457778512944	0.00398205276652055	0.00447283103134563	0.028631130593003	0.0279612108179638	0.0283629972706972	0.00657505582664792	0.00344570341576379	0.00415573567116036	0.00279439252336449	0.0759263915308908
0.0030329170457365	0.00201232321561492	0.00399081961789761	0.00425614093127119	0.00433479447522951	0.0268879331734348	0.026219915639732	0.027311719460756	0.00497345132743363	0.00446174840790671	0.00454106360102556	0.00379414440492929	0.0748821437432802
0.00154147713175089	0.00159176246795137	0.00446216193863204	0.00464924323877264	0.00467976180630221	0.0297957158216855	0.029669506244314	0.0304032751633447	0.006375155074022	0.00478661814572823	0.00463774708460839	0.00509196923331404	0.0757910842775619
0.00119998345877099	0.00136126044165081	0.00278314448763543	0.00404308990157969	0.00386345215449508	0.0251921263749897	0.025964022826896	0.025852204118766	0.00308336779422711	0.00289314366057398	0.00333983955007857	0.00250128194524853	0.0667646183111405
0.00144065834091473	0.00166264163427343	0.00547010172855843	0.0053429823835911	0.00602307501447358	0.0323048548507155	0.0309379703912001	0.0311736001984947	0.00560375485898602	0.00413216441981639	0.0053127946406418	0.00362343892151187	0.0813382681333223
0.00221371267885204	0.00169713009676619	0.00405698453395087	0.00406740550822926	0.00421214126209577	0.027347779340005	0.026481928707303	0.0268858655198081	0.00726325365974692	0.00618302869903234	0.00630518567529568	0.00497907534529815	0.07737887685055
0.00200256389049706	0.00182549003390952	0.00283599371433298	0.00403374410718716	0.0039713009676619	0.0260222479530229	0.0260624431395253	0.0264253577040774	0.00524009593912827	0.00461268712265321	0.00384699363162683	0.00351873294185758	0.0710588040691423
0.00161806302208254	0.00221511868331817	0.00416342734265156	0.00521396079728724	0.00510214208915722	0.0292301712017203	0.0293271028037383	0.0294224629890001	0.00781382846745513	0.0068114299892482	0.00439558349185345	0.00402084194855678	0.0763988917376561
0.00165619055495823	0.00148920684806881	0.00378033247870317	0.00458125878752791	0.00500835332065172	0.0299034819287073	0.0296247622198329	0.029744107187164	0.00628144901166157	0.00621139690679017	0.00396046646265817	0.00647531221569763	0.0758756099578198
0.00133537341824498	0.00166338598957903	0.00323993052683814	0.00391315854768009	0.00400554131171946	0.0271073525762964	0.0268626250930444	0.0278632867422049	0.00463766437846332	0.00669630303531553	0.00393722603589447	0.00586775287403854	0.070678273095691
0.00172847572574642	0.00177330245637251	0.00360267967910016	0.00375618228434373	0.00418013398395501	0.0282986518898354	0.0278039037300471	0.0283036142585394	0.00548904143577868	0.00295376726490778	0.00286634686957241	0.00244959060458192	0.075276982879828
0.00229782482838475	0.00138011744272599	0.00395219584815152	0.00482788851211645	0.00483094863948391	0.0295847324456207	0.0290698039864362	0.0295731535853114	0.00662302539078654	0.00614266810023985	0.00533595236126044	0.00523025390786536	0.0757512199156397
0.00171127284757257	0.00217087089570755	0.00516524687784303	0.00543387643701927	0.00576445289885039	0.0310935406500703	0.0309976015217931	0.0313855760483004	0.00600132329832107	0.0062783888842941	0.00741262095773716	0.00614721693821851	0.08170813001406
0.00133504259366471	0.00185964767182202	0.00314514928459185	0.00401885700107518	0.00420114134480192	0.0275811760813829	0.0280838640310975	0.0281616078074601	0.00483582830204284	0.00408651062773964	0.00409238276403937	0.00259780001654123	0.073145231990737
0.00267761144653048	0.00208742039533537	0.00376445289885038	0.00408651062773964	0.00438830535108759	0.0276141758332644	0.0266673558845422	0.0271819535191465	0.00448862790505335	0.00449036473409974	0.00371284426432884	0.0039695641386155	0.0754209742783889
0.00170515259283765	0.00136407245058308	0.00401877429493011	0.00439566619799851	0.00442982383591101	0.0289650153006369	0.02846588371516	0.0283252832685468	0.00577313704408238	0.00400934579439252	0.00320726159953684	0.00363443883880573	0.0745067405508229
0.00230369696468448	0.00158134149367298	0.00286915887850467	0.00349979323463733	0.00390786535439583	0.0255810933752378	0.0259976842279382	0.0266194690265487	0.00652543213960798	0.00415507402199983	0.00517202878173849	0.00365916797618063	0.0674965676949798
0.00162467951368787	0.00205541311719461	0.00366983706889422	0.00392812835993714	0.00415449507898437	0.0279224216359275	0.0265324621619386	0.0268216028450914	0.00714192374493425	0.00326904308990158	0.00471879910677363	0.00278967827309569	0.0746352659002564
0.00186618145728228	0.00156976263336366	0.00348771813745761	0.00435629807294682	0.00465313042759077	0.0282176825738152	0.0278871888181292	0.0279688197833099	0.00506848068811512	0.00326234389215119	0.00487238441816227	0.00352733438094451	0.0741334877181374
0.00194615829956166	0.00138450086841452	0.00384153502605244	0.0043771400215036	0.00505169134066661	0.0295054999586469	0.0294675378380614	0.0295506575138533	0.00603812753287569	0.00414134480191878	0.00380009924737408	0.00370267140848565	0.0783518319411132
0.00248664295757175	0.00138987676784385	0.00269762633363659	0.00339707220246464	0.00349069555868001	0.025787610619469	0.0260432553138698	0.025963940120751	0.0042850880820445	0.00270937060623604	0.00383342982383591	0.00211173600198495	0.0688491439913985
0.00171044578612191	0.00202340583905384	0.00293060954428914	0.00372938549334215	0.00400777437763626	0.026356546191382	0.0264457034157638	0.0264492597800017	0.00574799437598214	0.00504474402448102	0.00353767264907783	0.00502960879993383	0.0669259780001654
0.00189000082706145	0.00126168224299065	0.00426002812008932	0.00504209742783889	0.00525581010669093	0.0290079397899264	0.028342899677446	0.028390042180134	0.00569316020180299	0.00506054089818874	0.0055944090645935	0.00433008022496072	0.0771293524108841
0.00239955338681664	0.00154379290381275	0.0032209908196179	0.00383293358696551	0.00383748242494417	0.0259014969812257	0.02578256554462	0.0263446365064924	0.00910197667686709	0.00895724092300058	0.00433098999255645	0.00673492680506161	0.0679597221073526
0.00302497725581011	0.00152617649491357	0.00396170705483418	0.00419378049789099	0.0042499379703912	0.0255176577619717	0.0250388718881813	0.0255628980233231	0.00795600033082458	0.00586022661483749	0.00560830369696468	0.00747200396989496	0.0673847489868497
0.00190935406500703	0.0012853362004797	0.00365809279629476	0.00394806054089819	0.0040923000578943	0.0264659664213051	0.0255939128277231	0.0264594326358448	0.00701406004466132	0.0056513108923993	0.00442891406831528	0.0045941609461583	0.068532875692664
0.00123653957489041	0.00133289223389298	0.00323331403523282	0.00418418658506327	0.00426226118600612	0.0271294351170292	0.025657183028699	0.025941609461583	0.00691944421470515	0.00473591927880242	0.00311554048465801	0.00692812835993714	0.0708727152427426
0.00196749648498883	0.0012202464643123	0.00357712348027458	0.00364750640972624	0.00400620296087999	0.0266152510131503	0.0253295839880903	0.0259645190637664	0.00370763377718964	0.00366065668679183	0.00531709536018526	0.00360408568356629	0.0717015962285997
0.00239120006616492	0.00126416342734265	0.00378306178149036	0.00431817054007113	0.00449524439665867	0.0277778512943512	0.0276207923248697	0.0278392192539906	0.00524514101397734	0.0036547845504921	0.00442585394094781	0.00345248531965925	0.0722154495078985
0.00209850301877429	0.00158671739310231	0.0037458440162104	0.00428492266975436	0.00476875361839384	0.0281630965180713	0.026951534198991	0.0273657265734844	0.00446009428500538	0.00418873542304193	0.00411314200645108	0.00408444297411298	0.0720667438590687
0.00157240923000579	0.00142262840129021	0.00323786287321148	0.00378810685633943	0.00365759655942437	0.0273945083119676	0.0272203291704574	0.0277427011826979	0.00393830121578033	0.003376395666198	0.0051514349516169	0.00406252584567033	0.0759044744024481
0.00280382102390208	0.00142204945827475	0.00468050616160781	0.0045958977752047	0.00502092465470184	0.0296854685303118	0.0292244644777107	0.0294455380034737	0.00500703002233066	0.00510073608469109	0.00560689769249856	0.00657373252832686	0.0766292283516665
0.00209072864113804	0.00143462079232487	0.00308096931602018	0.00416731453146969	0.00452121412620958	0.0266552807873625	0.027069555868001	0.0274076585890332	0.00636829046398147	0.00637995203043586	0.00328839632784716	0.0052793813580349	0.0685608303696964
0.002188818129187	0.00174261847655281	0.00485162517575056	0.00502770655859731	0.00527069721280291	0.0296624762219833	0.029986353486064	0.0300014060044661	0.00794739889173766	0.00606996939872633	0.00651856752956745	0.00534182449756017	0.0756824911090894
0.00149334215532214	0.00160176991150443	0.00460201802993962	0.00499536845587627	0.00519576544537259	0.0302129683235464	0.0300590521875775	0.0305738152344719	0.00547613927714829	0.00377983624183277	0.00448308659333388	0.00397675957323629	0.080217351749235
0.00277570093457944	0.00136738069638574	0.00285683566288975	0.00366743859068729	0.00408287155735671	0.0265777851294351	0.0268386403109751	0.0275236953105616	0.00466776941526755	0.00267264907782648	0.00331982466297246	0.00371631792242164	0.0689626168224298
0.00243768091969233	0.00154561243900422	0.00441410966834836	0.00489421884045984	0.00503978165577703	0.028742866594988	0.0289868497229344	0.0285715821685551	0.010141675626499	0.00658613845008684	0.00524034405756347	0.00688702340583905	0.0760067819038954
0.00166884459515342	0.00155131916301381	0.00275750558266479	0.00363179224216359	0.00367182201637582	0.024626085518154	0.0248343395914316	0.0254118766024316	0.0035040939541808	0.00249507898436854	0.00236109502936068	0.00204342072615995	0.065299396245141
0.00179116698370689	0.00189281283599371	0.00415193118848731	0.00411016458522868	0.00466330328343396	0.0287636258373997	0.028150359771731	0.0285778678355802	0.00610536762881482	0.00496129352410885	0.00339574890414358	0.0052536597469192	0.0745329583988091
0.00197833098999256	0.00161037135059135	0.00481639235795219	0.00473385162517575	0.00513158547680092	0.0297790091803821	0.0290209246547019	0.0294906128525349	0.00594276734761392	0.00513340501199239	0.00473616739723762	0.00548366553634935	0.0765590108345051
0.00187941444049293	0.00139144818460012	0.00365842362087503	0.00419890827888512	0.00420072781407659	0.0268711438259863	0.0270061202547349	0.0276660325862212	0.00720577288892564	0.00365809279629477	0.0032222314117939	0.00415557025887024	0.072514349516169
0.0017827309569101	0.00116541229013316	0.00280547514680341	0.00370606236043338	0.00392250434207262	0.0262112314945	0.0258316102886444	0.0261008187908362	0.00457811595401538	0.00461467207013481	0.00401356380779092	0.00455686047473327	0.0707261599536846
0.00226796791001571	0.00141973368621289	0.00357464229592259	0.00408254073277644	0.00408262343892151	0.0261305930030601	0.0256549499627822	0.0259095194772972	0.00801951865023572	0.00487709866843106	0.00563667190472252	0.00345620709618725	0.0684277561822844
0.0017807460094285	0.00137399718799107	0.00264353651476305	0.00372442312463816	0.00407815730708792	0.0256450252253742	0.0256428748656025	0.0260304358613845	0.00589512860805558	0.00437275659581507	0.00366843106442809	0.00344355305599206	0.068154164254404
0.00151831941113225	0.00135745595897775	0.00429600529319329	0.00459986767016789	0.00471416756264991	0.0287278967827309	0.0275040939541808	0.0280712099909023	0.00595169961128112	0.00449640228268961	0.00494673724257712	0.00445868828053925	0.0770549168803242
0.00193044413199901	0.00108493921098338	0.00356579273840046	0.00451798858655198	0.00449499627822347	0.0276159953684559	0.0277075510710446	0.028688197833099	0.00534976428748656	0.00476875361839385	0.00460532627574229	0.00435389959473989	0.0723400049623687
0.00177082127202051	0.0012477049044744	0.00392242163592755	0.0039658423620875	0.00436415515672814	0.0282240509469853	0.027535356877016	0.0280366388222645	0.00700703002233066	0.00372955090563229	0.00425820858489786	0.00296592506823257	0.0738796625589282
0.00161152923662228	0.0012192539905715	0.00304375155074022	0.00357505582664792	0.00403614258539409	0.0252200810520222	0.0249425192291787	0.025650897361674	0.00737722272764866	0.00479340004962369	0.00385352741708709	0.0054110495409809	0.06834786204615
0.00155189810602928	0.00167802497725581	0.00319758498056406	0.00420031428335125	0.00428765197254156	0.0270627739641055	0.0273326441154578	0.0273723430650897	0.00488991812091638	0.00374162600281201	0.00263460425109586	0.00391530890745182	0.0659107600694731
0.00299594739889174	0.00180605408981887	0.00323926887767761	0.00450053758994293	0.00467513026217848	0.0279162186750476	0.0279598048134976	0.0280327516334463	0.00562054420643454	0.00519560003308246	0.00462848399636093	0.00423033661401042	0.0708777603175916
0.00170035563642379	0.00166752129683235	0.00326474237035812	0.00418244975601687	0.00414258539409478	0.0260140600446613	0.0254189066247622	0.0258077082127202	0.0075026052435696	0.00455371764122074	0.00557455958977752	0.00581573070879166	0.0706810023984782
0.00252576296418824	0.00130353155239434	0.00381358034901993	0.00423058473244562	0.00444173352080059	0.0273713505913489	0.0271045405673641	0.027826068976925	0.0053696964684476	0.00273848316929948	0.00472723513357043	0.0029955338681664	0.0723135389959474
0.00158589033165164	0.00198767678438508	0.00296278223472004	0.00391266231080969	0.00416011909684889	0.0260780746009428	0.0259003390951948	0.0267202878173848	0.00549631957654454	0.00249168803242081	0.00232015548755272	0.00302398478206931	0.0640202630055413
0.00152096600777438	0.00129468199487222	0.00336539574890414	0.00372905466876189	0.00378818956248449	0.0265877098668431	0.0266463485236953	0.027105533041105	0.00475163344636506	0.0028116781076834	0.00288900835332065	0.0024342899677446	0.0739796542883136
0.0020019849474816	0.00196501530063684	0.00374923496815813	0.00431444876354313	0.00481076834008767	0.0274726656190555	0.0276086345215449	0.027886940699694	0.00523546439500455	0.0069386320403606	0.00417550243983128	0.00554900339095195	0.07272037052353
0.00191621867504756	0.00178562567198743	0.00367041601190968	0.00468414523199074	0.00466189727896783	0.0284781242246299	0.0290009097675957	0.0290396162434869	0.00620436688445952	0.00407253328922339	0.00362997270697213	0.00292721859234141	0.0719314366057398
0.00206988669258126	0.00182027954677032	0.00491464725829129	0.00503945083119676	0.00511793896286494	0.0278539409478124	0.0273049375568605	0.0277815730708792	0.00603258622115623	0.0049411132247126	0.00574270118269787	0.00422917872797949	0.0741637581672318
0.00126159953684559	0.00190604581920437	0.00261864196509801	0.00331420064510793	0.00332437350095112	0.0230243156066496	0.0228026631378711	0.0237819038954594	0.00473691175254321	0.00753469522785543	0.00422032917045736	0.00634017037465884	0.0642866594988008
0.00164899512033744	0.00183930196013564	0.00343288396327847	0.00465834091472996	0.00473749069555868	0.0286137623025391	0.0289315193118849	0.0289500454883798	0.00354478537755355	0.00360532627574229	0.00450715408154826	0.00279397899263915	0.0728963692002315
0.00177156562732611	0.00156554461996526	0.00367645356049954	0.00431916301381193	0.00447737986932429	0.027971383673807	0.0270851873294186	0.0277982797121826	0.00584624927632123	0.00599156397320321	0.0040967661897279	0.00648556777768588	0.0728032420808866
0.00225754693573732	0.0016268298734596	0.0035958977752047	0.00420817136713258	0.00439244065834092	0.0281297659416094	0.0277041601190968	0.0285041766603259	0.00494764701017286	0.00449731205028534	0.0038448432718551	0.00436754610867587	0.0727735505748077
0.00243395914316434	0.00129666694235382	0.00367372425771235	0.00415300636837317	0.0048445951534199	0.0273367794227111	0.0267173103961625	0.0273858241667356	0.00353610123232156	0.00355446199652634	0.00396799272185924	0.00267297990240675	0.0728009263088247
0.00144603424034406	0.00161764949135721	0.00370449094367712	0.00402861632619304	0.0044699363162683	0.0268878504672897	0.026544041022248	0.0270824580266314	0.00627929865188984	0.00564593499296998	0.00526416342734265	0.00445744768836325	0.0743548093623357
0.00152129683235464	0.0017470846083864	0.00343883880572327	0.00412554792821107	0.00408609709701431	0.0274735753866512	0.0270286163261931	0.0277686709122488	0.0041571416756265	0.0039655942436523	0.00316400628566703	0.00373476139277148	0.0736303862376974
0.00185989579025722	0.0012177652799603	0.00348151517657762	0.00359937143329749	0.00388743693656439	0.0272766520552477	0.027637250847738	0.0284082375320486	0.00578554296584236	0.00308527003556364	0.00342560582251261	0.00206864610040526	0.0755075676122736
0.00209494665453643	0.00132925316351005	0.00367240095939128	0.00365643867339343	0.00395252667273178	0.0262761558183773	0.0262654040195186	0.0261057811595402	0.00495277479116698	0.00428078736250103	0.00476379124968985	0.0029685716648747	0.074098006781904
0.00285410636010256	0.00175237780167066	0.00429757670994955	0.00445132743362832	0.00470763377718965	0.0285494996278224	0.0281635927549417	0.0281262095773716	0.00773575386651228	0.00520097593251179	0.00512802911256306	0.0047844677859565	0.0759695641386155
0.00194921842692912	0.00176709949549252	0.00366909271358862	0.00411802166901001	0.00449143991398561	0.0282094119593086	0.0264994624100571	0.0271636754610868	0.0059106773633281	0.00324547183855761	0.00410677363328095	0.00333926060706311	0.074766520552477
0.00219038954594326	0.00120841948556778	0.00418509635265901	0.00449904887933174	0.00437226035894467	0.0272923662228104	0.0265959804813498	0.0263888842941031	0.00640616987842197	0.00506616491605326	0.00516863782979075	0.00389471507733025	0.0725609957819865
0.00199371433297494	0.00215069059631131	0.00347159043916963	0.00428839632784716	0.00426234389215119	0.0272692085021917	0.027387560995782	0.0269833760648416	0.00522752460507816	0.00409974361095029	0.0037193780497891	0.00315995368455876	0.0711385327929865
0.0014998759407824	0.00112422462989	0.00381482094119593	0.0043741626002812	0.00476933256140932	0.0271960135638078	0.0267112728475726	0.0263543958316103	0.00601794723347945	0.00456281531717807	0.00356843933504259	0.00391621867504756	0.0753014638987678
0.00254122901331569	0.00135729054668762	0.00382573815234472	0.00391282772309983	0.00418666776941527	0.027896948143247	0.0261643371102473	0.0270368869406997	0.00560879993383509	0.00433967413778844	0.00381779836241833	0.00343247043255314	0.0730271276155818
0.00228591514349516	0.0011905549582334	0.00442295922587048	0.00450847737986932	0.00494152675543793	0.0297100322553966	0.0291475477627988	0.0291456455214622	0.0052870730295261	0.00398114299892482	0.0049680754280043	0.00408386403109751	0.0779835414771317
0.001746588371516	0.00160904805227028	0.00508584897857911	0.00489810602927798	0.00518550988338434	0.0307905880406914	0.0301791415102142	0.030202464643123	0.00800355636423786	0.00576362583739972	0.00465222065999504	0.0050351501116533	0.0810131502770656
0.0028116781076834	0.00217914151021421	0.00492812835993714	0.00480299396245141	0.00492374493424861	0.0297035811760814	0.0288193697791746	0.0290215035977173	0.00535877925729882	0.00534761392771483	0.0074033578694897	0.00421247208667604	0.0756364237862873
0.00184476056571003	0.00153237945579357	0.00314415681085105	0.00349359027375734	0.00360193532379456	0.0254959887519643	0.0244497560168721	0.0251209990902324	0.00431213299148127	0.00517699115044248	0.00415871309238276	0.00540393681250517	0.0696699197750394
0.00258134149367298	0.00151914647258291	0.00350913902902986	0.00383582830204284	0.0043988917376561	0.0280773302456372	0.0281228186254239	0.0280369696468448	0.00360094285005376	0.00260722851707882	0.00349574063352907	0.00305020263005541	0.0722329005045074
0.00245984616657018	0.00182077578364072	0.00342610205938301	0.00412008932263667	0.00413266065668679	0.0273213960797287	0.027729137374907	0.0282079232486974	0.00476891903068398	0.00402208254073278	0.00304143577867835	0.00421669010007444	0.07234786204615
0.00244843271855099	0.00186469274667108	0.00336547845504921	0.00376825738152345	0.00422934414026963	0.027371433297494	0.0271114878835497	0.0276214539740303	0.00466843106442809	0.00397841369613763	0.00311992391034654	0.00323538168885948	0.0694772971631792
0.00128674220494583	0.00144272599454139	0.00318153998842114	0.00357985278306178	0.00382391861715325	0.026238524522372	0.0256648747001902	0.0259976015217931	0.00555669506244314	0.00406748821437433	0.00361748407906707	0.00311314200645108	0.0709397072202465
0.0016228599784964	0.00173054337937309	0.00285774543048549	0.00366636341080142	0.00389595566950624	0.0241757505582665	0.0239631130593003	0.0246192209081135	0.00640600446613184	0.00685137705731536	0.00855834918534447	0.00491927880241502	0.0637001902241337
0.00176610702175172	0.00154519890827888	0.00344686130179472	0.00437283930196013	0.0047233479447523	0.0284118766024316	0.0285905218757754	0.0288584897857911	0.00411123976511455	0.00553816888594823	0.00409618724671243	0.00474675378380614	0.0695674468613017
0.00210693904557109	0.00146166570176164	0.00455454470267141	0.00444421470515259	0.00460648416177322	0.0286076420478041	0.0281511868331817	0.0283088247456786	0.00786229426846414	0.00670333305764619	0.006252171036308	0.00561839384666281	0.0783085766272435
0.00211678107683401	0.00138607228517079	0.00431701265404019	0.00477735505748077	0.00519270531800513	0.0292535770407741	0.0290029774212224	0.0293241253825159	0.00611603672152841	0.00582549003390952	0.00675411463071706	0.00558357455958978	0.0783020428417832
0.00179058804069142	0.00158936398974444	0.00445347779340005	0.00495798527830617	0.0050616160780746	0.0278395500785708	0.028077082127202	0.0289540980894881	0.00631114051774047	0.00437986932429079	0.0038750310148044	0.00557629641882392	0.0732197502274418
0.00143371102472914	0.00191737656107849	0.00405731535853114	0.00446613183359524	0.00502812008932263	0.0293326441154578	0.0282018029939625	0.0288852865767926	0.00630394508311967	0.00516218675047556	0.00368753618393847	0.00467116036721528	0.0769892482011414
0.00172434041849309	0.00148192870730295	0.00335811760813828	0.00418038210239021	0.00453552228930609	0.0278241667355885	0.0271585476800926	0.0273447192126375	0.0060044661318336	0.00609172111487883	0.00508816475064097	0.0042185096352659	0.0720359771731039
0.00302233065916798	0.0027159043916963	0.00379191133901249	0.00470027293027872	0.00476271606980399	0.0278538582416674	0.0273940947812423	0.027563890497064	0.00464370192705318	0.00519642709453312	0.00312182615168307	0.00596038375651311	0.0704647258291291
0.00150930444131999	0.00190538417004383	0.00297692498552642	0.00423075014473575	0.00427053180051278	0.0265551236456869	0.0277359192788024	0.0285150938714746	0.00388247456786039	0.00573947564304028	0.00376023488545199	0.00378909933008023	0.0671019766768671
0.00194681994872219	0.00216235216276569	0.00476329501281945	0.00513249524439666	0.00538309486394839	0.0301406831527583	0.0304988007608965	0.0303645686874535	0.00642717723926888	0.00429708047307915	0.00535290712099909	0.00532263667190472	0.0790711272847573
0.00174509966090481	0.00187221900587214	0.00316392357952196	0.0039039781655777	0.00375411463071706	0.0246935737325283	0.0243127946406418	0.0250387891820362	0.00640575634769664	0.00592217351749235	0.00544876354313126	0.0057159043916963	0.0623189148953767
0.00276073112232239	0.00155661235629807	0.00423041932015548	0.00487709866843106	0.00489942932759904	0.0293412455545447	0.0288364899512034	0.028703084939211	0.00619518650235713	0.00396261682242991	0.00303796212058556	0.00463055164998759	0.0750873376891903
0.00197014308163097	0.00125126126871227	0.00421536680175337	0.00481746753783806	0.00460607063104789	0.0268050616160781	0.026637250847738	0.026822347200397	0.009944090645935	0.008992556446944	0.00560590521875776	0.00725597551898106	0.0708818956248449
0.00154304854850715	0.00183558018360764	0.00423794557935655	0.00427375734017038	0.00468703994706807	0.0292430733603507	0.029520469770904	0.0298946323711852	0.00410338268133323	0.00283748242494417	0.00431585476800926	0.00304821768257381	0.0773226366719048
0.00218278058059714	0.00233206517244231	0.00447746257546936	0.0042427425357704	0.00479017450996609	0.0293000578943016	0.0279235795219585	0.0283649822181788	0.00451029691506079	0.00445347779340005	0.00466057398064676	0.00395517326937391	0.0774806881151269
0.00128839632784716	0.00229550905632288	0.00402630055413117	0.00486824911090894	0.00493201554875527	0.030244644777107	0.0308192870730295	0.0314887106111984	0.00460805557852948	0.0029408651062774	0.00368654371019767	0.00291580514432223	0.0787277313704408
0.00156537920767513	0.00185501612769829	0.00524216359275494	0.00555264246133487	0.00568480688115127	0.0302805392440658	0.0302698701513522	0.0308902489454966	0.00711578860309321	0.0082242163592755	0.00770101728558432	0.0061571416756265	0.0797375734017038
0.00166685964767182	0.00140046315441237	0.00415962285997849	0.00406054089818873	0.00405607476635514	0.0268520387064759	0.0265959804813498	0.026680754280043	0.00641171119014143	0.00626937391448185	0.00366413034488462	0.00603986436192209	0.0770554131171945
0.00170027293027872	0.00188660987511372	0.00296228599784964	0.00406864610040526	0.0039067074683649	0.026349019932181	0.0265396575965594	0.0272044495906046	0.00349251509387147	0.00362798775949053	0.00283574559589778	0.00331047886857993	0.0678630386237697
0.00151575552063518	0.00119973534033579	0.00380621950210901	0.0041836076420478	0.00435265900256389	0.0286384087337689	0.027968902489455	0.028970225787776	0.00517293854933422	0.00380100901496981	0.00343933504259367	0.0042212389380531	0.0744858158961211
0.00190083533206517	0.00192523364485981	0.00314539740302705	0.00410784881316682	0.00430402778926474	0.0282316599123315	0.0287488214374328	0.0288877677611447	0.00439773385162518	0.00407087916632206	0.00372252088330163	0.00451517657761972	0.0715101315027707
0.00226871226532131	0.00188644446282359	0.00389827144156811	0.00433636589198577	0.00406773633280952	0.0278764370192705	0.0258152344719213	0.0262456372508477	0.00475494169216773	0.00437862873211479	0.00684839963609296	0.00411736001984947	0.0734184930940369
0.001062112314945	0.00177255810106691	0.0036884459515342	0.00417450996609048	0.00419741956827392	0.0273661401042097	0.0271069390455711	0.0275862211562319	0.0049109254817633	0.00510536762881482	0.00476817467537838	0.00506757092051939	0.0744838309486395
0.00165296501530064	0.00107468364899512	0.00393854933421553	0.00436051608634521	0.00436117773550575	0.0280156314614176	0.0283056819121661	0.0284629062939376	0.00506029277975353	0.00391597055661236	0.00367314531469688	0.00350558266479199	0.0770042180133983
0.00228641138036556	0.00198866925812588	0.0039680754280043	0.00441477131750889	0.00473997187991068	0.0285710032255397	0.0283983127946407	0.0296328674220495	0.00566702505996195	0.00413993879745265	0.00656091307584153	0.00398726325365975	0.0777557687536184
0.00172847572574642	0.00136415515672814	0.00420502853362005	0.00441377884376809	0.0042192539905715	0.0279794061698784	0.0271451492845919	0.0280358944669589	0.00807369117525432	0.00762542386899347	0.00600678190389546	0.00679306922504342	0.0753161028864444
0.00219741956827392	0.00177454304854851	0.00382706145066578	0.00472202464643123	0.00463741626002812	0.0297410470597965	0.0288425274997932	0.0291649160532628	0.00475899429327599	0.00317376561078488	0.00262501033826813	0.00414407410470598	0.0735050037217766
0.00205202216524688	0.00183177570093458	0.00429377222727649	0.00486469274667108	0.00507948060540898	0.0291802166901001	0.0297994375982135	0.0298897527086262	0.00810454056736415	0.00576205442064345	0.00408022496071458	0.00603333057646183	0.0732628401290216
0.00166901000744355	0.00160102555619883	0.00377421222396824	0.0045248531965925	0.0044686957240923	0.0287675130262179	0.0278877677611447	0.0283762302539079	0.00541262095773716	0.00682987345959805	0.0052519229178728	0.00489670002481184	0.0746264163427343
0.00188594822595319	0.00116557770242329	0.00418947977834753	0.00492233892978248	0.00523728393019601	0.0290645107931519	0.0285575221238938	0.0287406335290712	0.00738268133322305	0.00572574642295922	0.00708874369365643	0.00565643867339343	0.0764206434538085
0.00177404681167811	0.00126366719047225	0.00349731205028534	0.00448631213299148	0.00461599536845588	0.0278129186998594	0.0273400049623687	0.0281881564800265	0.00435216276569349	0.0029089405342817	0.0040344057563477	0.00281846001157886	0.0720356463485238
0.00174079894136134	0.00146853031180217	0.00386601604499214	0.00382218178810686	0.00357646183111405	0.0259262261186006	0.0256648747001902	0.0264668761889008	0.00641824497560169	0.00431891489537673	0.00390877512199156	0.00477032503515011	0.0718445951534199
0.00219708874369366	0.00147059796542883	0.00433371929534365	0.00437978661814573	0.00461359689024894	0.0285882061037135	0.0276040856835663	0.0283459598048135	0.0051910511951038	0.00646431229840377	0.00721759986767016	0.00537970391200066	0.0752388553469523
0.00161078488131668	0.00163592754941692	0.00337532048631213	0.00398751137209495	0.00424050946985361	0.0266738069638574	0.0263561326606567	0.0266461004052601	0.00601811264576958	0.00305235298982714	0.00393722603589447	0.00302183442229758	0.0700538417004384
0.00191803821023902	0.00186750475560334	0.00509139029029857	0.00511785625671987	0.00569679927218592	0.0319037300471425	0.0312628401290216	0.0324458688280539	0.00739194442147051	0.00680779091886527	0.00566710776610702	0.00684947481597883	0.0795697626333637
0.00185617401372922	0.002190058721363	0.00436423786287321	0.00461318335952361	0.00472731783971549	0.0284562898023323	0.0285144322223141	0.0289472334794475	0.00658580762550657	0.00512232238855347	0.00860301050368042	0.00634744851542469	0.0726387395583492
0.00193383508394674	0.00177222727648664	0.00367248366553635	0.00422471259614589	0.00439798197006038	0.0284346207923249	0.0281741791415102	0.0287951368786701	0.00476569349102638	0.00754519890827889	0.00549706393185014	0.0054083202381937	0.0723737490695559
0.00148804896203788	0.00148259035646349	0.0037218592341411	0.00426250930444132	0.00470407741295178	0.0291753370275412	0.0284065834091473	0.028896948143247	0.00734455380034736	0.00421644198163923	0.00488346704160119	0.00375188156480026	0.0764945000413531
0.00206889421884046	0.00158415350260524	0.00291936150856009	0.00353047721445704	0.00362575469357373	0.0274031924571996	0.02698759407824	0.0275580183607642	0.00480605408981887	0.00267264907782648	0.003877015962286	0.00278711438259863	0.0707921594574476
0.00127127615581838	0.00150913902902986	0.0037839715490861	0.00505425523116367	0.00471433297494004	0.0264065007030022	0.0271761640889918	0.0273831775700935	0.00548631213299148	0.00657158216855512	0.00294715077330246	0.0049062112314945	0.0721769911504425
0.00146050781573071	0.00167604002977421	0.00401927053180051	0.00436068149863535	0.00478868579935489	0.0294257712348027	0.0285896121081796	0.0296301381192623	0.00613605160863452	0.00333330576461831	0.00460061202547349	0.00279654288313622	0.0767058969481434
0.00141237283930196	0.00224547183855761	0.00342130510296915	0.00418087833926061	0.00426581755024398	0.0280253080803903	0.0272972458853693	0.0280974278388884	0.00526639649325945	0.00500314283351253	0.00566752129683236	0.00409974361095029	0.0743893805309734
0.00169183690348193	0.00128699032338103	0.00339029029856919	0.00421123149450004	0.0040982549003391	0.027308080390373	0.0271674799437598	0.0272506823256968	0.00528914068315276	0.00429650153006369	0.00233156893557191	0.0050648416177322	0.0714495906045819
0.00198056405590935	0.00128988503845836	0.00376040029774212	0.00441518484823422	0.00455603341328261	0.0282735092217351	0.0279134066661153	0.0277141675626499	0.00498519560003308	0.00469985939955339	0.00394516582582086	0.00310660822099082	0.0748503018774295
0.00212207427011827	0.00142155322140435	0.00368207757836407	0.00450624431395253	0.0046545364320569	0.0290268794971466	0.027872053593582	0.0285977173103962	0.00584269291208337	0.00393003060127367	0.00382821933669672	0.00352295095525598	0.075218509635266
0.00196038375651311	0.00222504342072616	0.00465569431808784	0.00503936812505169	0.00524381771565627	0.0302579604664626	0.0300376312960053	0.0305067405508229	0.00778752791332396	0.00471557356711604	0.00517922421635928	0.00529542635017782	0.0758475725746423
0.00242147051525929	0.00211719460755934	0.00434653874782897	0.00452245471838557	0.00525878752791333	0.0286736415515673	0.0283666363410802	0.0285652965015301	0.00622032917045736	0.00408560086014391	0.00496418823918617	0.00383748242494417	0.0763276817467537
0.0011534198990985	0.00138615499131585	0.00300388718881813	0.00394954925150939	0.00388098585724919	0.0256365064924324	0.0248321892316599	0.0256029277975354	0.0073696964684476	0.00547431974195683	0.00322661483748242	0.00636109502936068	0.0658592341410967
0.00182639980150525	0.00114548010917211	0.00417235960631875	0.00444107187164006	0.00486477545281614	0.0290184434703498	0.0282317426184765	0.0280249772558101	0.00545877098668431	0.00402663137871144	0.00324414854023654	0.00319444214705153	0.0746504011248035
0.00207757836407245	0.0017173931023075	0.00306922504342073	0.00381746753783806	0.00408063849143991	0.0244556281531718	0.0247227690017368	0.0247300471425027	0.00740616987842197	0.0058772640807212	0.00641328260689769	0.0048752791332396	0.0630157141675627
0.00132486973782152	0.00135861384500868	0.00426829873459598	0.00463791249689852	0.00473418244975602	0.0297338516251757	0.0297693325614093	0.0300133156893557	0.00613985609130758	0.00380133983955008	0.00450740219998346	0.00376337771896452	0.0766820775783641
0.00150872549830452	0.00163617566785212	0.00290712099909023	0.00404259366470929	0.00410826234389215	0.0261867504755603	0.0256857993548921	0.0261413448019188	0.00572946819948722	0.00302009759325118	0.00336175667852121	0.00403953353734182	0.0676828219336696
0.00244925978000166	0.00215846497394756	0.00427309569100984	0.00474543048548507	0.00464965676949798	0.0278915722438177	0.0277250020676536	0.0285418079563311	0.00495161690513605	0.00496700024811844	0.00377346786866264	0.00494475229509553	0.0738121743445538
0.00126383260276239	0.00161690513605161	0.00282284343726739	0.00345604168389711	0.00343462079232487	0.0242598627077992	0.0246131006533785	0.0247867008518733	0.00640377140021504	0.00398395500785709	0.00295848151517658	0.00435340335786949	0.0656669423538168
0.00163237118517906	0.00137747084608386	0.00366553634935076	0.00420436688445952	0.00423852452237201	0.0275528905797701	0.0269220908113473	0.027494417335208	0.00523323132908775	0.00452402613514184	0.00645901910511952	0.00434637333553883	0.0738662641634274
0.00186535439583161	0.00188801587957985	0.00336820775783641	0.00371226532131337	0.00406599950376313	0.0266043338020015	0.0265785294847407	0.0271354726656191	0.00461988255727401	0.00226118600612025	0.00262302539078654	0.00199561657431147	0.0695331238110992
0.00215110412703664	0.00144338764370193	0.00367926556943181	0.00418302869903234	0.00436853858241667	0.0269231659912332	0.0261575552063518	0.0265260110826235	0.00499834587709867	0.0062180133983955	0.00430642626747167	0.00610677363328095	0.0726644611694648
0.00166702505996196	0.0018134149367298	0.00374526507319494	0.00410148043999669	0.00444752295095526	0.0275737325283269	0.0266151683070052	0.026681994872219	0.00507509717972046	0.00326201306757092	0.00374691919609627	0.00272351335704243	0.0762994789512862
0.00128467455131916	0.0014365230336614	0.00303969894963196	0.00349979323463733	0.0035360185261765	0.0263010503680423	0.0260981721941941	0.0266563559672484	0.00512811181870813	0.0028725498304524	0.00352749979323464	0.00210164585228682	0.0710583905384171
0.00207642047804152	0.00191853444710942	0.0037228517078819	0.00443073360350674	0.0045035977173104	0.0273483582830204	0.0273365313042759	0.0276580100901497	0.00779116698370689	0.00582276073112232	0.00390389545943264	0.00516698370688942	0.0721918782565545
0.00259846166570176	0.00138499710528492	0.0038431064428087	0.004060871722769	0.00427152427425358	0.0279732859151435	0.0270760896534613	0.0276181457282276	0.00546307170622777	0.00342643288396328	0.00381432470432553	0.00408684145231991	0.0751375403192457
0.00121991563973203	0.0011234802745844	0.00417608138284674	0.00504168389711356	0.00489190306839798	0.0296351004879663	0.0288262343892151	0.0288545198908279	0.00762773964105533	0.00471160367215284	0.00523935158382268	0.00389595566950625	0.079129186998594
0.00121495327102804	0.00139285418906625	0.00342717723926888	0.00407501447357539	0.00409808948804896	0.0270535935820031	0.0276035067405509	0.0284648085352742	0.00443768091969233	0.00329327599040609	0.00446282358779257	0.0027146637995203	0.0745785294847407
0.00155115375072368	0.00143916963030353	0.00435844843271855	0.00425498304524026	0.00449880076089654	0.0278535274170871	0.0284383425688529	0.0289677446034241	0.00653486064014556	0.00282449756016872	0.00433578694897031	0.00286866264163427	0.0744721693821852
0.00195277479116698	0.00157869489703085	0.00374294930113307	0.004058390538417	0.00479166322057729	0.0280686461004053	0.0277323629145646	0.0281927053180051	0.00666859647671822	0.00233868166404764	0.00349805640559094	0.00336374162600281	0.0734948308659333
0.00204590191051195	0.0015026052435696	0.00298056405590935	0.00387544454552973	0.00363733355388305	0.0256264990488793	0.0266029277975353	0.027027375734017	0.00706641303448847	0.00473368621288562	0.00320602100736085	0.00525134397485733	0.069898023323133
0.00231874948308659	0.00161839384666281	0.0032489454966504	0.00381829459928873	0.00422247953022909	0.0274432222314118	0.0249507898436854	0.0254435530559921	0.00447638739558349	0.00311165329583988	0.00257017616408899	0.00247895128608056	0.0711586303862378
0.00157216111157059	0.0016590025638905	0.00419320155487553	0.00395914316433711	0.00430915557025887	0.0281518484823422	0.0277729716317923	0.0283097345132743	0.0051848482342238	0.00438119262261186	0.00424183276817467	0.0036288148209412	0.0762349681581341
0.00186295591762468	0.00190612852534943	0.00420775783640724	0.00461144653047721	0.00484401621040443	0.0299108427756182	0.0288609709701431	0.0296771979158051	0.00619990075262592	0.00665412290133157	0.00723505086427921	0.00456041683897114	0.078059631130593
0.00165982962534116	0.00158870234058391	0.00443040277892647	0.00445769580679845	0.00470325035150112	0.0285934165908527	0.028419816392358	0.0283864031097511	0.00463385989579026	0.0031917955504094	0.00385989579025722	0.00376403936812505	0.0748735423041931
0.00204631544123728	0.00123554710114961	0.00398221817881069	0.00474418989330907	0.00485956496567695	0.0278760234885452	0.0277000248118435	0.0276687618890084	0.00397800016541229	0.00439632784715905	0.00438590687288066	0.00384947481597883	0.0720302704490944
0.00197791745926722	0.00156769497973699	0.00385691836903482	0.00472740054586055	0.00457795054172525	0.0276317922421636	0.0276182284343727	0.0279934662145398	0.00533438094450417	0.00443834256885287	0.00307369117525432	0.00481424199818046	0.0724736580927963
0.00222165246877843	0.00154561243900422	0.00324514101397734	0.00380861798031594	0.00401678934744852	0.02577015962286	0.0259816392357952	0.0263815234471921	0.00532743362831859	0.00397527086262509	0.0056218675047556	0.00397361673972376	0.0691369613762303
0.00158770986684311	0.00129997518815648	0.00291257960466463	0.00370093457943925	0.00390554958233397	0.0260817963774708	0.0259994210569845	0.0261598709784137	0.00494814324704326	0.00257414605905219	0.00219113390124886	0.00267885203870648	0.06818005127781
0.00185807625506575	0.00159738648581589	0.0037498139111736	0.00413175088909106	0.00435563642378629	0.0268383094863948	0.02711802166901	0.0276464312298404	0.00661500289471507	0.00417500620296088	0.00421181043751551	0.00412463816061533	0.0702399305268382
0.00221189314366058	0.00178463319824663	0.00303878918203623	0.00377991894797783	0.00386188073773881	0.0266030105036804	0.0262926143412455	0.0269678273095691	0.0044367711520966	0.00262550657513853	0.00299842858324373	0.00248614672070135	0.067586221156232
0.0016547845504921	0.00126738896700025	0.0044983872301712	0.00423041932015549	0.00445455297328591	0.0276954759738648	0.0276575138532793	0.0272635844843272	0.00603299975188156	0.00488917376561079	0.00468530311802167	0.00570953601852618	0.0743899594739889
0.00151699611281118	0.00142850053758994	0.0042506823256968	0.00454759738648582	0.0045604995451162	0.028141592920354	0.0277002729302787	0.0279607145810934	0.00683351252998098	0.00454635679430982	0.00470283682077579	0.00454205607476636	0.0746826565213796
0.00174526507319494	0.0015949053014639	0.00434612521710363	0.00481382846745513	0.00477743776362584	0.0273443056819122	0.0272270283682078	0.0276514763046894	0.00980299396245142	0.0109947068067157	0.0101711190141428	0.00656860474733273	0.073807460094285
0.0023110578115954	0.00154486808369862	0.00290174509966091	0.00366206269125796	0.00391067736332809	0.026511785625672	0.0264580266313787	0.0267819866016045	0.00423182532462162	0.00331544123728393	0.0042160284509139	0.00369688197833099	0.069337854602597
0.00268191216607394	0.00217318666776941	0.00434116284839963	0.00490017368290464	0.00465470184434703	0.0272184269291209	0.026546604912745	0.0270890745182367	0.0068109337523778	0.00739475643040278	0.00552088330162931	0.00655065751385328	0.0712965842362088
0.00166355140186916	0.00190579770076917	0.00307327764452899	0.00394524853196593	0.00436307997684228	0.0286767016789347	0.0289474815978827	0.0292301712017203	0.00528608055578529	0.00322653213133736	0.0041608634521545	0.0034686957240923	0.0734116284839963
0.00210329997518816	0.00139864361922091	0.00282648250765032	0.00348631213299148	0.0035360185261765	0.024473244562071	0.0243294185758002	0.0250048796625589	0.00467388967000248	0.00346902654867256	0.0024357786783558	0.00338441816226946	0.0640967661897279
0.00141857580018195	0.00186336944835001	0.00333338847076338	0.0041915474319742	0.00494268464146886	0.0283248697378215	0.0288557604830039	0.0295609130758415	0.0049029856918369	0.00489736167397238	0.00456355967248367	0.0043773881399388	0.0727077991894798
0.00219270531800513	0.00157770242329005	0.0041586303862377	0.00492837647837234	0.00503084939210983	0.0288793317343479	0.029591348937226	0.0290765031841866	0.00784393350425937	0.00617748738731288	0.00417293854933422	0.00599263915308908	0.0741133074187412
0.00185691836903482	0.00120114134480192	0.00345612439004218	0.00401720287817385	0.00390282027954677	0.0258163923579522	0.0257160698039864	0.0265009511206682	0.00689363989744438	0.00555189810602928	0.00682226449425192	0.00633214787858738	0.0702712761558183
0.00205698453395087	0.00149483086593334	0.00310619469026549	0.0035313042759077	0.00398486477545282	0.0273934331320817	0.0274847407162352	0.0280281200893226	0.00532180961045406	0.00434215532214044	0.00491183524935903	0.00327756182284344	0.0709895790257216
0.00179091886527169	0.00195459432635845	0.00392788024150194	0.00449160532627574	0.00486295591762468	0.0296406417996857	0.0297628814820941	0.0298718054751468	0.0055298155652965	0.00422992308328509	0.00367438590687288	0.00483400876685137	0.0759411959308577
0.00129575717475808	0.00222694566206269	0.0043422380282855	0.0044954098089488	0.00481085104623273	0.0295316351004879	0.0287020924654702	0.0293935985443718	0.00619932180961046	0.00509585642213216	0.00461690513605161	0.00452063518319411	0.0754126209577372
0.00198345877098668	0.00137647837234307	0.00369299478951286	0.00469059631130593	0.0048084525680258	0.026491853444711	0.0264575303945083	0.0263220577288893	0.0065597551898106	0.00482416673558845	0.00357695806798445	0.0051234802745844	0.0669010007443553
0.00135439583161029	0.00145744768836325	0.00361988255727401	0.00434604251095857	0.00457621371267885	0.0280504507484906	0.0278281366305517	0.0283873128773468	0.00817045736498222	0.0064748986849723	0.00618211893143661	0.00635886196344388	0.072923000578943
0.00196013563807791	0.00120577288892565	0.00394690265486726	0.0043407493176743	0.00457050698866926	0.0273425688528658	0.0275882061037135	0.0281453974030271	0.00670143081630965	0.00618377305433794	0.00484906128525349	0.00562641634273426	0.0752343892151188
0.00175734017037466	0.00139798197006038	0.00340294433876437	0.00414754776279877	0.00415954015383343	0.0269642709453313	0.0264017037465884	0.0271281118187081	0.00589024894549665	0.0042821106608221	0.00322934414026962	0.00445306426267472	0.0711619386320404
0.00164452898850385	0.00150789843685386	0.0034377636258374	0.00388561740137292	0.0041878256554462	0.028465801009015	0.0274452071788934	0.0279904887933173	0.00465933338847076	0.00389363989744438	0.00322181788106856	0.00333686212885617	0.0745848978579108
0.00160557439417749	0.00107451823670499	0.00565834091472996	0.00559937143329749	0.00580696385741461	0.0319348275576875	0.0308107683400877	0.0311756678521214	0.0076270779918948	0.00491572243817716	0.00797270697212803	0.00449722934414027	0.0848473244562071
0.00196848895872963	0.00168480688115127	0.00358076255065752	0.00410561574725002	0.00436994458688281	0.025553965759656	0.025660904805227	0.0261194276734761	0.00473161855925895	0.00722926143412455	0.00414539740302704	0.00705640559093541	0.0688122570506989
0.00103275163344636	0.00142304193201555	0.00334017037465884	0.00366975436274915	0.00353874782896369	0.0258650235712513	0.0259307749565793	0.0261091721114879	0.0050593830121578	0.00362492763212307	0.00324836655363494	0.00356976263336366	0.0697972872384418
0.00271970887436937	0.00211214953271028	0.00366983706889422	0.0042788851211645	0.00488090315110413	0.0276293937639566	0.0268657679265569	0.0274251095856422	0.00745223720122405	0.00651426681002399	0.00458258208584898	0.0060326689273013	0.0719584815151766
0.00257464229592259	0.00135968902489455	0.0031841038789182	0.0039099330080225	0.00425473492680506	0.0273926887767761	0.0275208005954842	0.0280066164916053	0.007505582664792	0.00344868083698619	0.00310809693160202	0.00255694318087834	0.069377388139939
0.00146886113638243	0.00148449259780001	0.00357050698866926	0.00394235381688859	0.00435249359027376	0.0283570424282524	0.0273928541890663	0.027772723513357	0.00555669506244314	0.00361227359192788	0.00416532958398809	0.00354139442560582	0.0737905053345463
0.00201215780332479	0.00139756843933504	0.00423157720618642	0.00441096683483583	0.00435034323050203	0.0288712265321313	0.0286859647671822	0.0292998924820114	0.00614556281531718	0.00509064593499297	0.00494739889173766	0.0049381358034902	0.0771277809941278
0.00184393350425937	0.00157596559424365	0.00380886609875114	0.00442593664709288	0.00463758167231825	0.0283280952774791	0.0279934662145397	0.0287197088743694	0.00533793730874204	0.00608328508808204	0.0053103134562898	0.00563245389132413	0.0729349102638326
0.00152725167479944	0.0018710611198412	0.00372855843189149	0.00447283103134563	0.00464469440079398	0.0278414523199074	0.0272879000909768	0.027165246877843	0.00528723844181623	0.00369200231577206	0.00387147465056654	0.00354486808369862	0.0714567860392027
0.00209114217186337	0.000974278388884294	0.00371954346207924	0.00439823008849558	0.00484914399139856	0.0289816392357952	0.0281200893226367	0.0288762716069804	0.00477743776362584	0.00375163344636507	0.00455032668927301	0.00317335208005955	0.0745868828053924
0.00162128856174014	0.00139500454883798	0.00365494996278223	0.00424985526424613	0.00428450913902903	0.0268726325365975	0.0261385327929865	0.026332974940038	0.00529898271441568	0.00609461582995617	0.00612356298072947	0.00675758828880986	0.0723768919030684
0.00154437184682822	0.00175552063518319	0.00481730212554793	0.00488098585724919	0.0050660822099082	0.0297187164006286	0.0283382681333223	0.0287269870151352	0.00624935902737573	0.00717732197502275	0.00454362749152262	0.00601050368042346	0.0778179637747084
0.00135356877015962	0.00164907782648251	0.0042823587792573	0.00420875031014805	0.00443536514763047	0.0287583326441155	0.0284554627408816	0.0291339839550078	0.00507600694731619	0.00353320651724423	0.00499255644694401	0.00361078488131668	0.0753133735836572
0.00162294268464147	0.00119014142750806	0.00329964436357621	0.00404433049375568	0.0041588785046729	0.0265459432635845	0.0262527499793235	0.026413613431478	0.00882945992887271	0.00516954759738649	0.00451683070052105	0.00494756430402779	0.0702887271524275
0.00140989165494996	0.00170779918947978	0.00354495078984369	0.0045060789016624	0.00459631130593003	0.028377718964519	0.0269029856918369	0.0279318501364651	0.00558216855512365	0.00604433049375569	0.00600446613183359	0.00606252584567034	0.0728449259780002
0.00314845753039451	0.00161268712265321	0.00430328343395914	0.00484393350425937	0.00535141841038789	0.0306245141013977	0.0293339674137788	0.0295899429327599	0.00719270531800513	0.00396087999338351	0.00531717806633033	0.00368927301298486	0.077595153419899
0.00136266644611695	0.00144322223141179	0.00344942519229179	0.00350376312960053	0.00390000827061451	0.025019932180961	0.024556529650153	0.0250494582747498	0.00564378463319825	0.00420072781407659	0.00684327185509883	0.00408187908361591	0.0701534198990984
0.00172599454139442	0.00179133239599702	0.00285567777685882	0.0037790091803821	0.00400363907038293	0.024037300471425	0.0238413696137623	0.0244452898850385	0.0046570176164089	0.00300636837317013	0.00225920105863866	0.00259895790257216	0.058792490282028
0.00144545529732859	0.00219799851128939	0.00369679927218592	0.0043731701265404	0.00461227359192788	0.0273993879745265	0.0269550078570838	0.0268375651310892	0.00486072285170788	0.0040002481184352	0.00335009511206683	0.00337457613100653	0.072713092382764
0.00172053593582003	0.00113704408237532	0.0036520552477049	0.00434356132660657	0.00452228930609545	0.0272142089157224	0.0269211810437516	0.0277953022909602	0.0065572740054586	0.00540741047059797	0.00479207675130262	0.00465519808121743	0.0732967496484988
0.0022798775949053	0.00186717393102307	0.00344934248614672	0.00412381109916467	0.00421354726656191	0.0274774625754694	0.0267650318418658	0.0275896948143247	0.0050034736580928	0.004125465222066	0.00408965346125217	0.00365015300636837	0.0731463898767678
0.00198519560003308	0.00246381606153337	0.00499288727152427	0.00473451327433629	0.00476668596476718	0.0281421718633694	0.0271232321561492	0.0277042428252419	0.00757770242329005	0.0065939128277231	0.00565337854602597	0.00492010586386569	0.0764765528078736
0.00190265486725664	0.00138673393433132	0.0043085766272434	0.00441361343147796	0.00418145728227608	0.0274806881151269	0.0272305847324456	0.02786336944835	0.00659374741543297	0.00572971631792242	0.00399057149946241	0.00468662641634273	0.0746742204945827
0.0015634769663386	0.00201207509717972	0.00402621784798611	0.00443586138450087	0.00480712926970474	0.0292577123480275	0.0286967165660409	0.0293541477131751	0.00735431312546522	0.00450467289719626	0.00421619386320404	0.0047216111157059	0.0755014473575387
0.0010027293027872	0.00158440162104045	0.00309875113720949	0.00385195600033083	0.00404912745016955	0.026980067819039	0.026834753122157	0.0273132081713671	0.00450144735753867	0.00366396493259449	0.00276006947316186	0.00294913572078405	0.0704441319990076
0.00173583657265735	0.00134835828302043	0.0029067074683649	0.00376056571003225	0.00372367876933256	0.0242750806384914	0.0235308080390373	0.0240068646100405	0.00668646100405259	0.0056203787941444	0.00442932759904061	0.00233677942271111	0.0644189066247622
0.00205582664791994	0.00128905797700769	0.00353395087254983	0.00423240426763709	0.00427044909436771	0.0266810851046233	0.0258232569679927	0.0263098172194194	0.005182615168307	0.00304234554627409	0.00209445041766603	0.00423207344305682	0.0693625010338268
0.00210305185675296	0.00172789678273096	0.00366818294599288	0.00439194442147052	0.00466379952030436	0.0282740881647507	0.028036059879249	0.0284839963609296	0.00602472913737491	0.00350500372177653	0.00412331486229427	0.00270540071127285	0.0753592754941693
0.00211107435282441	0.00135150111653296	0.00370143081630965	0.00390207592424117	0.00424323877264081	0.0285516499875941	0.0286439500454884	0.0289880903151104	0.00637300471425027	0.00461310065337855	0.00488421139690679	0.00363170953601853	0.0759899098503018
0.00204821768257382	0.00170573153585311	0.00370267140848565	0.00449780828715573	0.00471681415929203	0.0286910925481763	0.0276721528409561	0.0280714581093375	0.00436250103382681	0.00288536928293772	0.00357662724340419	0.00392200810520222	0.0741326606566867
0.00207451823670499	0.00161673972376148	0.00351889835414771	0.0042524191547432	0.00428699032338103	0.0262800430071954	0.0254461996526342	0.0255313869820528	0.00633198246629724	0.00530634356132661	0.0067216111157059	0.00588694069969399	0.0713983127946406
0.00174079894136134	0.00130262178479861	0.00370821272020511	0.00427309569100984	0.00438342568852866	0.0284377636258374	0.0279927218592341	0.0279605491688032	0.00521288561740138	0.00366735588454222	0.00407881895624845	0.00349623687039947	0.0746680175337027
0.00123066743859069	0.00131775700934579	0.0030913075841535	0.00351261268712265	0.0039126623108097	0.0271314200645108	0.0258779257298817	0.0266613183359524	0.00347911669837069	0.00305210487139195	0.0028433545612439	0.00280076089653461	0.0710147216938219
0.00269704739062112	0.00185096352659003	0.00422281035480936	0.0051546604912745	0.00505731535853114	0.0290252253742453	0.0278872715242743	0.0285045074849061	0.00729517823174262	0.00596840625258456	0.00513687867008519	0.00546017699115045	0.0747443553055992
0.00185485071540815	0.0016253411628484	0.00532453891324125	0.0049064593499297	0.00566156645438756	0.0312176825738153	0.0294815978827227	0.0300416838971136	0.008190058721363	0.0050950293606815	0.00699081961789761	0.00457009345794392	0.0807838061367959
0.00268034074931768	0.00149929699776693	0.00388090315110413	0.0039995037631296	0.0044758911587131	0.027571416756265	0.0263830121578033	0.0268297080473079	0.00381151269539327	0.00389835414771317	0.00475949053014639	0.00350368042345546	0.0737988586551982
0.00232445620709619	0.00194483500124059	0.00429104292448929	0.00499834587709867	0.00545992887271524	0.0294866429575718	0.0292628401290216	0.0292688776776114	0.0077757836407245	0.00723629145645522	0.00450177818211893	0.00662476221983293	0.0741889008353321
0.00179712182615168	0.00143718468282193	0.00366685964767182	0.00416119427673476	0.00479215945744769	0.0285584318914896	0.026572657348441	0.0268777603175916	0.00435414771317509	0.00370184434703499	0.00448639483913655	0.0038495575221239	0.0736175667852122
0.00266487470019022	0.00132313290877512	0.00363873955834919	0.00398635348606401	0.00458870234058391	0.0276078901662393	0.0286350177818212	0.0285604995451162	0.00449582333967414	0.00422893060954429	0.00357505582664792	0.00469679927218592	0.0721388636175668
0.00188917376561079	0.00188900835332065	0.00351707881895625	0.004315523943429	0.0043172607724754	0.0286408899181209	0.0283561326606567	0.0287414605905219	0.00434281697130097	0.00342783888842941	0.00310958564221322	0.00333859895790257	0.074835911008188
0.00166859647671822	0.00170465635596725	0.00410189397072203	0.00461922090811347	0.00465197254155984	0.0270189397072202	0.0273256967992722	0.0279370606236043	0.00848110164585229	0.00825705069886693	0.00699818046480853	0.00718195351914647	0.0705899429327598
0.00185518153998842	0.00133562153668018	0.0035587627160698	0.00418005127780994	0.00463526590025639	0.028463402530808	0.0281669837068894	0.0285034323050202	0.00513150277065586	0.00382855016127698	0.0033709370606236	0.00372558101066909	0.0749122487800844
0.00194417335208006	0.00224216359275494	0.00434463650649243	0.00502754114630717	0.0053065916797618	0.0296523033661401	0.0283644032751633	0.0291057811595402	0.00444562070961873	0.00359498800760896	0.00369547597386486	0.00404466131833595	0.0756640476387396
0.00154461996526342	0.00201637581672318	0.00392242163592755	0.00443122984037714	0.00489545943263584	0.0285088909105947	0.027694400793979	0.0281542469605491	0.0041846001157886	0.00310793151931189	0.00306963857414606	0.00309792407575883	0.0738503845835745
0.00196915060789017	0.00197791745926722	0.00349408651062774	0.00450301877429493	0.00457910842775618	0.0284338764370193	0.0273087420395335	0.027347779340005	0.00531841865850633	0.0040910594657183	0.00411793896286494	0.00347332726821603	0.0708935571912994
0.00141220742701183	0.00130865933338847	0.00399569928045654	0.0041593747415433	0.00467124307336036	0.0291324952443967	0.0278685799354892	0.0280166239351584	0.00654734926805062	0.0032449756016872	0.00388859482259532	0.00291307584153503	0.0768607228517078
0.00284418162269457	0.00138516251757506	0.002936647092879	0.00382888098585725	0.00392209081134728	0.0263280952774791	0.0264418162269456	0.0269249028202795	0.00489918120916384	0.00511016458522869	0.0039109254817633	0.00417508890910595	0.0720108345050037
0.00257505582664792	0.00165139359854437	0.0035624844925978	0.00405028533620048	0.00458754445455297	0.0269957819866016	0.0264998759407824	0.0267144156810851	0.00684715904391696	0.00490033909519477	0.0049321809610454	0.00475345298155653	0.0684638987676785
0.00189521131420065	0.00122256223637416	0.00452129683235465	0.00447580845256802	0.0044395004548838	0.0292716896865437	0.0277305433793731	0.0277842196675213	0.00523099826317095	0.00452352989827144	0.00525399057149946	0.00408816475064097	0.0797924075758828
0.00133760648416177	0.000958812339756844	0.00470300223306592	0.00476949797369945	0.00476453560499545	0.0302747498139112	0.0293272682160285	0.0292290133156894	0.00611322471259615	0.00523703581176081	0.00477197915805144	0.0047149119179555	0.0810937060623604
0.00158043172607725	0.00122281035480936	0.00339409478124224	0.00427168968654371	0.00455768753618394	0.0275075676122736	0.0280188570010752	0.0286097097014308	0.00601844347034985	0.00389653461252171	0.00444380117442726	0.00368232569679927	0.0752839301960135
0.00220891572243818	0.00130303531552394	0.00280547514680341	0.00344206434538086	0.0038401290215863	0.0254900339095195	0.0259803986436192	0.0266736415515673	0.0037181374576131	0.00266752129683236	0.00360954428914068	0.00217136713257795	0.0669707220246464
0.0024105533041105	0.00183301629311058	0.00429691506078902	0.00441816226945663	0.00467000248118435	0.0292037879414441	0.0283753204863122	0.0289239103465388	0.00621743445538003	0.00387957985278306	0.00439880903151104	0.00388222644942519	0.079176329501282
0.00207327764452899	0.0010955255975519	0.00452154495078984	0.00442502687949715	0.00441758332644116	0.0293947564304028	0.0283547266561905	0.0285592589529402	0.0069430981721942	0.00556430402778927	0.00535927549416922	0.0044395004548838	0.0781932015548755
0.00165635596724837	0.00161417583326441	0.00367645356049954	0.00378827226862956	0.00382772309982632	0.0259535191464726	0.0255612439004218	0.0254598461665702	0.00475692663964933	0.00343966586717393	0.00335017781821189	0.00295765445372591	0.0743955834918535
0.0015315523943429	0.00151137209494665	0.00317881068563394	0.00375494169216773	0.00390191051195104	0.0280251426681002	0.0284811843519973	0.0290537589942933	0.00472690430899016	0.00580737738813994	0.00557621371267885	0.00439227524605078	0.0745918451740965
0.00245347779340005	0.00203721776527996	0.0036580100901497	0.00437953849971053	0.00421991563973203	0.0271575552063518	0.0277582499379704	0.027874534777934	0.00533603506740551	0.00235348606401456	0.00351765776197171	0.0020022330659168	0.0740228268960384
0.00250053758994293	0.002186336944835	0.00447431974195683	0.00491696303035315	0.00497675957323629	0.0288314448763543	0.0285927549416921	0.0291052849226697	0.00443933504259367	0.0036599950376313	0.00353940947812422	0.00358895045901911	0.0771344801918783
0.00244512447274832	0.00133735836572657	0.00390356463485237	0.00485749731205028	0.00485700107517989	0.0290865106277396	0.0283535687701596	0.0288345050037218	0.00752022165246878	0.00428798279712183	0.00344810189397072	0.00513778843768092	0.075455876271607
0.00185245223720122	0.00148730460673228	0.00300405260110826	0.00367918286328674	0.00374799437598214	0.0259921429162187	0.0256231080969316	0.0265434620792325	0.00413993879745265	0.00338185427177239	0.00346654536432057	0.00377470846083864	0.0699904060871723
0.00209908196178976	0.00167860392027128	0.00404904474402448	0.00419799851128939	0.00430477214457034	0.0276139277148292	0.0272716896865437	0.0269847820693077	0.00533868166404764	0.00376726490778265	0.0050900669919775	0.00368091969233314	0.0734924323877264
0.00239045571085932	0.00178918203622529	0.00429526093788769	0.00455479282110661	0.00470928790009098	0.0291538334298239	0.0281784798610537	0.02853411628484	0.00580927962947647	0.0041853444710942	0.00432023819369779	0.00406103713505914	0.0793807790918865
0.00135695972210735	0.00186088826399801	0.00371358861963444	0.00369754362749152	0.00417087089570755	0.0264446282358779	0.0264534777934	0.0262587875279133	0.00624538913241254	0.00445885369282938	0.00603738317757009	0.00404780415184848	0.0731539161359689
0.00165635596724837	0.00157067240095939	0.00260549168803242	0.00365685220411877	0.00359589777520469	0.0243634935075676	0.0239390455710859	0.0241673972376147	0.00552667273178397	0.00491985774543048	0.00266040856835663	0.00612926970473906	0.0653139525266728
0.00208270614506658	0.00204879662558928	0.0038485650483831	0.00437523778016707	0.00438921511868332	0.0276201306757092	0.0282400132329832	0.0286461831114052	0.00562401786452734	0.00485038458357456	0.00429195269208502	0.00509097675957324	0.0735671160367215
0.0019732859151435	0.00133198246629725	0.00422032917045736	0.00420668265652138	0.0045011165329584	0.028371433297494	0.0272021338185427	0.0280075262592011	0.00554395831610289	0.00416375816723182	0.00591307584153502	0.00375072367876933	0.0740196840625259
0.00173641551567281	0.0015300636837317	0.00494781242246299	0.00491522620130675	0.00520560747663551	0.0293675461086759	0.0289933835083947	0.0287321147961293	0.00748837978661815	0.00717103630799768	0.00486072285170788	0.00588338433545613	0.0798326027623852
0.00215358531138864	0.00121644198163924	0.003561492018857	0.00387436936564387	0.00438880158795799	0.0264018691588785	0.025915557025887	0.0262400132329832	0.00581812918699859	0.00231734347862046	0.00364519063766438	0.00232859151434952	0.0725631461417584
0.00116764535604995	0.00225622363741626	0.00354966504011248	0.00400554131171946	0.00443114713423207	0.0295644694400794	0.0289593085766272	0.0294432222314118	0.00480076089653461	0.00309933008022496	0.00388065503266893	0.00269655115375072	0.0764406583409148
0.00182061037135059	0.00131618559258953	0.00426151683070052	0.0046243486891076	0.00526548672566372	0.0300550822926143	0.0292523364485981	0.0295968902489455	0.00442279381358035	0.00466694235381689	0.00402423290050451	0.00339516996112811	0.0771731866677694
0.00196824084029443	0.00224356959722107	0.00290315110412704	0.00380985857249194	0.00413737490695559	0.0267723099826317	0.0259631957654454	0.0267033330576462	0.00404060871722769	0.00341874121247209	0.00226176494913572	0.00290290298569184	0.0688367380696385
0.00198445124472748	0.00182036225291539	0.00374493424861467	0.00461880737738814	0.00459912331486229	0.0284302373666363	0.027985112893888	0.028557770242329	0.0057535356877016	0.00497874452071789	0.00364469440079398	0.004121743445538	0.0720209246547019
0.00130559920602101	0.001440989165495	0.00326151683070052	0.00421983293358697	0.0042232238855347	0.0272952609378877	0.0276081382846746	0.0283280952774791	0.00715035977173104	0.00702654867256637	0.0044442147051526	0.00516243486891076	0.0694672897196262
0.00176850549995865	0.00174088164750641	0.00485733189976015	0.00516954759738649	0.00522570506988669	0.0296201306757092	0.0289772558101067	0.0293579521958482	0.00674021999834587	0.00439599702257878	0.00399809775866347	0.00508353320651724	0.0760090976759572
0.00110090149698123	0.00173261103299975	0.00375915970556612	0.00440368869406997	0.00457116863782979	0.0285667852121413	0.0278276403936813	0.028306839798197	0.00649251509387147	0.00342105698453395	0.00345769580679844	0.00318129186998594	0.0757845504921016
0.001749069555868	0.0011890662476222	0.00352468778430237	0.00441940286163262	0.00452121412620958	0.0288980233231329	0.0275245223720123	0.0277840542552312	0.00544016210404433	0.0025911835249359	0.00314200645107932	0.00219741956827392	0.0747249193615085
0.00226499048879332	0.00196385741460591	0.00326201306757092	0.00404590191051195	0.00440765858903316	0.0272345546274088	0.0277455958977752	0.0278679182863287	0.00421445703415764	0.00448970308493921	0.00352493590273757	0.00377123480274584	0.0746656190554959
0.00217252501860888	0.0014701844347035	0.00355032668927301	0.00430774956579274	0.00463609296170705	0.0276097097014308	0.0275970556612356	0.0278552642461335	0.00349127450169548	0.00300181953519146	0.00261161194276735	0.0025644694400794	0.0759818873542304
0.00161467207013481	0.00127731370440824	0.00336134314779588	0.00386791828632867	0.00413315689355719	0.0265504921015632	0.0264220494582748	0.0271370440823753	0.00521660739392937	0.00331320817136713	0.00295194772971632	0.00297369944586883	0.0682988173021255
0.00160342403440576	0.0009371433297494	0.00288983541477132	0.00375767099495493	0.00354933421553221	0.0263593582003143	0.0262932759904061	0.0270853527417087	0.00586204615002895	0.00385236953105616	0.00401009014969812	0.00240368869406997	0.0701530063683731
0.00248325200562402	0.00133132081713671	0.00417624679513688	0.00447001902241336	0.00469349102638326	0.0284092300057894	0.0285589281283599	0.0284528988503846	0.00470763377718964	0.00434554627408816	0.00300661649160533	0.00440426763708544	0.0762165246877843
0.00164014556281532	0.00148275576875362	0.00339682408402944	0.00402034571168638	0.00418005127780994	0.0277934000496237	0.0285194772971632	0.0281754197336862	0.00473955834918535	0.00257240923000579	0.00365098006781904	0.00247407162352163	0.0732851707881896
0.00229625341162848	0.00145132743362832	0.00268555123645687	0.00404763873955835	0.00384616657017616	0.0241529236622281	0.0238059713836738	0.0244232900504507	0.00507021751716152	0.00777239268877678	0.00300388718881813	0.00612116450252254	0.0638539409478124
0.00140095939128277	0.00149375568604747	0.00262955917624679	0.00372475394921843	0.00338557604830039	0.0259282110660822	0.0257450996609048	0.0262166901000745	0.00450301877429493	0.00311984120420147	0.00243015466049127	0.00317252501860888	0.0697957158216855
0.00212554792821107	0.00186609875113721	0.00474129517823174	0.00452948474071624	0.0048440989165495	0.0285155074022	0.0278369861880738	0.0283075841535026	0.00534339591431644	0.00712141262095774	0.00573004714250269	0.00492771482921181	0.0765657927384006
0.00169828798279712	0.00131692994789513	0.00297783475312215	0.00379108427756182	0.00419874286659499	0.026889504590191	0.0265091390290299	0.0268629559176247	0.00472094946654537	0.00445463567943098	0.00393672979902407	0.00395790257216111	0.0716650401124804
0.00148010917211149	0.00158539409478124	0.00325572740054586	0.00396551153750724	0.00385096352659002	0.0251227359192788	0.0245782813663055	0.025151600363907	0.00600661649160533	0.00651649987594078	0.0029708047307915	0.00533090728641138	0.0646258373997189
0.00124315606649574	0.00145149284591845	0.00404954098089488	0.00396030105036804	0.00420833677942271	0.028434786204615	0.027180133983955	0.0279116698370689	0.00392374493424862	0.006747828963692	0.00667703250351501	0.00472963361177735	0.0756624762219833
0.00165139359854437	0.00172169382185096	0.00422653213133736	0.00485824166735589	0.00507013481101646	0.0302712761558184	0.0299395418079563	0.0302920353982301	0.00774046811678107	0.00460987511372095	0.00415796873707717	0.00460135638077909	0.075578860309321
0.00154263501778182	0.00207195434620792	0.00373170126540402	0.00437581672318253	0.00444338764370192	0.0265083119675792	0.0261094202299231	0.0267599040608717	0.00619386320403606	0.00574129517823174	0.0047495657927384	0.00539045571085932	0.0705115375072367
0.00171747580845257	0.00176387395583492	0.00433628318584071	0.00481482094119593	0.00509759325117856	0.0299684062525845	0.0292723513357043	0.0304835828302043	0.0056233562153668	0.00335679430981722	0.00522090811347283	0.00455462740881647	0.0783849143991398
0.00204648085352742	0.00164750640972624	0.00363038623769746	0.00430253907865354	0.00438094450417666	0.0274405756347697	0.027016127698288	0.0275039285418907	0.005253411628484	0.0106188073773881	0.00869977669340832	0.00613712678852039	0.0723008849557522
0.00283500124059218	0.001561492018857	0.00370440823753205	0.00472764866429576	0.00470606236043338	0.0276067322802084	0.0278390538417004	0.028164006285667	0.00741940286163262	0.00625729881730213	0.00470523529898271	0.0071496981225705	0.0696246795136879
0.00149458274749814	0.00175394921842693	0.0031836076420478	0.00368207757836407	0.00386899346621454	0.026318005127781	0.02634786204615	0.0266899346621454	0.00633661401042098	0.00383756513108924	0.00327640393681251	0.00355752212389381	0.0674430568191217
0.00173194938383922	0.00156711603672153	0.0034432222314118	0.00413505913489373	0.00446224464477711	0.0275136878670085	0.0266039202712762	0.0271854271772393	0.00562376974609213	0.00258919857745431	0.00296030105036804	0.00298610536762881	0.071044744024481
0.00242279381358035	0.0011247208667604	0.00379819700603755	0.00451956000330825	0.00470457364982218	0.0297699942105698	0.0283715160036391	0.0287648664295757	0.0048992639153089	0.00379058804069142	0.00423678769332561	0.00366371681415929	0.0761842692912084
0.0017844677859565	0.00227210321726904	0.0038478206930775	0.00458200314283351	0.0048408733768919	0.0282592837647837	0.0282549830452403	0.0283134562898023	0.00454007112728476	0.00515796873707717	0.00367934827557687	0.00433760648416177	0.0708111818708129
0.00117988586551981	0.00187271524274254	0.00354089818873542	0.00397551898106029	0.00406393185013647	0.0256152510131503	0.0253821850963527	0.025226035894467	0.00667422049458275	0.00686709122487801	0.00603002233065917	0.00534099743610951	0.0696093788768505
0.00125324621619386	0.00137176412207427	0.00351807129269705	0.00407914978082872	0.00428591514349517	0.0279243238772641	0.0270523529898271	0.0281151269539327	0.00685154246960549	0.00361831114051774	0.00288197833098999	0.00459970225787776	0.0713663055164999
0.00144686130179472	0.00157149946241006	0.00344131999007526	0.00404590191051195	0.00417277313704408	0.0271678107683401	0.02726705814242	0.0271936150856009	0.00543883880572327	0.0054966504011248	0.00452551484575304	0.00504879662558928	0.0730549168803242
0.00220031428335125	0.0016859647671822	0.00402704490943677	0.00461111570589695	0.00476445289885038	0.0297336035067405	0.029878256554462	0.0300480522702837	0.00625258456703333	0.00405417252501861	0.0038797452650732	0.00329096021834422	0.0765595897775205
0.00155074021999835	0.0014709287900091	0.00397022578777603	0.00432867422049458	0.00410172855843189	0.0274461996526342	0.0271354726656191	0.0274464477710694	0.0068191216607394	0.00638731287734679	0.00523290050450748	0.00590579770076916	0.0732790505334547
0.00193449673310727	0.00162368703994707	0.00307633777189645	0.00352270283682078	0.00366396493259449	0.0239492184269291	0.0243402530808039	0.0245083119675792	0.00704176660325862	0.00323430650897362	0.00346704160119097	0.00371846828219337	0.067560251426681
0.00151145480109172	0.00117401372922008	0.00336680175337028	0.00427317839715491	0.00434190720370523	0.0264997105284923	0.0263679596394012	0.0266709122487801	0.00538110991646679	0.00557174758084526	0.00399189479778347	0.00642808700686461	0.0710194359440907
0.001997518815648	0.00123372756595815	0.00337085435447854	0.0039673310726987	0.00442974112976594	0.0271059465718303	0.0273964932594492	0.0278796625589281	0.00568952113142006	0.00377123480274584	0.00478479861053677	0.0039658423620875	0.0697939789926391
0.00195765445372591	0.00186642957571748	0.00356752956744686	0.00371846828219337	0.00410594657183029	0.028023653957489	0.0279010834505004	0.0283084939210983	0.00508708957075511	0.00351931188487305	0.00361450665784468	0.00348672566371682	0.0746935737325283
0.00175411463071706	0.00164626581755024	0.00361260441650815	0.0044382598627078	0.00447754528161442	0.0283571251343975	0.0276169878421967	0.02883235464395	0.00663675461086759	0.00607063104788686	0.00520337441071872	0.00594069969398726	0.0728081217434455
0.00153022909602183	0.00170622777272351	0.00397907534529816	0.00479472334794475	0.00510553304110496	0.0299383012157803	0.0287986105367629	0.029618559258953	0.00644404929286246	0.00421884045984617	0.0047213629972707	0.00378992639153089	0.0764693573732528
0.0014340418493094	0.001433545612439	0.00353568770159623	0.00415052518402118	0.00456513108923993	0.0286400628566703	0.0271307584153503	0.0278555123645687	0.00520684806881151	0.00276767843850798	0.00382904639814738	0.00274600942850054	0.0741716152510131
0.00156752956744686	0.00131568935571913	0.00404143577867836	0.00449359027375734	0.00439740302704491	0.0276877015962286	0.0276119427673476	0.028419816392358	0.00586857993548921	0.00590712099909023	0.00494359440906459	0.00400744355305599	0.0731667355884542
0.00183781324952444	0.00166222810354809	0.00409883384335456	0.00417384831692995	0.00453593582003143	0.0294685303118022	0.0277872797948888	0.0280955255975519	0.00493598544371847	0.00338607228517079	0.00320254734926805	0.00295351914647258	0.0764407410470598
0.00255313869820527	0.00148962037879414	0.00393474485154247	0.00432561409312712	0.00444835001240593	0.0272854189066248	0.026939128277231	0.0275703415763791	0.0079485567777686	0.00645860557439418	0.00516797618063022	0.00606327020097593	0.0733546439500455
0.00215160036390704	0.00177710693904557	0.00375527251674799	0.00430452402613514	0.00453213133735837	0.0272218178810686	0.027741543296667	0.0276225291539161	0.0059638574146059	0.00335836572657348	0.0035637250847738	0.00432586221156232	0.0726999421056985
0.0023090728641138	0.00154726656190555	0.00410114961541643	0.00455346952278554	0.00464287486560251	0.0274043503432305	0.0263906211231495	0.0272209081134728	0.00618617153254487	0.0065246050781573	0.00709139029029856	0.0052469605491688	0.0731114878835498
0.00248192870730295	0.00177032503515011	0.00369489703084939	0.00384103878918204	0.00392630882474568	0.0271020593830122	0.0267062277727235	0.0271755851459763	0.00753916135968903	0.00437474154329667	0.00430609544289141	0.00446728971962617	0.0730693904557108
0.00169084442974113	0.00165188983541477	0.00404681167810769	0.00434736580927963	0.00446522206599951	0.0299696468447606	0.0290726987015135	0.0298908278885121	0.00582135472665619	0.00437656107848813	0.00488760234885452	0.00489024894549665	0.0770229923083286
0.00255421387809114	0.00163394260193532	0.00328996774460342	0.00375469357373253	0.00372367876933256	0.0260605408981887	0.0251803821023902	0.0259531883218923	0.00902092465470184	0.00566983706889422	0.0063771400215036	0.00705284922669754	0.0680263832602763
0.0018406252584567	0.00148920684806881	0.0028406252584567	0.0035045901910512	0.00327971218261517	0.0237263253659747	0.0246206269125796	0.0245260110826234	0.00591654949962782	0.005807460094285	0.004064593499297	0.00390414357786784	0.0651480439996692
0.00198883467041601	0.00148259035646349	0.00462228103548094	0.00528268960383757	0.0052823587792573	0.0295208005954843	0.0288557604830039	0.0290774956579274	0.00496236870399471	0.00283078322719378	0.00589868497229344	0.0028485650483831	0.078591431643371
0.0027822347200397	0.00102199983458771	0.00409966090480523	0.00460805557852948	0.00501232321561492	0.0277584153502605	0.0278806550326689	0.0279378049789099	0.00528517078818956	0.00611463071706227	0.00523744934248614	0.00582532462161939	0.072447192126375
0.00219336696716566	0.0015268381440741	0.0039708047307915	0.00449268050616161	0.0050044661318336	0.0288618807377388	0.0281959308576627	0.0282637498966173	0.00548366553634935	0.00459432635844843	0.00379803159374741	0.00382863286742205	0.0751452319907369
0.0021898106029278	0.00143916963030353	0.00399073691175254	0.0040935406500703	0.00428814820941196	0.0292516747994376	0.0279632784715904	0.0284905301463899	0.00456885286576793	0.00310487139194442	0.00370291952692085	0.00314109668348358	0.076177570093458
0.00188842941030519	0.00155322140435034	0.00370176164088992	0.00409933008022496	0.00445860557439417	0.0277740468116781	0.0268565875444546	0.0277905053345464	0.00762542386899347	0.00604945827474982	0.00438681664047639	0.00418319411132247	0.0732114796129352
0.00179497146637995	0.00141601190968489	0.004121743445538	0.00467190472252088	0.00520701348110165	0.0302727648664296	0.0295604168389711	0.0301943594409065	0.00404557108593168	0.00395773715987098	0.00372814490116616	0.00349582333967414	0.0764095608303698
0.000974278388884294	0.00117037465883715	0.0035939128277231	0.00416384087337689	0.00449110908940534	0.0281646679348276	0.0285127780994128	0.0290082706145067	0.00602249607145811	0.00593350425936647	0.00418741212472087	0.00533892978248284	0.0743232983210653
0.00186585063270201	0.00181854271772393	0.00334157637912497	0.00443635762137127	0.00433785460259697	0.0274145231990737	0.0272196675212968	0.0280602100736085	0.00583218923165991	0.00329848647754528	0.00363890497063932	0.00379232486973782	0.0710920519394591
0.00204565379207675	0.0023100653378546	0.00448730460673228	0.00475237780167067	0.00510379621205856	0.0282122239682409	0.0279902406748821	0.0283198246629725	0.00704730791497809	0.00482102390207593	0.00469679927218593	0.00560764204780415	0.0752229757670995
0.00214887106111984	0.00151956000330825	0.00413489372260359	0.00467711520966008	0.00473840046315441	0.029596228599785	0.0286618145728228	0.0294701844347035	0.00483921925399057	0.00448837978661815	0.00416582582085849	0.00405160863452155	0.0766423786287321
0.00177859564965677	0.00207377388139939	0.00391969233314035	0.0044026135141841	0.00444041022247953	0.0266199652634191	0.026268298734596	0.0264570341576379	0.00724199818046481	0.00507956331155405	0.00947605657100323	0.00382540732776445	0.07529186998594
0.00185840707964602	0.00175146803407493	0.00397965428831362	0.0041306757092052	0.00449234968158134	0.0276722355471012	0.0277758663468696	0.028145397403027	0.00732164419816392	0.00576288148209412	0.00488255727400546	0.0041554048465801	0.0746168224299066
0.00126102059383012	0.00169134066661153	0.0037535356877016	0.0041252171036308	0.00408121743445538	0.0263747415432967	0.0260616160780746	0.0260204284178314	0.00464262674716732	0.00392630882474568	0.00354801091721115	0.00283690348192871	0.0718284674551319
0.0013405011992391	0.00109908196178976	0.00401968406252584	0.00455148457530395	0.0047782648250765	0.029052187577537	0.0290875031014804	0.0293259449177074	0.00540865106277396	0.00602092465470184	0.00491117360019849	0.00747307914978083	0.0762615995368456
0.0010932925316351	0.00161227359192788	0.00295335373418245	0.00360623604333802	0.00363907038292945	0.0243856587544454	0.0245411463071706	0.0246315441237284	0.00523670498718055	0.00545215449507899	0.00336771152096601	0.0045904391696303	0.06632908775122
0.00132908775121992	0.0015671987428666	0.00345322967496485	0.00381986601604499	0.00407666859647672	0.0260910594657183	0.025492018857001	0.0261496981225705	0.00733272682160285	0.00668935571912993	0.00457704077412952	0.00621495327102804	0.0699774212223968
0.00163030353155239	0.00194003804482673	0.00388057232652386	0.00444710942022992	0.00485973037796709	0.0282871557356711	0.0278431891489538	0.0282226449425192	0.00525423868993466	0.0031828632867422	0.00380307666859648	0.00424613348771814	0.0746710776610702
0.00217583326441155	0.00211653295839881	0.00523546439500455	0.00542014721693822	0.00554197336862129	0.03097518815648	0.0307177239268878	0.030710528492267	0.00839607972872384	0.00559771731039616	0.00520916384087337	0.00528641138036557	0.0816963857414606
0.00154643950045488	0.00142287651972542	0.00457902572161112	0.00493524108841287	0.00477718964519064	0.0275582664791994	0.0271261268712265	0.0274208915722438	0.00611504424778761	0.00440997436109503	0.00367736332809528	0.00657902572161112	0.0737905053345464
0.00204887933173435	0.00201091721114879	0.00350078570837813	0.00428078736250103	0.00476354313125465	0.0290607890166239	0.0285070713754032	0.0290009097675957	0.00592424117111902	0.00238673393433132	0.00253461252171036	0.00248077082127202	0.0731875775370111
0.00151724423124638	0.00117343478620461	0.00320808866098751	0.00371028037383177	0.00350053758994293	0.02513663055165	0.0253758994293276	0.0257227690017368	0.00608196178976098	0.00484542221487057	0.00261425853940948	0.00408427756182284	0.0667897609792407
0.00136208750310148	0.00146786866264163	0.00357348440989165	0.00433719295343644	0.00447349268050616	0.0266517244231246	0.0257033330576462	0.026203705235299	0.00514754776279877	0.00390513605160864	0.00416996112811182	0.00393275990406087	0.0713309899925564
0.00164643122984038	0.00105723265238607	0.00409196923331403	0.0046208750310148	0.00469870151352246	0.029109337523778	0.0286119427673476	0.028824911090894	0.00563410801422546	0.0072177652799603	0.00501918782565545	0.00619163013811926	0.0735313042759077
0.00164841617732198	0.00156744686130179	0.00340699693987263	0.00353734182449756	0.00402026300554131	0.0284175833264412	0.0277415432966669	0.0289623687039947	0.00590877512199157	0.0026916714911918	0.00279943759821355	0.00228442643288396	0.0722458026631378
0.00140526011082623	0.00159870978413696	0.002686957240923	0.00316408899181209	0.00357927384004631	0.0253938466628071	0.0251482921181044	0.0255483417417914	0.00305590935406501	0.00251203374410719	0.00367504755603341	0.00258754445455297	0.0698227607311224
0.00195384997105285	0.00161649160532628	0.00324017864527334	0.00395045901910512	0.00399735340335787	0.0259392936895211	0.0252288479033992	0.0261328260689769	0.00505177404681168	0.0062576296418824	0.00627954677032503	0.00645207178893392	0.0714021172773136
0.00260698039864362	0.00200868414523199	0.00385129435117029	0.00438929782482838	0.00466156645438756	0.0285536349350757	0.0286799272185923	0.0292725994541394	0.00668488958729634	0.00857042428252419	0.00377743776362584	0.00633198246629725	0.0714034405756348
0.00197857910842776	0.00130179472334794	0.00352245471838558	0.00426374989661732	0.00426755437929038	0.0270032255396576	0.0271460590521876	0.0279616243486891	0.00477462575469357	0.00398238359110082	0.00328740385410636	0.0040029774212224	0.0715631461417582
0.00132106525514846	0.00116863782979075	0.0033122984037714	0.00422909602183442	0.00446009428500537	0.0265298982714416	0.0262035398230088	0.0266063187494831	0.00712554792821106	0.00375775370109999	0.00433239599702258	0.0028146555289058	0.0671033826813332
0.00245893639897444	0.00152038706475891	0.00462691257960467	0.00494053428169713	0.00488454222148705	0.0289373914481846	0.0287345959804814	0.0297191299313539	0.00714415681085105	0.00625589281283599	0.00533901248862791	0.00425423868993466	0.0753414936729799
0.00293292531635101	0.00229476470101729	0.00487039947068067	0.00535538830535109	0.00505582664791994	0.0297020924654702	0.0292482838474899	0.0295166652882309	0.00829757670994955	0.00686700851873294	0.00566255892812836	0.006819866016045	0.076208750310148
0.00222926143412455	0.00182400132329832	0.00446613183359524	0.00468282193366967	0.00488958729633612	0.0294431395252667	0.0294201472169382	0.0298364899512034	0.00570374658837152	0.00811620213381854	0.00477685882061037	0.00605458605574394	0.0771243073360351
0.00122942684641469	0.00108022496071458	0.0035924241171119	0.00439500454883798	0.00446365064924324	0.0254533123811099	0.025648498883467	0.0254685303118022	0.00595037631296005	0.0110606236043338	0.00772020511123976	0.00828177983624183	0.0694705152592838
0.00192043668844595	0.00135571912993135	0.00344462823587793	0.00370109999172939	0.00373120502853362	0.023827392275246	0.0238595649656769	0.0241807129269705	0.00560143908692416	0.00770399470680672	0.00350343230502026	0.00591878256554462	0.0669430981721942
0.0011269539326772	0.00120378794144405	0.00375659581506906	0.00424439665867174	0.00450980067819039	0.0269752708626251	0.0264454552973286	0.0264719212637499	0.00499768422793814	0.00569299478951286	0.00498618807377388	0.00639277148292118	0.0742698701513522
0.00149995864692747	0.00137755355222893	0.00277371598709784	0.00346001157886031	0.00347415432966669	0.0250611198412042	0.02454031924572	0.0245470184434704	0.00514026962203292	0.00443213960797287	0.00363782979075345	0.00251071044578612	0.0677257464229592
0.0023773881399388	0.00129178727979489	0.00421172773137044	0.00497998511289388	0.0049655942436523	0.0269659250682325	0.0275025225374246	0.0274700190224134	0.0072786370027293	0.00495790257216111	0.00432809527747912	0.00379373087420396	0.0673004714250269
0.00178769332561409	0.00146406417996857	0.00573997187991068	0.00579224216359276	0.00560383756513109	0.0313764783723431	0.0309209329253163	0.0314288313621702	0.00577288892564717	0.00562112314945	0.00450640972624266	0.00407054834174179	0.0822714415681084
0.00207873625010338	0.00186188073773881	0.00339161359689025	0.00439062112314944	0.00449483086593334	0.0273370275411463	0.0282170209246547	0.0283873128773468	0.00577437763625837	0.00500777437763626	0.00328947150773302	0.0034100570672401	0.070326689273013
0.00164841617732198	0.00156711603672153	0.00416979571582169	0.00426432883963279	0.00440129021586304	0.02827946406418	0.0275870482176826	0.0285674468613018	0.00456835662889753	0.00404581920436688	0.00361855925895294	0.0047562649904888	0.075668265652138
0.0024996278223472	0.00228517078818956	0.00427640393681251	0.00429592258704822	0.00435638077909189	0.0272744189893309	0.0264130344884625	0.0266767843850798	0.00476403936812505	0.00374096435365148	0.00442304193201555	0.00316657017616409	0.073836076420478
0.00120659995037631	0.00166338598957903	0.00348846249276321	0.00360358944669589	0.00354908609709701	0.0251365478455049	0.0251356380779092	0.0253703581176081	0.00820395335373418	0.00478967827309569	0.00468017533702754	0.00590009097675957	0.0693817715656274
0.00118823918617153	0.00163832602762385	0.00341659085270036	0.00474758084525681	0.00447845504921015	0.0268010090149698	0.0273022909602183	0.0283736663634108	0.00544297411297659	0.00482317426184765	0.00387039947068067	0.00415093871474651	0.0684078240013233
0.00159325117856257	0.00147713175088909	0.00269828798279712	0.00360110826234389	0.00400843602679679	0.0257678438507981	0.0258587379042263	0.0260876685137706	0.00378653543958316	0.00279869324290795	0.0030920519394591	0.00274228765197254	0.0683553883053511
0.00128252419154743	0.0018144074104706	0.00314349516169052	0.00368712265321313	0.00388123397568439	0.0267154081548259	0.0258851211645025	0.0265116202133819	0.00546563559672484	0.00501017285584319	0.00337730543379373	0.00414184103878918	0.071250930444132
0.0015360185261765	0.0019653461252171	0.00311744272599454	0.00383012157803325	0.00372235547101149	0.0247001075179886	0.0256045819204367	0.0258684145231991	0.00626350177818212	0.00704284178314448	0.00462815317178066	0.00600380448267306	0.0660331651641717
0.00273360350674055	0.0019069555868001	0.00318890083533207	0.00432991481267058	0.00413390124886279	0.0264390869241585	0.0257622198329336	0.0263671325779506	0.00929956165743115	0.0067765279960301	0.00554751468034075	0.00440120750971798	0.0707637912496899
0.00185782813663055	0.00128963692002316	0.00413663055164999	0.0046500703002233	0.00495724092300058	0.0276634686957241	0.0272495244396658	0.0278163923579522	0.00701621040443305	0.0071960135638078	0.00376230253907865	0.00666032586221157	0.0708396327847159
0.00355801836076421	0.0012531635100488	0.00384666280704656	0.00398263170953602	0.00439773385162518	0.0274228765197254	0.0261469688197833	0.0269168803242081	0.00541617732197502	0.00330948639483914	0.00509817219419403	0.00326515590108345	0.0736950624431396
0.00240393681250517	0.00152865767926557	0.0042850880820445	0.00527367463402531	0.00552915391613597	0.0299571582168555	0.0292232238855347	0.0302696220329171	0.00728368207757836	0.00571879910677364	0.0037807460094285	0.0031890662476222	0.0750552477049045
0.00176420478041518	0.00154321396079729	0.00387991067736333	0.00470945331238111	0.00452965015300637	0.0273943428996774	0.0257345959804814	0.0263840046315441	0.00486510627739641	0.00308593168472418	0.00466636341080142	0.00388288809858572	0.0711846001157887
0.0019346621453974	0.00133735836572657	0.00278785873790423	0.00317310396162435	0.00342163592754942	0.0241115705896948	0.0234914399139856	0.0237804151848482	0.00479770076916715	0.00340095939128277	0.0045330411049541	0.00272194194028616	0.0707407162352163
0.00135613266065669	0.00146563559672484	0.00272450583078323	0.00372392688776776	0.00409312711934497	0.0266239351583823	0.026222396824084	0.0266582582085849	0.00483872301712017	0.00298337606484161	0.00235208005954842	0.00220875031014804	0.0687010999917294
0.00242684641468861	0.00153750723678769	0.0036231080969316	0.00438813993879745	0.00455371764122074	0.0276430402778926	0.0280580597138367	0.0282887271524274	0.0103840046315441	0.012556529650153	0.0083791249689852	0.0111122322388554	0.0704122074270118
0.00245595897775204	0.00179761806302208	0.0051529236622281	0.00501761640889918	0.0049017450996609	0.028336614010421	0.0284579439252336	0.028841038789182	0.00664419816392358	0.00700752625920105	0.00563195765445372	0.00667819038954594	0.074784964022827
0.00158952940203457	0.00148399636092962	0.00381283599371433	0.00489851956000331	0.00472219005872137	0.0278897527086263	0.0284050946985361	0.0284445455297329	0.00579397899263915	0.00464080721197585	0.00559010834505004	0.00581928707302953	0.0759369779174593
0.00210114961541643	0.00163038623769746	0.00414126209577371	0.0044033578694897	0.00475767099495493	0.0296900173682905	0.0287386485815896	0.0292062691257961	0.00534951616905136	0.00495963940120751	0.00672202464643123	0.00565635596724837	0.0782806219502108
0.00255868000992474	0.001998759407824	0.00371524274253577	0.00466264163427343	0.00476089653461252	0.0287821520138946	0.0285198081217434	0.0289525266727318	0.0079952857497312	0.00864833347117691	0.00648432718550989	0.00654238689934662	0.0710913075841535
0.00196087999338351	0.00153610123232156	0.00351252998097759	0.00409544289140683	0.00402191712844264	0.0250268794971466	0.0250123232156149	0.0252886444462824	0.00706872880655033	0.00467438590687288	0.00447704904474402	0.0049653461252171	0.06559010834505
0.0025572740054586	0.00127599040608717	0.00311537507236788	0.00379331734347862	0.00393573732528327	0.02549069555868	0.025668348358283	0.026445951534199	0.00438210239020759	0.00376643784633198	0.00369191960962699	0.00467182201637582	0.0677207013481101
0.00158473244562071	0.00207211975849806	0.00299404515755521	0.00395426350177818	0.0039700603754859	0.0259079480605409	0.0265150111653296	0.0267038292945166	0.00793672979902407	0.00420453229674965	0.00257795054172525	0.00473335538830535	0.0671835249359028
0.00145174096435365	0.0018091969233314	0.00320246464312298	0.00382458026631379	0.0038718054751468	0.0260428417831445	0.0261444876354313	0.0264958233396741	0.006808700686461	0.00531767430320073	0.00404433049375569	0.00392324869737821	0.0680469770903978
0.00204135307253329	0.00112711934496733	0.00436795963940121	0.00477909188652717	0.00584277561822843	0.0307636258373997	0.0308005127780994	0.030865767926557	0.00730683979819701	0.00503754858986022	0.00589595566950624	0.00486212885617401	0.0785257629641882
0.00153064262674717	0.00178802415019436	0.00433818542717724	0.00443089901579687	0.00442345546274088	0.0281319990075263	0.0275449507898437	0.0278148209411959	0.00576536266644612	0.00522132164419816	0.00494648912414193	0.00508973616739724	0.0766852204118766
0.00222380282855016	0.00213935985443718	0.00335480936233562	0.00392779753535688	0.00412339756843933	0.026918038210239	0.0267508890910595	0.0270688115126954	0.00452559755189811	0.00527632123066744	0.0047770242329005	0.0031536680175337	0.0727260772475394
0.00163882226449425	0.00145976346042511	0.00266297245885369	0.00337283930196014	0.0034951616905136	0.0256359275494169	0.0257957985278306	0.0258651062773964	0.00558787527913324	0.00831618559258953	0.00415267554379291	0.005942850053759	0.0685469357373253
0.00186485815896121	0.00129071209990902	0.00312463816061533	0.00373856587544455	0.00422644942519229	0.0268087833926061	0.0255333719295344	0.0262705318005128	0.00422570506988669	0.00338764370192705	0.00335183194111323	0.00304160119096849	0.0703671325779505
0.00191241419237449	0.00145926722355471	0.00444578612190886	0.00454007112728476	0.00454966504011248	0.0279942932759904	0.0278651889835415	0.0281276155818377	0.00678727979488876	0.00507741295178232	0.0067522950955256	0.00371019766768671	0.0766550326689273
0.00208758580762551	0.00147283103134563	0.00451840211727731	0.00460400297742123	0.00492134645604168	0.0301582995616574	0.0284323877264081	0.0287972872384418	0.00623281779836242	0.00498858655198081	0.00532875692663965	0.00362178479861054	0.0802287651972542
0.00251898106029278	0.0018089488048962	0.0041534198990985	0.00401869158878505	0.00417839715490861	0.0267729716317922	0.0263187494830866	0.0267967082954263	0.00568538582416674	0.00328814820941196	0.00354412372839302	0.00317178066330328	0.0765377553552229
0.00266685964767182	0.00162203291704574	0.00522181788106856	0.00519617897609792	0.00552071788933918	0.0302467124307336	0.0288879331734348	0.0293563807790919	0.00523761475477628	0.00673765610784881	0.00624356959722108	0.00544479364816806	0.0794886279050533
0.00168265652137954	0.0014721693821851	0.00332123066743859	0.00335894466958895	0.00358986022661484	0.0259541807956331	0.025729137374907	0.0260944504176661	0.00433711024729137	0.0034377636258374	0.00263625837399719	0.00320866760400298	0.0736355967248366
0.00183806136795964	0.00105152592837648	0.00328533620047969	0.00359879249028203	0.0037829790753453	0.0254693573732528	0.0243915308907452	0.025114217186337	0.00391621867504756	0.00262195021090067	0.0029722934414027	0.00260640145562815	0.0700957737159872
0.00221710363079977	0.00152965015300637	0.00369845339508725	0.00410495409808949	0.00439955338681664	0.0272039533537342	0.0258638656852204	0.026387560995782	0.0103117194607559	0.00730138119262261	0.00513340501199239	0.00702092465470184	0.0711262095773717
0.00142097427838888	0.0011551567281449	0.00267744603424034	0.00311446530477214	0.00334562898023323	0.0244992969977669	0.0248048962037879	0.0255940782400132	0.00378289636920023	0.0027782648250765	0.00271152096600777	0.00257340170374659	0.064381275328757
0.00200934579439252	0.00154213878091142	0.00349731205028534	0.00398536101232322	0.00418699859399553	0.0263811926226119	0.026965180712927	0.0268290463981474	0.00683549747746257	0.0083227193780498	0.00460747663551402	0.00564849888346704	0.0680461500289471
0.00163104788685799	0.00129195269208502	0.00415854768009263	0.00454602596972955	0.00510495409808949	0.0306278223472004	0.0309170457364982	0.031609957819866	0.00543462079232487	0.00485708378132495	0.0053429823835911	0.00370796460176991	0.0770996609048053
0.00222206599950376	0.00155528905797701	0.00314291621867505	0.00363162682987346	0.00389901579687371	0.0259593912827723	0.0271746753783806	0.0277858737904226	0.00533793730874204	0.00447159043916963	0.00728591514349516	0.00479141510214209	0.0724069969398726
0.00213687867008519	0.00140666611529237	0.00276511454801092	0.00383342982383591	0.00358241667355885	0.0252676370854354	0.0258699032338103	0.026279546770325	0.0053182532462162	0.00467405508229261	0.00221693821850964	0.00455421387809114	0.0666953105615746
0.001622363741626	0.00239235795219585	0.00431420064510793	0.00478281366305516	0.00512736746340253	0.0301032172690431	0.0290784054255231	0.0296613183359524	0.00913108923993053	0.0098641138036556	0.00575949053014639	0.00703953353734183	0.0732925316351005
0.00274203953353734	0.00198701513522455	0.00374319741956827	0.00468728806550327	0.00463261930361426	0.0300903151104127	0.0296187246712431	0.0304557935654619	0.00453411628483996	0.00400934579439252	0.00430311802166901	0.00403382681333223	0.077946571830287
0.00172831031345629	0.0015016127698288	0.00273906211231495	0.00339715490860971	0.00359680754280043	0.0241459763460425	0.0232304193201555	0.0236245968075428	0.00332346373335539	0.00270945331238111	0.00393805309734513	0.00213505913489372	0.0665596724836656
0.0021613596890249	0.00177140021503598	0.00332677197915805	0.00392572988173021	0.00442006451079315	0.0283720122405095	0.0275075676122736	0.0276317922421636	0.0050950293606815	0.00371805475146804	0.00386576792655694	0.00311206682656521	0.0736143412455545
0.00151327433628318	0.00155363493507568	0.00399412786370027	0.00471648333471177	0.00474096435365148	0.0273097345132743	0.0269680754280043	0.0274768836324539	0.00852840956083036	0.00996451906376643	0.00727921594574477	0.00467521296832355	0.0719981804648086
0.00141799685716649	0.00150028947150773	0.00357497312050285	0.00421536680175337	0.00447398891737656	0.028554048465801	0.0282606070631048	0.0282888925647176	0.00551434951616905	0.00439492184269291	0.00518691588785046	0.00393631626829873	0.0745389959473989
0.00138028285501613	0.00159424365230337	0.00335621536680175	0.00408948804896204	0.00436572657348441	0.0274728310313456	0.0271458936398974	0.0276820775783641	0.00441849309403689	0.00318815648002646	0.00279646017699115	0.00385493342155322	0.07198139111736
0.00185418906624762	0.00258283020428418	0.0048101893970722	0.00504300719543462	0.00559159705566124	0.0323041932015549	0.0311055330411049	0.03136026796791	0.00600181953519146	0.00616003639070383	0.00424208088660987	0.005439748573319	0.079023488545199
0.00137771896451906	0.00178240013232983	0.00413414936729799	0.0048426102059383	0.00492333140352328	0.0298548507154082	0.029270779918948	0.0292828550161277	0.00581581341493673	0.00478752791332396	0.00434678686626416	0.00470664130344885	0.0781113224712596
0.00129228351666529	0.00124017864527335	0.00410470597965429	0.00473029526093789	0.00507790918865272	0.0306751302621785	0.0291949383839219	0.0293802001488711	0.00661095029360682	0.00325870482176826	0.0040915557025887	0.00313216441981639	0.0784734926805061
0.00219146472582913	0.00154354478537755	0.00386808369861881	0.00431014804399967	0.00458175502439831	0.0301245554544703	0.0284896203787942	0.0289426846414689	0.00508899181209164	0.00293582003142833	0.00417947233479448	0.00253874782896369	0.0756046646265817
0.00170912248780084	0.00140765858903316	0.00311678107683401	0.0038460838640311	0.00357960466462658	0.0244120420147217	0.0248936398974444	0.0253722603589447	0.00458977752046977	0.00484691092548176	0.00273409974361095	0.00572525018608883	0.065311802166901
0.00135604995451162	0.00199743610950294	0.00297593251178563	0.00325159209329253	0.00324274253577041	0.0235700107517989	0.0238351666528823	0.0242922835166653	0.00665743114713423	0.00710776610702175	0.00434554627408816	0.0054003804482673	0.0674859813084112
0.00163038623769746	0.00146439500454884	0.00410545033495989	0.00477652799603011	0.0047191299313539	0.029587627160698	0.0286594988007609	0.0295530559920602	0.00575924241171119	0.00415730708791663	0.00423306591679762	0.00465081465552891	0.0786790174509967
0.0024642295922587	0.00157406335290712	0.00357555206351832	0.00432056901827806	0.00432346373335539	0.0272935241088413	0.0270478041518485	0.0274389215118683	0.00619981804648085	0.00631163675461087	0.00550632702009759	0.00613448019187826	0.0747370771648333
0.00144752295095526	0.00146728971962617	0.0031272020511124	0.00403945083119676	0.00406178149036473	0.0251860888263998	0.0254524026135142	0.0255377553552229	0.00594309817219419	0.00536010255561988	0.0051286907617236	0.00613729220081052	0.0687735505748076
0.00221809610454057	0.00237457613100653	0.00413257795054173	0.00479918947977835	0.0056270779918948	0.0298442643288396	0.0294237035811761	0.0297716483334712	0.0045936647092879	0.00381994872219006	0.00315019435944091	0.00429989248201141	0.0756724836655363
0.00245207178893392	0.00142370358117608	0.00419725415598379	0.00482350508642792	0.00488247456786039	0.0303247870316765	0.0296518071292697	0.0302477876106195	0.0053113059300306	0.00321379538499711	0.00412182615168307	0.00291977503928542	0.0767770242329004
0.00167504755603341	0.00224084029443388	0.00370333305764618	0.00433214787858738	0.00453849971052849	0.0264203126292284	0.0264348689107601	0.0264652220659995	0.00600992473740799	0.00511380365561161	0.00438665122818625	0.00361310065337855	0.0688689934662145
0.00148507154081548	0.00252650731949384	0.0033125465222066	0.00474815978827227	0.00481308411214953	0.0280498718054752	0.0283149450004135	0.0288624596807543	0.00616954759738649	0.00759631130593003	0.0052214870564883	0.00605772888925647	0.0686644611694648
0.00191191795550409	0.00196451906376644	0.00380100901496981	0.00486676040029774	0.00488338433545612	0.0286097924075758	0.0283063435613266	0.0286125217103631	0.00618592341410967	0.00362972458853693	0.00416888594822596	0.00358018360764205	0.076233644859813
0.00212455545447027	0.00120072781407659	0.00304391696303035	0.00355628153171781	0.00371681415929204	0.0232219005872136	0.0239609626995286	0.0240296915060789	0.00673724257712348	0.00551980812174345	0.00411686378297908	0.00420841948556778	0.062696881978331
0.00128128359937143	0.00211967579191134	0.00378157307087917	0.00422413365313043	0.00449871805475147	0.0261765776197171	0.0254162600281201	0.0259059631130593	0.00678438507981143	0.00830965180712927	0.00551592093292532	0.00599495492515094	0.0722239682408403
0.00119634438838806	0.00158283020428418	0.00321627656934911	0.00385683566288975	0.00385733189976015	0.026167728062195	0.0264274253577041	0.0266326193036143	0.00401348110164585	0.00286138450086842	0.00493482755768754	0.00263179224216359	0.0692209081134729
0.00181424199818046	0.00151592093292532	0.0044028616326193	0.0046228599784964	0.00470002481184352	0.0291386982052767	0.0282593664709288	0.0289927218592341	0.00605648829708048	0.00302547349268051	0.00491439913985609	0.00232677197915805	0.0770205938301215
0.00172359606318749	0.00229848647754528	0.00417980315937474	0.00466710776610702	0.00531643371102473	0.0293181705400711	0.0289214291621868	0.0292423290050451	0.00632164419816392	0.00433223058473245	0.00459258952940204	0.00358158961210818	0.07616764535605
0.00135911008187908	0.00150566537093706	0.00454751468034075	0.00500231577206186	0.0052788851211645	0.0315903564634852	0.0310954428914069	0.0315545447026714	0.00627425357704077	0.00484128690761724	0.0038431064428087	0.00354081548259036	0.0806504011248035
0.00114804399966917	0.00174394177487387	0.00326126871226532	0.00399437598213547	0.00391613596890249	0.0258562567198743	0.025829873459598	0.0258778430237366	0.00439186171532545	0.00502092465470185	0.0025988751964271	0.00379596394012075	0.071119179555041
0.00232569679927219	0.00115780332478703	0.00427764452898851	0.00450086841452319	0.00495285749731205	0.0282984864775453	0.0281262095773716	0.0281984947481598	0.00661880737738814	0.00557207840542553	0.00408113472831032	0.00498130841121495	0.075027375734017
0.00191795550409395	0.00190265486725664	0.00436134314779589	0.00466710776610703	0.00486485815896121	0.0299086097097014	0.0287719791580514	0.0289665867173931	0.00635431312546522	0.00970134811016458	0.0065255975518981	0.00723025390786535	0.0784442974112977
0.0016268298734596	0.00130642626747167	0.00339880903151104	0.0037475808452568	0.00436291456455215	0.0284299065420561	0.0283448846249276	0.0285432966669424	0.00408096931602018	0.0038765197254156	0.00481035480936233	0.0039054668761889	0.0767517988586551
0.0015934165908527	0.0028433545612439	0.004566454387561	0.00508187908361591	0.00553957489041436	0.0313084112149533	0.0309971879910677	0.0312711107435282	0.00422429906542056	0.00310578115954015	0.00390753452981557	0.00239665867173931	0.0797983624183277
0.00217748738731288	0.0015944090645935	0.0040655859730378	0.00432470432553139	0.00484773798693243	0.028392523364486	0.0284775452816144	0.0284607559341659	0.00504209742783889	0.00400661649160533	0.00489215118683318	0.00385435447853776	0.0754276734761393
0.00204921015631461	0.00155264246133488	0.0035597551898106	0.00403258622115623	0.00467000248118435	0.0296871226532132	0.0286609875113721	0.029100570672401	0.00664361922090811	0.00379819700603755	0.00370192705318005	0.0036847241750062	0.0746231080969317
0.0022227276486643	0.00160805557852948	0.00267984451244728	0.00370052104871392	0.00383648995120337	0.024135389959474	0.0238699032338103	0.0244411545777851	0.00507311223223885	0.00687337689190307	0.00473682904639814	0.00435604995451162	0.0610669919775039
0.00110809693160202	0.00186138450086841	0.00410586386568522	0.004253411628484	0.00430369696468447	0.0275595070713754	0.0261281945248532	0.0267145810933752	0.00426904308990158	0.00593102307501447	0.00418170540071127	0.00455810106690927	0.0741075179885864
0.00225134397485733	0.00178107683400877	0.00465891985774543	0.00419477297163179	0.00451608634521545	0.0292063518319411	0.0283160201802994	0.0285360185261765	0.00573749069555868	0.00627880241501944	0.0046523033661401	0.00602051112397652	0.078213629972707
0.00171292697047391	0.00166379952030436	0.00361930361425854	0.00421884045984616	0.00390257216111157	0.0259620378794144	0.0253303283433959	0.0255213795384997	0.00754776279877595	0.00365916797618063	0.0049685716648747	0.00433975684393351	0.0666208750310148
0.00157207840542552	0.00145298155652965	0.00412017202878174	0.00426623108096932	0.00445860557439418	0.0286269952857497	0.0290325862211562	0.0286856339426019	0.00558324373500951	0.00297378215201389	0.00417111901414275	0.00310884128690762	0.0771945248531966
0.00228955421387809	0.00198097758663469	0.00360731122322389	0.00405582664791994	0.00408146555289058	0.0278034901993218	0.0274021999834588	0.0279127450169548	0.00659531883218923	0.00557580018195352	0.0034065834091473	0.00564634852369531	0.0744440492928625
0.00160152179306922	0.00182648250765032	0.00322818625423869	0.00459035646348524	0.00455694318087834	0.0285336200479696	0.0286097097014308	0.0286964684476056	0.00673203208998429	0.00428426102059383	0.00535125299809776	0.003	0.0753169299478951
0.00170556612356298	0.00151137209494665	0.00361492018857001	0.00392341410966835	0.00374865602514267	0.0267815730708792	0.0267915805144322	0.0273314035232818	0.00527152427425358	0.00453601852617649	0.00456777768588206	0.00395442891406832	0.0761232321561493
0.000908775121991563	0.00174319741956827	0.00330766685964767	0.0037772723513357	0.0040900669919775	0.0272801257133405	0.0258006781903896	0.0268770986684311	0.00357737159870979	0.00350310148044	0.00542982383591101	0.00333123811099165	0.071139111736002
0.00130286990323381	0.0014068315275825	0.00338028285501613	0.00388048962037879	0.00406806715738979	0.0265313869820528	0.0274863121329915	0.0277111901414275	0.00524811843519973	0.00636440327516335	0.00401372922008105	0.00437854602596973	0.0727867008518733
0.00137656107848813	0.00231965925068233	0.00543271855098834	0.00530874203953354	0.00572624265982962	0.0309935489206848	0.0296020180299396	0.0298187908361591	0.00782077578364072	0.00541700438342569	0.00582772309982632	0.0044632371185179	0.0818421139690679
0.00177313704408238	0.00156207096187247	0.00398933090728641	0.00451575552063518	0.00480522702836821	0.0290792324869738	0.0278818956248449	0.0284481018939707	0.00480712926970474	0.0041596228599785	0.00641659085270036	0.0031521793069225	0.0790663303283433
0.00163758167231825	0.00219907369117525	0.00418021669010007	0.00443147795881234	0.00482193366967166	0.0294739889173766	0.0296804234554627	0.030680754280043	0.00517062277727235	0.00562145397403027	0.00684103878918203	0.00511719460755934	0.0758316929947896
0.00148432718550988	0.00133992225622364	0.00325754693573733	0.00408055578529485	0.00387345959804814	0.0242166901000744	0.0239285418906625	0.0247568439335043	0.0079294516582582	0.00688454222148706	0.00538127532875693	0.00396749648498883	0.0632515093871475
0.00152774791166984	0.00110776610702175	0.0045283268546853	0.00488379786618146	0.00501190968488959	0.0292030435861385	0.028715490860971	0.0294351170291952	0.00839756843933504	0.00766065668679183	0.00502034571168638	0.0065659581506906	0.077485815896121
0.00197833098999256	0.0014110495409809	0.00321793069225043	0.0038445951534199	0.00408750310148044	0.0263445538003474	0.026582664791994	0.0271169464891242	0.00422214870564883	0.0044696881978331	0.00233578694897031	0.00398949631957654	0.070260937887685
0.0020942850053759	0.001565213795385	0.0046597469191961	0.0047812422462989	0.00536638822264494	0.030396245141014	0.0300590521875775	0.0305897775204698	0.00508981887354231	0.00471309238276404	0.0049972706972128	0.00390157968737077	0.0772528326854685
0.00167752874038541	0.00119799851128939	0.003188818129187	0.00427996030105037	0.00395972210735258	0.0252924489289554	0.0254145231990737	0.0255824993797039	0.00713365313042759	0.00870713754031925	0.00838574146059053	0.00660458192043669	0.068096931602018
0.00241047059796543	0.0023165164171698	0.00419477297163179	0.00470391200066165	0.00472847572574642	0.0272029608799934	0.0275547928211066	0.028042262840129	0.0080017368290464	0.00389248201141345	0.00417211148788355	0.00642734265155901	0.0674623273509221
0.00198916549499628	0.00195393267719792	0.0041870813001406	0.00465313042759077	0.00486022661483748	0.0278789182036225	0.0279082788851212	0.0284973947564304	0.00739310230750144	0.00514167562649905	0.00627268216028451	0.00373608469109255	0.074363989744438
0.00186684310644281	0.000907534529815565	0.00373790422628401	0.00419320155487553	0.00429079480605409	0.0264264328839633	0.0270318418658507	0.0273885534695228	0.00561657431147134	0.0057795054172525	0.0034662145397403	0.00523058473244562	0.0706566040856836
0.0019373914481846	0.00148192870730295	0.00433338847076338	0.00486750475560334	0.00496137623025391	0.0270593003060127	0.0263401703746589	0.026754031924572	0.0068359110081879	0.00648043999669176	0.00424224629890001	0.0050291952692085	0.0707656934910264
0.00126275742287652	0.00154586055743942	0.00377768588206104	0.00402109006699198	0.00436241832768175	0.0262755768753618	0.0262357952195848	0.0267748738731288	0.006119262261186	0.00338044826730626	0.00322065999503763	0.00374840790670747	0.0719617897609792
0.00168042345546274	0.00153072533289223	0.0034978909933008	0.00448887602348854	0.00449921429162187	0.0263586965511538	0.0260416011909685	0.0264056736415516	0.00829600529319329	0.00657166487470018	0.00543619220908114	0.00419857745430486	0.068659746919196
0.00205136051608635	0.00187486560251427	0.00472458853692829	0.00473972376147548	0.00519063766437846	0.0300083533206517	0.0302952609378877	0.0303150277065586	0.00823323132908776	0.00675287403854106	0.00502853362004797	0.00605930030601274	0.0778962037879414
0.00157836407245058	0.00117575055826648	0.00367273178397155	0.00397593251178563	0.00410305185675296	0.0282478703167645	0.0276637995203043	0.0275731535853114	0.00658961210817964	0.00636423786287321	0.00464171697957159	0.00510925481763295	0.0750864279215946
0.00287867008518733	0.00177586634686957	0.00528872715242742	0.00470399470680672	0.00470846083864031	0.0287211975849805	0.0267972045322968	0.0271090066991977	0.00544777106939046	0.00379794888760235	0.00345595897775205	0.00288594822595319	0.0798933917790092
0.00145637250847738	0.00179844512447275	0.00347456786039203	0.00341501943594409	0.00383624183276818	0.0267049044744025	0.0263718468282193	0.0269961128111819	0.0050376312960053	0.00265842362087503	0.00333057646183111	0.00242262840129022	0.0693930196013564
0.00200554131171946	0.00127152427425358	0.00398494748159788	0.00455007857083782	0.00458481515176577	0.0284575303945083	0.0291988255727401	0.0290149698122571	0.00505748077082127	0.00546927466710776	0.00462823587792573	0.00529062939376396	0.0764180795633115
0.00196551153750724	0.0018139111736002	0.00466313787114382	0.00472450583078323	0.0050234885451989	0.0309997518815648	0.0297308742039533	0.0306430402778927	0.00558589033165164	0.0053150277065586	0.00574402448101894	0.00507476635514019	0.0768152344719213
0.00194491770738566	0.00169406996939873	0.00293176743032007	0.00360888263998015	0.00370961872467124	0.0256780249772558	0.0260776610702175	0.0257942271110743	0.00375816723182533	0.00303374410718717	0.00279827971218262	0.00316739723761476	0.0687682573815234
0.00189794061698784	0.00166239351583823	0.00305524770490448	0.00378959556695063	0.00407096187246713	0.0275734017037466	0.027228517078819	0.028100570672401	0.00393730874203953	0.00201546604912745	0.00241948556777769	0.00251277809941279	0.0719536018526176
0.00169349102638326	0.00166098751137209	0.00294524853196592	0.00349226697543627	0.00404879662558928	0.027158961210818	0.0271719460755934	0.0270779091886527	0.00500934579439252	0.00211545777851294	0.00217186336944835	0.00191051195103796	0.0702196675212968
0.00323587792572988	0.00169762633363659	0.00313026217847986	0.00351112397651145	0.00391241419237449	0.0261630965180713	0.0259847820693077	0.0265943263584484	0.00322264494251923	0.00199867670167893	0.00225084773798693	0.00180820444959061	0.0699319328426102
0.00164709287900091	0.00189777520469771	0.00347580845256803	0.00461359689024895	0.00487536183938466	0.0299407824001323	0.0291908857828137	0.0293915308907452	0.00606955586800099	0.00376974609213464	0.00350500372177653	0.00458448432718551	0.0747901745099662
0.00224555454470267	0.00162773964105533	0.00464477710693905	0.00498850384583575	0.0056590025638905	0.0293624183276817	0.0290214208915723	0.0294303200727814	0.00532313290877512	0.00347233479447523	0.00431089239930527	0.00322636671904722	0.0769398726325365
0.00239202712761558	0.00115656273261103	0.00369026548672566	0.00420014887106112	0.00416781076834009	0.0272351335704243	0.026767678438508	0.0268790009097676	0.00376718220163758	0.00258655198081217	0.00303936812505169	0.00336944835001241	0.0748851211645025
0.0014719212637499	0.00170573153585311	0.0039665867173931	0.00410644280870069	0.00443147795881234	0.0278682491109089	0.0278034901993218	0.0283755686047473	0.00560813828467455	0.00415383342982384	0.00508022496071458	0.0034679513687867	0.076274501695476
0.00184467785956497	0.00114862294268464	0.00435770407741295	0.00467372425771235	0.00454106360102556	0.0275908527003557	0.0273290050450749	0.0275207178893392	0.00984418162269456	0.00750194359440906	0.00904772144570342	0.005880737738814	0.0733352907121
0.00165139359854437	0.00177404681167811	0.0039047225208833	0.00429054668761889	0.00471822016375817	0.0290830369696468	0.0286631378711438	0.0289586469274667	0.00710032255396576	0.00457786783558018	0.00484327185509883	0.00552435695972211	0.0765459432635845
0.00155090563228848	0.00143619220908114	0.00432826068976925	0.00443346290629394	0.00467860392027128	0.0290917211148788	0.027636010255562	0.0283136217020925	0.00528856174013729	0.00420924654701844	0.006758994293276	0.00457373252832685	0.0778541063601026
0.00189388801587958	0.00224356959722107	0.00230576461831114	0.0031915474319742	0.0035580183607642	0.0238525349433463	0.0237843850798114	0.0249959473988917	0.00417947233479448	0.00641311719460756	0.00347787610619469	0.00455032668927301	0.0597235133570424
0.00161243900421801	0.00145662062691258	0.00311314200645108	0.00359184517409644	0.00377545281614424	0.0268554296584236	0.0258121743445538	0.0264437184682822	0.00373376891903068	0.00316425440410223	0.00461946902654867	0.0021239765114548	0.0715370109999173
0.00170846083864031	0.00191439913985609	0.00381382846745513	0.00466388222644942	0.00472822760731122	0.0284987180547515	0.0281874121247208	0.0285364320569018	0.00645703415763791	0.00337755355222893	0.00265139359854437	0.00273401703746588	0.0740320072781408
0.0020034736580928	0.00186907617235961	0.00335381688859482	0.00412943511702919	0.00440269622032917	0.028577619717145	0.0276160780746009	0.0282994789512861	0.00483094863948391	0.00389231659912331	0.00373525762964188	0.0037787610619469	0.0735656273261103
0.00198197006037549	0.00172831031345629	0.00239467372425771	0.00324340418493094	0.00326705814241998	0.0228221817881069	0.0229721280291126	0.0234032751633446	0.0053469522785543	0.00661897278967828	0.00357861219088578	0.00667496484988835	0.0591215780332479
0.00176279877594905	0.00155346952278554	0.00265296501530064	0.00335695972210735	0.00345802663137871	0.023918038210239	0.0239622032917046	0.0243159374741543	0.00430055413117195	0.00505723265238607	0.00370978413696138	0.00529393763956662	0.0653213960797287
0.00193151931188487	0.00156794309817219	0.00341005706724009	0.00460267967910016	0.00520138946323712	0.0302220659995038	0.029204945827475	0.0292911256306343	0.00449805640559094	0.00330965180712927	0.00346828219336696	0.00275742287651973	0.0733658092796295
0.00226093788768506	0.00137631296005293	0.00341179389628649	0.0043165164171698	0.00475858076255066	0.0273221404350343	0.0276810023984782	0.0286332809527748	0.00756934910263833	0.008808700686461	0.00515449507898437	0.0065273343809445	0.0713725084773798
0.00235580183607642	0.0011571416756265	0.00371110743528244	0.00385724919361508	0.00379207675130262	0.0255386651228186	0.0255369282937722	0.0259655942436523	0.00392167728062195	0.00351211645025225	0.00486427921594574	0.0038126705814242	0.0711999834587711
0.00160301050368042	0.00117847986105368	0.00301141344801919	0.00412240509469854	0.00414481846001158	0.0253171780663303	0.0251171119014143	0.0257124307336035	0.00709486394839136	0.00502381936977918	0.00360913075841535	0.0059052187577537	0.0657544454552973
0.00165966421305103	0.00157935654619138	0.00370680671573898	0.00409172111487884	0.00458845422214871	0.0286195517326937	0.0281611942767348	0.0290127367463402	0.00490753452981557	0.0035293193284261	0.00630377967082954	0.00357646183111405	0.0750942850053759
0.00180357290546688	0.00127896782730957	0.00325729881730213	0.00420742701182698	0.00407427011826979	0.025681994872219	0.0257482424944174	0.0270500372177653	0.00700802249607146	0.005433545612439	0.00383309899925565	0.0036258373997188	0.0689167149119179
0.00183756513108924	0.00185749731205029	0.00349342486146721	0.00442403440575635	0.0044110495409809	0.0270231577206186	0.0271435778678356	0.0271678934744852	0.00569779174592673	0.00481060292779753	0.00401538334298238	0.00379563311554048	0.0728577454304854
0.00194351170291953	0.00162501033826813	0.00351195103796212	0.00411628483996361	0.00412877346786866	0.0267610619469027	0.026555289057977	0.0274323877264081	0.00472731783971549	0.00333768919030684	0.00361045405673642	0.00314026962203292	0.0739510379621206
0.00130973451327434	0.00115375072367877	0.00345504921015632	0.00399148126705814	0.00383822678024977	0.0265524770490448	0.0257125134397486	0.02625465222066	0.00439442560582251	0.00394276734761393	0.0037513026217848	0.00310189397072203	0.071124307336035
0.00145000413530725	0.00180663303283434	0.00310652551484575	0.00367810768340088	0.003442229757671	0.0246849722934414	0.0244725002067654	0.0249450831196758	0.00334637333553883	0.00292969977669341	0.00345728227607311	0.00284302373666363	0.0655218757753702
0.00217773550574808	0.00137747084608387	0.00417616408899181	0.00452187577537011	0.00466537093706063	0.0291755851459763	0.0281312546522207	0.0289550905632288	0.00617963774708461	0.00419998345877099	0.00586055743941775	0.00414035232817799	0.0749091886527169
0.00120502853362005	0.00138210239020759	0.00376040029774212	0.00441617732197502	0.00435381688859482	0.0269387147465057	0.0270213381854272	0.0274400793978993	0.00743122984037714	0.00663394260193532	0.00476263336365892	0.0047201224050947	0.0734331320817136
0.00161707054834174	0.00179067074683649	0.0030301877429493	0.00382209908196179	0.00369746092134646	0.0251511041270366	0.0244592672235547	0.0246255065751385	0.0051895624844926	0.00393011330741874	0.0034414854023654	0.00402009759325118	0.0691749234968157
0.00140939541807956	0.00141435778678356	0.00379637747084608	0.00423984782069308	0.00437953849971053	0.0284718385576048	0.0280187742949301	0.0283932677197916	0.00613307418741213	0.00379373087420395	0.00249466545364321	0.0035285749731205	0.0742796294764701
0.00296716566040857	0.0017181374576131	0.00435538830535109	0.00410553304110496	0.00439682408402944	0.0278800760896535	0.0267145810933752	0.0272505169134067	0.00585956496567695	0.00517798362418328	0.00687891820362253	0.00447713175088909	0.0774377636258373
0.00214341245554545	0.00149226697543627	0.00365718302869903	0.00398072946819949	0.00445116202133818	0.0280582251261269	0.0271855098833843	0.0279684889587296	0.00517442725994541	0.00287461748407907	0.00292407575882888	0.00297088743693656	0.0710912248780083
0.0022788851211645	0.00209172111487884	0.00406277396410553	0.0045924241171119	0.00499561657431147	0.0302193366967166	0.0289743610950294	0.0293481101645852	0.00507286411380366	0.00451517657761972	0.00496327847159044	0.00453858241667356	0.0759544289140684
0.00216202133818543	0.00165544619965263	0.00464717558514598	0.00483467041601191	0.0053098172194194	0.0308393846662807	0.0299667521296832	0.0304555454470267	0.00686924158464973	0.00554627408816475	0.00707857083781325	0.00642974112976594	0.0809335042593665
0.00287172276900174	0.00166619799851129	0.00292316599123315	0.00372475394921843	0.00432437350095112	0.0264531469688198	0.0261878256554462	0.0275968902489455	0.00482036225291539	0.00581804648085353	0.0064337937308742	0.00398552642461335	0.0687459267223555
0.0018096931602018	0.00177702423290051	0.00315730708791663	0.00366214539740303	0.00405036804234555	0.027711769084443	0.0269591431643371	0.0278975270862625	0.0051264576958068	0.00272814490116616	0.0033768919030684	0.00253684558762716	0.0725833264411546
0.0017827309569101	0.00122115623190803	0.00332214043503432	0.00363791249689852	0.00351352245471838	0.0249963609296171	0.0244889587296336	0.0249277148292118	0.00413472831031346	0.00407923248697378	0.00320767513026218	0.00376453560499545	0.0686021834422297
0.00192275246050782	0.00182788851211645	0.0053704408237532	0.00514200645107932	0.00558878504672897	0.0326461831114052	0.0307015962285998	0.0316013563807791	0.0057807460094285	0.00833413282606897	0.00601372922008106	0.005567694979737	0.0819870978413697
0.00240749317674303	0.00210776610702175	0.00331171946075593	0.00386270779918948	0.00426937391448185	0.0282538251592093	0.0276613183359523	0.0277666859647672	0.00628914068315276	0.00319311884873046	0.00378686626416343	0.00245083119675792	0.0749971052849227
0.00222537424530643	0.00104945827474981	0.00316020180299396	0.00348035729054669	0.00385236953105616	0.0269881730212555	0.0258216028450914	0.0261069390455711	0.00609469853610123	0.00232743362831858	0.00311041270366388	0.00207757836407245	0.0741870813001405
0.00138888429410305	0.00124613348771814	0.00448440989165495	0.00481531717806633	0.00498238359110082	0.0307332726821603	0.030131668182946	0.0309340832023819	0.00670473906211231	0.00404978909933008	0.00387015135224547	0.00400562401786453	0.0799083615912663
0.00153907865354396	0.00183252005624018	0.00482582085848978	0.00446431229840377	0.00474518236704987	0.0290834505003722	0.027088164750641	0.0279073691175254	0.00499933835083946	0.00403341328260689	0.00395393267719792	0.00342990654205607	0.0783011330741875
0.00184120420147217	0.00177049044744024	0.00281647506409726	0.00397800016541229	0.00420147216938218	0.0265685220411877	0.026319163013812	0.0268340087668514	0.0053449673310727	0.00352741708708957	0.00429071209990902	0.00368629559176247	0.0694697709039781
0.00157613100653379	0.00118600612025474	0.00428169713009677	0.00465048383094864	0.00481879083615913	0.0292917045736498	0.0283052683814407	0.0284999586469275	0.00719899098503019	0.00436704987180547	0.00350442477876106	0.00479439252336449	0.0761941940286162
0.00312455545447027	0.00157943925233645	0.00363113059300306	0.00445331238110991	0.0046265817550244	0.027171367132578	0.0266408899181209	0.0274612521710363	0.00607203705235299	0.00693697791745927	0.00424365230336614	0.0072843437267389	0.0717666032586221
0.00229468199487222	0.00175957323629146	0.00366752129683236	0.00415176577619717	0.00443296666942354	0.0285844843271855	0.0283041104954098	0.028367711520966	0.00529799024067488	0.00370060375485899	0.00320221652468778	0.00404490943677115	0.0741860888263998
0.00175444545529733	0.00155280787362501	0.00477942271110744	0.00495169961128112	0.00529360681498636	0.0313086593333885	0.0305921759986767	0.0313650649243239	0.0070388718881813	0.00648068811512695	0.00468621288561741	0.00551128938880159	0.0792877346786866
0.00185518153998842	0.00118129186998594	0.00282209908196179	0.00296129352410884	0.0033135389959474	0.0252474567860392	0.0250167066413035	0.0255164998759408	0.00443164337110247	0.00330444131999007	0.00327053180051278	0.00340038044826731	0.0674887933173435
0.00180597138367381	0.00157712348027458	0.00409941278637003	0.00448134976428749	0.0048176329501282	0.029927962947647	0.0288168885948226	0.0293388470763378	0.00615060789016624	0.00530080224960715	0.00522330659167976	0.00424092300057894	0.0750345711686378
0.00227342651559011	0.00148209411959309	0.00445910181126458	0.00484252749979323	0.00488388057232652	0.0293768919030684	0.0288904970639318	0.0297273178397155	0.00711181870813001	0.00510536762881482	0.00365114548010917	0.0071524274253577	0.0761195103796213
0.00156256719874287	0.00152270283682078	0.00429087751219916	0.00456967992721859	0.00465445372591184	0.0284491770738566	0.0282353816888595	0.0285618228434373	0.00870308493921098	0.00624191547431974	0.00680853527417087	0.00498155652965016	0.075678190389546
0.00274791166983707	0.00135522289306095	0.00366909271358862	0.00463170953601853	0.00486212885617401	0.0279947068067158	0.0271965098006782	0.027751468034075	0.00778479861053676	0.00475783640724506	0.0043110578115954	0.00491158713092383	0.0715816723182532
0.00253510875858076	0.00186370027293028	0.00318699859399553	0.00401290215863039	0.00426598296253412	0.0269197750392854	0.0268751137209495	0.0276111157058969	0.00529823835911008	0.00289885038458358	0.00396625589281284	0.00250376312960053	0.0684169216772806
0.0016590025638905	0.00190124886279051	0.00359374741543297	0.0042818625423869	0.00446331982466297	0.0278382267802498	0.027880737738814	0.0283507567612274	0.00375494169216773	0.00554213878091142	0.00347870316764536	0.00385021917128443	0.072171449838723
0.00138152344719213	0.0013113059300306	0.00347564304027789	0.00346927466710777	0.00389082788851212	0.0253732528326855	0.0242589529402035	0.0245451162021338	0.0038713092382764	0.0033756513108924	0.00388421139690679	0.00320792324869738	0.0679537672649078
0.00141535026052436	0.00156802580431726	0.00363427342651559	0.0043694483500124	0.0043395087254983	0.02812422462989	0.027083285088082	0.0273470349846994	0.00516417169795716	0.00415325448680837	0.00502001488710612	0.00450153006368373	0.0705600860143909
0.00181829459928873	0.00165056653709371	0.0035662062691258	0.00423802828550161	0.00475270862625093	0.0292539078653544	0.029536680175337	0.0302330659167976	0.00469051360516086	0.00401058638656852	0.00398072946819949	0.00519113390124887	0.072873376891903
0.00192639153089075	0.0014070796460177	0.00351186833181705	0.00428790009097676	0.00414581093375237	0.0263587792572988	0.025793813580349	0.0261921263749897	0.0082113142006451	0.00844115457778513	0.00486568522041188	0.0076829873459598	0.066409974361095
0.00299859399553387	0.00159110081879084	0.0042177652799603	0.00489314366057398	0.00480795633115541	0.0289320982549004	0.0284030270449094	0.0287212802911256	0.00536762881482094	0.00437771896451907	0.00604317260772475	0.00359722107352576	0.0776049127450169
0.00115821685551237	0.000968737077164833	0.00386419650980068	0.00433479447522951	0.00453916135968902	0.0285509883384335	0.0276936564386734	0.0281960962699529	0.00566379952030435	0.00519493838392192	0.00481978330989993	0.00499462410057067	0.0741904722520883
0.0029014969812257	0.00206004466131833	0.00380506161607808	0.00420866760400298	0.00454941692167728	0.0285683566288975	0.0281808783392606	0.0287049871805475	0.00583731701265404	0.00389827144156811	0.00521892316599123	0.00326614837482425	0.0732948474071623
0.00128293772227277	0.00169134066661153	0.00394847407162352	0.00413869820527665	0.0042561409312712	0.0271712017202878	0.0268274749813911	0.0275644694400794	0.00526457695806799	0.00549053014638988	0.00351947729716318	0.00449003390951948	0.0736293937639566
0.00185203870647589	0.0020952774791167	0.0039695641386155	0.00431097510545033	0.0048101893970722	0.0285648002646597	0.027966421305103	0.0283323959970226	0.00417211148788355	0.00340931271193449	0.00392969977669341	0.00335555371764122	0.0722606070631047
0.00195384997105285	0.00153883053510876	0.00397237614754776	0.00448440989165495	0.00497270697212803	0.0290557439417749	0.0273809445041766	0.0280811347283103	0.00478810685633942	0.00644214705152593	0.00664279215945745	0.0052170209246547	0.0719076999421058
0.00111396906790174	0.00122314117938963	0.00435514018691589	0.00435075676122736	0.00463022082540733	0.0283498469936316	0.0279646844760566	0.0284790339922256	0.00772409230005789	0.0042816144239517	0.00528566702505996	0.00489049706393185	0.078024894549665
0.00133611777355057	0.00105028533620048	0.00373517492349682	0.00413133735836573	0.00459027375734017	0.0287071375403193	0.0285879579852783	0.0288436026796791	0.00533140352328178	0.005940368869407	0.00500678190389546	0.00578504672897196	0.0720369696468448
0.00124166735588454	0.000976594160946158	0.00367372425771235	0.00361508560086015	0.00423091555702589	0.0271683897113556	0.0268330989992556	0.0272909602183442	0.0053494334629063	0.00371879910677363	0.00409337523778017	0.00341444049292862	0.0751197584980564
0.00204433049375569	0.00198933090728641	0.00396178976097924	0.00427367463402531	0.00461492018857	0.0288448432718551	0.0293873955834918	0.0290499545116202	0.00545761310065338	0.0040299396245141	0.00291026383260276	0.0032160284509139	0.0728197006037549
0.00193069225043421	0.00124249441733521	0.00374592672235547	0.00401356380779092	0.00421983293358697	0.0273118848730461	0.0279984285832437	0.0283375237780167	0.00443619220908113	0.0029072037052353	0.003315523943429	0.00245538003473658	0.0731857580018196
0.00198709784136961	0.00217632950128195	0.00296460176991151	0.00403473658092797	0.00399892482011413	0.0255439583161029	0.0254704325531387	0.0262373666363411	0.00440815482590356	0.00276792655694318	0.00396195517326937	0.00423372756595815	0.0665212968323546
0.00234844098916549	0.00179670829542635	0.00299966917541973	0.00398428583243735	0.00400314283351253	0.0265703415763791	0.0269708047307915	0.0269421056984534	0.0052212389380531	0.00570821272020511	0.00429567446861301	0.00499842858324373	0.068393763956662
0.00242858324373501	0.00154941692167728	0.00404689438425275	0.00433727565958151	0.00448548507154082	0.0293113059300306	0.0283570424282524	0.0290688115126954	0.00528914068315276	0.00454503349598875	0.00361128111818708	0.00469861880737738	0.077126705814242
0.00140054586055744	0.00156860474733272	0.00364262674716731	0.00410611198412042	0.00433231329087751	0.0275501612769829	0.0272219832933587	0.0275162517575056	0.00598362418327682	0.00976395666197999	0.00457364982218179	0.00771573897940617	0.0717158216855513
0.00200827061450666	0.00213530725332892	0.00469150607890166	0.00464370192705318	0.00494814324704326	0.0309694814324704	0.0287288892564718	0.0296525514845753	0.0060324208088661	0.00635919278802415	0.00443065089736167	0.00641377884376809	0.078603754858986
0.00124902820279547	0.00109469853610123	0.00346753783806137	0.00381564800264659	0.00418344222975767	0.027949053014639	0.0267990240674882	0.0272333140352328	0.00488454222148706	0.00320420147216938	0.00313340501199239	0.00295963940120751	0.0730188570010752
0.0019047225208833	0.00142386899346621	0.00496154164254404	0.00494748159788272	0.00514597634604251	0.0298794144404929	0.0274304027789265	0.028587544454553	0.00746381606153337	0.00455164998759408	0.0049109254817633	0.00469605491688032	0.0779612108179638
0.00167562649904888	0.00141278637002729	0.00270300223306592	0.00328302042841783	0.0033449673310727	0.0224162600281201	0.0222742535770408	0.0228847076337772	0.00458804069142337	0.00396534612521711	0.00381928707302953	0.00484203126292284	0.060115540484658
0.00185493342155322	0.00163162682987346	0.00419038954594326	0.00480026465966421	0.0046570176164089	0.0296081382846746	0.0280555785294847	0.0290517740468117	0.00502952609378877	0.00786163261930361	0.00653535687701596	0.00702836820775783	0.0767008518732942
0.00197312050285336	0.00175121991563973	0.00354470267140849	0.00374849061285254	0.00377495657927384	0.026349102638326	0.0255293193284261	0.0265169961128112	0.00463741626002812	0.00314316433711025	0.00272640807211976	0.00252286824911091	0.0717512199156396
0.00188090315110413	0.00255810106690927	0.00318493094036887	0.00383458770986684	0.0041583822678025	0.0270466462658176	0.0264543048548507	0.0271616078074601	0.00755338681664048	0.00394243652303366	0.00339326771979158	0.0050613679596394	0.0691492018857001
0.00145281614423952	0.00210718716400629	0.00496203787941444	0.00519435944090646	0.00508527003556364	0.0304354478537755	0.02963973203209	0.0300606236043338	0.00700793978992639	0.00736175667852121	0.00942544041022248	0.00652154495078984	0.0812054420643454
0.00276627243404185	0.00195087254983045	0.00314978082871558	0.00393896286494086	0.00414440492928625	0.0264969812257051	0.026293193284261	0.0268609709701431	0.00488801587957985	0.00494657183028699	0.00326374989661732	0.00386742204945827	0.0677499793234638
0.00136969646844761	0.00148077082127202	0.00422016375816723	0.00442916218675048	0.00476056571003225	0.0284949962782235	0.028131750889091	0.0287997684227938	0.00754974774625755	0.00888636175667851	0.00483433959143164	0.00814969812257051	0.0709401207509717
0.00195550409395418	0.00150425936647093	0.00299421056984534	0.00371317508890911	0.00402332313290877	0.0257996030105037	0.0264057563476966	0.0269066247622198	0.00496096269952858	0.0091326606566868	0.00538681664047639	0.0079359027375734	0.0700069473161855
0.00208857828136631	0.00125647175585146	0.00391307584153503	0.00435621536680175	0.00421809610454057	0.0253346290629394	0.0254252749979323	0.02567694979737	0.00597899263915309	0.00732883963278471	0.00417360019849475	0.00559804813497643	0.0673959143164336
0.00204995451162021	0.00176503184186585	0.00384930940368869	0.0042511785625672	0.00478405425523116	0.0294972293441403	0.0277656934910264	0.0284774625754693	0.00529526093788768	0.00414572822760731	0.00385882061037135	0.00223769746092135	0.0742157803324787
0.00158291291042924	0.00125382515920933	0.00337945579356546	0.00373219750227442	0.00397518815648003	0.0256045819204367	0.0244105533041105	0.0246432056901828	0.00471507733024564	0.00476602431560665	0.00508915722438177	0.00457819866016045	0.0711770738565876
0.00266619799851129	0.00212984864775453	0.00309891654949963	0.00392614341245554	0.00399354892068481	0.0250237366636341	0.0247718964519064	0.0255561161194277	0.00632346373335539	0.00359449177073857	0.00268232569679927	0.00192184269291208	0.0667221073525763
0.00198031593747415	0.00169936316268299	0.003997518815648	0.0049027375734017	0.005119262261186	0.0296527168968654	0.0293074187412125	0.029968902489455	0.0066171532544868	0.00377024232900505	0.00356802580431726	0.00319311884873046	0.0741688859482259
0.00178827226862956	0.00157348440989166	0.00372872384418162	0.00433711024729137	0.00410851046232735	0.0259808121743446	0.0260851046232735	0.0263383508394674	0.00526159953684559	0.00870473906211232	0.00789860226614838	0.00663295012819453	0.0688256554461997
0.00216963030353155	0.00137978661814573	0.00375469357373253	0.00449706393185013	0.00454850715408155	0.0285489206848069	0.0285415598378959	0.0289718799106774	0.00445786121908858	0.00265147630468944	0.00295616574311471	0.00247498139111736	0.0748436026796791
0.00216648747001902	0.00179397899263915	0.00347820693077496	0.00430088495575221	0.00419717144983872	0.0273051856752957	0.0278222644942519	0.0282996443635762	0.00660094285005376	0.00323711851790588	0.00364775452816144	0.00339847820693077	0.0709157224381772
0.00171391944421471	0.00176883632453891	0.00448953767264908	0.00510602927797535	0.00533057646183111	0.0304289967744603	0.0304311471342321	0.0307509717972045	0.00843792903812753	0.00748217682573815	0.00645231990736912	0.00808138284674551	0.0779371433297494
0.00170010751798859	0.00159821354726656	0.00343263584484327	0.00435621536680175	0.00420329170457365	0.0272018857001075	0.0273101480439997	0.0274619965263419	0.00632098254900339	0.00318352493590274	0.00463973203208998	0.00260954428914069	0.0690134811016459
0.00174394177487387	0.00169398726325366	0.00430402778926474	0.00447134232073443	0.00467819038954594	0.0282696220329171	0.0276413034488462	0.0279669175419734	0.00551128938880159	0.00662914564552146	0.00536208750310148	0.00482094119593086	0.0753289223389298
0.0018168885948226	0.00158646927466711	0.00383467041601191	0.0043472003969895	0.00449524439665867	0.0266207923248697	0.0263892978248284	0.0267432801257133	0.00563526590025639	0.0086941526755438	0.00531171946075594	0.00701033826813332	0.0717049871805476
0.00212000661649161	0.0015587627160698	0.00413332230584733	0.0050254734926805	0.00520420147216938	0.0306561078488132	0.0295649656769498	0.029787610619469	0.00711562319080308	0.00619287073029526	0.00436953105615747	0.00718153998842114	0.0759498800760896
0.00180481349764287	0.00161839384666281	0.00387858737904226	0.00442725994541394	0.00467355884542221	0.0284230419320156	0.0264551319163014	0.0272759904060872	0.00495707551071045	0.00617963774708461	0.00549648498883467	0.00486245968075428	0.0734725002067654
0.0031239765114548	0.00154395831610289	0.00374038541063601	0.0042806219502109	0.00443610950293607	0.0268981887354231	0.0264985526424613	0.0269916466793483	0.00851252998097759	0.01085096352659	0.00666123562980729	0.00748697378215201	0.0698067157389793
0.0018428583243735	0.00109817219419403	0.0037525432139608	0.00455338681664048	0.00437556860474733	0.0276806715738979	0.0275315523943429	0.0275947398891738	0.0077230998263171	0.00678992639153089	0.00521917128442643	0.00898660160449921	0.0726649574063353
0.00229641882391862	0.00192936895211314	0.00358820610371351	0.00405582664791994	0.00452493590273757	0.0281668182945993	0.0270651724423125	0.0278763543131255	0.00747986105367629	0.00623852452237201	0.00577437763625838	0.0064714250268795	0.0712027127615582
0.00166537093706062	0.00199669175419734	0.00484839963609296	0.00445116202133819	0.00476064841617732	0.0280628566702506	0.0265590935406501	0.0269681581341494	0.00598875196427094	0.00355992060210074	0.00819907369117526	0.00283458770986684	0.0775323794557934
0.00189107600694732	0.00173897940616988	0.00306269125796046	0.00399363162682988	0.00418848730460673	0.0266086345215449	0.0270263832602762	0.0273978992639153	0.00676949797369945	0.00477024232900505	0.00307939789926392	0.0040267140848565	0.0691622694566206
0.00196377470846084	0.00192142916218675	0.00491522620130676	0.00511826978744521	0.00554114630717063	0.0303266065668679	0.0309973534033579	0.0313754858986023	0.00634314779588123	0.00452113142006451	0.00758448432718551	0.0048166404763874	0.0778183773054338
0.00202340583905384	0.00188867752874039	0.00390257216111157	0.0041534198990985	0.00438317757009346	0.0282436523033661	0.0280056240178645	0.0279929699776693	0.00484765528078736	0.0035931684724175	0.00425705069886693	0.00329906542056075	0.0748895872963361
0.00228856174013729	0.00168563394260194	0.00428773467868663	0.00474873873128773	0.0052172690430899	0.0289560830369696	0.0279666694235382	0.0283338020014887	0.007249689851956	0.00667446861301794	0.00958067984451245	0.00649425192291787	0.0765949880076089
0.00132123066743859	0.00203109751054503	0.00419469026548673	0.00414308163096518	0.00448978579108428	0.028038541063601	0.0274322223141179	0.0281787279794889	0.00642643288396328	0.0034132826068977	0.0027520469770904	0.00321759986767017	0.0771959308576628
0.00185377553552229	0.00205268381440741	0.00280828715573567	0.00321958481515177	0.0034973947564304	0.0245610784881316	0.0240204284178314	0.0242904639814738	0.00403010503680424	0.00284095608303697	0.00337887685055	0.00327714829211811	0.068495740633529
0.00117318666776941	0.00169423538168886	0.00232776445289885	0.00319303614258539	0.00352129683235464	0.0255960631874948	0.0254541394425606	0.025899346621454	0.00495203043586138	0.00417674303200727	0.00492002315772062	0.00432503515011165	0.0703683731701266
0.0011893143660574	0.00194731618559259	0.00374592672235547	0.00404002977421223	0.00442684641468861	0.0284477710693905	0.0279583161028864	0.0281731866677694	0.00449408651062774	0.00268133322305847	0.00242535770407741	0.00279141510214209	0.074680754280043
0.00197113555537176	0.00185890331651642	0.00354329666694235	0.00407575882888099	0.00443693656438674	0.0285160036390704	0.0277460094285005	0.0283347944752295	0.00531097510545033	0.00444793648168059	0.00358952940203457	0.00426896038375651	0.072391365478455
0.00219766768670912	0.00155686047473327	0.00414151021420892	0.00442271110743528	0.00490207592424117	0.029530394508312	0.0280330824580267	0.0287308742039534	0.00563617566785212	0.00768960383756513	0.00699966917541974	0.00657844677859565	0.0761905549582334
0.00215333719295344	0.00159449177073857	0.00400686461004053	0.00485468530311802	0.00505227028368208	0.0280463981473823	0.0271806302208254	0.027672070134811	0.00762467951368787	0.0083578694897031	0.0074058390538417	0.00756529650153007	0.0708847076337772
0.00261227359192788	0.00179356546191382	0.00299520304358614	0.00398412042014722	0.00431825324621619	0.0267177239268878	0.0257269870151352	0.0262830204284178	0.00720329170457365	0.00610114961541643	0.00537581672318253	0.00575502439831279	0.067070879166322
0.00175097179720453	0.00147795881233976	0.00344611694648912	0.00385245223720122	0.00406864610040526	0.0267331072698702	0.0267104457861219	0.0266440327516334	0.00416582582085849	0.00253411628483996	0.00369406996939873	0.00367422049458275	0.0722328177983625
0.00137904226284013	0.00144942519229179	0.00387784302373666	0.00416772806219503	0.00401257133405012	0.0269658423620875	0.0265026052435696	0.0266400628566702	0.00472632536597469	0.00267827309569101	0.00474725002067654	0.00256786039202713	0.0743821850963527
0.00250839467372426	0.00192366222810355	0.0033100653378546	0.00369787445207179	0.00392349681581341	0.0258206103713506	0.0261790588040692	0.0267196261682243	0.00466586717393102	0.00410363079976842	0.0045011165329584	0.00260689769249855	0.0720432553138698
0.00127590769994211	0.00167794227111074	0.00351798858655198	0.00403804482673062	0.00412422462989	0.0270669919775039	0.0274072450583078	0.0277181374576131	0.0056862128856174	0.00380655032668927	0.00398387230171202	0.00411628483996361	0.0744342899677446
0.00261549913158548	0.00133537341824498	0.00396104540567364	0.00411719460755934	0.00413530725332892	0.0271922090811347	0.0262544868083699	0.0267649491357208	0.00548945496650401	0.00400612025473493	0.00352865767926557	0.00360325862211562	0.0755002067653627
0.00108361591266231	0.00140674882143743	0.00274741543296667	0.00343610950293607	0.0033160201802994	0.0248431064428087	0.0247056488297081	0.0256078074600943	0.00518443470349847	0.00431246381606154	0.00238838805723265	0.00354743197419568	0.0700978413696138
0.00121197584980564	0.00126614837482425	0.00379058804069142	0.00435836572657348	0.00428566702505996	0.0282315772061864	0.0276293937639567	0.0276118600612026	0.00527772723513357	0.00616243486891076	0.00394508311967579	0.00666313787114383	0.0752835993714333
0.00160722851707882	0.00106930774956579	0.00441857580018195	0.00477057315358531	0.00508948804896204	0.0303311554048466	0.0295719956992805	0.0298080390373005	0.00463749896617319	0.00487271524274254	0.00424026135141841	0.0048727979488876	0.0788441816226945
0.00227392275246051	0.00133280952774791	0.00364088991812092	0.00406872880655032	0.00454801091721115	0.0281301794723348	0.0264629890000827	0.0269530229096022	0.00391448184600116	0.0036602431560665	0.00354643950045488	0.00234190720370524	0.0738858655198081
0.00136374162600281	0.00139417748738731	0.00413414936729799	0.00526705814241999	0.00515705896948144	0.0298371516003639	0.0292810354809362	0.0302564717558514	0.00592730129848648	0.00626085518153999	0.00442709453312381	0.00480580597138367	0.0750669919775039
0.00205772888925647	0.00136051608634522	0.00408923993052684	0.0040586386568522	0.00423860722851708	0.0259901579687371	0.0264242825241915	0.026905632288479	0.0077834753122157	0.00521817881068563	0.00425547928211066	0.00337780167066413	0.071202464643123
0.00186651228186254	0.00199429327599041	0.00326507319493839	0.00398064676205442	0.00408179637747085	0.0258048962037879	0.02514283351253	0.0252411711190142	0.00777743776362584	0.00491241419237449	0.00349921429162187	0.00428550161276983	0.0700386237697461
0.00200736084691093	0.00135083946737243	0.00283955007857084	0.0039032338102721	0.00392415846497395	0.0263009676618973	0.0266710776610702	0.0268183773054338	0.00624497560168721	0.00275841535026052	0.00305673641551567	0.00223422380282855	0.0665822512612688
0.00140401951865024	0.00120957737159871	0.0037809941278637	0.00469894963195765	0.00503912000661649	0.029654619138202	0.0285161690513605	0.0286864610040526	0.00638780911421719	0.00721470515259284	0.00409941278637003	0.00523678769332562	0.0745468530311802
0.00155305599206021	0.00160789016623935	0.00266305516499876	0.00334868910760069	0.00351542469605492	0.0243945910181127	0.0247529567446861	0.0248042345546274	0.00473931023075014	0.00387197088743693	0.00260259697295509	0.00360590521875776	0.0666138450086841
0.00136349350756761	0.00149268050616161	0.00266545364320569	0.00388388057232652	0.00354817632950128	0.0247685054999586	0.0247066413034489	0.0249368952113142	0.00726747167314531	0.00451459763460425	0.0029091886527169	0.00475651310892399	0.0620230750144736
0.00182970804730791	0.00173773881399388	0.0051833595236126	0.0050014887106112	0.00531097510545033	0.0317484079067075	0.0316318749483087	0.0318675047556033	0.00701174427259945	0.00408039037300472	0.0045016127698288	0.00422380282855017	0.0835357704077412
0.00175039285418907	0.00194078240013233	0.0049106773633281	0.00516400628566703	0.0050376312960053	0.0283805309734513	0.0290989165494996	0.0293971549086097	0.00665784467785956	0.00655719129931354	0.00504499214291622	0.00591621867504755	0.0749631957654453
0.00239260607063105	0.0012195021090067	0.00421081796377471	0.00456107848813167	0.00457364982218179	0.0277383177570093	0.0269120006616492	0.0270934579439252	0.00777140021503598	0.00741758332644115	0.00455090563228848	0.00684765528078737	0.071849722934414
0.00184839963609296	0.00171243073360351	0.00424613348771814	0.00486254238689934	0.00589008353320652	0.0305597551898106	0.0306003639070383	0.0307422876519725	0.00588115126953933	0.00565437101976677	0.00732470432553139	0.00514597634604251	0.0796292283516665
0.00188644446282359	0.00184815151765776	0.00354139442560582	0.00406293937639567	0.00432247125961459	0.0274412372839302	0.0280001654122901	0.028460921346456	0.00473269373914482	0.00409875113720949	0.00330774956579274	0.00323736663634108	0.0721071871640063
0.00117914151021421	0.00200612025473493	0.00272748325200562	0.00339293689521132	0.00358737904226284	0.024760234885452	0.0258064676205442	0.0258920684806881	0.00439467372425771	0.00297419568273923	0.00230113307418741	0.00328177983624183	0.0655220411876602
0.0021524274253577	0.00194657183028699	0.00444975601687205	0.00417814903647341	0.0044328012571334	0.028377636258374	0.0281066082209908	0.0285526424613349	0.00620337441071872	0.0067522950955256	0.00572814490116616	0.00668058886775288	0.0769494665453644
0.00138474898684972	0.00153668017533703	0.00326978744520718	0.00399603010503681	0.00456190554958234	0.0270468943842528	0.0273576213712679	0.0271164502522538	0.00464395004548838	0.00386097097014308	0.00415523943428997	0.00433380200148871	0.0690588867752874
0.00139996691754197	0.0020611198412042	0.00296948143247043	0.00385782813663055	0.0040910594657183	0.0263058473244562	0.0262949301133074	0.0265927549416922	0.0056547845504921	0.00626474237035812	0.00747407162352163	0.0052195021090067	0.0696368373170127
0.00236953105615747	0.00117980315937474	0.00257207840542552	0.00321660739392937	0.00366222810354809	0.0253411628483997	0.0260274584401621	0.0260952774791167	0.00408882639980151	0.00485013646513936	0.0039027375734017	0.00470597965428831	0.0662386072285171
0.00130857662724341	0.00170308493921098	0.00331370440823753	0.00400760896534613	0.00396691754197337	0.0273514184103879	0.0263917790091804	0.0271343974857332	0.00656463485236953	0.00413208171367132	0.00353072533289223	0.0035318005127781	0.069885700107518
0.00201472169382185	0.00147878587379042	0.004689438425275	0.00460764204780415	0.00503912000661649	0.0295400711272847	0.028864527334381	0.0294327185509883	0.00635977173103962	0.00718675047556033	0.00667984451244727	0.0050693077495658	0.0762911256306344
0.00179861053676288	0.00198106029277975	0.00508179637747085	0.00486121908857828	0.00517020924654702	0.0308619634438839	0.0303165164171698	0.0302773137044083	0.00659622859978496	0.00535720784054255	0.00548664295757175	0.0057508063849144	0.0814018691588784
0.00162476221983294	0.00114134480191878	0.00328078736250103	0.00432652386072285	0.00419560003308246	0.0257974526507319	0.0254170870895708	0.0258891737656108	0.00705359358200315	0.00420138946323712	0.00611595401538334	0.00323629145645521	0.0655867173931024
0.00278066330328343	0.00216607393929369	0.00458373997187991	0.00556405590935406	0.00569894963195765	0.0296924985526425	0.0296934910263833	0.0302032089984286	0.0081786452733438	0.00646960549168803	0.00330750144735754	0.00618517905880407	0.0711574725002068
0.00195740633529071	0.00123050202630055	0.0034649739475643	0.00424464477710694	0.00425903564634852	0.0262253742453064	0.0270789016623935	0.0270216690100074	0.00546654536432057	0.00417285584318915	0.00337002729302787	0.003932925316351	0.0685160863452154
0.00144140269622033	0.00112687122653213	0.00361566454387561	0.00446811678107683	0.00457017616408899	0.0275023571251344	0.0274265155901083	0.027741626002812	0.006806219502109	0.00529435117029195	0.00323281779836242	0.00491646679348276	0.0712169382185097
0.00163253659746919	0.00214523199073691	0.00355512364568688	0.00432180961045406	0.00449483086593334	0.0271122322388553	0.0276289802332313	0.0278953767264908	0.00395401538334298	0.00394988007608965	0.0038176329501282	0.00291936150856009	0.0741049540980894
0.00189694814324704	0.00163940120750972	0.00518550988338434	0.00513729220081052	0.00535456124390042	0.0303748242494417	0.0307409643536515	0.0309791580514432	0.00979182863286742	0.00701091721114879	0.00486336944835001	0.00567546108675875	0.0810679017450996
0.00115408154825903	0.00186783558018361	0.00412935241088413	0.0044395004548838	0.0045657100322554	0.0288301215780332	0.0286912579604665	0.0288703994706807	0.0068490612852535	0.00659432635844843	0.00393151931188487	0.0066649574063353	0.0758230088495575
0.00236812505169134	0.00173343809445042	0.00491894797783475	0.004814903647341	0.00505061616078075	0.0310645107931519	0.0301320817136713	0.0305614093127119	0.00644537259118353	0.003872053593582	0.00439732032089984	0.00442742535770408	0.0800750971797204
0.00186667769415268	0.00183467041601191	0.00402514266810024	0.00422636671904722	0.00463658919857745	0.0271555702588702	0.0255989579025722	0.0257599040608717	0.00546712430733604	0.00388479033992225	0.00476618972789678	0.00276519725415598	0.0737943925233645
