# Supplementary material for: Empirical comparison of cross-platform normalization methods for gene expression data
Source: BMC Bioinformatics. 2011 Dec 7;12:467. doi: 10.1186/1471-2105-12-467 (PMC3314675; doi:10.1186/1471-2105-12-467)
Supplement: Additional file 4 — Raw bootstrap results for all statistics presented. [file 1471-2105-12-467-S4.zip › bootstraps/figure7/sperm_AFX_ILM_excess_boxplot.pdf.csv]

resample.1	resample.2	dwd	eb..par.	gq	mrs	qn	distran	xpn3	xpn6	xpn9	xpn_mod6.	no.norm
0.00237929038127533	0.00244239516996113	0.000995864692746672	0.000850053758994293	0.00174799437598214	0.000684393350425937	0.00155272516747994	0.00142444793648168	0.000370523529898271	0.000460590521875776	0.000538499710528492	0.000312132991481267	7.5262592010587e-05
0.00161409312711934	0.00206153337192953	0.000969646844760566	0.000835662889752709	0.00169597221073526	0.000708130014060044	0.00147953022909602	0.00131999007526259	0.000381936977917459	0.00110429244892895	0.000773302456372509	0.000865023571251343	7.19543462079223e-05
0.0025944090645935	0.00295509056322885	0.00169630303531553	0.00153444710942023	0.00282739227524605	0.00149003390951948	0.00226953932677198	0.00206806715738979	0.00109064593499297	0.00167728062195021	0.00157943925233645	0.00158274749813911	0.000212141262095773
0.00210189397072202	0.00169597221073526	0.000718468282193367	0.000595980481349765	0.00130601273674634	0.000454387560995782	0.00123959970225788	0.0010980067819039	0.000367215284095607	0.00061566454387561	0.00049383839219254	0.000563146141758332	3.81275328756937e-05
0.00167802497725581	0.00237680919692333	0.000978661814572822	0.000879083615912663	0.00151393598544372	0.000608717227690018	0.00139938797452651	0.00124712596145894	0.000519642709453311	0.000625671987428666	0.000898684972293441	0.000601108262343893	6.05408981887353e-05
0.00169853610123232	0.00197039120006616	0.000876519725415598	0.000800430071954345	0.00185278306178149	0.0008126705814242	0.00168828053924407	0.0015026052435696	0.000480439996691754	0.000819535191464724	0.000550574807708213	0.000721611115705896	5.51649987594074e-05
0.0015609957819866	0.00165106277396411	0.000898023323132909	0.000795384997105285	0.00151319163013812	0.000686378297907534	0.00136092961707055	0.00124952443966587	0.000750310148043999	0.000676040029774212	0.000859399553386817	0.00064610040526011	9.96609048052267e-05
0.00263046894384253	0.00253775535522289	0.00115002894715077	0.000998676701678935	0.00178595649656769	0.000801174427259946	0.00175262592010586	0.00155619882557274	0.000997187991067736	0.00120345711686378	0.00100281200893226	0.000913985609130758	9.67661897278974e-05
0.00285576048300389	0.00268009263088247	0.00113117194607559	0.000952692085021917	0.00194938383921925	0.000738069638574146	0.00174270118269787	0.001559010834505	0.00100827061450666	0.00045951534198991	0.00106004466131834	0.000543462079232487	7.19543462079228e-05
0.00314928459184518	0.00248986849722934	0.00156786039202713	0.00142916218675048	0.00261186006120255	0.00132379455793565	0.00211636754610867	0.00196162434868911	0.0011573897940617	0.00177181374576131	0.00135514018691589	0.00160698039864362	0.000181126457695806
0.00182234720039699	0.00251352245471839	0.001504342072616	0.00131833595236126	0.00248738731287735	0.00116880324208089	0.00229526093788769	0.00206740550822926	0.00103738317757009	0.00167926556943181	0.00172781407658589	0.00146836489951203	0.00011504424778761
0.00161682242990654	0.00202191712844264	0.00107666859647672	0.00100512778099413	0.00210578115954015	0.000946241005706724	0.00194318087833926	0.00176941526755438	0.000906542056074767	0.00100810520221652	0.000700686461004053	0.0010289471507733	0.000108096931602017
0.00220966007774378	0.00219369779174592	0.0013437267388967	0.00113257795054173	0.0019660904805227	0.0008755272516748	0.00185236953105616	0.00167885203870648	0.00105111239765114	0.00143098172194194	0.00122471259614589	0.00132023819369779	0.000136795963940121
0.00354131171946076	0.00274096435365148	0.00249301133074187	0.00212968323546439	0.00285633942601935	0.00132032089984286	0.00256802580431726	0.00230245637250848	0.00142924489289554	0.00185559507071375	0.00182780580597138	0.00153171780663303	0.00039037300471425
0.00193945910181126	0.00213621702092466	0.00173757340170375	0.00149954511620213	0.00226962203291705	0.00112331486229427	0.00210263832602763	0.00188702340583905	0.00110586386568522	0.00190604581920437	0.00161401042097428	0.00175088909105947	0.000262261186006121
0.0022439831279464	0.0026535439583161	0.000854271772392688	0.000736167397237615	0.00150277065585973	0.000534777934000496	0.00131262922835167	0.00114895376726491	0.000469357373252834	0.00032073443056819	0.000307087916632206	0.000304193201554875	4.11049540980885e-05
0.00252253742453064	0.00293267719791581	0.00147729716317922	0.00129782482838475	0.00235315523943429	0.00115052518402117	0.00210470597965429	0.00189976015217931	0.000930030601273675	0.000588206103713507	0.00120064510793152	0.00045347779340005	0.000216524687784302
0.0019091886527169	0.00223562980729468	0.000949053014638987	0.00090960218344223	0.00170647589115871	0.000780415184848234	0.00150930444131999	0.00139086924158465	0.000618476552807873	0.001060871722769	0.000921594574476884	0.000864031097510545	5.1856752956744e-05
0.00208866098751137	0.0026206269125796	0.00152576296418824	0.00145091390290299	0.00257803324787031	0.00131568935571913	0.00208394673724258	0.00195600033082458	0.000480853527417087	0.00133338847076338	0.000936150856008601	0.00115350260524357	0.000193118848730461
0.00263435613266066	0.00221569762633364	0.00127979488876023	0.00117864527334381	0.00199065420560748	0.000910015714167562	0.00181349764287487	0.00161764949135721	0.000776362583739972	0.000910842775618229	0.000974278388884293	0.000857001075179886	0.000139690679017452
0.00232313290877512	0.00227425357704077	0.000904226284012902	0.000844843271855098	0.00194872219005872	0.000919196096269953	0.00185832437350095	0.00170722024646431	0.00079017450996609	0.00107542800430072	0.000698039864361922	0.000953932677197916	7.08791663220581e-05
0.00203936812505169	0.00206616491605326	0.000761144653047721	0.000620296087999339	0.00155363493507568	0.000553304110495409	0.00156083036969647	0.00135340335786949	0.000921263749896617	0.000401207509717971	0.00067951368786701	0.00056562732611033	4.11876602431561e-05
0.00162898023323133	0.00202224795302291	0.00109196923331403	0.00104763873955835	0.00148407906707468	0.000668761889008353	0.00116698370688942	0.00104565379207675	0.000518402117277313	0.00110553304110495	0.000903481928707302	0.00102638326027624	0.000195269208502192
0.00244710942022992	0.00303374410718716	0.000935241088412869	0.000810768340087669	0.00192936895211314	0.0007178893391779	0.00176585890331652	0.00160739392936895	0.000442808700686461	0.000982962534116285	0.000669919775039285	0.000882226449425192	8.86609875113718e-05
0.00205375899429328	0.00224199818046481	0.001002481184352	0.000867173931023075	0.00182813663055165	0.000662558928128359	0.00164287486560251	0.00148424447936482	0.000495657927384005	0.000857745430485486	0.00103208998428583	0.000746671077661071	9.03978165577704e-05
0.00191497808287156	0.00215275824993797	0.0013122984037714	0.0011299313538996	0.00198693242907948	0.000942767347613928	0.00174154329666694	0.00160789016623935	0.000814241998180465	0.00150459019105119	0.00104490943677115	0.00143139525266727	0.000102059383012158
0.00264064179968572	0.00287842196675213	0.00201554875527252	0.00168149863534861	0.00236878670085187	0.00108336779422711	0.00210429244892896	0.00191001571416756	0.00143015466049127	0.00157455958977752	0.00173500951120668	0.00172979902406749	0.00025647175585146
0.00215217930692251	0.00216516417169796	0.00089703084939211	0.000811678107683401	0.00150872549830452	0.000644611694648913	0.00133851625175751	0.00123306591679762	0.000838144074104706	0.000895045901910512	0.000812091638408734	0.000883632453891324	7.03829294516587e-05
0.0027151600363907	0.00228351666528823	0.00144611694648912	0.00121396079728724	0.00190116615664544	0.000858324373500951	0.00167694979736995	0.00151790588040692	0.000912910429244893	0.00117062277727235	0.00136564386733934	0.00120974278388884	0.000195930857662725
0.00202778926474237	0.00214696881978331	0.00124571995699281	0.0010611198412042	0.00166735588454222	0.000730626085518155	0.00154065007030022	0.00140865106277396	0.00092316599123315	0.00145298155652965	0.00145529732859151	0.00140468116781077	0.00015275824993797
0.00239558349185345	0.00222545695145149	0.00119593085766272	0.00104648085352742	0.00160813828467455	0.00067149119179555	0.00150475560334133	0.001377636258374	0.000368703994706807	0.000697874452071788	0.000879497146637995	0.000808204449590604	0.000119344967331072
0.00258349185344471	0.00311471342320734	0.00176437019270532	0.00146513935985444	0.00213274336283186	0.000825159209329254	0.00180754280043007	0.00158605574394177	0.00115871309238276	0.000913654784550492	0.0011843519973534	0.000863782979075346	0.000257464229592259
0.00263460425109586	0.00232627574228765	0.00129468199487222	0.00109717972045323	0.00187742949301133	0.000825903564634853	0.00162873211479613	0.00146150028947151	0.000744355305599207	0.00142725994541395	0.00114283351252998	0.00133628318584071	0.000138201968406253
0.00237101976676867	0.00215573567116037	0.000869324290794805	0.000748573318997602	0.00128194524853197	0.000395087254983044	0.00120089322636672	0.00108229261434124	0.000492680506161608	0.000404846580100901	0.000504093954180796	0.000386237697460921	5.71499462410061e-05
0.00210040526011083	0.00223099826317095	0.00143718468282193	0.00134058390538417	0.00219113390124886	0.00107410470597965	0.00185121164502523	0.00172541559837896	0.00130386237697461	0.00111554048465801	0.00140426763708544	0.00101232321561492	0.00017525432139608
0.00199057149946241	0.0019104292448929	0.00117368290463981	0.00100736084691093	0.00180985857249194	0.000866760400297742	0.0016886940699694	0.00153345463567943	0.000638574146059052	0.00132611032999752	0.00132395997022579	0.00118021669010007	0.000144404929286246
0.0026570176164089	0.00223157720618642	0.00145033495988752	0.00125299809775866	0.00186055743941775	0.000824828384748986	0.0016530477214457	0.00147944752295096	0.00134041849309404	0.000948143247043255	0.0012828550161277	0.0010326689273013	0.000152840956083037
0.00188412869076172	0.00175824993797039	0.00109320982549003	0.000952940203457117	0.00129865188983542	0.000508890910594657	0.00118600612025473	0.00106963857414606	0.00105069886692581	0.00107658589033165	0.000647754528161443	0.000962616822429908	0.000106525514845753
0.00182400132329832	0.00292192539905715	0.00142998924820114	0.00129823835911008	0.00213051029691506	0.000986022661483748	0.00191952692085022	0.00173401703746589	0.000764452898850385	0.00157274005458606	0.00145397403027045	0.00144901166156646	0.000203870647589116
0.00222545695145149	0.00269175419733686	0.000965511537507237	0.000842775618228434	0.00189322636671905	0.000789678273095691	0.00171449838723017	0.00155611611942767	0.000596394012075097	0.00111049540980895	0.000942188404598461	0.00102109006699198	6.0789016623935e-05
0.00194119593085766	0.00280903151104127	0.00153610123232156	0.00142246298900008	0.00265519808121743	0.00123521627656935	0.00213588619634439	0.00194632371185179	0.000682821933669671	0.00169969398726325	0.0010007443553056	0.00157116863782979	0.000229344140269622
0.00174038541063601	0.00257224381771566	0.000930692250434208	0.00081796377470846	0.00176139277148292	0.000717806633032834	0.00163559672483665	0.00148697378215202	0.000566123562980729	0.00108295426350178	0.00100620296087999	0.000888512116450252	5.4337937308743e-05
0.00168290463981474	0.00196915060789017	0.000914316433711025	0.000755107104457861	0.00156455214622446	0.000682491109089405	0.00139351583822678	0.00125771234802746	0.000572574642295922	0.000698370688942189	0.00087742949301133	0.000599454139442561	9.18865271689684e-05
0.00270349846993632	0.00284922669754363	0.00133173434786205	0.00117831444876354	0.00236018526176495	0.000984203126292284	0.00217285584318915	0.00200645107931519	0.000921263749896617	0.00150640972624266	0.00096518071292697	0.00135877925729882	7.79091886527174e-05
0.00223091555702589	0.00179612935241088	0.000620792324869738	0.000550492101563146	0.00140724505830783	0.000538995947398891	0.00138954594326358	0.00125961458936399	0.000428004300719542	0.000663634108014225	0.000754114630717063	0.000485567777685883	2.43983127946406e-05
0.0020893226366719	0.00203961624348689	0.00169795715821686	0.0015300636837317	0.00207170622777272	0.00102828550161277	0.00187288065503267	0.00168513770573154	0.00178827226862956	0.00159705566123563	0.001185096352659	0.00132594491770739	0.000238524522372012
0.0023409974361095	0.00213315689355719	0.00124687784302374	0.00106401455628153	0.00160664957406335	0.00059631130593003	0.0014387560995782	0.00126846414688611	0.00101852617649491	0.000548672566371681	0.00101265404019518	0.000563394260193533	0.000174840790670747
0.00147862046150029	0.00209751054503349	0.000641138036556115	0.000549168803242081	0.00119543462079233	0.000399966917541974	0.00119378049789099	0.00104275907699942	0.000711272847572575	0.000606732280208419	0.000652799603010504	0.000382350508642791	3.15110412703656e-05
0.00203804482673063	0.00189107600694732	0.00127193780497891	0.00104846580100901	0.00188379786618146	0.000848316929947895	0.00179811429989248	0.00163295012819452	0.000830617814903647	0.000745430485485071	0.000966669423538168	0.000575138532792986	0.000122984037714003
0.00151302621784799	0.00211099164667935	0.000717972045322968	0.000651062773964105	0.00146753783806137	0.00061152923662228	0.00134364403275163	0.0012180133983955	0.000639732032089985	0.000459184517409644	0.000764370192705317	0.000390455710859317	4.63154412372836e-05
0.0021880737738814	0.00242792159457448	0.00134215532214043	0.00111835249359027	0.00170126540401952	0.00071425026879497	0.00160416838971135	0.00142866594988008	0.000932180961045405	0.000880903151104128	0.000868414523199073	0.000808617980315938	0.000167893474485154
0.00218220163758167	0.00251774046811678	0.00125994541394426	0.00106930774956579	0.00169721280291126	0.000698453395087255	0.00162542386899347	0.00146265817550244	0.000660491274501695	0.00150922173517492	0.0015954015383343	0.00137035811760814	0.000107848813166818
0.00170440823753205	0.00175841535026052	0.000752543213960798	0.000616408899181208	0.00130493755686047	0.00044694400793979	0.00117045736498222	0.00105772888925647	0.000199239103465387	0.000452071788933918	0.000400463154412372	0.000594822595318831	3.1014804399967e-05
0.00258175502439831	0.00253891324125383	0.00199512033744107	0.00166379952030436	0.00258423620875031	0.00132205772888925	0.00240393681250517	0.00220172028781738	0.00114481846001158	0.00158349185344471	0.00165461913820197	0.00145306426267472	0.000306839798197007
0.00154643950045488	0.00163923579521958	0.000707137540319244	0.000599784964022827	0.00116582582085849	0.00039740302704491	0.00108014225456951	0.000949797369944587	0.00070506988669258	0.000500289471507733	0.00045662062691258	0.000380530973451327	4.8548507154081e-05
0.00178455049210156	0.00174443801174427	0.00094830865933339	0.000835166652882308	0.00140443304937557	0.000506327020097592	0.00120784054255231	0.00109693160201803	0.000544785377553552	0.00101819535191465	0.000704490943677115	0.00089918120916384	6.33529071209992e-05
0.00232420808866099	0.00227880241501944	0.00137523778016707	0.00118029939624514	0.00211620213381854	0.0010321726904309	0.00185385824166736	0.00166520552477049	0.0010920519394591	0.00104358613845009	0.00097436109502936	0.00100785708378133	0.000135472665619056
0.00286676040029774	0.00218038210239021	0.00209966090480523	0.00179836241832768	0.00216466793482756	0.00100711272847573	0.00180737738813994	0.00165858903316516	0.00180688115126954	0.00116268298734596	0.00170870895707551	0.000999586469274667	0.00031593747415433
0.00218724671243073	0.00219163013811926	0.00131957654453726	0.00116632205772889	0.00196087999338351	0.000809693160201803	0.0017500620296088	0.00156207096187247	0.00132834339591432	0.00077785129435117	0.00111206682656521	0.000621123149450004	0.000147961293524108
0.00219493838392193	0.00215027706558597	0.000551567281449011	0.000463154412372839	0.00145769580679844	0.000514680340749317	0.00137374906955587	0.00123653957489041	0.000235960631874948	0.000196344388388057	0.000332478703167645	0.000226697543627492	2.51426681002395e-05
0.00184393350425937	0.00217103630799769	0.00170325035150112	0.00139690679017451	0.00208700686461004	0.00102654867256637	0.00189827144156811	0.0017136713257795	0.000801505251840211	0.00194855677776859	0.00153395087254983	0.00183318170540071	0.000187246712430735
0.00236415515672815	0.00314192374493425	0.00132784715904392	0.00118344222975767	0.00209494665453643	0.000866264163427343	0.00194698536101232	0.00172376147547763	0.000317343478620463	0.0014342899677446	0.0012506823256968	0.00133256140931271	6.74055082292618e-05
0.00211421718633694	0.00205160863452155	0.000657513853279298	0.000617980315937474	0.00146092134645604	0.00056513108923993	0.00127880241501944	0.00117376561078488	0.000334629062939376	0.000390290298569183	0.000443553055992061	0.000266727317839715	5.28492266975438e-05
0.00232577950541725	0.00244057563476966	0.00154958233396741	0.00137581672318253	0.00255437929038128	0.00132875692663965	0.00225729881730213	0.00203779670829543	0.00100157141675627	0.00174791166983707	0.00141791415102142	0.00159953684558763	0.00016797618063022
0.00204011248035729	0.00229236622281035	0.0010306839798197	0.000979323463733356	0.00182639980150525	0.000819866016044992	0.00147564304027789	0.00134141096683484	0.000215532214043504	0.00098015052518402	0.00074402448101894	0.000865933338847076	9.0066991977504e-05
0.00219022413365313	0.00207476635514019	0.00116888594822595	0.000946902654867257	0.00178670085187329	0.000798362418327682	0.00170424282524191	0.00152096600777438	0.000678438507981142	0.000722190058721364	0.00079356546191382	0.000618972789678272	0.000112563063435613
0.00185865519808122	0.00245554544702672	0.00163022082540733	0.00137895955669506	0.00263410801422546	0.00145248531965925	0.00233744107187164	0.00215110412703664	0.00101091721114879	0.00171507733024564	0.000936977917459267	0.00138466628070466	0.000136878670085187
0.00163799520304359	0.00176461831114052	0.000879993383508395	0.00085832437350095	0.00131362170209247	0.000527003556364237	0.00108493921098338	0.000979158051443223	0.000673724257712348	0.000954594326358448	0.000903812753287568	0.000745347779340005	6.32702009759324e-05
0.00150549995864693	0.00205260110826234	0.00091514349516169	0.000780084360267969	0.00133719295343644	0.000537838061367959	0.00135464395004549	0.00119990075262592	0.000740385410636011	0.000428335125299809	0.00090282027954677	0.000430071954346208	7.80746009428504e-05
0.00195459432635845	0.00196898519560003	0.00107559341659085	0.000894963195765444	0.00180853527417087	0.00078752791332396	0.00152625920105864	0.00142486146720701	0.000141427508063849	0.00107824001323298	0.000886527168968655	0.00104995451162021	6.31047886857988e-05
0.00248788354974774	0.00251592093292531	0.00129600529319328	0.00111032999751882	0.00213696137623025	0.00102621784798611	0.0020311802166901	0.00182085848978579	0.000879497146637995	0.000961458936398974	0.0010650897361674	0.00092506823256968	0.000108510462327351
0.00301563146141758	0.00226523860722852	0.00105590935406501	0.00091340666611529	0.00187718137457613	0.00074278388884294	0.00169713009676619	0.00148225953188322	0.000288809858572492	0.000926887767761145	0.000755355222893061	0.000782565544619965	5.4668761889008e-05
0.00178893391779009	0.00200901496981226	0.000940120750971797	0.000880158795798528	0.00155983789595567	0.000707633777189645	0.00131047886857994	0.00119543462079233	0.000680258043172607	0.00104548837978662	0.000596642130510297	0.000991150442477877	9.0728641138037e-05
0.00208361591266231	0.0022514266810024	0.00183541477131751	0.00153965759655942	0.00263956661979985	0.00132321561492019	0.00234108014225457	0.00212637498966173	0.00094342899677446	0.00195401538334298	0.00134513274336283	0.00173137044082375	0.000241667355884542
0.00159234141096683	0.00198147382350508	0.000910429244892896	0.000790257216111157	0.00164767182201638	0.000696799272185924	0.00158919857745431	0.00142593664709288	0.00074352824414854	0.00105334546356794	0.000592837647837234	0.00087114382598627	2.87817384831691e-05
0.00291100818790836	0.00226813332230585	0.00136390703829294	0.00121280291125631	0.00187395583491853	0.000743941774873873	0.00160681498635348	0.00145628980233231	0.00119667521296832	0.000663882226449426	0.00156835662889753	0.000662889752708626	0.000187660243156067
0.00151492845918452	0.00156835662889753	0.000950210900669919	0.000885700107517987	0.00157340170374659	0.000704408237532048	0.00155074021999835	0.00139235795219585	0.000386899346621455	0.000942105698453395	0.000973947564304027	0.00090066991977504	6.13679596394014e-05
0.0017164006285667	0.00201877429493011	0.00118592341410967	0.00101596228599785	0.00172930278719709	0.000805640559093541	0.0016196344388388	0.00147225208833016	0.000487221900587213	0.00138921511868332	0.000959639401207508	0.00125928376478372	0.000116863782979076
0.00240476387395583	0.00213009676618973	0.00168282193366967	0.00144925978000165	0.0019104292448929	0.000809196923331404	0.00156992804565379	0.00140451575552064	0.000934000496236871	0.00134579439252336	0.00143536514763047	0.00109445041766603	0.000338020014887106
0.00259035646348524	0.00246910925481763	0.00170697212802911	0.00136754610867588	0.00244429741129766	0.00103614258539409	0.00210511951037962	0.00187511372094947	0.000533123811099164	0.0010289471507733	0.00109924737407989	0.00116326193036143	0.000230419320155488
0.0021227359192788	0.00224861467207014	0.00124629890000827	0.00103208998428583	0.00149028202795468	0.000512364568687453	0.00131519311884873	0.00112902158630386	0.000340087668513769	0.000891489537672649	0.000751219915639732	0.00091415102142089	7.09618724671242e-05
0.00228450913902903	0.00205872136299727	0.000957819866016045	0.000845339508725498	0.00167281449011661	0.000749400380448267	0.00144686130179472	0.00133843354561244	0.000704821768257381	0.00106542056074766	0.000678769332561409	0.00099081961789761	7.2119758498056e-05
0.00172690430899016	0.00202952609378877	0.00123951699611281	0.00102390207592424	0.00158787527913324	0.00066669423538169	0.0013476966338599	0.0012177652799603	0.000178893391779009	0.000683483582830203	0.000745265073194938	0.000677942271110744	0.000104457861219089
0.00204937556860475	0.00246613183359524	0.00158283020428418	0.0013778843768092	0.00243420726159954	0.00127996030105037	0.00223769746092135	0.00204912745016955	0.000862873211479613	0.00168083698618807	0.00140004962368704	0.00165296501530064	0.000194772971631792
0.00165023571251344	0.00175998676701679	0.00103101480439997	0.000924075758828882	0.00149458274749814	0.000617980315937474	0.00134860640145563	0.00118650235712514	0.000535108758580762	0.000729716317922421	0.000971879910677362	0.000811181870813	0.000126044165081465
0.00182391861715325	0.00204763873955835	0.00135638077909189	0.00126234389215119	0.00177412951782318	0.000873128773467868	0.00155661235629807	0.00138417004383426	0.00106814986353486	0.00102307501447358	0.000998511289388803	0.000901579687370771	0.0002823587792573
0.00327094533123811	0.002940368869407	0.00141088412869076	0.00118890083533207	0.00188189562484493	0.000682739227524605	0.00168083698618807	0.00147704904474402	0.000986767016789348	0.000786535439583162	0.00129302787197089	0.00062170209246547	0.000187494830865933
0.00192010586386569	0.00144156810851046	0.00106095442891407	0.000917293854933421	0.00151649987594078	0.000639235795219584	0.00132379455793565	0.00120271276155819	0.000820444959060458	0.00083582830204284	0.000778264825076503	0.000604664626581755	0.000160863452154494
0.00170647589115871	0.00185873790422628	0.00122289306095443	0.00100686461004053	0.00176709949549251	0.000739723761475477	0.00157224381771566	0.00140815482590357	0.000588288809858573	0.00112910429244893	0.000808452568025804	0.000780663303283434	8.44429741129779e-05
0.00282582085848979	0.00230369696468448	0.00137598213547267	0.00126424613348772	0.00202663137871144	0.00100057894301547	0.0017787610619469	0.00162674716731453	0.00122553965759656	0.00126862955917625	0.00142279381358035	0.00119841204201472	0.000181043751550741
0.00154007112728476	0.00167744603424034	0.00145744768836324	0.001377636258374	0.00200959391282772	0.00106252584567033	0.00168240840294434	0.00154395831610289	0.000971135555371765	0.00166123562980729	0.00171946075593416	0.00145347779340005	0.000278223472003971
0.00154395831610289	0.00181713671325779	0.00122479530229096	0.001125465222066	0.00196724836655364	0.00096377470846084	0.00175841535026053	0.00159283764783723	0.000830617814903646	0.000723926887767762	0.000907369117525432	0.000499545116202134	8.88263998015053e-05
0.00169961128111819	0.00187321147961294	0.000943759821354727	0.000749069555868	0.00179612935241088	0.000827226862955918	0.00170705483417418	0.00154784550492102	0.000428665949880076	0.000816888594822595	0.000566206269125796	0.000723099826317095	9.27135886196348e-05
0.00187957985278306	0.00182590356463485	0.00106955586800099	0.000999007526259202	0.00161607807460094	0.00068091969233314	0.00146141758332644	0.00134066661152924	0.000415350260524358	0.00085882061037135	0.00103912000661649	0.000674137788437681	0.000107187164006286
0.00162666446116947	0.00200620296088	0.00117608138284675	0.000960466462658175	0.00139235795219585	0.000539740302704491	0.0012467124307336	0.00110470597965429	0.000631378711438259	0.000677694152675543	0.000535604995451162	0.000607311223223885	0.000101893970722025
0.00254652220659995	0.00287271524274254	0.00113696137623025	0.00100454883797866	0.00174890414357787	0.000686378297907534	0.00163766437846332	0.00147655280787362	0.000601604499214292	0.00117178066330328	0.00094491770738566	0.000946737242577124	5.65710032255402e-05
0.00213199900752626	0.00289529402034571	0.00139674137788438	0.00117740468116781	0.00237110247291374	0.00103399222562236	0.00217938962864941	0.00195889504590191	0.0015570258870234	0.00158307832271938	0.00133413282606898	0.00142618476552808	0.000103465387478289
0.00189951203374411	0.00215896121081796	0.00163022082540733	0.00141667355884542	0.00235125299809776	0.001188818129187	0.0019710528492267	0.00177131750889091	0.00101844347034985	0.000858820610371351	0.00107898436853858	0.000869655115375072	0.000238689934662146
0.00170564882970805	0.00261326606566868	0.0018121743445538	0.00155586800099247	0.00211826978744521	0.00113853279298652	0.00202638326027624	0.00185906872880655	0.00114796129352411	0.00174361095029361	0.00174319741956827	0.00148242494417335	0.000311636754610867
0.00193358696551154	0.00213332230584733	0.000836738069638574	0.000730377967082954	0.00135729054668762	0.000492515093871474	0.00123347944752295	0.00110272103217269	0.00046025969729551	0.000726242659829625	0.000519394591018112	0.000720205111239765	7.22024646431225e-05
0.00306641303448846	0.00228847903399222	0.00143164337110247	0.00119253990571499	0.00208841286907617	0.000892564717558515	0.0018069638574146	0.00162815317178066	0.00101099991729386	0.00134116284839964	0.00131246381606153	0.00129029856918369	0.000111984120420147
0.00262269456620627	0.00271201720287817	0.00109808948804896	0.000937970391200066	0.00193598544371847	0.000697543627491523	0.0017171449838723	0.00154941692167728	0.000798114299892482	0.000595897775204698	0.000854685303118022	0.000517409643536514	8.61798031593747e-05
0.00148879331734348	0.00193201554875527	0.00067537838061368	0.000554213878091143	0.00110942022992308	0.000402199983458771	0.00115623190803077	0.00104433049375569	0.000253577040774129	0.000360681498635348	0.000189645190637664	0.000357042428252419	3.74658837151601e-05
0.00222115623190803	0.00267554379290381	0.00113216441981639	0.000999090232404268	0.0018740385410636	0.000800430071954346	0.00153684558762716	0.00138847076337772	0.000553883053510875	0.00117360019849475	0.00094243652303366	0.00115722438177156	0.000123149450004135
0.00229765941609462	0.00250640972624266	0.000685716648747002	0.000629228351666528	0.00183152758249938	0.000758994293275991	0.00176825738152345	0.00160474733272682	0.000702754114630717	0.000591845174096437	0.000635265900256389	0.000377718964519064	1.6706641303449e-05
0.00237474154329667	0.00259920602100736	0.00117608138284675	0.00102026300554131	0.00139260607063105	0.00047787610619469	0.00116499875940782	0.00103812753287569	0.00060210073608469	0.000720370523529898	0.000611694648912414	0.000636837317012655	0.000113142006451079
0.00191158713092383	0.00239641055330411	0.00113249524439666	0.0010940368869407	0.00186485815896121	0.000846828219336697	0.00176660325862211	0.00157166487470019	0.000869489703084939	0.00128955421387809	0.0013150277065586	0.0010306839798197	7.98941361343157e-05
0.00267802497725581	0.00206839798197006	0.00123943428996775	0.00105673641551567	0.00216169051360516	0.000970887436936565	0.0018725498304524	0.00166735588454222	0.000348110164585228	0.00133495988751964	0.00096691754197337	0.00122041187660243	0.000141096683483583
0.00177528740385411	0.00270242329005045	0.00113572078405426	0.00100512778099413	0.00154346207923249	0.000582747498139112	0.00137623025390787	0.00125837399718799	0.000626416342734265	0.00119402861632619	0.000739558349185345	0.00095360185261765	0.000110081879083616
0.00168364899512034	0.00247448515424696	0.000895955669506243	0.000853527417087089	0.00154288313621702	0.0005929203539823	0.00132553138698205	0.00121445703415764	0.000449507898436854	0.000310313456289802	0.000486229426846415	0.000293854933421553	7.55934165908526e-05
0.00176238524522372	0.00223778016706641	0.00129335869655115	0.00109114217186337	0.00224927632123066	0.0010341576379125	0.00199371433297494	0.00182995616574312	0.000933338847076337	0.0014098089488049	0.0010643453808618	0.00137184682821933	0.000103382681333223
0.00194491770738566	0.00201745099660905	0.000834835828302044	0.000704573649822182	0.00137606484161773	0.000475146803407493	0.00125994541394426	0.00112860805557853	0.000944752295095526	0.000502439831279464	0.000698287982797121	0.00043437267388967	6.55032668927302e-05
0.00142568852865768	0.00190463981473823	0.0009059631130593	0.00081870813001406	0.00170697212802911	0.000720287817384831	0.00148259035646349	0.00135729054668762	0.000519394591018113	0.00102812008932264	0.000603175915970557	0.00097386485815896	5.632288479034e-05
0.00143991398560913	0.00216557770242329	0.00127268216028451	0.00117765279960301	0.00186998593995534	0.000935571912993135	0.00147680092630883	0.00135571912993135	0.000727483252005624	0.00123356215366802	0.000900090976759574	0.00125423868993466	0.000193945910181127
0.00157100322553966	0.00176147547762799	0.00123141179389629	0.00105301463898768	0.00190182780580597	0.00101488710611198	0.00177297163179224	0.00164386733934331	0.000596642130510297	0.00137143329749401	0.000608469109254818	0.00127756182284344	0.000153171780663302
0.0022823587792573	0.00217550243983128	0.00136117773550575	0.00108502191712844	0.00185882061037135	0.000747498139111737	0.00176743032007278	0.00153965759655942	0.000720784054255232	0.0011816226945662	0.000856174013729219	0.00104854850715408	0.000126788520387065
0.00296360929617071	0.00186982052766521	0.000956827392275246	0.000803407493176743	0.00170424282524192	0.000693904557108593	0.00164411545777851	0.00147779340004962	0.00107195434620792	0.00096087999338351	0.000832189231659913	0.00081895624844926	6.17814903647342e-05
0.00260301050368042	0.00245604168389711	0.00127565958150691	0.00114316433711025	0.00184294103051857	0.000736415515672814	0.00155570258870234	0.00139037300471425	0.0008139111736002	0.000740716235216276	0.000902985691836904	0.000592754941692168	0.000154164254404102
0.00184194855677777	0.00192010586386569	0.00117202878173848	0.00102787197088744	0.00176147547762799	0.000763212306674386	0.00165767926556943	0.00149441733520801	0.00110652551484575	0.000836820775783641	0.00129368952113142	0.000701430816309652	0.000104788685799356
0.0020296915060789	0.00246290629393764	0.00130055413117195	0.00107815730708792	0.00196145893639897	0.00088082044495906	0.00184641468861136	0.00162550657513853	0.000896451906376644	0.000515011165329584	0.00137135059134894	0.00059995037631296	0.000123480274584402
0.0029957819866016	0.00191357207840543	0.0012219832933587	0.00102663137871144	0.0014649739475643	0.00057869489703085	0.00120428417831445	0.00107344305681912	0.00114134480191878	0.00136432056901828	0.00112108179637747	0.00126424613348772	0.000152096600777437
0.00202448101893971	0.00198263170953602	0.00161012323215615	0.00136961376230254	0.00231486229426847	0.00118021669010008	0.00181879083615913	0.00169150607890166	0.00093350425936647	0.00161425853940948	0.00130435861384501	0.00124902820279547	0.000284922669754362
0.00182846745513191	0.00228541890662476	0.00137052352989827	0.00117674303200728	0.00189273012984865	0.000849226697543627	0.00155057480770821	0.00142610205938301	0.000848234223802829	0.00137796708295426	0.0012477049044744	0.00133156893557191	0.000145810933752378
0.00252146224464478	0.00233123811099165	0.0010957737159871	0.00100843602679679	0.0014983872301712	0.000603258622115624	0.00122082540732776	0.00105351087585808	0.000783227193780499	0.00113530725332892	0.00115209660077744	0.00100239847820693	0.000139029029856918
0.00196104540567364	0.00274650566537094	0.00129013315689356	0.00119477297163179	0.00191382019684062	0.000922752460507815	0.0016520552477049	0.00151658258208585	0.000935158382267802	0.00145628980233231	0.00117087089570755	0.00133942601935324	0.000139773385162517
0.00185418906624762	0.00200901496981226	0.00117351749234968	0.00104077412951783	0.00184542221487057	0.000835745595897775	0.00159846166570176	0.00146001157886031	0.000595070713754032	0.000847655280787361	0.00108742039533537	0.000908775121991563	0.000175088909105947
0.00200107517988587	0.00191712844264329	0.00097270697212803	0.000878670085187329	0.0016283185840708	0.00063476966338599	0.00156587544454553	0.00140989165494996	0.000556364237862873	0.000847986105367629	0.000605326275742288	0.000699280456537921	8.49392109833758e-05
0.0026233562153668	0.00207170622777272	0.00132089984285832	0.00124481018939707	0.00219775039285419	0.00114225456951451	0.00191390290298569	0.00176387395583492	0.000748821437432802	0.00143495161690514	0.00117541973368621	0.00128657679265569	0.000144983872301713
0.00161624348689108	0.00190191051195104	0.000818046480853528	0.000672649077826483	0.00123687039947068	0.000466049127450169	0.00106393185013646	0.000940947812422462	0.000598627077991895	0.00097899263915309	0.00081556529650153	0.000817881068563394	5.78115954015391e-05
0.00203878918203623	0.00228740385410636	0.000880158795798528	0.000824580266313787	0.00170755107104458	0.000728971962616822	0.00163030353155239	0.00148713919444215	0.000543296666942353	0.000383342982383591	0.000812091638408733	0.000571499462410057	6.43453808617979e-05
0.00160855181539988	0.00144810189397072	0.000572409230005789	0.000503184186585063	0.00129600529319329	0.000485485071540815	0.00133735836572657	0.00115358531138864	0.00072177652799603	0.000774129517823175	0.00054337937308742	0.000623935158382268	2.89471507733019e-05
0.00236398974443801	0.00224671243073361	0.00120750971797204	0.00110702175171615	0.00181697130096766	0.00076891903068398	0.0015293193284261	0.00136274915226201	0.00106153337192953	0.00100851873294186	0.00142750806384914	0.000752791332395997	0.000151600363907038
0.0020007443553056	0.00222826896038376	0.00167372425771235	0.00139872632536597	0.00174410718716401	0.00075560334132826	0.00155942436523034	0.00138582416673559	0.00135373418244976	0.00094078240013233	0.00165734844098917	0.00092895542138781	0.000229840377140022
0.00183971549086097	0.00219295343644033	0.00180597138367381	0.00164262674716731	0.00239740302704491	0.0013088247456786	0.00189471507733025	0.00173997187991068	0.00158340914729964	0.0018393846662807	0.00146977090397816	0.00167413778843768	0.000303614258539409
0.00172541559837896	0.00155024398312795	0.00103159374741543	0.000921594574476885	0.00142709453312381	0.000632784715904392	0.00124729137374907	0.00111231494500041	0.000748077082127202	0.000679761806302208	0.000840956083036969	0.000714250268794972	0.000138119262261186
0.00204383425688529	0.00236448598130841	0.00103796212058556	0.000924985526424613	0.00174046811678108	0.000760400297742122	0.00170606236043338	0.00156240178645273	0.000533289223389297	0.000348192870730296	0.000599123314862295	0.000284591845174097	0.000106277396410553
0.00217632950128194	0.00207476635514019	0.00107873625010338	0.000978661814572823	0.00193350425936647	0.000822595318832189	0.00179009180382102	0.00160044661318336	0.000633446365064924	0.00112935241088413	0.00084839963609296	0.000871805475146803	7.54280043007199e-05
0.00179480605408982	0.00237871143825986	0.00077619717144984	0.000635927549416922	0.00116226945662063	0.000391034653874783	0.00114390869241585	0.00100463154412373	0.000629145645521463	0.000504921015631463	0.00070945331238111	0.000556529650153006	2.61351418410387e-05
0.00267289719626168	0.00234935075676123	0.00176031759159706	0.0016228599784964	0.00286361756678521	0.00153990571499462	0.00255074021999835	0.00241857580018196	0.000722769001736828	0.00129592258704822	0.00108584897857911	0.00133330576461831	0.000197915805144323
0.00157538665122819	0.00201918782565545	0.00107675130262179	0.000994045157555206	0.00160640145562815	0.000707137540319245	0.00133545612439004	0.0012160284509139	0.000411380365561161	0.00106955586800099	0.000747663551401869	0.000950955255975519	0.000122487800843603
0.00195682739227525	0.00213745761310065	0.000895790257216112	0.000785460259697295	0.00165172442312464	0.00066330328343396	0.00149871805475147	0.00134463650649243	0.000501447357538665	0.000970391200066165	0.000599040608717227	0.00075585145976346	4.22628401290218e-05
0.00299330080224961	0.00216723182532462	0.00125572740054586	0.00110305185675296	0.00177363328095277	0.000741460590521876	0.00160251426681002	0.00141361343147796	0.00096253411628484	0.00110032255396576	0.00094632371185179	0.000854850715408154	0.000170788189562484
0.00192217351749235	0.00210735257629642	0.00117575055826648	0.00101687205359358	0.00181796377470846	0.000879993383508394	0.00163799520304359	0.00149268050616161	0.000850301877429493	0.000487552725167479	0.000762716069803986	0.000450169547597386	0.000124059217599868
0.00209933008022496	0.00224216359275494	0.00142800430071954	0.00119452485319659	0.00195277479116698	0.00088710611198412	0.00193970722024646	0.00179249028202795	0.000922256223637417	0.00108477379869324	0.00100355636423786	0.00086345215449508	0.000130675709205194
0.00186080555785295	0.00209163840873377	0.00116781076834009	0.00104259366470929	0.00181788106856339	0.000769746092134646	0.00164006285667025	0.00146125217103631	0.00108427756182284	0.00122901331568936	0.0012855843189149	0.00110942022992308	9.32925316351004e-05
0.00202125547928211	0.00248292118104375	0.00128707302952609	0.00119940451575552	0.00188834670416012	0.000825490033909519	0.00171292697047391	0.00155421387809114	0.000691175254321395	0.00120378794144405	0.00087742949301133	0.00110925481763295	0.000162848399636092
0.00256529650153006	0.00256604085683566	0.00109345794392523	0.000909767595732363	0.0020304358613845	0.000775700934579439	0.00206500703002233	0.00179182863286742	0.000295839880903151	0.000790257216111157	0.00102812008932264	0.00057819866016045	5.78115954015377e-05
0.00238367380696386	0.00216673558845422	0.00187693325614093	0.00156761227359193	0.00225605822512613	0.00105491688032421	0.00195558680009925	0.00178603920271276	0.00130510296915061	0.00118178810685634	0.0012796294764701	0.00122810354809362	0.000266975436274915
0.00202299230832851	0.00268091969233314	0.00104730791497808	0.000910594657183028	0.0018082044495906	0.000778595649656768	0.00171358861963444	0.00154925150938715	0.000678107683400878	0.000871143825986271	0.000930278719708875	0.000888594822595319	3.86237697460917e-05
0.001997518815648	0.00208436026796791	0.0014103051856753	0.00118013398395501	0.00160954428914068	0.000697709039781654	0.00133363658919858	0.00120436688445952	0.00099222562236374	0.000983955007857084	0.00098693242907948	0.000844925978000165	0.000242246298900008
0.00231097510545034	0.00227144156810851	0.00150946985361012	0.00130609544289141	0.00204259366470929	0.000887188818129186	0.001811181870813	0.00165321313373584	0.00110329997518816	0.0010272103217269	0.00109941278637003	0.00100190224133653	0.000153916135968903
0.0016238524522372	0.00199660904805227	0.000991398560913076	0.000888181291869986	0.00128467455131916	0.00056537920767513	0.00123587792572988	0.00110379621205856	0.000660325862211563	0.000748407906707467	0.000869241584649739	0.000661318335952361	7.98941361343147e-05
0.00212215697626334	0.0025298155652965	0.00149309403688694	0.00129757670994955	0.00216665288230915	0.000990654205607477	0.00159573236291456	0.0014672070134811	0.000957489041435778	0.00132230584732446	0.00104127036638822	0.00114986353486064	0.000247043255313871
0.00196625589281284	0.00215896121081797	0.001002481184352	0.000870399470680671	0.0013145314696882	0.000493094036886941	0.00115523943428997	0.00102034571168638	0.000524108841286907	0.000568770159622861	0.000587048217682574	0.00067223554710115	7.9480605408982e-05
0.00239732032089984	0.00271267885203871	0.00124985526424613	0.00108717227690017	0.00177040774129518	0.00070581424199818	0.0016587544454553	0.00147688363245389	0.00145116202133819	0.00133983955007857	0.00108510462327351	0.00113828467455132	0.000101976676867092
0.0022454718385576	0.00278364072450583	0.00153651476304689	0.00135158382267803	0.00199189479778348	0.000809858572491936	0.00170854354478538	0.00157877760317592	0.000932263667190473	0.00178066330328344	0.00115143495161691	0.00147522950955256	0.000147713175088909
0.0017141675626499	0.00217649491357208	0.00092192539905715	0.000791497808287154	0.00192324869737822	0.000798114299892482	0.00173542304193202	0.00155520635183194	0.000500785708378132	0.000968488958729633	0.00067173931023075	0.000907286411380365	5.23529898271448e-05
0.00253146968819783	0.00207873625010338	0.00146728971962617	0.00126780249772558	0.00219601356380779	0.00108601439086924	0.00198957902572161	0.00182135472665619	0.00056951451492846	0.0017144156810851	0.00110892399305268	0.0016218675047556	0.000161359689024894
0.00267182201637582	0.00236051608634521	0.00189091059465718	0.00164146886113638	0.00248482342238028	0.00129972706972128	0.00221197584980564	0.00201141344801919	0.00086585063270201	0.00104557108593168	0.00217078818956249	0.00100115788603093	0.000283930196013564
0.00170862625093045	0.00228475725746423	0.000985609130758415	0.000873459598048135	0.00158696551153751	0.00061252171036308	0.00152526672731784	0.00133711024729138	0.000626416342734265	0.00105657100322554	0.00112480357290547	0.000880076089653462	9.90819617897606e-05
0.00220081052022165	0.00226987015135225	0.00139905714994624	0.00125432139607973	0.00199081961789761	0.000918699859399552	0.00180365561161194	0.00165056653709371	0.000671904722520884	0.000949135720784054	0.00120395335373418	0.00103564634852369	0.00016003639070383
0.00191382019684062	0.00173335538830535	0.00119783309899926	0.00104391696303035	0.00201563146141758	0.00091150442477876	0.00180357290546687	0.00160822099081962	0.000524356959722107	0.00123769746092135	0.000759655942436523	0.00119733686212886	0.000167976180630221
0.00155528905797701	0.00200157141675626	0.00087238441816227	0.000785708378132496	0.00149656769497974	0.000615747250020677	0.00137722272764867	0.00119684062525846	0.000594491770738566	0.000440741047059797	0.00057406335290712	0.000490364734099745	5.70672400959398e-05
0.00184219667521297	0.00227094533123811	0.0014055909354065	0.00133727565958151	0.00194425605822513	0.000921098337606484	0.00179447522950955	0.00163344636506492	0.000531304275907701	0.00127822347200397	0.00120105863865685	0.000866016044992143	0.000192705318005129
0.00217715656273261	0.00207509717972045	0.0016877015962286	0.00134430568191217	0.00218344222975767	0.00110189397072202	0.00209924737407989	0.00191820362252915	0.00126647919940452	0.00161582995616574	0.0015273343809445	0.00164485981308411	0.000220246464312298
0.00135141841038789	0.00166702505996195	0.000708543544785378	0.000618145728227607	0.00119278802415019	0.000453477793400049	0.0010927962947647	0.00098742866594988	0.000392357952195847	0.000654536432056902	0.000661152923662228	0.000646265817550244	3.29170457364976e-05
0.00140964353651476	0.00183028699032338	0.000848234223802828	0.0007817384831693	0.001126705814242	0.000413613431477959	0.000950376312960052	0.000855016127698287	0.000487139194442146	0.000890083533206518	0.000938218509635266	0.00076139277148292	7.16235216276572e-05
0.00179927218592341	0.00207079646017699	0.00126623108096932	0.00113274336283186	0.00176908444297411	0.00075270862625093	0.00165420560747663	0.00148110164585229	0.00137126788520387	0.00142668100239848	0.00120858489785791	0.00139740302704491	0.000177818211893144
0.00158680009924737	0.00219708874369366	0.00111132247125961	0.00093284261020594	0.00189835414771318	0.000819783309899925	0.00179497146637995	0.00162451410139773	0.000657183028699032	0.000944338764370193	0.000714250268794972	0.000443387643701927	6.26912579604668e-05
0.00276246795136879	0.00246580100901497	0.00164097262426598	0.00145281614423952	0.0021264576958068	0.000942684641468861	0.0017483252005624	0.00159978496402283	0.000526920850219172	0.00138714746505665	0.00102257877760318	0.00113878091142172	0.000195517326937392
0.0019408651062774	0.00175965594243652	0.000719626168224299	0.000615499131585477	0.00136523033661401	0.000544868083698619	0.00133181705400711	0.00119584815151766	0.000189479778347531	0.000483996360929617	0.000648333471176909	0.000365974691919611	1.98494748159794e-05
0.00266644611694649	0.00274716731453147	0.00193358696551154	0.00162972458853693	0.00235638077909188	0.00102415019435944	0.00194673724257712	0.00174311471342321	0.0010351501116533	0.00169845339508725	0.00210214208915722	0.00111686378297907	0.000221569762633363
0.00179621205855595	0.00224762219832933	0.000763460425109585	0.000660904805227028	0.00138772640807212	0.000558266479199405	0.00137920767513026	0.00124208088660988	0.000331817054007112	0.000633032834339591	0.000631544123728393	0.000478041518484824	4.35034323050207e-05
0.00251989082788851	0.0024664626581755	0.00175394921842693	0.00148970308493921	0.00230253907865354	0.00104242825241916	0.00219328426102059	0.00197510545033496	0.00129451658258209	0.00161773219750227	0.00182267802497726	0.00122702836820776	0.000228517078818957
0.00161103299975188	0.00225837399718799	0.000909436771152097	0.000782317426184765	0.00152592837647837	0.000579273840046315	0.00146439500454884	0.00130750144735754	0.000296915060789017	0.000742453064262674	0.000997187991067737	0.000701513522454719	6.5999503763129e-05
0.00236283185840708	0.00265230336614011	0.00182102390207593	0.00160052931932842	0.00250401124803573	0.00116772806219502	0.00224811843519974	0.00206277396410553	0.00120585559507071	0.00163245389132412	0.00185733189976015	0.00142039533537342	0.000214705152592838
0.0021546604912745	0.00195815069059631	0.00109742783888843	0.00102902985691837	0.00173625010338268	0.000821272020511124	0.00135042593664709	0.00120717889339178	0.000837151600363907	0.00114117938962865	0.00113547266561906	0.000962616822429906	0.000183111405177404
0.00172392688776776	0.0024696881978331	0.00148614672070135	0.0012219832933587	0.00216218675047556	0.00102390207592424	0.00201745099660905	0.00182458026631379	0.000829459928872716	0.00153593582003143	0.00121693821850964	0.00146811678107683	0.000232983210652552
0.00278827226862956	0.00240526011082624	0.00144421470515259	0.00114754776279878	0.00220593830121578	0.000961293524108842	0.0020653378546026	0.00190778264825076	0.000593830121578033	0.00101769911504425	0.000906459349929699	0.00112877346786866	0.000107269870151351
0.00192614341245555	0.00233942601935324	0.00115920932925316	0.000989330907286412	0.00176751302621785	0.000856587544454552	0.00161533371929534	0.00147721445703416	0.000472417500620297	0.00079331734347862	0.000726656190554958	0.000856256719874288	0.000163675461086759
0.00241973368621289	0.00270854354478538	0.00114696881978331	0.000955090563228847	0.00214299892482012	0.000863038623769747	0.0019967744603424	0.00180117442725995	0.000228268960383757	0.00032486973782152	0.000853196592506824	0.000518815648002646	7.63377718964516e-05
0.00226176494913572	0.00256480026465966	0.00126672731783972	0.00110652551484575	0.00212612687122653	0.000945496650401123	0.00188181291869986	0.00171797204532297	0.00146373335538831	0.000698866925812588	0.00127483252005624	0.000669837068894219	0.000103630799768422
0.00172872384418162	0.00203539823008849	0.00103407493176743	0.000934662145397403	0.00149086097097014	0.000638739558349186	0.00133347117690844	0.00122363741626003	0.000695889504590191	0.000744851542469605	0.000833264411545778	0.000813414936729799	0.000129021586303862
0.00259961955173269	0.00233363658919858	0.00147498139111736	0.00127185509883384	0.00173625010338268	0.000765114548010918	0.00169158878504673	0.00152402613514184	0.0012192539905715	0.00139310230750145	0.0015033495988752	0.0012821106608221	0.000144653047721446
0.00139475643040278	0.00153047721445703	0.000733024563725085	0.000617649491357207	0.00101621040443305	0.000385658754445455	0.000985609130758416	0.000890083533206518	0.000548837978661815	0.000752377801670664	0.000722438177156562	0.000658837151600363	4.19320155487543e-05
0.00163170953601853	0.00223844181622694	0.00123670498718055	0.00111711190141428	0.002122984037714	0.000951782317426186	0.00179728723844181	0.00164833347117691	0.000381275328756926	0.000928211066082211	0.000639897444380117	0.000687536183938466	0.000108179637747084
0.00163005541311719	0.00209908196178976	0.00107584153502605	0.000895376726490778	0.00176767843850798	0.000744438011744272	0.00170473906211231	0.00155429658423621	0.000584070796460177	0.00107369117525432	0.0011529236622281	0.00089413613431478	7.60069473161861e-05
0.00169440079397899	0.00184955752212389	0.000915308907451824	0.000776776114465303	0.00152080059548425	0.00066206269125796	0.00151310892399305	0.00135687701596229	0.000381936977917459	0.000353651476304689	0.000446282358779258	0.000358365726573485	6.23604333802005e-05
0.00234620792324869	0.00309916466793483	0.00154842444793648	0.00129898271441568	0.00229352410884129	0.00107129269704739	0.00220676536266645	0.00197833098999256	0.000748904143577869	0.00148780084360268	0.0017530394508312	0.00141295178231743	0.000153998842113969
0.00197386485815896	0.00248904143577868	0.00115854768009263	0.00100330824580266	0.00172210735257629	0.000684889587296336	0.00158010090149698	0.00138640310975105	0.000746009428500538	0.00105681912166074	0.00117715656273261	0.00091125630634356	8.0224960714581e-05
0.00192291787279795	0.00225969729550906	0.00101538334298238	0.000831858407079645	0.00167529567446861	0.000716400628566702	0.00163385989579026	0.00148904143577868	0.000620626912579605	0.000244644777106939	0.00103473658092796	0.000273922752460508	8.97361673972379e-05
0.00265056653709371	0.00219568273922752	0.00105020263005541	0.000955834918534447	0.00156008601439087	0.000611198412042015	0.00143139525266727	0.00130965180712927	0.000392357952195847	0.000839715490860971	0.000748077082127203	0.000776445289885039	8.09693160201807e-05
0.00176916714911918	0.00175345298155653	0.00100504507484906	0.000847076337771898	0.00123488545198908	0.000514763046894384	0.00110329997518816	0.00097700769167149	0.000613100653378546	0.00109618724671243	0.000653792076751302	0.00092961707054834	0.000142419981804648
0.00148283847489869	0.00194772971631792	0.00108022496071458	0.000943594409064593	0.001499379703912	0.000604168389711356	0.00152716896865437	0.0013741626002812	0.000899015796873708	0.00114382598627078	0.00121635927549417	0.00114018691588785	5.65710032255396e-05
0.00204251095856422	0.00209899925564469	0.000966338598957902	0.000864196509800678	0.0017829790753453	0.000729550905632289	0.00160937887685055	0.0014709287900091	0.000428417831444876	0.000725167479943759	0.000846083864031097	0.000563725084773798	0.000108675874617484
0.00169580679844512	0.00189206848068812	0.00101794723347945	0.000939376395666198	0.00159473988917377	0.000635183194111322	0.00145885369282938	0.00132032089984286	0.000679927218592341	0.0010665784467786	0.000869737821520139	0.000887602348854519	8.31196757919108e-05
0.00297088743693656	0.00228905797700769	0.00133661401042097	0.00113373583657266	0.0019099330080225	0.000900256389049706	0.00173484409891655	0.00152774791166984	0.000506988669258125	0.000670085187329419	0.00111818708130014	0.000664957406335291	0.000152262013067571
0.0017498139111736	0.00188619634438839	0.00113125465222066	0.000991233148622942	0.00174245306426268	0.000770738565875445	0.00157977007691672	0.00146323711851791	0.000756761227359193	0.00122214870564883	0.00111851790588041	0.00102704490943677	0.000109420229923083
0.00237780167066413	0.00225862211562319	0.00108088660987511	0.0009052187577537	0.00198238359110082	0.000853940947812422	0.00188156480026466	0.00168149863534861	0.000410636010255562	0.000893722603589447	0.000889918120916385	0.00085137705731536	6.21123149450009e-05
0.00219593085766273	0.00234910263832603	0.00095310561574725	0.000836159126623108	0.00144131999007526	0.000541890662476222	0.00138590687288066	0.00125126126871226	0.000711024729137375	0.000623356215366802	0.00095624844925978	0.000675378380613679	6.23604333802003e-05
0.00171921263749897	0.0021264576958068	0.00106128525349433	0.000964436357621372	0.00204019518650236	0.00101356380779092	0.00172219005872136	0.00158192043668845	0.000767595732362914	0.000539244065834092	0.000819038954594325	0.00054098089488049	0.000145066578446779
0.00161425853940948	0.00219502109006699	0.00132809527747912	0.00116160780746009	0.00200057894301546	0.000940699693987262	0.00190827888512117	0.00168976924985526	0.00084095608303697	0.00116657017616409	0.00114316433711025	0.000963443883880573	0.000107600694731618
0.00196121081796377	0.00168381440741047	0.000693408320238193	0.000641882391861715	0.0011284426432884	0.00039326771979158	0.00101488710611198	0.000913406666115292	0.00057166487470019	0.000754445455297328	0.000580762550657514	0.000645604168389711	4.3916963030353e-05
0.00163973203208999	0.00206269125796047	0.000958316102886444	0.000842941030518568	0.00175973864858159	0.000842692912083368	0.00167752874038541	0.00150955255975519	0.000475643040277892	0.000882226449425193	0.000961210817963774	0.000886279050533455	6.09544289140684e-05
0.00147572574642296	0.00145364320569018	0.0010890745182367	0.000940120750971797	0.00150475560334133	0.000616491605326275	0.00138797452650732	0.00126937391448185	0.000768340087668513	0.000999090232404267	0.00120006616491605	0.00082234720039699	0.00010975105450335
0.00238582416673559	0.0031588785046729	0.00165387478289637	0.00138466628070466	0.00204838309486395	0.000820362252915392	0.00187147465056654	0.00166661152923662	0.000595566950624431	0.00156637168141593	0.00143867339343313	0.00139756843933504	0.000163510048796625
0.00317616408899181	0.00306252584567033	0.00135389959473989	0.00116450252253743	0.00253610123232156	0.00111562319080307	0.00223248697378215	0.00208229261434125	0.000726408072119758	0.00137623025390787	0.00124787031676454	0.00130138119262261	7.81573070879172e-05
0.00270846083864032	0.00241212472086676	0.00161061946902655	0.00134083202381937	0.00221280291125631	0.000987759490530147	0.00196774460342403	0.0017460921346456	0.00124356959722107	0.00183781324952444	0.00127698287982797	0.00169390455710859	0.000127119344967332
0.00263452154495079	0.00263038623769746	0.00190960218344223	0.00162749152262013	0.00229732859151435	0.00107269870151352	0.00206277396410553	0.0018725498304524	0.00176618972789678	0.00164767182201638	0.00164204780415185	0.00157125134397486	0.000255065751385328
0.00323893805309735	0.00232710280373832	0.00146356794309817	0.00118104375155074	0.00255123645686875	0.00126250930444132	0.00231759159705566	0.00214845753039451	0.000309486394839137	0.00102191712844264	0.00098403771400215	0.000922504342072616	9.38714746505662e-05
0.00163931850136465	0.00170308493921098	0.000829294516582582	0.000704573649822182	0.00131709536018526	0.000525101315027707	0.0012865767926557	0.00117980315937474	0.000565048383094864	0.000926474237035812	0.000761971714498387	0.000777934000496236	6.05408981887347e-05
0.00206690927135886	0.00192225622363742	0.00104218013398395	0.000916714911917957	0.00185989579025722	0.000851707881895625	0.0016255892812836	0.00148424447936482	0.000594822595318832	0.000891076006947316	0.00048490612852535	0.000711107435282442	7.28641138036554e-05
0.0017797535356877	0.00189099330080225	0.00137159870978414	0.0012187577537011	0.00192994789512861	0.000916218675047556	0.00159209329253164	0.00145041766603259	0.000907699942105698	0.00128748656025143	0.00107625506575138	0.00128756926639649	0.000208419485567778
0.00161822843437267	0.00194218840459846	0.00084773798693243	0.00075684393350426	0.00137267388967	0.000548507154081549	0.00138780911421719	0.00123505086427922	0.000339012488627906	0.00057166487470019	0.000518319411132247	0.000486642957571748	2.77892647423705e-05
0.00187908361591266	0.00227235133570424	0.00141328260689769	0.00121007360846911	0.00141038789182036	0.000566454387560996	0.00114390869241585	0.00102902985691837	0.00136812505169134	0.00120858489785791	0.00152187577537011	0.00108717227690017	0.000254652220659996
0.00196418823918617	0.00203945083119676	0.000762385245223719	0.000644859813084112	0.00138863617566785	0.00051724423124638	0.00135977173103962	0.00117078818956248	0.000340418493094037	0.000480109172111488	0.000779836241832768	0.000330741874121246	3.20072781407654e-05
0.00225713340501199	0.00241535026052436	0.00177652799603011	0.00157770242329005	0.00213505913489372	0.00100264659664213	0.00198668431064428	0.00180307666859648	0.00187693325614093	0.00164552146224465	0.00145835745595898	0.00152154495078984	0.000225787776031759
0.00234364403275163	0.00248573318997602	0.00214895376726491	0.00187709866843106	0.00233595236126044	0.00108799933835084	0.00213836738069638	0.00192018857001075	0.0020314283351253	0.00120850219171284	0.00180770821272021	0.00108336779422711	0.000321065255148458
0.00154751468034075	0.0020962699528575	0.00111041270366388	0.000948060540898188	0.00152716896865437	0.000687288065503266	0.00131817054007113	0.00117508890910595	0.00074352824414854	0.00123141179389628	0.00088131668182946	0.00100587213629973	0.000103465387478289
0.00214142750806385	0.00199081961789761	0.000806219502109006	0.000664461169464892	0.00152410884128691	0.000605987924902822	0.00146274088164751	0.00135323794557936	0.000581920436688445	0.000354726656190555	0.000655363493507568	0.000395087254983046	6.40145562815317e-05
0.00298593995533868	0.00343594409064593	0.00208138284674551	0.001684476056571	0.00268133322305847	0.00125200562401786	0.00252262013067571	0.00228790009097676	0.0016842279381358	0.000700686461004053	0.00123174261847655	0.000526507319493838	0.000253163510048798
0.00235555371764122	0.00205483417417914	0.00189976015217931	0.00165445372591184	0.00239037300471425	0.00107129269704739	0.0018735423041932	0.00170399470680671	0.00060722851707882	0.000547928211066082	0.0011195103796212	0.000554627408816477	0.000304937556860474
0.00192035398230089	0.00176354313125465	0.000808204449590603	0.000746174840790671	0.00127905053345464	0.000489620378794144	0.00120924654701844	0.00107435282441485	0.000647671822016377	0.000191299313538995	0.000520717889339178	0.000331568935571913	6.84806881151264e-05
0.00192854189066248	0.00241965098006782	0.00117566785212141	0.000981225705069886	0.00158886775287404	0.000625589281283599	0.00142982383591101	0.00127036638822264	0.000828219336696717	0.00113588619634439	0.00115399884211397	0.0010282027954677	0.000124390042180134
0.00249756016872054	0.00230965180712927	0.00155264246133488	0.00129592258704822	0.00212017202878174	0.00094466958895046	0.00185700107517989	0.00166983706889422	0.00093929368952113	0.000861798031593748	0.000998428583243735	0.000961458936398975	0.000194276734761392
0.00195426350177818	0.00194136134314779	0.00093036142585394	0.00081680588867753	0.00133992225622364	0.00050516913406666	0.00128963692002316	0.00115846497394756	0.000594739889173766	0.00060408568356629	0.000775287403854106	0.00040898188735423	9.4615829956166e-05
0.00249094367711521	0.00241692167728062	0.00183888842941031	0.00160458192043669	0.00269704739062112	0.0013397568439335	0.00223844181622695	0.00207675130262178	0.00105392440658341	0.00167984451244728	0.00168960383756513	0.0018151517657762	0.000254155983789596
0.00219940451575552	0.00213663055164999	0.0011259614589364	0.00102547349268051	0.00201157886030932	0.000967413778843767	0.00167422049458275	0.00156488297080473	0.000492349681581342	0.00129559176246795	0.000920850219171284	0.00111636754610868	0.000126953932677197
0.00262749152262013	0.00219808121743445	0.000914647258291292	0.000837317012654039	0.00147903399222562	0.000565131089239931	0.00145620709618725	0.00125820858489786	0.0010042180133984	0.000781324952443967	0.00079232486973782	0.000593830121578033	7.26987015135227e-05
0.0018787527913324	0.00212662310809693	0.0011232321561492	0.00101604499214292	0.00188487304606732	0.000831114051774047	0.00159928872715243	0.00145289885038458	0.000729468199487221	0.000916301381192623	0.00103076668596477	0.000919940451575552	8.39467372425775e-05
0.00239144818460012	0.00278306178149037	0.00133471176908444	0.00114845753039451	0.0020576461831114	0.000874369365643869	0.00178281366305516	0.00160838640310975	0.000968654371019765	0.00105169134066661	0.000991894797783475	0.00103548093623356	0.000114134480191878
0.00195087254983045	0.00217682573815235	0.000803903730047144	0.000694483500124059	0.00147150773302456	0.000514101397733852	0.00141799685716649	0.00127168968654371	0.0005939128277231	0.000616160780746009	0.000777437763625839	0.000572491936150855	3.18418658506329e-05
0.00196079728723844	0.00259110081879083	0.00160185261764949	0.00140625258456703	0.00245256802580432	0.00126474237035812	0.00200876685137706	0.00184939210983376	0.00114126209577372	0.00169572409230006	0.00129683235464395	0.00166512281862542	0.000263998015052518
0.00257654453725912	0.00235505748077082	0.000709784136961377	0.000665370937060624	0.00159598048134976	0.000600115788603093	0.00155255975518981	0.00135050864279216	0.00077446034240344	0.000499793234637332	0.000517657761971713	0.000541807956331155	3.23381027210326e-05
0.00158051443222232	0.00212951782317426	0.00114820941195931	0.000980233231329088	0.00163567943098172	0.000678190389545944	0.00150301877429493	0.00135307253328922	0.000789347448515424	0.00101687205359358	0.00087792572988173	0.00077809941278637	0.000137374906955587
0.00212802911256306	0.00211289388801588	0.00097245885369283	0.000826399801505252	0.00143933504259366	0.000576213712678853	0.00130758415350261	0.00117310396162435	0.000838723017120172	0.000891737656107848	0.000964684476056572	0.000831444876354313	9.28790009097686e-05
0.0022843437267389	0.00164270945331238	0.000899512033744107	0.000808948804896205	0.00114945000413531	0.000391944421470515	0.000904308990157968	0.000783723430650898	0.000551153750723679	0.000832437350095112	0.00106947316185593	0.000631792242163593	8.3946737242577e-05
0.00182697874452072	0.00187312877346787	0.000873376891903069	0.000817715656273261	0.0015021090066992	0.000626912579604664	0.00132114796129352	0.00118005127780994	0.000474237035811761	0.00104317260772475	0.000765197254155983	0.00088082044495906	5.62401786452732e-05
0.00329170457364982	0.00321635927549417	0.00185071540815482	0.00161252171036308	0.0025285749731205	0.00110760069473162	0.00203986436192209	0.00183690348192871	0.000417335208005955	0.00202084194855678	0.00150070300223307	0.00185385824166736	0.000204615002894715
0.00220403605987925	0.00221181043751551	0.00129104292448929	0.00112703663882227	0.00175121991563973	0.000711024729137376	0.00145761310065338	0.00133843354561244	0.00132445620709619	0.00145827474981391	0.000594409064593499	0.00125870482176826	9.46158299561655e-05
0.00244686130179472	0.00221272020511124	0.00162079232486974	0.00147415432966669	0.00225738152344719	0.00115160036390704	0.00194913572078405	0.00175485898602266	0.000835166652882309	0.00163336365891986	0.00127830617814904	0.00158547680092631	0.000257960466462658
0.00146141758332644	0.0017834753122157	0.000928045653792078	0.00081821189314366	0.00138764370192705	0.000546853031180216	0.00126813332230585	0.00112761558183773	0.00103233810272103	0.000457116863782978	0.000782979075345299	0.000419816392357952	7.12926970473903e-05
0.00153386816640476	0.00231858407079646	0.000737325283268548	0.000671656604085683	0.00140947812422463	0.000545612439004218	0.00137598213547266	0.00120535935820031	0.000606649574063353	0.000594491770738565	0.000714829211810438	0.000638987676784385	5.59093540650073e-05
0.00161260441650815	0.0022818625423869	0.0013125465222066	0.00110983376064842	0.00161913820196841	0.000674220494582748	0.00155752212389381	0.00138582416673559	0.000967165660408568	0.00142122239682408	0.00139599702257878	0.00129443387643702	0.000172938549334215
0.00173988917376561	0.00243834256885287	0.000874948308659333	0.000872880655032669	0.001809941278637	0.000873459598048134	0.00176089653461252	0.00160044661318336	0.000538830535108759	0.000554792821106608	0.000574228765197253	0.000399718799106773	7.33603506740551e-05
0.00256157472500207	0.00253899594739889	0.000949631957654454	0.000823918617153255	0.0018163923579522	0.000777024232900504	0.00179331734347862	0.0015949053014639	0.000513274336283186	0.00105491688032421	0.000644942519229178	0.00105375899429328	4.97890993300803e-05
0.00238218509635266	0.00222057728889257	0.00118650235712513	0.00102472913737491	0.00199603010503681	0.000809362335621537	0.00192804565379208	0.00174576131006534	0.00059854437184683	0.00103961624348689	0.000860474733272683	0.00110892399305268	0.000151683070052105
0.00224497560168721	0.00186783558018361	0.000707054834174179	0.000671077661070217	0.00141989909850302	0.000660491274501695	0.0012185096352659	0.00110942022992308	0.000459184517409643	0.000539492184269292	0.000482838474898687	0.000456786039202712	4.84658010090141e-05
0.00248647754528161	0.00265643867339343	0.00108990157968737	0.00100835332065172	0.00205169134066661	0.000848068811512696	0.00189024894549665	0.001686957240923	0.000416508146555289	0.000863121329914812	0.00089827144156811	0.000787610619469028	6.98866925812584e-05
0.00201166156645439	0.00242907948060541	0.00113696137623025	0.000934331320817137	0.0017198742866595	0.000648168058886775	0.00170200975932512	0.00154205607476635	0.000610950293606814	0.000620378794144406	0.000515259283764784	0.000565213795384997	5.26838144074104e-05
0.00200769167149119	0.00207096187246712	0.000937970391200065	0.000843685385824166	0.00166231080969316	0.000691175254321396	0.00148490612852535	0.00136936564386734	0.000809941278637001	0.0010638491439914	0.0009373914481846	0.000863038623769745	8.58489785791084e-05
0.00266330328343396	0.00208973616739724	0.001440989165495	0.00118840459846167	0.00228393019601356	0.00108502191712844	0.00219154743197419	0.00201488710611199	0.000512033744107188	0.00112753287569266	0.000731039616243486	0.00113985609130758	0.000105450334959887
0.00194003804482673	0.00194119593085766	0.000807542800430072	0.000739227524605078	0.00178711438259863	0.000742039533537342	0.00176974609213464	0.00159937143329749	0.00069663385989579	0.000250516913406666	0.000512281862542386	0.000368455876271606	2.07592424117113e-05
0.00155181539988421	0.00203556364237863	0.00096178976097924	0.000845174096435365	0.00136721528409561	0.000567529567446861	0.00133082458026631	0.00116987842196675	0.000623769746092135	0.00048416177321975	0.000690348192870731	0.000516747994375982	7.59242411711186e-05
0.00241741791415102	0.0022813663055165	0.0010930444131999	0.000968488958729634	0.00197138367380696	0.000900090976759572	0.0018121743445538	0.00161682242990654	0.000589446695889504	0.00126358448432719	0.00102654867256637	0.0011259614589364	7.51798858655208e-05
0.00265693491026383	0.00202282689603838	0.00178852038706476	0.00146241005706724	0.00275585145976346	0.00123993052683814	0.00248614672070135	0.00230609544289141	0.000680258043172608	0.00192391034653875	0.00124216359275494	0.00183921925399057	0.000157637912496899
0.00188346704160119	0.00216681829459929	0.00102018029939625	0.00095095525597552	0.00176379124968985	0.000772723513357043	0.00148978579108428	0.00140344057563477	0.000764122074270118	0.00112281862542387	0.00080588867752874	0.00103134562898023	6.9721280291126e-05
0.00168828053924407	0.00194442147051526	0.00102481184351997	0.000843685385824167	0.00128177983624183	0.000443470349846994	0.00117409643536515	0.00101612769828798	0.000808948804896203	0.000770986684310645	0.00069688197833099	0.000610784881316683	9.42022992308326e-05
0.00186014390869242	0.00234463650649243	0.00137325283268547	0.001185096352659	0.00186494086510628	0.000877181374576131	0.00178785873790423	0.00161657431147134	0.00061541642544041	0.00146456041683897	0.00124332147878587	0.00135786948970308	0.000144239516996112
0.00232015548755272	0.0024392523364486	0.00115275824993797	0.000991729385493342	0.00182185096352659	0.000713671325779506	0.00177404681167811	0.00159374741543297	0.000794806054089819	0.000530725332892234	0.00118029939624514	0.000619634438838806	7.35257629641878e-05
0.00232817798362419	0.00229021586303862	0.00106690927135886	0.000992556446944008	0.00156786039202713	0.00060573980646762	0.00146563559672484	0.00127160698039864	0.000842444793648168	0.00113952526672732	0.000955338681664047	0.000970473906211232	7.69994210569843e-05
0.00239955338681664	0.00259399553386816	0.00143759821354727	0.00122429906542056	0.00219576544537259	0.00109445041766603	0.00187130923827641	0.00172657348440989	0.000910760069473162	0.00147448515424696	0.00110760069473162	0.00136771152096601	0.000199983458770986
0.00146257546935737	0.00227747911669837	0.00126292283516665	0.0010905632288479	0.00188164750640973	0.00086849722934414	0.00167976180630221	0.00153692829377223	0.00104557108593169	0.00138789182036225	0.00115308907451824	0.00126970473906211	0.000126044165081466
0.00201654122901331	0.00218112645769581	0.00129302787197089	0.0010972624265983	0.00198180464808535	0.000811347283103135	0.00180754280043007	0.00164725829129104	0.000648168058886776	0.000752046977090399	0.000891158713092382	0.000630634356132661	0.00012786370027293
0.00182118931436606	0.00232371185179059	0.00152096600777438	0.00144719212637499	0.00186642957571748	0.00083781324952444	0.00159655942436523	0.00142469605491688	0.00149880076089653	0.00185567777685882	0.0016834835828302	0.00167463402530808	0.000269870151352245
0.00262145397403027	0.00256554461996526	0.00144032751633446	0.00134728310313456	0.00189504590191051	0.000806550326689273	0.00176784385079812	0.00162600281200893	0.00114663799520304	0.00101472169382185	0.0011853444710942	0.000949218426929122	0.000218675047556035
0.00166843106442809	0.00164262674716731	0.000730129848647753	0.000641551567281449	0.00144992142916219	0.00055934165908527	0.00137474154329667	0.00121106608220991	0.000244975601687206	0.000538913241253826	0.00062848399636093	0.000378215201389463	4.7886857993549e-05
0.00348101893970722	0.00281647506409726	0.00146365064924324	0.0012482011413448	0.00224249441733521	0.00104060871722769	0.00202166901000744	0.00184674551319163	0.000751468034074932	0.00157728889256472	0.000874452071788935	0.00141700438342569	0.00013580349019932
0.00146232735092217	0.00173931023075015	0.000859399553386816	0.00073798693242908	0.00141989909850302	0.000598544371846828	0.00131990736911753	0.00119617897609792	0.000617318666776941	0.000545695145149284	0.000697791745926723	0.000519477297163179	5.61574725002071e-05
0.00255297328591514	0.00269969398726325	0.00125994541394426	0.00107526259201059	0.00194830865933339	0.000768009263088248	0.00194260193532379	0.00169952857497312	0.0014961541642544	0.00131734347862046	0.00131850136465139	0.00116847241750062	9.79240757588297e-05
0.00153816888594823	0.00172359606318749	0.000800760896534612	0.000652551484575303	0.00134232073443057	0.000613596890248946	0.00128632867422049	0.00112753287569266	0.000723265238607228	0.00031808783392606	0.000896369200231577	0.000235877925729882	9.4367711520966e-05
0.00272872384418162	0.00241129765941609	0.00130816309651807	0.00129774212223968	0.00222843437267389	0.00102109006699198	0.00199098503018774	0.00181258787527913	0.000700438342568854	0.00147804151848482	0.000990240674882144	0.00138524522372012	8.46910925481754e-05
0.0019673310726987	0.00222173517492349	0.00128293772227276	0.00109693160201803	0.001932925316351	0.000792242163592755	0.00178818956248449	0.0015906872880655	0.00148432718550988	0.00116772806219502	0.00137002729302787	0.000774129517823175	0.00010975105450335
0.00232826068976925	0.00243817715656273	0.0013716814159292	0.00120271276155818	0.00200827061450666	0.000987511372094947	0.00180324208088661	0.00163030353155239	0.000786948970308495	0.00151525928376478	0.00104482673062609	0.00135762137126789	0.00015325448680837
0.00270473906211231	0.00236953105615747	0.00128475725746423	0.0011276982879828	0.00197692498552642	0.000829377222727648	0.00187891820362253	0.00169655115375072	0.000315854768009263	0.00141013977338516	0.00118774294930113	0.00118087833926061	0.000141096683483582
0.0016567694979737	0.0020965180712927	0.00123364485981308	0.00102613514184104	0.0015946571830287	0.000708708957075511	0.00158671739310231	0.00140865106277396	0.000639980150525184	0.000760731122322388	0.00116135968902489	0.000626499048879332	9.8254900339096e-05
0.00270606236043338	0.00213232983210652	0.00163725084773799	0.00133065916797618	0.00182764039368125	0.000718137457613099	0.00152824414854024	0.00135993714332975	0.000797535356877016	0.000682242990654206	0.00100661649160533	0.000545860557439418	0.000200148871061121
0.00175196427094533	0.00175915970556612	0.000910677363328096	0.00080349019932181	0.00154040195186502	0.000675957323629146	0.00142990654205607	0.00127185509883384	0.000337606484161773	0.000848978579108427	0.00089752708626251	0.000802663137871144	7.55107104457862e-05
0.00183731701265404	0.00201629311057811	0.00094996278223472	0.000798693242907949	0.00151013150277066	0.000537259118352493	0.00144909436771152	0.00127293027871971	0.000581258787527915	0.00109287900090977	0.000840459846166571	0.000936977917459268	6.12025473492677e-05
0.00139326771979158	0.00170184434703498	0.000838723017120172	0.000772475394921842	0.00168588206103714	0.000763295012819453	0.00148407906707468	0.00135886196344388	0.000526755437929038	0.00097750392854189	0.000665370937060622	0.000851377057315358	8.87436936564386e-05
0.00190860970970143	0.00211157058969481	0.00114332974940038	0.00096154164254404	0.00166901000744355	0.000741295178231742	0.00145405673641552	0.00129856918369035	0.00045397403027045	0.000714250268794973	0.000872301712017203	0.000614506657844679	0.000139938797452651
0.00206500703002233	0.0021252171036308	0.0010967661897279	0.00090306839798197	0.00169547597386486	0.000677611446530477	0.00150202630055413	0.0013494334629063	0.000265486725663716	0.000768588206103714	0.000669092713588619	0.000770903978165579	0.000108262343892151
0.00205375899429328	0.00202075924241171	0.00149822181788107	0.00129956165743115	0.00220064510793152	0.00114589363989744	0.00192531635100488	0.00181184351997353	0.00102588702340584	0.00114366057398065	0.00130650897361674	0.00116640476387396	0.000196427094533124
0.00306699197750393	0.0023449673310727	0.00194921842692912	0.00165172442312464	0.00280555785294847	0.00149292862459681	0.00257679265569432	0.00232602762385245	0.000597055661235629	0.00197700769167149	0.00103978165577702	0.00191390290298569	0.000254155983789595
0.00258456703333058	0.00269134066661153	0.00143561326606567	0.00126374989661732	0.002186336944835	0.000874865602514267	0.00196220329170458	0.00179794888760235	0.000805971383673807	0.00132040360598793	0.00120511123976511	0.00121222396824084	9.7427838888429e-05
0.00254858986022662	0.00226532131337358	0.000862625093044414	0.000815234471921263	0.00181746753783806	0.000698122570506988	0.00161798031593747	0.00147597386485816	0.00067124307336035	0.000860888263998015	0.000526838144074104	0.000784715904391696	7.56761227359197e-05
0.00192647423703581	0.00225374245306426	0.00117847986105368	0.00104474402448102	0.00188727152427425	0.000771813745761309	0.00184922669754363	0.0016206269125796	0.000811347283103134	0.00139574890414358	0.00112629228351667	0.00120188570010752	5.04507484906137e-05
0.00165544619965263	0.00178752791332396	0.00115995368455876	0.00103275163344637	0.0015884542221487	0.000634190720370524	0.00132321561492019	0.00118989330907286	0.000740964353651476	0.000226449425192291	0.00088181291869986	0.00018493094036887	0.000147465056653709
0.00252013894632371	0.00284062525845671	0.00125870482176826	0.00110801422545695	0.00171052849226698	0.00071573897940617	0.0014070796460177	0.00125721611115706	0.000778182118931437	0.00126871226532131	0.000630055413117194	0.00122090811347283	0.000106442808700686
0.0023454635679431	0.00214713423207344	0.00128144901166157	0.00119725415598379	0.00206740550822926	0.00101530063683732	0.00168778430237366	0.00155909354065007	0.0011212472086676	0.00129848647754528	0.00121470515259284	0.0012853362004797	0.000115044247787611
0.00235456124390042	0.00265007030022331	0.00125853940947812	0.00102051112397651	0.00191745926722355	0.000769994210569845	0.00182193366967166	0.0015914316433711	0.000225787776031759	0.000580679844512447	0.000790422628401289	0.000693821850963526	9.0976759573236e-05
0.00205284922669754	0.0027495657927384	0.00094756430402779	0.000816805888677527	0.00187883549747746	0.000839632784715904	0.0018413696137623	0.00164858158961211	0.00088710611198412	0.000691836903481929	0.000637747084608387	0.000554048465801009	3.34132826068972e-05
0.0016901827805806	0.00177735505748077	0.00141750062029609	0.00125258456703333	0.00191853444710942	0.000896451906376644	0.00187891820362253	0.00170308493921098	0.000757505582664793	0.00131858407079646	0.00101521793069225	0.00117988586551981	0.000133570424282524
0.00207881895624845	0.00206930774956579	0.000718964519063767	0.000642709453312381	0.00136481680588868	0.000562815317178066	0.00120949466545364	0.00108270614506658	0.000268050616160781	0.00045083119675792	0.000509552559755189	0.000278140765858904	5.40898188735422e-05
0.00214018691588785	0.00260458192043669	0.00165767926556943	0.00146712430733604	0.0024075758828881	0.00116516417169796	0.00206848068811513	0.00186973782152014	0.000757422876519726	0.00190951947729716	0.00163981473823505	0.00162567198742867	0.000225622363741626
0.00328103548093623	0.00241295178231743	0.00121611115705897	0.0010294433876437	0.00202340583905384	0.000813828467455131	0.00190480522702837	0.00169208502191713	0.000458853692829377	0.00109014969812257	0.00121255479282111	0.000990075262592011	8.43602679679105e-05
0.0024704325531387	0.00253651476304689	0.00110329997518816	0.000933835083946737	0.00162269456620627	0.000629972706972126	0.00154379290381275	0.00136564386733934	0.000628649408651063	0.000566371681415928	0.00102224795302291	0.000290050450748489	0.000100157141675627
0.00166288975270863	0.00166528823091556	0.000943759821354727	0.000798197006037549	0.00145438756099578	0.000595070713754031	0.00132536597469192	0.00116888594822595	0.00051583822678025	0.000979240757588289	0.000926970473906211	0.000932511785625671	9.43677115209662e-05
0.00155007857083781	0.00188313621702092	0.000781324952443966	0.000762881482094119	0.00178934744851543	0.00090505334546357	0.00172334794475229	0.0015607476635514	0.000521214126209577	0.000584732445620709	0.000504755603341328	0.00060044661318336	4.55710859316851e-05
0.00220800595484244	0.00207418741212472	0.00148755272516748	0.00121470515259284	0.0019398726325366	0.000849474815978828	0.00183243735009511	0.00165172442312464	0.000984699363162683	0.00107162352162766	0.0011868331817054	0.000843023736663634	0.000134976428748656
0.00174385906872881	0.00214151021420892	0.00110106690927136	0.00096327847159044	0.00157869489703085	0.000595815069059631	0.00145827474981391	0.00130220825407328	0.00047762798775949	0.00114233727565958	0.00121156231908031	0.00101091721114879	8.04730791497813e-05
0.00202109006699198	0.001935406500703	0.00134116284839964	0.00122421635927549	0.00225175750558267	0.00107493176743032	0.00201836076420478	0.00185418906624762	0.00156455214622446	0.00131775700934579	0.00102241336531304	0.00109949549251509	0.000132991481267058
0.0022454718385576	0.00209850301877429	0.00115648002646597	0.00102117277313704	0.00152568025804317	0.000620792324869738	0.00153196592506823	0.00136878670085187	0.000754445455297328	0.00111520966007774	0.000735257629641882	0.000984120420147217	0.000114382598627077
0.00142990654205607	0.00208518732941858	0.00072682160284509	0.000669258125878753	0.00160565710032255	0.000721197584980565	0.00152129683235464	0.00136870399470681	0.000432635844843272	0.000727731370440823	0.000594491770738566	0.000662228103548094	3.29170457364985e-05
0.00205979654288314	0.00188156480026466	0.00075998676701679	0.000661731866677694	0.0015345298155653	0.000551815399884212	0.00150674055082292	0.00133256140931271	0.000371681415929204	0.000681829459928872	0.000607642047804151	0.000602431560664957	3.32478703167633e-05
0.00139872632536598	0.00225713340501199	0.00155760483003887	0.00124778761061947	0.002062112314945	0.00106426267471673	0.00196700024811843	0.00181771565627326	0.00110387891820362	0.00168364899512034	0.00102224795302291	0.00154288313621702	0.000172028781738483
0.00286651228186254	0.00222264494251923	0.0014731618559259	0.00123629145645521	0.00172789678273096	0.000716731453146969	0.00164312298403771	0.00145033495988752	0.000821437432801258	0.00148449259780002	0.00123637416260028	0.00108940534281697	0.000147630468943842
0.00259986767016789	0.00244661318335952	0.00171995699280457	0.00142271110743528	0.00257993548920685	0.00129691506078902	0.00239533537341825	0.00215275824993797	0.000432305020263006	0.000726159953684559	0.00103721776527996	0.000875113720949466	0.000180464808535274
0.00276916714911918	0.00251898106029278	0.00203597717310396	0.00167479943759821	0.00275469357373253	0.00142238028285502	0.00246116946489124	0.0022860805557853	0.000780001654122901	0.00222065999503763	0.00112877346786866	0.00210098420312629	0.000236870399470681
0.00146406417996857	0.00200396989496319	0.000707799189479779	0.000604912745016955	0.00158084525680258	0.000588536928293772	0.00146067322802084	0.00130295260937888	0.000679513687867008	0.000406748821437433	0.000605657100322553	0.000352080059548425	4.14357786783559e-05
0.00234463650649243	0.00237871143825986	0.001377636258374	0.00123356215366802	0.00188685799354892	0.000842279381358035	0.00167380696385741	0.0014998759407824	0.00123521627656935	0.00126135141841039	0.00123902075924241	0.00115126953932677	0.000125051691340667
0.00167612273591928	0.0014375155074022	0.000631296005293193	0.000525349433462907	0.00085981308411215	0.000290794806054091	0.000803324787031677	0.000717475808452567	0.000514266810023985	0.000517657761971714	0.000625258456703332	0.000427259945413944	4.42477876106192e-05
0.00176825738152345	0.00177156562732611	0.000954511620213382	0.000872797948887602	0.00170250599619552	0.000787858737904227	0.0014365230336614	0.00127301298486477	0.000547928211066083	0.00113505913489372	0.00092217351749235	0.00108874369365644	8.60143908692421e-05
0.00116317922421636	0.00155479282110661	0.00085063270200976	0.000711272847572574	0.00145356049954512	0.000610454056736415	0.00126862955917625	0.00117682573815234	0.000425026879497148	0.00071499462410057	0.000668927301298485	0.000650318418658506	5.45033495988758e-05
0.00194450417666033	0.00289322636671905	0.00149904887933173	0.00134860640145563	0.00242337275659581	0.00110379621205856	0.00205061616078075	0.0018822264494252	0.000532131337358366	0.00119493838392192	0.00088735423041932	0.00102183442229758	0.000176991150442478
0.001192539905715	0.00141907203705235	0.000947233479447522	0.00085427177239269	0.00113067570920519	0.000535356877015962	0.0009688197833099	0.000873707716483335	0.00101802993962451	0.000751633446365065	0.000832768174675379	0.000591431643371102	0.00015300636837317
0.00291878256554462	0.00256256719874287	0.00144322223141179	0.00121859234141097	0.00217624679513688	0.00094607559341659	0.00202505996195517	0.00181796377470846	0.00145653792076751	0.00138020014887106	0.00172773137044082	0.00112480357290547	0.000160863452154495
0.00232950128194525	0.00176064841617732	0.000585642213216442	0.000511620213381855	0.00136142585394095	0.000510710445786121	0.00132462161938632	0.00116218675047556	0.000604499214291622	0.000351418410387892	0.000480853527417087	0.000339922256223638	2.89471507733023e-05
0.00230005789430155	0.00257803324787032	0.00149979323463733	0.00125771234802746	0.00189091059465718	0.000923248697378215	0.00191952692085022	0.00176015217930692	0.00108130014060045	0.0012464643122984	0.000968819783309902	0.00121693821850963	0.000157058969481433
0.00185278306178149	0.00202332313290878	0.0009995037631296	0.000916963030353155	0.00146232735092217	0.000573732528326854	0.00132635844843272	0.00119882557274005	0.000839467372425772	0.000883632453891324	0.000561326606566867	0.000843271855098834	0.00010611198412042
0.00163493507567612	0.00247762798775949	0.00112736746340253	0.00102886444462823	0.00182383591100819	0.000799024067488215	0.00180258043172608	0.00160267967910016	0.000564552146224464	0.00124191547431974	0.000659995037631296	0.00116632205772889	7.02175171615256e-05
0.00245016954759738	0.00204912745016955	0.00137796708295426	0.00121313373583657	0.00182772309982632	0.00072177652799603	0.00152386072285171	0.00136523033661401	0.000708626250930444	0.000902572161111571	0.00087767761144653	0.000895128608055579	0.000151269539326772
0.00212083367794227	0.00191142171863369	0.00132346373335539	0.00117153254486808	0.00141460590521876	0.000551484575303945	0.00118203622529154	0.00106690927135886	0.000862790505334546	0.000934992969977671	0.00097948887602349	0.000862046150028946	0.000226945662062691
0.00164734099743611	0.00177412951782317	0.00125200562401786	0.00114101397733852	0.0015619882557274	0.00071358861963444	0.00141171119014143	0.00128847903399223	0.00110966834835828	0.000957819866016045	0.00123116367546109	0.000995037631296004	0.00014457034157638
0.00172409230005789	0.00182276073112232	0.000871557356711603	0.000827971218261517	0.00162989000082706	0.000698949631957654	0.00161210817963775	0.00147034984699363	0.00101712017202878	0.000657844677859564	0.000508394673724256	0.000706393185013646	9.04805227028366e-05
0.00192415846497395	0.00213199900752626	0.00129608799933835	0.00113340501199239	0.00196129352410884	0.000921015631461418	0.00188396327847159	0.00170564882970805	0.00137821520138946	0.000698949631957654	0.00124001323298321	0.000616905136051609	0.000164667934827558
0.00210404433049376	0.00175212968323546	0.00086485815896121	0.000742204945827476	0.00136018526176495	0.000578943015466048	0.0014048465801009	0.00123521627656935	0.000467372425771234	0.000260193532379455	0.000578694897030849	0.000269622032917045	3.48192870730302e-05
0.00184798610536763	0.0021566454387561	0.000882226449425192	0.000769911504424779	0.00145670333305765	0.000632784715904392	0.0013125465222066	0.00120395335373418	0.000607559341659085	0.000845918451740964	0.00046166570176164	0.000767678438507982	3.91200066164911e-05
0.00138069638574146	0.00203986436192209	0.000972955090563227	0.000821933669671656	0.0015958977752047	0.000695641386154991	0.00142353816888595	0.00131461417583326	0.000817632950128194	0.0010291952692085	0.000855098833843354	0.000881730212554793	7.93978992639158e-05
0.00271747580845257	0.00212811181870813	0.00147903399222562	0.00133347117690844	0.00222802084194856	0.00107435282441485	0.00198354147713175	0.0017854602596973	0.00111479612935241	0.00149904887933174	0.00154528161442395	0.00136688445951534	0.000136217020924655
0.00178240013232983	0.00247382350508643	0.00105392440658341	0.00098163923579522	0.00207608965346125	0.00087188818129187	0.00190679017450997	0.00171433297494004	0.00049408651062774	0.00103357869489703	0.000782565544619965	0.000990075262592011	4.54883797866176e-05
0.00164973947564304	0.00179249028202796	0.00077280621950211	0.000719129931353898	0.00162029608799934	0.000715821685551236	0.00145471838557605	0.00134256885286577	0.00055040939541808	0.000794475229509554	0.000414688611363825	0.000782813663055165	6.83979819700607e-05
0.00208063849143992	0.00223323132908775	0.00129757670994955	0.00113629972706972	0.00207931519311885	0.000951947729716319	0.0019388801587958	0.00178330989992556	0.000846083864031097	0.00141460590521876	0.00116872053593582	0.0012219832933587	9.98263170953608e-05
0.00219832933586966	0.00203399222562236	0.000966752129683236	0.000837647837234307	0.00122396824084029	0.000423207344305682	0.00104681167810768	0.000920436688445952	0.000715987097841371	0.000547680092630882	0.00103912000661649	0.000539905714994623	6.64130344884627e-05
0.00217632950128194	0.00207724753949218	0.000903564634852369	0.000778016706641303	0.00156736415515673	0.000629393763956662	0.00153982300884956	0.00138756099578199	0.00085592589529402	0.000707137540319247	0.000898602266148375	0.000601769911504424	7.59242411711196e-05
0.00198858655198081	0.00185336200479696	0.00101563146141758	0.000857828136630552	0.00148606401455628	0.000633529071209991	0.00132966669423538	0.0011885700107518	0.00117475808452568	0.00121222396824084	0.00116359275494169	0.0010289471507733	7.2781407658589e-05
0.00247944752295096	0.00214266810023985	0.00120138946323712	0.00103713505913489	0.00158787527913324	0.000541807956331156	0.00124084029443388	0.00107799189479778	0.000414275080638492	0.00110181126457696	0.00102381936977917	0.000941113224712595	0.000146803407493177
0.00200239847820693	0.00259821354726656	0.00108220990819618	0.000931519311884872	0.00180836986188074	0.000711438259862707	0.00161037135059135	0.00143685385824167	0.000859482259531883	0.00122752460507816	0.00064031097510545	0.00106145066578447	8.64279215945738e-05
0.00250119923910347	0.00219526920850219	0.00111041270366388	0.001004962368704	0.00182499379703912	0.000739723761475478	0.00151319163013812	0.00138466628070466	0.000733107269870151	0.00120296087999338	0.000642544041022248	0.00105276652055248	0.000101728558431892
0.00235985443718468	0.00199073691175254	0.00120585559507071	0.00108187908361591	0.0017230998263171	0.000745595897775204	0.00153089074518237	0.00139856091307584	0.00136713257795054	0.0010334132826069	0.00117757009345795	0.000860888263998015	0.000156645438756099
0.00253849971052849	0.00233677942271111	0.00162674716731453	0.00136274915226201	0.00204002977421222	0.000973120502853362	0.00180415184848234	0.00165660408568357	0.00115209660077744	0.00136870399470681	0.00170903978165578	0.00120966007774378	0.000208915722438177
0.00217161525101315	0.00244504176660326	0.00116996112811182	0.00103572905466876	0.00186866264163427	0.000708543544785377	0.0016824911090894	0.00145529732859151	0.000892068480688114	0.000908609709701431	0.00101918782565545	0.000654619138201968	3.77967082954261e-05
0.00209271358861963	0.00214440492928625	0.00129170457364982	0.00109395418079563	0.00198486477545282	0.00088619634438839	0.00185964767182202	0.00166363410801423	0.000897609792407575	0.00097584980564056	0.00096278223472004	0.000901000744355306	0.000131916301381193
0.00204722520883302	0.00226317095360185	0.00207278140765859	0.00176792655694318	0.00229352410884129	0.00129790753452982	0.00199065420560748	0.00181027210321727	0.00213216441981639	0.00227375734017037	0.00192482011413448	0.00205930030601274	0.00044768836324539
0.00385203870647589	0.00310057067240096	0.00167074683648995	0.00144355305599206	0.00255892812835994	0.00123323132908775	0.00236647092879001	0.00209966090480523	0.000467537838061367	0.000534364403275162	0.000837647837234307	0.00048705648829708	0.00019386320403606
0.00176751302621785	0.00189678273095691	0.00086924158464974	0.00070341576379125	0.00132867422049458	0.000524108841286907	0.00132255396575966	0.00116392357952196	0.000873294185758002	0.000687122653213134	0.000736911752543215	0.000709536018526177	6.52551484575303e-05
0.0017183855760483	0.00213390124886279	0.00096493259449177	0.00085377553552229	0.00134364403275163	0.000504176660325861	0.00118840459846167	0.00105367628814821	0.0005308080390373	0.00081630965180713	0.0006884459515342	0.000787362501033826	0.000107021751716152
0.00214134480191878	0.00285344471094202	0.00143437267388967	0.00139963609296171	0.00259201058638657	0.00138805723265239	0.00219932180961045	0.00204350343230502	0.000775287403854105	0.0015884542221487	0.00123050202630055	0.00143139525266727	0.00014597634604251
0.00174452071788934	0.00166413034488462	0.00108700686461004	0.000874534777934	0.00156926639649326	0.00066255892812836	0.00151426681002398	0.00136324538913241	0.0008121743445538	0.00102067653626664	0.00100620296087999	0.000856835662889752	9.95781986601604e-05
0.00232958398809032	0.00244082375320486	0.00095674468613018	0.000816309651807129	0.00194409064593499	0.000826730626085518	0.00187536183938467	0.00169249855264246	0.000546274088164749	0.00105235298982714	0.000625920105863865	0.000879910677363328	4.25936647092876e-05
0.00166264163427343	0.00162914564552146	0.00111090894053428	0.000980977586634687	0.00144380117442726	0.000651972541559839	0.00121693821850964	0.00109883384335456	0.000531469688197833	0.00100487966255893	0.000582664791994045	0.000881812918699859	0.000130262178479862
0.00297187991067736	0.00252179306922504	0.00127772723513357	0.00115780332478703	0.00225010338268134	0.00102208254073278	0.0020665784467786	0.00189736167397238	0.000319080307666861	0.00148126705814242	0.00101918782565545	0.00124844925978	4.2428252419154e-05
0.00166173186667769	0.00183897113555537	0.00127805805971384	0.00114887106111984	0.00191415102142089	0.00098982714415681	0.00174344553800347	0.00159771731039616	0.00090935406500703	0.00126887767761145	0.00126060706310479	0.00106351831941113	0.00022454718385576
0.00151534198990985	0.00267422049458275	0.00080638491439914	0.000729633611777355	0.00145149284591845	0.000595566950624432	0.00136878670085187	0.00118526176494914	0.000256719874286661	0.000840790670746837	0.000536762881482094	0.000861219088578281	3.90373004714247e-05
0.00235423041932015	0.00317806633032834	0.0015958977752047	0.00132908775121992	0.00215135224547184	0.00100157141675626	0.00199834587709867	0.00175370109999173	0.000453974030270449	0.00118443470349847	0.00132536597469192	0.00108584897857911	0.000242329005045075
0.0019094367711521	0.00241576379124969	0.00105078157307088	0.00102266148374824	0.00168199487221901	0.000610205938301216	0.00138830535108759	0.00120072781407659	0.0011551567281449	0.00115573567116037	0.000890166239351584	0.00107063104788686	0.000109833760648417
0.00218716400628567	0.00201893970722025	0.000829046398147382	0.000666032586221157	0.00136771152096601	0.000515755520635183	0.00131535853113886	0.00113125465222066	0.000989661731866677	0.00093978992639153	0.000568604747332726	0.000843189148953769	3.86237697460919e-05
0.00189785791084277	0.00265164171697957	0.00119816392357952	0.00108237532048631	0.00195955669506244	0.00091464725829129	0.0015671987428666	0.00142668100239848	0.000996691754197337	0.00126035894466959	0.0010613679596394	0.00124629890000827	0.000187991067736332
0.00192788024150194	0.00227160698039865	0.00099230832850881	0.000802663137871144	0.00131750889091059	0.000432387726408072	0.00130948639483914	0.00113241253825159	0.000657100322553965	0.00101232321561492	0.000875692663964933	0.000837895955669506	8.41121495327108e-05
0.00273236291456455	0.00245364320569018	0.00173600198494748	0.00144801918782566	0.00222785542965842	0.000928624596807543	0.00203374410718716	0.00180291125630634	0.00180092630882475	0.00134505003721777	0.00167728062195021	0.00147010172855843	0.000249607145810934
0.0019024894549665	0.00234289967744603	0.00126374989661732	0.00107724753949218	0.00189736167397237	0.000849557522123894	0.00178231742618477	0.00160739392936895	0.00123852452237201	0.0013405011992391	0.00136754610867587	0.00122338929782483	0.000118848730460674
0.0025028533620048	0.00282267802497726	0.00142585394094781	0.00116723182532462	0.00218071292697047	0.000957075510710445	0.00197816557770242	0.00176370854354478	0.000837151600363907	0.000692085021917127	0.00119626168224299	0.000664378463319825	0.000106939045571086
0.00220932925316351	0.00223058473244562	0.00178976097924076	0.00163071706227773	0.00207782648250765	0.00095045901910512	0.00185799354892069	0.00163923579521959	0.00177859564965677	0.00165362666446117	0.00176263336365892	0.0014380117442726	0.000264080721197585
0.00247357538665123	0.0021873294185758	0.00159234141096684	0.00138243321478786	0.00196129352410884	0.000956827392275246	0.00162120585559507	0.00147498139111736	0.000853113886361757	0.00175560334132826	0.00115044247787611	0.00156976263336366	0.000236291456455216
0.00183789595566951	0.00219758498056406	0.00144247787610619	0.00134918534447109	0.00229741129765942	0.00123108096931602	0.00200487966255893	0.00184277561822843	0.000719460755934166	0.00154652220659995	0.00147283103134563	0.00152319907369118	0.00020039698949632
0.00190017368290464	0.00202580431726077	0.000713423207344304	0.000592837647837235	0.00147382350508643	0.000547762798775949	0.0013145314696882	0.00118145728227607	0.000448267306260856	0.000787693325614093	0.000537507236787692	0.000683483582830204	4.34207261599531e-05
0.00185741460590522	0.0018755272516748	0.000976924985526423	0.000865933338847076	0.00166255892812836	0.000607724753949218	0.0015592589529402	0.00137862873211479	0.000907948060540898	0.000714167562649906	0.000735919278802415	0.000661318335952362	5.77288892564724e-05
0.00214357786783558	0.00224315606649574	0.00129840377140021	0.00113795384997105	0.00162889752708626	0.000739310230750144	0.00158539409478124	0.00144297411297659	0.00104424778761062	0.00146282358779257	0.00145571085931685	0.00131874948308659	0.000151517657761971
0.00212629228351667	0.00267967910015714	0.00116160780746009	0.000958977752046977	0.00166735588454222	0.000612687122653214	0.00150177818211893	0.00135183194111322	0.000775949053014639	0.000406914233727567	0.000449342486146722	0.000518484823422381	0.00010032255396576
0.00256885286576793	0.0029960301050368	0.00170366388222645	0.00150450748490613	0.00251153750723679	0.00117847986105368	0.00223256967992722	0.00198825572740055	0.00119510379621206	0.00195401538334298	0.0019413613431478	0.00189893309072864	0.000207178893391779
0.00238383921925399	0.00238069638574146	0.0010606236043338	0.000962864940865106	0.00191903068397982	0.00082549003390952	0.00154412372839302	0.00142725994541394	0.000602514266810024	0.00126110329997519	0.00114556281531718	0.00118063022082541	0.000101893970722025
0.00285882061037135	0.00235290712099909	0.00160888263998015	0.00133165164171698	0.00230452402613514	0.00112835993714333	0.00210106690927136	0.00190927135886196	0.00070052104871392	0.00126904308990158	0.000970308493921098	0.0010321726904309	0.00013150277065586
0.00208766851377057	0.00215457778512943	0.00103010503680423	0.000858986022661485	0.00129931353899595	0.000486891076006947	0.00127243404184931	0.00108998428583244	0.000481680588867753	0.000297907534529816	0.000479861053676288	0.000321892316599122	0.000110826234389215
0.00186436192209081	0.0023147795881234	0.00142113969067902	0.00120362252915392	0.00221123149450004	0.000961955173269374	0.00202001488710611	0.00181424199818047	0.000647423703581176	0.00154511620213382	0.000891406831527583	0.00133140352328178	0.000104623273509222
0.00168058886775288	0.00185964767182202	0.00093400049623687	0.000812505169134066	0.00142841783144488	0.000697212802911256	0.00128740385410636	0.00117757009345794	0.00089223389297825	0.00106715738979406	0.00105078157307088	0.000888760234885452	6.64130344884629e-05
0.00231908030766686	0.0022207427011827	0.00121462244644777	0.00102902985691837	0.00192159457447688	0.000821685551236458	0.00190149698122571	0.00171267885203871	0.00115606649574063	0.00119328426102059	0.0010918038210239	0.000873046067322803	7.9894136134314e-05
0.00238714746505665	0.00240865106277396	0.00110148043999669	0.000950541725250186	0.00183864031097511	0.000825820858489786	0.00185501612769829	0.00167173931023075	0.00088421139690679	0.00117128442643288	0.00108460838640311	0.000914068315275824	7.91497808287154e-05
0.00177148292118105	0.00193209825490034	0.000931684724175005	0.000845339508725498	0.00151807129269705	0.000718716400628566	0.00138756099578199	0.0012833512529981	0.00043073360350674	0.000418741212472087	0.000527830617814903	0.000320320899842859	6.12852534943346e-05
0.00195393267719792	0.00237606484161773	0.000909684889587296	0.00079091886527169	0.00154908609709701	0.000609544289140683	0.00135265900256389	0.00120444959060458	0.000864113803655611	0.000712099909023241	0.00052162765693491	0.000513770573153586	5.90521875775356e-05
0.0020975105450335	0.00207989413613432	0.00109387147465057	0.00098602266148375	0.0019383839219254	0.00080588867752874	0.00181771565627326	0.0016535439583161	0.000775370109999173	0.00115399884211397	0.00110503680423456	0.00111463071706228	9.75932511785631e-05
0.00202481184351997	0.00214911917955504	0.00156926639649326	0.00136928293772227	0.00238855346952279	0.00124406583409147	0.00220891572243818	0.00200190224133653	0.000775866346869572	0.00171358861963444	0.0014038541063601	0.00148920684806881	0.000152510131502771
0.00170506988669258	0.00205748077082127	0.000769994210569845	0.000643040277892648	0.00155007857083781	0.000588619634438838	0.00141857580018195	0.00126631378711438	0.000332726821602845	0.000877594905301464	0.000892895542138781	0.000739806467620544	3.06012736746334e-05
0.00195707551071045	0.00225506575138533	0.00124398312794641	0.00112654040195186	0.00171995699280456	0.000711686378297907	0.00152220659995038	0.00139244065834092	0.000873707716483336	0.00134182449756017	0.000879000909767595	0.00117401372922008	0.000111157058969481
0.00220974278388885	0.00226374989661732	0.0017493176743032	0.00143032007278141	0.00210751798858655	0.000955090563228848	0.00191423372756596	0.00175436274915226	0.00147820693077496	0.00195037631296005	0.00161450665784468	0.00182375320486312	0.000244313952526673
0.0018737904226284	0.00251484575303945	0.000714581093375238	0.000644777106939046	0.00161425853940948	0.000647340997436109	0.00163832602762385	0.00149301133074188	0.00032222314117939	0.000652965015300637	0.000451162021338186	0.00054387560995782	1.74509966090476e-05
0.00239417748738731	0.00275676122735919	0.00196096269952857	0.00176759573236292	0.00302075924241171	0.00169183690348193	0.00274592672235547	0.00253039450831197	0.00099296997766934	0.00208816475064097	0.00199983458770987	0.00193300802249607	0.0003125465222066
0.00302448101893971	0.00256281531717807	0.00175816723182533	0.00147944752295095	0.00226937391448185	0.00097824828384749	0.0020942850053759	0.00185625671987429	0.00181010669092714	0.00173806963857415	0.00168985195600033	0.00151468034074932	0.000172028781738484
0.00175064097262427	0.00274137788437681	0.00114184103878918	0.00107393929368952	0.00186386568522041	0.00091952692085022	0.00170358117608138	0.00160036390703829	0.000650401124803573	0.00132503515011165	0.00118848730460673	0.00120734430568191	0.000110164585228683
0.00131709536018526	0.00171929534364403	0.00116160780746009	0.00105516499875941	0.00138764370192705	0.000646348523695311	0.00134256885286577	0.00120676536266645	0.00110520221652469	0.00124704325531387	0.001183855760483	0.00122496071458109	0.000151021420891573
0.0028408733768919	0.00271011496154164	0.00206724009593913	0.0017485733189976	0.00247895128608056	0.00106451079315193	0.00223273509221735	0.00202671408485651	0.00177892647423703	0.00216747994375982	0.00146811678107683	0.00168034074931767	0.000327599040608717
0.00256719874286659	0.00206120254734927	0.000967248366553634	0.000792986518898353	0.00160325862211562	0.000595070713754032	0.00149400380448267	0.00130477214457034	0.00066859647671822	0.000861301794723349	0.000890414357786783	0.000769084442974113	7.7164833347118e-05
0.00270490447440245	0.00288718881812919	0.0015595070713754	0.00144653047721446	0.00239707220246464	0.00111653295839881	0.00214820941195931	0.00196286494086511	0.00170217517161525	0.00068116781076834	0.000865188983541476	0.000618145728227607	0.000120668265652139
0.00165594243652303	0.00213530725332892	0.00135282441485402	0.00122355471011496	0.00184889587296336	0.000847159043916964	0.00158547680092631	0.00144793648168059	0.00105020263005541	0.00150128194524853	0.00151071044578612	0.00139591431643371	0.000186171532544868
0.00304921015631462	0.0020648416177322	0.00126672731783972	0.00108601439086924	0.00202588702340584	0.000835993714332974	0.0018718054751468	0.001688197833099	0.000346704160119097	0.00109196923331403	0.00107046563559672	0.000840956083036969	0.000142254569514515
0.00191547431974196	0.00201712017202878	0.000970970143081631	0.000881233975684393	0.0014382598627078	0.000573732528326854	0.00120709618724671	0.00108436026796791	0.000785294847407163	0.0010042180133984	0.000768422793813581	0.000942188404598462	6.59995037631292e-05
0.00272045322967496	0.00247729716317922	0.00208163096518071	0.00172756595815069	0.00242329005045075	0.00116673558845422	0.00219824662972459	0.00196145893639897	0.00138201968406252	0.00201133074187412	0.00194144404929286	0.00203655611611943	0.000316516417169795
0.001622363741626	0.00155222893060954	0.00121007360846911	0.0010601273674634	0.00126656190554958	0.000527003556364238	0.000988751964270945	0.0009052187577537	0.000772475394921842	0.000819121660739392	0.000790422628401291	0.000700851873294185	0.000196675212968324
0.0027782648250765	0.002375155074022	0.00155892812835994	0.0013719295343644	0.00211032999751882	0.000892978248283848	0.00182565544619965	0.00165668679182863	0.00129087751219916	0.00123339674137789	0.00114184103878918	0.00106814986353486	0.000190389545943263
0.00223455462740882	0.00201844347034985	0.000968654371019766	0.000852948474071623	0.00187718137457613	0.000855760483003886	0.0017196261682243	0.001556529650153	0.000465387478289637	0.00109048052270284	0.000738317757009346	0.000996195517326937	6.91423372756597e-05
0.00195823339674138	0.00194988007608965	0.000903978165577702	0.000811347283103135	0.00143362831858407	0.000580018195351915	0.00132486973782152	0.00118749483086593	0.000786700851873294	0.000606897692498553	0.00102092465470184	0.000444793648168059	4.67289719626171e-05
0.00218013398395501	0.00215259283764784	0.00080324208088661	0.000779918947977836	0.00147183855760483	0.000560913075841535	0.00139665867173931	0.00124580266313787	0.000243652303366139	0.000316351004879664	0.000284343726738897	0.00025382515920933	4.49921429162174e-05
0.00232652386072285	0.00197527086262509	0.00196319576544537	0.00170953601852618	0.00233677942271111	0.00126656190554958	0.00219518650235712	0.00201935323794558	0.00126515590108345	0.00124075758828881	0.0015580183607642	0.0011519311884873	0.000339095194772971
0.00247977834753122	0.00200868414523199	0.00120147216938218	0.0010329170457365	0.00183433959143164	0.000730543379373087	0.00164667934827558	0.00147473327268216	0.000473161855925895	0.00128963692002316	0.000746671077661071	0.0010349019932181	8.03903730047144e-05
0.00238268133322306	0.00206145066578447	0.00157819866016045	0.00131883218923166	0.00193507567612273	0.000919113390124886	0.0017819866016045	0.00160160449921429	0.00133512529980978	0.00059995037631296	0.00118939707220247	0.000522785542965842	0.000258870234058391
0.00191183524935903	0.00184021172773137	0.00106004466131834	0.000899015796873707	0.00149416921677281	0.00059970225787776	0.0014946654536432	0.00132834339591432	0.000996443635762136	0.000647754528161442	0.00101596228599785	0.000655115375072367	7.56761227359198e-05
0.00301430816309652	0.00340302704490944	0.00125564469440079	0.00104110495409809	0.00193904557108593	0.000800430071954347	0.00193069225043421	0.00175014473575386	0.000605243569597221	0.000817798362418329	0.00113621702092465	0.00079042262840129	9.064593499297e-05
0.00245504921015632	0.00236208750310148	0.00191373749069556	0.00152328177983624	0.00212629228351667	0.000999172938549334	0.00208527003556364	0.00186510627739641	0.00143172607724754	0.00210520221652469	0.00200719543462079	0.00199718799106774	0.000267306260855181
0.00248043999669175	0.00261384500868414	0.00125002067653626	0.00106103713505913	0.00200413530725333	0.000873873128773468	0.00167223554710115	0.00155471011496154	0.000975932511785624	0.00139492184269291	0.000767595732362915	0.00130088495575221	0.000102969150607889
0.0019698122570507	0.00264006285667025	0.00140294433876437	0.00130535108758581	0.0021873294185758	0.00110685633942602	0.00192912083367794	0.00179356546191382	0.00095500785708378	0.0011514349516169	0.00139789926391531	0.00115449507898437	0.00017765279960301
0.00146365064924324	0.00188288809858573	0.00065023571251344	0.00057530394508312	0.00102199983458771	0.00035704242825242	0.00113613431477959	0.00100645107931519	0.000458605574394178	0.000475146803407494	0.000477131750889091	0.000408816475064097	3.28343395914313e-05
0.00192233892978248	0.00241940286163262	0.000939707220246465	0.000808369861880738	0.00157422876519725	0.000585394094781243	0.00147258291291043	0.00131386982052766	0.000348937226035895	0.00073335538830535	0.00066280704656356	0.000579687370771648	0.000105533041104954
0.00168133322305847	0.00226788520387065	0.00138723017120172	0.00116351004879663	0.00180349019932181	0.000805971383673807	0.0016842279381358	0.00151674799437598	0.00118137457613101	0.00093060954428914	0.00122992308328509	0.000723761475477628	0.000148457530394507
0.00190430899015797	0.00227524605078157	0.00103738317757009	0.000936150856008601	0.00141956827392275	0.000594739889173766	0.00118228434372674	0.00107956331155405	0.000774956579273839	0.00089653461252171	0.00113679596394012	0.000881647506409726	9.17211148788353e-05
0.00310503680423455	0.00243065089736167	0.00166140104209743	0.0013489372260359	0.00245901910511951	0.00113323959970226	0.0021873294185758	0.0020042180133984	0.000852617649491357	0.00193201554875527	0.00179869324290795	0.00172491936150856	0.000151683070052105
0.00164957406335291	0.00191688032420809	0.000921594574476883	0.00081796377470846	0.00148416177321975	0.000591431643371102	0.00129542635017782	0.00113572078405425	0.000389959473988918	0.00101521793069225	0.00095095525597552	0.000939459101811264	7.36084691092544e-05
0.00172839301960136	0.00278206930774957	0.00155322140435034	0.00136928293772227	0.00210760069473162	0.000894466958895046	0.00176800926308825	0.00158423620875031	0.000989661731866677	0.00161186006120255	0.00126929120833678	0.00129311057811595	0.000166322057728889
0.00205260110826234	0.00244644777106939	0.000958316102886444	0.00082036225291539	0.00186138450086841	0.000791497808287155	0.00172376147547763	0.00152766520552477	0.00062195021090067	0.000919444214705152	0.000908361591266231	0.000843271855098834	6.47589115871299e-05
0.00224290794806054	0.00211951037962121	0.00167810768340088	0.00143710197667686	0.00224282524191547	0.00116020180299396	0.00209188652716897	0.00189372260358945	0.000455131916301382	0.00179695641386155	0.000960301050368042	0.00175138532792987	0.000218013398395501
0.00224629890000827	0.00208609709701431	0.00107939789926392	0.00102183442229758	0.00192895542138781	0.000902075924241172	0.00164270945331238	0.00150268794971467	0.00118269787445207	0.00113762302539079	0.000894963195765445	0.00100314283351253	0.000136961376230254
0.00172549830452402	0.00195360185261765	0.00077255810106691	0.000691919609626996	0.00173484409891655	0.000709205193945911	0.00160119096848896	0.00142643288396328	0.000181374576131006	0.000845174096435365	0.000364982218178811	0.000832106525514846	2.00148871061115e-05
0.00298957902572161	0.00301720287817385	0.00204581920436689	0.00178736250103383	0.00249433462906294	0.0010588867752874	0.00219791580514432	0.0019698122570507	0.00182077578364073	0.0017812422462989	0.00226317095360185	0.00186948970308494	0.000273674634025307
0.00207096187246712	0.00213679596394012	0.00105731535853114	0.000849971052849226	0.00150938714746506	0.000648747001902242	0.00144206434538086	0.0012781407658589	0.000712099909023241	0.000400215035977173	0.000699032338102722	0.000292614341245555	0.000104954098089489
0.00138441816226946	0.00193722603589447	0.000773881399387974	0.000738317757009346	0.00139913985609131	0.000631626829873459	0.00131709536018526	0.0011865850632702	0.000486891076006947	0.000367546108675874	0.000615747250020677	0.000442312463816062	6.06236043338015e-05
0.00232941857580018	0.00249425192291787	0.00101116532958399	0.000910677363328096	0.00184401621040443	0.00074352824414854	0.00170804730791498	0.00149689851956	0.000280125713340501	0.000622694566206269	0.00103175915970557	0.00055619882557274	9.10594657183025e-05
0.00229302787197089	0.00249516169051361	0.00141692167728062	0.00128343395914316	0.00179629476470102	0.000757257464229592	0.00154751468034075	0.00139938797452651	0.0010277065585973	0.00150765031841866	0.00114043503432305	0.00117988586551981	0.000142998924820115
0.00191853444710942	0.0020291952692085	0.00109048052270284	0.000944586882805392	0.00133396741377884	0.000492018857001075	0.00105119510379621	0.000918369034819287	0.000708212720205112	0.000404763873955835	0.000756430402778927	0.000362914564552146	0.000154908609709701
0.0022212389380531	0.00212174344553801	0.00113125465222066	0.00103754858986023	0.00201902241336532	0.000942188404598462	0.0017473327268216	0.00157977007691672	0.000558597303779672	0.00121528409560831	0.000739062112314945	0.00108237532048631	0.000108758580762551
0.00220428417831445	0.00224141923744934	0.00107939789926392	0.000837482424944173	0.00170556612356298	0.000674716731453147	0.00161045405673642	0.00141832768174675	0.0001878256554462	0.000341080142254569	0.000419402861632619	0.000454883797866182	4.32553138698207e-05
0.00285046728971963	0.00233074187412125	0.00101009014969812	0.000892647423703582	0.0019665867173931	0.00081531717806633	0.00190075262592011	0.0017188818129187	0.000386072285170789	0.000953436440327516	0.000659250682325696	0.000858158961210818	3.7383177570093e-05
0.00220808866098751	0.00248201141344802	0.00115325448680837	0.00107385658754446	0.002253411628484	0.000996691754197336	0.00198990985030188	0.00180299396245141	0.000857331899760151	0.000859399553386816	0.00109974361095029	0.000821272020511124	7.28641138036562e-05
0.00156794309817219	0.0020965180712927	0.00100620296087999	0.000838640310975106	0.00150194359440906	0.00060309320982549	0.00159581506905963	0.00142601935323794	0.000363658919857746	0.00103581176081383	0.00070581424199818	0.00100008270614507	9.48639483913654e-05
0.00262079232486974	0.00206566867918286	0.00127367463402531	0.00110834505003722	0.00194574476883633	0.000871391944421469	0.00171375403192457	0.00156744686130179	0.000866594988007609	0.000811181870813001	0.00089099330080225	0.000568604747332727	0.00012157803324787
0.00272425771234803	0.0022524191547432	0.00166727317839716	0.00138284674551319	0.0024689438425275	0.00115730708791663	0.00230427590769994	0.0020932925316351	0.000987263253659747	0.00167951368786701	0.00164552146224464	0.00130460673228021	0.000144735753866512
0.00363956661979985	0.00256802580431726	0.00241898933090729	0.00208444297411298	0.00288925647175585	0.00133777189645191	0.00244429741129766	0.00220387064758912	0.00214324704325531	0.00255628153171781	0.00280100901496981	0.00222843437267389	0.000410801422545696
0.00207881895624845	0.00225374245306426	0.000829211810437514	0.0007510545033496	0.00181647506409726	0.000720039698949632	0.00163377718964519	0.0014654701844347	0.000535108758580762	0.000909023240426764	0.000645686874534778	0.000764783723430651	6.61649160532626e-05
0.00155049210156315	0.00217467537838062	0.00103928541890662	0.000961624348689107	0.00166603258622115	0.000758249937970391	0.00162542386899347	0.00146505665370937	0.00061905549582334	0.001190058721363	0.00109122487800844	0.000981804648085353	9.84203126292282e-05
0.00192763212306674	0.00188297080473079	0.00103010503680424	0.000961955173269374	0.00168282193366967	0.000791994045157555	0.00159730377967083	0.00148242494417335	0.00058349185344471	0.000658506327020097	0.000478289636920023	0.000586882805392441	0.000128194524853196
0.00185848978579108	0.00197932346373336	0.00089678273095691	0.000791332395997023	0.0015040939541808	0.000539492184269291	0.00139698949631958	0.00120287817384832	0.000948556777768588	0.00101654122901332	0.000885369282937723	0.000844264328839632	6.24431395252671e-05
0.00183367794227111	0.00238326027623853	0.00128078736250103	0.00112265321313374	0.00217773550574808	0.00105731535853114	0.00201248862790505	0.00185708378132495	0.000511454801091721	0.000608799933835085	0.000844181622694567	0.000466214539740303	9.38714746505667e-05
0.00131238110991647	0.00195525597551898	0.000860805557852948	0.000799189479778347	0.00151798858655198	0.000703581176081382	0.00136489951203374	0.00122496071458109	0.000495906045819205	0.00099710528492267	0.000627574228765198	0.000916963030353155	8.70068646100405e-05
0.00206839798197006	0.00166363410801422	0.00101472169382185	0.000833677942271111	0.00158431891489538	0.000699611281118187	0.00138028285501613	0.00127235133570424	0.000397237614754777	0.00104218013398395	0.000775535522289307	0.000985774543048547	8.57662724340415e-05
0.00166917541973369	0.00214498387230171	0.000889173765610784	0.000770903978165578	0.00151501116532958	0.000630634356132662	0.0014080721197585	0.00128740385410636	0.000411380365561162	0.000479695641386155	0.000870399470680672	0.000239186171532546	7.46009428500547e-05
0.00264171697957158	0.00218592341410967	0.0020982549003391	0.00167256637168142	0.0028079563311554	0.00144843271855099	0.00254784550492101	0.00232950128194525	0.000925150938714747	0.00210404433049376	0.00201455628153172	0.00211272847572575	0.000309072864113804
0.0029069555868001	0.00267223554710115	0.00107385658754445	0.000882309155570257	0.00156794309817219	0.0005624844925978	0.00153668017533703	0.00135232817798362	0.000536432056901829	0.000307584153502605	0.000670829542635018	0.00033380200148871	4.51575552063522e-05
0.00139020759242412	0.00165114548010917	0.000717475808452568	0.000663716814159291	0.0011586303862377	0.000405756347696634	0.00111082623438921	0.000983376064841617	0.000406500703002232	0.000277148292118103	0.000699115044247786	0.000304937556860475	5.20221652468778e-05
0.00173385162517575	0.00214184103878918	0.00114283351252998	0.000981887354230419	0.00198809031511041	0.000789595566950624	0.00175113720949466	0.00155537176412207	0.000453560499545117	0.000774791166983707	0.000471673145314696	0.000682987345959805	7.6585890331652e-05
0.00170879166322058	0.00180373831775701	0.000920602100736086	0.000788520387064758	0.00136969646844761	0.00049698122570507	0.0012778926474237	0.00114961541642544	0.000451989082788851	0.000518650235712512	0.000841535026052436	0.000581589612108179	9.42850053759002e-05
0.00180985857249194	0.00247125961458936	0.00103812753287569	0.000958233396741378	0.00151087585807625	0.000648002646596643	0.00138822264494252	0.00125862211562319	0.000869158878504673	0.00108824745678604	0.00114638987676784	0.000927632123066744	0.000134232073443057
0.00306674385906873	0.00296741377884377	0.00229666694235382	0.00196162434868911	0.00275279133239599	0.00137035811760814	0.00261467207013481	0.00234885451989083	0.00218087833926061	0.00247109420229923	0.00234992969977669	0.00234488462492763	0.00038408733768919
0.00172003969894963	0.00241179389628649	0.000931519311884874	0.000865519808121743	0.00192556446944008	0.000916053262757424	0.00182234720039699	0.00166710776610702	0.000676370854354478	0.00108733768919031	0.000832023819369778	0.000888925647175586	5.59920602100743e-05
0.0011905549582334	0.00173120502853362	0.000878835497477462	0.000773302456372508	0.0015288230915557	0.000710528492266975	0.00141229013315689	0.00132131337358366	0.000817302125547928	0.000318749483086593	0.000761558183773054	0.000373170126540401	8.01422545695145e-05
0.00213787114382599	0.00196890248945497	0.000776445289885038	0.00069034819287073	0.00147961293524109	0.000591679761806302	0.00136117773550575	0.00117798362418328	0.000624017864527335	0.000850880820444959	0.000519725415598379	0.000779505417252503	4.28417831444874e-05
0.0018762716069804	0.00214051774046811	0.00125853940947812	0.00104590191051195	0.00175237780167066	0.000753122156976263	0.0016270779918948	0.00144429741129766	0.00088007608965346	0.000723844181622695	0.000861219088578282	0.000606732280208419	0.000137953849971052
0.00202572161111571	0.00201769911504425	0.00119998345877099	0.000993548920684807	0.00153626664461169	0.000573236291456455	0.00145298155652965	0.00126581755024398	0.000608882639980151	0.000453146968819783	0.00065966421305103	0.00039690679017451	0.000121164502522538
0.00196791001571417	0.00249251509387148	0.000901083450500371	0.000841948556777767	0.0014684476056571	0.000632702009759325	0.00146447771069391	0.00130179472334795	0.000956910098420312	0.000769415267554379	0.00101827805805971	0.000677528740385411	8.59316847241756e-05
0.00196898519560003	0.00204333802001489	0.00173153585311389	0.00148945496650401	0.0019670829542635	0.000931436605739807	0.00173947564304028	0.0015350260524357	0.00157174758084526	0.00169456620626913	0.00158249937970391	0.00172367876933256	0.000287155735671161
0.00190050450748491	0.00185129435117029	0.000921015631461417	0.000714663799520304	0.00142163592754942	0.000595153419899099	0.00122603589446696	0.00114060044661318	0.000404102224795302	0.000616657017616409	0.000583657265734843	0.000609957819866015	0.000102390207592423
0.00212827723099826	0.00249243238772641	0.00141096683483583	0.00118823918617153	0.0020957737159871	0.001	0.00200678190389546	0.00182921181043752	0.000603754858986022	0.00154437184682822	0.00114448763543131	0.0014659664213051	0.000204201472169383
0.00264973947564304	0.00254404102224795	0.00145356049954512	0.00124208088660987	0.00193449673310727	0.000864775452816144	0.00169034819287073	0.00154900339095195	0.000439004218013399	0.00104275907699942	0.000645025225374244	0.000980564055909354	0.000140269622032917
0.00234761392771483	0.0022165246877843	0.00122818625423869	0.00106889421884046	0.00189339177900918	0.000875692663964932	0.00166818294599289	0.00153138698205277	0.000593747415432967	0.000599619551732694	0.000732693739144819	0.000707137540319245	0.000123314862294268
0.00207666859647672	0.00171259614589364	0.000906128525349434	0.000841700438342569	0.00150525184021173	0.000610702175171615	0.00149077826482508	0.00133214787858738	0.000436936564386735	0.000404350343230502	0.000465222065999503	0.000383673806963857	6.96385741460599e-05
0.00148879331734348	0.00194690265486726	0.000943842527499793	0.000812835993714332	0.00141683897113556	0.000551319163013812	0.00123017120172029	0.00107881895624845	0.000559507071375402	0.000997270697212803	0.000732941857580019	0.000749979323463734	5.59920602100738e-05
0.00251252998097759	0.00220767513026218	0.00120817136713258	0.00109147299644364	0.00188942188404598	0.000760069473161855	0.00156405590935406	0.00140451575552064	0.000331155404846579	0.000726408072119759	0.000798362418327682	0.000546356794309816	0.000148788354974774
0.00187023405839054	0.0017797535356877	0.000682739227524605	0.000587957985278306	0.00137027541146307	0.000463567943098172	0.00125407327764453	0.00109668348358283	0.000425605822512613	0.000716648747001902	0.000857745430485486	0.000698039864361923	2.60524356959727e-05
0.00222769001736829	0.00197874452071789	0.00126606566867918	0.00115284095608304	0.0018747828963692	0.000916549499627824	0.00177710693904557	0.00158398809031511	0.00109188652716897	0.00143048548507154	0.00133835083946737	0.00129939624514101	0.000108758580762552
0.00231783971549086	0.00220709618724671	0.00151608634521545	0.00125911835249359	0.00199040608717228	0.000842775618228435	0.00185327929865189	0.00168902489454967	0.00158059713836738	0.000741047059796543	0.000906624762219833	0.000554213878091143	0.00014357786783558
0.0016263336365892	0.00163824332147879	0.000932429079480606	0.000814986353486064	0.00128045653792077	0.000489454966504012	0.00113315689355719	0.00104606732280208	0.000799437598213548	0.000992639153089074	0.000688611363824332	0.000844181622694566	0.000108841286907618
0.00164998759407824	0.00308469109254818	0.00145934992969978	0.00126250930444132	0.00200901496981226	0.00088106856339426	0.00177082127202051	0.00159821354726656	0.000741626002812009	0.0014976428748656	0.00154255231163676	0.00136307997684228	0.000146389876767844
0.00182201637581672	0.0019985112893888	0.00155512364568687	0.00139368125051691	0.0022135472665619	0.00107923248697378	0.00175700934579439	0.00162815317178066	0.000776279877594906	0.00161649160532628	0.00127632123066744	0.00151269539326772	0.000258456703333058
0.00234215532214043	0.00221032172690431	0.00117442725994541	0.00114192374493425	0.00173840046315441	0.000707385658754446	0.00138541063601026	0.00124712596145894	0.000740964353651476	0.00115424696054917	0.000825572740054586	0.0010346538747829	0.000110412703663883
0.00194533123811099	0.00225655446199653	0.00125903564634852	0.0010972624265983	0.00173749069555868	0.000666859647671822	0.00150566537093706	0.00133429823835911	0.000434703498469937	0.00095740633529071	0.000716566040856835	0.000708295426350178	0.000165660408568357
0.00222529153916136	0.00233909519477297	0.00110545033495989	0.00101025556198826	0.00173318997601522	0.000703333057646183	0.00152220659995037	0.00138805723265239	0.000959225870482177	0.000932429079480606	0.00114101397733852	0.000700851873294187	8.96534612521711e-05
0.00169622032917046	0.00169464891241419	0.000872963361177736	0.00088445951534199	0.00145835745595898	0.000713423207344306	0.00146067322802084	0.00131221569762633	0.000844843271855099	0.00063791249689852	0.000721611115705896	0.000739392936895211	0.000101563146141758
0.00174038541063601	0.00199363162682987	0.000938797452650732	0.000907617235960631	0.0014083202381937	0.000592672235547101	0.00132958398809031	0.00117533702754115	0.000473161855925895	0.000857331899760152	0.000562319080307667	0.000895294020345712	8.60970970143086e-05
0.0019373914481846	0.00205954842444793	0.00138615499131586	0.0011885700107518	0.00195401538334298	0.000959225870482176	0.0017228517078819	0.001563973203209	0.00063692002315772	0.00112331486229427	0.0015644694400794	0.00106823256967993	0.000199239103465388
0.00186510627739641	0.00188512116450252	0.000975932511785625	0.000850798114299893	0.00130386237697461	0.000506078901662394	0.00120717889339178	0.00104805227028368	0.00095236126044165	0.000816971300967662	0.000920684806881151	0.000770573153585311	0.00010296915060789
0.0019017450996609	0.00197882722686296	0.000714084856504839	0.000656604085683567	0.00167785956496568	0.00073434786204615	0.00147258291291043	0.00131974195682739	0.000550822926143412	0.000712926970473905	0.000708212720205111	0.000654536432056902	5.8225126126871e-05
0.00217351749234968	0.00223678769332561	0.00139508725498304	0.00125109585642213	0.00154337937308742	0.000674716731453146	0.00126548672566372	0.00115118683318171	0.000655280787362501	0.00088131668182946	0.000678769332561409	0.000904722520883302	0.000160946158299561
0.00214514928459185	0.00204110495409809	0.00105896948143247	0.000973451327433627	0.00196700024811844	0.0009695641386155	0.00188346704160119	0.00173145314696882	0.000515838226780249	0.000474071623521628	0.000472665619055496	0.000468530311802166	6.47589115871309e-05
0.00210346538747829	0.00249425192291787	0.00157464229592259	0.00142618476552808	0.00191580514432222	0.000778595649656769	0.00167116036721528	0.00147374079894136	0.000328922338929783	0.0014055909354065	0.000936481680588866	0.00124199818046481	0.000182201637581672
0.00242610205938301	0.00229501281945249	0.00102861632619304	0.000944256058225126	0.0018465801009015	0.00080034736580928	0.00163625837399719	0.00148854519890828	0.000467289719626168	0.000954511620213381	0.0010286990323381	0.000966504011248035	8.03076668596487e-05
0.00188015879579853	0.00184029443387644	0.000810437515507402	0.000677446034240344	0.00142965842362087	0.000582251261268712	0.0013095691009842	0.00116268298734596	0.000506409726242659	0.000842527499793234	0.00061715325448681	0.000720535935820032	5.02853362004796e-05
0.00190753452981557	0.00206368373170126	0.00130940368869407	0.00111793896286494	0.00186899346621454	0.000843023736663635	0.00169531056157472	0.00154172525018609	0.00116351004879663	0.000329087751219916	0.000997436109502936	0.000230171201720288	0.000153502605243569
0.00195608303696965	0.00193904557108593	0.00114581093375238	0.00095236126044165	0.0018755272516748	0.000844760565710032	0.00169679927218592	0.00157654453725912	0.000301050368042346	0.000562732611032999	0.000538417004383425	0.000567033330576462	0.000102638326027625
0.00324199818046481	0.00386915887850467	0.00143172607724754	0.00126887767761145	0.00232991481267058	0.000836489951203375	0.00204242825241915	0.00181498635348606	0.000405590935406501	0.000995037631296005	0.000724505830783229	0.000936812505169134	9.90819617897604e-05
0.00234984699363163	0.00247622198329336	0.000903233810272103	0.000844347034984699	0.00164179968571665	0.000603920271276156	0.00151228186254239	0.00132586221156232	0.00032511785625672	0.00059705566123563	0.000777768588206104	0.000470763377718965	7.50971797204534e-05
0.00284219667521297	0.00276246795136879	0.00110354809362336	0.00100810520221653	0.00199983458770987	0.000876850549995866	0.00190009097675957	0.00170176164088992	0.000649574063352906	0.000697460921346456	0.000821272020511124	0.000407824001323298	0.000105533041104954
0.00214986353486064	0.0024345380861798	0.000895790257216111	0.00088660987511372	0.00219378049789099	0.00103721776527996	0.0020331651641717	0.00183673806963858	0.000667934827557687	0.000933421553221404	0.000896121081796378	0.000893226366719047	4.66462658175503e-05
0.00257141675626499	0.00194409064593499	0.00138094450417666	0.00119535191464726	0.00181548259035646	0.000758828880985856	0.00167273178397155	0.00148928955421388	0.000690761723596063	0.00138822264494252	0.000729468199487222	0.00128492266975436	9.66007774377642e-05
0.00125936647092879	0.00181961789760979	0.000917624679513687	0.000724340418493095	0.00158580762550657	0.000647919940451577	0.0013137871143826	0.00117310396162435	0.000467207013481102	0.000954015383342982	0.000750723678769332	0.000821437432801257	6.15333719295342e-05
0.00182069307749566	0.00224340418493094	0.00133859895790257	0.00120114134480192	0.0022489454966504	0.00113720949466545	0.00225382515920933	0.00209014969812257	0.00103084939210983	0.00124960714581093	0.000772227276486644	0.000968654371019767	0.000127780994127864
0.00194690265486726	0.00234380944504177	0.00113365313042759	0.00101836076420478	0.00157025887023406	0.000622281035480937	0.0013103134562898	0.00117657761971714	0.000678686626416342	0.00111487883549748	0.00103382681333223	0.00085013646513936	0.000127450169547598
0.00137755355222893	0.0014016210404433	0.000652137953849971	0.000585145976346043	0.00124348689107601	0.000425771234802745	0.00136746340253081	0.00118187081300141	0.000391696303035315	0.000241750062029609	0.000598378959556695	0.000216524687784303	2.88644446282346e-05
0.00264767182201638	0.00283955007857084	0.0014417335208006	0.00125002067653627	0.00208196178976098	0.000909436771152096	0.00184393350425937	0.00164626581755025	0.00128798279712183	0.000742866594988006	0.00160739392936895	0.000537176412207427	0.000128029112563063
0.00170722024646431	0.00151517657761972	0.000754776279877595	0.000667438590687288	0.00124150194359441	0.000573153585311389	0.00128674220494583	0.00117550243983128	0.00041816226945662	0.000864444628235878	0.000568604747332726	0.000842692912083367	3.4653874782896e-05
0.00170705483417418	0.00177288892564718	0.00120246464312298	0.0010274584401621	0.00176759573236291	0.000878587379042263	0.0016241005706724	0.00148697378215201	0.0005949053014639	0.00117517161525101	0.000949383839219253	0.00111868331817054	0.000165329583988091
0.00154288313621702	0.00151021420891572	0.000786535439583161	0.000707964601769912	0.00121205855595071	0.000475312215697626	0.00119816392357952	0.00104499214291622	0.00069134066661153	0.000806550326689273	0.000841865850632702	0.000707799189479778	7.8818956248449e-05
0.00237722272764867	0.00222785542965842	0.000998759407824001	0.000888677528740385	0.00163617566785212	0.000693242907948061	0.00152675543792904	0.00140898188735423	0.000815896121081797	0.000715077330245637	0.00104871391944421	0.000694731618559259	8.15482590356465e-05
0.00183136217020925	0.00203829294516583	0.00136498221817881	0.00123174261847655	0.00180001654122901	0.000748490612852535	0.00154610867587462	0.00140575634769663	0.00113042759076999	0.000901993218096105	0.00111611942767348	0.00086245968075428	0.000141758332644116
0.00236018526176495	0.00188851211645025	0.00093573732528327	0.000732280208419486	0.00147688363245389	0.000590687288065503	0.00140923000578943	0.00127491522620131	0.000457530394508312	0.000287155735671162	0.000410387891820362	0.000392688776776113	6.01273674634019e-05
0.00171954346207923	0.00183731701265404	0.000810520221652467	0.000732776445289885	0.00149143991398561	0.000586634686957242	0.0012754114630717	0.00111851790588041	0.000891406831527583	0.000702754114630717	0.00064560416838971	0.000761061946902654	7.74129517823175e-05
0.00292581258787528	0.00300405260110826	0.00114299892482011	0.000980315937474155	0.00197336862128856	0.00077545281614424	0.00171458109337524	0.0015285749731205	0.000569845339508724	0.000973120502853362	0.000784633198246629	0.000820031428335126	9.63526590025646e-05
0.00199230832850881	0.00195790257216111	0.00105417252501861	0.00096352659002564	0.00203721776527996	0.00094681994872219	0.00183094863948392	0.00165660408568357	0.000617235960631876	0.00116491605326276	0.000658423620875031	0.00105896948143247	0.000111653295839881
0.00169241584649739	0.00200413530725333	0.00133926060706311	0.00110073608469109	0.00155586800099247	0.000637498966173187	0.00148912414192375	0.00134232073443057	0.00114936729799024	0.00115796873707716	0.00101430816309652	0.00105359358200314	0.000105450334959887
0.00246125217103631	0.00242188404598462	0.00139351583822678	0.00124886279050533	0.00225076503184187	0.00103680423455463	0.00204995451162021	0.00187577537011	0.00132635844843272	0.00137077164833347	0.00123753204863121	0.0012551484575304	9.31271193449673e-05
0.00210966834835828	0.00191845174096435	0.000902902985691837	0.000770490447440244	0.00183202381936978	0.000760317591597055	0.00169853610123232	0.00152973285915144	0.000382350508642791	0.000972128029112562	0.000398064676205442	0.000896451906376643	5.49168803242083e-05
0.00196898519560003	0.00204697709039782	0.00133471176908444	0.00111107435282442	0.00187172276900174	0.00088156480026466	0.00176883632453891	0.00159895790257216	0.000823256967992722	0.00140699693987263	0.00116929947895129	0.00123604333802002	0.00017690844429741
0.00138251592093292	0.0017785129435117	0.000843519973534033	0.00074691919609627	0.00129228351666529	0.000520221652468779	0.00111694648912414	0.000990075262592011	0.00084070796460177	0.000942684641468861	0.00095384997105285	0.000838474898684972	8.09693160201806e-05
0.0021853444710942	0.00246207923248698	0.0011853444710942	0.00108551815399884	0.00233487718137458	0.00124538913241254	0.00211157058969481	0.00198221817881069	0.000689769249855264	0.000822678024977255	0.00098453395087255	0.000920353982300885	8.35332065172444e-05
0.00150053758994293	0.00182987345959805	0.000800512778099412	0.000711438259862708	0.00134935075676123	0.000504507484906129	0.00126598296253412	0.00110693904557109	0.00060913075841535	0.000682656521379538	0.000527582499379705	0.000519229178727979	4.58192043668845e-05
0.00190265486725664	0.00182582085848979	0.000863369448350013	0.00070631047886858	0.00161475477627988	0.000603672152840957	0.0013476966338599	0.0012147878587379	0.00046001157886031	0.000755107104457861	0.000586138450086841	0.000806715738979407	5.36762881482095e-05
0.00161061946902655	0.00171375403192457	0.0010363907038293	0.000844760565710033	0.00117360019849475	0.000430485485071542	0.00103333057646183	0.000891406831527583	0.000838144074104706	0.000999338350839468	0.000826730626085519	0.000881895624844927	0.000114217186336946
0.0020927962947647	0.00197609792407576	0.00151542469605492	0.00135224547183856	0.00192291787279795	0.00092746671077661	0.00155752212389381	0.00142196675212968	0.00112463816061533	0.000935489206848071	0.00104052601108262	0.000889256471755852	0.000242577123480275
0.00176312960052932	0.00265213795384997	0.00119990075262592	0.00111463071706228	0.00161930361425854	0.000631709536018525	0.0013165164171698	0.0012202464643123	0.000734513274336283	0.000752129683235465	0.000936977917459268	0.000679100157141676	0.000142998924820115
0.00161276982879828	0.00222190058721363	0.00159432635844843	0.00142957571747581	0.00219675791911339	0.00119568273922753	0.00186088826399801	0.00167934827557688	0.00118038210239021	0.00178388884294103	0.000985774543048549	0.00163088247456786	0.000247374079894137
0.00147696633859896	0.0019715490860971	0.00111272847572575	0.000878339260607064	0.00168282193366967	0.000702092465470184	0.00138673393433132	0.00122950955255976	0.000317260772475396	0.000853444710942023	0.000792572988173022	0.00090306839798197	6.38491439913979e-05
0.00147688363245389	0.00205541311719461	0.00103746588371516	0.000869158878504674	0.00175932511785625	0.000780497890993299	0.00182102390207592	0.00160904805227028	0.000362914564552147	0.00089554213878091	0.00107253328922339	0.000880737738813994	5.58266479199408e-05
0.00232354643950045	0.00250376312960053	0.0010576461831114	0.000853362004796957	0.0016562732611033	0.000654122901331568	0.00158092796294765	0.00144189893309073	0.000606649574063353	0.000423951699611281	0.00045347779340005	0.00050831196757919	8.24580266313788e-05
0.00156157472500207	0.00170134811016458	0.00112629228351667	0.00099057149946241	0.00124332147878587	0.000453312381109916	0.00105814241998181	0.000922587048217682	0.00117947233479448	0.000908444297411299	0.00108651062773964	0.000835249359027375	0.000179885865519808
0.0021536680175337	0.00236762881482094	0.00131709536018526	0.0011234802745844	0.00229906542056075	0.00113315689355719	0.00206145066578447	0.00191787279794889	0.000413117194607559	0.00134380944504177	0.00102257877760318	0.00119725415598379	0.000110081879083617
0.00194285005375899	0.00268902489454967	0.0015347779340005	0.00135778678355802	0.00224902820279547	0.00109337523778017	0.00205839053841701	0.00191812091638409	0.00085154246960549	0.00142899677446034	0.00147936481680589	0.00143718468282193	0.00019940451575552
0.00187858737904226	0.00203771400215036	0.00108096931602018	0.00101273674634025	0.00199015796873708	0.000911504424778762	0.00187577537011	0.00169406996939873	0.000649822181788107	0.00121933669671657	0.000885700107517988	0.00104002977421222	0.000110247291373749
0.0021563973203209	0.00223058473244562	0.000649904887933174	0.000566785212141262	0.00133826813332231	0.000451162021338186	0.00137647837234307	0.00121487056488297	0.000441319990075262	0.000364734099743611	0.000427756182284344	0.000259283764783725	2.49772558101077e-05
0.00310214208915722	0.00301860888263998	0.00180324208088661	0.00154610867587462	0.00232156149201886	0.000970060375485898	0.00189562484492598	0.00172814490116616	0.00126854685303118	0.00121090066991978	0.00151443222231412	0.00101604499214292	0.000220825407327764
0.00232147878587379	0.00187858737904226	0.00111876602431561	0.000950789843685386	0.00157034157637912	0.000630965180712928	0.00135919278802415	0.00121933669671657	0.000547101149615416	0.00107294681994872	0.00115970556612356	0.000804482673062608	7.42701182697879e-05
0.00172467124307336	0.00170374658837152	0.00143619220908114	0.00130783227193781	0.00183185840707965	0.000915308907451823	0.00161343147795881	0.00151600363907038	0.00125655446199653	0.000700851873294185	0.00101099991729386	0.000737986932429079	0.000219667521296833
0.00222702836820776	0.00308899181209164	0.00197791745926722	0.00170068646100405	0.00259283764783723	0.00120155487552725	0.00239550078570838	0.00217467537838062	0.000903564634852369	0.00153610123232156	0.00152468778430237	0.001375155074022	0.00032123066743859
0.00158779257298817	0.00242916218675048	0.000857828136630552	0.000794888760234886	0.00147721445703416	0.00056852204118766	0.00143883880572327	0.00129517823174262	0.000430816309651807	0.000690182780580597	0.000615085600860144	0.000655611611942767	5.69845339508731e-05
0.00216706641303449	0.00235638077909189	0.00105847324456207	0.000900587213629972	0.00136605739806468	0.000524935902737575	0.00138590687288065	0.00121917128442643	0.000701844347034985	0.000868910760069473	0.000947398891737657	0.00071234802745844	9.85030187742954e-05
0.00286990323381027	0.0029034819287073	0.00203655611611943	0.00172558101066909	0.00302712761558184	0.00157761971714498	0.00279364816805889	0.00256967992721859	0.00139111736001985	0.00094028616326193	0.00153047721445703	0.000697543627491524	0.000250020676536267
0.00176031759159706	0.00198668431064428	0.00097849640228269	0.000829211810437515	0.00165362666446117	0.000663716814159291	0.00150434207261599	0.00134356132660657	0.000671573897940617	0.000920188570010752	0.00106591679761806	0.000923331403523282	6.87288065503267e-05
0.00308427756182284	0.00286030932098255	0.00160086014390869	0.00141716979571582	0.00250748490612853	0.00118443470349847	0.00217649491357208	0.0019713009676619	0.00100289471507733	0.00178901662393516	0.00160822099081962	0.00140691423372757	0.000137292200810521
0.00234389215118683	0.00277801670664131	0.00115557025887023	0.00101455628153172	0.00200413530725333	0.00092771482921181	0.00189215118683318	0.00169299478951286	0.00113737490695559	0.000952692085021916	0.000884873046067322	0.000902241336531304	0.000106277396410553
0.00240691423372757	0.00235497477462575	0.00167678438507981	0.00159631130593003	0.00257356711603672	0.00127317839715491	0.00193896286494087	0.00177429493011331	0.00116814159292035	0.00171011496154164	0.00134108014225457	0.00139814738235051	0.000240674882143743
0.00183632453891324	0.00209139029029857	0.00118468282193367	0.00115755520635183	0.00179786618145728	0.000918038210239021	0.00161525101315028	0.00147125961458936	0.000980150525184021	0.00130948639483914	0.00117723926887768	0.00115110412703664	0.000132660656686792
0.00194483500124059	0.00207360846910926	0.00123265238607229	0.00105665370937061	0.00188090315110413	0.000871474650566539	0.0018401290215863	0.00164519063766438	0.00083227193780498	0.00140153833429824	0.00121793069225043	0.00132743362831858	0.000109585642213217
0.00200206765362666	0.00256364237862873	0.00135952361260442	0.00132089984285832	0.00204796956413862	0.000982135472665618	0.00188561740137292	0.00171309238276404	0.00106351831941113	0.00149177073856588	0.00125423868993466	0.00139550078570838	0.000176660325862213
0.00213547266561905	0.00192796294764701	0.00106922504342073	0.000929534364403275	0.00211810437515507	0.00100496236870399	0.00193474485154247	0.00176842279381358	0.000724340418493095	0.001002481184352	0.00094971466379952	0.000928790009097675	5.76461831114058e-05
0.00189719626168224	0.00183541477131751	0.000715325448680837	0.000633115540484658	0.001567694979737	0.000645852286824912	0.00145356049954512	0.00129302787197089	0.000499710528492267	0.000729881730212554	0.000821106608220991	0.000777768588206103	5.11123976511456e-05
0.00179124968985196	0.00247804151848482	0.000992556446944008	0.000856504838309486	0.00171747580845257	0.000728641138036556	0.0015936647092879	0.00142949301133074	0.00049359027375734	0.0012219832933587	0.00103208998428583	0.00112811181870813	5.392440658341e-05
0.0020598792490282	0.00235563642378629	0.00147845504921016	0.00132305020263005	0.0019698122570507	0.000903481928707302	0.00175097179720453	0.0015642213216442	0.00125936647092879	0.00162368703994707	0.00132735092217352	0.00155148457530395	0.000114713423207344
0.0018470763377719	0.00201488710611198	0.000703912000661648	0.000619965263419072	0.00126027623852452	0.000498139111736001	0.00127367463402531	0.0011544123728393	0.000455049210156315	0.000367380696385743	0.0005305599206021	0.000345628980233231	4.95409808948812e-05
0.00179100157141676	0.00207336035067406	0.00133214787858738	0.00107716483334712	0.00198842113969068	0.0009069555868001	0.00170366388222645	0.00157621371267885	0.000753618393846663	0.00140203457116864	0.00130510296915061	0.00134513274336283	0.000142998924820114
0.00279240757588289	0.00286800099247374	0.00151914647258291	0.00133793730874204	0.00208874369365644	0.000862790505334546	0.00189082788851212	0.00166156645438756	0.00102051112397651	0.0010598792490282	0.00149797369944587	0.00105690182780581	0.000207757836407245
0.00208675874617484	0.00199346621453974	0.00130998263170954	0.0011843519973534	0.00205351087585808	0.00089148953767265	0.00196203787941444	0.00176230253907865	0.00146282358779257	0.00146422959225871	0.00130303531552394	0.00132040360598792	7.4021999834588e-05
0.00172376147547763	0.00172938549334215	0.00101918782565545	0.000840625258456704	0.00139442560582251	0.000477297163179224	0.00127640393681251	0.00114151021420892	0.000529567446861302	0.000637416260028119	0.000775370109999173	0.000502439831279463	8.43602679679102e-05
0.00238904970639319	0.00225738152344719	0.00131949383839219	0.0011264576958068	0.00188727152427425	0.00082764039368125	0.00159225870482177	0.00145645521462245	0.000522868249110909	0.00120800595484245	0.00128591514349516	0.00104457861219089	0.000222065999503763
0.00289330907286411	0.0021219915639732	0.00108022496071458	0.000916549499627821	0.00173211479612935	0.000636258373997187	0.00162873211479613	0.00140765858903317	0.000541725250186089	0.00055305599206021	0.000606484161773219	0.000651062773964105	6.60822099081964e-05
0.00216466793482756	0.00182441485402365	0.000884873046067324	0.000748904143577869	0.00157315358531139	0.000619882557274006	0.00158820610371351	0.00142370358117608	0.000524356959722107	0.000917624679513688	0.000940699693987262	0.000835911008187908	6.11198412042013e-05
0.00178082871557357	0.0018396327847159	0.00117037465883715	0.0010361425853941	0.00186948970308494	0.000844016210404433	0.00174104705979654	0.00159829625341163	0.000939293689521132	0.000691671491191795	0.00102282689603838	0.00061492018857001	0.000117690844429741
0.00166264163427343	0.00250773302456372	0.00125159209329253	0.000991812091638407	0.00155586800099247	0.000678190389545944	0.00155934165908527	0.00141419237449342	0.00039905714994624	0.000885617401372922	0.00094830865933339	0.000674220494582746	0.000156976263336366
0.00224191547431974	0.00233810272103217	0.00103258622115623	0.000950045488379786	0.00211148788354975	0.00089727896782731	0.00179116698370689	0.00167207013481102	0.0007807460094285	0.00104350343230502	0.0010942850053759	0.00105210487139194	0.000104457861219089
0.00171896451906377	0.00235505748077082	0.00132627574228765	0.00124034405756348	0.00192349681581342	0.000870316764535604	0.00169630303531552	0.001562732611033	0.000545529732859151	0.00102315772061864	0.000873542304193202	0.000894053428169712	0.000165246877843025
0.00196617318666777	0.00203763129600529	0.00115945744768836	0.000978413696137622	0.0013729220081052	0.000604002977421223	0.00121090066991978	0.00109395418079563	0.000315854768009263	0.000542635017781822	0.000681994872219006	0.000654371019766768	9.9660904805227e-05
0.00247332726821603	0.00222032917045737	0.00150467289719626	0.00133214787858738	0.00214804399966918	0.000947233479447523	0.00172905466876189	0.00155016127698288	0.000627160698039864	0.00110768340087668	0.00114754776279878	0.000908030766685966	0.000234885451989083
0.00200620296087999	0.00233454635679431	0.000927714829211811	0.000899760152179307	0.00170912248780084	0.00063526590025639	0.00156405590935407	0.00137383177570093	0.000474485154246961	0.00104945827474981	0.000872549830452402	0.00089678273095691	4.1766603258622e-05
0.00159895790257216	0.00196964684476057	0.000784715904391696	0.000679017450996609	0.00148581589612108	0.000631544123728394	0.0013729220081052	0.00125159209329253	0.00104962368703995	0.000834339591431643	0.000974526507319494	0.000748159788272268	3.85410636010259e-05
0.00231039616243487	0.00227607311223224	0.00108204449590604	0.000895128608055579	0.00149631957654454	0.000577867835580184	0.00145265073194938	0.00132611032999752	0.00109072864113804	0.000750475560334132	0.000941361343147795	0.000679761806302209	8.32850880820442e-05
0.00238036556116119	0.0023414936729799	0.00135489206848069	0.00116276569349103	0.00212827723099826	0.00101579687370772	0.00197866181457282	0.00177942271110744	0.00157224381771566	0.00154883797866182	0.0014726656190555	0.00152452237201224	0.00014332974940038
0.00207286411380366	0.00300860143908693	0.00111157058969481	0.00101654122901332	0.00203250351501117	0.000899181209163841	0.00193648168058887	0.00176966338598958	0.000489206848068811	0.000620709618724671	0.000731618559258954	0.000646679348275577	0.000108345050037218
0.00180034736580928	0.00192655694318088	0.000831941113224713	0.000687867008518732	0.00150219171284426	0.000632205772888926	0.00138954594326358	0.00126474237035812	0.000546108675874618	0.000862790505334546	0.000855595070713754	0.000757670994954925	8.40294433876442e-05
0.0020378794144405	0.00198312794640642	0.00102704490943677	0.000877015962285998	0.00167091224878008	0.000689686543710199	0.00142204945827475	0.00128930609544289	0.00112728475725746	0.00113481101645852	0.000838805723265238	0.00103109751054503	0.000102059383012158
0.00191431643371102	0.00280506161607807	0.00208799933835084	0.00180059548424448	0.00242725994541395	0.00125581010669093	0.00212058555950707	0.00189082788851212	0.00185054999586469	0.00236266644611695	0.00181994872219006	0.00215747250020676	0.00043486891076007
0.00168083698618807	0.00222016375816723	0.00132602762385245	0.00124017864527334	0.00189512860805558	0.00102365395748904	0.0017787610619469	0.00164485981308411	0.0012858324373501	0.00114523199073691	0.00106451079315193	0.00109966090480523	0.0002491936150856
0.00190604581920437	0.00170457364982218	0.000776610702175171	0.000704821768257382	0.00137275659581507	0.000492515093871475	0.0012185096352659	0.00106599950376313	0.000482755768753618	0.000603837565131089	0.000870482176825739	0.000621867504755603	6.21123149450005e-05
0.00253990571499462	0.00225531386982053	0.00188528657679266	0.00170002481184352	0.00241460590521876	0.00128070465635597	0.00221222396824084	0.00205210487139195	0.00130286990323381	0.00209668348358283	0.00170457364982218	0.00190414357786784	0.00029583988090315
0.00165412290133157	0.00183409147299644	0.001058390538417	0.000922835166652883	0.0016864610040526	0.000723678769332561	0.00157398064676205	0.00141898933090728	0.000710032255396576	0.00113307418741212	0.00118468282193367	0.00104838309486395	5.7149946241006e-05
0.0024669588950459	0.00260309320982549	0.00127309569100984	0.00116607393929369	0.0022224795302291	0.000976842279381358	0.00202638326027624	0.00183400876685138	0.000854354478537755	0.00101860888263998	0.00110685633942602	0.00124861467207013	6.7157389794061e-05
0.00258026631378711	0.00264328839632785	0.00149334215532214	0.00125994541394426	0.00206484161773219	0.000909105946571829	0.00203531552394343	0.00180274584401621	0.000563890497063932	0.0015963940120751	0.0010915557025887	0.00147398891737656	0.000131750889091059
0.00200231577206186	0.00232999751881565	0.00113257795054173	0.000941526755437929	0.00166388222644943	0.000691506078901662	0.00158307832271938	0.00138921511868332	0.000586386568522041	0.000932263667190472	0.00111190141427508	0.000940699693987264	0.000115623190803077
0.00183773054337937	0.00238855346952279	0.00109263088247457	0.00102117277313704	0.00174716731453147	0.000808948804896204	0.00160772475394922	0.00146150028947151	0.00115722438177157	0.00118600612025473	0.000908527003556364	0.00108816475064097	0.000139277148292118
0.00203986436192209	0.00231659912331486	0.00128674220494583	0.00106930774956579	0.00167496484988835	0.000723926887767761	0.00146811678107683	0.00134165908527003	0.00100421801339839	0.00131312546522207	0.00149698122570507	0.00130700521048714	0.000126126871226532
0.00266818294599289	0.00250822926143412	0.00123265238607229	0.00104937556860475	0.00188470763377719	0.000746422959225871	0.00177561822843438	0.00160664957406335	0.00124373500951121	0.000922090811347283	0.0013110578115954	0.000845835745595898	7.34430568191209e-05
0.00231023075014474	0.00229203539823009	0.00105301463898768	0.000958812339756843	0.00160168720535936	0.00068431064428087	0.00155454470267141	0.0013444710942023	0.00042759076999421	0.00105690182780581	0.00120486312132991	0.00101224050946985	7.96460176991154e-05
0.00255404846580101	0.00227334380944504	0.00175742287651973	0.00146373335538831	0.00210983376064842	0.000979654288313621	0.0019411132247126	0.00173997187991068	0.0014669588950459	0.00169291208336779	0.00194781242246299	0.00164304027789265	0.000275494169216773
0.00171623521627657	0.00194103051856753	0.00100628566702506	0.000901414275080639	0.00183739971879911	0.000881151269539327	0.00171334050119924	0.00158283020428418	0.000110743528244149	0.000800678190389545	0.00100487966255893	0.00076817467537838	9.8999255644695e-05
0.0025040939541808	0.00239351583822678	0.00125746422959226	0.00101248862790505	0.00205847324456207	0.000856339426019353	0.00195558680009925	0.00179447522950955	0.000597138367380696	0.00132536597469192	0.000961045405673642	0.00124753949218427	7.2037052352989e-05
0.00191464725829129	0.00196054916880324	0.00110999917293855	0.000944835001240592	0.00142105698453395	0.000606897692498552	0.00119973534033579	0.00110148043999669	0.000295509056322885	0.000469109254817633	0.000752046977090398	0.000382019684062526	0.000144404929286246
0.00269125796046646	0.00299404515755521	0.00169928045653792	0.00150781573070879	0.00253014638987677	0.00129096021834422	0.00212703663882226	0.00196054916880324	0.0013442229757671	0.00137044082375321	0.00188570010751799	0.00109221735174923	0.000266727317839715
0.00256984533950873	0.00203581176081383	0.000981804648085352	0.000840377140021503	0.00157927384004632	0.000622529153916136	0.00146604912745017	0.0013434786204615	0.000769580679844512	0.00092746671077661	0.000940203457116864	0.000975188156480026	8.28715573567122e-05
0.00323662228103548	0.00265172442312464	0.00140004962368704	0.00115027706558597	0.00228227607311223	0.000915557025887023	0.00204755603341329	0.0018473244562071	0.000356711603672153	0.00109982631709536	0.000644528988503845	0.00103854106360103	0.000111405177404682
0.00263601025556199	0.00209734513274336	0.00102009759325118	0.000869820527665205	0.00171772392688777	0.000622529153916136	0.00150897361673973	0.00136059879249028	0.000521131420064511	0.000722686295591761	0.000900504507484906	0.000692994789512861	6.4097262426598e-05
0.00286419650980068	0.00253221404350343	0.00111802166901001	0.0010626085518154	0.00194979736994459	0.000799272185923414	0.00167918286328674	0.00152336448598131	0.000379290381275328	0.000852865767926557	0.000645686874534779	0.000769497973699447	6.91423372756598e-05
0.00196865437101977	0.00208783392606071	0.00126284012902159	0.000978165577702423	0.00187106111984121	0.000809610454056737	0.00173641551567281	0.0015976346042511	0.00065387478289637	0.00120841948556778	0.000681994872219006	0.0009670829542635	0.000127119344967331
0.00200033082458027	0.00280638491439914	0.00106806715738979	0.00106707468364899	0.00178587379042263	0.000766851377057315	0.00153246216193863	0.00138896700024812	0.000745595897775205	0.000837399718799107	0.00104366884459515	0.00083376064841618	0.00012811181870813
0.00152493590273757	0.00180580597138367	0.000907782648250765	0.000871226532131337	0.00135985443718468	0.000576792655694317	0.0010334132826069	0.000915970556612356	0.000754776279877595	0.000760152179306922	0.000885948225953187	0.000756430402778927	0.000156976263336366
0.00207997684227938	0.00216987842196675	0.000936233562153667	0.000809445041766602	0.00195145149284592	0.000789099330080225	0.00182855016127698	0.00162641634273427	0.000687122653213134	0.00110032255396576	0.0008755272516748	0.000977586634686957	3.45711686378304e-05
0.00230634356132661	0.0026208750310148	0.00114953271028037	0.000975188156480027	0.0018408733768919	0.00071209990902324	0.00169506244313952	0.00150682325696799	0.000352576296418823	0.000782979075345298	0.000565710032255397	0.000398643619220909	4.28417831444882e-05
0.00228541890662476	0.00206905963113059	0.0015916797618063	0.00127011826978744	0.00214399139856091	0.000976924985526424	0.00194053428169713	0.00181424199818046	0.00104772144570342	0.000954015383342982	0.00108353320651724	0.000884542221487057	0.00016657017616409
0.00197072202464643	0.00211554048465801	0.00129815565296502	0.00112505169134067	0.00212290133156894	0.00104581920436688	0.00198188735423042	0.00181879083615913	0.000892812835993714	0.00128393019601356	0.000895376726490777	0.00094293275990406	0.000135638077909189
0.00199636092961707	0.00178562567198743	0.000747084608386404	0.000630634356132659	0.00111628483996361	0.000391034653874783	0.00110148043999669	0.000972624265982963	0.000402117277313705	0.000704408237532048	0.000397072202464644	0.000589446695889504	3.5232817798363e-05
0.0020601273674634	0.00220668265652138	0.00107319493838392	0.00091563973203209	0.00166495740633529	0.000732032089984286	0.00154743197419568	0.00136580927962948	0.00070366388222645	0.000731370440823753	0.00110503680423456	0.000641799685716649	8.29542635017786e-05
0.00146298900008271	0.00213671325779505	0.00114498387230171	0.00097436109502936	0.0019690679017451	0.00091927880241502	0.00177470846083864	0.00157902572161112	0.000785791084277562	0.00132338102721032	0.000998924820114134	0.00115035977173104	0.000112480357290546
0.00203862376974609	0.00217897609792408	0.000752295095525597	0.000610619469026549	0.00144090645934993	0.000545529732859152	0.00149226697543628	0.00128128359937143	0.000349681581341494	0.000475643040277892	0.000588867752874038	0.000440823753204863	3.96162434868911e-05
0.00180721197584981	0.00170424282524192	0.000734595980481349	0.000581589612108179	0.00115854768009263	0.000437350095112067	0.00115375072367877	0.00102257877760318	0.000505830783227194	0.000659498800760896	0.000621536680175337	0.00051633446365065	4.30899015796873e-05
0.00251856752956745	0.00208717227690017	0.00103605987924903	0.000880241501943594	0.00182937722272765	0.00079356546191382	0.00179604664626582	0.00164353651476305	0.00113191630138119	0.000796542883136217	0.000658258208584897	0.000810685633942602	4.90447440244803e-05
0.00197270697212803	0.00225324621619386	0.00133545612439004	0.00114589363989744	0.0015954015383343	0.000656355967248367	0.00131097510545034	0.00117525432139608	0.000771482921181042	0.00066255892812836	0.000626085518153999	0.000386733934331321	0.000165494996278224
0.0032756595815069	0.00281209163840873	0.00174187412124721	0.00146150028947151	0.002371433297494	0.00101662393515838	0.00220610371350591	0.00197088743693656	0.000801091721114878	0.0017530394508312	0.00131444876354313	0.00164246133487718	0.000162600281200893
0.00175295674468613	0.00255834918534447	0.000996526341907204	0.00097659416094616	0.00166901000744355	0.000698370688942188	0.00138284674551319	0.00124158464973947	0.000720453229674965	0.000766107021751715	0.000782813663055165	0.000623356215366802	0.000121743445538003
0.00200661649160533	0.00279745265073195	0.00124365230336614	0.00107575882888099	0.00200157141675626	0.000779174592672237	0.00172094946654536	0.00152121412620958	0.000763212306674386	0.000765941609461582	0.00112736746340253	0.00069109254817633	0.000120006616491605
0.00221387809114217	0.00226085518153999	0.000917459267223555	0.00081994872219006	0.00163584484327186	0.000618311140517741	0.00169307749565793	0.00149871805475147	0.00085931684724175	0.000839467372425771	0.000954180795633115	0.000748325200562402	6.43453808617981e-05
0.00215284095608304	0.00265321313373583	0.0016515590108345	0.0014050946985361	0.0021556529650153	0.00105533041104954	0.00197262426598296	0.00178620461500289	0.00122628401290216	0.00077611446530477	0.0014407410470598	0.000913158547680092	0.0002177652799603
0.00236853858241667	0.00251286080555785	0.00134207261599537	0.00108758580762551	0.00180539244065834	0.000827971218261516	0.00174915226201307	0.0015901910511951	0.000804978909933008	0.000715573567116036	0.00137275659581507	0.00074791166983707	0.000129352410884129
0.00216681829459929	0.00233504259366471	0.00126714084856505	0.00113406666115292	0.00201066909271359	0.000868331817054007	0.00182052766520553	0.00165693491026383	0.00096228599784964	0.00139715490860971	0.00127731370440824	0.00119063766437846	0.000114382598627079
0.00209560830369696	0.00238425274997932	0.00120552477049045	0.00107542800430072	0.00185989579025722	0.000797618063022083	0.00175518981060293	0.00159300306012737	0.000530394508311967	0.00133471176908444	0.000973285915143496	0.0011828632867422	0.000112563063435614
0.00289554213878091	0.00220527665205525	0.000903233810272103	0.000809610454056737	0.00192473740798941	0.000701348110164586	0.00171532544868084	0.00152319907369118	0.000461086758746175	0.000503928541890663	0.00064659664213051	0.000650814655528906	4.14357786783559e-05
0.0025028533620048	0.00205169134066661	0.00150616160780746	0.00136489951203374	0.00194392523364486	0.000861880737738814	0.00163543131254652	0.00155040939541808	0.00124737407989414	0.00164833347117691	0.00149152262013068	0.00153370275411463	0.000218013398395501
0.00209792407575883	0.00187594078240013	0.00132395997022579	0.0011524274253577	0.00205045074849061	0.000998097758663468	0.00189587296336118	0.00172682160284509	0.00065337854602597	0.00111851790588041	0.00089827144156811	0.00100678190389546	0.000126126871226533
0.00199710528492267	0.00183979819700604	0.00103531552394343	0.000874700190224134	0.00163220577288893	0.000725663716814159	0.00158547680092631	0.00143511702919527	0.000714911917955504	0.00057968737077165	0.000720039698949631	0.000564552146224464	0.000109668348358282
0.00153750723678769	0.00165685220411877	0.000753287569266397	0.000620296087999338	0.00125456951451493	0.000479033992225622	0.00140344057563477	0.00122454718385576	0.000379621205855595	0.000710776610702174	0.000724092300057895	0.000632040360598792	4.35034323050209e-05
0.00236357621371268	0.002684476056571	0.00119187825655446	0.00114556281531718	0.00225638904970639	0.000968985195600033	0.00199230832850881	0.00176958067984451	0.000717393102307502	0.00129509552559755	0.00096129352410884	0.00117980315937474	4.1022247953023e-05
0.00213373583657266	0.0022177652799603	0.00108477379869324	0.000926474237035812	0.00158870234058391	0.000645852286824911	0.00150740219998346	0.00137507236787693	0.000546108675874618	0.00107675130262178	0.0011209990902324	0.00101984947481598	0.000123232156149202
0.00256091307584153	0.00299561657431147	0.00154048465801009	0.00124117111901414	0.00214622446447771	0.0010029774212224	0.00206021007360847	0.00190935406500703	0.00100959391282772	0.00185584318914895	0.00136175667852121	0.00171780663303283	0.000170126540401953
0.00214117938962865	0.0023734182449756	0.0011903068397982	0.00106120254734927	0.00172400959391283	0.000820693077495658	0.00158886775287404	0.00144611694648912	0.000641551567281448	0.00102257877760318	0.00107013481101646	0.00100909767595732	0.000144983872301713
0.00220693077495658	0.00257513853279299	0.00120428417831445	0.00102266148374824	0.00194979736994459	0.00084773798693243	0.00183905384170044	0.001628566702506	0.00126201306757092	0.00112687122653213	0.000861219088578282	0.00098883467041601	0.000136217020924653
0.00275097179720453	0.00233901248862791	0.00134008766851377	0.00117492349681581	0.00230138119262261	0.00108295426350178	0.00196468447605657	0.00182011413448019	0.000928045653792076	0.00149706393185014	0.00102621784798611	0.00136274915226201	0.000106525514845753
0.00273194938383922	0.0025657100322554	0.00153138698205277	0.00132395997022579	0.00227979488876023	0.000967000248118435	0.00206963857414606	0.0019039781655777	0.00072392688776776	0.00111454801091721	0.00111132247125961	0.000736084691092549	0.000158713092382764
0.00206029277975354	0.00220569018278058	0.00108816475064097	0.000919113390124887	0.00132164419816392	0.000491770738565876	0.00128326854685303	0.00111909684889587	0.000547101149615416	0.000711107435282441	0.000774543048548508	0.000350591348937226	0.000132495244396659
0.00181176081382847	0.00267612273591928	0.00104664626581755	0.000939789926391532	0.00206368373170127	0.0008755272516748	0.0019406169878422	0.00172864113803656	0.000607890166239352	0.00104011248035729	0.000799272185923414	0.000838971135555372	5.10296915060783e-05
0.00219642709453312	0.00230113307418741	0.00087048217682574	0.000816144239516995	0.00193069225043421	0.000760483003887188	0.00171458109337524	0.00157629641882392	0.000691588785046728	0.000865685220411876	0.00079331734347862	0.000846083864031097	4.95409808948808e-05
0.00188313621702092	0.00278388884294103	0.00144131999007526	0.00130973451327434	0.00214672070134811	0.000939459101811264	0.00177297163179224	0.0015961458936399	0.00104027789264742	0.00131750889091059	0.00131866677694153	0.00134852369531056	0.000170705483417418
0.00184980564055909	0.00196319576544537	0.000747167314531469	0.000639070382929451	0.00165867173931023	0.000733934331320818	0.00164469440079398	0.00146555289057977	0.000507071375403193	0.000906872880655033	0.00030096766189728	0.000879827971218262	3.20072781407669e-05
0.00164146886113638	0.00251104127036639	0.00175849805640559	0.00144107187164006	0.00203787941444049	0.000905218757753702	0.00188148209411959	0.00173079149780829	0.00082888098585725	0.00108766851377057	0.00114597634604251	0.000672152840956082	0.000194855677776859
0.0020678190389546	0.00208477379869324	0.00113547266561906	0.00104681167810768	0.00164204780415185	0.000776197171449837	0.0015308080390373	0.00140898188735423	0.000890910594657182	0.000729054668761889	0.00080688115126954	0.000654701844347035	9.66834835828298e-05
0.00296989496319577	0.00244421470515259	0.00181970060375486	0.0015961458936399	0.00245686874534778	0.00114093127119345	0.00219303614258539	0.00198511289388801	0.00157993548920685	0.00147729716317922	0.00192763212306674	0.00157588288809859	0.000256802580431726
0.00196212058555951	0.00207427011826979	0.000799106773633281	0.00069034819287073	0.00136473409974361	0.000423951699611281	0.00111372094946655	0.000981556529650153	0.000194938383921925	0.000396162434868911	0.000336696716566042	0.000376974609213464	3.93681250516913e-05
0.00163129600529319	0.00161351418410388	0.000820362252915392	0.000785542965842361	0.00136564386733934	0.000598957902572162	0.00130626085518154	0.00118071292697047	0.000703581176081382	0.00075609957819866	0.0009371433297494	0.000584567033330578	6.2525845670334e-05
0.00168191216607394	0.00180282855016128	0.000888015879579853	0.000782565544619965	0.00144545529732859	0.00062873211479613	0.00138714746505665	0.00125663716814159	0.00067099495492515	0.00101265404019519	0.000752046977090397	0.00093036142585394	9.63526590025642e-05
0.00214605905218758	0.00219047225208833	0.00118790836159127	0.00112612687122653	0.00198709784136961	0.000900339095194774	0.00160623604333802	0.00143147795881234	0.000752956744686131	0.00128078736250103	0.000851956000330825	0.00107220246464312	0.000128938880158796
0.00197907534529816	0.00280911421718634	0.00111165329583988	0.000994127863700274	0.00201836076420478	0.000861136382433215	0.00183301629311058	0.00164692746671078	0.00122777272351336	0.0010341576379125	0.000906128525349433	0.000802084194855678	0.000108262343892151
0.0030341576379125	0.0027188818129187	0.00145256802580432	0.00128674220494583	0.00213398395500786	0.000929947895128608	0.00195955669506244	0.00177495657927384	0.00123703581176081	0.00124323877264081	0.00132222314117939	0.00107005210487139	0.000181126457695808
0.00166007774377636	0.0019633611777355	0.000950872549830453	0.000889918120916384	0.00170019022413365	0.000675543792903813	0.00149549251509387	0.00130584732445621	0.000744603424034406	0.00083996360929617	0.000888677528740385	0.000821272020511124	8.36159126623118e-05
0.00227268216028451	0.00229435117029195	0.00139128277230998	0.00119510379621206	0.00197452650731949	0.000931850136465139	0.00192647423703581	0.00174046811678108	0.00152361260441651	0.00128955421387809	0.0012838474898685	0.00132081713671326	0.000148871061119841
0.00281250516913407	0.0027842196675213	0.00135952361260442	0.00116334463650649	0.00244280870068646	0.00111115705896948	0.00223290050450748	0.00204151848482342	0.000696551153750725	0.00137333553883053	0.00122529153916136	0.00116805888677529	0.000121081796377472
0.00159680754280043	0.00156918369034819	0.000740137292200811	0.000659912331486229	0.00128723844181623	0.000522537424530642	0.00112281862542387	0.00101836076420478	0.000456703333057647	0.000690017368290464	0.000691671491191796	0.000542883136217021	6.60822099081961e-05
0.00166892730129849	0.00194615829956166	0.000801009014969812	0.000726242659829625	0.0013778843768092	0.000538913241253826	0.0011893143660574	0.0010349019932181	0.000680423455462741	0.000608717227690017	0.000606401455628153	0.000638491439913986	5.78115954015376e-05
0.00282383591100819	0.00261558183773054	0.00113729220081052	0.00100984203126292	0.0020955255975519	0.000892564717558515	0.00185030187742949	0.00168604747332727	0.001126705814242	0.00119659250682326	0.00105640559093541	0.00102481184351997	8.31196757919122e-05
0.00241692167728062	0.00232619303614258	0.00120114134480192	0.001062112314945	0.00191869985939955	0.000813828467455131	0.00174749813911174	0.0015619882557274	0.000679430981721942	0.00108791663220577	0.000936398974443801	0.00111165329583988	9.56910098420308e-05
0.00208411214953271	0.00210867587461748	0.000945413944256058	0.00083442229757671	0.00162972458853693	0.000696716566040857	0.00150293606814986	0.00132751633446365	0.000505334546356795	0.000314117938962865	0.000638160615333718	0.000317591597055661	5.90521875775371e-05
0.00248747001902242	0.00217475808452568	0.00121230667438591	0.00111099164667935	0.00184401621040443	0.000855098833843355	0.00166843106442809	0.00147969564138615	0.00121685551236457	0.00104036059879249	0.00144289140683153	0.000946241005706723	0.000127284757257464
0.00168538582416674	0.00192548176329501	0.00100545860557439	0.0009062112314945	0.00160648416177322	0.000658589033165164	0.00137606484161773	0.00123612604416508	0.000535770407741295	0.000583574559589778	0.00102630055413117	0.000529236622281035	9.6269952857497e-05
0.00252443966586717	0.00234959887519643	0.00122901331568936	0.0010913075841535	0.00197378215201389	0.00087188818129187	0.00184318914895377	0.00164386733934331	0.000536597469191961	0.00128756926639649	0.00112554792821106	0.00090381275328757	8.30369696468445e-05
0.00197981970060375	0.00241435778678356	0.0012177652799603	0.000968902489454968	0.00205078157307088	0.000843437267388968	0.0018485650483831	0.00163079976842279	0.000545695145149286	0.00138210239020759	0.00109420229923083	0.00117517161525101	0.000123397568439335
0.00251517657761972	0.00293879745265073	0.00219187825655446	0.00179381358034902	0.00267843850798114	0.0012477049044744	0.00248035729054669	0.00225051691340666	0.00134753122156976	0.00245562815317178	0.00233173434786204	0.00238880158795799	0.000287155735671161
0.00177545281614424	0.00222438177156563	0.00115151765776197	0.00106376643784633	0.00174418989330907	0.000839467372425771	0.00153907865354396	0.00140401951865023	0.000974940038044828	0.00131883218923166	0.000843354561243902	0.00121635927549417	0.00011868331817054
0.00235150111653296	0.00229046398147383	0.00095021090066992	0.000777024232900504	0.00179555040939542	0.000711190141427507	0.00175246050781573	0.00158225126126871	0.000563228847903399	0.000990323381027212	0.000648747001902242	0.000880406914233727	6.03754858986035e-05
0.00171656604085684	0.00200454883797866	0.00103299975188157	0.000855016127698288	0.00133223058473244	0.000538003473658092	0.0013115540484658	0.00119411132247126	0.000222562236374162	0.000446944007939789	0.000415846497394757	0.00041915474319742	0.000107848813166818
0.00212513439748573	0.00248366553634935	0.00103945083119676	0.000923165991233148	0.00176155818377305	0.000726242659829625	0.00151649987594078	0.00133057646183111	0.000534116284839964	0.00100587213629973	0.00102530808039037	0.0008436026796791	8.21272020511127e-05
0.00187271524274254	0.00227152427425358	0.00116251757505583	0.00102092465470185	0.00223687039947068	0.00112331486229427	0.00209544289140683	0.00188206103713506	0.000443056819121661	0.00108179637747085	0.00114854023653958	0.000896617318666777	8.4029443387643e-05
0.00180481349764287	0.00209238276403937	0.00107344305681912	0.000917293854933421	0.00160292779753536	0.000613431477958812	0.00143635762137127	0.00129997518815648	0.000881564800264659	0.000753370275411463	0.00075295674468613	0.000663551401869159	9.53601852617652e-05
0.00187560995781987	0.0020628566702506	0.00125829129104292	0.00105764618311141	0.00184252749979323	0.000798941361343148	0.00170713754031925	0.00153676288148209	0.000482342238028286	0.000566288975270864	0.00128938880158796	0.000563146141758333	0.000138698205276652
0.00215151765776197	0.00208766851377057	0.00111826978744521	0.0009680754280043	0.001314283351253	0.000435695972210735	0.00107699942105699	0.000958481515176579	0.000448184600115789	0.00101496981225705	0.0011583822678025	0.00072615995368456	0.000117029195269209
0.00274220494582747	0.00235704242825242	0.00157373252832686	0.00131742618476553	0.00236473409974361	0.001060871722769	0.00219973534033579	0.00200289471507733	0.000940451575552064	0.00156934910263832	0.000925399057149947	0.00128773467868663	0.000144239516996113
0.00301951865023571	0.00257819866016045	0.00151302621784799	0.00124439665867174	0.00238797452650732	0.00111181870813001	0.00216830700521049	0.00196278223472004	0.00088834670416012	0.000854933421553222	0.00181548259035646	0.000625920105863866	0.000114548010917211
0.00181647506409726	0.00208742039533538	0.00155231163675461	0.00142601935323795	0.00172748325200563	0.000849805640559093	0.00147324456207096	0.0013457116863783	0.00114159292035398	0.00173625010338268	0.00158192043668845	0.00161905549582334	0.000246216193863204
0.00195145149284592	0.00168538582416674	0.000799189479778348	0.00070606236043338	0.00157290546687619	0.000598213547266563	0.00154040195186502	0.00136746340253081	0.000124307336035067	0.000470267140848565	0.00047762798775949	0.000545612439004218	2.38193697791738e-05
0.00116226945662063	0.00144404929286246	0.000611115705896948	0.000533785460259697	0.000822181788106856	0.000275494169216773	0.000793400049623688	0.000689024894549665	0.000338102721032172	0.000582168555123646	0.000436357621371267	0.000441568108510462	3.20899842858326e-05
0.00213125465222066	0.00204391696303035	0.000991481267058142	0.000858903316516417	0.00133462906293938	0.000471425026879497	0.00106219502109007	0.000946985361012323	0.000716814159292036	0.00042204945827475	0.000773964105533041	0.00040393681250517	0.00012835993714333
0.0024649739475643	0.00207030022330659	0.000874617484079066	0.000758994293275991	0.00153047721445703	0.000633694483500124	0.00132635844843272	0.00119452485319659	0.000994789512860805	0.00102572161111571	0.000735671160367216	0.000823918617153254	5.04507484906119e-05
0.0015362666446117	0.0025026052435696	0.00108915722438177	0.000999421056984534	0.00147010172855843	0.000601687205359358	0.00120684806881151	0.00111231494500041	0.000918451740964354	0.000908361591266232	0.000815234471921263	0.000794557935654619	9.52774791166985e-05
0.00217757009345795	0.0022793813580349	0.00123223885534695	0.0010640972624266	0.00206153337192953	0.000842279381358033	0.00180721197584981	0.00162840129021586	0.000590191051195104	0.00098453395087255	0.00106972128029112	0.00101042097427839	9.5360185261765e-05
0.00123653957489041	0.00171606980398644	0.00105367628814821	0.000868910760069473	0.00141510214208916	0.000586221156231909	0.00129708047307915	0.00117492349681581	0.000719791580514433	0.000395831610288644	0.00103060127367463	0.00058498056405591	6.04581920436688e-05
0.00162070961872467	0.0022187577537011	0.000989909850301877	0.000875196427094533	0.00140741047059796	0.000613431477958811	0.00126871226532131	0.00113555537176412	0.000780663303283434	0.000342155322140435	0.0008126705814242	0.000279464064179969	8.36986188073777e-05
0.00252625920105864	0.00280084360267968	0.0018438507981143	0.00161028864444628	0.00253262757422877	0.00114498387230171	0.00220163758167232	0.00195087254983045	0.00138135803490199	0.001560251426681	0.00174609213464561	0.00160888263998015	0.000206021007360847
0.00371168637829791	0.00352419154743197	0.00154983045240261	0.00138450086841452	0.0024642295922587	0.00106806715738979	0.00229881730212555	0.00207278140765859	0.00146232735092217	0.000688032420808867	0.00136456868745348	0.0006250930444132	9.52774791166984e-05
0.00173046067322802	0.00182218178810686	0.00140997436109503	0.00118923165991233	0.00199917293854933	0.00095624844925978	0.00170970143081631	0.00159895790257216	0.000681498635348607	0.00154065007030022	0.00123778016706641	0.00132247125961459	0.000173517492349681
0.00154288313621702	0.00155760483003887	0.000716069803986437	0.000643040277892648	0.0015318005127781	0.000610536762881482	0.00140443304937557	0.00122909602183442	0.000667355884542221	0.000280704656355967	0.000790257216111157	0.000265155901083451	5.45860557439415e-05
0.00220833677942271	0.00217252501860888	0.00114341245554545	0.00110470597965429	0.00210942022992308	0.0010291952692085	0.00190513605160863	0.00173120502853362	0.000647671822016376	0.00133330576461831	0.00114258539409478	0.00125862211562319	7.58415350260523e-05
0.00185030187742949	0.00211454801091721	0.000999255644694401	0.000824249441733522	0.00157522123893805	0.000608882639980151	0.00134629062939376	0.00119642709453312	0.00114324704325531	0.000538665122818626	0.000954098089488049	0.000428500537589944	6.02927797535346e-05
0.00307807460094285	0.00260243156066496	0.00100843602679679	0.000835083946737243	0.00168116781076834	0.000598461665701761	0.00148672566371681	0.0012783888842941	0.000336283185840707	0.000623356215366802	0.00110594657183029	0.000435778678355802	7.17062277727235e-05
0.00133405011992391	0.00147655280787363	0.000623356215366802	0.000553717641220743	0.00107005210487139	0.000383342982383591	0.00101794723347945	0.000887767761144652	0.000335869655115376	0.000622529153916136	0.000487635431312546	0.000610784881316682	3.6638822264494e-05
0.00224902820279547	0.00278637002729303	0.00107931519311885	0.000956910098420312	0.00182185096352659	0.000719956992804565	0.00153940947812422	0.00141245554544703	0.000608138284674551	0.000420478041518485	0.000680423455462741	0.00030386237697461	6.3270200975933e-05
0.00206302208254073	0.00211148788354975	0.00104176660325862	0.00101836076420478	0.00164527334380945	0.000672731783971549	0.00147630468943843	0.00133752377801671	0.000682821933669672	0.000905797700769167	0.00103275163344636	0.000896203787941444	0.000140104209742784
0.00276015217930692	0.00264593499296998	0.0017164006285667	0.00143172607724754	0.00264825076503184	0.00125862211562319	0.00250963526590026	0.00220271276155818	0.00104681167810768	0.00122231411793896	0.00138276403936813	0.00112108179637747	0.000171036307997685
0.00175800181953519	0.00222520883301629	0.00102241336531304	0.000903481928707304	0.00192192539905715	0.000877843023736663	0.00183640724505831	0.00162848399636093	0.000803159374741544	0.00112389380530973	0.00116756264990489	0.00114035232817798	7.1540815482591e-05
0.0015896948143247	0.00160011578860309	0.00111479612935241	0.000926887767761145	0.00152758249937971	0.000659002563890498	0.00117054007112728	0.00105640559093541	0.00066958895045902	0.000600860143908692	0.000898767678438507	0.00059995037631296	0.000127367463402531
0.00105549582333967	0.00166677694152676	0.000745182367049872	0.000600777437763626	0.00116499875940782	0.000377636258373997	0.00102109006699198	0.000901083450500372	0.000535687701596227	0.000805557852948474	0.000635596724836655	0.000679265569431809	5.78943015466051e-05
0.00185096352659003	0.0020972624265983	0.00131783971549086	0.00120593830121578	0.00154271772392689	0.000680423455462741	0.00116251757505583	0.001063352907121	0.000640228268960384	0.00107468364899512	0.0011578860309321	0.000951699611281118	0.000212141262095773
0.00185451989082789	0.00219932180961045	0.000784550492101564	0.000659085270035565	0.00139698949631958	0.000447357538665124	0.0012506823256968	0.00108890910594657	0.00019386320403606	0.000463981473823506	0.000570093457943925	0.000398974443801174	4.43304937556857e-05
0.00163998015052518	0.00169564138615499	0.00125109585642213	0.00115730708791663	0.0020004962368704	0.000979654288313623	0.00186295591762468	0.00168455876271607	0.000943098172194194	0.00144595153419899	0.00100851873294186	0.001306839798197	0.00011289388801588
0.00201612769828798	0.00200603754858986	0.00100992473740799	0.000851211645025226	0.00182921181043752	0.000782152013894633	0.00163096518071293	0.00153792076751303	0.000765279960301051	0.00120420147216938	0.000785873790422627	0.00103804482673063	6.26912579604668e-05
0.00279827971218261	0.00244967331072699	0.000903730047142503	0.000780415184848235	0.00179910677363328	0.000741874121247208	0.00166884459515342	0.00145347779340005	0.000482673062608552	0.00108245802663138	0.00092746671077661	0.00092506823256968	7.21197584980553e-05
0.00160491274501696	0.00201736829046398	0.000964436357621371	0.000908278885121164	0.00140393681250517	0.000625258456703332	0.00116690100074436	0.00105136051608635	0.000809693160201803	0.000901993218096103	0.000750640972624266	0.000788520387064758	0.000111818708130014
0.0019368952113142	0.00182441485402365	0.00179819700603755	0.00143685385824167	0.00214854023653957	0.00104854850715408	0.00196915060789017	0.00178612190885783	0.000772723513357043	0.00050880820444959	0.00109296170705483	0.000501943594409064	0.000254983045240262
0.00213795384997105	0.00192051939459102	0.0014073277644529	0.00120941195930858	0.00193151931188487	0.000861632619303614	0.00171416756264991	0.00153775535522289	0.00170316764535605	0.00113398395500786	0.0012788851211645	0.00113183359523613	0.000115457778512944
0.00248631213299148	0.00249929699776693	0.00132280208419486	0.00125796046646266	0.00218641965098007	0.00107534529815565	0.00188148209411959	0.00176594160946158	0.000805557852948474	0.00153800347365809	0.00120957737159871	0.00133694483500124	0.000155404846580101
0.00182011413448019	0.00203490199321809	0.000873955834918535	0.000750971797204532	0.00157249193615086	0.000623025390786536	0.00151765776197172	0.00139095194772972	0.000334711769084442	0.000962451410139775	0.000335456124390042	0.000849474815978827	3.03531552394341e-05
0.00197849640228269	0.00175709205193946	0.000985112893888016	0.00081655777024233	0.00158506327020098	0.000689769249855265	0.00151310892399305	0.00137308742039534	0.000695806798445125	0.000933338847076338	0.00075345298155653	0.000852038706475891	9.23827640393673e-05
0.00183127946406418	0.00165040112480357	0.000768588206103713	0.000642544041022248	0.000856587544454553	0.00026854685303118	0.000817881068563395	0.000727152427425358	0.000473823505086427	0.000554379290381276	0.000596890248945497	0.00055016127698288	5.2849226697544e-05
0.0026837317012654	0.00227747911669837	0.00103688694069969	0.00098163923579522	0.00197717310396162	0.000888677528740386	0.00184368538582417	0.00164816805888677	0.000657100322553966	0.000844677859564966	0.00102241336531304	0.00079745265073195	7.88189562484498e-05
0.00197469191960963	0.00275725746422959	0.000895707551071044	0.000769580679844512	0.00142147051525928	0.000515424696054917	0.00144007939789926	0.00129236622281036	0.000533123811099165	0.000545364320569017	0.00105210487139194	0.000491936150856009	4.78868579935491e-05
0.00235067405508229	0.00239492184269291	0.00146381606153337	0.00135274170870896	0.00205417252501861	0.00102861632619304	0.00182722686295592	0.00167661897278968	0.0012536597469192	0.000990240674882144	0.00149979323463733	0.000934827557687536	0.000227111074352825
0.00208923993052684	0.00152328177983624	0.00105442064345381	0.000923662228103548	0.00155520635183194	0.000601769911504425	0.00145074849061285	0.00129137374906955	0.00080299396245141	0.000903895459432635	0.00108163096518071	0.000760731122322388	8.70068646100408e-05
0.00184930940368869	0.00218468282193367	0.000762716069803987	0.000699280456537921	0.00158498056405591	0.000648995120337441	0.00153982300884956	0.00141766603258622	0.000586882805392442	0.00051707881895625	0.000468282193366968	0.000283185840707965	4.33380200148873e-05
0.00165188983541477	0.00210999917293855	0.00167728062195021	0.00142643288396328	0.00172731783971549	0.000765197254155985	0.00126581755024398	0.00116847241750062	0.000658589033165164	0.000884128690761723	0.0009371433297494	0.000906293937639567	0.000325944917707386
0.00240840294433876	0.00270465635596725	0.00200190224133653	0.00183632453891324	0.00301745099660905	0.00150723678769333	0.00254139442560583	0.00233562153668018	0.0014060871722769	0.00219171284426433	0.00138665122818625	0.00203299975188156	0.000268546853031181
0.00259672483665536	0.00230799768422794	0.0010623604333802	0.00093573732528327	0.00167099495492515	0.000651228186254238	0.0013464560416839	0.00123811099164668	0.000580100901496981	0.00105408981887354	0.000963857414605905	0.000852121412620958	8.34505003721769e-05
0.00245579356546191	0.00229046398147382	0.00115970556612356	0.00104813497642875	0.00193648168058887	0.000909436771152096	0.00173079149780829	0.00160524356959722	0.000813745761310064	0.00120122405094698	0.000988090315110413	0.00114291621867505	0.000134397485733189
0.00236001984947482	0.00224538913241254	0.00116235216276569	0.00100438342568853	0.00168216028450914	0.000734678686626416	0.00160747663551402	0.00147398891737656	0.000532792986518898	0.000692498552642461	0.000797039120006615	0.00076916714911918	0.000152592837647838
0.00217070548341742	0.00170010751798859	0.00113861549913159	0.000985195600033082	0.00172442312463816	0.00079331734347862	0.00155090563228848	0.00134389215118683	0.00105028533620048	0.0012863286742205	0.00125547928211066	0.00121379538499711	0.000136713257795054
0.0025963940120751	0.00272814490116616	0.00163708543544785	0.00148093623356215	0.00229054668761889	0.00100306012736746	0.00198610536762881	0.00175791911339013	0.00101488710611198	0.00091489537672649	0.00124092300057894	0.000880241501943594	0.000232817798362419
0.00149747746257547	0.00166388222644942	0.00077520469770904	0.000613183359523612	0.00111388636175668	0.000423703581176081	0.00107517988586552	0.00097146637995203	0.000230005789430155	0.000474154329666695	0.000475643040277893	0.000485733189976014	6.40145562815322e-05
0.00214159292035398	0.00207857083781325	0.00122975767099495	0.00106426267471673	0.00179497146637995	0.000772475394921843	0.00152113142006451	0.00138235050864279	0.000624183276817466	0.000753122156976264	0.00104466131833595	0.00058688280539244	0.000116532958398809
0.00192754941692168	0.00220296087999339	0.00103994706806716	0.000888429410305185	0.00175767099495493	0.000794392523364486	0.00173550574807708	0.00157687536183938	0.000629972706972128	0.00105020263005541	0.000685633942601935	0.000902158630386238	7.29468199487222e-05
0.00208675874617484	0.00191522620130676	0.00141915474319742	0.00116218675047556	0.00187039947068067	0.000841700438342569	0.00183864031097511	0.00165031841865851	0.00158522868249111	0.00132379455793565	0.00133471176908444	0.00136134314779588	0.000168224299065421
0.00210272103217269	0.00192796294764701	0.00127954677032504	0.00112976594160946	0.00174137788437681	0.000799768422793814	0.00160185261764949	0.00147076337771896	0.00103787941444049	0.00132007278140766	0.00106666115292366	0.00127946406417997	0.000134976428748656
0.0022783888842941	0.00221619386320404	0.00122967496484989	0.00104615002894715	0.00201935323794558	0.000937226035894468	0.00183458770986684	0.00168455876271607	0.000920105863865685	0.0010044661318336	0.000910594657183029	0.00096369200231577	8.62625093044413e-05
0.00174328012571334	0.00256736415515673	0.00123017120172029	0.00111562319080308	0.0019052187577537	0.000771317508890911	0.00170151352245472	0.00155710859316847	0.000653295839880903	0.00099445868828054	0.000915970556612356	0.00106277396410553	0.000103134562898024
0.00225961458936399	0.00234868910760069	0.00117054007112728	0.001001240592176	0.00184401621040443	0.0007812422462989	0.00164452898850385	0.00143668844595153	0.000558266479199405	0.00126747167314531	0.000846083864031098	0.00118617153254487	9.97436109502938e-05
0.00202770655859731	0.00239798197006038	0.000957819866016046	0.000908196178976098	0.00171449838723017	0.000777768588206103	0.00137548589860227	0.00126763708543545	0.000511785625671987	0.000593995533868165	0.000743610950293606	0.000654453725911834	9.83376064841626e-05
0.00156231908030767	0.00188173021255479	0.00093424861467207	0.000813745761310065	0.00167405508229262	0.000683731701265404	0.00136316268298735	0.00123811099164668	0.000875940782400132	0.000752874038541064	0.000915474319741958	0.000760813828467455	7.98941361343146e-05
0.00250070300223307	0.00275022744189893	0.000871061119841204	0.000804648085352741	0.00187742949301133	0.00075485898602266	0.00186105367628815	0.00169497973699446	0.000499131585476801	0.000477627987759491	0.00083830948639484	0.000494003804482674	3.90373004714255e-05
0.00173881399387975	0.0019356546191382	0.00078777603175916	0.000694814324704325	0.00106525514845753	0.000436109502936068	0.00110015714167563	0.00097725581010669	0.000843023736663634	0.000751385327929865	0.000698536101232322	0.000627574228765197	7.81573070879162e-05
0.00229178727979489	0.00223132908775122	0.000964270945331238	0.000795302290960218	0.00158332644115458	0.000600612025473492	0.00150930444131999	0.00132834339591432	0.000462161938632041	0.000848565048383095	0.000615168307005212	0.000679182863286744	5.61574725002071e-05
0.00251674799437598	0.00219121660739393	0.00142874865602514	0.00110478868579935	0.00184964022826896	0.000755189810602927	0.0017542800430072	0.00150789843685386	0.00126862955917625	0.000915474319741956	0.00136059879249028	0.000784302373666364	0.000146555289057978
0.00329625341162849	0.00246803407493177	0.00116574311471342	0.00101670664130345	0.00207046563559672	0.00079356546191382	0.00197675957323629	0.00172533289223389	0.000620213381854272	0.00083756513108924	0.000795715821685552	0.000777851294351171	4.59846166570183e-05
0.00229898271441568	0.00253808617980316	0.00106914233727566	0.00096137623025391	0.00179968571664875	0.000764866429575717	0.00179389628649409	0.0015944090645935	0.000664130344884625	0.00105326275742288	0.00125002067653627	0.000950872549830452	0.000108675874617485
0.00170730295260938	0.00270912248780084	0.00108121743445538	0.000891406831527583	0.00158671739310231	0.000615581837730543	0.00158837151600364	0.00138772640807212	0.000673228020841949	0.000255148457530394	0.000775287403854106	0.000222065999503763	7.93151931188481e-05
0.00189024894549665	0.00187073029526094	0.000661235629807295	0.000589860226614838	0.00171019766768671	0.000704739062112316	0.00166611529236622	0.00151261268712265	0.000490943677115209	0.000724588536928293	0.000519394591018112	0.000660656686791829	1.64585228682489e-05
0.00216384087337689	0.00214605905218758	0.000892151186833183	0.00081895624844926	0.00160656686791829	0.000719295343644032	0.00150971797204532	0.00137060623604334	0.000720949466545365	0.00107757836407245	0.000939624514101396	0.00095500785708378	6.06236043338019e-05
0.0019076999421057	0.0020678190389546	0.000818129186998592	0.000723926887767761	0.00151046232735092	0.000596890248945497	0.00144454552973286	0.00129402034571169	0.00042808700686461	0.000493507567612274	0.000542635017781821	0.00048416177321975	7.79091886527177e-05
0.0024699363162683	0.00248283847489869	0.0015899429327599	0.00132710280373832	0.00236920023157721	0.00109957819866016	0.00217144983872302	0.00194450417666032	0.000795550409395418	0.00116574311471342	0.00101720287817385	0.00111214953271028	0.000191630138119262
0.00238375651310892	0.00260267967910016	0.00130444131999007	0.00111413448019188	0.00195236126044165	0.000858076255065752	0.00177520469770904	0.00161996526341907	0.000664461169464892	0.00122429906542056	0.00129567446861302	0.000742204945827475	0.000168968654371019
0.00171747580845257	0.00184765528078736	0.00108890910594657	0.000909519477297163	0.00161111570589695	0.000707964601769911	0.00148052270283682	0.00135629807294682	0.000562319080307667	0.00115069059631131	0.000837234306508973	0.00104962368703995	8.81647506409723e-05
0.00265420560747664	0.00229137374906956	0.0017193780497891	0.00146001157886031	0.00192630882474568	0.000835414771317509	0.00163195765445373	0.00146042510958564	0.00103175915970557	0.000876354313125465	0.00129253163510049	0.000623687039947068	0.000298321065255149
0.00131271193449673	0.00208758580762551	0.00113621702092465	0.00102266148374824	0.00161839384666281	0.000698701513522454	0.00133570424282524	0.0011870813001406	0.000698784219667522	0.00125283268546853	0.000962203291704573	0.00114093127119345	0.000119510379621206
0.00212008932263667	0.00289794061698784	0.00145819204366885	0.00119675791911339	0.00220023157720619	0.000956910098420311	0.0021559010834505	0.00193284261020594	0.00080514432222314	0.000610536762881482	0.0011274501695476	0.000341080142254569	0.000133239599702257
0.0019047225208833	0.00168191216607394	0.00065891985774543	0.000585063270200976	0.00189289554213878	0.000838226780249772	0.00176751302621785	0.00155760483003887	0.00041865850632702	0.000740468116781077	0.000669671656604086	0.000696137623025391	2.88644446282354e-05
0.00270043834256885	0.00293648168058887	0.00154164254404102	0.00135298982714416	0.00223844181622694	0.00104027789264742	0.00213745761310065	0.00194152675543793	0.00086221156231908	0.00141096683483583	0.00128880985857249	0.00134579439252336	0.000121164502522537
0.00274592672235547	0.00264196509800678	0.00129360681498635	0.0010893226366719	0.00172624265982962	0.000702423290050452	0.0016594988007609	0.0014649739475643	0.000915970556612357	0.000722851707881896	0.000946654536432057	0.000723513357042428	0.000110826234389216
0.00268100239847821	0.00223364485981308	0.00152601108262344	0.00138863617566785	0.00217575055826648	0.00104325531386982	0.00166231080969316	0.00152295095525598	0.000610619469026549	0.00155702588702341	0.00108311967579191	0.00129087751219916	0.000238772640807212
0.00196625589281284	0.00219584815151766	0.000869820527665206	0.00071425026879497	0.00190149698122571	0.000805475146803408	0.00180324208088661	0.00156339426019353	0.00048995120337441	0.000752791332395997	0.00081506905963113	0.000695806798445126	5.06161607807463e-05
0.00173393433132082	0.00236134314779588	0.00147911669837069	0.00126829873459598	0.002253411628484	0.00110908940534282	0.00194309817219419	0.0017802497725581	0.000699611281118186	0.00160011578860309	0.00111851790588041	0.00140865106277396	0.000173848316929948
0.0030601273674634	0.00259730377967083	0.00123612604416508	0.00118302869903234	0.00238648581589612	0.00114010420974278	0.00207385658754445	0.0019062112314945	0.000885534695227855	0.00144074104705979	0.00114945000413531	0.00132123066743859	0.000108427756182284
0.00303589446695889	0.00254486808369862	0.00106293937639566	0.000890662476221984	0.0017790091803821	0.000722603589446696	0.00161897278967827	0.00144504176660326	0.000832354643950046	0.00114382598627078	0.00083508394673724	0.00106599950376313	6.45107931519306e-05
0.00139847820693077	0.00151889835414771	0.000757009345794393	0.000687205359358201	0.00144256058225126	0.000603341328260689	0.00133098999255645	0.00118625423868993	0.000407162352162766	0.000343313208171367	0.000422214870564883	0.000348523695310563	6.0127367463402e-05
0.00176420478041519	0.00241005706724009	0.0012840956083037	0.00109436771152097	0.00170837813249524	0.000701265404019519	0.00142841783144488	0.00128732114796129	0.000714746505665371	0.00048995120337441	0.000677446034240343	0.00047448515424696	0.000150028947150773
0.0028426102059383	0.00246530477214457	0.00154288313621702	0.00136432056901828	0.0025021090066992	0.00118377305433794	0.00213381854271772	0.00195765445372591	0.000866016044992142	0.0016575138532793	0.00111140517740468	0.00151732693739145	0.000204118766024316
0.00249764287486561	0.00240914729964436	0.00154048465801009	0.00143354561243901	0.00220180299396245	0.00102861632619304	0.00161020593830122	0.00148308659333388	0.000696220329170457	0.00141146307170623	0.00138524522372012	0.00127623852452237	0.000183607642047803
0.00226027623852452	0.00239996691754197	0.00108692415846497	0.00104052601108262	0.00189273012984865	0.000765610784881316	0.00164676205442064	0.00146166570176164	0.000527251674799437	0.00103696964684476	0.000945827474981394	0.000999586469274666	7.33603506740556e-05
0.00255173269373914	0.0023462079232487	0.00100529319328426	0.000887685054999585	0.00147895128608056	0.000530146389876767	0.00141559837895956	0.00124398312794641	0.00107799189479778	0.00102324042676371	0.000873046067322803	0.000765610784881316	5.08642792159464e-05
0.0016852204118766	0.00202406748821438	0.00102257877760318	0.000829211810437516	0.00140046315441237	0.000575221238938052	0.00128781738483169	0.00118029939624514	0.000835166652882309	0.000543710197667687	0.000794723347944753	0.000510131502770656	7.57588288809856e-05
0.00169423538168886	0.00226656190554958	0.00124836655363493	0.00107104457861219	0.00167835580183608	0.000789016623935157	0.00157414605905219	0.00139144818460012	0.000814738235050863	0.00121420891572244	0.00129856918369035	0.00111529236622281	0.000137292200810521
0.00195087254983045	0.00188520387064759	0.000809196923331404	0.000702754114630717	0.00152088330162931	0.000576461831114052	0.00148383094863948	0.00133578694897031	0.000621371267885204	0.000279050533454635	0.000889918120916385	0.000304027789264742	4.40823753204859e-05
0.00293747415432967	0.0026238524522372	0.00199892482011413	0.00169373914481846	0.00261095029360681	0.00129013315689356	0.00236283185840708	0.00215085600860144	0.0010027293027872	0.00205748077082127	0.00197609792407576	0.00175783640724506	0.000263170953601852
0.00156984533950873	0.00206128525349433	0.000982218178810687	0.00088950459019105	0.00160979240757588	0.00076652055247705	0.00152923662228104	0.00139955338681664	0.000562649904887933	0.00104408237532048	0.000840873376891903	0.000953932677197917	7.85708378132493e-05
0.0017186336944835	0.00210404433049376	0.00110379621205856	0.000971549086097096	0.00159333388470763	0.000609544289140682	0.00133644859813084	0.00118493094036887	0.000404102224795302	0.000385327929865189	0.00103978165577702	0.000507815730708791	0.000107931519311885
0.00198337606484162	0.00162922835166653	0.000632205772888925	0.000573484409891656	0.0012199983458771	0.000447522950955256	0.00120337441071872	0.00106327020097593	0.000497394756430403	0.000539905714994624	0.000506823256967993	0.000464560416838972	4.98718054751472e-05
0.00219832933586965	0.00195633115540484	0.00102142089157224	0.000850880820444959	0.00171772392688777	0.000672731783971548	0.0016295591762468	0.00146513935985444	0.000533868166404763	0.000585476800926309	0.000800926308824747	0.000584401621040443	8.7999338350839e-05
0.00201587957985278	0.00209536018526177	0.000890910594657183	0.000799024067488214	0.00150707137540319	0.000660573980646763	0.00141485402365396	0.00127367463402531	0.000659085270035563	0.000787362501033826	0.00093300802249607	0.000706145066578448	9.56083036969644e-05
0.00144595153419899	0.00166561905549582	0.00116235216276569	0.00107063104788686	0.00162550657513853	0.000771482921181045	0.00133347117690845	0.00121544950789844	0.000804317260772475	0.00118079563311554	0.00121842692912083	0.00110272103217269	0.000122239682408403
0.0031539161359689	0.0024704325531387	0.00144694400793979	0.00129327599040609	0.00243238772640807	0.00109990902324043	0.00225010338268133	0.0020349019932181	0.000882061037135059	0.00167223554710115	0.00158878504672897	0.00149135720784054	7.3112232238856e-05
0.00174005458605574	0.00174394177487387	0.000996030105036804	0.000908692415846498	0.00177371598709784	0.000790257216111157	0.00166793482755769	0.00151889835414771	0.000406748821437433	0.000906045819204367	0.00093350425936647	0.000938797452650733	0.000114796129352411
0.00194566206269126	0.00225829129104292	0.00122512612687123	0.00104945827474981	0.00170506988669258	0.000729881730212555	0.00161136382433215	0.00139690679017451	0.000564800264659663	0.00102795467703251	0.000841535026052435	0.000825324621619386	0.000100570672400961
0.00305714994624101	0.00250640972624266	0.0012219832933587	0.00102059383012158	0.00194582747498139	0.00079381358034902	0.00177553552228931	0.00158481515176578	0.000630551649987595	0.00088445951534199	0.00109982631709536	0.000866264163427342	6.68265652137948e-05
0.00258605574394177	0.00248854519890828	0.00208973616739724	0.00172905466876189	0.00219708874369366	0.00106798445124473	0.00213861549913158	0.00195509056322885	0.00220287817384832	0.00110048796625589	0.00211752543213961	0.0010301877429493	0.000384748986849723
0.00200827061450666	0.00207269870151352	0.00107178893391779	0.000886527168968654	0.00155380034736581	0.00061616078074601	0.00142965842362087	0.00129352410884129	0.000831858407079646	0.00071549086097097	0.00089918120916384	0.000670167893474485	5.921759986767e-05
0.00285179058804069	0.00251939459101811	0.0015300636837317	0.00137068894218841	0.00233686212885617	0.00107129269704739	0.00224249441733521	0.00204209742783889	0.00138863617566785	0.000969564138615499	0.00132305020263005	0.00103010503680424	0.000125713340501199
0.00272070134811016	0.00298420312629229	0.00180133983955008	0.00161516830700521	0.00225953188321892	0.00104102224795302	0.00185824166735589	0.00168803242080887	0.00198701513522455	0.00143536514763047	0.00180456537920767	0.00127698287982797	0.000300223306591679
0.00177793400049624	0.00210495409808949	0.000775535522289306	0.000682491109089405	0.00172574642295923	0.000656769497973699	0.00163840873376892	0.00145529732859151	0.000228517078818956	0.00066810023984782	0.000449177073856588	0.000647754528161444	3.61425853940951e-05
0.00243222231411794	0.00298436853858242	0.00173757340170375	0.00158423620875031	0.00233529071209991	0.00106302208254073	0.00209072864113804	0.00187263253659747	0.00104788685799355	0.000913572078405426	0.00161682242990654	0.00110784881316682	0.00022818625423869
0.00199512033744107	0.0021848482342238	0.00101257133405012	0.0009386320403606	0.00186130179472335	0.000766437846331983	0.00169316020180299	0.00154031924571996	0.000509469853610123	0.000824084029443387	0.000813249524439664	0.000819121660739393	7.46836489951196e-05
0.00284467785956497	0.00262104044330494	0.00179546770325035	0.00152460507815731	0.00256008601439087	0.00123298321065255	0.00246712430733603	0.00224141923744934	0.000963361177735506	0.00177115209660078	0.00192473740798941	0.00139814738235051	0.000187412124720867
0.00353171780663303	0.00257298817302126	0.00162046150028947	0.00139120006616492	0.00241849309403689	0.00114837482424944	0.00216243486891076	0.00191464725829129	0.000918203622529154	0.00165031841865851	0.00099495492515094	0.00160416838971136	0.000213547266561905
0.00227077991894798	0.00239277148292118	0.000939624514101398	0.000823174261847656	0.00173418244975602	0.000711190141427508	0.00164436357621371	0.00146414688611364	0.000145728227607312	0.00065048383094864	0.000587709866843106	0.000694069969398727	8.53527417087093e-05
0.00238780911421719	0.00218104375155074	0.00101951865023571	0.00092316599123315	0.00182979075345298	0.000855677776858821	0.00182697874452072	0.00166504011248036	0.000556281531717807	0.00105458605574394	0.000975105450334959	0.00100066164916053	3.8789182036226e-05
0.00224108841286908	0.0022187577537011	0.00117690844429741	0.00115184848234224	0.00182474567860392	0.00077131750889091	0.00161045405673642	0.0014659664213051	0.000783392606070632	0.00131039616243487	0.00114010420974278	0.00123546439500455	0.000107766107021752
0.00166090480522703	0.00219808121743446	0.00090836159126623	0.000752295095525597	0.00184145231990737	0.00079695641386155	0.00176668596476718	0.00156008601439087	0.000269704739062113	0.000829708047307915	0.000924654701844347	0.000837730543379373	4.30071954346202e-05
0.00249846993631627	0.00241410966834835	0.00186891076006947	0.0016255892812836	0.00241535026052436	0.00125853940947812	0.00213530725332892	0.00191903068397982	0.00127623852452237	0.00202646596642131	0.00133405011992391	0.00183384335456124	0.000228517078818956
0.00189000082706145	0.00194640641799686	0.000929038127532875	0.000837978661814573	0.00150971797204532	0.000665784467785957	0.00133768919030684	0.00117872797948888	0.000713754031924573	0.00084864775452816	0.00094103051856753	0.000813911173600198	8.69241584649747e-05
0.00192357952195848	0.00196236870399471	0.001309320982549	0.00118517905880407	0.00191530890745182	0.000862873211479613	0.00172880655032669	0.00156579273840046	0.000860392027127615	0.000815648002646597	0.00120899842858324	0.000577371598709784	0.000147547762798776
0.00167959639401208	0.00225423868993466	0.000639649325944916	0.000541394425605823	0.00133620047969564	0.000455131916301381	0.00131122322388554	0.00115697626333637	0.000719460755934166	0.000424034405756347	0.000467455131916301	0.000455545447026714	3.96162434868911e-05
0.00284376809196923	0.00239310230750145	0.00168836324538913	0.00151666528823091	0.0023729220081052	0.00127466710776611	0.00210131502770656	0.00191431643371102	0.00115102142089157	0.00160673228020842	0.00121569762633364	0.001438507981143	0.000230998263170954
0.00180291125630634	0.00212926970473906	0.00166255892812836	0.00141568108510462	0.0016602431560665	0.000704490943677115	0.00148407906707468	0.00131097510545034	0.00106939045571086	0.00171342320734431	0.00148672566371681	0.00160036390703829	0.000271276155818377
0.00214746505665371	0.00282639980150525	0.00163295012819452	0.00147051525928377	0.00241262095773716	0.00112463816061533	0.00196286494086511	0.00180522702836821	0.00133462906293938	0.00191084277561823	0.00183640724505831	0.00173401703746588	0.000202051112397652
0.00251931188487305	0.00202406748821437	0.00150425936647093	0.00135199735340336	0.00235803490199322	0.00122711107435283	0.00183524935902738	0.00165131089239931	0.000696054916880324	0.00147465056653709	0.000940038044826731	0.00134959887519643	0.000277065585973038
0.00176991150442478	0.00170101728558432	0.00123538168885948	0.00107724753949218	0.00182739227524605	0.000862542386899347	0.00151765776197171	0.0014028616326193	0.000298734595980481	0.000970391200066165	0.000791994045157555	0.0008438507981143	0.000158216855512365
0.00177280621950211	0.00195484244479365	0.00100413530725333	0.000842113969067901	0.00153312381109917	0.000603672152840957	0.00145786121908858	0.00130708791663221	0.000558101066909271	0.000849971052849227	0.00119262261186006	0.000626333636589199	6.29393763956666e-05
0.00193755686047473	0.00223538168885948	0.00158713092382764	0.00142039533537342	0.00192663964932594	0.000881399387974528	0.00164998759407824	0.00148837978661815	0.00100107517988587	0.00161748407906707	0.00170349846993632	0.00151641716979571	0.000281200893226367
0.00170019022413365	0.00205301463898768	0.00135911008187908	0.00115284095608304	0.00169233314035233	0.000794475229509554	0.00166429575717476	0.00149342486146721	0.00146059052187578	0.00113902902985692	0.00144735753866512	0.000967331072698702	0.000178479861053676
0.00155818377305434	0.00198213547266562	0.000992142916218674	0.000826730626085517	0.00150293606814986	0.000684724175006203	0.00148110164585229	0.00135993714332975	0.00110710445786122	0.00105797700769167	0.000841700438342569	0.000944586882805392	0.000106525514845753
0.0029980150525184	0.00318575800181954	0.00116309651807129	0.00103787941444049	0.00224555454470267	0.000948308659333388	0.00202415019435944	0.00181978330989993	0.000489372260358945	0.00103730047142503	0.00097436109502936	0.000916549499627822	8.13001406004463e-05
0.00283119675791911	0.00264188239186172	0.0020636010255562	0.00172706972128029	0.00266197998511289	0.0012781407658589	0.00225324621619386	0.00202290960218344	0.000932015548755272	0.0019044744024481	0.0016842279381358	0.00159821354726656	0.000280125713340502
0.00161715325448681	0.00220469770903978	0.00119287073029526	0.0010915557025887	0.00172880655032669	0.00086320403605988	0.0016250930444132	0.00150847737986932	0.00110462327350922	0.000810354809362336	0.00118575800181953	0.000956248449259781	0.000128359937143331
0.0018730460673228	0.00204209742783889	0.00123670498718055	0.00101844347034985	0.00183566288975271	0.00081680588867753	0.00180754280043007	0.00163452154495079	0.000516747994375982	0.000948060540898188	0.000771152096600778	0.00102315772061864	0.000115954015383343
0.0018171367132578	0.0021885700107518	0.00113902902985692	0.00102224795302291	0.00194673724257712	0.000867173931023074	0.0016859647671822	0.00154933421553221	0.000382681333223058	0.00102555619882557	0.00083731701265404	0.000999172938549335	0.000101811264576958
0.00206078901662393	0.00232702009759325	0.00102357125134398	0.000803159374741544	0.00160077743776363	0.000624514101397734	0.00137548589860227	0.00123579521958481	0.000809693160201803	0.000797287238441817	0.000760400297742122	0.000597800016541229	7.84881316681839e-05
0.00277230998263171	0.00298378959556695	0.0015642213216442	0.0013434786204615	0.00244892895542139	0.0010643453808618	0.00224265982962534	0.00202216524687784	0.00101885700107518	0.00164882970804731	0.00151848482342238	0.00158531138863618	0.00014696881978331
0.00219320155487553	0.00218228434372674	0.000824332147878587	0.000721362997270698	0.0014337937308742	0.00052377801670664	0.00129625341162848	0.00114126209577372	0.000409891654949963	0.000448515424696055	0.000727152427425358	0.000377305433793731	5.62401786452728e-05
0.00258646927466711	0.00277148292118105	0.00145670333305765	0.00125010338268133	0.00249284591845174	0.00118493094036887	0.00213911173600198	0.0019698122570507	0.000573070879166322	0.001626085518154	0.00106806715738979	0.00150177818211893	0.000122570506988669
0.00196294764701017	0.00267661897278968	0.001250930444132	0.00113125465222066	0.00205367628814821	0.00082912910429245	0.00183566288975271	0.00163228847903399	0.00055255975518981	0.00108485650483831	0.000858986022661483	0.00111355553717641	9.89165494996281e-05
0.00165048383094864	0.00153684558762716	0.00073120502853362	0.000611198412042014	0.000988586551980812	0.000370606236043338	0.000980315937474155	0.0008767678438508	0.000486725663716814	0.000759904060871724	0.000873707716483334	0.00057869489703085	7.55934165908527e-05
0.00219932180961045	0.00249367297990241	0.00123273509221735	0.00115325448680837	0.00191200066164916	0.0008755272516748	0.00168439335042594	0.00150119923910347	0.000808369861880739	0.00124679513687867	0.00120494582747498	0.00106988669258126	0.000142006451079315
0.00254404102224795	0.002874534777934	0.00201166156645439	0.00167488214374328	0.0023175088909106	0.00105144322223141	0.00210015714167563	0.00189554213878091	0.00207981142998925	0.00125655446199653	0.00168877677611446	0.00124481018939707	0.000297163179224216
0.00257795054172525	0.0022506823256968	0.0011541642544041	0.00113894632371185	0.00171449838723017	0.00073773881399388	0.00138582416673559	0.00124208088660988	0.00102596972955091	0.00113340501199239	0.000911173600198495	0.000832437350095111	0.000113224712596146
0.00266396493259449	0.00242858324373501	0.00122496071458109	0.00107749565792738	0.00205731535853114	0.00089752708626251	0.00172094946654536	0.00153171780663303	0.00147390621123149	0.000728806550326689	0.00106219502109007	0.000436109502936068	0.000120006616491606
0.00204548837978662	0.00189545943263584	0.0010358944669589	0.000831114051774047	0.00174005458605574	0.000850219171284426	0.0017206186419651	0.00155363493507568	0.00077131750889091	0.00110875858076255	0.00123207344305682	0.000977669340832024	5.57439417748741e-05
0.00127549416921677	0.00175899429327599	0.00124365230336614	0.00101505251840212	0.00177942271110744	0.000833098999255645	0.00164849888346704	0.00152824414854024	0.000633942601935323	0.000622529153916136	0.000828880985857248	0.00080398643619221	0.000188487304606733
0.00205979654288314	0.00221214126209577	0.00105748077082127	0.000929699776693408	0.001624844925978	0.000708874369365644	0.00142850053758994	0.00131221569762633	0.000764618311140518	0.00110214208915722	0.000775866346869573	0.0010927962947647	0.000111653295839881
0.00242891406831528	0.00188363245389132	0.00104184930940369	0.0009059631130593	0.00172194194028616	0.0006867091224878	0.0016243486891076	0.00147795881233976	0.000670746836489951	0.00118840459846167	0.000973285915143494	0.00107733024563725	7.70821272020508e-05
0.00177379869324291	0.00225274997932346	0.00106070631047887	0.000930361425853942	0.00201695475973865	0.00101637581672318	0.00177619717144984	0.00162914564552146	0.000530394508311967	0.000901496981225705	0.00101612769828798	0.000813084112149531	0.00010247291373749
0.0023135389959474	0.00286097097014308	0.00099222562236374	0.000862955917624678	0.00159796542883136	0.000569679927218592	0.00145074849061285	0.00129484740716235	0.000667438590687288	0.00082912910429245	0.000901745099660904	0.000811264576958068	7.73302456372517e-05
0.00210553304110496	0.00205880406914234	0.00102646596642131	0.000921098337606484	0.00159655942436523	0.000681333223058473	0.00143222231411794	0.00130899015796874	0.00064949135720784	0.000785708378132496	0.00066859647671822	0.000712265321313373	0.000110991646679348
0.00249069555868001	0.00258646927466711	0.00134554627408816	0.00112811181870813	0.00204896203787941	0.000863865685220412	0.00186237697460921	0.00168786700851873	0.00149557522123894	0.00104705979654288	0.00126250930444132	0.000939293689521132	0.000114713423207344
0.00303448846249276	0.00245951534198991	0.0016560251426681	0.00147919940451576	0.00194772971631792	0.000920436688445951	0.00164651393598544	0.00154983045240261	0.00130038871888181	0.00171135555371764	0.00166016044992143	0.00151608634521545	0.000211645025225374
0.00290860970970143	0.00227210321726904	0.00134463650649243	0.00115920932925316	0.00207369117525432	0.0008126705814242	0.00190786535439583	0.0017161525101315	0.000967910015714168	0.000859482259531884	0.00114523199073691	0.00104615002894715	7.59242411711191e-05
0.00225911835249359	0.0022467124307336	0.000896534612521711	0.000813001406004466	0.00185071540815483	0.000771234802745845	0.0016520552477049	0.0014991315854768	0.000488214374328014	0.00104466131833595	0.000907369117525432	0.000942271110743529	6.2195021090067e-05
0.00227880241501944	0.00283384335456124	0.00130171201720288	0.00120411876602432	0.00226432883963278	0.00103779670829543	0.00189818873542304	0.00173798693242908	0.00106939045571086	0.00147299644363576	0.00156116119427673	0.00127673476139277	0.000115457778512945
0.00208634521544951	0.00236498221817881	0.000902406748821437	0.000809445041766603	0.00189554213878091	0.000794309817219419	0.00174104705979654	0.00160664957406335	0.000549086097097015	0.000676701678934745	0.00064973947564304	0.000646513935985444	4.34207261599537e-05
0.00309196923331404	0.00230915557025887	0.000825903564634852	0.000753949218426929	0.00189355719129931	0.00070316764535605	0.00176081382846746	0.00157348440989166	0.000351666528823091	0.000530725332892233	0.000480770821272021	0.000500289471507733	3.87064758911584e-05
0.00151236456868745	0.00221983293358697	0.00090860970970143	0.000804730791497808	0.00161053676288148	0.000679017450996609	0.00164295757174758	0.00146141758332644	0.000868414523199073	0.00105193945910181	0.000710776610702174	0.000915060789016622	4.4247787610619e-05
0.00153775535522289	0.00213166818294599	0.00104507484906129	0.000928790009097675	0.00164461169464891	0.000674716731453148	0.00145695145149285	0.00133529071209991	0.000538830535108758	0.00117269043089901	0.00082888098585725	0.00105284922669754	0.000106525514845753
0.00219493838392193	0.00202671408485651	0.000945248531965925	0.000807211975849805	0.00138301215780333	0.000498469936316269	0.00117541973368621	0.00105805971383674	0.00108551815399884	0.00106442808700686	0.000815234471921263	0.0010039698949632	5.87213629972704e-05
0.00247307914978083	0.00246067322802084	0.00168141592920354	0.00155851459763461	0.00273666363410801	0.00137060623604334	0.0022462161938632	0.00205227028368208	0.000973120502853363	0.00183227193780498	0.00188851211645025	0.00166454387560996	0.000172938549334215
0.00157001075179886	0.00188288809858572	0.00141468861136382	0.00123885534695228	0.00161640889918121	0.000759076999421057	0.00142965842362087	0.00127971218261517	0.00116425440410222	0.00107435282441485	0.00151153750723679	0.00115796873707717	0.00024026135141841
0.0020945331238111	0.0019636092961707	0.00110114961541642	0.00105227028368208	0.00208824745678604	0.00103159374741543	0.00182945992887272	0.00173054337937309	0.000625010338268132	0.00117426184765528	0.00085617401372922	0.000996030105036804	9.6269952857497e-05
0.00214854023653957	0.00200703002233066	0.00114308163096518	0.00100115788603093	0.00182888098585725	0.000882474567860392	0.00164552146224464	0.00148482342238028	0.000852948474071623	0.00124208088660987	0.000923248697378215	0.0012524191547432	0.000122239682408402
0.00221462244644777	0.00207278140765859	0.00146017699115044	0.00125721611115706	0.00183640724505831	0.000755686047473327	0.00170316764535605	0.00151889835414771	0.00164072450583078	0.00150591348937226	0.00112314945000414	0.00131287734678687	0.000181209163840873
0.00191754197336862	0.00306517244231246	0.0013758994293276	0.0012232238855347	0.00239632784715904	0.00113307418741213	0.00226590025638905	0.00207675130262179	0.00163261930361426	0.00158067984451245	0.00119212637498966	0.00136547845504921	0.000108758580762551
0.00247928211066082	0.00264866429575717	0.0017176412207427	0.00149557522123894	0.00218749483086593	0.001062112314945	0.00194400793978993	0.00177297163179224	0.0018129186998594	0.00152179306922504	0.00181333223058473	0.00133247870316765	0.00024629890000827
0.0019344140269622	0.00291514349516169	0.00136175667852121	0.00120618641965098	0.00241171119014143	0.00111529236622281	0.00210371350591349	0.00191051195103796	0.000240674882143744	0.00116714911917956	0.000704490943677116	0.00101430816309652	0.000134728310313455
0.00216499875940782	0.00201157886030932	0.00116739723761475	0.00104805227028368	0.00233884707633777	0.0012190058721363	0.00219700603754859	0.00203936812505169	0.000324952443966586	0.000869324290794806	0.000781324952443966	0.000986601604499214	8.725498304524e-05
0.00168191216607394	0.00206277396410553	0.00102605243569597	0.000997353403357869	0.00180340749317674	0.000835911008187909	0.0015963940120751	0.00142659829625341	0.000821520138946324	0.00118666776941527	0.00113836738069639	0.00107774377636258	0.000127863700272929
0.00177743776362584	0.00216491605326276	0.00117186336944835	0.000973947564304028	0.0019655942436523	0.000788851211645026	0.00187064758911587	0.00163766437846332	0.000444959060458193	0.000868662641634274	0.000810189397072202	0.000801918782565544	8.2954263501778e-05
0.00184575303945083	0.00242238028285502	0.00141229013315689	0.00116838971135555	0.00201306757092052	0.000886361756678521	0.00190803076668596	0.00171350591348937	0.00122322388553469	0.00153792076751303	0.00145670333305765	0.00134753122156976	9.98263170953595e-05
0.002749069555868	0.00294963195765446	0.00203821023902076	0.00179389628649409	0.00260846910925482	0.00130361425853941	0.00229286245968076	0.00208857828136631	0.00112513439748573	0.00222512612687123	0.00197320320899843	0.00209866843106443	0.000290050450748491
0.00175924241171119	0.00236514763046895	0.00101579687370772	0.000931684724175005	0.00148176329501282	0.000672649077826482	0.00132850880820445	0.00122281035480936	0.000637333553883054	0.000837730543379373	0.000735092217351748	0.000912910429244892	8.56008601439086e-05
0.0017837234306509	0.00224406583409147	0.000903978165577701	0.000825572740054586	0.00159159705566124	0.000661401042097428	0.00148209411959308	0.00131800512778099	0.000679348275576876	0.000698949631957655	0.000482921181043752	0.000488462492763212	4.24282524191557e-05
0.00181498635348606	0.0024724175006203	0.00123993052683814	0.00110321726904309	0.0021234802745844	0.000971797204532296	0.00182027954677033	0.00167463402530808	0.000453146968819784	0.00143768091969233	0.00101753370275412	0.00128401290215863	0.000101563146141759
0.00211322471259615	0.00279612935241088	0.00185724919361508	0.00150640972624266	0.00241716979571582	0.00116855512364568	0.0022469605491688	0.00205036804234555	0.0010613679596394	0.00160540898188735	0.00205566123562981	0.00152890579770077	0.000223720122405095
0.00198684972293441	0.00170631047886858	0.000880572326523861	0.000778099412786369	0.00186750475560334	0.000837482424944172	0.00175155074022	0.00160747663551402	0.000604830038871887	0.00100752625920106	0.000927797535356877	0.000878091142171863	5.81424199818051e-05
0.00195459432635845	0.00198395500785708	0.000954428914068315	0.000821437432801257	0.00136233562153668	0.000548672566371682	0.00112042014721694	0.00102125547928211	0.00060259697295509	0.000817219419402862	0.0008426102059383	0.00061591266231081	6.98039864361931e-05
0.00204184930940369	0.00265991233148623	0.00165313042759077	0.00137986932429079	0.00199735340335787	0.000935323794557936	0.00185088082044496	0.00172467124307336	0.000733024563725085	0.001003721776528	0.0010648416177322	0.00100818790836159	0.000251922917872799
0.00264825076503184	0.00263328095277479	0.00212728475725746	0.00172574642295923	0.00230154660491275	0.0010972624265983	0.00204722520883302	0.00183202381936978	0.0014654701844347	0.00175212968323546	0.00181986601604499	0.00157092051939459	0.000429989248201141
0.00220908113472831	0.00226523860722852	0.00094607559341659	0.000788933917790092	0.00165445372591183	0.000669340832023819	0.00159325117856257	0.00140765858903316	0.000650401124803572	0.000495988751964271	0.00111653295839881	0.000395997022578778	4.26763708543549e-05
0.00240203457116864	0.0024370192705318	0.001559010834505	0.00130989992556447	0.00173798693242908	0.000698866925812589	0.00150798114299892	0.00135588454222149	0.00067388967000248	0.000698701513522455	0.000650153006368374	0.000749152262013068	0.000226532131337359
0.00181258787527913	0.00170341576379125	0.00101877429493011	0.000871888181291871	0.00152948474071624	0.000562070961872467	0.00142436523033662	0.00129641882391862	0.000665288230915557	0.00105996195517327	0.000828550161276983	0.000932511785625673	7.91497808287162e-05
0.00304193201554876	0.00244777106939046	0.00102539078653544	0.00094516582582086	0.00176726490778265	0.000762964188239186	0.00158241667355885	0.00142378628732115	0.000501778182118931	0.00117004383425689	0.00109569100984203	0.00102621784798611	8.87436936564387e-05
0.00204739062112315	0.00241468861136382	0.00113431477958812	0.00094582747498139	0.00184922669754363	0.000800843602679679	0.0016891903068398	0.00150252253742453	0.000866346869572409	0.00124348689107601	0.000813332230584733	0.000995533868166406	8.22926143412462e-05
0.00225589281283599	0.00217790091803821	0.0010294433876437	0.000809693160201803	0.00148581589612108	0.000575717475808452	0.0014998759407824	0.00133851625175751	0.00032172690430899	0.000329832106525515	0.000718964519063766	0.000174923496815814	9.32925316351002e-05
0.00258134149367298	0.00275700934579439	0.00085377553552229	0.000754528161442395	0.00199966917541973	0.000737573401703746	0.00188222644942519	0.00170424282524191	0.000379538499710528	0.000514101397733852	0.000561492018857001	0.000295839880903151	2.74584401621042e-05
0.00221445703415764	0.0021568935571913	0.000924902820279547	0.000784054255231164	0.00178388884294103	0.000691009842031262	0.00165437101976677	0.001501860888264	0.000244892895542139	0.000875361839384666	0.000573153585311389	0.000481349764287487	7.96460176991155e-05
0.00232180961045406	0.0020935406500703	0.00125812587875279	0.00106492432387726	0.00180258043172608	0.00080688115126954	0.00164825076503184	0.0014941692167728	0.000889173765610783	0.00096303035315524	0.00102042841783145	0.000923000578943016	8.79993383508387e-05
0.00262989000082706	0.00262989000082706	0.00209296170705483	0.00175684393350426	0.0024739062112315	0.00118675047556033	0.00209751054503349	0.00188487304606732	0.00154586055743942	0.0020329170457365	0.00185344471094202	0.0016590025638905	0.000373500951120668
0.00190257216111157	0.0020678190389546	0.00189239930526838	0.00165395748904144	0.00208179637747084	0.000881233975684392	0.00182152013894632	0.00159870978413696	0.00190951947729716	0.00119171284426433	0.00193433132081714	0.0013457116863783	0.000333636589198578
0.00245339508725498	0.0027532875692664	0.000885286576792656	0.000782317426184768	0.00179885865519808	0.000684724175006203	0.00165610784881317	0.00146977090397817	0.000343726738896699	0.000510545033495988	0.000503515011165329	0.000520717889339177	3.87891820362257e-05
0.00179761806302208	0.00173277644528989	0.000916714911917954	0.000829956165743114	0.00148176329501282	0.00062674716731453	0.00126896038375651	0.0011601190968489	0.00054437184682822	0.00106021007360847	0.000840294433876437	0.00094342899677446	8.8743693656439e-05
0.00172988173021256	0.00218592341410967	0.000628070465635597	0.000535687701596229	0.00133760648416177	0.000483748242494417	0.00132883963278472	0.00118890083533206	0.000266561905549582	0.000540815482590357	0.00045877098668431	0.000340666611529236	3.63907038292935e-05
0.00220155487552725	0.00248937226035894	0.00113381854271772	0.000999338350839467	0.00157497312050285	0.000688859482259531	0.0014375155074022	0.00123546439500455	0.000958316102886445	0.0011536680175337	0.00122289306095443	0.000898767678438508	9.23000578943016e-05
0.00203399222562236	0.00225473492680506	0.00086436192209081	0.00074038541063601	0.00189041435778678	0.000738483169299478	0.00173054337937309	0.00154437184682822	0.000430237366636341	0.000918203622529154	0.000891654949962781	0.000886527168968653	4.50748490612851e-05
0.00383673806963858	0.00303779670829543	0.00221313373583657	0.00195575221238938	0.00295930857662724	0.00146166570176164	0.00257753701099992	0.0023419899098503	0.00119469026548673	0.00245670333305765	0.00201488710611199	0.00220486312132991	0.000306508973616738
0.00232759904060872	0.00236845587627161	0.0015592589529402	0.00134455380034737	0.00204672897196262	0.000912579604664626	0.001816144239517	0.00166090480522703	0.000666528823091556	0.00136911752543214	0.00142031262922835	0.00143387643701927	0.000183855760483005
0.00190009097675957	0.00251740964353651	0.00129244892895542	0.00112339756843933	0.00198279712182615	0.00091299313538996	0.00179025721611116	0.00156852204118766	0.000837151600363908	0.00142031262922835	0.00124431395252667	0.00121321644198164	0.000163179224216359
0.00205177404681168	0.00194276734761393	0.000786535439583161	0.000689769249855264	0.00140170374658837	0.000562070961872467	0.00128417831444876	0.00112993135389959	0.000720949466545365	0.000774294930113307	0.000769167149119179	0.000698453395087256	3.36614010420977e-05
0.00251856752956745	0.00199313538995947	0.00152700355636424	0.00131420064510793	0.00186527168968654	0.00069274667107766	0.00161475477627988	0.00142982383591101	0.00166710776610702	0.00164345380861798	0.00130179472334795	0.00144892895542139	0.000197254155983788
0.00172442312463816	0.00169010007443553	0.000862873211479612	0.000743776362583739	0.00144396658671739	0.000598296253411628	0.00124464477710694	0.00111165329583988	0.000691919609626995	0.000981887354230419	0.000842444793648168	0.00080349019932181	6.01273674634027e-05
0.00287387312877347	0.00319129931353899	0.00127541146307171	0.00121495327102804	0.00246207923248697	0.00118675047556033	0.00216574311471342	0.00197857910842776	0.00069878421966752	0.000907369117525431	0.00119535191464726	0.00095649656769498	8.64279215945747e-05
0.00193358696551154	0.00210693904557108	0.00105003721776528	0.000954180795633116	0.00188768505499959	0.000874617484079067	0.00160218344222976	0.0014100570672401	0.000637250847737987	0.00119163013811926	0.000777768588206104	0.00105607476635514	9.70143081630968e-05
0.00164419816392358	0.00187056488297081	0.000976511454801092	0.000847572574642296	0.00166669423538169	0.000718054751468034	0.00151302621784798	0.0013719295343644	0.000586634686957241	0.00115375072367877	0.000738235050864279	0.000989082788851212	5.49995864692747e-05
0.00179662558928128	0.0024093127119345	0.000685385824166736	0.000602431560664957	0.00153709370606236	0.000586717393102308	0.00136456868745348	0.0012152840956083	0.000470680671573898	0.000708543544785377	0.000763956661979985	0.000575634769663386	2.58043172607718e-05
0.00316723182532462	0.00248689107600695	0.0019715490860971	0.00154734926805062	0.00235679430981722	0.0011259614589364	0.00223720122405095	0.00207642047804152	0.00195360185261765	0.00119799851128939	0.00211620213381854	0.00116317922421636	0.00025473492680506
0.00192705318005128	0.00268679182863287	0.000795963940120751	0.00068555123645687	0.00188611363824332	0.000755520635183195	0.00175436274915226	0.00158109337523778	0.000546853031180217	0.000960631874948308	0.00054627408816475	0.000814241998180463	2.5059961955173e-05
0.00155156728144901	0.00212290133156894	0.000733768919030685	0.000679182863286743	0.00131436605739806	0.000467372425771236	0.00117393102307502	0.00102530808039037	0.000543379373087422	0.00060987511372095	0.000679679100157143	0.000472003969894963	3.94508311967571e-05
0.00268166404763874	0.0029670829542635	0.00180431726077248	0.00154908609709702	0.00248126705814242	0.00116632205772889	0.00221660739392937	0.00198486477545282	0.00127094533123811	0.00175866346869572	0.00165238607228517	0.00151641716979572	0.000217599867670167
0.0016255892812836	0.00221594574476884	0.00117864527334381	0.00101604499214292	0.0016916714911918	0.000713009676618975	0.00163526590025639	0.00147398891737656	0.00141551567281449	0.000965098006781904	0.00127144156810851	0.00095864692746671	0.00011628483996361
0.00200521048713919	0.00178868579935489	0.00087792572988173	0.000782152013894633	0.00131891489537673	0.000498221817881069	0.00118774294930113	0.00102274418989331	0.000580266313787115	0.000843106442808701	0.00059052187577537	0.000780332478703168	4.33380200148872e-05
0.0039668348358283	0.00298618807377388	0.001870813001406	0.00166454387560996	0.0025629807294682	0.00127756182284344	0.00225399057149946	0.00207203705235299	0.00121569762633364	0.00204093954180796	0.00204259366470929	0.00190960218344223	0.000286659498800762
0.00174873873128773	0.00203374410718716	0.00146298900008271	0.00123422380282855	0.00198130841121495	0.000908940534281697	0.00167876933256141	0.00152220659995038	0.000887519642709453	0.00166983706889422	0.00145827474981391	0.00161012323215615	0.000151269539326772
0.00227218592341411	0.00241229013315689	0.000870730295260937	0.000730791497808287	0.00158456703333058	0.000670167893474486	0.00156215366801753	0.0014038541063601	0.000408402944338764	0.00085013646513936	0.000758249937970392	0.000586634686957241	5.54131171946079e-05
0.00204151848482342	0.00241377884376809	0.00143081630965181	0.00129691506078902	0.00201215780332479	0.000909188652716896	0.0017505582664792	0.00161028864444628	0.000406996939872631	0.00108998428583244	0.00135183194111322	0.00119386320403606	0.000146059052187578
0.00255768753618394	0.00225837399718799	0.00125308080390373	0.00107675130262178	0.00197957158216856	0.000854602596972955	0.00180795633115541	0.00163096518071293	0.000707137540319245	0.00120949466545364	0.00137093706062361	0.00102770655859731	0.000153171780663303
0.00165362666446117	0.00201099991729385	0.00111628483996361	0.000974940038044827	0.0012499379703912	0.000454139442560581	0.000984120420147218	0.000857083781324952	0.000554792821106607	0.000778430237366636	0.000516086345215449	0.000654867256637168	0.000125961458936399
0.00228748656025143	0.00259821354726656	0.00097386485815896	0.000814738235050865	0.0018433545612439	0.000739558349185344	0.00166206269125796	0.00147597386485816	0.000620957737159871	0.000254900339095195	0.00066379952030436	0.000217765279960301	7.95633115540491e-05
0.00251310892399305	0.00259209329253164	0.00115805144322223	0.00100777437763626	0.00216458522868249	0.000873294185758002	0.00215920932925317	0.00195864692746671	0.000374989661731868	0.000485898602266148	0.000914812670581424	0.000414109668348359	4.27590769994206e-05
0.00228856174013729	0.00195542138780912	0.00125473492680506	0.00110263832602762	0.00204449590604582	0.000969233314035232	0.00190091803821024	0.00176040029774212	0.000823174261847655	0.00114498387230171	0.00133231329087751	0.00101902241336531	0.000117029195269209
0.00145852286824911	0.00165296501530064	0.00086196344388388	0.000717062277727236	0.00156951451492846	0.000646100405260111	0.00144661318335953	0.00130526838144074	0.000536680175337028	0.000878587379042263	0.000823174261847655	0.000665122818625424	2.39847820693084e-05
0.00225638904970639	0.00211694648912414	0.0010895707551071	0.000961541642544042	0.00194764701017286	0.000866594988007609	0.00171474650566537	0.00151608634521545	0.00123430650897362	0.00119394591018113	0.00120982549003391	0.0009386320403606	9.89992556446943e-05
0.00260772475394922	0.00259498800760897	0.00163344636506492	0.00142453064262675	0.00239823008849557	0.00117715656273261	0.00230179472334794	0.00206773633280953	0.00107245058307832	0.00171582168555124	0.00156165743114713	0.00156827392275246	0.000202795467703251
0.00194491770738566	0.00183632453891324	0.000844760565710032	0.000726821602845093	0.00119212637498966	0.000434538086179804	0.00121743445538003	0.00109734513274336	0.000980564055909354	0.000675709205193946	0.000742453064262674	0.000543710197667686	4.4330493755686e-05
0.00206244313952527	0.00193325614093127	0.000859813084112148	0.000757753701099993	0.00135348606401456	0.000461417583326441	0.00125581010669093	0.00112604416508147	0.000849640228268961	0.00100008270614507	0.000577537010999917	0.000776527996030107	6.4758911587131e-05
0.00142949301133074	0.00163063435613266	0.000742122239682409	0.000660904805227028	0.00137457613100653	0.000507815730708791	0.00127408816475064	0.00113431477958812	0.000542800430071954	0.000600942850053758	0.000575469357373253	0.000523033661401043	5.00372177652799e-05
0.0015604995451162	0.00190257216111157	0.000901993218096105	0.000794557935654619	0.00146952278554297	0.000632453891324125	0.00136126044165082	0.00117963774708461	0.00059655942436523	0.000795302290960217	0.000961293524108842	0.000715904391696302	8.46083864031096e-05
0.00201778182118932	0.00189587296336118	0.00129435117029195	0.00112529980977587	0.00203837565131089	0.000923496815813415	0.00181630965180713	0.0016550326689273	0.000655280787362501	0.00143933504259366	0.000936316268298735	0.00135274170870896	9.0811347283104e-05
0.0012504342072616	0.00158407079646018	0.000738400463154412	0.000725498304524027	0.00143122984037714	0.000611363824332148	0.0013073360350674	0.00120279546770325	0.000767926556943181	0.000835662889752708	0.00051484575303945	0.000729799024067487	3.34132826068984e-05
0.0016914233727566	0.00179646017699115	0.000773302456372508	0.000655363493507567	0.00126102059383012	0.00044669588950459	0.00110718716400629	0.00098527830617815	0.000360598792490282	0.000322802084194856	0.000414357786783558	0.000285667025059961	4.94582747498133e-05
0.00211636754610868	0.00262939376395666	0.00130915557025887	0.00115523943428997	0.00212091638408733	0.000962864940865106	0.00201753370275411	0.00186105367628815	0.000582168555123645	0.00145604168389711	0.00124753949218427	0.00121933669671657	0.000119923910346539
0.00276362583739972	0.00245033495988752	0.00090017368290464	0.00077710693904557	0.00189595566950625	0.000732445620709619	0.00162649904887933	0.00141998180464809	0.000383673806963857	0.000920932925316351	0.000901827805805972	0.000777934000496236	4.54056736415518e-05
0.00207766107021752	0.00277594905301464	0.00121114878835497	0.00110867587461748	0.00187643701927053	0.000847407162352163	0.00159457447688363	0.00145430485485072	0.000495078984368539	0.000764618311140517	0.000789512860805559	0.000763873955834919	0.000166570176164089
0.00229104292448929	0.00230733603506741	0.00135704242825242	0.00119220908113473	0.00162112314945	0.000722686295591762	0.00151567281449012	0.00138880158795799	0.000912414192374492	0.00102861632619304	0.00120767513026218	0.000887685054999586	0.00016921677280622
0.00169671656604086	0.00172682160284509	0.000821272020511123	0.00079621205855595	0.00165511537507237	0.000764618311140518	0.00156016872053594	0.00143073360350674	0.000516417169795715	0.000675461086758744	0.000604168389711355	0.000626085518153999	4.9292862459681e-05
0.00190679017450997	0.00221809610454057	0.000952443966586717	0.000894797783475313	0.00180836986188074	0.000735753866512282	0.00164196509800678	0.00148449259780002	0.000760069473161855	0.000508394673724257	0.0005300636837317	0.000457613100653379	6.41799685716653e-05
0.00253593582003143	0.0022185096352659	0.00111107435282442	0.00105342816971301	0.00179670829542635	0.000695641386154991	0.00157679265569432	0.00144007939789926	0.000546687618890084	0.000793978992639153	0.000941361343147796	0.000838723017120172	0.000109833760648417
0.00227822347200397	0.00238855346952279	0.00129021586303862	0.00112331486229427	0.00164345380861798	0.000708543544785377	0.00150930444131999	0.00135472665619056	0.0013796212058556	0.00145744768836325	0.00142759076999421	0.00129757670994955	0.000144404929286245
0.00192275246050782	0.00263791249689852	0.00131188487304607	0.00110627739641055	0.00193830121578033	0.000873294185758002	0.00161152923662228	0.00149441733520801	0.00096782730956910	0.00139690679017451	0.00121007360846911	0.00131982466297246	0.00010975105450335
0.00295732362914565	0.00301248862790505	0.00143735009511207	0.00128616326193036	0.00240302704490944	0.00123546439500455	0.00213538995947399	0.00199057149946241	0.000784467785956495	0.0016572657348441	0.00137457613100653	0.00161351418410388	0.000164998759407825
0.00286709122487801	0.00289521131420064	0.0015337854602597	0.00131949383839219	0.00227160698039864	0.000946902654867257	0.00207683400876685	0.00191398560913076	0.000988338433545613	0.00127177239268878	0.00122644942519229	0.0011524274253577	0.000116450252253742
0.00242874865602514	0.00286303862376975	0.00119212637498966	0.00105599206021007	0.00191696303035316	0.000890910594657182	0.00173682904639815	0.00154983045240261	0.000619882557274005	0.000813249524439665	0.000978579108427757	0.000708874369365642	0.000106525514845753
0.00184624927632123	0.00245719956992805	0.00174112976594161	0.00144355305599206	0.00235911008187908	0.00116615664543876	0.00222735919278802	0.00203696964684476	0.000685551236456869	0.00173955834918534	0.00100951120668266	0.00158051443222231	0.000227193780497891
0.00306103713505914	0.00241270366388223	0.00113563807790919	0.00106368373170126	0.00203680423455463	0.00092093292531635	0.00188164750640972	0.00170209246547018	0.000438673393433134	0.00128699032338103	0.000886030932098255	0.00117401372922008	5.80597138367382e-05
0.00272566371681416	0.00244487635431313	0.00112877346786866	0.000913406666115293	0.00207832271937805	0.000795798527830617	0.00191274501695476	0.00172442312463816	0.00026515590108345	0.000621536680175336	0.000570589694814323	0.000651145480109173	4.59846166570168e-05
0.00208353320651724	0.00282193366967166	0.00105276652055248	0.000903647340997436	0.00186245968075428	0.000835001240592176	0.00170597965428832	0.0015671987428666	0.000329335869655116	0.000536928293772227	0.000979406169878422	0.00046340253080804	6.36837317012659e-05
0.00152617649491357	0.00189744438011744	0.000912414192374494	0.000798197006037548	0.00118137457613101	0.000433793730874203	0.00105243569597221	0.000916384087337689	0.000729302787197088	0.000432387726408072	0.000735174923496816	0.000288809858572492	0.000126871226532131
0.00193978992639153	0.00261301794723348	0.00136200479695641	0.00116747994375982	0.00204739062112315	0.00096278223472004	0.00200926308824746	0.00180721197584981	0.0014647258291291	0.00151600363907038	0.000926970473906211	0.0012831031345629	0.000108179637747084
0.00250343230502026	0.00234587709866843	0.00152228930609544	0.00135522289306095	0.00222082540732777	0.00110329997518816	0.00189339177900918	0.00179952030435861	0.00137350095112067	0.00166173186667769	0.00155247704904474	0.00164031097510545	0.000218096104540568
0.00188991812091638	0.00230005789430155	0.000881151269539328	0.000786370027293029	0.00150847737986932	0.00063162682987346	0.00148986849722935	0.00130816309651807	0.000532627574228766	0.000951947729716318	0.000976346042510959	0.000811512695393267	5.7728889256472e-05
0.00227822347200397	0.00233057646183111	0.000937474154329667	0.000823256967992722	0.00191588785046729	0.000732445620709618	0.0016909271358862	0.00151649987594078	0.000133074187412125	0.000670002481184351	0.000360019849474815	0.00055090563228848	4.39169630303538e-05
0.00264667934827558	0.00286146720701348	0.00095914316433711	0.000834008766851378	0.00192018857001075	0.000751633446365064	0.00173120502853362	0.00150996609048052	0.00035894466958895	0.000231990736911753	0.000613266065668679	0.000202464643122984	5.04507484906128e-05
0.00188173021255479	0.00172764866429576	0.000871309238276404	0.000736746340253081	0.00138830535108759	0.000500372177652799	0.00134232073443057	0.00117790091803821	0.000866677694152675	0.000308328508808204	0.000531221569762634	0.000299313538995948	5.69018278058057e-05
0.0029346621453974	0.00258249937970391	0.00146753783806137	0.00138723017120172	0.00237672649077826	0.00116417169795716	0.00224175006202961	0.00200231577206186	0.000967413778843768	0.000730047142502689	0.00122835166652882	0.000938218509635266	0.000216938218509635
0.00186287321147961	0.00216309651807129	0.000999834587709866	0.000825407327764452	0.00166859647671822	0.000669010007443553	0.00167513026217848	0.0015013646513936	0.000806302208254073	0.000993135389959473	0.000916549499627823	0.0010346538747829	6.41799685716651e-05
0.00161508560086014	0.00235778678355802	0.00131659912331486	0.00114192374493425	0.00188842941030519	0.000805309734513273	0.00160317591597056	0.00142395169961128	0.000769994210569844	0.0010336614010421	0.000975684393350426	0.000749896617318667	0.000129269704739062
0.00282515920932926	0.00271300967661897	0.00112885617401373	0.00106682656521379	0.00170937060623605	0.000711107435282441	0.00153626664461169	0.00139335042593665	0.000291539161359688	0.000818211893143662	0.000680754280043007	0.000683318170540071	9.4781242246299e-05
0.00249036473409974	0.00284103878918204	0.0012477049044744	0.00112166073939293	0.00218517905880407	0.00104002977421222	0.00194508311967579	0.00176610702175172	0.000903481928707302	0.00142717723926888	0.000943677115209661	0.00132445620709619	0.000116450252253742
0.00159771731039616	0.00209221735174923	0.0011591266231081	0.0010264659664213	0.00115474319741957	0.000449921429162187	0.000964270945331238	0.000889918120916383	0.000327350922173516	0.000613183359523612	0.00126573484409892	0.000615251013150276	0.000150690596311306
0.00242122239682408	0.00209643536514763	0.00100901496981226	0.000886196344388388	0.00148275576875362	0.000591431643371101	0.00128823091555703	0.00117417914151022	0.000311223223885534	0.000559341659085271	0.000578281366305516	0.000522702836820776	0.000122901331568936
0.00275957323629146	0.00295244396658672	0.0018735423041932	0.00159606318749483	0.00265445372591184	0.00139483913654785	0.00228153171780663	0.00212637498966173	0.000948143247043256	0.00150301877429493	0.00104449590604582	0.00132172690430899	0.000305930030601274
0.00149292862459681	0.00217525432139608	0.000789347448515426	0.000673145314696882	0.00114829211810438	0.000441319990075263	0.00104788685799355	0.000928790009097676	0.000415350260524356	0.000232983210652552	0.000511206682656521	0.000295509056322885	6.40972624265981e-05
0.00243743280125713	0.0023110578115954	0.000971797204532297	0.00080398643619221	0.00170688942188405	0.00064634852369531	0.00149846993631627	0.00133032834339591	0.00063956661979985	0.000906790174509967	0.00088685799354892	0.000928872715242743	4.39169630303522e-05
0.00249359027375734	0.00282044495906046	0.00230427590769994	0.00186427921594574	0.00232809527747912	0.00106988669258126	0.00206244313952527	0.00186857993548921	0.00201364651393598	0.00107749565792738	0.00202886444462824	0.00120734430568191	0.000304110495409809
0.00218402117277313	0.00157811595401538	0.00122793813580349	0.00114316433711025	0.00203796212058556	0.000987759490530146	0.00182358779257299	0.00166255892812836	0.000726408072119759	0.00116979571582169	0.000668513770573153	0.00101389463237119	0.000169216772806219
0.0018096931602018	0.00202150359771731	0.00104218013398396	0.000928790009097676	0.00144859813084112	0.00059655942436523	0.00128806550326689	0.00115102142089157	0.000608055578529485	0.00110305185675296	0.00112554792821107	0.000987759490530147	8.08866098751135e-05
0.00239781655777024	0.00224299065420561	0.00154503349598875	0.00130320072781408	0.00242957571747581	0.00111049540980895	0.00208667604002978	0.00185923414109668	0.000489372260358945	0.00160449921429162	0.00117500620296088	0.00161831114051774	0.000129269704739062
0.0027473327268216	0.00203705235298983	0.00104830038871888	0.000901745099660904	0.00149805640559094	0.000504176660325862	0.00134190720370524	0.00118600612025473	0.000897527086262508	0.00112488627905053	0.000913654784550492	0.00102183442229758	8.3864031097511e-05
0.00188247456786039	0.00192531635100488	0.000857414605905219	0.000750062029608799	0.00145529732859151	0.000630551649987594	0.00147076337771896	0.00131246381606153	0.000942850053758995	0.000503515011165329	0.000805723265238607	0.000362004796956413	6.01273674634025e-05
0.00357398064676206	0.00400984203126292	0.00211297659416095	0.00180688115126954	0.00267322802084195	0.00112910429244893	0.00218220163758167	0.0019673310726987	0.00139732032089984	0.00127830617814904	0.00161525101315028	0.00144934248614672	0.000279546770325035
0.00212984864775453	0.00257406335290712	0.00137631296005293	0.00116657017616409	0.00228971962616822	0.00107104457861219	0.00211628483996361	0.00194276734761393	0.000300306012736746	0.00098792490282028	0.000752377801670664	0.000986436192209081	0.000144404929286246
0.0013447192126375	0.00170639318501365	0.000672400959391283	0.000662062691257961	0.00137010999917294	0.00054652220659995	0.00131271193449673	0.0011561492018857	0.000428417831444876	0.000632619303614258	0.000634273426515591	0.000533868166404764	4.06087172276903e-05
0.00205301463898768	0.00203887188818129	0.00174063352907121	0.00142668100239848	0.00202299230832851	0.00101480439996692	0.00179861053676288	0.00164146886113638	0.00109933008022496	0.0019054668761889	0.00167694979736995	0.00170763377718964	0.000248697378215201
0.00196766189727897	0.00204581920436689	0.00128177983624183	0.00110280373831776	0.00175072367876933	0.000769249855264247	0.0015011165329584	0.0013754031924572	0.000970473906211231	0.00132619303614259	0.00116251757505583	0.00127433628318584	0.00015110412703664
0.00163758167231825	0.00211181870813001	0.000873625010338269	0.00071648333471177	0.00117632950128194	0.000436523033661402	0.00109833760648416	0.000978165577702423	0.000689107600694731	0.00095310561574725	0.000975601687205358	0.000830286990323381	5.54958233396746e-05
0.00176685137705732	0.00237126788520387	0.00105855595070714	0.000915308907451823	0.00153841700438343	0.00056513108923993	0.00117823174261848	0.00102828550161277	0.00101000744355306	0.0011247208667604	0.00109370606236043	0.00090290298569184	0.000183773054337937
0.00158076255065751	0.00195699280456538	0.00100405260110826	0.000857331899760152	0.00142519229178728	0.000617814903647341	0.00134008766851377	0.00119733686212886	0.000691423372756596	0.000892233892978248	0.000842692912083368	0.000792490282027955	7.64204780415185e-05
0.00173004714250269	0.00179662558928128	0.00101852617649491	0.00079191133901249	0.00151418410387892	0.000647340997436109	0.00152749979323464	0.001371433297494	0.000579191133901249	0.00111157058969481	0.00120039698949632	0.000931519311884874	8.2954263501778e-05
0.00221098337606484	0.00250310148044	0.00201472169382185	0.00185501612769829	0.00251707881895625	0.00136126044165081	0.00210834505003722	0.00189297824828385	0.0020668265652138	0.00197427838888429	0.00182772309982632	0.00191274501695476	0.000371681415929204
0.00240468116781077	0.00257828136630552	0.00167587461748408	0.00152940203457117	0.0025609957819866	0.00146083864031097	0.00224224629890001	0.00208336779422711	0.00176304689438425	0.00185931684724175	0.00111066082209908	0.00172922008105202	0.000220742701182698
0.00230865933338847	0.00226292283516665	0.000952195848151518	0.000851128938880158	0.00174361095029361	0.000685964767182201	0.00153883053510876	0.00140741047059797	0.000277892647423704	0.000774873873128773	0.000540401951865024	0.000620378794144406	7.60069473161863e-05
0.00211727731370441	0.00233363658919858	0.00131783971549086	0.00115052518402117	0.00218418658506327	0.00104656355967248	0.00212232238855347	0.00191745926722355	0.000743693656438675	0.00126077247539492	0.000957985278306178	0.00100661649160533	0.000116946489124141
0.00150028947150773	0.00186841452319907	0.000968240840294435	0.00083905384170044	0.00136663634108014	0.000538334298238359	0.00128393019601356	0.00115631461417583	0.000511372094946655	0.00093060954428914	0.000633446365064924	0.00083342982383591	0.000105450334959888
0.00206674385906873	0.00197510545033496	0.000735174923496816	0.00063692002315772	0.00145248531965925	0.000516665288230916	0.00126730626085518	0.00114399139856091	0.000490364734099743	0.000628318584070795	0.000502605243569597	0.000536183938466627	3.31651641716978e-05
0.00345968075428004	0.0034677032503515	0.00182044495906046	0.00151310892399305	0.0027822347200397	0.00133355388305351	0.00239508725498304	0.00222818625423869	0.00085906872880655	0.00165958150690596	0.00117144983872302	0.00137647837234307	0.000180630220825407
0.00127193780497891	0.00133719295343644	0.00073575386651228	0.000599784964022827	0.00120659995037631	0.000425523116367546	0.00107402199983459	0.000958067984451244	0.000507733024563724	0.000641220742701183	0.000603920271276157	0.000577288892564717	3.34959887519639e-05
0.0025956496567695	0.00269688197833099	0.00145265073194938	0.00127119344967331	0.00218501364651394	0.000994375982135473	0.00191001571416756	0.00174195682739228	0.00063741626002812	0.000634604251095855	0.00104937556860475	0.000539409478124224	0.000125299809775867
0.0023414936729799	0.00214953271028037	0.00182168555123646	0.00160524356959722	0.00228326854685303	0.00107774377636258	0.00177991894797783	0.00160367215284096	0.00111653295839881	0.00138218509635266	0.00177197915805144	0.00150847737986932	0.000297411297659417
0.00175973864858159	0.00161359689024895	0.00104590191051195	0.000857249193615087	0.00159225870482177	0.000730212554792821	0.00153907865354396	0.00137333553883053	0.000593582003142833	0.00111471342320734	0.000949301133074187	0.00114407410470598	4.80522702836823e-05
0.00282979075345298	0.00272657348440989	0.00218675047556033	0.00192986518898354	0.00272864113803656	0.00133446365064924	0.00237920767513026	0.00216987842196675	0.00105921759986767	0.00228591514349516	0.00161103299975188	0.00225829129104293	0.000299892482011413
0.00228641138036556	0.00206318749483087	0.000878504672897197	0.000802663137871142	0.00178843768091969	0.00080952774791167	0.00168397981970061	0.00152419154743197	0.000581176081382847	0.000896121081796378	0.00100355636423786	0.000799354892068481	8.33677942271112e-05
0.00277561822843437	0.00253295839880903	0.00117558514597635	0.00104002977421222	0.00213894632371185	0.000904226284012903	0.00184815151765776	0.00172152840956083	0.000724340418493094	0.000756182284343727	0.00119733686212886	0.000727896782730957	0.000101149615416426
0.00201612769828798	0.00222363741626003	0.00148507154081548	0.00131635100487966	0.00202638326027624	0.000935406500703002	0.00170755107104458	0.00156628897527086	0.00126681002398478	0.00152989827144157	0.00112290133156894	0.00147919940451576	0.00020353982300885
0.00222256223637416	0.00255264246133488	0.000882639980150525	0.0008139111736002	0.00194541394425606	0.000843685385824166	0.00175146803407493	0.00159258952940204	0.000385576048300389	0.0009670829542635	0.000781655777024233	0.0008438507981143	2.28268960383757e-05
0.00247034984699363	0.00269746092134646	0.00122057728889256	0.00111173600198495	0.00187321147961293	0.000717806633032834	0.0015367628814821	0.00135844843271855	0.000811678107683401	0.000928128359937142	0.000791415102142089	0.00077131750889091	0.000139856091307584
0.00319096848895873	0.00211380365561161	0.00150053758994293	0.00128475725746423	0.00220329170457365	0.00100413530725333	0.00209717972045323	0.00193598544371847	0.00136489951203374	0.00115846497394757	0.000915887850467291	0.00102563890497064	0.000163510048796625
0.00166247622198329	0.00176652055247705	0.00122032917045737	0.00111330741874121	0.00159548424447937	0.000753039450831198	0.00124497560168721	0.0011524274253577	0.000463402530808039	0.000699197750392854	0.00111926226118601	0.000725167479943759	0.000189645190637664
0.00237275659581507	0.00193772227276486	0.00160052931932843	0.0014058390538417	0.00210586386568522	0.000948060540898187	0.00189289554213878	0.00172624265982963	0.00102166901000744	0.00171731039616244	0.00160483003887189	0.00146158299561657	0.000252253742453065
0.00157464229592259	0.00219402861632619	0.00083177570093458	0.000691588785046729	0.00145207178893392	0.000587544454552973	0.00138168885948226	0.00123902075924241	0.000532048631213298	0.0008440989165495	0.000838144074104706	0.000630634356132662	4.2262840129021e-05
0.00142097427838888	0.00199619551732694	0.000911256306343562	0.000826565213795385	0.00141262095773716	0.000573980646762054	0.00125175750558267	0.00111769084442974	0.000568687453477794	0.000869820527665206	0.000856670250599619	0.000801836076420477	6.84806881151278e-05
0.00231585476800926	0.00201753370275411	0.000974940038044826	0.00086361756678521	0.00154387560995782	0.000662724340418493	0.00145918451740964	0.00133206517244231	0.000979406169878423	0.000979985112893887	0.00102588702340584	0.000766107021751716	0.000100653378546026
0.0021932842610206	0.00236001984947482	0.00121859234141097	0.00108320238193698	0.00184674551319163	0.00072756595815069	0.00148093623356215	0.00133628318584071	0.000678603920271277	0.000697957158216856	0.000893639897444381	0.000690927135886194	8.38640310975112e-05
0.00246067322802084	0.0022845918451741	0.00132883963278472	0.00120916384087338	0.00193573732528327	0.000850301877429494	0.00174361095029361	0.00160342403440576	0.000532958398809033	0.00109089405342817	0.000804399966917543	0.00095649656769498	0.000146886113638243
0.0020957737159871	0.00224886279050533	0.000750392854189067	0.000667852121412621	0.0013182532462162	0.00049069555868001	0.0012848399636093	0.00110379621205856	0.000737159870978412	0.000679596394012074	0.000698287982797121	0.000480357290546687	5.82251261268707e-05
0.00172533289223389	0.00251534198990985	0.000912331486229426	0.000851459763460425	0.00153320651724423	0.000517409643536515	0.0014370192705318	0.00127417087089571	0.000408651062773965	0.00103622529153916	0.000965346125217104	0.000879993383508393	3.82929451658253e-05
0.00177396410553304	0.00229972706972128	0.00149524439665867	0.0012227276486643	0.00213125465222066	0.00095839880903151	0.00208444297411298	0.00191845174096435	0.000762550657513853	0.000368952113142005	0.000809196923331404	0.000278388884294104	0.000160863452154495
0.00327814076585891	0.00272657348440989	0.00192101563146142	0.00158986022661484	0.00267289719626168	0.0013115540484658	0.00244512447274832	0.00221420891572244	0.000777768588206105	0.00195145149284592	0.00153849971052849	0.00184194855677777	0.000234802745844017
0.0022157803324787	0.00218517905880407	0.000725250186088826	0.000664709287900091	0.00171557356711604	0.00070366388222645	0.00151823670498718	0.00138210239020759	0.000214953271028038	0.000342155322140435	0.00044768836324539	0.000308742039533537	4.91274501695479e-05
0.00236638822264494	0.00234405756347697	0.00140021503597717	0.00115226201306757	0.00202853362004797	0.000933835083946737	0.00184773798693243	0.00169324290794806	0.000521214126209577	0.00116293110578116	0.000803903730047143	0.00113340501199239	0.000126292283516665
0.00280994127863701	0.00263146141758333	0.00142337275659582	0.00127516334463651	0.00233711024729137	0.00111248035729055	0.00205516499875941	0.00188189562484493	0.000687536183938468	0.00129790753452982	0.00119940451575552	0.00126267471673145	0.00014068315275825
0.00157083781324952	0.0022761558183773	0.00101546604912745	0.000898850384583574	0.00172541559837896	0.000742535770407741	0.00160119096848896	0.00144694400793979	0.00023786287321148	0.000673558845422214	0.000878091142171864	0.000806219502109005	7.36911752543218e-05
0.00196824084029443	0.00163005541311719	0.00112761558183773	0.00100016541229013	0.00146704160119097	0.000625010338268132	0.00131362170209247	0.00117475808452568	0.00060937887685055	0.000529319328426102	0.000659085270035564	0.000737159870978413	0.000107021751716152
0.00207137540319246	0.00223902075924241	0.00123116367546109	0.00107269870151352	0.00184542221487056	0.000788603093209825	0.00169605491688033	0.00153188321892317	0.000176991150442477	0.000861549913158547	0.000617732197502274	0.00077495657927384	0.000122735919278803
0.00181209163840873	0.00209122487800844	0.000788603093209826	0.000669837068894219	0.00118269787445207	0.00043147795881234	0.00111289388801588	0.00094971466379952	0.000823918617153255	0.000607476635514018	0.000674303200727816	0.000407162352162766	4.61500289471501e-05
0.00280911421718634	0.00272930278719709	0.00135671160367215	0.00116367546108676	0.00238780911421719	0.000977586634686957	0.00213365313042759	0.00191431643371102	0.00107369117525432	0.00148730460673228	0.00129898271441568	0.00128202795467703	0.000109833760648416
0.00151501116532958	0.00133661401042098	0.00101769911504425	0.000878504672897196	0.00121098337606484	0.000533289223389298	0.0010643453808618	0.00097535356877016	0.000526755437929038	0.000989827144156812	0.000896369200231576	0.00095740633529071	0.000139525266727318
0.00213456289802332	0.00289380530973451	0.00133620047969564	0.00119452485319659	0.00201331568935572	0.000807625506575138	0.00186750475560334	0.00168604747332727	0.000994872219005872	0.00100678190389546	0.00132958398809031	0.000723844181622694	0.000112563063435613
0.00273409974361095	0.00283070052104871	0.00103829294516583	0.000896451906376644	0.00207865354395832	0.000853692829377224	0.00179637747084608	0.00163344636506492	0.000388388057232652	0.00113745761310065	0.000870482176825738	0.000826482507650318	6.89769249855265e-05
0.00167984451244727	0.0019992556446944	0.00105830783227194	0.000917211148788356	0.00177371598709784	0.00070920519394591	0.00165958150690596	0.00147026714084856	0.00105607476635514	0.000892564717558516	0.000757588288809859	0.00090885782813663	9.03978165577694e-05
0.00282259531883219	0.0023464560416839	0.00114961541642544	0.000987594078240013	0.00170432553138698	0.0007500620296088	0.00155834918534447	0.00141369613762303	0.000841452319907368	0.00118377305433794	0.000774625754693574	0.00107443553055992	0.00010081879083616
0.0022195021090067	0.00219948722190059	0.00111297659416095	0.00095815069059631	0.00151046232735092	0.000572161111570589	0.00151922917872798	0.00130609544289141	0.00058448432718551	0.00097146637995203	0.00101571416756265	0.000851542469605493	5.40898188735425e-05
0.00299966917541974	0.00254734926805062	0.000974691919609626	0.000871143825986271	0.00196294764701017	0.00081606153337193	0.00195881233975684	0.00175709205193946	0.00106914233727566	0.000637085435447853	0.000588454222148705	0.000516913406666114	6.35183194111319e-05
0.00182309155570259	0.00204383425688529	0.00094028616326193	0.000857001075179885	0.00185270035563642	0.000859730377967083	0.00164585228682491	0.00155322140435034	0.000750227441898933	0.00104631544123728	0.00100363907038293	0.000986601604499213	9.56083036969656e-05
0.00189479778347531	0.00223058473244562	0.00111645025225374	0.000892316599123315	0.00145604168389711	0.00059945413944256	0.00144429741129766	0.00129096021834422	0.00109511206682657	0.00121362997270697	0.00113092382764039	0.00125572740054586	0.000117938962864941
0.00227532875692664	0.0023409974361095	0.00183508394673724	0.00163228847903399	0.00225539657596559	0.00114581093375238	0.00191241419237449	0.0017468364899512	0.00136853858241667	0.00112166073939294	0.00129517823174262	0.00120444959060458	0.000346538747828963
0.00282333967413779	0.00264039368125052	0.00119435944090646	0.0010353982300885	0.00197957158216856	0.000807211975849806	0.00177338516251758	0.00158580762550658	0.000792159457447687	0.00121329914812671	0.00110892399305268	0.00129120833677942	0.000113142006451079
0.00167165660408568	0.00182300884955752	0.00078413696137623	0.000697460921346455	0.00145802663137871	0.000651889835414771	0.00130253907865354	0.00120014887106112	0.000567446861301793	0.000704490943677116	0.000553221404350343	0.00063452154495079	5.90521875775379e-05
0.00234455380034737	0.00249284591845174	0.00224175006202961	0.00195707551071044	0.00248804896203788	0.00130427590769994	0.00218567529567447	0.00203721776527996	0.00240898188735423	0.000944007939789926	0.00241369613762303	0.00116681829459929	0.000484740716235217
0.00154776279877595	0.00170291952692085	0.00108477379869324	0.00097849640228269	0.00178628732114796	0.00077181374576131	0.00148589860226615	0.00138557604830039	0.000613679596394012	0.00072417500620296	0.000803324787031676	0.000768009263088247	0.000123149450004136
0.00152220659995038	0.00203151104127037	0.000895211314200645	0.000780580597138368	0.00168356628897527	0.000720618641965098	0.00166934083202382	0.00148110164585229	0.000420229923083285	0.000842031262922834	0.00079720453229675	0.000725002067653626	7.79091886527179e-05
0.00218096104540567	0.0020643453808618	0.000693739144818459	0.00058787527913324	0.00170291952692085	0.000687784302373666	0.00160375485898602	0.00142527499793235	0.000121991563973203	0.000398643619220908	0.000286824911090893	0.000284261020593831	2.7706558597303e-05
0.00268637829790753	0.00277487387312877	0.0022192539905715	0.00191415102142089	0.00273269373914482	0.00149995864692747	0.00230865933338847	0.00216764535604995	0.00158241667355885	0.00248945496650401	0.00183508394673724	0.00227259945413944	0.000365064924323876
0.00214035232817798	0.00258117608138285	0.00078628732114796	0.000714415681085105	0.00171772392688777	0.000679596394012075	0.00159498800760897	0.00138789182036225	0.000695062443139524	0.000641138036556116	0.000853527417087089	0.000608717227690018	2.48118435199726e-05
0.00203333057646183	0.00194996278223472	0.00131345628980233	0.00103109751054503	0.00205533041104954	0.000872301712017203	0.00196212058555951	0.00177528740385411	0.000592506823256968	0.00117120172028782	0.000782317426184764	0.00118203622529154	7.69167149119178e-05
0.00177909188652717	0.00232817798362418	0.00113448019187826	0.00105739806467621	0.00182309155570259	0.000803159374741544	0.00177007691671491	0.00154677032503515	0.000985857249193615	0.000642461334877183	0.00140650070300223	0.000801836076420477	8.11347283103134e-05
0.00302406748821437	0.00232007278140766	0.00186808369861881	0.00160987511372095	0.00221396079728724	0.0010291952692085	0.00207038292945166	0.00184748986849723	0.0020673228020842	0.00144611694648913	0.00138466628070466	0.00122132164419816	0.000270531800512778
0.00208262343892151	0.00237953849971053	0.00155255975518981	0.00129170457364982	0.0023422380282855	0.00114986353486064	0.00218344222975767	0.00201563146141758	0.00138020014887106	0.00155297328591514	0.00156628897527086	0.00150028947150773	0.000165743114713423
0.00151368786700852	0.00182987345959805	0.000834008766851377	0.000736001984947482	0.00160499545116202	0.000664543875609957	0.00168836324538913	0.00150227441898933	0.0007807460094285	0.000316020180299396	0.0008752791332396	0.000285915143495161	2.71276155818389e-05
0.00259358200314283	0.0021521793069225	0.00154586055743942	0.00139070382929452	0.0019668348358283	0.00086560251426681	0.00158820610371351	0.00141799685716649	0.00106327020097593	0.00131643371102473	0.00165858903316516	0.00141212472086676	0.000182945992887271
0.00264882970804731	0.00250442477876106	0.00149474815978827	0.0013444710942023	0.00209023240426764	0.000987097841369613	0.00165511537507237	0.00147531221569763	0.00105193945910181	0.00164163427342652	0.00141981639235795	0.00150632702009759	0.000268629559176247
0.00177611446530477	0.00173600198494748	0.00117235960631875	0.000948722190058722	0.00176097924075759	0.00080927962947647	0.0016520552477049	0.00146274088164751	0.00085691836903482	0.00120949466545364	0.000664130344884624	0.00116466793482756	0.000143743280125713
0.00195434620792325	0.00228401290215863	0.0008126705814242	0.000729137374906955	0.00181846001157886	0.00080009924737408	0.00179761806302208	0.00162575469357373	0.000350839467372425	0.000901083450500372	0.000682573815234473	0.000811264576958068	4.94582747498134e-05
0.0020586386568522	0.00200736084691093	0.00132271937804979	0.00119146472582913	0.00168910760069473	0.000720453229674964	0.00132983210652552	0.00121354726656191	0.00106773633280953	0.000617070548341742	0.00105905218757754	0.000567364155156728	0.000231742618476553
0.00257894301546605	0.00274774625754694	0.00123968240840294	0.00108725498304524	0.00201224050946985	0.000809445041766603	0.00196484988834671	0.0017545281614424	0.000643040277892647	0.00136365891985774	0.0011576379124969	0.00115060789016624	7.7082127202052e-05
0.00184351997353403	0.00185071540815483	0.000576048300388719	0.000503184186585063	0.00129923083285088	0.00046241005706724	0.00132114796129352	0.00119485567777686	0.000367546108675875	0.000540319245719958	0.00054677032503515	0.000540650070300224	2.57216111157056e-05
