# Supplementary material for: Empirical comparison of cross-platform normalization methods for gene expression data
Source: BMC Bioinformatics. 2011 Dec 7;12:467. doi: 10.1186/1471-2105-12-467 (PMC3314675; doi:10.1186/1471-2105-12-467)
Supplement: Additional file 4 — Raw bootstrap results for all statistics presented. [file 1471-2105-12-467-S4.zip › bootstraps/figure7/sperm_AFX_ILM_loss_boxplot.pdf.csv]

resample.1	resample.2	dwd	eb..par.	gq	mrs	qn	distran	xpn3	xpn6	xpn9	xpn_mod6.	no.norm
0.00273120502853362	0.00335489206848069	0.0169356546191382	0.0243500951120668	0.0182519229178728	0.0514366884459516	0.0404901993218096	0.0450873376891903	0.0440354809362336	0.0296998593995534	0.0227128442643288	0.0359109254817633	0.114120585559507
0.00311793896286494	0.00410619469026549	0.0125652965015301	0.0193171780663303	0.0147302952609379	0.0418545198908279	0.0356293937639567	0.0400403605987925	0.0377492349681582	0.0097560168720536	0.0148483169299479	0.0125234471921264	0.0998897527086263
0.00337358365726574	0.0039388801587958	0.0128094450417666	0.0196585890331652	0.0137073029526094	0.0381932015548755	0.0302774791166983	0.034231080969316	0.0220042180133984	0.0128300388718882	0.01488197833099	0.0131559010834505	0.0897360846910926
0.00278612190885783	0.00525150938714746	0.0128342568852866	0.0209654288313622	0.0171712017202878	0.0493769746092135	0.0366791828632867	0.041997436109503	0.0216360929617071	0.0146604085683566	0.0184585228682491	0.0155114548010917	0.0921024729137374
0.00692912083367795	0.00345207178893392	0.0134184103878918	0.0200157141675626	0.0174542221487057	0.0463060954428914	0.0346429575717476	0.0397537010999918	0.027402448101894	0.0259423538168886	0.0134533123811099	0.0245269208502192	0.0935865519808121
0.00479960301050368	0.00442353816888595	0.011921759986767	0.018475808452568	0.0141820362252915	0.0410860143908693	0.0313088247456786	0.0366243486891076	0.0197923248697378	0.0125848978579109	0.0190688115126954	0.013954098089488	0.090224878008436
0.00381738483169299	0.00380828715573567	0.014108014225457	0.0219003390951948	0.0176897692498553	0.0510526838144074	0.0358478206930775	0.0421669837068894	0.0164170870895708	0.0179047225208833	0.0132943511702919	0.0176483334711769	0.0989662558928129
0.00263609296170705	0.00503473658092796	0.0117685882061037	0.0188300388718882	0.0163552228930609	0.0427978661814573	0.0311430816309651	0.0368315275824994	0.013150359771731	0.0103558018360764	0.0139268050616161	0.0132449756016872	0.0890478868579935
0.0022486973782152	0.00427160698039864	0.0134701844347035	0.0197942271110743	0.0173386816640477	0.0485131089239931	0.0366246795136879	0.0426181457282276	0.0142230584732446	0.0360714581093375	0.0138518732941858	0.0265002067653627	0.100553965759656
0.00291894797783475	0.00537573401703747	0.0126035067405508	0.0197718964519064	0.0136328674220495	0.0377196261682243	0.0319087751219916	0.035289388801588	0.0206686791828633	0.00929724588536928	0.0140741874121247	0.0102250434207262	0.101061037135059
0.00363923579521958	0.00336936564386734	0.0109116698370689	0.0169894963195765	0.0151692994789513	0.0423929368952113	0.0315557025887023	0.0377302952609379	0.0164414026962203	0.00844917707385659	0.00775312215697626	0.00984748986849723	0.0936851377057314
0.00377148292118104	0.00336853858241667	0.0139737821520139	0.0196468447605657	0.0157682573815234	0.0439800678190389	0.0334365230336614	0.037597469191961	0.0160631047886858	0.0141538334298238	0.020798775949053	0.0135590935406501	0.0981359689024895
0.00344595153419899	0.00292407575882888	0.0116406417996857	0.0176863782979076	0.0158114299892482	0.042319328426102	0.0325848151517658	0.0363615912662311	0.0132893060954429	0.00962989000082706	0.0110770821272021	0.010588785046729	0.0808436853858242
0.00261186006120255	0.00364105533041105	0.010014969812257	0.0162032917045736	0.0142888925647176	0.0423670498718055	0.032906872880655	0.0376696716566041	0.0460170374658837	0.0155302290960218	0.0151984120420147	0.0212761558183773	0.0752264494251923
0.00333454635679431	0.00603134562898023	0.00802762385245224	0.0141397733851625	0.0113857414605905	0.0334545529732859	0.027276982879828	0.0313125465222066	0.0155997022578778	0.00671259614589364	0.00894566206269125	0.00762070961872467	0.0674451244727483
0.00396327847159044	0.00458167231825324	0.0186083036969647	0.0261216607393929	0.0225557025887024	0.0617404681167811	0.0453164337110247	0.0516250103382681	0.0301575552063518	0.0537935654619138	0.0510926308824746	0.0613639070382929	0.120851046232735
0.00241675626499049	0.00502505996195517	0.0137642874865603	0.0198148209411959	0.0162295095525598	0.0442155322140435	0.0348004300719543	0.0402922008105202	0.022276982879828	0.0943506740550822	0.0175557025887023	0.135527830617815	0.098997518815648
0.0035567777685882	0.00559325117856257	0.014828550161277	0.0206134314779588	0.016155322140435	0.0454955752212389	0.0340088495575221	0.03859631130593	0.0270646762054421	0.0127072202464643	0.0158574973120503	0.0146917541973369	0.103890745182367
0.00404482673062608	0.00453494334629063	0.0151592093292532	0.0217505582664792	0.0150770821272021	0.0429470680671574	0.0325893639897445	0.035754031924572	0.0673485236953106	0.0190679844512447	0.0275064924323877	0.0231176081382847	0.111799520304359
0.00256951451492846	0.0045644694400794	0.0104398312794641	0.0162291787279795	0.0146193036142585	0.0392714415681085	0.0309450831196758	0.0359512860805558	0.017673228020842	0.0180377140021504	0.0158493921098338	0.0181293524108841	0.0750398643619221
0.00296468447605657	0.00494351170291953	0.0114543048548507	0.0165035150111653	0.0150038044826731	0.0405060789016623	0.0312122239682408	0.0352374493424861	0.0122225622363742	0.0091591266231081	0.015199983458771	0.0101568108510462	0.0912480357290548
0.00682242990654206	0.00285741460590522	0.0123621702092465	0.0179457447688363	0.0157504755603341	0.0433722603589447	0.0314561243900422	0.0374854023653958	0.0103419899098503	0.0374742370358117	0.0127259945413944	0.0212705318005128	0.0887071375403192
0.00533529071209991	0.00577404681167811	0.0159332561409313	0.0223681250516913	0.0204125382515921	0.059134066661153	0.0436463485236953	0.0504787031676454	0.0467360019849475	0.014310561574725	0.0231889835414771	0.0159258125878753	0.118690927135886
0.00360888263998015	0.00719088578281366	0.0158614672070135	0.022459598048135	0.0175868000992474	0.0507608965346125	0.0374425605822513	0.041269456620627	0.0495126953932677	0.0146834008766851	0.0231315027706559	0.0170332478703168	0.112451575552063
0.00344661318335952	0.0045280787362501	0.0149969398726325	0.0220481349764287	0.019537838061368	0.0549964436357621	0.0409266396493259	0.0459699776693408	0.0301479612935241	0.0162881482094119	0.0122486973782152	0.0183324787031676	0.112577950541725
0.00256761227359193	0.00370622777272351	0.0110925481763295	0.0167474154329667	0.0133915308907452	0.0368341741791415	0.0294878008436027	0.032084525680258	0.023739062112315	0.00890654205607477	0.0149807294681995	0.00969919775039286	0.0874811016458523
0.00298610536762881	0.00531635100487966	0.00987197088743694	0.015996278223472	0.0139134066661153	0.0382350508642793	0.0286799272185923	0.0331168637829791	0.0143567943098172	0.0127470019022413	0.0110528492266975	0.0112442312463816	0.0753918617153256
0.00347423703581176	0.00387271524274254	0.0136197998511289	0.0210991646679348	0.0170506988669258	0.047026052435696	0.0376527996030105	0.0422654040195187	0.014244727483252	0.0134042676370854	0.0154727483252006	0.0126172359606319	0.100551401869159
0.00474849061285253	0.00461831114051774	0.0147224381771566	0.0210506988669258	0.0183462079232487	0.0486504011248035	0.0382341410966835	0.0427623852452237	0.0261856752956745	0.0226251757505583	0.0185305599206021	0.0187992721859234	0.105529153916136
0.00563948391365478	0.00475816723182533	0.0116982879827971	0.0168852038706476	0.0145331238110992	0.042452154495079	0.0337993548920685	0.0387331072698702	0.0168041518484823	0.00912132991481268	0.00879877594905301	0.00974071623521628	0.0913245389132413
0.0045877098668431	0.00523918617153255	0.0168841286907617	0.0239469853610123	0.0211359689024895	0.056941609461583	0.0419370606236043	0.0476855512364569	0.0638305351087586	0.0331410139773385	0.0242343065089736	0.0257177239268878	0.119956992804565
0.00449160532627574	0.00411570589694814	0.0133729220081052	0.0197742122239683	0.0194725002067654	0.0543662228103548	0.0392921181043752	0.0457792572988173	0.0291482094119593	0.0304939210983376	0.0305618228434373	0.0268652716896866	0.0984204780415185
0.00236977917459267	0.00656231908030767	0.013898188735423	0.0205298982714416	0.0178647754528161	0.0499249855264246	0.0402155322140435	0.0449841204201472	0.0235514845753039	0.0112237201224051	0.0155672814490117	0.0120642626747167	0.100958067984451
0.00296269952857497	0.00459325117856257	0.0186824911090894	0.0263866512281863	0.0223401703746588	0.0617960466462658	0.0447355884542222	0.0510961045405674	0.0318963692002316	0.0481444876354313	0.0268564221321644	0.0375887023405839	0.125457116863783
0.00513927714829212	0.00411860061202547	0.0133708543544785	0.01973914481846	0.0165812587875279	0.0446637995203044	0.0347225208833016	0.0389392936895211	0.0156080555785295	0.0255990406087172	0.0136974609213465	0.0259583988090315	0.097680671573898
0.00272822760731122	0.00295657927384005	0.0110035563642379	0.0172982383591101	0.0147619717144984	0.0415612439004218	0.0322133818542718	0.037017368290464	0.0282189231659912	0.00940749317674303	0.00920312629228353	0.0111353072533289	0.0820767513026218
0.00256157472500207	0.00491340666611529	0.0136776114465305	0.0199978496402283	0.0193333057646183	0.0513022909602183	0.0374854850715408	0.0441231494500042	0.0132859151434952	0.0182338929782483	0.0143476139277148	0.0168369861880738	0.0944562070961873
0.00347647010172856	0.00868340087668514	0.0145906872880655	0.02255272516748	0.0187945579356546	0.0543958316102887	0.041626085518154	0.048501860888264	0.0146501530063684	0.0133760648416177	0.0275200562401786	0.0156886940699694	0.110150856008601
0.00345339508725498	0.00876850549995865	0.0138746174840791	0.021853444710942	0.0180306839798197	0.0505441237283931	0.036864610040526	0.0433119675791912	0.030796212058556	0.0119947895128608	0.0131886527168969	0.0132710280373832	0.100009676618973
0.00283599371433298	0.00402679679100157	0.0124127036638822	0.019340418493094	0.0159384666280705	0.0429927218592342	0.0323433959143164	0.0368823091555703	0.0211504424778761	0.00986427921594574	0.0127901745099661	0.0111841865850633	0.0953065916797619
0.00329923083285088	0.00424241171119014	0.0126281531717807	0.0194863121329915	0.0132192539905715	0.0372167728062195	0.030044744024481	0.0330363907038293	0.0566592506823257	0.0101623521627657	0.0223711851790588	0.010714250268795	0.0908490612852534
0.00294772971631792	0.00489620378794144	0.0137923248697378	0.0198134976428749	0.0162449756016872	0.0452539078653544	0.0358747828963692	0.0398528657679265	0.0211323298321065	0.0108008436026797	0.011600033082458	0.0129756016872054	0.0978923165991233
0.00441394425605823	0.0049947895128608	0.0151445703415764	0.02215523943429	0.0164218013398395	0.0454326358448433	0.0340563228847904	0.0388227607311224	0.0223893805309735	0.0187742122239682	0.0147047390621123	0.0209761806302208	0.0998071292697047
0.00451997353403358	0.00302555619882557	0.0130578943015466	0.018932925316351	0.0149184517409644	0.0425992060210074	0.0320288644446282	0.0356867918286329	0.0201723596063187	0.0108799933835084	0.0198423620875031	0.012274584401621	0.0970963526590024
0.00365106277396411	0.0071197584980564	0.0156010255561988	0.0230120750971797	0.0200378794144405	0.0525246050781573	0.0434999586469274	0.0480701348110164	0.026219832933587	0.01714903647341	0.0143001406004466	0.0232665619055496	0.10493193284261
0.00354867256637168	0.00465767926556944	0.012216111157059	0.0187474981391117	0.0161809610454057	0.0448157307087917	0.0334821768257381	0.0386284839963609	0.0108302869903234	0.0132352989827144	0.0212694566206269	0.0155531386982053	0.0872426598296253
0.00323637416260028	0.00534339591431643	0.0153955834918534	0.0212528326854685	0.021376395666198	0.0582185096352659	0.0411628483996361	0.048181457282276	0.0209295343644033	0.0543024563725085	0.0190320899842858	0.0439038127532876	0.107141096683484
0.00435522289306095	0.00479497146637995	0.0133746588371516	0.0192929451658258	0.0177622198329336	0.0480575634769664	0.0371793069225043	0.0438918203622529	0.0112134645604168	0.0133237945579357	0.0120951947729716	0.020593830121578	0.0973327268216027
0.0039037300471425	0.00557596559424365	0.0104065834091473	0.0175601687205359	0.0150915557025887	0.0425595897775205	0.0337781821189314	0.03897518815648	0.0153620875031015	0.0164417335208006	0.0143259449177074	0.0203495161690514	0.080096848895873
0.00682631709536018	0.00501670664130345	0.0133817715656273	0.0198419485567778	0.0157320320899843	0.0430438342568853	0.0333566288975271	0.0384649739475643	0.0149053014638988	0.0242569679927219	0.0120493755686047	0.0269187825655446	0.0907209494665453
0.00289363989744438	0.00447961293524109	0.0128083698618807	0.0209153916135969	0.0182674716731453	0.0523926887767761	0.0361345628980233	0.0427257464229592	0.0232159457447689	0.023536680175337	0.0214039368125052	0.0239084442974113	0.0977321975022744
0.00280158795798528	0.00547837234306509	0.0116670250599619	0.017432305020263	0.0171726077247539	0.0468969481432471	0.0373736663634108	0.0424216359275494	0.0283858241667356	0.009309320982549	0.00901745099660905	0.0103290877512199	0.0915045901910512
0.00450748490612852	0.00539177900918038	0.0185667025059962	0.0270145562815317	0.0219494665453643	0.0605724919361508	0.0442667273178397	0.04978256554462	0.0682796294764701	0.0247011826978745	0.0289781655777024	0.0204673724257712	0.129321147961294
0.00332569679927219	0.00325150938714747	0.00916243486891076	0.0151606980398644	0.0145996195517327	0.0392234720039699	0.0290242329005045	0.0336945662062692	0.0176657017616409	0.0110387064758912	0.0103459598048135	0.0125299809775866	0.0765725746422959
0.00341493672979902	0.00467959639401207	0.0153657265734844	0.0211593747415433	0.019232321561492	0.053331734347862	0.0395555371764122	0.0461535853113887	0.0150277065585973	0.0228631213299148	0.02086957240923	0.0408524522372012	0.112865519808122
0.00676164088991812	0.00574824249441733	0.0180431726077247	0.0233754031924572	0.0194370192705318	0.0576504011248035	0.0436108675874617	0.0492126374989662	0.0361145480109173	0.0145459432635845	0.0197439417748739	0.0167061450665784	0.127498304524026
0.00388851211645025	0.0069685716648747	0.0108380613679596	0.0173308245802663	0.014849640228269	0.0424348689107601	0.0335285749731205	0.0388519560003308	0.0140066991977504	0.0145265900256389	0.0168943015466049	0.0148089488048962	0.0863694483500123
0.00427971218261517	0.00278835497477463	0.0120620296087999	0.0176590852700356	0.0153409147299644	0.0442805392440659	0.0368736250103382	0.0411779009180382	0.0146044165081466	0.0440126540401952	0.0150659995037631	0.0722577950541723	0.0897498139111736
0.00392730129848647	0.00364866429575718	0.0149174592672236	0.0212754114630717	0.0193204036059879	0.0534979736994459	0.0410020676536267	0.0474636506492433	0.014058390538417	0.0346331982466297	0.015744107187164	0.0556291456455215	0.110818211893144
0.00335563642378629	0.00356653709370606	0.0141339839550079	0.0222524191547432	0.0186299727069721	0.0495954015383343	0.0368535274170871	0.0427173931023075	0.0259598048134976	0.0306455214622446	0.0216187246712431	0.0255190637664378	0.102286494086511
0.00462864940865106	0.00413373583657266	0.0109116698370689	0.0169679927218592	0.0145916797618063	0.0414471094202299	0.0304388388057233	0.0346905963113059	0.040960218344223	0.0089710528492267	0.0122304193201555	0.0100994954925151	0.0861238110991646
0.00378579108427756	0.00413993879745265	0.0134527334380944	0.0202245471838558	0.0190378794144405	0.0511534198990985	0.0382398478206931	0.0445164171697957	0.0554908609709701	0.0126756264990489	0.0155283268546853	0.0136801753370275	0.100725332892234
0.00365693491026383	0.0045954015383343	0.0154289967744603	0.0234738235050864	0.0197296336117774	0.0544267637085436	0.0415771234802746	0.0472291787279795	0.0258538582416674	0.0210631047886858	0.0261877429493011	0.0274442147051526	0.10899966917542
0.00355222893060954	0.00501703746588372	0.0107372425771235	0.01731684724175	0.013934165908527	0.0379190306839798	0.0283223885534695	0.0340826234389215	0.0184219667521297	0.00840004962368703	0.0111146307170623	0.00958555950707137	0.0864651393598543
0.00595203043586138	0.00520610371350591	0.0162479530229096	0.0217618063022083	0.0173768091969233	0.0482457199569928	0.0385326275742288	0.0435683566288975	0.0628728806550327	0.0163992225622364	0.0209853610123232	0.0180056240178645	0.113540236539575
0.00376064841617732	0.00371524274253577	0.0110696385741461	0.0177138367380696	0.0155611611942767	0.0423682904639815	0.0331247208667604	0.0375466876188901	0.0158914068315276	0.0170518567529567	0.0189074518236705	0.0179271358861963	0.083144074104706
0.00319634438838806	0.00351840211727731	0.0108764370192705	0.0167315358531139	0.0129381358034902	0.0346589198577454	0.0269315193118849	0.0301449838723017	0.0170019022413365	0.0095896948143247	0.0234457861219088	0.0124080721197585	0.0804973120502853
0.00786477545281614	0.00540567364155157	0.0123304937556861	0.0187027541146307	0.0146862955917625	0.0422175171615251	0.0345307253328923	0.0400469770903978	0.0170133983955008	0.0112874865602514	0.0119772558101067	0.0139905714994624	0.0926265817550244
0.00361789760979241	0.00675742287651972	0.0116090480522703	0.0185280787362501	0.0179568273922753	0.0480179472334795	0.0385911008187908	0.0454321396079729	0.0142487800843603	0.0250776610702175	0.0119047225208833	0.0217034984699363	0.0869139856091308
0.00349706393185014	0.00429782482838475	0.0137902572161111	0.0206456868745348	0.0136284839963609	0.042957819866016	0.0344734099743611	0.0383182532462162	0.473150773302456	0.0132840129021586	0.015157720618642	0.0121700438342569	0.106786452733438
0.00418211893143661	0.00478132495244396	0.0126048300388719	0.0182864113803656	0.0133747415432967	0.0382960052931933	0.0298408733768919	0.0345947398891738	0.0181159540153833	0.0190389545943263	0.0153395087254983	0.0175098833843354	0.0909657596559424
0.00323935158382268	0.0053731701265404	0.0122539078653544	0.0178479033992226	0.0148005954842445	0.0450964353651476	0.0338115954015383	0.0399272185923414	0.0457819038954594	0.0128237532048631	0.0163833429823836	0.0147694979736995	0.0952548176329502
0.00354710114961542	0.00469828798279713	0.0156868745347779	0.0216269952857497	0.0156585890331652	0.0432404267637086	0.035724175006203	0.0400452402613515	0.023593830121578	0.0124263501778182	0.0217569266396493	0.013129186998594	0.105655777024233
0.00468538582416674	0.00310015714167563	0.0097206186419651	0.0168412869076172	0.0122171036307998	0.0356810851046233	0.0287411297659416	0.0321148788354975	0.0230157141675626	0.0080267140848565	0.0137441898933091	0.00976230253907866	0.0812442312463816
0.00664328839632784	0.00468852865767927	0.00946977090397816	0.0158026631378711	0.0131106608220991	0.0374972293441403	0.0279928045653792	0.0325115375072367	0.0120717062277727	0.00796220329170458	0.0249497146637995	0.00951931188487305	0.0745115375072367
0.00329898271441568	0.0036862128856174	0.0135210487139194	0.0195970556612356	0.0161989082788851	0.0477312050285337	0.0379598048134976	0.0436929120833678	0.0157601521793069	0.0359722107352577	0.0116032586221156	0.0299177900918038	0.0961475477627988
0.00470325035150112	0.00334141096683484	0.0115434620792325	0.0173128773467869	0.0154021172773137	0.0420061202547349	0.0306691754197337	0.0363817715656273	0.0442702836820776	0.0115054999586469	0.0106786866264163	0.0128711438259863	0.0852945165825822
0.00541452319907369	0.00373715987097841	0.0111244727483252	0.0177981142998925	0.0147648664295757	0.0412725994541395	0.0338644446282359	0.0378545198908279	0.0301843519973534	0.00871954346207923	0.0137219419402862	0.00989876767843851	0.085106773633281
0.00429650153006368	0.00413671325779506	0.0137969564138616	0.0206060706310479	0.0188020841948557	0.0497325283268547	0.0363532379455793	0.0404874700190224	0.038321809610454	0.0204721693821851	0.0181351418410388	0.0241951865023571	0.0988948804896203
0.00286866264163427	0.00624555454470267	0.0129670002481184	0.0202046150028947	0.0163571251343975	0.0468920684806881	0.0363978165577702	0.0421358861963444	0.039339095194773	0.0349672483665536	0.027835993714333	0.0231879083615913	0.0967670994954925
0.00383227193780498	0.00498759407824002	0.0153729220081052	0.0240897361673972	0.0208883467041601	0.0587052352989827	0.0423312381109916	0.0493166818294599	0.057978827226863	0.020780084360268	0.0245002894715077	0.0194602596972955	0.113239186171533
0.00306914233727566	0.00448920684806881	0.0157685882061037	0.0215010338268133	0.0168404598461666	0.048654701844347	0.0371418410387892	0.04147828963692	0.0289579025721611	0.0131113224712596	0.0222048631213299	0.0142232238855347	0.111681250516913
0.00507906707468365	0.00460036390703829	0.0131588785046729	0.0202175998676702	0.0178355801836076	0.0495103796212058	0.0377716483334712	0.043280787362501	0.274528905797701	0.0269895790257216	0.0219902406748821	0.0253210652551485	0.100579770076917
0.00226681002398478	0.00562476221983293	0.0104203953353734	0.0159119179555041	0.0125064097262427	0.0341977503928542	0.0248298734595981	0.0286635514018692	0.0212168555123646	0.00896625589281284	0.0114203126292284	0.00896766189727897	0.0785033495988752
0.00273525762964188	0.00531709536018526	0.0171389463237118	0.0230632702009759	0.020424861467207	0.0528466628070465	0.0409208502191713	0.0469144818460012	0.0436032586221156	0.0258864444628236	0.0171429989248201	0.0207311223223885	0.111750227441899
0.00530923827640394	0.00553990571499463	0.0104806054089819	0.0170873376891903	0.0164027789264742	0.0451886527168969	0.0345432966669424	0.040152675543793	0.0188852038706476	0.022865850632702	0.0198972789678273	0.0211351418410388	0.0808530311802167
0.00298701513522455	0.00480464808535274	0.0127283103134563	0.0195734017037466	0.0188254073277644	0.0538962037879415	0.0427163179224216	0.049741626002812	0.0221198412042015	0.022894466958895	0.0135397403027045	0.0265832437350095	0.100840790670747
0.00594351170291953	0.00387792572988173	0.0131932842610206	0.019380117442726	0.0163295839880903	0.0433153585311388	0.0338067984451245	0.0384104705979654	0.0158775121991564	0.0176237697460921	0.0195604995451162	0.0263486891076007	0.0895903564634853
0.00416657017616409	0.00522082540732776	0.0136348523695311	0.0204786204615003	0.0148201141344802	0.041934165908527	0.0323899594739889	0.0378613017947234	0.0234748986849723	0.0152516747994376	0.0194476056571003	0.0181549086097097	0.0923000578943014
0.0029401207509718	0.00669307749565793	0.0150836986188074	0.0214329666694235	0.0186902654867257	0.0517881068563394	0.0389591431643371	0.0458340914729964	0.0190991646679348	0.0181123976511455	0.014129186998594	0.0183644859813084	0.102331734347862
0.00346935737325283	0.00427516334463651	0.0145236126044165	0.0195570258870234	0.0143073360350674	0.0398923993052684	0.0286446116946489	0.0327942271110744	0.0406398974443801	0.0102519229178728	0.0114155983789596	0.0125560334132826	0.109518484823422
0.0044654701844347	0.00371358861963444	0.0127115209660078	0.0189875113720949	0.0166117773550575	0.0438584897857911	0.0320267140848565	0.0365175750558267	0.0173021255479282	0.0253287569266397	0.0152637498966173	0.0338415350260524	0.0919921429162186
0.00317235960631875	0.00813183359523613	0.0139039781655777	0.0207770242329005	0.0146808369861881	0.042386403109751	0.0320847737986933	0.0365784467785957	0.0403027044909437	0.0149004218013398	0.0237771069390456	0.0170456537920768	0.0932486973782152
0.00294715077330246	0.0058426102059383	0.0155595070713754	0.0222164419816392	0.0194600115788603	0.0559153916135968	0.0416193036142585	0.0481084277561823	0.079942767347614	0.0196251757505583	0.0154810189397072	0.0266262509304441	0.119362252915392
0.00238971135555372	0.00238458357455959	0.0149042262840129	0.0209398726325366	0.019291952692085	0.0545292366222811	0.0424768836324539	0.0485191464725829	0.0303221404350343	0.029464560416839	0.0314998759407824	0.034669588950459	0.114866346869572
0.00438077909188653	0.00338268133322306	0.0146532131337358	0.0216383260276238	0.0190155487552725	0.0554476883632454	0.0418904143577868	0.0484456207096187	0.037180133983955	0.013288230915557	0.0189953684558763	0.0163176743032007	0.114177404681168
0.00207220246464312	0.00426391530890745	0.0120038871888181	0.0174031924571996	0.01502481184352	0.042766437846332	0.0317537838061368	0.0362258704821768	0.0103923579521959	0.0100742701182698	0.0119915639732032	0.0114085683566289	0.0975791911339013
0.00476304689438425	0.00391291042924489	0.0119872632536597	0.0198637829790753	0.0141425026879497	0.0376526341907204	0.0284168389711355	0.0336091307584154	0.0210779091886527	0.0307671822016376	0.0196838971135555	0.025828632867422	0.0856692581258788
0.00488073773881399	0.00730890745182367	0.00995409808948805	0.01659631130593	0.0154306508973617	0.0423696964684476	0.0331337358365727	0.0390823753204863	0.0201131420064511	0.0097683400876685	0.0112464643122984	0.0117832271937805	0.072778843768092
0.00650913902902986	0.00558258208584898	0.0136725663716814	0.020411132247126	0.0181530890745182	0.0509690679017451	0.0408115126953933	0.0469695641386155	0.0269834587709867	0.0171835249359027	0.0284136134314779	0.0155532214043503	0.098447026714085
0.00406624762219833	0.00320089322636672	0.0146776114465305	0.0204600115788603	0.0178872715242743	0.0512158630386237	0.0399595566950624	0.0461370440823753	0.0185016954759739	0.0142606070631048	0.0143974030270449	0.0144816805888677	0.105584318914895
0.00333992225622364	0.00707972872384418	0.0151874948308659	0.021438507981143	0.0181208336779423	0.0511210817963775	0.0390789016623935	0.0437922421635928	0.0201153750723679	0.0490144735753866	0.0179259780001654	0.0485655446199652	0.111216111157059
0.00430179472334795	0.00592357952195849	0.0201772392688777	0.0274909436771152	0.022669506244314	0.060870813001406	0.0460370523529898	0.0531048713919444	0.0419368125051692	0.027211148788355	0.0476783558018361	0.0264811016458523	0.129416508146555
0.00355901083450501	0.00435770407741295	0.0155220411876602	0.0215739806467621	0.0165414771317509	0.0466047473327268	0.0348525349433463	0.0396514763046894	0.0493457943925234	0.013341576379125	0.0169565792738401	0.0135060789016624	0.109441898933091
0.00257505582664792	0.00417723926887768	0.0149022413365313	0.0223099826317095	0.0174653047721446	0.0483616739723762	0.0380308493921099	0.041985112893888	0.0139249855264246	0.0168134149367298	0.0168673393433132	0.0244787031676454	0.101508890910595
0.00250574807708213	0.00372690430899016	0.0192160284509139	0.0268450913902903	0.0248933917790092	0.0677309569100984	0.0528609709701431	0.0595321313373584	0.0363840046315441	0.0314150194359441	0.0366183938466628	0.0334855677776859	0.131371516003639
0.00239392936895211	0.00630344884624928	0.0117376561078488	0.0175792738400463	0.0153079976842279	0.043824828384749	0.0358168058886775	0.0405225374245307	0.0152477876106195	0.00994227111074353	0.00969332561409312	0.0131300967661897	0.0879765941609462
0.00302911256306344	0.00576221983293358	0.0121015631461418	0.0195939955338682	0.0143422380282855	0.0397690844429741	0.0316972128029113	0.0364481846001158	0.0477867835580184	0.0100729468199487	0.0153448019187826	0.011278306178149	0.095400049623687
0.00434794475229509	0.00374046811678108	0.0155218757753701	0.022175088909106	0.0207704904474402	0.057329170457365	0.0442515920932925	0.0505462740881648	0.0318884294103052	0.0141315027706559	0.0223223058473245	0.0181997353403358	0.115097097014308
0.00201786452733438	0.00665718302869904	0.0147644528988504	0.0217907534529816	0.0178717227690017	0.0488455876271607	0.0377841369613762	0.0423137044082375	0.0325624017864527	0.038573897940617	0.0258644446282359	0.0338488131668183	0.0975484244479364
0.00367612273591928	0.00416838971135556	0.0120511123976511	0.018423620875031	0.014141592920354	0.0395485071540815	0.0310305185675296	0.0351648333471177	0.0152637498966173	0.00992680506161608	0.0128980233231329	0.0106261682242991	0.0932540732776445
0.00397378215201389	0.00622338929782483	0.0162195848151518	0.0224367711520966	0.019272020511124	0.052205111239765	0.0390290298569184	0.0443613431477959	0.0142102390207592	0.0381758332644116	0.0181682242990654	0.0411951865023571	0.10806186419651
0.00267339343313208	0.00562079232486974	0.0142445620709619	0.0196771979158051	0.0141310065337855	0.0426977917459267	0.0322461334877182	0.0364709287900091	0.0316711603672153	0.0117421222396824	0.0201921263749897	0.0129012488627905	0.105556695062443
0.00303912000661649	0.00674385906872881	0.0141630138119262	0.0213389297824828	0.015989992556447	0.043831114051774	0.0340340749317674	0.0391507733024563	0.0442991481267058	0.0139842858324374	0.0317792572988173	0.0130341576379125	0.098076834008767
0.00551120668265652	0.00607666859647672	0.01040368869407	0.0167722272764866	0.0111319163013812	0.0318507981142999	0.0251967579191134	0.0275951534198991	0.0243435613266065	0.00851360516086345	0.0584677032503516	0.00939409478124224	0.0764801918782565
0.00418749483086594	0.00323273509221736	0.0114973120502853	0.0196006947316186	0.0161171946075593	0.0466677694152676	0.0341095029360681	0.0412725167479944	0.0243598544371847	0.012654619138202	0.0169435944090646	0.0135159209329253	0.091746505665371
0.00216896865437102	0.00458531138863617	0.013829873459598	0.0199968571664875	0.0151203374410719	0.0446446944007939	0.0328576627243404	0.0372082540732776	0.0120865933338847	0.0130009924737408	0.0149437598213547	0.0149919775039285	0.099911917955504
0.0033090728641138	0.00386824911090894	0.016079480605409	0.0232440658340915	0.0173106442808701	0.0501625175750558	0.0373523281779836	0.0443050202630055	0.0287521296832355	0.0355395748904144	0.0274163427342652	0.038675791911339	0.11319915639732
0.00219072037052353	0.00520378794144405	0.0116078901662393	0.017546604912745	0.0152749979323464	0.0428263998015052	0.0319793234637334	0.0366596642130511	0.0118773467868663	0.0177769415267554	0.0101745926722356	0.0232760731122322	0.0847013481101646
0.00324315606649574	0.00556877015962286	0.0113984782069308	0.0176034240344058	0.0149325117856257	0.0405499958646928	0.0306499048879332	0.0362391861715325	0.0165145149284592	0.0420928790009098	0.00940410222479531	0.0245647175585146	0.0834452898850385
0.00309544289140683	0.00310255561988256	0.0174600942850054	0.0238206103713506	0.0228740385410636	0.0619526093788768	0.0459574063352907	0.0522926970473907	0.019522950955256	0.0133115540484658	0.0174729137374907	0.0154650566537094	0.123348110164585
0.00448606401455628	0.00511810437515507	0.0137138367380696	0.0203605160863452	0.0159842031262923	0.0428945496650401	0.0326455214622446	0.0379299478951286	0.0278691588785047	0.0128507154081548	0.0188620461500289	0.0172688776776114	0.0911607807460094
0.00235720784054255	0.00453072533289223	0.0120470597965429	0.0183835083946737	0.0159373914481846	0.0462405094698536	0.0372439831279464	0.0424566206269126	0.0200246464312298	0.010669588950459	0.011961458936399	0.0110627739641055	0.0952200810520222
0.0032209908196179	0.0089376395666198	0.0144022826896038	0.0206505665370937	0.0192587875279133	0.0535964767182201	0.0396642957571747	0.0464278388884294	0.0213610123232156	0.0139689851956	0.0134331320817137	0.0152970804730792	0.10014283351253
0.0032769001736829	0.0061821189314366	0.0134291621867505	0.0194144404929286	0.0156681829459929	0.0433085766272434	0.0314573649822182	0.0351674799437598	0.0258082871557357	0.0116848895872963	0.0156768670912249	0.0125624017864527	0.0981997353403358
0.00586560251426681	0.0104749813911174	0.0165246877843024	0.0233410801422545	0.0195386651228186	0.0534830865933339	0.0394787858737904	0.0451915474319742	0.0432740881647506	0.0242185096352659	0.0188850384583575	0.0212023819369779	0.110181457282276
0.00201728558431891	0.00682549003390952	0.0123903730047142	0.0190413530725333	0.0162042014721694	0.0481423372756596	0.0359570755107105	0.0423214787858738	0.0191675626499049	0.013973864858159	0.0195060789016624	0.0149557522123894	0.091252419154743
0.00386816640476387	0.00516714911917955	0.0148553469522785	0.0208912414192374	0.0170491274501695	0.0467337689190307	0.0360821272020512	0.0400699693987264	0.0398171367132578	0.0114158464973948	0.0150242329005045	0.0138307005210487	0.105332313290878
0.00681134728310313	0.00697791745926723	0.0144830865933339	0.020944090645935	0.0199842858324373	0.0545494996278223	0.0400934579439252	0.0473957489041436	0.0194845753039451	0.0107126788520387	0.0126682656521379	0.0137364982218179	0.108838144074105
0.00505392440658341	0.00613935985443719	0.0144643950045488	0.0202383591100819	0.0177485733189976	0.0471597882722686	0.0361274501695476	0.0403706062360433	0.0214105533041105	0.0380321726904309	0.0157488214374328	0.0216624762219833	0.0976055743941775
0.00476834008766851	0.00361839384666281	0.0148948804896204	0.0214722520883301	0.015330411049541	0.0440737738813994	0.0351373749069556	0.0408331817054007	0.0120860143908692	0.0119533537341824	0.0152436523033661	0.0138350012405922	0.101721445703416
0.00368149863534861	0.00477495657927383	0.0133168472417501	0.0193556364237863	0.0171847655280787	0.0468357455958978	0.03819262261186	0.0433704408237532	0.0167384004631544	0.0202241336531304	0.0131994872219006	0.0208691588785047	0.093755355222893
0.00362790505334546	0.00291679761806302	0.0116050781573071	0.0191812918699859	0.018156562732611	0.0510639318501365	0.036095691009842	0.0426447771069391	0.0159164667934827	0.0387298817302125	0.0110768340087669	0.032772640807212	0.09382615168307
0.00498039864361922	0.00358779257298817	0.0121665701761641	0.0186820775783641	0.0143753204863121	0.0405681912166074	0.0313869820527665	0.0364945827474981	0.0142698701513523	0.010746588371516	0.0149471507733025	0.0125463567943098	0.0928100239847822
0.00333347117690844	0.00332015548755273	0.0118713092382764	0.01888197833099	0.0164642295922587	0.0467393102307502	0.037059631130593	0.0416979571582169	0.0184786204615003	0.0291626002812009	0.0153804482673063	0.0206332809527748	0.0883309072864113
0.00170606236043338	0.00571954346207923	0.0120988338433546	0.0193129600529319	0.0168804069142337	0.045837234306509	0.0341260441650814	0.0386189727896783	0.0249293689521131	0.0312140435034323	0.0236959722107353	0.038157720618642	0.0931796377470845
0.00248333471176909	0.00352468778430237	0.0134784550492102	0.0202662310809693	0.0171125630634356	0.0489282937722273	0.0383347944752295	0.0446890248945497	0.0199072864113804	0.0123151104127037	0.0153482755768754	0.0160568191216607	0.10402431560665
0.0049331734347862	0.00349210156314614	0.0151827805805971	0.0215739806467621	0.0185074849061285	0.0512249607145811	0.041173931023075	0.0468606401455628	0.0192561409312712	0.0258067157389794	0.0174485981308411	0.0204500041353072	0.103474567860392
0.004867091224878	0.00458076255065752	0.00994847407162353	0.0163413282606898	0.0122392688776776	0.0346092961707055	0.0247743776362584	0.0277802497725581	0.0406053262757423	0.013668265652138	0.0196542056074766	0.0126637168141593	0.0800560747663551
0.00366346869572409	0.00449044744024481	0.0152021338185427	0.0222958398809032	0.018613679596394	0.0532045322967497	0.0401654122901332	0.045551567281449	0.0738715573567116	0.01458390538417	0.021959060458192	0.0163567943098172	0.115912331486229
0.00281597882722686	0.00527772723513357	0.0180329997518816	0.0251134728310313	0.0192371185179059	0.0567119344967331	0.0411282772309983	0.0472376147547763	0.0376954759738649	0.0159296170705484	0.0237849640228269	0.0193655611611943	0.126667852121413
0.00218443470349847	0.00633917790091804	0.0145369282937722	0.0206580100901497	0.0187800016541229	0.0511779836241833	0.0376239351583823	0.0436029277975354	0.0183286742204946	0.0162026300554131	0.0217369944586883	0.0197321975022744	0.102052601108262
0.0040296915060789	0.00332015548755273	0.0109362335621537	0.0171630965180713	0.0141745926722355	0.0387956331155405	0.0285520635183194	0.0321955173269374	0.0150317591597056	0.0456295591762468	0.0222928624596807	0.0372611860061202	0.0791076834008766
0.00328996774460342	0.00404143577867836	0.0121841038789182	0.0184375982135473	0.0166341080142255	0.0437126788520387	0.0319743610950294	0.035126623108097	0.0228208584897858	0.0179932180961046	0.021185096352659	0.0229846993631627	0.0898981060292779
0.00425035150111653	0.0033115540484658	0.0115438756099578	0.016588867752874	0.0145240261351418	0.0415450334959888	0.0340616987842197	0.0396622281035481	0.0134227938135803	0.0113675461086759	0.0103702754114631	0.0115220411876603	0.0888940534281698
0.00458241667355885	0.00319791580514432	0.0132443966586717	0.0197360846910925	0.0168730460673228	0.0500131502770655	0.0386758746174841	0.0434124555454471	0.0300554958233397	0.013929203539823	0.0232476221983293	0.0154524853196592	0.0977778512943512
0.00415672814490117	0.00501265404019519	0.0122840956083037	0.0188326854685303	0.0150816309651807	0.0428407906707468	0.0346800926308825	0.0406262509304441	0.0506668596476717	0.0157891820362253	0.0117729716317922	0.0211616078074601	0.0946242659829626
0.0034050946985361	0.00434033578694897	0.0109430981721942	0.0169084442974113	0.0157559341659085	0.0429365643867339	0.0338083698618807	0.0390865106277397	0.0152089157224382	0.0253799520304359	0.019654619138202	0.0196461831114052	0.0826880324208089
0.0026250930444132	0.00436614010420974	0.0134943346290629	0.0192635017781821	0.017944090645935	0.0480583078322719	0.0375460259697296	0.0418085352741709	0.0264094781242246	0.0187512199156397	0.01377636258374	0.0153935985443719	0.102651228186254
0.00545686874534778	0.00360036390703829	0.0134851542469606	0.0205346952278554	0.0203869820527665	0.0544482673062608	0.0436235216276569	0.0493735009511207	0.0281977503928542	0.0204502522537424	0.0215272516747994	0.0232788024150194	0.0962704490943677
0.00211893143660574	0.00452865767926557	0.0110380448267306	0.0175891158713092	0.0151976676867091	0.043896948143247	0.035257050698867	0.040010007443553	0.0169700603754859	0.0248600612025473	0.018796294764701	0.0231678107683401	0.0865375072367877
0.00386866264163427	0.00707377388139939	0.0160835332065172	0.0242458853692829	0.0234602596972955	0.0605605822512613	0.0423338847076338	0.04963973203209	0.0332387726408072	0.0281678107683401	0.0204849061285253	0.035507981142999	0.115641634273427
0.00408361591266231	0.00413108923993053	0.013788851211645	0.0202185096352659	0.01424844925978	0.0427759490530146	0.0356170705483417	0.0388938880158796	0.0252921181043752	0.0174323877264081	0.0248219336696717	0.019391365478455	0.0993522454718386
0.0045327929865189	0.00320775783640725	0.0184788685799355	0.0265332065172442	0.0227522123893805	0.0636354313125465	0.0457015962285998	0.0535716648747003	0.0322073443056819	0.0322585394094781	0.0292255396575965	0.027022330659168	0.119015135224547
0.00220626912579605	0.00410619469026549	0.0135625671987429	0.0195456951451493	0.0176628897527086	0.0496419650980068	0.0357178893391779	0.0413276817467537	0.0117227690017368	0.0129810602927798	0.0145219584815152	0.0161901414275081	0.106255396575966
0.00435993714332975	0.00389380530973451	0.0121452319907369	0.0188760234885452	0.0174796956413862	0.052375155074022	0.0380431726077248	0.044084442974113	0.0293524108841287	0.010346538747829	0.0204529815565296	0.0123132081713671	0.100986022661484
0.00256579273840046	0.00375014473575387	0.0117968737077165	0.0185849805640559	0.0155949053014639	0.0453152758249938	0.0342467951368787	0.0393472831031346	0.0231524274253577	0.0105159209329253	0.0156733934331321	0.0113156066495741	0.0940254734926805
0.0034662145397403	0.00365809279629476	0.0112904639814738	0.0174091472996444	0.015592506823257	0.0423529898271442	0.0327929865188984	0.0373785460259697	0.0452465470184434	0.00850310148044	0.0203232983210652	0.00891936150856009	0.0895389132412539
0.00509643536514763	0.00648928955421388	0.0117369944586883	0.0178488131668183	0.0146586717393102	0.0398073773881399	0.0299644363576214	0.034300719543462	0.0354809362335621	0.0246771979158052	0.00869770903978166	0.0243766437846332	0.0897769415267555
0.00391348937226036	0.00426449425192292	0.0152302539078654	0.022636010255562	0.0183972376147548	0.0539089405342817	0.0388579935489206	0.0458953767264908	0.0358872715242743	0.0143318997601522	0.0131153750723679	0.0185113720949467	0.114542635017782
0.00223174261847655	0.00395186502357125	0.0113081630965181	0.0169174592672236	0.0154285005375899	0.0417812422462989	0.0333047721445704	0.0375999503763129	0.0215557025887023	0.0152319907369118	0.0118090315110413	0.0140362252915392	0.0813582830204285
0.00353097345132744	0.00491125630634356	0.0110349846993632	0.0174509966090481	0.0147591597055661	0.0400665784467786	0.0299866843106443	0.0352941857580019	0.0337229344140269	0.0105380034736581	0.0220165412290133	0.0107034984699363	0.082792407575883
0.00456554461996526	0.00582912910429244	0.0132294268464147	0.0196499875940782	0.0181783971549086	0.048837234306509	0.0381249689851956	0.0455772061864197	0.0186766189727897	0.0350922173517492	0.0223748242494417	0.028680754280043	0.0931027210321727
0.0040368869406997	0.00538044826730626	0.0143195765445373	0.0211290215863039	0.0205901083450501	0.0561429989248201	0.0438374824249442	0.051156562732611	0.0331308411214953	0.0163793730874204	0.0169755189810603	0.0218192870730295	0.100057728889256
0.00283971549086097	0.0036196344388388	0.00862161938632041	0.0145893639897444	0.0112020511123977	0.0307312050285336	0.0258753618393847	0.0291548259035647	0.0108430237366636	0.00801596228599785	0.00829799024067488	0.00799371433297494	0.064819866016045
0.0046936564386734	0.0053729220081052	0.01152171036308	0.0171123149450004	0.0163525762964188	0.0454170043834256	0.0343712678852039	0.0390059548424448	0.0303743280125713	0.0122089984285832	0.0110998263170954	0.01216764535605	0.0933571251343975
0.00341617732197502	0.00614126209577372	0.0163230502026301	0.0234480191878257	0.0222242163592755	0.0594222148705649	0.0479455793565462	0.0543469522785543	0.0343002233065917	0.0168574146059052	0.0155035977173104	0.0202152013894632	0.108995533868166
0.00288305351087586	0.00531932842610205	0.0147568439335043	0.020865850632702	0.0177082127202051	0.0527472500206766	0.0363021255479282	0.0432965015300637	0.013846001157886	0.0133337192953437	0.0155096352659003	0.013570176164089	0.108178314448763
0.003688197833099	0.00718699859399554	0.0122783888842941	0.0199687370771648	0.0164772971631792	0.0447427011826979	0.0340539244065834	0.0389294516582582	0.0176570176164089	0.0131683070052105	0.0156616491605326	0.0234127036638822	0.0902749979323463
0.00386932429079481	0.00404681167810769	0.0140535108758581	0.0199487221900587	0.0170946158299562	0.0497816557770242	0.037529153916136	0.0421265404019519	0.0804814324704326	0.0181382019684063	0.0280984203126292	0.0289678273095691	0.112449177073857
0.00362451410139773	0.00383458770986684	0.0137250847737987	0.0205964767182202	0.0156523033661401	0.0432972458853693	0.0327814903647341	0.0358034074931767	0.071906872880655	0.0242171863369449	0.0190641799685717	0.0395099660904805	0.0962517575055827
0.00185518153998842	0.00448598130841121	0.00950045488379785	0.0161007360846911	0.0147795054172525	0.0431994045157555	0.0348296253411629	0.0400884128690762	0.0197749565792738	0.0109663385989579	0.00773790422628401	0.0196430402778927	0.087161525101315
0.00436001984947481	0.005131668182946	0.0161658258208585	0.0228901662393516	0.0204810189397072	0.0568599784964023	0.0433189148953767	0.0491445703415764	0.0408651889835414	0.0184354478537755	0.0168243321478786	0.024352741708709	0.114027871970887
0.00405946571830287	0.00437308742039533	0.0108969481432471	0.0158488131668183	0.0144467785956497	0.040506823256968	0.0297274005458606	0.0351573070879166	0.0151956000330825	0.0119451658258209	0.0102735919278802	0.0165384170043834	0.080238524522372
0.00289148953767265	0.00506963857414606	0.0133074187412125	0.0206611529236622	0.0187270697212803	0.0533674634025308	0.0377483252005624	0.0429783309899925	0.0357532875692664	0.0161076006947316	0.0130978413696138	0.0160559920602101	0.100533702754115
0.0031264576958068	0.00222760731122322	0.0123309072864114	0.0173773881399388	0.0160913902902986	0.0435521462244645	0.0342367876933256	0.0392752460507815	0.0215992060210074	0.0138604747332727	0.0107250847737987	0.015588785046729	0.0923735009511206
0.00423207344305682	0.00589992556446944	0.0123807790918865	0.0194418989330907	0.0154665453643206	0.0433638243321479	0.0331927053180051	0.03924208088661	0.0175932511785626	0.0118829708047308	0.0141857580018195	0.013945331238111	0.0866221156231908
0.00314845753039451	0.00529327599040609	0.0133993052683814	0.0204704325531387	0.0157133405011993	0.0407449342486147	0.0312041187660243	0.0356396493259449	0.0233890497063932	0.0113653957489042	0.015828550161277	0.0119972706972128	0.0894349516169051
0.00406814986353486	0.00575262592010587	0.0122257050698867	0.0184947481597883	0.0149891654949963	0.040509387147465	0.033822347200397	0.0369091059465718	0.0272682160284509	0.0159302787197089	0.0196249276321231	0.0148680836986188	0.0861001571416758
0.00507079646017699	0.00656827392275247	0.0164157637912497	0.0237703250351501	0.0181585476800926	0.0525511537507236	0.0368009263088247	0.042498139111736	0.0598826399801505	0.0227906707468365	0.031152840956083	0.0208181291869986	0.11567694979737
0.00327309569100984	0.00405466876188901	0.0145128608055578	0.0217469191960963	0.016792490282028	0.0481563146141758	0.0367191299313539	0.0422900504507485	0.0550610371350592	0.0408345877098669	0.0207266561905549	0.0260122405094699	0.103355057480771
0.00340716235216276	0.00707261599536846	0.0142668927301299	0.0198460838640311	0.017417335208006	0.0474711769084443	0.0389211810437515	0.0439765941609461	0.0111768257381523	0.0388057232652386	0.013022330659168	0.0356571830286991	0.102333636589199
0.00544760565710032	0.00314175833264412	0.0134176660325862	0.0203840046315441	0.017329170457365	0.0507564304027789	0.0399985939955339	0.0451021420891572	0.0227774377636259	0.0224077412951782	0.01773294185758	0.0181323298321065	0.10027979488876
0.00271358861963444	0.00457315358531139	0.0119727896782731	0.0182011413448019	0.0175102142089157	0.0493419899098503	0.0367657761971715	0.0429660077743777	0.0145976346042511	0.0127067240095939	0.0114689438425275	0.013515590108345	0.0927378215201389
0.00545380861798032	0.00492953436440327	0.0144041849309404	0.0212445620709619	0.0183275163344636	0.0515139359854437	0.0392425771234803	0.0442647423703581	0.0218402117277313	0.0128192870730295	0.0133555537176412	0.014684476056571	0.100992225622364
0.00481200893226366	0.00359424365230337	0.0144941692167728	0.0209860226614838	0.0158779257298817	0.0450449094367711	0.0337926556943181	0.0384316433711025	0.0699961128111819	0.0157486560251427	0.0269941278637003	0.0190756761227359	0.102741874121247
0.00288396327847159	0.00416863782979075	0.0114643950045488	0.0189603837565131	0.0155853940947812	0.0451426681002398	0.0335537176412207	0.0382825241915474	0.0210557439417749	0.0103459598048135	0.00954428914068316	0.0122290133156894	0.0933450500372178
0.00591299313538996	0.00273666363410801	0.0134041849309404	0.0199168803242081	0.0163196592506823	0.0429623687039947	0.0319345794392523	0.0363996360929617	0.0375408981887354	0.0441707881895625	0.0347722272764866	0.0353983127946407	0.0955186502357125
0.00339392936895211	0.00475932511785625	0.00954280043007195	0.0161200066164916	0.013511785625672	0.0379860226614838	0.0299560830369696	0.0344686957240923	0.0223839219253991	0.00966934083202382	0.00743991398560913	0.0100454883797866	0.076555371764122
0.00298420312629228	0.00542883136217021	0.0124565379207675	0.0193197419568274	0.019537920767513	0.0556616491605327	0.0426727317839715	0.0497617235960632	0.0178967827309569	0.0132110660822099	0.010908113472831	0.0150814655528906	0.101947895128608
0.00453560499545116	0.00620014887106112	0.0101730212554793	0.0170609544289141	0.0138470763377719	0.0375585973037797	0.0304657183028699	0.0340528492266975	0.0152953436440328	0.0736456041683896	0.00964841617732198	0.0479675791911339	0.0753036969646844
0.00339889173765611	0.0048381440741047	0.0152396824084029	0.0220392854189066	0.0206240178645273	0.0573086593333884	0.0433625837399719	0.0492525845670333	0.0365858903316517	0.0193715160036391	0.0243966586717393	0.0199769249855264	0.113109420229923
0.00294483500124059	0.00399065420560748	0.0158632040360599	0.0225322967496485	0.0195313042759077	0.0530412703663882	0.0381049540980895	0.0449411959308577	0.0344007939789926	0.0127138367380696	0.0330829542635018	0.0159719626168224	0.110692002315772
0.00337176412207427	0.00291803821023902	0.0116489124141924	0.0185768753618394	0.0170290298569184	0.0449039781655777	0.0359369779174593	0.0413084939210983	0.0150974278388884	0.0112620130675709	0.00972467124307337	0.011135389959474	0.0860759242411711
0.00407493176743032	0.00582458026631379	0.019065834091473	0.0256456868745348	0.0192610205938301	0.0526094615829956	0.0390100074435531	0.0437301298486478	0.0780883301629311	0.0291072698701514	0.0198532792986519	0.0415604168389712	0.124777851294351
0.00327011826978745	0.00437010999917294	0.0128208584897858	0.0197074683648995	0.0173964932594492	0.0474127036638822	0.0354514101397734	0.0419543462079233	0.0234509966090481	0.0122212389380531	0.0165405673641552	0.013894466958895	0.0959817219419403
0.00329236622281036	0.00595914316433711	0.0119683235464395	0.0189895790257216	0.0166628897527086	0.0456130179472334	0.0357137540319246	0.0411286907617236	0.0337878587379042	0.0240324208088661	0.0132974112976594	0.0232651559010835	0.091041104954098
0.00569746092134646	0.00366934083202382	0.0142205772888926	0.0205823339674138	0.0172753287569266	0.04629186998594	0.0345482590356464	0.0395433793730874	0.025094367711521	0.0114706806715739	0.014905632288479	0.0144457034157638	0.103856918369035
0.00335133570424283	0.00302109006699198	0.0113821023902076	0.0179411132247126	0.0156303035315524	0.0430982549003391	0.0323682904639815	0.0372336448598131	0.024588785046729	0.013156562732611	0.0132147051525928	0.0132128856174014	0.090015962285998
0.00302605243569597	0.00516723182532462	0.0140001654122901	0.0200708791663221	0.0186118600612026	0.0522941857580018	0.0397693325614093	0.0473947564304028	0.0175650483830948	0.0214464477710694	0.0138641965098007	0.0199221735174923	0.0982366222810355
0.00375924241171119	0.00776627243404185	0.0154491770738566	0.0212167728062195	0.0147067240095939	0.0400482176825738	0.0301789760979241	0.0344711769084443	0.0258091142171863	0.103261764949136	0.0222189231659912	0.0791756678521214	0.10645364320569
0.00314250268794971	0.00366272434041849	0.0106821602845091	0.0159275494169217	0.0138101893970722	0.0393706062360433	0.0291126457695807	0.0336692581258788	0.0200620296087999	0.0118779257298817	0.0117608965346125	0.0153526590025639	0.083017368290464
0.00433843354561244	0.0040289471507733	0.0173880572326524	0.024545364320569	0.0230035563642379	0.0648229261434124	0.0494014556281532	0.0568307005210487	0.0215326275742288	0.0155225374245307	0.0178087833926061	0.0194954098089488	0.120363493507568
0.00358936398974444	0.00428955421387809	0.0126303862376975	0.0195662062691258	0.0153147795881234	0.0410647589115871	0.0313672979902407	0.035546604912745	0.0317775204697709	0.0140374658837152	0.0129729550905632	0.0133127946406418	0.0914127036638823
0.00512951782317426	0.0033390124886279	0.0121119841204202	0.018631047886858	0.0166087999338351	0.051200066164916	0.0395311388636176	0.045214953271028	0.0219185344471094	0.0136295591762468	0.00968067157389795	0.0178125051691341	0.0984494251922918
0.00350500372177653	0.00441932015548755	0.0102702836820776	0.0167871970887437	0.0155408154825904	0.0469938797452651	0.0370102555619883	0.0417008518732942	0.0292952609378877	0.0106880324208089	0.0108415350260524	0.0114729964436358	0.085947812422463
0.00253932677197916	0.00590753452981556	0.0129387974526507	0.0199371433297494	0.0151113224712596	0.0431492018857001	0.0307623025390787	0.0340382929451658	0.0257886857993549	0.0121513522454718	0.013598792490282	0.0125674468613018	0.0978133322305847
0.00276933256140931	0.00644313952526673	0.0104540567364155	0.017053428169713	0.0155918451740964	0.0421414275080639	0.0318512943511703	0.0364887106111984	0.0135234471921264	0.00772855843189149	0.0166258373997188	0.00847828963692001	0.0831920436688446
0.00324481018939707	0.00384426432883963	0.011777685882061	0.019515590108345	0.0164147713175089	0.0496117773550575	0.0405736498221817	0.0465648829708047	0.0125702588702341	0.013513108923993	0.0134159292035398	0.0144178314448764	0.0878841286907616
0.00364899512033744	0.00399809775866347	0.0124133653130428	0.0204955752212389	0.0148741212472087	0.0406891903068398	0.0298845422214871	0.0334563725084774	0.0527550243983128	0.0227539492184269	0.0208829708047308	0.0213883053510876	0.0970326689273014
0.00400090976759573	0.00417963774708461	0.0164672070134811	0.0232654040195187	0.0206810023984782	0.0574743197419568	0.0420479695641386	0.0485786121908858	0.0253399222562236	0.013756513108924	0.0160966834835828	0.0162300057894302	0.115678355801836
0.00354470267140849	0.00657712348027459	0.0119744438011744	0.019172690430899	0.0135682739227525	0.037392523364486	0.0325484244479365	0.0355533868166405	0.0212491109089405	0.0129257298817302	0.0430435861384501	0.0159401207509718	0.0842370358117608
0.00449400380448267	0.0032781407658589	0.0116073939293689	0.0177442725994541	0.013847241750062	0.038272103217269	0.0314704325531387	0.0351961789760979	0.021191299313539	0.0110972624265983	0.0161674799437598	0.0105713340501199	0.0854451244727483
0.00363857414605905	0.010346621453974	0.012290712099909	0.0186416342734265	0.0158866098751137	0.0452113969067902	0.0350985857249193	0.0404947481597883	0.0380859316847241	0.0194461169464891	0.0249123314862294	0.0201542469605492	0.096761558183773
0.00501488710611198	0.0066221156231908	0.0118290463981474	0.0182879000909768	0.0195808452568026	0.0519692333140353	0.0409741129765942	0.0472119758498056	0.0131009842031263	0.017848482342238	0.0107077991894798	0.0204256885286577	0.0896215366801754
0.00298693242907948	0.00554106360102556	0.0125270035563642	0.0203037796708295	0.0201816226945662	0.0557148292118105	0.0421426681002398	0.0493445538003474	0.023244727483252	0.0185681085104623	0.0117841369613762	0.0238866098751137	0.094232404267637
0.00417186336944835	0.00723033661401042	0.0112674716731453	0.0165289057977008	0.0155553717641221	0.0438123397568439	0.0351500289471508	0.0402177652799603	0.00984914399139857	0.0120536762881482	0.0145554544702671	0.0129843685385824	0.0849674137788438
0.00309883384335456	0.0059079480605409	0.0090331651641717	0.0141874948308659	0.0139529402034571	0.0387357538665123	0.0303955007857084	0.0354263501778182	0.00954180795633115	0.023516747994376	0.0104202299230833	0.0218547680092631	0.0712950128194526
0.00320428417831445	0.00434364403275163	0.0147131750889091	0.0209970225787776	0.0179535191464726	0.0503141179389628	0.0388680836986188	0.0448971135555372	0.0269320155487553	0.0127369944586883	0.0164280043007195	0.0166196344388388	0.112829129104293
0.00389653461252171	0.00486593333884708	0.012328012571334	0.0194519063766438	0.015262095773716	0.0413778843768092	0.0335456951451493	0.0370884128690762	0.0173571251343975	0.0299559176246795	0.0130043007195435	0.0243350425936647	0.0885151765776198
0.00290679017450997	0.00502398478206931	0.0106369200231577	0.0166100405260111	0.0149794061698784	0.0432711934496734	0.0343523281779836	0.0393890497063932	0.0121210817963775	0.0315133570424283	0.0168443470349847	0.0385609130758416	0.0785339508725499
0.00520916384087338	0.00231643371102473	0.0123085766272434	0.018867091224878	0.0151567281449012	0.0421613596890249	0.0324710114961542	0.0368858655198081	0.0572304193201555	0.0482600281200893	0.0282480357290546	0.0437733024563726	0.090185179058804
0.00222711107435282	0.00407509717972045	0.016052187577537	0.0234170870895708	0.0233252005624018	0.0634165908527003	0.0497581672318253	0.0571806302208254	0.0197546935737325	0.0738102721032173	0.0220025638904971	0.041006285667025	0.108562319080308
0.00424935902737574	0.00501232321561492	0.0150717062277727	0.0212525018608883	0.0180978413696138	0.0505759655942437	0.0383510875858076	0.0447084608386403	0.0221909684889587	0.0144418162269457	0.0143878091142172	0.0155706724009594	0.104544537259118
0.00229790753452982	0.00432073443056819	0.011973947564304	0.0184570341576379	0.0144338764370193	0.0412656521379538	0.0331233975684393	0.0375459432635845	0.0232663964932594	0.0255046728971962	0.0289139029029857	0.0229822181788107	0.0893250351501116
0.00582201637581672	0.00266189727896783	0.0128909105946572	0.0196891076006947	0.0160623604333802	0.0464905301463899	0.0367063931850137	0.043320403605988	0.0221889008353321	0.0215088082044496	0.0164786204615003	0.032437267388967	0.0868822264494252
0.00347870316764536	0.00466578446778595	0.0116660325862212	0.0181568108510462	0.0136247622198329	0.0379441733520801	0.0282822760731123	0.0318342568852866	0.0223591100818791	0.0182073443056819	0.0122710280373832	0.0147880241501944	0.0876039202712762
0.00338474898684972	0.00508030766685965	0.0157668513770573	0.0215554544702671	0.0150253907865354	0.0425954842444794	0.0337106939045571	0.036555289057977	0.0646791001571416	0.0118177983624183	0.0154825076503184	0.0142597800016541	0.116342238028286
0.00227235133570425	0.00771209990902324	0.0144773798693243	0.0207968737077165	0.0200583078322719	0.0572925316351005	0.0460021503597717	0.0532620957737159	0.0126537920767513	0.016932842610206	0.0164073277644529	0.0235113720949467	0.103259283764784
0.00267364155156728	0.00592978248283847	0.0125604168389711	0.0184967331072699	0.0158115954015383	0.0429285418906625	0.0323000578943015	0.0361071871640062	0.0192810354809362	0.0165319659250682	0.0125072367876933	0.0151535853113886	0.0960886609875113
0.00294607559341659	0.00465461913820197	0.0136369200231577	0.0206371681415929	0.0173380200148871	0.0480884128690762	0.0347910015714168	0.0406355967248366	0.0187092051939459	0.0175313042759077	0.018084442974113	0.0172678024977256	0.101737573401704
0.00575758828880986	0.00527979488876024	0.0114225456951452	0.018108014225457	0.0143459598048135	0.0423763129600529	0.0342898850384583	0.0385880406914234	0.0144011248035729	0.0135609957819866	0.0110779918947978	0.0147839715490861	0.0896440327516335
0.00516938218509636	0.00553312381109916	0.013839798197006	0.0190796460176991	0.0137057315358531	0.0398589860226615	0.0300377967082954	0.0344508311967579	0.0202218178810686	0.0109322636671905	0.019029856918369	0.0112846745513192	0.0943512529980977
0.00232751633446365	0.00515606649574064	0.0137452650731949	0.0209176246795137	0.0177239268877677	0.050375155074022	0.0365628980233231	0.0436778595649657	0.0127579191133901	0.0203086593333885	0.0179822181788107	0.0184901993218096	0.101015962285998
0.00374063352907121	0.00659399553386817	0.0158229261434125	0.022081961789761	0.0200678190389546	0.0551138863617567	0.0417393102307502	0.048604995451162	0.0251158713092383	0.0189079480605409	0.0207280621950211	0.0283847489868497	0.109876023488545
0.0027139194442147	0.00396319576544537	0.0150959391282772	0.0234084029443388	0.0175604168389711	0.0479847820693078	0.0385073194938384	0.0443091555702589	0.0186735588454222	0.0173916963030353	0.0142529980977587	0.0178077909188653	0.106282937722273
0.00257149946241006	0.00448565048383095	0.0175237780167066	0.0255282441485403	0.0229839550078571	0.0633846662807046	0.0481000744355306	0.0569499627822348	0.0279368125051691	0.0182947647010173	0.0154841617732197	0.0226504011248036	0.121815978827227
0.007064593499297	0.00551765776197172	0.014530394508312	0.0211246381606153	0.0170753452981556	0.0487370771648334	0.0379135720784054	0.0426723182532462	0.0280057894301547	0.010914233727566	0.0157873625010338	0.0135392440658341	0.109338929782483
0.00332801257133405	0.00338317757009346	0.0123880572326524	0.0197047390621123	0.0152740054586056	0.046561409312712	0.0358605574394177	0.0413917790091804	0.211955917624679	0.0100682325696799	0.0149009180382102	0.011280704656356	0.102225208833016
0.00349234968158134	0.00433123811099165	0.017412372839302	0.0231204201472169	0.020167728062195	0.0582030435861384	0.0453845008684145	0.0505609957819866	0.0169427673476139	0.0143964105533041	0.0451275328756926	0.0172353816888595	0.129693242907948
0.00403804482673063	0.00266578446778596	0.0102699528574973	0.0157441898933091	0.0119307749565793	0.0348742039533538	0.0285778678355802	0.0329650153006368	0.0327311223223886	0.00973385162517575	0.0145058307832272	0.0100660822099082	0.079156562732611
0.00360160449921429	0.0048388884294103	0.0156337771896452	0.0224667107766107	0.0184797783475312	0.0521679761806302	0.0422866594988008	0.0481970887436937	0.0135380861798032	0.059023571251344	0.0171110743528244	0.0589033992225622	0.107317674303201
0.00391150442477876	0.00895972210735258	0.0145734017037466	0.0220013232983211	0.0200274584401621	0.0552096600777438	0.0394222148705649	0.0470631874948309	0.0180204284178314	0.0233132908775122	0.0157524605078157	0.0190031428335125	0.107691836903482
0.00513679596394012	0.00326920850219171	0.0133012157803325	0.0189890827888512	0.0168046480853527	0.0482930278719709	0.0347613100653378	0.0413990571499462	0.0187954677032504	0.0115092217351749	0.0121186833181706	0.0132381936977917	0.0975400711272847
0.00429443387643702	0.00399379703912001	0.0116866264163427	0.0173220577288893	0.0144438838805723	0.0397190472252088	0.0315289885038458	0.0364361922090811	0.0174162600281201	0.0169213464560417	0.016955255975519	0.0214471094202299	0.081404763873956
0.00257447688363245	0.00476834008766851	0.011377636258374	0.017647258291291	0.014828632867422	0.0419757670994955	0.0332957571747581	0.0383298321065255	0.0215910181126458	0.00985501612769829	0.0184275080638492	0.00979819700603755	0.0880238193697792
0.00252369531056157	0.00297783475312216	0.0101383673806964	0.0169084442974113	0.0141762467951369	0.0426965511537507	0.0328914895376727	0.0377632123066744	0.0256513108923993	0.0114933421553221	0.0144060871722769	0.0101236456868745	0.085798775949053
0.00533107269870152	0.00643313208171367	0.0159834587709867	0.0231860888263998	0.0182965842362087	0.0506044992142917	0.0372923662228103	0.0427318666776942	0.0313872301712017	0.0245949053014639	0.0256693408320238	0.0327537838061368	0.109034074931767
0.00329683235464395	0.00615399884211397	0.0161278637002729	0.0238776776114465	0.0184897030849392	0.0545102142089157	0.0423830948639485	0.0486037548589861	0.058470846083864	0.0202419154743197	0.0184859813084112	0.0209871805475147	0.113453560499545
0.00322669754362749	0.00597915805144322	0.0138887602348854	0.0211682242990654	0.0185956496567695	0.0521728558431892	0.0400880820444959	0.044239682408403	0.0287555206351832	0.0240135638077909	0.0317406335290712	0.028322967496485	0.105426929120834
0.00274046811678108	0.00817500620296087	0.0126494913572078	0.0182250434207261	0.0169102638326028	0.0453835911008188	0.0351435778678356	0.0399500454883798	0.0141608634521545	0.0100856008601439	0.0116384087337689	0.013173931023075	0.09424828384749
0.00312935241088413	0.00535555371764122	0.011418658506327	0.018351501116533	0.0145170788189562	0.0399410305185675	0.0305862211562319	0.0339084442974113	0.0287519642709453	0.0134300719543462	0.0206403936812505	0.0133249524439666	0.08584476056571
0.00366107021751716	0.00413563807790919	0.0121694648912414	0.0182457199569928	0.0141837730543379	0.0393417417914151	0.0298880985857249	0.0349344140269622	0.0136241005706724	0.109028120089323	0.0219120833677942	0.0392465470184434	0.0885208833016292
0.00203887188818129	0.00524050946985361	0.0141331568935572	0.0208414523199074	0.0167350922173518	0.0490165412290133	0.0374578612190886	0.0422008105202216	0.0200442477876106	0.0312640807211976	0.0216080555785295	0.0228928955421388	0.100226201306757
0.00383624183276817	0.00400463154412373	0.0122912910429245	0.0178794144404929	0.0145102969150608	0.0398399636092962	0.0289774212223968	0.0334940038044827	0.0282314945000413	0.0101747580845257	0.0123662228103548	0.0113170126540402	0.0909621205855595
0.00242907948060541	0.00308518732941858	0.0117351749234968	0.0182626747167314	0.0135423868993466	0.0387752046977091	0.0287784302373667	0.0316656190554958	0.03716144239517	0.0101636754610868	0.0174490116615665	0.0105402365395749	0.0916775287403854
0.00506277396410553	0.0059134066661153	0.0125818377305434	0.0190164585228682	0.0160747663551402	0.0451630138119263	0.0355002067653627	0.0391389463237119	0.0182388553469523	0.00995525597551898	0.0158790009097676	0.0111844347034985	0.0999803986436193
0.00449557522123894	0.00680688115126954	0.0130150525184021	0.0188433545612439	0.0192422462989	0.0526069803986437	0.0403782979075346	0.047175171615251	0.0162635017781821	0.0165195600033083	0.0167236787693326	0.0213695310561575	0.0989431808783392
0.00517045736498222	0.00359250682325697	0.0111679761806302	0.0177422876519725	0.0154686957240923	0.0447546108675874	0.0330923827640394	0.0377500620296088	0.0282190058721363	0.00951219915639732	0.011842196675213	0.0103473658092796	0.0874419816392358
0.00327276486642957	0.00658266479199404	0.0124077412951782	0.018319245719957	0.0173865685220412	0.0461899760152179	0.0356011082623439	0.0404449590604582	0.0191247208667604	0.0450516913406666	0.0106829046398147	0.0301665701761641	0.0945420560747663
0.00316872053593582	0.00602812008932264	0.0144794475229509	0.0207187991067736	0.0199234141096684	0.054829708047308	0.0412705318005128	0.0486939872632536	0.0185035977173104	0.0141456455214622	0.0158943015466049	0.0157321975022744	0.102252832685468
0.00155396575965594	0.0050296915060789	0.0109638574146059	0.0175530559920602	0.0132458026631379	0.0375829956165743	0.0282688776776114	0.0316119427673476	0.0211223223885535	0.010084442974113	0.0153370275411463	0.0115451989082789	0.087741626002812
0.00450252253742453	0.0038401290215863	0.0114108841286908	0.0180212554792821	0.0143024563725085	0.0395158382267802	0.0309830452402613	0.0342400132329832	0.0143935158382268	0.0092284343726739	0.0121108262343892	0.010062112314945	0.0868623769746093
0.0025345298155653	0.00397609792407576	0.0131487056488297	0.0211721941940286	0.0183448019187826	0.0500396989496319	0.0360934579439253	0.041678190389546	0.0244201472169382	0.0255267554379291	0.0181904722520883	0.0310871722769002	0.097536432056902
0.00421090066991978	0.0087114382598627	0.0125902737573402	0.0184417335208006	0.0189672483665536	0.051562732611033	0.0366131833595236	0.0435208833016293	0.0154945827474981	0.010831031345629	0.014214953271028	0.011838474898685	0.0880084360267967
0.00273244562070962	0.00552171036307998	0.012294433876437	0.0188675047556033	0.0189033992225622	0.052362749152262	0.0388057232652386	0.0446475891158713	0.0164030270449094	0.0226134314779588	0.018392523364486	0.0240921346456042	0.0938307005210488
0.00423728393019601	0.003060871722769	0.0135853940947813	0.0200750144735754	0.0166055743941775	0.0463462906293937	0.0374399966917542	0.042434786204615	0.0435772888925647	0.0158451740964354	0.0134729137374907	0.0228632040360599	0.0975166652882308
0.00377603175915971	0.00687370771648333	0.014094367711521	0.0197021751716153	0.015642295922587	0.0437823174261848	0.035114299892482	0.0390543379373087	0.0261302621784799	0.0123881399387975	0.0294780415184848	0.0140990819617898	0.104121908857828
0.00538474898684973	0.00339922256223637	0.0139771731039616	0.0207919113390125	0.0168301215780332	0.0460245637250848	0.0345396575965594	0.0386224464477711	0.0200604581920437	0.0202339756843934	0.0154839963609296	0.0229489703084939	0.098917872797949
0.00382061037135059	0.00467984451244727	0.0132755768753618	0.0199725415598379	0.0182716896865437	0.0496678521214126	0.035283185840708	0.0417589115871309	0.0115920932925316	0.0141019766768671	0.0130541725250186	0.0140642626747167	0.101347117690844
0.0040898188735423	0.0059965263419072	0.0110413530725333	0.0182065999503763	0.014165246877843	0.0388612190885783	0.0298119262261186	0.0353241253825159	0.0129211810437515	0.107949135720784	0.00938152344719213	0.108082540732776	0.0764417335208006
0.00328426102059383	0.00599793234637334	0.0136910098420313	0.0204735753866512	0.0150822926143413	0.0450715408154826	0.034121743445538	0.0406158299561657	0.0354862294268464	0.0110545033495989	0.0173608469109255	0.0119836241832768	0.105216690100075
0.0038703167645356	0.00428641138036556	0.0104610867587462	0.0157911669837069	0.0154830865933339	0.0436192209081134	0.0330347365809279	0.0389899098503019	0.00948192870730295	0.0120516086345215	0.00943644032751634	0.0192979902406749	0.0849009180382103
0.0024734099743611	0.00482160284509139	0.0109301133074187	0.0169353237945579	0.0130619469026549	0.037105533041105	0.0268675874617484	0.0309684889587296	0.0223213133735837	0.00899487221900587	0.0162403440575635	0.0101603672152841	0.0841960135638078
0.00342841783144488	0.00393424861467207	0.0135045901910512	0.0208058886775288	0.0189435944090646	0.055095608303697	0.038396327847159	0.0442788024150194	0.0707207013481102	0.0112479530229096	0.0137785956496568	0.0136231908030767	0.0989172938549334
0.00420841948556778	0.00438574146059052	0.0104276734761393	0.0176018526176495	0.0162469605491688	0.0450484658010091	0.037072119758498	0.0423591927880242	0.0216355140186916	0.0200916384087338	0.0107597386485816	0.0256897692498553	0.0772696220329171
0.00492639153089075	0.00373302456372509	0.0148110991646679	0.0213615912662311	0.0189032338102721	0.0547536183938467	0.042740385410636	0.0500369696468447	0.0545697626333637	0.0362651559010835	0.0222134645604168	0.0440751798858655	0.100409230005789
0.00460789016623935	0.0045951534198991	0.0112154495078984	0.017473244562071	0.0148331817054007	0.0400760069473162	0.0332152840956083	0.0371219088578281	0.0338617153254487	0.0111019766768671	0.0103721776527996	0.0110879993383508	0.082688280539244
0.00283243735009511	0.00392134645604169	0.0128391365478455	0.0204316433711025	0.0217806633032834	0.0582123066743859	0.0430759242411711	0.0509703912000662	0.0206138450086841	0.0103782979075345	0.0130157141675626	0.0123137044082375	0.105326771979158
0.00380258043172608	0.00436895211314201	0.0149193615085601	0.01995037631296	0.014824828384749	0.0437442725994541	0.0333010503680424	0.0374296584236209	0.0304136134314779	0.0105079811429989	0.0176047473327268	0.013096848895873	0.107937556860475
0.00437556860474733	0.00324414854023654	0.0144709287900091	0.0220097593251179	0.0171009842031263	0.0481730212554793	0.036339095194773	0.0422891406831527	0.0493501778182118	0.0228928955421388	0.0177437763625837	0.0258790009097676	0.102855098833843
0.00552667273178397	0.00526606566867918	0.0158220163758167	0.023373914481846	0.0161393598544372	0.0447434455380034	0.0348513770573154	0.0394061698784219	0.0508271441568108	0.0222204118766024	0.0258340914729964	0.0228849557522124	0.104104705979654
0.00286816640476387	0.0048134149367298	0.010761475477628	0.0171186833181705	0.0132673062608552	0.0363132081713671	0.0295566950624432	0.0325535522289306	0.0151487056488297	0.0134437184682822	0.0108810685633943	0.0126519725415598	0.0805402365395749
0.00338044826730626	0.00400578943015466	0.0100555785294847	0.0169985939955339	0.0109484740716235	0.0314013729220081	0.022971466379952	0.0267175585145977	0.0510696385741461	0.0089807294681995	0.0224402448101894	0.00964543875609959	0.078983706889422
0.0028804896203788	0.00529708047307915	0.0147013481101646	0.0208189562484493	0.0177830617814904	0.0517974526507319	0.0366627243404185	0.0410690596311306	0.0247784302373666	0.0154018691588785	0.0171301794723348	0.016409974361095	0.105711355553718
0.00364940865106278	0.00627582499379704	0.0150749317674303	0.0220401951865024	0.0186504011248036	0.0537612273591928	0.0401698784219667	0.0461123976511455	0.0185562815317178	0.0141493672979902	0.0292299230832851	0.0153073360350674	0.111199735340336
0.00457240923000579	0.00307360846910925	0.0109956165743115	0.0177262426598296	0.0164229592258705	0.0448842941030518	0.0330018195351915	0.0385528905797701	0.0180825407327764	0.00917525432139608	0.0123447192126375	0.0102056074766355	0.0818971135555371
0.00499958646927467	0.00591406831527583	0.0156015217930692	0.021914233727566	0.0165870482176826	0.0474951616905136	0.0358680836986188	0.0431104954098089	0.0262205772888926	0.119922835166653	0.0242388553469523	0.161323298321066	0.0978406252584566
0.00342759076999421	0.0048458357455959	0.0157327764452899	0.0207104457861219	0.0175810933752378	0.0509307749565793	0.0390466462658175	0.044519311884873	0.0266829873459598	0.0140789843685386	0.0302357952195848	0.0145088909105947	0.118872384418162
0.00232710280373832	0.00430171201720288	0.0123020428417832	0.0178846249276321	0.0152593664709288	0.0416092961707054	0.0313976511454801	0.0362877346786866	0.0142279381358035	0.0110718716400629	0.0135275824993797	0.0113158547680093	0.0914657183028699
0.00320519394591018	0.00406889421884046	0.0108764370192705	0.0173913654784551	0.0185895294020346	0.0523079976842279	0.0397462575469357	0.0482218178810686	0.0407270697212803	0.0218778430237366	0.0155039285418907	0.0167243404184931	0.097280704656356
0.00411636754610867	0.00355404846580101	0.0134805227028368	0.0207213629972707	0.0166131006533785	0.044810023984782	0.0334548837978662	0.0382263667190472	0.0143994706806716	0.0175022744189893	0.0180302704490944	0.0191128111818708	0.095668100239848
0.00352551484575304	0.00532652386072285	0.0107389794061699	0.0183442229757671	0.0160483830948639	0.0439041435778679	0.0325016954759739	0.0379284591845175	0.026860888263998	0.0117795054172525	0.0175881233975684	0.0127224381771566	0.0824000496236871
0.00406856339426019	0.00692076751302622	0.0179103465387478	0.0246607393929369	0.0193796212058556	0.051710528492267	0.0403050202630056	0.0465931684724175	0.0342871557356712	0.0338595649656769	0.0197812422462989	0.0449481432470433	0.118253411628484
0.00362062691257961	0.00613811926226119	0.0113169299478951	0.0182773137044082	0.0136154164254404	0.0400672400959391	0.0313060954428914	0.0359265569431809	0.0447546935737325	0.00892391034653875	0.0110050450748491	0.0113729220081052	0.0907617235960631
0.00274468613017947	0.00332180961045406	0.0134313952526673	0.0204202299230833	0.0167144156810851	0.0463071706227773	0.0348895872963361	0.0412443966586718	0.0336936564386734	0.0144409064593499	0.0125951534198991	0.0150678190389546	0.100003473658093
0.00341568108510462	0.00410189397072202	0.0164952443966587	0.0248725498304524	0.0247362501033827	0.0656408899181209	0.0494771317508891	0.0566980398643619	0.0249096021834422	0.0421111570589695	0.0182020511123976	0.0737439417748739	0.118758415350261
0.00523959970225788	0.0079799851128939	0.0124797783475312	0.0188854519890828	0.0167418741212472	0.04737887685055	0.0346176494913572	0.040342816971301	0.0264935075676123	0.0113995533868166	0.0119543462079233	0.0115115375072368	0.0968483169299479
0.00317384831692995	0.00576900173682905	0.0113132908775122	0.01759631130593	0.0126756264990489	0.0346627243404185	0.0279657596559424	0.0322422462989	0.0180071954346208	0.0188476552807874	0.0222078405425523	0.0146209577371599	0.0819234968158134
0.00375097179720453	0.00590389545943264	0.01232925316351	0.019014887106112	0.0166859647671822	0.0475595897775205	0.0368537755355223	0.0421076006947316	0.0173094036886941	0.0171170291952692	0.0140813828467455	0.0222184269291208	0.092437184682822
0.00282855016127698	0.00551178562567199	0.0128246629724589	0.0206771979158052	0.0178725498304524	0.0510666611529237	0.041077082127202	0.0472737573401704	0.0365743941774874	0.0129823008849557	0.0112050285336201	0.0145887023405839	0.100800347365809
0.00284476056571003	0.00463791249689852	0.013523033661401	0.0186334463650649	0.0147630468943842	0.0398276403936813	0.0302529153916136	0.0347025059961955	0.0113400876685138	0.0144659664213051	0.0208587379042263	0.0167085435447854	0.0973824332147878
0.00297394756430403	0.00318691588785047	0.0107263253659747	0.0176501530063684	0.0177809114217186	0.0525077330245638	0.0378860309320982	0.0455578529484741	0.0191575552063518	0.0116916714911918	0.0210028947150773	0.0123199073691175	0.09173897940617
0.00250715408154826	0.00328641138036556	0.0138244975601687	0.0215373418244976	0.0189220908113473	0.0479947068067157	0.0365077330245637	0.0410437515507402	0.0266130179472335	0.0150646762054421	0.0188274749813911	0.0157274832520056	0.101220494582748
0.00175866346869572	0.00419783309899926	0.0147736332809528	0.0223143660573981	0.0203647340997436	0.0536826565213795	0.0413794557935655	0.0467092879000909	0.0232460507815731	0.0167835580183608	0.0177625506575138	0.0180877512199156	0.104567612273592
0.00465155901083451	0.00814597634604251	0.00728368207757837	0.0136709122487801	0.0100760069473162	0.0287804978909933	0.0234705979654288	0.0266547845504921	0.0101534198990985	0.00605450334959888	0.0125833264411546	0.00676966338598958	0.0574650566537093
0.00259325117856257	0.0048752791332396	0.011273343809445	0.0177184682821934	0.0169284591845174	0.0460712926970474	0.0363318997601522	0.0422725167479944	0.0218139111736002	0.0116913406666115	0.0138578281366305	0.0143974030270449	0.0791497808287157
0.00291365478455049	0.00359126623108097	0.0097141675626499	0.016431064428087	0.0130501199239103	0.0353359523612604	0.0282992308328509	0.0323957489041436	0.0555909354065006	0.0247684227938136	0.0175346125217103	0.0169707220246464	0.0756252584567033
0.00378761061946903	0.00344851542469605	0.00932710280373832	0.0158226780249772	0.011452237201224	0.0330958564221321	0.0286978744520718	0.032488214374328	0.0245209660077744	0.00748176329501282	0.0250846910925482	0.00804755603341328	0.0736661152923663
0.0032835993714333	0.00530948639483914	0.0147596559424365	0.0218676701678935	0.0187512199156397	0.0514920188570011	0.0405356049954512	0.0458253246216194	0.0152073443056819	0.0224929286245968	0.0200192705318005	0.0250868414523199	0.104339508725498
0.00392713588619634	0.00323356215366802	0.0116477545281614	0.0179190306839798	0.0145745595897775	0.0403567943098172	0.0322859151434952	0.036941526755438	0.0139873459598048	0.0135284095608304	0.0135578529484741	0.0134963195765445	0.0827635431312547
0.00350144735753867	0.00796567694979737	0.0194803572905467	0.0251633446365065	0.0236787693325614	0.0619922256223638	0.0472954263501778	0.0536399801505251	0.0233596063187495	0.0241895624844926	0.016737904226284	0.0275848151517658	0.127412703663882
0.00294897030849392	0.00410230750144735	0.0126101232321561	0.0187054007112729	0.0138657679265569	0.0394859813084112	0.0290485485071541	0.0342643288396328	0.0242485319659251	0.00983822678024977	0.0144338764370193	0.0101487883549748	0.0906599950376313
0.00414407410470598	0.00676800926308825	0.0155214622446448	0.0237910842775618	0.0176323711851791	0.0470864279215946	0.0363787941444049	0.0410270449094368	0.0405583491853445	0.0194279215945745	0.018958977752047	0.0207522123893805	0.105003639070383
0.00307716483334712	0.00369332561409313	0.0106637168141593	0.0172168555123646	0.0124204780415185	0.0381979985112894	0.0330315937474154	0.0377135886196345	0.0377115209660077	0.0124297411297659	0.0184361922090811	0.0138995120337441	0.0844478537755356
0.0079388801587958	0.00811917955504094	0.0151529236622281	0.0220985857249194	0.0200516086345215	0.0516119427673476	0.0386312960052932	0.0440705483417418	0.0131977503928542	0.0322122239682408	0.0213771400215036	0.0676747167314532	0.0978904143577869
0.00351691340666612	0.00369514514928459	0.0121472996443636	0.0178227607311223	0.0157839715490861	0.0455770407741295	0.0357401372922008	0.0421314200645108	0.0111384500868415	0.012489454966504	0.00904954098089489	0.0143921098337606	0.0853744934248616
0.00326383260276239	0.00305756347696634	0.014209990902324	0.0201671491191796	0.018572657348441	0.0496217847986105	0.0375659581506906	0.044183855760483	0.0133320651724423	0.0270408568356629	0.0155324621619386	0.0244317260772475	0.0997608965346126
0.00272384418162269	0.00427003556364238	0.010361508560086	0.0166191382019684	0.0171002398478207	0.0437411297659416	0.0322355471011496	0.0363742453064262	0.0159190306839798	0.0130028120089323	0.0177340170374659	0.0125907699942106	0.0744140269622033
0.00614845753039451	0.00572367876933256	0.0139526093788768	0.0204949962782235	0.0200790670746836	0.0553385989579026	0.0414926805061616	0.048386403109751	0.015997518815648	0.0155548755272517	0.0294662972458854	0.0167575882888099	0.102744768836324
0.00481085104623274	0.0053437267388967	0.010450913902903	0.016954015383343	0.0141369613762302	0.0404866429575718	0.031059631130593	0.0363510875858076	0.0285287403854106	0.00909196923331403	0.0201475477627988	0.0099972706972128	0.0818473244562072
0.00507865354395832	0.00245289885038458	0.0150627739641055	0.0214160119096849	0.0191339839550079	0.0529797369944587	0.0398835497477462	0.0456296418823919	0.0325985443718468	0.0383368621288562	0.0250167066413034	0.0354842444793648	0.106744355305599
0.00433884707633777	0.00474691919609627	0.0159992556446944	0.0223614258539409	0.0201200893226367	0.0591260441650815	0.046036059879249	0.0532678024977256	0.028724257712348	0.0256250930444132	0.0262032917045736	0.0260283682077579	0.112312794640642
0.00336721528409561	0.00454552973285915	0.0121419237449343	0.0186030105036804	0.0199703084939211	0.0526800099247375	0.0396986188073774	0.0458292118104376	0.014673310726987	0.0230723678769333	0.0121654949962782	0.0186768670912249	0.0915579356546192
0.00379885865519808	0.00302009759325118	0.011346621453974	0.0177506409726243	0.015575138532793	0.0427965428831362	0.0339966090480523	0.0397730543379373	0.0088814820941196	0.0164389215118683	0.0290426763708543	0.0140487139194442	0.086083202381937
0.00407228517078819	0.00639202712761558	0.0131094202299231	0.0204088991812092	0.018176412207427	0.0494924323877264	0.0380582251261269	0.0443195765445373	0.0119825490033909	0.027773881399388	0.0133392606070631	0.0350996609048052	0.0974818460011579
0.0038460838640311	0.00640104209742784	0.0114792821106608	0.0182032089984286	0.0182491109089405	0.0467657761971715	0.0352084194855678	0.0402544868083699	0.0196661979985113	0.0486690927135886	0.0220642626747167	0.0347014308163097	0.0813360350674055
0.00299255644694401	0.005127946406418	0.0139662558928128	0.0203263584484327	0.0167716483334712	0.0465931684724175	0.0344385906872881	0.0407171449838723	0.0213228020841949	0.0146158299561657	0.0281137209494665	0.0159532710280374	0.104541642544041
0.00471400215035978	0.00682052766520553	0.0144228765197254	0.0209212637498966	0.0185011165329584	0.0506133487718138	0.0393219750227442	0.0441692167728063	0.0167943925233645	0.0128777603175916	0.0169021586303862	0.0153350425936647	0.106869985939955
0.00254180795633116	0.00463592754941692	0.0099289554213878	0.0161635927549417	0.0130526011082623	0.0384280870068646	0.0300681498635348	0.0351769084442974	0.0139500454883798	0.00948713919444215	0.00870482176825738	0.0100730295260938	0.0814205607476636
0.00325870482176826	0.00393821850963527	0.0135201389463237	0.0194219667521297	0.0152672235547101	0.0440595484244479	0.0344916880324208	0.0385089736167397	0.0293525762964188	0.0132987345959805	0.0192989000082706	0.0137819866016045	0.0956239351583822
0.00456719874286659	0.00422678024977256	0.0144784550492101	0.020170126540402	0.0143544785377554	0.0405390786535439	0.0329736994458689	0.0361924571995699	0.0242319907369118	0.0126317095360185	0.0239269704739062	0.0130947812422463	0.103199404515755
0.00416979571582169	0.00714068315275825	0.0104876354313125	0.0163402530808039	0.0138532792986519	0.0390593003060128	0.030930444131999	0.035527996030105	0.0152209081134728	0.0087869489703085	0.0105810106690927	0.0100855181539988	0.0837985278306178
0.0033457116863783	0.00381680588867753	0.016668265652138	0.023833512529981	0.0223495161690513	0.0603237118517906	0.0478783392606071	0.0562902158630386	0.0214873046067323	0.0651729385493342	0.0141597055661236	0.0543534860640145	0.120557604830039
0.00489231659912331	0.00494351170291953	0.0142991481267058	0.0214146059052188	0.0182603589446696	0.0509384666280705	0.0386378297907534	0.0439038127532876	0.0144598461665702	0.0183275163344636	0.0149323463733355	0.0204614175833264	0.101294681994872
0.0063132908775122	0.00423761475477628	0.012557770242329	0.0190885782813663	0.0179461582995617	0.0485824993797039	0.0363292531635101	0.0422812008932263	0.0109885038458357	0.0107337689190307	0.0106970473906211	0.0128328508808204	0.0960004962368703
0.00432644115457779	0.00740774129517823	0.014606236043338	0.0229420229923083	0.020185096352659	0.0583103134562899	0.0410776610702175	0.049153998842114	0.0644600942850054	0.0157609792407576	0.0183335538830535	0.0188158961210818	0.11247159043917
0.00448209411959308	0.00715929203539823	0.0145147630468944	0.0201793069225043	0.016791332395997	0.0493191630138119	0.0376948970308494	0.0445909354065007	0.0207360019849475	0.0120528492266975	0.021662145397403	0.0136764535604995	0.113448350012406
0.00397245885369283	0.00332735092217352	0.0147222727648664	0.0208740385410636	0.0177709039781656	0.0506035067405508	0.040802497725581	0.0443529898271442	0.0239990902324043	0.0123782152013895	0.028032338102721	0.0137659416094616	0.115060458192044
0.00392357952195848	0.00345959804813498	0.0140750144735754	0.020561492018857	0.0179488876023489	0.0478236704987181	0.0364197336862129	0.0412401786452733	0.0115907699942106	0.0174800264659664	0.0153562980729468	0.0212582912910429	0.098613514184104
0.00478719708874369	0.00442386899346621	0.012677032503515	0.0193060954428914	0.0158627905053346	0.0448019187825656	0.0359349102638326	0.0392968323546439	0.0176499875940783	0.0143741626002812	0.0105007857083781	0.0164607559341659	0.0909755189810603
0.0023387643701927	0.00370027293027872	0.0145820031428335	0.0201339012488628	0.0176562732611033	0.0506168224299065	0.0420052104871393	0.0483085766272434	0.0220809693160202	0.0200630220825407	0.0178444297411298	0.026922917872798	0.107369944586883
0.00239641055330411	0.00395227855429658	0.0115061616078075	0.0187519642709453	0.0154677859564966	0.0441884873046067	0.035498056405591	0.0424194028616326	0.0156581755024398	0.0142432387726408	0.013996278223472	0.0149378049789099	0.0862213216441981
0.00444611694648912	0.00628872715242743	0.00982127202051112	0.0152127202051112	0.0126977917459267	0.0346100405260111	0.0264465304772145	0.0312455545447027	0.0086011082623439	0.00658125878752791	0.00924580266313787	0.00871127284757257	0.0697168968654371
0.00274849061285253	0.0030940368869407	0.0113961624348689	0.0170084360267968	0.0140225787776032	0.0391945248531966	0.0301010669092714	0.0352955090563229	0.0331745926722356	0.0336551980812174	0.0266838971135555	0.0360091803821024	0.0829721280291126
0.00358464973947564	0.00657249193615085	0.0130196840625259	0.0200090149698123	0.0178877677611447	0.0502577950541725	0.0388809858572492	0.0459001736829046	0.0127786783558018	0.0160970970143082	0.0146934083202382	0.0155431312546522	0.0965010338268133
0.00484972293441403	0.00492821106608221	0.0155488379786618	0.0227823174261848	0.0183712678852039	0.0502419981804648	0.0391230667438591	0.046816144239517	0.026278306178149	0.0177659416094616	0.0243906211231494	0.0203562153668017	0.103829625341163
0.00324265982962534	0.00536539574890415	0.012681994872219	0.0188121743445538	0.0145076503184187	0.0397508063849144	0.0297571747580845	0.0332730956910098	0.0269340004962369	0.0105282441485402	0.0189983458770987	0.0118010917211149	0.0955274997932347
0.00580497890993301	0.00344363576213713	0.0109057977007692	0.01785716648747	0.0147824828384749	0.0419805640559093	0.0318143247043256	0.0362595318832189	0.0155061616078075	0.0116469274667108	0.0112445620709619	0.013606153337193	0.084980315937474
0.00311322471259615	0.00430593003060127	0.0135419733686213	0.0207973699445869	0.0178088660987511	0.049607393929369	0.0386838971135555	0.0436541229013315	0.0208890910594657	0.0114278388884294	0.0220188570010752	0.0133572078405425	0.100938549334215
0.00493449673310727	0.00385749731205028	0.0164836655363494	0.0236891076006947	0.0180636837317013	0.0502075924241171	0.0394141923744934	0.0437772723513357	0.0372971631792242	0.0177026714084857	0.0339026548672567	0.0214848234223803	0.110533454635679
0.00370366388222645	0.00417020924654702	0.0104878008436027	0.0158978579108428	0.0138156480026466	0.0389559176246795	0.02966454387561	0.034023653957489	0.055398809031511	0.00813770573153586	0.0152128029112563	0.00991530890745182	0.0871244727483252
0.00669398726325366	0.00510536762881482	0.011544041022248	0.0173691175254321	0.0156178149036473	0.0427957158216856	0.0332094119593086	0.0391277809941278	0.0237771896451906	0.0134167562649905	0.0127470019022413	0.0168115126953933	0.0818428583243734
0.00490389545943263	0.00634132826068977	0.0156849722934414	0.0228843768091969	0.0195754693573732	0.053450913902903	0.0413828467455132	0.0482295095525598	0.0661338185427178	0.0143632453891324	0.0220278719708874	0.0143429823835911	0.113678852038707
0.00281424199818047	0.00477346786866264	0.0118378959556695	0.0179800678190389	0.0164540567364155	0.0453245389132412	0.0345741460590522	0.0402716896865437	0.0706760400297742	0.0161831114051774	0.0136441981639236	0.016658423620875	0.086674551319163
0.00263096518071293	0.00338756099578198	0.0146417996857167	0.0212868249110909	0.0209234141096684	0.0616315441237284	0.0489712182615169	0.0574312298403772	0.0129997518815648	0.0127759490530146	0.0172113142006451	0.0138102721032173	0.11564610040526
0.00458704821768258	0.00623720122405094	0.0116997766934083	0.0187866181457282	0.0148793317343479	0.0416322057728889	0.0306634686957241	0.0356809196923332	0.0100494582747498	0.00997841369613762	0.0176380779091886	0.0110078570837813	0.0925174923496815
0.00246737242577123	0.00741733520800596	0.0126605739806468	0.0190789016623935	0.0155828302042842	0.0433271028037383	0.0340150525184021	0.0386928293772227	0.0148353320651724	0.0109747746257547	0.014355305599206	0.0109930526838144	0.10206889421884
0.00336556116119428	0.00608659333388471	0.0118468282193367	0.0190130675709205	0.0173275163344637	0.048915557025887	0.0377209494665454	0.0435398230088496	0.0187435282441486	0.0115069059631131	0.0159294516582582	0.0136078074600943	0.0928414523199073
0.00231850136465139	0.00405284922669754	0.010232321561492	0.0167020924654702	0.0146945662062691	0.0425769580679845	0.0329792407575883	0.0385014473575387	0.00922942684641469	0.0139384666280705	0.0098349185344471	0.0129673310726987	0.081387891820362
0.00348275576875362	0.00538235050864279	0.0117778512943512	0.0173616739723761	0.016480770821272	0.0427780994127864	0.0328562567198743	0.0375620709618725	0.0114195682739228	0.0104052601108262	0.00924654701844347	0.010709287900091	0.087830038871888
0.00345347779340005	0.00345637250847738	0.0126015217930692	0.0196302208254073	0.0159384666280705	0.0446180630220826	0.0352425771234802	0.040505665370937	0.0231458109337524	0.0273637416260028	0.0131932015548755	0.0253028699032338	0.0928897527086262
0.00260284509139029	0.00258663468695724	0.0121557356711604	0.0181276982879828	0.018216111157059	0.0514863121329915	0.0360003308245803	0.0434977255810106	0.0118393846662807	0.0142998924820114	0.0123830948639484	0.016775204697709	0.094890910594657
0.00409742783888843	0.0024090645934993	0.0134756430402779	0.0194341245554545	0.0167351749234968	0.0467388967000248	0.0364873046067323	0.0420142254569515	0.0294880489620379	0.0110457364982218	0.0217129269704739	0.0124021172773137	0.0954811843519974
0.00216855512364569	0.0056216193863204	0.010925481763295	0.0161225705069887	0.0118024150194359	0.0327824001323298	0.0258736250103383	0.0286506492432388	0.0348246629724589	0.0093122984037714	0.0095756347696634	0.00897791745926723	0.0762302539078654
0.00394657183028699	0.0051269539326772	0.0150515259283765	0.0215506575138533	0.0170620296087999	0.0493452154495079	0.0395452816144239	0.0436972128029113	0.0235326275742288	0.013019932180961	0.0174134480191878	0.0143277644528988	0.112237780167067
0.00436068149863535	0.00300107517988586	0.0135964767182202	0.0212358779257298	0.0176255065751385	0.0518387230171202	0.0402486973782152	0.04724844925978	0.0152911256306344	0.0179868497229344	0.0164259366470929	0.0191783144487635	0.099725332892234
0.00444628235877926	0.00605863865685221	0.0118787527913324	0.0182355471011496	0.0161994045157555	0.0437072202464643	0.0345777024232901	0.039670829542635	0.0168882639980151	0.00984219667521297	0.00992018857001075	0.011027293027872	0.0882249607145812
0.00170440823753205	0.00375601687205359	0.0157580018195352	0.0228741212472087	0.0185920105863866	0.0553454635679431	0.0422592010586387	0.048978909933008	0.0212626747167315	0.0584443801174427	0.0379359027375734	0.0295741460590522	0.11024191547432
0.00369349102638326	0.00521263749896617	0.0135935820031428	0.0196001157886031	0.0158444297411298	0.0442431560664958	0.0337308742039533	0.0393672979902407	0.0204299892482011	0.0103180878339261	0.0102808700686461	0.0110301050368042	0.102078074600943
0.00439831279464064	0.00496766189727897	0.0172476221983293	0.0243702754114631	0.0198040691423373	0.0540511951037963	0.0412278554296584	0.0464329666694236	0.0371392771482921	0.0146393185013646	0.017042180133984	0.0156838144074105	0.12013646513936
0.00341022247953023	0.00419518650235712	0.011839715490861	0.019171449838723	0.0140949466545364	0.0398214374328012	0.0301650814655529	0.0344534777934	0.026464560416839	0.0137049871805475	0.0203412455545447	0.0161836076420478	0.0865674468613018
0.0040277065585973	0.00465437101976677	0.0105777851294351	0.0169851956000331	0.0177647010172856	0.0470502026300554	0.0349669175419734	0.0420318418658506	0.0250166239351584	0.041392606070631	0.0231162848399636	0.0279256471755851	0.0781796377470845
0.00361334877181375	0.00369605491688032	0.0109160532627574	0.0178078736250104	0.013994954925151	0.0393596890248945	0.0300879166322058	0.0344401621040443	0.023282027954677	0.00890265486725664	0.0169531056157472	0.0104047638739558	0.087335373418245
0.00544777106939046	0.00522380282855016	0.0126284012902159	0.0186551980812174	0.0190377967082954	0.047254734926805	0.0355399057149947	0.0398992639153089	0.0138788354974775	0.0103786287321148	0.0101941940286163	0.0127601521793069	0.0903146968819783
0.00300016541229013	0.00400612025473493	0.0112004796956414	0.0183638243321479	0.0159094367711521	0.0450918038210239	0.0321090894053428	0.0376617318666777	0.0110774956579274	0.0109854437184683	0.0114429741129766	0.0145131089239931	0.0903271855098834
0.00316235216276569	0.00419287073029526	0.0110753452981557	0.0172080886609875	0.0141497808287156	0.040090645934993	0.0317531221569763	0.0363576213712678	0.0146843933504259	0.0102311636754611	0.0120253907865354	0.0128290463981474	0.0843417417914151
0.00258407079646018	0.0056535439583161	0.0135285749731205	0.0193554710114961	0.0154189893309073	0.0426676040029774	0.0324465304772145	0.0364884624927632	0.0413113886361756	0.0631809610454057	0.0247326110329998	0.100163096518071	0.0961374576131007
0.00342990654205608	0.00557786783558018	0.0162873211479613	0.0238541063601025	0.019060871722769	0.0523940120750972	0.0400267140848566	0.047050864279216	0.0162971631792242	0.0264789512860805	0.0287020097593251	0.0464590191051195	0.116486312132992
0.00411016458522868	0.00577421222396824	0.0144090645934993	0.0219199404515756	0.017423620875031	0.0482452237201224	0.0374986353486064	0.0425719956992804	0.0246933256140931	0.0133214787858738	0.0132925316351005	0.0139555868000993	0.103847655280787
0.00294218840459846	0.00550343230502026	0.00940071127284757	0.0155988751964271	0.0132069307749566	0.0372922835166653	0.0285638904970639	0.032587627160698	0.0234825903564635	0.00804333802001489	0.0100424282524192	0.00929625341162848	0.0784435530559921
0.00402390207592424	0.00478066330328343	0.0124537259118353	0.0201270366388223	0.0168651889835415	0.0457608965346125	0.0350786535439583	0.0402667273178397	0.038150359771731	0.0104412372839302	0.0104475229509553	0.0123882226449425	0.0990229096021834
0.00278190389545943	0.00446588371516004	0.0140946985361012	0.0187350095112067	0.0156579273840046	0.0451070217517162	0.035319245719957	0.0389658423620875	0.0232332313290878	0.0113023736663634	0.0209442560582251	0.0131620213381854	0.103657761971715
0.00318319411132247	0.0037817384831693	0.00973931023075014	0.0159360681498635	0.014018691588785	0.0406293110578116	0.0351849309403688	0.0401425026879497	0.0117847159043917	0.00805301463898768	0.00976709949549251	0.0095622363741626	0.0795107104457861
0.00365122818625424	0.00366578446778595	0.0126196344388388	0.0195450334959888	0.016296832354644	0.0468754445455297	0.0360851873294186	0.0400129021586304	0.0238836324538913	0.0131191795550409	0.0221090894053428	0.0146271606980399	0.0953052683814407
0.00348474071623522	0.0055657100322554	0.0117109420229923	0.0169182863286742	0.0115977173103962	0.0343988917376561	0.0254896203787941	0.0295447026714085	0.0316992804565379	0.0094031097510545	0.0101331568935572	0.0105126126871226	0.0902965015300637
0.00260086014390869	0.00409370606236043	0.0122022992308328	0.0176999421056985	0.015428583243735	0.0455675295674469	0.0342548176329502	0.041186336944835	0.0110785708378132	0.0121328260689769	0.0116857993548921	0.0134811843519974	0.0933462079232486
0.00403076668596477	0.00506252584567034	0.0119115044247788	0.0181184351997353	0.0150648416177322	0.0408829708047308	0.0308883467041601	0.0338362418327682	0.0348874369365644	0.009334132826069	0.0101708708957076	0.0106399801505252	0.0916654536432057
0.00285427177239269	0.00371052849226698	0.013520469770904	0.0185074849061285	0.0169215945744769	0.0468089488048962	0.0369698949631958	0.0425239434289968	0.015775121991564	0.0115929203539823	0.0130666611529237	0.0125233644859813	0.0960300223306592
0.00235514018691589	0.00241907203705235	0.00996203787941445	0.0167641220742701	0.0145020263005541	0.0449282110660823	0.0357895128608056	0.0403953353734182	0.011326771979158	0.00865139359854437	0.0163041104954098	0.0122375320486312	0.0846780249772558
0.00223835911008188	0.00567364155156728	0.0142952609378877	0.0210183607642048	0.0182209081134728	0.0500312629228352	0.0370651724423125	0.0440487139194442	0.0213300802249607	0.0169320155487553	0.0144321396079729	0.0166811678107683	0.106019849474816
0.00239856091307584	0.00354139442560582	0.0116418823918617	0.016983789595567	0.0140424282524192	0.0420365561161194	0.0341649160532628	0.0396084691092548	0.00993929368952113	0.0708861963443883	0.0256761227359193	0.058136713257795	0.0882529980977586
0.0064001323298321	0.00482300884955752	0.0141560664957406	0.0198179637747085	0.0152859978496402	0.0416883632453892	0.0342088330162931	0.0388034901993218	0.021529153916136	0.0118936398974444	0.0105828302042842	0.0133579521958481	0.0963385162517575
0.00353146968819783	0.0055001240592176	0.0161712844264329	0.0234898684972294	0.0182384418162269	0.0513004714250269	0.0379528574973121	0.0439373087420396	0.0552893060954429	0.020249689851956	0.0234540567364155	0.0254968158134149	0.107842113969068
0.00683830948639484	0.0053452154495079	0.014964022826896	0.0221036307997684	0.0194686130179472	0.0549512033744107	0.0415413117194607	0.04837267388967	0.021078240013233	0.0138425274997932	0.0172718550988338	0.0137302952609379	0.11393226366719
0.00401381192622612	0.00266669423538169	0.00949135720784055	0.0151414275080639	0.0134589363989744	0.0378995947398892	0.0315150938714747	0.0367896782730957	0.0150634356132661	0.00907087916632206	0.00917847986105368	0.00884972293441402	0.077325448680837
0.00475709205193946	0.00652824414854024	0.0143678769332561	0.0214873873128774	0.0177500620296088	0.0512281862542387	0.0399147299644363	0.044134149367298	0.037150359771731	0.0295858076255066	0.0280549168803242	0.0311326606566868	0.103394591018113
0.00283872301712017	0.00473079149780828	0.0140708791663221	0.0205927549416922	0.0175400711272848	0.0504532296749649	0.0389849474815979	0.0442098254900339	0.0193446365064925	0.0208013398395501	0.0274171697957158	0.0237472500206765	0.107272847572575
0.00332123066743859	0.00725523116367546	0.0115893639897444	0.0183634935075676	0.013947895128608	0.0375939955338681	0.0281958481515177	0.0323524935902738	0.0283879745265074	0.00975237780167067	0.0139124141923745	0.0107451823670499	0.0877145810933753
0.00268381440741047	0.00382003142833512	0.0128425274997932	0.0192753287569266	0.0169901579687371	0.0463454635679431	0.034731701265404	0.0391802993962452	0.0154815151765776	0.0230071954346208	0.0107319493838392	0.0393883053510876	0.095360102555620
0.00319419402861633	0.00532925316351005	0.013531717806633	0.0202171863369448	0.0182333140352328	0.0517543627491523	0.0410358117608138	0.0477121826151683	0.0386630551649987	0.037992556446944	0.0370774956579274	0.0431649160532627	0.0960550822926143
0.00567860392027127	0.00419096848895873	0.0103232156149202	0.0161330741874121	0.0154655528905798	0.0404246960549169	0.0314117111901414	0.0358899181209164	0.0209574063352907	0.0226882805392441	0.0131290215863039	0.0245628153171781	0.0773517492349682
0.00423529898271442	0.00466743859068729	0.0138263170953602	0.020672070134811	0.0191979985112894	0.0548605574394177	0.0411737656107849	0.0479861880737739	0.0296752956744686	0.012592589529402	0.0223785460259697	0.0145623190803077	0.104109916466794
0.00320502853362005	0.00466073939293689	0.0116781076834009	0.0172863286742205	0.014571416756265	0.0403044413199901	0.0318914068315276	0.037201224050947	0.013382598627078	0.058406335290712	0.0141291042924489	0.083511702919527	0.079461996526342
0.00403481928707303	0.00588015879579853	0.0120044661318336	0.017599950376313	0.0170000827061451	0.0451785625671988	0.0378020841948557	0.0435489206848069	0.011824828384749	0.0219123314862294	0.012044744024481	0.0200275411463072	0.0891853444710944
0.00315920932925316	0.00505301463898768	0.0121171946075593	0.0196625589281284	0.019144156810851	0.0519270531800513	0.0364280043007196	0.0419918947977835	0.0253336365891986	0.0197805805971384	0.0137625506575138	0.0193926887767761	0.0989221735174923
0.00324439665867174	0.00694839136547846	0.0086916714911918	0.0140380448267306	0.0141409312711935	0.0386125217103631	0.029807460094285	0.0339437598213547	0.0119519477297163	0.00686287321147961	0.00740550822926144	0.00743321478785874	0.0697432801257133
0.00430022330659168	0.0038171367132578	0.0135461086758746	0.0189275494169217	0.0153874782896369	0.044427259945414	0.0347784302373666	0.0386738896700025	0.0167901745099661	0.0106059052187578	0.0188803242080886	0.0108677528740385	0.105411463071706
0.00260797287238442	0.00519659250682326	0.0118191216607394	0.0184466958895046	0.0154883797866181	0.0429224216359275	0.032388801587958	0.0365097179720453	0.0226859647671822	0.0164826730626086	0.0118914068315276	0.0150406914233728	0.088098006781904
0.00382416673558845	0.00364477710693905	0.0135834918534447	0.0201555702588702	0.0212071788933918	0.055193780497891	0.0406278223472004	0.0461745926722356	0.0192194194028616	0.0185662889752709	0.0187934827557687	0.0213711851790588	0.100986270779919
0.00327111074352824	0.00335067405508229	0.017598709784137	0.0244667107766107	0.0182849226697544	0.0510706310478869	0.0383283433959143	0.0432792159457448	0.0532862459680754	0.0192591183524936	0.0206038375651311	0.0238307005210487	0.11675791911339
0.00444553800347366	0.00462674716731453	0.0100925481763295	0.0162037879414441	0.0154308163096518	0.0416346042510958	0.0335380861798031	0.0387603175915971	0.0117484079067075	0.0153162682987346	0.0105436274915226	0.0222391861715325	0.0783228847903399
0.00549309403688694	0.00361690513605161	0.0169286245968075	0.0230439169630304	0.0209708874369366	0.0569934662145398	0.0411125630634356	0.0464773798693243	0.0260977586634687	0.0225583491853445	0.0139401207509718	0.0205562815317178	0.118050037217765
0.0032207427011827	0.00453436440327516	0.0092400132329832	0.0145439583161029	0.0133292531635101	0.0361578033247871	0.0290822926143413	0.0341077661070217	0.0202195848151518	0.00731635100487966	0.00754966504011248	0.00789736167397238	0.0754344553800347
0.00388131668182946	0.00436498221817881	0.0151916301381193	0.0212710280373832	0.0164557108593168	0.0492826896038375	0.0400731122322388	0.0460884128690762	0.0560691423372757	0.012295674468613	0.013414854023654	0.0130970143081631	0.109959225870482
0.00330518567529567	0.00477230998263171	0.0125447026714085	0.0174897857910843	0.0160219171284427	0.0459357373252833	0.0366396493259449	0.0416476718220164	0.0218885121164502	0.0113717641220743	0.0157546108675875	0.0146098751137209	0.0946825738152344
0.00339260607063105	0.00417178066330328	0.0149052187577537	0.0218879331734348	0.0167840542552312	0.0474980564055909	0.0372989000082706	0.0422577950541725	0.0235399884211397	0.0152015548755273	0.0151201720287817	0.0158870234058391	0.106596972955091
0.00571805475146803	0.00627847159043917	0.00947820693077496	0.0154393350425937	0.0131315027706559	0.0357680919692333	0.0279144818460012	0.0322093292531635	0.0630569845339509	0.00777958812339757	0.0239072864113804	0.00818724671243074	0.0720003308245803
0.00181010669092714	0.00659060458192044	0.0146494913572078	0.0197293854933422	0.0159071209990902	0.0433903730047143	0.0321282772309983	0.036299396245141	0.0122532462161939	0.0128975270862625	0.0179124968985196	0.0151541642544041	0.103209494665454
0.00439037300471425	0.00680886609875114	0.0140568191216607	0.0208197833098999	0.0147623025390786	0.0423289223389298	0.0335332065172442	0.0383218096104541	0.0908178810685633	0.0113435613266066	0.0280056240178645	0.0116194690265487	0.10139095194773
0.00282218178810686	0.00476792655694318	0.0107158216855512	0.0167984451244728	0.0137917459267223	0.0409872632536597	0.0320332478703168	0.0382446447771069	0.0121297659416095	0.0126636341080142	0.00935977173103961	0.0117280621950211	0.0806515590108345
0.00318675047556034	0.00441981639235795	0.0169982631709536	0.0249807294681995	0.0215614093127119	0.0566002812008932	0.0426344388388057	0.0489355719129932	0.023455958977752	0.0388999255644695	0.0240044661318336	0.059209990902324	0.108563559672484
0.00473831775700934	0.00527061450665785	0.0150601273674634	0.0226889421884046	0.0192364568687454	0.0485331238110992	0.0350412703663882	0.0396542883136217	0.0326444462823588	0.0358876023488545	0.024898106029278	0.0275973864858159	0.100788520387065
0.00390331651641717	0.00470937060623604	0.0139444214705152	0.0214278388884294	0.0168170540071127	0.0485414771317509	0.0365179058804069	0.0428114299892482	0.042653461252171	0.0212453064262675	0.0134503349598875	0.0226453560499545	0.097408651062774
0.00259399553386817	0.00669894963195765	0.0120896534612522	0.0180870895707551	0.016208667604003	0.0470492928624597	0.0353398395500786	0.0403879745265073	0.0186974609213465	0.010724257712348	0.0184121247208668	0.0138982714415681	0.0943806963857415
0.00382391861715326	0.00410586386568522	0.016865850632702	0.0240373831775701	0.0222908775121992	0.0597520469770905	0.0441036307997684	0.0504688611363824	0.0306243486891076	0.0877045736498221	0.02391299313539	0.107750640972624	0.118314779588123
0.00294177487387313	0.00652352989827144	0.0142280208419486	0.0201611942767348	0.0140271276155818	0.0382408402944338	0.0284463650649243	0.0329347448515425	0.0440476387395583	0.011331651641717	0.0303568770159623	0.0135357704077413	0.0972350508642793
0.00454205607476635	0.00663394260193532	0.0116999421056985	0.0178672566371681	0.0171209163840873	0.0474637333553883	0.0378265652137954	0.0432871557356712	0.0442903812753288	0.0342728475725746	0.03249689851956	0.0238950459019105	0.091597469191961
0.00223885534695228	0.00515722438177157	0.0137202051112398	0.0202682160284509	0.0174030270449094	0.0487526259201059	0.0375274170870895	0.0430495409808949	0.0354895376726491	0.0146802580431726	0.021311802166901	0.0156126871226532	0.100120337441072
0.00506955586800099	0.00425134397485733	0.0131692994789513	0.0194722520883302	0.0149398726325366	0.0423024563725085	0.0328774294930114	0.0374027789264742	0.0163382681333223	0.0167317839715491	0.0125873790422628	0.017029774212224	0.0942382764039367
0.00322140435034323	0.00619212637498966	0.0117116036721528	0.0189198577454305	0.0173673806963857	0.0459518650235713	0.0347590769994211	0.0385957323629145	0.0381361343147796	0.0106602431560665	0.016219832933587	0.0109333388470763	0.084855925895294
0.00378463319824663	0.0049787445207179	0.0118793317343479	0.0177199569928046	0.0141472169382185	0.0397115209660077	0.030972624265983	0.0348700686461004	0.017137871143826	0.0185716648747002	0.0196305516499876	0.0255938301215781	0.085500620296088
0.00394351170291953	0.005567694979737	0.0105174096435365	0.0166278223472004	0.0137046563559672	0.0388663468695725	0.0297363328095278	0.0338790009097676	0.0183800347365809	0.00936258373997188	0.00900876685137706	0.012699363162683	0.0828506327020097
0.00386725663716814	0.00407815730708791	0.0112293441402696	0.0165227028368208	0.016467124307336	0.0447977007691671	0.0349604664626582	0.0402835993714333	0.0127890166239352	0.00964047638739558	0.00821106608220991	0.0116128525349433	0.087809775866347
0.0048715573567116	0.0056552807873625	0.014062112314945	0.021050946985361	0.0165265073194938	0.0461383673806964	0.0360941195930858	0.0411666528823092	0.0208877677611447	0.012226118600612	0.0173144487635431	0.0140145562815317	0.103007112728476
0.00399387974526507	0.00666082209908197	0.0110660822099082	0.0168515424696055	0.0142090811347283	0.0404503349598875	0.0311156231908031	0.0347522123893805	0.0278974443801174	0.00829046398147382	0.00929277975353569	0.0110303531552394	0.085183773054338
0.00292945165825821	0.00527069721280291	0.0112950128194525	0.0182100736084691	0.0158272268629559	0.0456852204118766	0.0326778595649657	0.0367412951782318	0.0187951368786701	0.0161195930857663	0.0294394177487387	0.016995037631296	0.0900301050368042
0.00398817302125548	0.00528823091555703	0.0165284922669754	0.0223518319411132	0.0208738731287735	0.0573769746092135	0.0430373831775701	0.0510243983127947	0.0154389215118683	0.0135902737573402	0.0160393681250517	0.016029774212224	0.116238607228517
0.00344504176660326	0.00373740798941361	0.0119124141923745	0.0178930609544289	0.0139546770325035	0.0392719378049789	0.0291842692912084	0.0340765031841866	0.0330890745182367	0.0347879414440493	0.0213871474650567	0.0505038458357455	0.0864113803655611
0.00242147051525928	0.0062167728062195	0.0155063270200976	0.0219162186750475	0.0159015796873708	0.0435968075428004	0.0338507154081548	0.0381166156645439	0.0381374576131007	0.0119313538995947	0.0211037962120586	0.0126368373170127	0.109007774377636
0.00392432387726408	0.00345794392523365	0.0100756761227359	0.017295591762468	0.0115188983541477	0.0330356463485237	0.0278923993052684	0.0309684889587296	0.0302780580597138	0.00889347448515425	0.0122398478206931	0.00923794557935655	0.073983955007857
0.00273409974361095	0.00478951286080556	0.0129820527665206	0.0193519973534034	0.0160535935820031	0.0420784054255231	0.0335870482176826	0.0375574394177488	0.028049706393185	0.02883855760483	0.0125284922669754	0.0839803986436192	0.0911784798610537
0.00314473575386651	0.00383541477131751	0.00901414275080638	0.0144112976594161	0.0120201802993962	0.0333457116863783	0.0256140104209743	0.0290662476221983	0.0331998180464808	0.00811421718633694	0.00875494169216774	0.00814705152592838	0.0775308907451824
0.00232114796129353	0.00379877594905301	0.0143895459432636	0.0228568356628897	0.0200701348110165	0.0548436026796791	0.0409172111487884	0.047406252584567	0.0276895211314201	0.0421953519146473	0.0192673889670003	0.0355633115540485	0.10052237201224
0.00350955255975519	0.00325399057149946	0.0152649904887933	0.02189438425275	0.0212029608799934	0.0568156480026465	0.0450370523529898	0.0511879910677363	0.0249064593499297	0.0737165660408569	0.0142656521379538	0.0574486808369862	0.113786866264164
0.00335150111653296	0.00728971962616822	0.0127427838888429	0.0191237283930196	0.0150655859730378	0.0427879414440493	0.0337059796542883	0.0379675791911339	0.0673082458026632	0.020698122570507	0.0386538747828964	0.0245708378132495	0.0947535356877015
0.00306542056074766	0.00447374079894136	0.0153030353155239	0.0208925647175585	0.0183905384170044	0.048934248614672	0.0388488131668182	0.0440496236870399	0.0302938549334216	0.0284449590604582	0.0172539078653544	0.0241920436688446	0.101310065337855
0.00735398230088495	0.00768182945992887	0.0162375320486312	0.0222328177983624	0.0177038292945166	0.0493975684393351	0.0387745430485485	0.0443872301712017	0.0231295178231743	0.017196261682243	0.0132508477379869	0.0193534033578695	0.104713588619634
0.00236117773550575	0.00515548755272516	0.00813687867008519	0.0132041187660243	0.0107704077412952	0.0331072698701514	0.0252665619055496	0.0295069886692581	0.00837027541146307	0.00678761061946903	0.00724911090894054	0.00748399636092962	0.0685832437350096
0.00214721693821851	0.0056265817550244	0.0122590356463485	0.0188927301298487	0.0146816640476388	0.0415102142089158	0.0322461334877182	0.0370273757340171	0.016818625423869	0.0102568025804317	0.0141131420064511	0.012555289057977	0.101680175337028
0.00375593416590853	0.00542560582251261	0.0147563476966338	0.0216032586221156	0.0160312629228352	0.0428718881812919	0.0351386154991316	0.0384344553800347	0.0150138119262261	0.0440693077495658	0.014978827226863	0.0317237614754776	0.100843271855099
0.00326102059383012	0.00516417169795716	0.0143266065668679	0.0204994624100571	0.0179842031262923	0.0489958646927467	0.0384263501778182	0.0445811760813829	0.0166554461996526	0.0124973120502853	0.01988818129187	0.0141960962699529	0.104180464808535
0.00330394508311967	0.00682987345959805	0.0120851046232735	0.0200902324042676	0.016798693242908	0.047814820941196	0.0383282606897693	0.0444725002067653	0.0165649656769498	0.0195542138780911	0.0160765858903316	0.0243535687701596	0.0920662476221983
0.00283955007857084	0.00250533454635679	0.0158233396741378	0.0225268381440741	0.0211401042097428	0.0596149201885701	0.0444680340749317	0.05214903647341	0.031161525101315	0.0392178479861054	0.0307295509056323	0.0388809858572492	0.111670994954925
0.00157662724340418	0.0083162682987346	0.0139399553386817	0.0222068480688115	0.0213240426763708	0.0548535274170871	0.0408236704987181	0.0497822347200397	0.0129832933586966	0.0192694566206269	0.0123803655611612	0.0234328839632785	0.099664626581755
0.00551906376643784	0.00325862211562319	0.0100830369696468	0.0156858820610371	0.0153797866181457	0.0414160119096849	0.0357704077412952	0.040719295343644	0.0119620378794144	0.010617401372922	0.0113414109668348	0.010027375734017	0.0786606566867919
0.00539268877677612	0.00788354974774626	0.0152129683235464	0.0230171201720288	0.0176808369861881	0.0470997436109503	0.0376780249772558	0.0421367959639401	0.0359988421139691	0.0251563146141758	0.0296665288230915	0.0239383839219254	0.103316599123315
0.00285129435117029	0.00559027375734017	0.0100879993383508	0.0166104540567364	0.0139723761475478	0.0382205772888926	0.026814903647341	0.0314747332726822	0.0354734099743611	0.00845678603920271	0.0131947729716318	0.00914895376726491	0.079431147134232
0.00372533289223389	0.00524175006202961	0.013896948143247	0.0215744768836324	0.0181193449673311	0.0519806467620544	0.0374014556281532	0.0427965428831362	0.046194938383922	0.0205617401372922	0.0417126788520387	0.0217613100653379	0.100594491770739
0.0026518071292697	0.00398130841121495	0.014662145397403	0.0216541229013315	0.0150957737159871	0.0436613183359524	0.0337633777189645	0.0378846249276321	0.027088247456786	0.0287323629145646	0.0231783144487636	0.0215001240592176	0.104575303945083
0.00378562567198743	0.00360598792490282	0.0126934910263833	0.0191184351997353	0.0167568439335042	0.0448879331734348	0.0329795715821686	0.0384079894136134	0.0292659829625341	0.0313570424282524	0.026879497146638	0.0299569928045654	0.0904899512033745
0.0032516747994376	0.00583756513108924	0.0164773798693243	0.0240341576379125	0.0194194028616326	0.0531501116532959	0.0389597221073526	0.0453857414605905	0.0244594326358448	0.0166575138532793	0.0200218344222976	0.0265758001819535	0.117173021255479
0.00288313621702092	0.00594938383921925	0.0179000909767596	0.0237932346373336	0.0201049540980895	0.0545932511785626	0.0401717806633033	0.0456262509304441	0.0749177073856587	0.0274909436771152	0.0238137457613101	0.0372634190720371	0.120414771317509
0.00341328260689769	0.00402423290050451	0.0137608965346125	0.0203737490695559	0.019725498304524	0.0534228765197254	0.040216111157059	0.0482234720039699	0.0208330989992556	0.0123144487635431	0.0102978248283847	0.012616160780746	0.102610536762881
0.00567091224878008	0.00522487800843602	0.0104921842692912	0.0150542552311637	0.0146895211314201	0.0392841783144488	0.0295098833843354	0.0347266561905549	0.0118557604830039	0.00826987015135225	0.00895533868166405	0.00904565379207675	0.0784410718716401
0.00384227938135804	0.00453907865354396	0.0105361839384666	0.016381358034902	0.0153400876685138	0.0413002233065916	0.032411214953271	0.0380081052022165	0.00920279546770325	0.0227847986105368	0.0194065007030023	0.0376426267471674	0.0775485898602267
0.00570275411463072	0.00511396906790175	0.0196077247539492	0.0251344801918782	0.0216351004879663	0.0626263336365891	0.0456233562153668	0.051500537589943	0.0233174261847655	0.0164935075676123	0.0213491853444711	0.0205964767182202	0.131963526590026
0.00325134397485733	0.00557894301546605	0.0114029443387644	0.016274501695476	0.0140082706145067	0.0400600446613183	0.0328594822595319	0.0377944752295096	0.0463559672483666	0.0102299230832851	0.00985973037796708	0.0116647919940452	0.0863994706806716
0.00311041270366388	0.00250227441898933	0.0122483665536349	0.0181320817136713	0.0119531056157473	0.0341189314366057	0.0253370275411463	0.0289377222727649	0.0331637581672318	0.0103356215366802	0.0159727896782731	0.0115320486312133	0.0908070465635597
0.00260400297742122	0.004126705814242	0.0158143247043255	0.0219905714994624	0.017935406500703	0.0498479861053677	0.0394091472996444	0.0446291456455214	0.0325077330245637	0.0162076751302622	0.0319593085766272	0.0176828219336697	0.114796212058556
0.00505499958646928	0.00676503184186585	0.0143795384997105	0.0219161359689025	0.0218382267802498	0.0598383094863948	0.0448784219667521	0.0507332726821603	0.0404618311140518	0.0250101728558432	0.0378225126126871	0.0382730129848648	0.10772657348441
0.00525498304524026	0.00395078984368539	0.0151993218096105	0.02134786204615	0.0212213216441982	0.0569115871309238	0.0442664791994045	0.0505661235629807	0.017047142502688	0.031631047886858	0.0151249689851956	0.0386205442064346	0.108846249276321
0.00374890414357787	0.00810420974278389	0.012216193863204	0.0181048713919444	0.0155030187742949	0.0437898436853858	0.0302767347613928	0.0350900669919775	0.0117109420229923	0.0200234058390539	0.0148183773054338	0.0143559672483666	0.0891239765114547
0.0037198742866595	0.00333462906293938	0.0135506575138533	0.0199306922504342	0.0192242163592755	0.0534130344884625	0.0391756678521214	0.0464774625754694	0.0478650235712513	0.0154096435365148	0.0233536514763047	0.0139981804648085	0.10242883136217
0.00277313704408238	0.00476676867091225	0.0101076834008767	0.0169438425274998	0.0134988834670416	0.0362343065089736	0.0271604499214292	0.0312988173021256	0.0278979406169879	0.0123301629311058	0.00773418244975601	0.0129898271441568	0.0773162682987345
0.00257943925233645	0.00399545116202134	0.0170914729964436	0.023109337523778	0.02	0.0557216111157059	0.0430200148871061	0.0508680836986188	0.0173946737242577	0.0291907203705235	0.0167178893391779	0.0233344636506492	0.116015879579853
0.00379215945744769	0.00889736167397238	0.0152474567860392	0.0225574394177487	0.0180468943842527	0.0493025390786535	0.0363084112149533	0.0420430071954346	0.0191244727483252	0.0149557522123894	0.0152197502274419	0.0158171367132578	0.107989165494996
0.005122984037714	0.00328624596807543	0.0149592258704822	0.0219923910346539	0.01914903647341	0.0554538086179803	0.0401188487304607	0.0469162186750475	0.0342278554296584	0.0308144074104706	0.0399765114548011	0.0236110329997519	0.112282441485402
0.00433628318584071	0.0035929203539823	0.0126775287403854	0.018991315854768	0.0139866016044992	0.0395841535026052	0.0322271937804979	0.0362076751302622	0.0283766437846332	0.0246537093706062	0.0260192705318005	0.0240872549830452	0.09422363741626
0.00486030932098255	0.00364502522537425	0.0126747994375982	0.020654701844347	0.0186689273012985	0.0566119427673476	0.0433785460259697	0.0510055413117195	0.0641829459928873	0.0152506823256968	0.0228524522372012	0.0161884873046068	0.0989893309072865
0.0035011165329584	0.00624580266313787	0.0143977338516252	0.0212319907369118	0.0175973037796708	0.0497376561078488	0.0388220163758167	0.0431462244644777	0.0448531965925068	0.0146416342734265	0.0134855677776859	0.0144957406335291	0.108393681250517
0.00400479695641386	0.0039029856918369	0.0155448680836986	0.0230367215284096	0.0175634769663386	0.0489359027375734	0.0377450996609048	0.0438665122818626	0.0272710280373832	0.0141019766768671	0.016809941278637	0.016081961789761	0.112778678355802
0.00454933421553221	0.0049650980067819	0.0107517988586552	0.0174375155074022	0.017064593499297	0.0450109172111488	0.0352332313290877	0.0399050533454636	0.0116654536432057	0.0774466131833595	0.0137644528988504	0.097325614093127	0.0820506161607808
0.00422504342072616	0.00844636506492432	0.0107190472252088	0.0166381606153337	0.0143283433959143	0.0381151269539327	0.0308185427177239	0.0339578198660161	0.0545651310892399	0.0240781573070879	0.0292792986518898	0.0240502853362005	0.0824838309486396
0.00276569349102638	0.00403424034405757	0.0162594491770739	0.0237686709122488	0.018667025059962	0.0559332561409313	0.0400364734099744	0.0477422876519725	0.0625144322223141	0.0209685716648747	0.0402639153089075	0.0219032338102721	0.125197915805144
0.00224505830783227	0.00514357786783558	0.0116750475560334	0.0185059134893723	0.0159497973699446	0.0467717310396163	0.0351471342320734	0.0407621371267885	0.0310788189562484	0.017561492018857	0.0122973285915144	0.021662062691258	0.091003804482673
0.00304226284012902	0.00461516830700521	0.0163122984037714	0.0225160863452155	0.0183089901579688	0.050069555868001	0.0354618311140518	0.0411771565627327	0.0309704739062112	0.0256948143247043	0.0230516913406666	0.0419450831196758	0.112578943015466
0.00304391696303035	0.00358977752046977	0.0129799851128939	0.0187422049458274	0.0153247870316765	0.0429617897609792	0.0331322471259614	0.0381857580018196	0.0158513770573154	0.0118880158795798	0.0117696633859896	0.0121425026879497	0.100380530973451
0.00345637250847738	0.0045310561574725	0.0121508560086014	0.0196653709370606	0.0182495244396659	0.0523866512281862	0.039231080969316	0.0453474485154247	0.0262316599123315	0.0118576627243404	0.0254762219832934	0.012655942436523	0.099828302042842
0.00336820775783641	0.00464601769911504	0.0147905053345463	0.020923000578943	0.0156015217930692	0.046011248035729	0.0363935158382268	0.0414915226201307	0.0329879249028203	0.0119166322057729	0.0149474815978827	0.013954098089488	0.111750806384914
0.0032204945827475	0.00459300306012737	0.009068315275825	0.0149946241005707	0.0117420395335373	0.0330986684310644	0.0283275163344637	0.0315623190803077	0.0114691092548176	0.00929691506078901	0.0235604168389711	0.0124871391944421	0.0730090149698122
0.00367364155156728	0.00483053510875858	0.0152986518898354	0.0219762633363659	0.0200262178479861	0.0569487221900587	0.0442615168307006	0.050920602100736	0.0331318335952361	0.0157924075758829	0.0177273178397155	0.02074534777934	0.119023819369779
0.00414366057398064	0.00292771482921181	0.011708047307915	0.0179250682325697	0.0147934827557688	0.0409114217186337	0.0329934662145397	0.0383132908775122	0.0190115788603093	0.0656644611694649	0.0143154412372839	0.0574351170291953	0.0777942271110743
0.00233272682160285	0.00528070465635596	0.0138082871557357	0.0204366057398065	0.017390042180134	0.0480860970970143	0.0368242494417335	0.0417439417748739	0.0153127946406418	0.0379311884873046	0.0110668265652138	0.0491416756264991	0.100455297328592
0.00551145480109172	0.00451583822678025	0.0115819204366884	0.0180002481184352	0.0139027375734017	0.0397054834174179	0.0315002894715077	0.0354143577867836	0.0270282027954677	0.00957580018195351	0.019223554710115	0.0102194194028616	0.088350343230502
0.00435604995451162	0.00331196757919113	0.0115397403027045	0.0182056901827806	0.0152245471838558	0.0408183773054338	0.0317390621123149	0.0361747580845257	0.0244427259945414	0.0106644611694649	0.0157737986932429	0.0108555950707138	0.086493342155322
0.00564973947564304	0.00275535522289306	0.0148134149367298	0.0215767926556943	0.0202045322967496	0.0579015796873708	0.0427261599536845	0.050049706393185	0.0174553800347366	0.0144051774046812	0.014288148209412	0.0158743693656439	0.108005541311719
0.00310859316847242	0.00478678355801836	0.014414854023654	0.0222788024150194	0.0182450583078323	0.0505141841038789	0.0363055164998759	0.0408034074931768	0.0166676040029774	0.024838474898685	0.0141389463237119	0.0228623769746092	0.097255892812836
0.00241559837895956	0.00326697543627491	0.0129280456537921	0.0194787031676453	0.0162814490116616	0.0473504259366471	0.0377360846910926	0.0416574311471342	0.0156517244231246	0.0188726325365975	0.0157336035067405	0.0187926556943181	0.100932346373336
0.00297138367380697	0.00592349681581342	0.017373914481846	0.0246677694152676	0.0201501116532958	0.0564680340749318	0.0451000744355305	0.0509103465387478	0.0320383756513109	0.0420818790836159	0.0312635017781821	0.0296895211314201	0.117416011909685
0.00339814738235051	0.00629393763956662	0.0190133983955008	0.024212389380531	0.0172207427011827	0.0486492432387727	0.0357777685882061	0.0419521958481515	0.0168898354147713	0.0222127202051112	0.0198116781076834	0.0189335042593665	0.121835001240592
0.00257149946241006	0.00509345794392523	0.0167790918865272	0.0246737242577124	0.0189942932759904	0.0564989661731866	0.0433375237780167	0.0501171946075593	0.034134232073443	0.0197694979736994	0.0213467868662642	0.0217351749234968	0.122766685964767
0.00489107600694732	0.00520618641965098	0.013222314117939	0.0201252998097759	0.0141309238276404	0.0387675957323629	0.0285046728971963	0.0325890331651641	0.0303089901579687	0.0110551649987594	0.0318275576875362	0.0118656852204119	0.091258373997188
0.004438507981143	0.00594971466379952	0.0127245885369283	0.0186631378711438	0.0176140104209743	0.049308080390373	0.0348277230998263	0.0404052601108262	0.0150961045405674	0.0139148126705814	0.0196722355471012	0.0159263088247457	0.103847655280787
0.0026265817550244	0.00390712099909023	0.012717972045323	0.0179931353899595	0.0142636671904722	0.0398268960383756	0.0301570589694814	0.0349519477297163	0.0150066991977504	0.0128871888181292	0.0129156397320321	0.0140811347283103	0.0938091969233315
0.00400281200893226	0.00574915226201307	0.0116284839963609	0.01790679017451	0.0136461004052601	0.0401232321561492	0.0318015052518402	0.0365608303696965	0.0335092217351749	0.00932627574228766	0.0313910346538748	0.0103620875031015	0.0956688445951534
0.00422851707881895	0.00381101645852287	0.0138526176494914	0.0195632288479034	0.0175296501530064	0.0498398809031511	0.0357134232073443	0.0426079728723844	0.0251268712265321	0.0118030766685965	0.0153137871143826	0.0140825407327765	0.099
0.00470225787776032	0.00553676288148209	0.0146697543627492	0.0210368042345546	0.0167014308163097	0.0487209494665454	0.0383688694069969	0.043597551898106	0.0143534033578695	0.0125657100322554	0.0120315110412704	0.0144916053262758	0.108469274667108
0.00420221652468778	0.00573724257712348	0.0115200562401787	0.0173988917376561	0.0134500041353073	0.0364493424861467	0.0284748159788272	0.0324691919609627	0.021409974361095	0.0281056984533951	0.0142715242742536	0.0171318335952361	0.0825930857662725
0.00368034074931767	0.00689496319576545	0.0153350425936647	0.0221009014969812	0.0193350425936647	0.0521606980398643	0.0387197088743694	0.0451382019684063	0.0195095525597552	0.0177926556943181	0.0266163261930361	0.0248946323711852	0.105486477545282
0.0035592589529402	0.00326862955917625	0.0162804565379208	0.0249942105698453	0.0188864444628236	0.0526518898354148	0.0403558845422215	0.0458045653792077	0.0385011992391034	0.0165903564634852	0.0250642626747167	0.0164639814738235	0.116973203208998
0.00342014721693822	0.00329956165743115	0.0144190720370523	0.0216617318666777	0.0188351666528823	0.0530774956579274	0.0385792738400463	0.0450482176825739	0.0188316102886444	0.0154946654536432	0.0170743528244148	0.0171413448019188	0.107817798362418
0.0043796212058556	0.00477561822843437	0.0141049540980895	0.0209971879910677	0.0168362418327682	0.0458358283020429	0.0342736746340253	0.0397444380117442	0.0207728062195021	0.0225924241171119	0.0191550740219998	0.0248103548093623	0.0974251095856422
0.00435836572657348	0.00657968737077165	0.0171501943594409	0.0226580100901497	0.0196728144901166	0.0541603672152841	0.042916797618063	0.0474543048548507	0.0268123397568439	0.0298056405590935	0.0308404598461666	0.0312864113803656	0.11798122570507
0.00514068315275825	0.00473070879166322	0.00946331982466297	0.0171520966007774	0.0130841121495327	0.0348797452650732	0.027243486891076	0.0310599619551733	0.0132467124307336	0.00723124638160616	0.0214315606649574	0.0081823670498718	0.0713961624348689
0.00458861963443884	0.00338102721032173	0.0167513853279299	0.02336647092879	0.0168216855512364	0.0493162682987347	0.0376237697460922	0.0439768422793814	0.0910705483417418	0.0205638904970639	0.0249938797452651	0.0190411876602431	0.118815482590356
0.0042185096352659	0.00452518402117277	0.0119460755934166	0.0184036886940699	0.017043503432305	0.0455447853775536	0.0347041601190969	0.0390774129517823	0.0375635596724837	0.013983872301712	0.0107531221569763	0.013468364899512	0.090749069555868
0.00219311884873046	0.0074736580927963	0.0121600363907038	0.0197348440989165	0.0189786618145728	0.0520511951037962	0.0384847407162352	0.0444746505665371	0.0239201885700108	0.0301696303035316	0.0272693739144819	0.0231184351997353	0.0938088660987513
0.00400339095194773	0.00521222396824084	0.0139770076916715	0.0197995203043586	0.0198375651310893	0.0560143908692416	0.0414913572078406	0.0486656190554958	0.0125569431808783	0.0187090397816558	0.0139531056157472	0.0205436274915226	0.0966684310644281
0.0029393763956662	0.00354395831610289	0.0111563146141758	0.0188632040360599	0.0138544371846828	0.0380208419485568	0.0304388388057233	0.0337111901414275	0.0306885286576793	0.0112290133156894	0.0137258291291043	0.0131632619303614	0.0827177239268878
0.00330626085518154	0.00615540484658011	0.0127335208005955	0.019032338102721	0.0156508146555289	0.0459165494996278	0.0342826896038376	0.0381014804399968	0.0302625093044413	0.0137498139111736	0.0134543875609958	0.013160284509139	0.100594243652303
0.00500711272847573	0.00529865188983542	0.0113395087254983	0.0180719543462079	0.0140304358613845	0.0396958067984451	0.0300954428914068	0.0345600860143909	0.0231753370275412	0.00958737904226284	0.0144368538582417	0.0112821106608221	0.0890903151104128
0.00237647837234307	0.00447572574642296	0.0137773550574808	0.0219758498056406	0.0196972128029113	0.0532623438921512	0.0391315027706559	0.0461822016375816	0.0185742287651973	0.026411132247126	0.0212007278140766	0.0324046811678108	0.0989588123397568
0.00342560582251261	0.00417798362418328	0.0135272516747994	0.0201547431974196	0.0183161028864445	0.0503443883880573	0.0417235960631875	0.0467951368786701	0.0240244810189397	0.02160871722769	0.0173228020841949	0.0269263088247457	0.100737821520139
0.00335332065172442	0.00361152923662228	0.0151094202299231	0.0208619634438839	0.0201992391034654	0.0552947647010173	0.0417047390621123	0.0470394508311967	0.0347076337771896	0.0148214374328013	0.0126715738979406	0.0216674385906873	0.112222148705649
0.00470953601852617	0.00332511785625672	0.010470846083864	0.0148061367959639	0.0125538830535109	0.0367895955669506	0.0297005210487139	0.0329268877677611	0.0116893557191299	0.0515551236456869	0.0200947812422463	0.0389956992804565	0.0820003308245803
0.00361781490364734	0.00419187825655446	0.0099883384335456	0.0149630303531552	0.0134567860392027	0.0389048052270284	0.0306435365147631	0.0345531386982053	0.0287508063849144	0.01283855760483	0.0149754362749152	0.0143613431477959	0.0804267637085435
0.00401414275080639	0.00327144156810851	0.0167662724340419	0.0228574146059052	0.0190746836489951	0.054773881399388	0.0404166735588454	0.046842196675213	0.0299457447688363	0.0195413117194608	0.0229976015217931	0.0196055743941775	0.114147878587379
0.00607733024563725	0.00449929699776693	0.0133371929534364	0.0204366884459515	0.019121743445538	0.0556724009593913	0.0417566785212141	0.0491358861963444	0.0190868414523199	0.0159265569431809	0.013590025638905	0.0185543792903813	0.100893391779009
0.00398453395087255	0.00367058142419982	0.0101883218923166	0.0157535356877016	0.0124330493755686	0.0346961376230254	0.0267054834174179	0.0297600694731618	0.0148040691423373	0.0314591018112646	0.0125465222066	0.0608691588785047	0.0801797204532296
0.00367140848565048	0.00670978413696137	0.0120937060623604	0.0184240344057564	0.0155249359027376	0.0443910346538747	0.0344144404929286	0.039913075841535	0.0178179637747084	0.0119014142750806	0.0102185096352659	0.0113085766272434	0.0966568522041186
0.00430386237697461	0.00475552063518319	0.0127455958977752	0.0183133735836573	0.0155075676122736	0.0428427756182284	0.0326551153750724	0.0376392357952196	0.0209193615085601	0.00974600942850054	0.0112293441402696	0.0130543379373087	0.105003804482673
0.00488594822595319	0.00496170705483418	0.0138756926639649	0.020571416756265	0.0149674964849888	0.0420760069473162	0.0309319328426102	0.0358259862707799	0.0138120916384087	0.0178220163758167	0.0187393929368952	0.0173255313869821	0.0964414854023654
0.00244925978000165	0.00586245968075428	0.0149237449342486	0.020513108923993	0.0166183111405177	0.0468203622529153	0.0363871474650567	0.0414419816392358	0.0260673228020842	0.0138645273343809	0.0205289057977008	0.016814903647341	0.105315772061864
0.0038718054751468	0.00501406004466132	0.0114307336035067	0.0178321892316599	0.0130461500289472	0.0374543875609958	0.0285002894715077	0.0326003639070383	0.0143292531635101	0.00932735092217352	0.010891903068398	0.010243486891076	0.0822657348440988
0.00399958646927467	0.00496724836655363	0.0116656190554958	0.0183594409064594	0.0153137871143826	0.042177652799603	0.0344847407162352	0.0394884624927633	0.0184075758828881	0.0101534198990985	0.0118185427177239	0.0100380448267306	0.0888225126126871
0.00439765114548011	0.006058390538417	0.0142405094698536	0.0196105367628815	0.0182673889670003	0.0482300057894302	0.0359795715821686	0.0404205607476636	0.0214256058225126	0.0125816723182533	0.0161423372756596	0.0132817798362418	0.10406856339426
0.00342370358117608	0.00358721362997271	0.0107370771648333	0.0158239186171533	0.0116672731783972	0.0323543958316103	0.0273657265734844	0.0297021751716152	0.0149041435778678	0.0103782979075345	0.0107189645190638	0.0112435695972211	0.0816352659002565
0.00445347779340005	0.00396030105036804	0.0144741543296667	0.0221494500041353	0.0170401951865024	0.0457708212720205	0.0356800926308824	0.0407936481680589	0.0232021338185427	0.0141874948308659	0.0119783309899926	0.0135698453395087	0.0982802911256307
0.00363270200975933	0.00535679430981722	0.0117623852452237	0.0183748242494417	0.0145312215697626	0.0410084360267968	0.0315778678355802	0.0355983789595567	0.027567694979737	0.0090002481184352	0.0105427177239269	0.00960689769249856	0.0925289885038458
0.00317169795715822	0.00290960218344223	0.0107333553883053	0.016300636837317	0.015809941278637	0.0429680754280043	0.0335920932925316	0.0390478041518485	0.0128903316516417	0.00895633115540484	0.0117390621123149	0.00936035067405508	0.0920935406500703
0.00405896948143247	0.00448962037879414	0.014019849474816	0.0210513605160863	0.0186711603672153	0.0501149615416425	0.0373281779836242	0.0424125382515921	0.0180369696468448	0.030083202381937	0.0188653543958316	0.0366053262757423	0.097504507484906
0.00396178976097924	0.00476346042510958	0.0131220742701183	0.0197005210487139	0.0145001240592176	0.0397363328095277	0.030713092382764	0.0334954098089488	0.0268836324538913	0.0112429079480605	0.0118659333388471	0.0115346952278554	0.10186370027293
0.00248325200562402	0.00435919278802415	0.0114407410470598	0.0180163758167232	0.0161941940286163	0.0480637664378464	0.0341153750723679	0.0402427425357704	0.0187256637168142	0.0192942684641469	0.0108255727400546	0.017198742866595	0.0949444214705153
0.00225258456703333	0.00324588536928294	0.0118972789678273	0.0175126126871226	0.0165553717641221	0.0475330411049541	0.0367027541146307	0.0416370027293028	0.0101343974857332	0.00985121164502523	0.0111936977917459	0.0110464808535274	0.0957425357704078
0.00381424199818047	0.00270697212802911	0.0157202051112398	0.022167728062195	0.0194303200727814	0.0547663551401869	0.0412842610205938	0.0472468778430237	0.0274760565710032	0.0247538665122819	0.0167669340832024	0.0305200562401787	0.114769911504425
0.00400760896534612	0.00278934744851543	0.0167757836407245	0.0249916466793483	0.0204663799520304	0.0553117194607559	0.0421797204532297	0.047721693821851	0.0682453064262675	0.0191184351997353	0.0164998759407824	0.0231837730543379	0.116818542717724
0.00271135555371764	0.00486618145728227	0.0165681912166074	0.0235505748077082	0.0208882639980151	0.05754031924572	0.0419692333140352	0.0493621702092465	0.0275544619965264	0.0244888760234885	0.0246567694979737	0.0214476883632454	0.119857083781325
0.00266396493259449	0.00701439086924158	0.0128771813745761	0.01986336944835	0.0179967744603424	0.0473361177735506	0.0349272185923414	0.0406849722934414	0.027488214374328	0.0119283764783723	0.0110392027127616	0.0126544537259118	0.0954841617732198
0.00336539574890414	0.00551236456868745	0.0139119179555041	0.0200544206434538	0.0159968571664875	0.0461794723347945	0.0349390455710859	0.039403771400215	0.0201777355057481	0.0417929038127532	0.0184414026962203	0.0416150856008601	0.0983175088909107
0.00481324952443967	0.0103910346538748	0.0143401703746588	0.0221989909850302	0.019803738317757	0.0534624927632123	0.0385040112480357	0.0440274584401621	0.0489823835911008	0.017959060458192	0.017631047886858	0.0224350343230502	0.10531684724175
0.00350971797204532	0.0088762716069804	0.0181567281449012	0.0246160780746009	0.0185126126871226	0.0528541063601026	0.0394638987676784	0.0443149450004135	0.0253205690182781	0.0164715077330246	0.0160980067819039	0.0165659581506906	0.122220411876602
0.00341162848399636	0.00526399801505252	0.013007443553056	0.0189467372425771	0.0162343892151187	0.0461176081382847	0.0347197915805144	0.0382126374989662	0.0493485236953106	0.0187441898933091	0.0258226780249773	0.0216573484409892	0.098758001819535
0.00329559176246795	0.00492978248283848	0.0143916135968902	0.0211984120420147	0.0183402530808039	0.050059631130593	0.0390081879083616	0.0442922008105202	0.0591287734678686	0.0348924820114134	0.0220042180133984	0.0251501943594409	0.105594822595319
0.00380812174344554	0.00518675047556034	0.0142797121826152	0.0212313290877512	0.0179530229096022	0.0499122487800844	0.0395833264411546	0.0455351914647258	0.0411472169382185	0.0207464229592259	0.0190613679596394	0.0248202795467703	0.10124274253577
0.00343759821354727	0.00519146472582913	0.0148368207757836	0.0209706393185014	0.0204749813911174	0.0598010090149698	0.045934165908527	0.0525484244479365	0.0279447522950955	0.0129980150525184	0.0150875858076255	0.0148244148540237	0.11177636258374
0.00411239765114548	0.00402861632619304	0.0136785212141262	0.0203988917376561	0.0168023323132909	0.0466991150442478	0.0364487635431313	0.0415786121908858	0.0108250765031842	0.0151874948308659	0.0117601521793069	0.0176663634108014	0.100744603424034
0.00235423041932015	0.00454197336862129	0.0134791166983707	0.0208360764204781	0.0180641799685717	0.050899346621454	0.0384443801174427	0.0435408154825904	0.0126139277148292	0.0216435365147631	0.014231080969316	0.0221270366388223	0.095778843768092
0.00291861715325449	0.00654263501778182	0.0126343561326607	0.0202896369200232	0.0147311223223885	0.0420487139194442	0.0323673806963857	0.0373276817467538	0.0101220742701183	0.0105364320569018	0.0108964519063766	0.0111014804399967	0.095431064428087
0.00215424696054917	0.00432089984285833	0.0144859813084112	0.0216403936812505	0.0157722272764866	0.0424476883632454	0.0317183028699032	0.0367232652386072	0.0338517905880407	0.0284414026962203	0.0218761889008353	0.0263629145645522	0.0986443635762137
0.00254164254404102	0.00498031593747416	0.0147799189479778	0.021462161938632	0.0184017037465884	0.049022247953023	0.0403821023902076	0.0441375403192457	0.0197510545033496	0.0143519146472583	0.0132950955255976	0.0164591018112646	0.102556364237863
0.00364378463319825	0.00532395997022579	0.0123866512281863	0.0185691009842031	0.0150320072781408	0.0412847572574642	0.0334771317508891	0.0378813993879745	0.0106569349102638	0.0112289306095443	0.0173591100818791	0.011959060458192	0.0887214457034157
0.00419684062525846	0.00586742204945828	0.00897229344140269	0.0141056984533951	0.011921759986767	0.0332494417335208	0.0270108345050037	0.0312104044330494	0.010387560995782	0.00642585394094782	0.0108889256471756	0.00753825159209329	0.063939128277231
0.00367173931023075	0.00503258622115623	0.0109529402034571	0.0159703084939211	0.0140121578033248	0.0387833098999255	0.0292428252419155	0.0339556695062443	0.0111281118187081	0.0148530311802167	0.0185444545529733	0.0150917211148788	0.0809225870482177
0.0038804896203788	0.00390687288065503	0.0160547514680341	0.0231812918699859	0.0202972458853693	0.0531867504755604	0.0398531138863617	0.0451169464891242	0.029060871722769	0.0216961376230254	0.0130777437763626	0.0198373997187991	0.111370275411463
0.00386014390869242	0.00508890910594657	0.0102378628732115	0.0149500454883798	0.0143122984037714	0.0404172525018609	0.0309885038458357	0.0345259283764784	0.0240399470680672	0.00850690596311306	0.0120076916714912	0.00937573401703747	0.0829048052270284
0.00574096435365147	0.00379546770325035	0.0113101480439997	0.0170872549830452	0.015291952692085	0.0411818708130014	0.0319587296336118	0.0362659002563891	0.0173625010338268	0.0096465966421305	0.00900587213629972	0.0105049210156315	0.0862985691836904
0.002690679017451	0.00402175171615251	0.0137342651559011	0.0216145066578447	0.0175313042759077	0.0500182780580596	0.0376670250599619	0.0446156645438756	0.0275102142089157	0.016534198990985	0.0202577123480275	0.0139967744603424	0.104610371350591
0.00285567777685882	0.00307013481101646	0.0110387064758912	0.0170539244065834	0.0144651393598544	0.0424231246381606	0.0325406500703002	0.0380789843685386	0.0348316929947895	0.00933578694897031	0.0169454139442561	0.010139194442147	0.0877407162352163
0.0061301794723348	0.0044073277644529	0.0116939045571086	0.0190932098254901	0.0154485981308411	0.0438001819535191	0.0331012323215615	0.0388362418327682	0.0279866016044992	0.0157687536183938	0.0109717144983872	0.0143171780663303	0.0901982466297247
0.00450889091059466	0.00515548755272517	0.0166453560499545	0.0235196427094533	0.0183991398560913	0.0533206517244231	0.0421632619303614	0.0479830452402614	0.0153849143991399	0.0152508477379869	0.0190813001406005	0.0155791084277562	0.115067157389794
0.00511678107683401	0.00396195517326937	0.0139772558101067	0.0191225705069887	0.016483252005624	0.0476677694152676	0.0396138450086841	0.0438598130841121	0.0178852865767927	0.0135649656769498	0.0101148788354975	0.012716731453147	0.103066743859069
0.00378115954015383	0.00447233479447523	0.00942163592754942	0.0151387809114217	0.0143512529980977	0.0409243238772641	0.0312033744107187	0.0367608965346125	0.00866644611694648	0.012351583822678	0.008127946406418	0.0136315441237284	0.0768522868249112
0.00304093954180796	0.00370035563642378	0.0122477876106195	0.0192448928955421	0.018382598627078	0.0506907617235961	0.0373580349019932	0.0439736994458688	0.0307750392854189	0.012874534777934	0.00985741460590523	0.0129661731866678	0.087509387147465
0.00578529484740717	0.00431097510545033	0.0105425523116367	0.0164366057398065	0.0151808783392606	0.0405060789016624	0.0322065172442313	0.0372090811347283	0.0128143247043255	0.0102477049044744	0.00811272847572575	0.0101675626499049	0.0767235960631875
0.00421156231908031	0.00389173765610785	0.0114243652303366	0.0188632040360599	0.0132139607972872	0.0374983045240261	0.0299250682325697	0.0339124968985195	0.307951286080555	0.015018691588785	0.0104863948391365	0.0151261268712265	0.0829248201141344
0.00298296253411629	0.00675552063518319	0.011073277644529	0.0176712430733603	0.014889504590191	0.0417404681167811	0.0327749565792739	0.0359917293854934	0.0181730212554793	0.00952642461334878	0.0138503018774295	0.00981870813001406	0.0846187246712431
0.00277057315358531	0.0049027375734017	0.0188847903399223	0.0244715077330246	0.0193022909602184	0.0529818873542304	0.0399023240426764	0.0453598544371847	0.0586038375651311	0.0320145562815317	0.0221845174096435	0.0352563063435613	0.121750723678769
0.00303730047142503	0.00460855181539988	0.0149202712761558	0.0227362501033827	0.0166573484409892	0.0438713092382763	0.0329904887933173	0.0376533785460259	0.0184622446447771	0.0175994541394426	0.0106814986353486	0.0230942850053759	0.103301215780333
0.00211744272599454	0.00556116119427674	0.0135308080390373	0.0206693408320238	0.0188923165991233	0.0500859316847241	0.0389998345877099	0.0439426019353238	0.0174431395252667	0.0133188321892317	0.0123725911835249	0.012828550161277	0.101543792903813
0.00237606484161773	0.00460937887685055	0.0127629641882392	0.0198221817881068	0.0154686130179472	0.0457083781324952	0.0335096352659002	0.0377499793234637	0.0523588619634439	0.0149415267554379	0.0322101563146142	0.0155258456703333	0.100294599288727
0.00205086427921595	0.00452824414854023	0.0159563311554049	0.0242065172442313	0.0198565875444546	0.058371433297494	0.0440624431395253	0.0507511372094946	0.030314200645108	0.022901827805806	0.0169349929699777	0.0222889752708626	0.113420808866099
0.00283690348192871	0.00425953188321892	0.0156681829459929	0.021877015962286	0.0176742204945827	0.0494013729220081	0.0406599123314862	0.0447188818129187	0.0403228847903399	0.0192950128194525	0.030831114051774	0.0203774708460839	0.109669754362749
0.00486295591762468	0.00575419733686212	0.00970978413696137	0.0163923579521958	0.011750310148044	0.034467124307336	0.0294256885286577	0.0320045488379787	0.0175457778512943	0.00941468861136382	0.0191710363079977	0.0114270945331238	0.0722606070631048
0.00477685882061037	0.004747828963692	0.0162712761558184	0.0248235050864279	0.0204983045240261	0.0615618228434373	0.0415141013977339	0.0494997932346374	0.0290726159953684	0.0211311719460756	0.0159518650235712	0.0190191878256554	0.119679100157142
0.0056488297080473	0.00456058225126127	0.0189335869655116	0.0265401538334298	0.0220220825407328	0.0604579439252337	0.0461262922835167	0.0545930857662724	0.0258032420808866	0.0257164833347118	0.0196365064924324	0.024833512529981	0.127741626002812
0.00316532958398809	0.00377148292118104	0.0129703912000662	0.0186230253907866	0.0138829708047308	0.0417422049458274	0.0314812670581424	0.0367761971714498	0.0153902902985692	0.0103420726159954	0.0131017285584319	0.01177636258374	0.100709039781656
0.00309990902324043	0.00617144983872302	0.0123910346538748	0.0197590769994211	0.0174728310313456	0.0485121164502523	0.0360588867752874	0.0427830617814903	0.0360606236043338	0.0220087668513771	0.032039698949632	0.04940368869407	0.09424208088661
0.00386072285170788	0.0039096848895873	0.0101233975684393	0.0161015631461418	0.0126259201058639	0.0366277396410554	0.0287357538665123	0.0310310148044	0.0158411214953271	0.0188715573567116	0.0157637085435448	0.0189680754280043	0.0791208336779422
0.00533653130427591	0.00312529980977587	0.0112731783971549	0.0171309238276404	0.0132520056240179	0.0361985774543049	0.0285636423786287	0.0318055578529485	0.0159827971218262	0.0107382350508643	0.0223580349019932	0.0157235960631875	0.081390042180134
0.00379224216359275	0.00513092382764039	0.016090728641138	0.0230700521048714	0.0214490943677115	0.0596640476387396	0.0457847159043917	0.0537347613927714	0.0363060127367463	0.0169380530973451	0.0242472913737491	0.019722934414027	0.121211893143661
0.00391365478455049	0.0065040939541808	0.0151570589694814	0.0218028285501613	0.0172749979323464	0.0459191133901249	0.0366022661483748	0.0420842775618229	0.0216939872632537	0.023860888263998	0.0168965346125217	0.0290951120668266	0.0992649904887933
0.00335753866512282	0.00450293606814986	0.0128756926639649	0.0204643950045488	0.0157429493011331	0.0414935902737573	0.0315829129104293	0.0361616905136052	0.0185208005954842	0.0110885782813663	0.0150263832602762	0.0123235464395005	0.0903467868662642
0.00599032338102721	0.00354958233396741	0.013270862625093	0.0207281449011661	0.0178990157968737	0.0503246216193863	0.0378663468695724	0.0450822099081962	0.0295394921842693	0.0227198742866595	0.0157844677859565	0.0227215284095608	0.093699445868828
0.00400306012736747	0.00286882805392441	0.0121009842031263	0.0192876519725416	0.0176355140186916	0.0481581341493673	0.0375654619138202	0.0431311719460756	0.017516747994376	0.0129956165743115	0.0140470597965429	0.01560871722769	0.0916771979158052
0.00261417583326441	0.00367537838061368	0.0127164833347118	0.0195552063518319	0.0165694318087834	0.0455992060210074	0.0364329666694236	0.0413027044909436	0.0110257216111157	0.0163513357042428	0.0192431560664958	0.0151441568108511	0.098074352824415
0.00401149615416425	0.0045949053014639	0.0161154577785129	0.0230258870234058	0.018932925316351	0.0551833595236125	0.0456667769415267	0.0511463898767679	0.0275067405508229	0.0301941940286163	0.0292142916218675	0.0427981970060376	0.115675626499049
0.0032786370027293	0.00294748159788272	0.0131073525762964	0.0193746588371516	0.0170284509139029	0.0495992060210074	0.0371003225539657	0.043910511951038	0.0381660739392937	0.0125334546356794	0.0188512116450252	0.0132061037135059	0.0977616408899182
0.00308990157968737	0.00526102059383012	0.0148640310975105	0.0216650401124803	0.0192809527747912	0.0491679761806302	0.0375821685551236	0.0419885038458358	0.0232659002563891	0.0248403771400215	0.0186588371516004	0.0348322719378049	0.104158216855512
0.00265494996278223	0.0029044744024481	0.0128753618393847	0.019655942436523	0.016396245141014	0.047649656769498	0.0393074187412124	0.0443559672483665	0.0220189397072202	0.0219021586303862	0.012642213216442	0.0217887685055	0.0984108014225457
0.00458812339756844	0.00269845339508725	0.0120027293027872	0.0187310396162435	0.0177321147961294	0.0505413117194608	0.0385455297328591	0.0447990240674882	0.0126680175337028	0.0136188900835332	0.0107772723513357	0.015309320982549	0.0947063931850136
0.00498097758663468	0.00404730791497808	0.0103114713423207	0.0168350839467373	0.0137457613100653	0.0385820858489786	0.0304055909354065	0.0350306012736746	0.0139612935241088	0.0303212306674386	0.0109145645521462	0.0211236456868745	0.0754773798693243
0.00432040360598793	0.00559928872715243	0.0119712182615168	0.0193195765445373	0.0182649904887933	0.0484880489620379	0.0373208171367133	0.0428142419981805	0.0212959225870482	0.0254828384748987	0.010463402530808	0.0205806798445124	0.0897957158216856
0.0036518071292697	0.00432164419816392	0.0120144735753867	0.018719295343644	0.015757836407245	0.0447901745099661	0.0375238607228517	0.0424592672235547	0.0148673393433132	0.0101735174923497	0.0108873542304193	0.0119112563063436	0.091637250847738
0.00411289388801588	0.00422206599950376	0.0150651724423125	0.0217289719626168	0.0182429906542056	0.0524513274336283	0.0407335208005955	0.0455891985774543	0.0635610784881316	0.0130995781986602	0.0207494003804483	0.0147264080721198	0.116436026796791
0.00238871888181292	0.00485824166735588	0.0162661483748242	0.0222792159457448	0.0168772640807212	0.0469756843933504	0.034578860309321	0.0393462079232487	0.0303816061533372	0.0348221817881069	0.0203841700438343	0.0202613514184104	0.105960631874948
0.00328657679265569	0.0054649739475643	0.0154544702671409	0.020782648250765	0.0203581176081383	0.0612849226697544	0.0488325200562402	0.0546537920767513	0.026398809031511	0.0132199983458771	0.0152859151434952	0.0147621371267885	0.124800016541229
0.00514010420974279	0.00461268712265321	0.0118954594326358	0.0182879000909768	0.0141576379124969	0.0388011744272599	0.0310626912579605	0.0354085683566289	0.0238606401455628	0.0130176991150442	0.0174600115788603	0.0146870399470681	0.0834428914068315
0.00266330328343396	0.00532611032999752	0.0150278719708874	0.0231740964353651	0.0182107352576296	0.0479415267554379	0.0359923910346539	0.0417656107848813	0.0233235464395005	0.043832271937805	0.0218143247043255	0.0402207427011827	0.101194772971632
0.00436862128856174	0.00371425026879497	0.0126945662062691	0.0199224216359276	0.0175233644859813	0.0470114134480192	0.0363122984037714	0.0421843519973534	0.0282595318832189	0.0128410387891821	0.0121655777024233	0.0144572822760731	0.088075841535026
0.00313142006451079	0.00454246960549169	0.0128837978661815	0.0195708378132495	0.0164220494582748	0.0474280870068646	0.0371645025225374	0.0428595649656769	0.0210831196757919	0.0111947729716318	0.0145318832189232	0.0121524274253577	0.10176412207427
0.00654726656190555	0.010792572988173	0.0124865602514267	0.0194474402448102	0.0163522454718386	0.0460352328177983	0.0345429658423621	0.0395728227607311	0.0385541311719461	0.0116799272185924	0.0111549913158548	0.0121162848399636	0.0936194690265488
0.0035263419072037	0.00778107683400877	0.0143964105533041	0.0213636589198577	0.0174079067074684	0.0467363328095277	0.0366937391448185	0.0396896038375651	0.0270252253742453	0.0105558680009925	0.0167181374576131	0.012893226366719	0.103846828219337
0.00369497973699446	0.00538243321478785	0.013929203539823	0.0211336531304276	0.0178660987511372	0.04587577537011	0.0358265652137954	0.0405636423786287	0.0358986022661484	0.0193418244975602	0.0155660408568357	0.017450913902903	0.0966421305102969
0.00342783888842941	0.00479960301050368	0.011457116863783	0.0187824001323298	0.0161643371102473	0.0445392440658341	0.0345335373418245	0.0406661979985113	0.0101755024398313	0.0115989579025722	0.0164093127119345	0.0132093292531635	0.0885210487139194
0.00267860392027127	0.00574791166983707	0.0139361508560086	0.0198169713009677	0.014489454966504	0.0420293606814986	0.0331373749069556	0.0366492432387727	0.0214456207096188	0.0113629145645521	0.0178220990819618	0.0125070713754032	0.107388967000248
0.00629683235464395	0.00326854685303118	0.0112877346786866	0.0179957819866016	0.0152864113803656	0.0433028699032338	0.0318804896203788	0.0363907038292945	0.028175171615251	0.0154873046067323	0.0154135307253329	0.0251654949962782	0.0826341080142254
0.00372847572574642	0.00335911008187908	0.0128528657679266	0.0206983706889422	0.0190950293606815	0.0541541642544041	0.0417972045322968	0.0488098585724919	0.0323159374741543	0.0222806219502109	0.0181417583326441	0.0386719047225209	0.0950425936647092
0.00302803738317757	0.00504375155074022	0.0127779340004962	0.0197188818129187	0.0144676205442064	0.0413630799768422	0.03076395666198	0.0350340749317675	0.0200832850880821	0.0130528492266975	0.0172696220329171	0.0153977338516252	0.092960301050368
0.00265958150690596	0.00515970556612356	0.0132129683235464	0.019644694400794	0.0156263336365892	0.045049706393185	0.0359563311554048	0.0403323959970225	0.0162739227524605	0.0127260772475395	0.0158691588785047	0.0139773385162518	0.0972888098585726
0.00271573897940617	0.00382598627077992	0.0142577950541725	0.0216297245885369	0.016669588950459	0.0476582582085849	0.0365511537507237	0.0418236704987181	0.03188197833099	0.0216358448432719	0.015431064428087	0.0175088909105946	0.107221238938053
0.0027149119179555	0.00386088826399801	0.0115331238110992	0.018091969233314	0.0151699611281118	0.0412104044330494	0.0312215697626334	0.0358965346125217	0.0150156314614176	0.00892407575882889	0.0324823422380283	0.00896079728723845	0.0853153585311388
0.00418377305433794	0.00302505996195517	0.00852071788933917	0.0137509717972045	0.012563973203209	0.0344690265486726	0.0268228434372674	0.0303289223389298	0.0257284757257464	0.0166384087337689	0.0161353072533289	0.0321981639235795	0.0642430733603507
0.00239574890414358	0.00727780994127864	0.0141276155818377	0.0202835993714333	0.0168608055578529	0.044029774212224	0.0331338185427178	0.0374375982135473	0.0178839632784716	0.0201357207840543	0.016942932759904	0.022402530808039	0.100959308576627
0.0044719212637499	0.0028468282193367	0.0122320734430568	0.0190154660491275	0.0151818708130014	0.0421910511951038	0.031996278223472	0.0369649325944918	0.0147458440162104	0.0172804565379208	0.0109150607890166	0.0151406831527583	0.0884884624927631
0.00526151683070052	0.00511198412042015	0.0198817302125548	0.0256999421056985	0.022855925895294	0.0616221156231908	0.0482082540732776	0.0555959804813497	0.086583822678025	0.0359643536514763	0.0341988255727401	0.0365848151517658	0.137585476800927
0.00582838474898685	0.0043768919030684	0.0148976097924076	0.0212883136217021	0.0208775121991564	0.0551817881068564	0.041526672731784	0.047239682408403	0.0186794309817219	0.018192539905715	0.0124550492101563	0.0226072285170788	0.105475643040278
0.00482598627077992	0.00374824249441733	0.0124821768257382	0.018514266810024	0.0157501447357539	0.0431721114878836	0.0341666528823091	0.0392005624017865	0.0206405590935406	0.0100637664378463	0.0149741956827392	0.0110399470680672	0.091755189810603
0.00466793482755769	0.00360251426681002	0.0166986188073774	0.0222374493424862	0.0169231659912331	0.0496697543627492	0.0387161525101315	0.0460559920602101	0.0327302952609379	0.0140990819617898	0.0201007360846911	0.0162473740798941	0.121014390869242
0.00254966504011248	0.00465255148457531	0.0126652055247705	0.019131668182946	0.0149909850301877	0.0421968406252584	0.0310872549830453	0.0365281614423951	0.0112153668017534	0.0137870316764536	0.0178293772227276	0.0166389049706393	0.0959078653543959
0.00198122570506989	0.00305533041104954	0.0132169382185096	0.0188348358283021	0.0181322471259615	0.0501330741874121	0.0361188487304607	0.0419598875196427	0.0171507733024564	0.0177374906955587	0.0146604912745017	0.0199516996112811	0.101060706310479
0.00389810602927797	0.00332941857580018	0.0129338350839467	0.0195432139607973	0.0181027210321727	0.0499880903151104	0.0372725167479944	0.0446679348275577	0.0189325117856257	0.0170500372177653	0.0137128442643288	0.0164638987676784	0.100319824662972
0.00216392357952196	0.00601612769828798	0.0105523116367546	0.0170579770076917	0.0164080721197585	0.0448250765031842	0.0343052683814407	0.0395758001819535	0.00871011496154164	0.0110747663551402	0.0112763212306674	0.0110069473161856	0.0838912414192374
0.00284418162269457	0.00578686626416342	0.0134975601687205	0.0203182532462162	0.0150790670746836	0.0423419899098503	0.0334937556860474	0.0369082788851211	0.0281266231080969	0.0121049540980895	0.0144746505665371	0.0144485981308411	0.0987134232073442
0.00623157720618642	0.0070351501116533	0.01472053593582	0.0209733686212886	0.0181976676867091	0.0477999338350839	0.0355767099495493	0.0408010917211149	0.0266300554131172	0.0163990571499462	0.015841038789182	0.0200848565048383	0.102351501116533
0.00361831114051774	0.0054045984616657	0.017521793069225	0.0234672070134811	0.0202112314945001	0.0541641716979572	0.0431974195682739	0.049904308990158	0.0183041932015549	0.0241409312711935	0.019785046728972	0.0216939045571086	0.118913820196841
0.00345480109172112	0.00370027293027872	0.0142262840129022	0.0194983045240261	0.0153297494003804	0.0437173931023075	0.0351804648085353	0.0402415846497395	0.0134623273509222	0.0128068811512695	0.0149252336448598	0.014808700686461	0.103877512199156
0.00284724175006203	0.00371474650566537	0.0119038954594326	0.0179494665453643	0.0156729799024068	0.0432166901000745	0.033845918451741	0.0385716648747002	0.0185878752791332	0.0150478041518485	0.0150411049540981	0.0131567281449012	0.0943607642047804
0.0039636092961707	0.00456926639649326	0.0117627987759491	0.0180714581093375	0.0162740054586056	0.0437532048631214	0.0357175585145976	0.0416121081796377	0.0199769249855264	0.0495972210735257	0.0177042428252419	0.0429311884873046	0.084887023405839
0.003191299313539	0.00470837813249525	0.0115752212389381	0.0176787693325614	0.0148177156562733	0.0406082209908196	0.0316872880655033	0.0368990985030187	0.0114545529732859	0.016286907617236	0.00865734844098918	0.0179484740716235	0.0820128194524853
0.00412058555950707	0.00340468116781077	0.0163346290629394	0.0217022578777603	0.0152818625423869	0.043078240013233	0.0347423703581176	0.0388890083533207	0.0242266975436275	0.0275750558266479	0.0182625920105864	0.0318512116450253	0.109649656769498
0.0037817384831693	0.00454337937308742	0.0118893391779009	0.0183323132908775	0.0171373749069556	0.0469871805475147	0.0347369117525432	0.0408561740137293	0.0324255231163676	0.0106573484409892	0.0125221238938053	0.0163420726159954	0.0950102555619882
0.00376544537259118	0.00374923496815813	0.0119643536514763	0.0191942767347614	0.0145597551898106	0.040390042180134	0.0321559837895956	0.0367137540319246	0.0247641220742701	0.00993077495657928	0.0150930444131999	0.0112094119593086	0.0925647175585145
0.00444876354313125	0.00305979654288314	0.00995393267719792	0.0157718137457613	0.013157803324787	0.036224878008436	0.0279440079397899	0.0317198742866595	0.0187412951782318	0.0078777603175916	0.00823827640393682	0.00854172525018609	0.0771420064510792
0.00485617401372922	0.00696054916880325	0.0114812670581424	0.0184561243900422	0.0164415681085105	0.0447661897278968	0.0349927218592341	0.0408584897857911	0.013976346042511	0.00985931684724175	0.0230339922256224	0.0106493259449177	0.0874768836324539
0.00278562567198743	0.00947994375982135	0.0132739227524605	0.0198377305433794	0.0158005954842445	0.0449533537341825	0.0317758663468696	0.0364336283185841	0.0248613017947234	0.0120454056736416	0.0197930692250434	0.0132913737490696	0.102459928872715
0.00313845008684145	0.00383119675791911	0.016404929286246	0.0243761475477628	0.0227274005458605	0.0617494003804483	0.0460167066413035	0.0529100157141676	0.0994605078157308	0.0293064262674717	0.0300538417004383	0.0304411545777851	0.117252171036308
0.00381796377470846	0.00719196096269953	0.0161086758746175	0.024331651641717	0.0189423538168886	0.0499084442974113	0.0377777685882061	0.0435487552725168	0.0335291539161359	0.0153716814159292	0.0144069142337276	0.0179000909767596	0.109491688032421
0.00320238193697792	0.00424365230336614	0.0111833595236126	0.0187460094285005	0.0133729220081052	0.0360805557852949	0.0260652551484575	0.0293990571499462	0.0347654453725912	0.0119717972045323	0.0107581672318253	0.0140547514680341	0.0822443139525267
0.00396865437101977	0.00348126705814242	0.0139666694235382	0.0197737159870978	0.0174796956413861	0.0506524687784303	0.0418537755355223	0.0466898519560003	0.0162669754362749	0.019280787362501	0.0194239516996113	0.0199166322057729	0.102956331155405
0.00330543379373088	0.00499321809610454	0.0117022578777603	0.0192091638408734	0.0159549251509387	0.042754031924572	0.0306635514018692	0.0364332974940038	0.0388788354974774	0.039119179555041	0.0117554379290381	0.0343717641220743	0.0874034405756347
0.00263774708460839	0.00907857083781325	0.0185294847407162	0.0260270449094367	0.0255719129931354	0.0687754528161442	0.0508593995533868	0.0580707964601769	0.0384592672235547	0.0170872549830453	0.0177052352989827	0.0232138780911422	0.133834256885287
0.0026243486891076	0.00353436440327516	0.0105868828053924	0.0171570589694814	0.0138174675378381	0.0372871557356711	0.0300925481763295	0.0336786866264164	0.0177919113390125	0.00991398560913076	0.0271233975684393	0.0120729468199487	0.0777605657100322
0.00294648912414192	0.00531494500041353	0.0121014804399967	0.0185669506244314	0.0146738069638574	0.0411998180464808	0.0324723347944752	0.0368517905880407	0.0205319659250682	0.0245195600033082	0.0084731618559259	0.0380525184021173	0.0961508560086015
0.00252923662228104	0.00422082540732776	0.0115463567943098	0.0171297659416095	0.0149762633363659	0.0435929203539823	0.0322950128194525	0.0378261516830701	0.0256625589281283	0.00883152758249938	0.0108512943511703	0.0098802415019436	0.0926492432387727
0.00346207923248697	0.00478413696137623	0.0122744189893309	0.0187267388967	0.016047142502688	0.0448078736250103	0.0325734844098916	0.0374404929286246	0.0538845422214871	0.0220997436109503	0.0196291456455215	0.0163547266561906	0.0928823918617153
0.00570440823753205	0.00496460176991151	0.0150205111239765	0.0213002233065917	0.02014903647341	0.054859482259532	0.0407733851625176	0.0487604830038872	0.0252066826565214	0.0160093457943925	0.0175843189148954	0.0185844016210404	0.104383839219254
0.00323290050450749	0.00786477545281614	0.0174839136547845	0.0246557770242329	0.0218503845835746	0.0597541973368621	0.0463756513108924	0.0523907865354396	0.023094450417666	0.0639185344471094	0.0273369448350013	0.0427903399222563	0.115808866098751
0.00285361012323216	0.00531965925068233	0.0159753535687702	0.0228963692002316	0.0171694648912414	0.0479401207509718	0.0370819617897609	0.0419996691754197	0.0133076668596477	0.0129139029029857	0.0190932098254901	0.0162118104375155	0.115815978827227
0.00369704739062112	0.00620742701182698	0.0132270283682078	0.0193036142585394	0.0171042097427839	0.0474957406335291	0.0380865106277396	0.0441372094946654	0.0167873625010338	0.0173684558762716	0.019275742287652	0.0193185840707964	0.0979473161855926
0.00289653461252171	0.00366661152923662	0.0121126457695807	0.0180742701182698	0.0153377718964519	0.0442251261268712	0.0334755603341328	0.0375327102803738	0.0263956661979985	0.0158072946819949	0.017284509139029	0.0143147795881234	0.093513026217848
0.00498172194194028	0.00412736746340253	0.0121325779505417	0.0188815648002646	0.0174261847655281	0.048214870564883	0.036386320403606	0.0410191878256554	0.0177315358531139	0.0684462823587793	0.012033578694897	0.0247156562732611	0.0949683235464394
0.00467570920519395	0.00317128442643288	0.0161790588040691	0.023508063849144	0.0185107104457861	0.0486327020097593	0.0360667438590687	0.0412451410139773	0.0212428252419155	0.0690741874121247	0.0232976594160946	0.0896899346621454	0.104475146803408
0.00322264494251923	0.00291638408733769	0.0123275163344636	0.0176296418823919	0.015864610040526	0.044098089488049	0.0323196592506823	0.0378768505499958	0.0157545281614424	0.0133498469936316	0.0117964601769912	0.0128267306260855	0.0906015217930693
0.00263278471590439	0.00410726987015135	0.0139445041766603	0.0198228434372674	0.0182234720039699	0.0492979075345298	0.0359495492515094	0.0415054172525019	0.0143175088909106	0.0424204780415185	0.0169033165164172	0.05641626002812	0.104179058804069
0.00388206103713506	0.00253345463567943	0.0106951451492846	0.0160642626747167	0.010904308990158	0.0321691340666612	0.027291952692085	0.0288491439913986	0.0328103548093624	0.0082858324373501	0.011170126540402	0.0102183442229758	0.0786431229840377
0.00401587957985278	0.00502985691836904	0.012457199569928	0.0197162352162766	0.0162639153089075	0.0447715656273261	0.0354765528078736	0.0421488710611198	0.0136550326689273	0.0638563394260194	0.0116038375651311	0.0523011330741874	0.088825903564635
0.00355016127698288	0.00427342651559011	0.011060871722769	0.016241005706724	0.0129085270035564	0.0372581258787527	0.0285919278802415	0.0322039533537342	0.0340543379373088	0.00873434786204615	0.0113046894384253	0.00951517657761972	0.0915573567116037
0.00394921842692912	0.00533380200148871	0.014361508560086	0.0218857828136631	0.0170946158299562	0.0455587627160698	0.0342438177156563	0.0386208750310148	0.0135839880903151	0.0365916797618063	0.0151406004466132	0.0451681415929203	0.0972763212306674
0.00235216276569349	0.0038106856339426	0.0159868497229344	0.0228216028450914	0.0222350508642792	0.0601317508890911	0.0440414357786784	0.0518154825903564	0.0413490199321809	0.0209997518815648	0.0126897692498553	0.0270874203953354	0.114761144653048
0.00621561492018857	0.00586816640476388	0.0135451989082789	0.0204144404929286	0.0175881233975684	0.0490325035150111	0.0366775287403854	0.0434817632950128	0.0332307501447358	0.0140391200066165	0.0161409312711934	0.0135624844925978	0.104063352907121
0.00475659581506906	0.00466685964767183	0.018555289057977	0.0242109833760648	0.0206095442891407	0.0572001488710611	0.0449280456537921	0.0498292118104375	0.0333976511454801	0.0841198412042014	0.0253272682160285	0.108780167066413	0.132037714002151
0.00394648912414192	0.00461483748242494	0.015237283930196	0.0219049706393185	0.0210114961541643	0.0564703498469936	0.0418402117277313	0.0472556446944008	0.0276008601439087	0.0183655611611943	0.0141745099660905	0.016952857497312	0.107076751302622
0.00345992887271524	0.00402125547928211	0.0125227028368208	0.0197666032586221	0.0163624183276817	0.0454122901331569	0.0341351418410388	0.0399095194772972	0.0189808121743446	0.0176134314779588	0.0142965015300637	0.0184691919609627	0.0960824580266313
0.00361673972376147	0.00885443718468283	0.0110103382681333	0.0176808369861881	0.0143419072037052	0.0380512778099413	0.0309447522950955	0.0348247456786039	0.0137777685882061	0.00996600777437763	0.00919245719956993	0.00984054255231164	0.0821984947481599
0.00510040526011082	0.00506707468364899	0.0145090563228848	0.0209356546191382	0.0177824001323298	0.0475721611115706	0.0384309817219419	0.044108014225457	0.0291511868331817	0.0298862790505334	0.0173320651724423	0.0328206103713506	0.102979736994459
0.00402927797535357	0.00561425853940948	0.0152572161111571	0.0243795384997105	0.0217531221569763	0.0597852948474071	0.0420540071127284	0.0493075014473575	0.0229220908113473	0.0125442064345381	0.0192011413448019	0.0151623521627657	0.118151434951617
0.00283169299478951	0.00733636589198578	0.0201374576131007	0.025787527913324	0.0242067653626665	0.0662752460507815	0.0518119262261186	0.0594454552973285	0.0391487056488297	0.021532958398809	0.0197833926060706	0.0256888594822596	0.13367661897279
0.00491530890745183	0.00532106525514846	0.0139193615085601	0.0209441733520801	0.0172808700686461	0.0501442395169961	0.038768919030684	0.0459022413365312	0.0651422545695145	0.0237671822016376	0.0182603589446696	0.0229195269208502	0.100845753039451
0.00445074849061285	0.003065834091473	0.0100628566702506	0.0152653213133736	0.0123749896617319	0.0349940451575552	0.0278893391779009	0.0307423703581176	0.0128511289388802	0.00667943098172194	0.0152504342072616	0.00765420560747664	0.0792231411793896
0.00344669588950459	0.00766305516499876	0.0149017450996609	0.0219372260358945	0.0174696881978331	0.0512753287569266	0.04059010834505	0.0436856339426019	0.0202985691836903	0.0122417500620296	0.0211426681002398	0.0142225622363742	0.116301463898767
0.00301389463237118	0.00387370771648333	0.0138954594326358	0.0197571747580845	0.0147272351335704	0.0428267306260855	0.034263419072037	0.0400938714746506	0.0267771896451906	0.0113591927880241	0.0140424282524192	0.0126046646265817	0.0989967744603424
0.00423703581176081	0.00666479199404516	0.0158232569679927	0.0229824662972459	0.0194756430402779	0.0516834008766851	0.0410301877429493	0.0474480191878257	0.0194938383921925	0.0169558349185344	0.0202395169961128	0.0193917790091804	0.1058759407824
0.0033758994293276	0.00564428087006864	0.00905185675295674	0.0144801918782566	0.0133794557935655	0.0372891406831527	0.0292559755189811	0.0333603506740551	0.0249288727152427	0.112009263088248	0.0154131999007526	0.0780946985361013	0.0694206434538087
0.00429054668761889	0.00566239351583823	0.0123529071209991	0.0189795715821686	0.0155922587048218	0.0448168058886775	0.0335670333305764	0.0392339756843933	0.0108555950707138	0.0169104292448929	0.0158617153254487	0.0153070879166322	0.0947202051112397
0.00408477379869325	0.00392630882474568	0.010910594657183	0.0156303862376975	0.0132158630386238	0.0364959060458192	0.0297990240674882	0.0327422876519726	0.0211836076420478	0.00853543958316103	0.0140497890993301	0.00985956496567695	0.0837815730708792
0.00358192043668844	0.00653362004796956	0.0123613431477959	0.019055909354065	0.0172191712844264	0.0469298651889835	0.0348900835332065	0.0397831444876354	0.0382236374162601	0.0106982879827971	0.0360043007195434	0.011879497146638	0.0923619220908113
0.00257364982218179	0.00473393433132082	0.0110885782813663	0.016762716069804	0.0122263667190472	0.0364168389711356	0.0298047307914978	0.034455876271607	0.0155244396658672	0.0116389876767844	0.0159000909767596	0.0125456124390042	0.0817288065503267
0.00367223554710115	0.00581796377470846	0.0153570424282524	0.0231229013315689	0.0221866677694153	0.0614610867587461	0.0432553138698206	0.0517952195848151	0.0223222231411794	0.0203462079232487	0.0189883384335456	0.019331651641717	0.10685145976346
0.00447125961458936	0.0048151517657762	0.0144068315275825	0.0204835828302043	0.016890662476222	0.0469909023240427	0.0384169216772806	0.0444904474402448	0.0234425605822513	0.0190048796625589	0.0143923579521958	0.0188723017120172	0.0996624762219832
0.00471681415929203	0.00416698370688942	0.0162825241915474	0.0247212802911256	0.0194578612190886	0.0535824993797039	0.0430863452154495	0.0485982135472665	0.0237569266396493	0.0267605657100323	0.0133613431477959	0.029663303283434	0.107189810602928
0.00268149863534861	0.00507584153502605	0.0146730626085518	0.0210494582747498	0.0213829294516583	0.0567431974195683	0.039832271937805	0.0466388222644942	0.0193880572326524	0.0384509966090481	0.01471433297494	0.0386703333057646	0.109462410057067
0.00314581093375238	0.00407972872384418	0.0127877760317592	0.018295674468613	0.0156638822264494	0.0447867835580183	0.0344890414357787	0.0401932015548755	0.0163583657265735	0.0137248366553635	0.0113939293689521	0.0161736001984947	0.0930106690927137
0.00529410305185675	0.00334935075676123	0.0118715573567116	0.0178041518484823	0.0152157803324787	0.0428915722438177	0.033602431560665	0.0372746671077661	0.0134288313621702	0.0179497973699446	0.0212784715904392	0.0432073443056819	0.0909344967331073
0.00339657596559424	0.00507824001323298	0.0163859068728806	0.024134149367298	0.0206714911917956	0.0588610536762881	0.0454859813084112	0.0520152179306922	0.0746655363493508	0.0370122405094698	0.0434092300057894	0.0293656438673394	0.11492556446944
0.00228401290215863	0.00332925316351005	0.0109247374079894	0.0172053593582003	0.0125059134893723	0.0368739558349185	0.0283313208171367	0.0322628401290216	0.01571433297494	0.00910172855843189	0.0205129435117029	0.0097326937391448	0.0864992969977669
0.00274270118269787	0.00380200148871061	0.0147260772475395	0.0220564055909354	0.0195323794557936	0.053822429906542	0.0437784302373667	0.0487474981391118	0.0309185344471094	0.0136179803159375	0.0155822512612687	0.0165660408568357	0.109242825241915
0.00259937143329749	0.00364899512033744	0.0125151765776197	0.0191963443883881	0.0153742453064263	0.0427774377636259	0.0337716483334712	0.0369241584649739	0.01695657927384	0.0116698370688942	0.0140440823753205	0.0121062773964106	0.0888775949053014
0.00303407493176743	0.00407807460094285	0.0118659333388471	0.0192050285336201	0.0148828880985857	0.0404761392771483	0.0309724588536928	0.0339858572491936	0.0273243735009511	0.0204730791497808	0.0196953105615747	0.0192563063435613	0.0839868497229344
0.00213373583657266	0.00474228765197254	0.0128549334215532	0.0182359606318749	0.0170480522702837	0.0475374245306426	0.0355876271606981	0.041095608303697	0.0155312215697626	0.010894466958895	0.0116942353816889	0.0112228930609544	0.0968196178976098
0.00262095773715987	0.00322281035480936	0.0116803407493177	0.0160798114299892	0.0151485402365396	0.0432744189893309	0.0339741956827392	0.0389871805475147	0.0302699528574973	0.0281514349516169	0.0168694897030849	0.0272927797535357	0.0849397072202465
0.00463543131254652	0.00414060044661318	0.0159320982549004	0.0229706393185014	0.0228935571912993	0.062052187577537	0.0484673724257712	0.0548587379042262	0.061573815234472	0.0362419154743197	0.0232649904887933	0.0301624348689108	0.114820031428335
0.00398139111736002	0.00383433959143164	0.0126381606153337	0.0200564055909354	0.0165298155652965	0.0452803738317757	0.0340626912579605	0.0392056074766355	0.0227440244810189	0.0183179224216359	0.0151106608220991	0.0229923910346539	0.0980989992556448
0.00345893639897444	0.00764973947564304	0.014315523943429	0.0219392109833761	0.0177995203043586	0.0493874782896369	0.0352242163592755	0.0403768919030684	0.0244682821933669	0.0130401951865023	0.0227417087089571	0.0147283930196014	0.104370192705318
0.00287569266396493	0.00259606318749483	0.0117371598709784	0.017837234306509	0.0160370523529898	0.0463365313042759	0.0317809114217186	0.03762112314945	0.00957844677859565	0.0125286576792656	0.0125527251674799	0.0118998428583244	0.0924653874782897
0.00432908775121991	0.00657522123893805	0.012452154495079	0.0176593333884708	0.0146585890331652	0.0420153006368374	0.0307360019849475	0.0341846828219337	0.014936647092879	0.0113512529980978	0.0134796956413862	0.011525514845753	0.0915628153171781
0.00333165164171698	0.00476354313125465	0.0138843768091969	0.0205045901910512	0.0180478868579935	0.0474540567364155	0.035773881399388	0.0407264907782648	0.0180320072781408	0.0165448680836986	0.0203592754941692	0.017152840956083	0.100456455214623
0.00397709039781656	0.00444082375320486	0.01363352907121	0.0194810189397072	0.0163885534695228	0.0492800430071954	0.0381716152510131	0.0446025969729551	0.0246068149863535	0.0165028533620048	0.0194404929286246	0.0163435613266066	0.102686791828633
0.00393995533868166	0.00607228517078819	0.012470763377719	0.0185355222893061	0.0150023984782069	0.0421519311884872	0.0330402778926475	0.0385123645686875	0.0281579687370772	0.010419899098503	0.0180464808535274	0.0111592920353982	0.095286907617236
0.00366404763873956	0.00620626912579604	0.0154601769911504	0.0217418741212472	0.0170744355305599	0.0466162434868911	0.0362754941692167	0.0406071458109338	0.0274568687453478	0.0246446116946489	0.0163754858986023	0.0207812422462989	0.109941113224713
0.00392316599123315	0.00618617153254487	0.0163718468282193	0.0233034488462493	0.0193448846249276	0.0545667852121412	0.0436953932677198	0.0495584318914895	0.0168122570506989	0.0213315689355719	0.0153745761310065	0.0193983127946406	0.1187577537011
0.00355140186915888	0.008387560995782	0.0133424861467207	0.0200224133653131	0.0176040029774212	0.0471997353403358	0.0351350591348937	0.0405355222893061	0.0274541394425606	0.0407943925233645	0.0126043338020015	0.0374584401621041	0.0980003308245803
0.00320172028781739	0.0045983789595567	0.0126935737325283	0.0193333057646183	0.0167679265569432	0.0484594326358449	0.037063435613266	0.043494417335208	0.0110730295260938	0.0136101232321562	0.0135729054668762	0.0152209081134728	0.0950739392936895
0.00413249524439666	0.00563584484327185	0.0130402778926474	0.0198693242907948	0.0168951286080556	0.0506296418823919	0.0387590769994211	0.0453041932015549	0.0221828632867422	0.0138444297411298	0.0234836655363493	0.0167089570755107	0.100664957406335
0.0046295591762468	0.00361814572822761	0.0126172359606319	0.0192639980150525	0.017655942436523	0.0487030022330659	0.0372316599123315	0.044407493176743	0.0166752129683236	0.0184229592258705	0.0125786948970309	0.0204388388057233	0.0913140352328178
0.00297816557770242	0.00518170540071127	0.0132936068149863	0.0212527499793235	0.0191222396824084	0.0537826482507651	0.0393818542717724	0.047076999421057	0.024806219502109	0.0182730129848648	0.0192056074766355	0.0177340170374659	0.105691175254321
0.00421933669671657	0.00455727400545861	0.0115448680836986	0.0166934083202382	0.0161248862790505	0.0440699693987263	0.0347757009345794	0.040957737159871	0.0170650070300223	0.0109287900090977	0.00875064097262427	0.0114580266313787	0.084511785625672
0.00383367794227111	0.00406120254734926	0.0132926143412456	0.0211698784219667	0.0185037631296005	0.0503125465222066	0.0391927053180052	0.0444270945331239	0.0196727317839716	0.0493058473244563	0.0170217517161525	0.0522481184351997	0.087870895707551
0.00384600115788603	0.00373972376147548	0.0139941278637003	0.021535356877016	0.016877015962286	0.0464017037465883	0.0325870482176826	0.0373802828550161	0.0193189148953767	0.0128121743445538	0.0191013977338516	0.01335406500703	0.104725746422959
0.00390290298569184	0.00528078736250104	0.014766437846332	0.0211218261516831	0.0162676370854354	0.0454480191878257	0.0350516086345216	0.0400425936647093	0.0210048796625589	0.0112941030518568	0.0123604333802001	0.0130722024646431	0.108357538665123
0.00402398478206931	0.00363923579521958	0.0175033495988752	0.0237952195848152	0.0165410636010255	0.0490677363328096	0.0361907203705235	0.0424495906045819	0.0356797618063022	0.0259564138615499	0.02567074683649	0.0261284426432884	0.116018360764205
0.00316053262757423	0.00295302290960219	0.0130076089653461	0.0202391861715325	0.0153976511454801	0.0473672152840956	0.0354021172773137	0.0407788437680919	0.0480003308245803	0.0186854685303118	0.0214887106111984	0.0180164585228682	0.102511206682657
0.00408163096518071	0.00430609544289141	0.0133111405177405	0.0204079067074684	0.0177065585973038	0.0488888429410305	0.0364652220659995	0.0413744107187164	0.0246663634108015	0.0128300388718882	0.0130382102390208	0.0219330907286411	0.094176164088992
0.003563973203209	0.00551302621784799	0.0111975849805641	0.0180619469026549	0.015829790753453	0.0443462079232487	0.034019849474816	0.0380978413696137	0.0254386733934331	0.00945868828053924	0.016898106029278	0.0106288975270863	0.088114382598627
0.00629980977586635	0.00335530559920602	0.0114902820279547	0.0176587544454553	0.0168158961210818	0.0483543958316103	0.0402733438094451	0.0460532627574229	0.0195031841865851	0.0239305268381441	0.0155781159540154	0.0351146307170623	0.0838574146059052
0.00348325200562402	0.00653022909602184	0.0164036059879249	0.022527996030105	0.018878256554462	0.0510368042345546	0.0405855595070714	0.0460750971797205	0.0338680836986189	0.013679513687867	0.0235947398891737	0.0145697626333637	0.109321065255148
0.00361673972376148	0.00551592093292532	0.0116464312298404	0.0184910263832603	0.0151881564800265	0.0429095194772972	0.0309091886527169	0.0364083202381937	0.0263253659746919	0.03422363741626	0.0138810685633943	0.0688294599288727	0.0909085270035563
0.00251286080555785	0.00535737325283269	0.014667107766107	0.0220946158299562	0.0152702009759325	0.0413967413778844	0.0326485815896121	0.0371149615416425	0.021054586055744	0.0127053180051278	0.013601273674634	0.0137042428252419	0.101954263501778
0.00473327268216029	0.0044976428748656	0.0116502357125134	0.0184428087006865	0.0157833926060706	0.0430371350591349	0.0299369779174593	0.0337367463402531	0.0193923579521959	0.0116815813414937	0.0134280870068646	0.0122438177156563	0.0913616739723762
0.00467703250351501	0.00501645852286825	0.0128716400628567	0.0202228930609544	0.0177961293524109	0.0516940699693987	0.0380982549003391	0.0462258704821768	0.0191372922008105	0.0387365809279629	0.0187907534529815	0.0247373252832685	0.100990819617898
0.00365056653709371	0.00424696054916881	0.013648498883467	0.0202998097758664	0.0150726159953685	0.0422815317178067	0.0324283351252998	0.0362470432553138	0.077320569018278	0.0116108675874617	0.0225466876188901	0.0139997518815648	0.101867835580184
0.00384351997353403	0.00386609875113721	0.013021172773137	0.0202896369200231	0.0149285418906625	0.0419703912000662	0.0316947316185593	0.0370262178479862	0.0240650070300223	0.0165377553552229	0.0133678769332561	0.0160767513026218	0.0961158713092383
0.00422239682408403	0.00478115954015383	0.0122465470184435	0.0184889587296336	0.0137176412207427	0.039249689851956	0.0308688280539244	0.0348909105946572	0.0351645025225374	0.0102220659995038	0.0177787610619469	0.0120684806881151	0.0909852783061782
0.00245397403027045	0.00658134149367298	0.012152840956083	0.0174880489620379	0.0120976759573236	0.0360814655528905	0.027082044495906	0.0304043503432305	0.0230315937474154	0.0099497973699446	0.014150359771731	0.0108659333388471	0.0974051774046812
0.00297981970060376	0.00443371102472914	0.014667025059962	0.0216054089818874	0.0184481018939707	0.0520498718054752	0.0426859647671822	0.0485862211562319	0.0181395252667273	0.012720453229675	0.0212553965759656	0.0137911669837069	0.113820693077496
0.00545695145149285	0.00360623604333802	0.0152376974609213	0.0223773881399388	0.0152868249110909	0.0449456620626912	0.0357652799603011	0.0407045736498222	0.0297340170374659	0.0771549913158549	0.0332063518319411	0.0482506823256968	0.109636920023158
0.00625597551898106	0.00452642461334878	0.016290712099909	0.0225767926556943	0.0183247870316765	0.0500038044826731	0.0376978744520717	0.0429759325117856	0.0469894963195766	0.0458643619220909	0.0344581920436688	0.0405311388636176	0.111741047059797
0.00338929782482839	0.00349756016872053	0.0130259697295509	0.0199924737407989	0.0150682325696799	0.0435045074849061	0.0334014556281532	0.0378044826730626	0.0287463402530808	0.0112821106608221	0.0179765114548011	0.0128700686461004	0.0984085683566289
0.00338516251757506	0.00563799520304359	0.0122666446116947	0.0172531635100488	0.0138431064428087	0.0381143825986271	0.0297722272764867	0.0340928790009098	0.0435806798445124	0.0122949301133074	0.012536597469192	0.0127824001323298	0.0904984699363161
0.00241791415102142	0.00551798858655198	0.0128329335869655	0.0196556116119428	0.0158756099578199	0.0464008766851377	0.034632288479034	0.0405754693573733	0.0369167149119179	0.0144381771565627	0.0133486891076007	0.0142184269291208	0.0972098254900339
0.00225059961955173	0.0044404929286246	0.0146924985526425	0.0212559755189811	0.0210420974278389	0.0595389132412538	0.0417560168720536	0.0484264328839633	0.0136317922421636	0.0153268546853031	0.0181754197336862	0.018257133405012	0.111747332726822
0.00286403109751054	0.00430741874121247	0.015923000578943	0.0223262757422876	0.0181013150277065	0.0507986105367629	0.0388549334215532	0.0439612108179638	0.0200859316847242	0.0631349764287487	0.0183699445868828	0.0639681581341494	0.104685799354892
0.00440112480357291	0.00489206848068812	0.00896964684476056	0.0149855264246134	0.0134208915722438	0.0382491936150856	0.0292010586386569	0.0359143991398561	0.0163868166404764	0.00869051360516087	0.00748242494417335	0.00925647175585146	0.074921759986767
0.00355669506244314	0.00478182118931437	0.0145662062691258	0.0220480522702837	0.0198436026796791	0.0559002563890497	0.0423623356215367	0.0481931188487305	0.0201912166073939	0.0658599784964023	0.0144502522537424	0.0541765776197171	0.103867091224878
0.00259473988917376	0.00541386154991316	0.00882846745513192	0.0156288975270863	0.0128839632784716	0.0390588867752874	0.0286068149863535	0.033834835828302	0.0234139442560582	0.00803779670829543	0.00818120916384087	0.00919593085766272	0.0780059548424447
0.00497494003804483	0.00450723678769333	0.0134386733934331	0.0199021586303862	0.0173909519477297	0.0457221073525763	0.0326665288230916	0.0372991481267058	0.0240549995864693	0.0114246960549169	0.0173907865354396	0.0125028533620048	0.0943742453064263
0.00324514101397734	0.00616880324208089	0.0184131999007526	0.0251052849226697	0.0199270531800513	0.0556649574063353	0.0421174427259946	0.049161525101315	0.0536776114465304	0.0799134066661153	0.0211339839550079	0.041050946985361	0.118724340418493
0.00367397237614755	0.00598560913075841	0.0161943594409065	0.0241530063683732	0.0240467289719626	0.0630889918120917	0.0455934992969978	0.0539009180382102	0.0201415102142089	0.0186774460342403	0.0190741047059797	0.0235784467785957	0.118264907782648
0.0027817384831693	0.00383235464395005	0.014368952113142	0.0219139029029857	0.018101811264577	0.0505089736167397	0.0374569514514928	0.0433499296997767	0.0221317508890911	0.0201580514432222	0.019475808452568	0.0203005541311719	0.0989440079397898
0.00307137540319246	0.0050019849474816	0.0131190141427508	0.0186288148209412	0.0175384170043834	0.0465952361260442	0.0352930278719709	0.0412596972955091	0.017592506823257	0.0150059548424448	0.0121475477627988	0.0160095939128277	0.0929460755934166
0.00307245058307832	0.00553519146472583	0.0140724505830783	0.0201037135059135	0.0138443470349847	0.0406600777437764	0.0311446530477215	0.0351582168555124	0.0238545198908279	0.0109143991398561	0.00991729385493342	0.0119450831196758	0.0992201637581672
0.00401306757092052	0.0065988751964271	0.0121731039616244	0.0184246960549169	0.0140874203953354	0.0417890166239352	0.0304911917955504	0.0350011578860309	0.0220145562815317	0.0095278306178149	0.0102429906542056	0.0109325944917707	0.0975858076255065
0.00551468034074932	0.00508990157968737	0.0135118683318171	0.0191772392688777	0.0139880903151104	0.0386329501281945	0.0308319411132247	0.0341579687370772	0.0454289140683153	0.0144444628235878	0.0151519311884873	0.0135373418244976	0.0936389876767844
0.00360152179306923	0.00387048217682574	0.0135036804234555	0.0210614506657845	0.018115540484658	0.0491372922008105	0.0365033495988752	0.043375237780167	0.0291177735505748	0.0167311223223886	0.0188066330328343	0.0222940203457117	0.0978500537589943
0.00343032007278141	0.00353237945579357	0.0112477049044744	0.0183237945579356	0.0159810602927798	0.0450442477876106	0.0366932429079481	0.0426004466131834	0.0202704490943677	0.0153623356215367	0.011960218344223	0.0146145893639897	0.087814820941196
0.00384178314448763	0.00413704408237532	0.0087765279960301	0.014207509717972	0.013792572988173	0.0394579439252337	0.0295325448680837	0.0351078488131668	0.00765445372591183	0.0211645025225374	0.00801678934744851	0.0208545198908279	0.0673062608551815
0.0052219832933587	0.00382400132329832	0.0144346207923249	0.0207728062195021	0.0192738400463154	0.0514221321644198	0.0390891572243818	0.04522363741626	0.0192262840129022	0.0216741377884377	0.0165868828053924	0.021916714911918	0.098423620875031
0.00329517823174262	0.00254437184682822	0.0104756430402779	0.0170338268133322	0.0140624431395253	0.0392573815234472	0.0296393185013646	0.0349259780001654	0.0113429823835911	0.0201089239930527	0.0115573567116037	0.0161511041270366	0.0832041187660243
0.0043778843768092	0.00626664461169465	0.0155735671160367	0.0217611446530477	0.0184805227028368	0.0497073856587544	0.0378153998842114	0.0423749069555868	0.0128763543131255	0.0206688445951534	0.0168613845008684	0.0240692250434207	0.107425192291787
0.00195839880903151	0.00575882888098586	0.0122593664709288	0.0188900835332065	0.0150121578033248	0.0424011248035729	0.0349467372425771	0.0412833512529981	0.039452237201224	0.0137207840542552	0.019889421884046	0.0134203953353734	0.092591431643371
0.00548705648829708	0.00372715242742536	0.0120579770076917	0.0180325862211562	0.0168903316516417	0.045572574642296	0.0337144156810851	0.0390335786948971	0.0223647340997436	0.0345328756926639	0.0122800430071954	0.0222625093044413	0.0916971300967662
0.00252874038541064	0.00519650980067819	0.0136351831941113	0.0197309569100984	0.0146095442891407	0.0434078240013233	0.0366673558845422	0.0417790091803821	0.0264619965263419	0.0169397899263915	0.0148685799354892	0.0164189893309073	0.0937474154329667
0.00421387809114218	0.00360631874948309	0.0109670829542635	0.0171668182945993	0.0141339839550079	0.0410872549830453	0.0310008270614507	0.0347409643536515	0.0200076916714912	0.0105057480770821	0.00944289140683153	0.0146174840790671	0.081964022826896
0.00258746174840791	0.00387891820362253	0.0110814655528906	0.0174131171946076	0.0144911090894053	0.0395649656769498	0.0287276486642958	0.0342389380530973	0.0202846745513192	0.0105020263005541	0.0266076420478042	0.0101884873046067	0.0814878008436027
0.00385534695227856	0.00444380117442726	0.0159898271441568	0.0237948887602349	0.0214055909354065	0.058842113969068	0.040147878587379	0.0457604830038872	0.0667074683648995	0.020870813001406	0.0207572574642296	0.0186711603672153	0.112071788933918
0.00499917293854933	0.0038413696137623	0.0111581341493673	0.0170093457943925	0.0144396658671739	0.0394450417666033	0.0308009263088247	0.0344318087833926	0.0220513605160863	0.0102364568687454	0.0104076585890332	0.0105509883384335	0.0839512860805558
0.00399470680671574	0.0039752708626251	0.0129712182615168	0.018110578115954	0.0151040443304938	0.0427953849971053	0.0334231246381606	0.0383695310561575	0.0230071954346208	0.0111718633694483	0.0133159374741543	0.0117298817302126	0.0943823505086428
0.00485410636010256	0.00439144818460012	0.0116146720701348	0.0185278306178149	0.0139672483665536	0.0378712265321313	0.0289566619799851	0.0335374245306426	0.0419626168224299	0.0116077247539492	0.0111355553717641	0.0114478537755355	0.0841009842031261
0.00271028037383178	0.00417128442643288	0.00875568604747333	0.0144102224795302	0.0131114051774047	0.0349480605408982	0.0269657596559425	0.0308777603175916	0.0137995203043586	0.00735108758580762	0.0124938383921925	0.00828740385410636	0.0729358200314283
0.00358448432718551	0.00374518236704987	0.0124127863700273	0.0192980729468199	0.0157787610619469	0.0428599784964023	0.0324705152592838	0.0379416921677281	0.0182262013067571	0.0154538086179803	0.0129103465387478	0.0165002067653627	0.0933796212058556
0.00273823505086428	0.00306823256967993	0.00949598875196428	0.0146117773550575	0.0135426350177818	0.0392979075345298	0.0305499131585477	0.0351270366388223	0.0164607559341659	0.0251461417583327	0.0115166652882309	0.0457252501860888	0.0791311719460757
0.00323455462740882	0.0036557770242329	0.013842279381358	0.0208093623356215	0.0173914481846001	0.0499792407575884	0.0380183607642048	0.0446357621371268	0.0120080224960715	0.0229623687039947	0.020919278802415	0.021017450996609	0.105610867587462
0.0036293110578116	0.00446497394756431	0.0107398064676205	0.0169021586303862	0.0125162517575056	0.0359332561409313	0.02935406500703	0.0337065585973038	0.019899429327599	0.0117240095939128	0.0161225705069887	0.0133000578943015	0.0811795550409396
0.00425059961955173	0.0058822264494252	0.0095238607228517	0.0147145810933752	0.0148201968406253	0.0430779918947978	0.0332408402944339	0.038495657927384	0.0205585973037797	0.00857034157637912	0.0104076585890332	0.00970416011909686	0.0796183938466627
0.00425332892233893	0.00554354478537755	0.0111022247953023	0.0171010669092714	0.0145064924323877	0.0400495409808949	0.0307811595401538	0.0347661897278968	0.0156996112811182	0.0083476966338599	0.0091559010834505	0.00952617649491357	0.0868702340583905
0.0042516747994376	0.00535993714332975	0.0108147382350509	0.018094367711521	0.0124947481597883	0.0368429410305186	0.0269383012157803	0.032281945248532	0.0406556116119428	0.0102674716731453	0.0415280787362501	0.0107578364072451	0.0806945662062691
0.00363311554048466	0.00423463733355388	0.012131750889091	0.0194984699363163	0.0147594078240013	0.0412556446944008	0.0311241419237449	0.0351153750723679	0.281485733189976	0.0177728062195021	0.029048383094864	0.0213063435613266	0.0972990654205607
0.00523521627656935	0.00332247125961459	0.0119100157141676	0.0180034736580928	0.0163844181622695	0.0459383839219254	0.0372885617401373	0.0431168637829791	0.0211547431974196	0.013925481763295	0.00930849392109834	0.0184088991812092	0.0879809775866346
0.00312786370027293	0.00446902654867256	0.0115659581506906	0.0167644528988504	0.0145968075428004	0.0417955504093954	0.0305571912993136	0.0360578943015466	0.0256141758332644	0.011098089488049	0.00958737904226284	0.0122147051525928	0.0906451906376644
0.00505375899429328	0.00485882061037135	0.0102680506161608	0.0166138450086841	0.0162722686295592	0.0426155818377305	0.0308254073277645	0.0368928955421388	0.00877876106194691	0.0163617566785212	0.00918344222975767	0.0196590025638905	0.0792101563146143
0.00531213299148126	0.00745595897775204	0.0117422876519725	0.0194701844347035	0.0165024398312795	0.0430729468199488	0.0359165494996278	0.040721693821851	0.0102673889670002	0.0107247539492184	0.0137068894218841	0.0116810023984782	0.0852954263501778
0.00303225539657597	0.00692341410966834	0.0147427011826979	0.0216703333057646	0.0154907782648251	0.0464573649822182	0.0373699445868828	0.0430687288065503	0.040058307832272	0.0150459019105119	0.017098089488049	0.0166891076006947	0.109393929368952
0.00391100818790836	0.00510958564221322	0.0109244892895542	0.0170755934165909	0.0134479364816806	0.0393942601935324	0.0295300636837317	0.0335464395004549	0.0256212885617401	0.0115700107517989	0.012655942436523	0.0174878835497477	0.083557522123894
0.00245025225374245	0.00494276734761393	0.0119613762302539	0.0177557687536184	0.0161062773964105	0.0437790918865272	0.0328705648829708	0.0365148457530395	0.0130758415350261	0.0231836076420478	0.0113101480439997	0.0162130510296915	0.0867781821189314
0.00307716483334712	0.0043706889421884	0.00898097758663469	0.0161908857828137	0.013181374576131	0.035531635100488	0.0279520304358614	0.0335572740054586	0.0187064758911587	0.0106767016789347	0.0135973037796708	0.0096075593416591	0.068352824414854
0.00449731205028533	0.00385964767182202	0.0113672152840956	0.0176188073773881	0.0125067405508229	0.0361305102969151	0.0285110412703664	0.0318234223802829	0.0401025556198825	0.0111204201472169	0.0202652386072285	0.0112031262922835	0.0848158961210817
0.00353196592506823	0.00502365395748904	0.0138072946819949	0.0210817963774709	0.0196165743114714	0.0524739062112315	0.0425769580679845	0.0486039202712762	0.0161853444710942	0.0160828715573567	0.017530477214457	0.0204475229509553	0.098253494334629
0.00231833595236126	0.00332288479033992	0.0119423538168886	0.0184141096683484	0.0155392440658341	0.0450180299396245	0.0339237449342486	0.0389722107352576	0.0224768009263088	0.0108847903399223	0.0126580927962948	0.0112182615168307	0.0913486064014555
0.00236829046398148	0.00460615333719295	0.0151713671325779	0.0211038789182036	0.0175643040277893	0.0473997187991068	0.0362362087503101	0.0411296832354644	0.0233655611611943	0.0388622942684642	0.014655859730378	0.0409380530973452	0.101150442477876
0.00283880572326524	0.00611471342320734	0.0122594491770739	0.0185509056322885	0.0139526920850219	0.0396058225126127	0.0300697212802911	0.0341396079728724	0.0278063022082541	0.0097495657927384	0.0210072781407659	0.0103543131254652	0.0938996774460343
0.00247374079894136	0.00766983706889422	0.0153480274584402	0.0226298900008271	0.0204461169464891	0.0582009759325118	0.042238441816227	0.0491223223885535	0.0393060954428914	0.01734786204615	0.0230172855843189	0.016525432139608	0.115458440162104
0.00430700521048714	0.00508965346125217	0.0166819121660739	0.023326771979158	0.0197479943759822	0.052319245719957	0.0393102307501447	0.0443929368952113	0.0275625671987428	0.0163908692415847	0.0159094367711521	0.0223789595566951	0.11059581506906
0.00265635596724837	0.00406169878421967	0.0144125382515921	0.0199010834505004	0.0169526093788769	0.0464817632950128	0.0352982383591101	0.0402208254073278	0.022942850053759	0.0136071458109338	0.0134274253577041	0.0163979819700604	0.102893722603589
0.00285485071540816	0.00700281200893227	0.00971780663303283	0.0167688363245389	0.0149842031262923	0.0408755272516748	0.0334623273509222	0.0384725002067654	0.00883169299478951	0.0207670994954925	0.0117553552228931	0.0172065999503763	0.07215523943429
0.00242626747167315	0.00485509883384336	0.0168597303779671	0.0227970391200066	0.0204203953353734	0.0577793400049623	0.0436504011248036	0.0511910511951038	0.0210038871888181	0.0165519808121743	0.0204299892482011	0.0221455628153172	0.127009263088248
0.00326374989661732	0.00357001075179886	0.0130439996691754	0.0194165908527004	0.0161965098006782	0.0448877677611447	0.0366829046398147	0.041432305020263	0.0116526341907204	0.0395509883384336	0.0184150194359441	0.0627166487470019	0.0912045322967496
0.00378165577702423	0.00464734099743611	0.0109171284426433	0.0165761310065338	0.0146145066578447	0.0411806302208254	0.0322673889670002	0.0363873955834918	0.0139277975353569	0.00938731287734679	0.00838772640807212	0.00981978330989992	0.0875016954759738
0.00243114713423207	0.00663195765445372	0.00968836324538912	0.0163957489041436	0.0145462740881647	0.0387487387312877	0.032977669340832	0.0355750558266479	0.0219522785542966	0.0248258208584898	0.0185429658423621	0.0154393350425937	0.073990075262592
0.00241799685716649	0.0059411132247126	0.0156662807046563	0.0211934496733107	0.0177314531469688	0.047643536514763	0.03416144239517	0.0387529567446861	0.0264739062112315	0.0140114134480192	0.0208181291869986	0.0141076834008767	0.108012819452485
0.00256728144901166	0.00266760400297742	0.0131846001157886	0.0200766685964767	0.0159759325117856	0.0447100322553966	0.0352002315772062	0.0399085270035563	0.0202341410966835	0.0107325283268547	0.0123096518071293	0.0113519146472583	0.097965180712927
0.00328517078818956	0.00626581755024398	0.0115518153998842	0.0197607311223224	0.0129287900090977	0.0359076172359606	0.0283182532462162	0.0324194855677777	0.0217218592341411	0.0136588371516004	0.0113763129600529	0.0141029691506079	0.0859796542883137
0.00264113803655612	0.00385658754445455	0.0159325944917707	0.0219966090480523	0.0206842279381358	0.0567537010999917	0.042633611777355	0.0492185096352659	0.0262846745513192	0.0201305102969151	0.0143237118517906	0.0191882391861715	0.118296418823919
0.00603721776527996	0.00613323959970226	0.0147417087089571	0.0213402530808039	0.0174018691588785	0.0466479199404515	0.0347383177570093	0.0390927135886196	0.0269236622281035	0.0215433793730874	0.0301520138946324	0.0221732693739145	0.10010594657183
0.00241162848399636	0.00565867173931023	0.0127814903647341	0.0182712761558184	0.0180986684310644	0.049796294764701	0.0363864031097511	0.0422601108262344	0.0112216524687784	0.0177972872384418	0.014837317012654	0.017542883136217	0.0953766437846332
0.00387470019022413	0.00546613183359524	0.0115252667273178	0.0172768174675378	0.0159969398726326	0.0451319163013812	0.0344057563476966	0.0382901331568936	0.0166023488545199	0.0104941692167728	0.0101298486477545	0.0123837565131089	0.0959768422793813
0.00269861880737739	0.00545306426267471	0.0133165991233149	0.0191718633694483	0.017416177321975	0.0489471507733025	0.0362325696799272	0.0418794144404929	0.021377636258374	0.0216649574063353	0.016508146555289	0.0184872219005872	0.100907203705235
0.00549102638326028	0.00367794227111074	0.0144578612190886	0.0203715987097841	0.0177439417748739	0.0482137953849971	0.0378804069142337	0.0436317922421636	0.0249244892895542	0.0119736167397238	0.0137103630799768	0.0130258870234058	0.105510379621206
0.00434976428748656	0.00363013811926226	0.0125980481349764	0.0175206351831941	0.0149348275576875	0.0423391779009181	0.0331732693739145	0.0374797783475312	0.0147312050285336	0.00989545943263585	0.00946654536432057	0.011472003969895	0.095853279298652
0.00407848813166818	0.00760879993383508	0.0136932429079481	0.0206297245885369	0.0158034074931768	0.0452909602183442	0.0365852286824912	0.0415686047473327	0.0205171615251013	0.0213992225622364	0.0229482259531883	0.0196047473327268	0.0988413696137623
0.00384045984616657	0.00292109833760648	0.0141219915639732	0.0197443553055992	0.0169986767016789	0.0497356711603672	0.0374093954180796	0.0437211148788355	0.0255064924323877	0.0200640145562816	0.0202764039368125	0.0187846331982466	0.10564560416839
0.00572078405425523	0.00635902737573402	0.0116827392275246	0.0186702505996195	0.0174519890827888	0.0460449921429162	0.0359442560582251	0.0415132743362832	0.0124341245554545	0.0103292531635101	0.0169486394839137	0.0121039616243487	0.0864184930940369
0.00534976428748656	0.00431122322388553	0.0154622446447771	0.0209827144156811	0.0166134314779588	0.0462443139525267	0.0366752129683236	0.0412643288396328	0.0390302704490944	0.0121585476800926	0.0177454304854851	0.0137506409726243	0.108811181870813
0.00337705731535853	0.00412066826565214	0.0167644528988504	0.0231747580845257	0.0177364155156728	0.0515990406087173	0.0396963857414606	0.0452714415681085	0.0151245554544703	0.0149065420560748	0.0183553883053511	0.0155595070713754	0.119915060789017
0.00499024067488214	0.00355239434289968	0.0118550161276983	0.0184494251922918	0.0135486725663717	0.0404100570672401	0.031565213795385	0.0365107931519312	0.0295611611942767	0.0102962534116285	0.0098827226862956	0.0115512364568687	0.0971855925895294
0.00398039864361922	0.00451079315193118	0.0118522868249111	0.0180983376064842	0.0158804069142337	0.0427795881233976	0.0351337358365727	0.0417538665122819	0.0165579356546191	0.018280787362501	0.00950624431395253	0.0154941692167728	0.0896599123314863
0.00394797783475312	0.00384029443387644	0.012229757670995	0.018652220659995	0.0136183111405177	0.0394104705979655	0.0288595649656769	0.0322363741626003	0.0288267306260855	0.0112702836820776	0.0159301960135638	0.0135282441485402	0.0945535522289307
0.00528632867422049	0.00394442147051526	0.0132972458853693	0.0201462244644777	0.0159920602100736	0.0420028947150774	0.0324122074270118	0.038536680175337	0.0169282110660822	0.0109191960962699	0.0153669671656604	0.0111640889918121	0.0953362004796956
0.00332561409312712	0.00535067405508229	0.0125193945910181	0.0200302704490944	0.0172312463816062	0.0487667686709122	0.0353151931188487	0.0413442229757671	0.0105732362914565	0.0127136713257795	0.0202453064262675	0.0145687701596229	0.0871194276734762
0.00251501116532959	0.00422338929782483	0.0124669588950459	0.0195806798445124	0.0147036638822265	0.041906872880655	0.0313111405177405	0.0356373335538831	0.0102266148374824	0.0111789760979241	0.0172951782317426	0.0133429823835911	0.094433711024729
0.00526019353237945	0.00532032089984286	0.014195021090067	0.0207940616987842	0.0177533702754115	0.0488052270283682	0.0355958977752047	0.0400530973451328	0.0119320155487553	0.0160263005541312	0.0120052104871392	0.0201759159705566	0.111846662807047
0.00465313042759077	0.00484914399139856	0.0127430320072781	0.020109337523778	0.01534786204615	0.0434208915722438	0.0323665536349351	0.0378842941030518	0.108073112232239	0.0162257050698867	0.0309215945744769	0.0187101149615417	0.0978106029277975
0.00501629311057812	0.00316226945662063	0.0117651145480109	0.0168987676784385	0.012116781076834	0.0340172855843189	0.0255802663137871	0.0282567198742867	0.0636008601439087	0.0155297328591514	0.0185669506244314	0.0124962368703995	0.0841980812174345
0.00569406996939873	0.00540377140021504	0.0123411628483996	0.0179027375734017	0.0144332147878587	0.0415037631296005	0.031696881978331	0.0362525018608883	0.0188793317343479	0.00975990406087172	0.0107388967000248	0.0110345711686378	0.0897435282441484
0.00267066413034489	0.00389239930526838	0.0112351335704243	0.0191505251840212	0.0160000827061451	0.0449458274749814	0.0347262426598296	0.0409006699197751	0.0318479861053676	0.0141372922008105	0.0171139690679017	0.0145451162021338	0.0905894466958895
0.00448093623356215	0.0053845835745596	0.0115566123562981	0.0171145480109172	0.0153024563725085	0.0430486312132991	0.0325632288479034	0.0380987511372095	0.0135672814490117	0.0111342320734431	0.0147870316764536	0.0132936068149864	0.0911865850632701
0.00300934579439252	0.00358671739310231	0.0100736084691093	0.0157431147134232	0.0128089488048962	0.0358694069969399	0.0260076916714912	0.0305748077082127	0.0213285088082045	0.0076790174509966	0.00952716896865437	0.00835571912993136	0.0810945331238112
0.00714862294268464	0.0083145314696882	0.0138760234885452	0.0197700769167149	0.0187554379290381	0.0492529980977586	0.0365648002646597	0.0418287155735671	0.0262351335704243	0.0195997849640228	0.0266428748656025	0.0167235960631875	0.100241667355885
0.00317641220742701	0.00654511620213382	0.0132205772888926	0.0192606897692498	0.0161928707302953	0.0437210321726904	0.0323422380282855	0.0369803159374741	0.0167521296832355	0.0151310892399305	0.0221088412869076	0.0201745099660905	0.0935418079563311
0.00281399387974526	0.00366942353816889	0.0123551401869159	0.0184457034157638	0.0147408816475064	0.0427275659581507	0.0332752460507816	0.0367652799603011	0.0658498883467041	0.00954925150938715	0.0182100736084691	0.010886940699694	0.094098337606484
0.00336961376230254	0.00396451906376644	0.00967810768340088	0.0167050698866926	0.0154973947564304	0.041713009676619	0.0327720618641965	0.0373584484327186	0.0188129186998594	0.0114208915722438	0.00813348771813746	0.0120659167976181	0.081644777106939
0.00452427425357704	0.00307484906128525	0.0140814655528906	0.0209086924158465	0.0147944752295095	0.0414457034157638	0.032485733189976	0.0368474898684973	0.0187945579356546	0.0119015796873708	0.0135206351831941	0.0134229592258705	0.0982616822429905
0.0041531717806633	0.00560110826234389	0.0192116450252254	0.0238498883467042	0.0169610454056736	0.0532132164419816	0.0418473244562071	0.0466599123314862	0.0349609626995286	0.0195949053014639	0.0182036225291539	0.0230520221652469	0.132475808452568
0.0030601273674634	0.00324505830783227	0.0104820941195931	0.0172134645604168	0.014778926474237	0.0385977173103962	0.031945331238111	0.0349434289967745	0.0394331320817137	0.0231424199818047	0.0190974278388884	0.0203861549913159	0.0764027789264743
0.00497485733189976	0.0055649656769498	0.011771482921181	0.0184634852369531	0.0174803572905467	0.047368869406997	0.0363575386651228	0.0420946985361012	0.0186872880655033	0.0148225126126871	0.0119749400380448	0.0165049210156314	0.084982631709536
0.00243189148953767	0.00320031428335126	0.0124324704325531	0.0200719543462079	0.0186196344388388	0.0502547349268051	0.0380094285005376	0.0458799106773633	0.0199874286659499	0.0408526176494913	0.0109371433297494	0.0448603093209825	0.097470928790009
0.00399222562236374	0.00436316268298734	0.01502481184352	0.0223143660573981	0.0198895872963361	0.0597312877346786	0.0455188983541477	0.0534917707385659	0.0394493424861468	0.0413252832685469	0.0473549747746258	0.0314872219005872	0.114157968737077
0.00562476221983293	0.00413572078405425	0.0124227111074353	0.0189110908940534	0.0160502026300554	0.0470679844512448	0.036868414523199	0.0420985030187743	0.0213809445041767	0.0117325283268547	0.015721693821851	0.0131548259035646	0.0985409808948804
0.0029344140269622	0.0052761558183773	0.0153921098337607	0.0215829956165743	0.0209520304358614	0.0567671822016376	0.0428380613679596	0.0502771482921181	0.0325454470267141	0.0122520883301629	0.0131399387974527	0.0143969067901745	0.116505748077082
0.00276106194690265	0.00410040526011083	0.0103959970225788	0.0162489454966504	0.0148189562484493	0.0429990902324043	0.0354516582582086	0.0406838971135556	0.0130145562815317	0.00910735257629642	0.0137344305681912	0.0111710363079977	0.0858736250103383
0.00273947564304028	0.00532834339591431	0.0100503680423455	0.0167867008518733	0.015965263419072	0.0435389132412538	0.0341661566454387	0.0397833926060706	0.0303196592506823	0.0363824332147879	0.0134473575386651	0.0649244892895543	0.0796668596476719
0.00256231908030767	0.00368828053924407	0.0164076585890332	0.0235125299809776	0.0181757505582665	0.0481738483169299	0.0368503018774295	0.0422638326027624	0.0313289223389298	0.0266205442064345	0.0230044661318336	0.0457152427425358	0.107630799768423
0.00246265817550244	0.00455471011496154	0.0172392688776776	0.0247206186419651	0.0180018195351915	0.0503365313042759	0.0392987345959805	0.043746588371516	0.0633557191299314	0.0225911835249359	0.0277243404184931	0.0579370606236043	0.119519146472583
0.00351550740219998	0.00220585559507071	0.0161145480109172	0.0238568356628898	0.0188239186171532	0.0532152840956083	0.0407334380944505	0.0473429823835911	0.022678355801836	0.0197517988586552	0.0193101480439997	0.0203207344305682	0.111766603258622
0.00437283930196014	0.00370275411463072	0.0107116036721528	0.0164281697130097	0.0161227359192788	0.0468207757836407	0.0354978909933008	0.0416438673393433	0.0151434124555454	0.0102281862542387	0.0115307253328922	0.0139273840046315	0.0908197006037548
0.0036592506823257	0.00473864858158962	0.012806219502109	0.0184715077330246	0.0184594326358448	0.0492816971300968	0.0382760731122322	0.0451674799437599	0.0118777603175916	0.026612439004218	0.0115061616078075	0.0216480853527417	0.0910622777272351
0.00296650401124804	0.00401596228599785	0.0164954925150939	0.0236336117773551	0.0197223554710115	0.0533148622942684	0.0396532958398809	0.0462635017781821	0.0381479612935241	0.0319732032089984	0.031085766272434	0.0284533123811099	0.116739392936895
0.00391324125382516	0.00476751302621785	0.0163182532462162	0.0231941940286163	0.0190191051195104	0.0522945165825821	0.0410924654701844	0.0455053345463567	0.0339407824001323	0.0121472996443636	0.015177652799603	0.0138897527086262	0.113705152592838
0.00422537424530643	0.0051611115705897	0.0146912579604665	0.0218431891489537	0.0180654205607477	0.0516394839136548	0.0378412042014722	0.0438280539244066	0.0390100901496981	0.0160152179306923	0.0164480191878257	0.0262442312463816	0.10567091224878
0.00533322305847324	0.00628202795467703	0.0130814655528906	0.0200961872467124	0.0171825324621619	0.04709320982549	0.0366116119427674	0.0425807625506575	0.0167729716317923	0.0134415681085105	0.011101893970722	0.0168982714415681	0.0943610950293608
0.00203184186585063	0.00705979654288313	0.0148270614506658	0.0223581176081383	0.0181848482342238	0.0507489041435778	0.0353955007857084	0.0419599702257878	0.0394017864527335	0.0136668596476718	0.0135657927384005	0.0137077164833347	0.107193697791746
0.00298064676205442	0.00429600529319328	0.0113723430650897	0.0173356215366802	0.0138291291042925	0.0409763460425109	0.0319973534033579	0.0368709784136962	0.0238278885121164	0.00948705648829708	0.0139924737407989	0.0107232652386072	0.0882134645604169
0.00525258456703333	0.00349086097097015	0.0109456620626913	0.0169923083285088	0.0140699693987263	0.0413717641220742	0.0319484740716235	0.0369431808783393	0.0296951451492846	0.0118614672070135	0.0113045240261351	0.0110989992556447	0.0812300057894301
0.00336597469191961	0.00590141427508064	0.0110755934165909	0.0171884045984617	0.0144731618559259	0.0420305185675296	0.0311695475973865	0.0358312794640642	0.0193377718964519	0.00965710032255397	0.0108373997187991	0.0111335704242825	0.088162848399636
0.00307749565792738	0.0038144074104706	0.013501860888264	0.0209832933586965	0.0180118269787445	0.0496853858241667	0.0386399801505252	0.0445282441485402	0.0152118931436606	0.0146195517326937	0.0150827888512116	0.0163612604416508	0.100946985361012
0.00367289719626168	0.00351269539326772	0.0146107021751716	0.0199741956827392	0.0180591348937226	0.0509906542056075	0.0394783723430651	0.0462591183524936	0.0123656438673393	0.0132121412620958	0.0170239020759242	0.0153563807790919	0.10713009676619
0.00651757505582664	0.00409072864113804	0.0139069555868001	0.0212556446944008	0.017050946985361	0.0460851046232735	0.036068315275825	0.0408846249276321	0.0191707881895625	0.0103082458026631	0.0129850301877429	0.0136551153750724	0.10594483500124
0.00283094863948391	0.00816028450913903	0.0135370109999173	0.0196413034488463	0.0157054007112728	0.0464517409643537	0.0337213629972707	0.0389258952940203	0.0286897692498553	0.0232902985691837	0.0138696551153751	0.019295591762468	0.104305516499876
0.00386022661483748	0.00653932677197916	0.0147967910015714	0.0222067653626664	0.0183963278471591	0.048145397403027	0.0385994541394425	0.0457163179224216	0.0249720453229675	0.0120271276155819	0.0205716648747002	0.0131239765114548	0.102978579108428
0.00380679844512447	0.00354801091721115	0.0131719460755934	0.0197823174261848	0.0139361508560086	0.0418866925812588	0.0328493921098338	0.0374128690761723	0.0330188570010752	0.0104904474402448	0.0163778016706641	0.0119641882391862	0.104410636010256
0.00549483086593334	0.00507071375403193	0.013611198412042	0.020373914481846	0.0177998511289389	0.0479067074683649	0.0376825738152344	0.0434616657017616	0.0195208833016293	0.0127137540319246	0.0124313952526673	0.0159911504424779	0.0999590604581922
0.00325159209329253	0.00375543792903813	0.0099161359689025	0.0178206103713506	0.01437267388967	0.0394316433711025	0.0313121329914813	0.0352419154743198	0.00988139938797452	0.0160060375485899	0.00870076916714912	0.0163446365064924	0.0763644032751634
0.00429211810437515	0.00286543710197668	0.0154812670581424	0.0217075510710446	0.0171485402365396	0.0474997105284923	0.0353646513935985	0.0410724505830783	0.0221321644198164	0.0119120006616492	0.0171694648912414	0.0134605078157307	0.116736994458688
0.00305400711272847	0.00720172028781739	0.0155099660904805	0.0222034571168638	0.0191208336779423	0.0521281945248532	0.040151600363907	0.0470684806881151	0.0257503928541891	0.0230007443553056	0.0179042262840129	0.0257408816475064	0.106193118848731
0.00329724588536928	0.00428450913902903	0.0118493921098338	0.0163931850136465	0.0131913820196841	0.0393836738069639	0.0308078736250103	0.0354122074270118	0.0184226284012902	0.0120405260110826	0.0128599784964023	0.0138529484740716	0.0846044992142916
0.00276842279381358	0.00486684310644281	0.013094367711521	0.0185919278802415	0.0169992556446944	0.0476512281862543	0.0373216441981639	0.0418726325365974	0.0117276486642958	0.0161196757919113	0.0113069225043421	0.016170209246547	0.095828467455132
0.00414746505665371	0.00316772806219502	0.0152962534116285	0.0225840707964602	0.0207778512943512	0.0578727152427425	0.0422735919278803	0.050795054172525	0.0300239020759242	0.0155277479116698	0.0189937143329749	0.0168466628070466	0.118077909188653
0.0030920519394591	0.00376743032007278	0.0116990323381027	0.0182711107435282	0.0150871722769002	0.0419851956000331	0.0319421884045985	0.0373712678852039	0.018594988007609	0.010156562732611	0.0103765610784881	0.0111587130923828	0.0841771565627327
0.00260028120089323	0.00540873376891903	0.0122070961872467	0.0197447688363245	0.0146214539740303	0.0426168224299065	0.0327458440162104	0.0385431312546523	0.022135389959474	0.00973302456372508	0.0111028864444628	0.00983880572326524	0.0892575469357374
0.00458316102886445	0.00478479861053676	0.0148367380696386	0.0222193366967165	0.018995037631296	0.0517161525101315	0.0372114796129353	0.0437181374576131	0.02717384831693	0.0137346786866264	0.0162529980977587	0.0184444628235878	0.105439913985609
0.00320444959060458	0.00368985195600033	0.0138691588785047	0.0197945579356546	0.0157001902241337	0.0437144983872302	0.0324190720370524	0.0374500041353072	0.135257050698867	0.0168960383756513	0.0134205607476636	0.0144238689934662	0.100384997105285
0.00363840873376892	0.00508419485567777	0.0122084194855678	0.0183698618807377	0.0157041601190968	0.0460606236043338	0.0342559755189811	0.0397804978909933	0.0209259780001654	0.011324208088661	0.00939078653543958	0.0129631957654454	0.0926657844677858
0.00309842031262923	0.0058413696137623	0.0223284261020594	0.0307895955669506	0.0264342899677446	0.0730030601273675	0.051910511951038	0.060258373997188	0.0503045240261352	0.0436451079315193	0.0476461831114052	0.0526425440410223	0.144399387974527
0.00322636671904723	0.007437267388967	0.017398726325366	0.0249357373252833	0.0211448184600116	0.0566267471673145	0.0421997353403357	0.048802497725581	0.0277377388139939	0.0419512033744107	0.0226432056901828	0.0453867339343313	0.113103134562898
0.00244959060458192	0.00279306922504342	0.0117144156810851	0.0180908113472831	0.0162926970473906	0.0462903812753288	0.0345078157307088	0.0382692085021917	0.0304079067074683	0.0237682573815234	0.0143063435613266	0.0248430237366636	0.0921095856422132
0.00336374162600281	0.00526854685303118	0.0135868828053924	0.0200967661897279	0.0171278637002729	0.0487673476139277	0.0354855677776859	0.0403115540484658	0.0238354974774626	0.0137661070217517	0.0109582333967414	0.016355222893061	0.10437250847738
0.00297998511289389	0.00348862790505334	0.0112543213960797	0.0171427508063849	0.0147178066330328	0.0414054255231164	0.0331985774543048	0.037454635679431	0.018411214953271	0.0109636092961707	0.0108704821768257	0.0152099909023241	0.0852798775949053
0.00366355140186916	0.00590265486725664	0.0121831941113225	0.0182435695972211	0.0154672070134811	0.0431349764287487	0.0351659912331486	0.0408209411959308	0.010371433297494	0.0101177735505748	0.0100810520221653	0.0141645852286825	0.0933180051277809
0.00293011330741874	0.00506293937639567	0.0117011826978744	0.018324208088661	0.0154292448928955	0.0412429906542056	0.0302490282027955	0.0353445538003474	0.018586386568522	0.0102625920105864	0.0114986353486064	0.0114323877264081	0.0878671739310231
0.00449574063352907	0.00330882474567861	0.0128710611198412	0.0197322802084195	0.018681912166074	0.0535618228434372	0.0424693573732529	0.0489358200314284	0.0108531965925068	0.0186064841617732	0.0175620709618725	0.0209115871309238	0.0990120750971797
0.00318741212472087	0.00506169878421966	0.016274584401621	0.0233221404350343	0.0223324787031677	0.058793813580349	0.0449221735174923	0.0509199404515755	0.0151799685716649	0.0130184434703499	0.0227364155156728	0.0170874203953354	0.122326110329997
0.00439632784715904	0.00488942188404599	0.0130021503597717	0.0195690182780581	0.0179507898436854	0.0490125713340501	0.0377340170374659	0.0429984285832437	0.018076999421057	0.0168295426350178	0.0158898354147713	0.0199397072202465	0.0960736911752542
0.00934414026962204	0.00398866925812588	0.0120047142502688	0.0178731287734679	0.0157996030105037	0.0438589860226615	0.0355571912993136	0.0418351666528823	0.0198063849143991	0.0137345959804814	0.0103004714250269	0.0152616822429907	0.0879072037052354
0.00514283351252998	0.00430212554792821	0.0122615995368456	0.0184691092548176	0.0137633777189645	0.0375089736167397	0.0279381358034902	0.0303507567612274	0.038868331817054	0.00992606070631048	0.0204932594491771	0.0100699693987263	0.0906317922421637
0.00399958646927467	0.00561616078074601	0.0142252915391614	0.0213784633198247	0.0185095525597552	0.0514655528905797	0.0373450500372177	0.0425356877015963	0.0136841452319907	0.0136530477214457	0.0260124886279051	0.0133669671656604	0.10122380282855
0.00311479612935241	0.00730808039037301	0.0163988917376561	0.0229854437184683	0.0189981804648085	0.0537042428252419	0.0421994872219006	0.0481669010007443	0.0317656934910264	0.0392253742453064	0.0252724340418493	0.0433459598048135	0.111994210569845
0.00339756843933504	0.00533305764618311	0.0121262095773716	0.018072037052353	0.0160802249607146	0.0452939376395666	0.0339231659912332	0.0377230998263171	0.0391492018857001	0.0101514349516169	0.011587627160698	0.012284509139029	0.0924051774046813
0.00300454883797866	0.00261202547349268	0.0152769001736829	0.0221936150856009	0.0153749069555868	0.0443603506740551	0.03677015962286	0.0425115375072368	0.0491133074187412	0.0144227111074353	0.0138221817881069	0.0169695641386155	0.114850219171284
0.00316566040856836	0.00585840707964602	0.0168539409478124	0.0238116781076834	0.0158326854685303	0.0483869820527666	0.0344337937308742	0.0391422545695145	0.0936408072119759	0.029209990902324	0.0247213629972707	0.0289947895128608	0.118699942105698
0.00284376809196923	0.00557340170374659	0.0133286742204946	0.0201288561740137	0.0218225126126871	0.0573208171367133	0.0433821023902076	0.0493618393846663	0.0235463567943098	0.0192082540732776	0.0154597634604251	0.0220473079149781	0.099713092382764
0.00400686461004053	0.00827855429658424	0.0110833677942271	0.0163376064841618	0.0134103878918204	0.0383506740550823	0.0322712761558184	0.0363182532462162	0.0190157968737077	0.0145423041932015	0.0176776941526755	0.0149563311554048	0.0808485650483831
0.00442941030518568	0.00456752956744687	0.0157910842775618	0.0232317426184766	0.0180854354478538	0.0488876023488545	0.0386852204118766	0.0447220246464312	0.0224846580100901	0.0454881316681829	0.0339285418906625	0.0380630220825408	0.106202960879993
0.00393656438673394	0.00861409312711934	0.0136016872053594	0.0203964932594492	0.0202809527747912	0.0589822181788107	0.0436216193863204	0.0488077082127202	0.0392430733603507	0.0199324290794806	0.016055909354065	0.0178543544785377	0.109361839384666
0.00420502853362005	0.00556628897527086	0.0128033247870317	0.0185734844098917	0.0171697957158217	0.0486147547762798	0.037628566702506	0.0433231329087751	0.0120565710032255	0.0123765610784881	0.0118974443801174	0.0132661483748243	0.0895779505417253
0.0050935406500703	0.00544752295095526	0.0144749813911174	0.0203945083119676	0.0177600694731619	0.0495098006781904	0.0375698453395087	0.0411520966007774	0.0215800181953519	0.0127313704408238	0.0148975270862625	0.0132104044330494	0.113634935075676
0.00355396575965594	0.00444347034984699	0.0136855512364569	0.0203360350674055	0.0158299561657431	0.0451451492845919	0.0341908857828137	0.038524274253577	0.0336328674220495	0.0109383839219254	0.0141021420891572	0.0110523529898271	0.107980150525184
0.00211057811595402	0.00296625589281284	0.013437267388967	0.0195764618311141	0.0176269952857497	0.0507475808452568	0.0374624927632123	0.0425811760813829	0.0229094367711521	0.0169802332313291	0.0182324869737822	0.0173001406004466	0.109500620296088
0.00392291787279794	0.00510578115954016	0.0148294599288727	0.0218288809858572	0.0177124307336035	0.0476508146555289	0.0351626829873459	0.0414519063766438	0.0329716317922422	0.0248573318997602	0.0184629890000827	0.0257049044744025	0.102018526176495
0.00339591431643371	0.00390414357786783	0.00966429575717477	0.0159316020180299	0.0132735092217352	0.0374643950045489	0.0290315937474154	0.0331887354230419	0.035806302208254	0.00907104457861219	0.0206482507650319	0.0109005045074849	0.0776661152923663
0.0028104375155074	0.00455619882557274	0.0124308990157969	0.018284509139029	0.0163159374741543	0.0464351997353403	0.0354859813084112	0.04002481184352	0.0524864775452816	0.0108544371846828	0.0156681002398478	0.0114322223141179	0.102660987511372
0.00391894797783475	0.00438871888181291	0.0137054007112728	0.0205759655942436	0.0171685551236457	0.0454921015631461	0.0349324290794806	0.0389923083285088	0.0517855429658423	0.0212290133156893	0.0235531386982053	0.0197661897278968	0.0979833760648416
0.00376023488545199	0.00422512612687123	0.0134925150938715	0.019949053014639	0.0152176825738152	0.0419098503018774	0.0330191051195104	0.0357755355222893	0.049214953271028	0.0288628732114796	0.0167176412207427	0.0358809031511042	0.0964562070961874
0.00636986188073774	0.00404226284012902	0.0139511206682656	0.0199767595732363	0.0189885865519808	0.0509288727152427	0.0392850880820445	0.0466196344388388	0.0182220659995038	0.0577560995781986	0.0214398312794641	0.127504672897196	0.092981473823505
0.00445736498221818	0.00399156397320321	0.010703084939211	0.0175935820031428	0.0148825572740055	0.0403551401869159	0.0314940038044827	0.0352976594160946	0.00878703167645355	0.00911198412042015	0.017172690430899	0.0102040360598793	0.0836169051360516
0.00303498469936316	0.00700281200893227	0.014685716648747	0.0222789678273096	0.0166848895872963	0.0485095525597552	0.037278223472004	0.0404083202381937	0.0167891820362253	0.012598792490282	0.0134585228682491	0.0124438011744273	0.118737904226284
0.0032172690430899	0.00559548424447937	0.0113927714829212	0.0183017947233479	0.0165652965015301	0.0449846166570176	0.0326747994375982	0.0381204201472169	0.0260957737159871	0.0105004548837979	0.00963071706227773	0.0122988173021255	0.0927959639401207
0.00338375651310893	0.00281523447192126	0.0152224795302291	0.0217130923827641	0.0170959391282772	0.0497742949301133	0.0366009428500538	0.0410473906211232	0.131432222314118	0.0178080390373005	0.0326686791828633	0.0206743032007278	0.109571251343975
0.00222156976263336	0.00587312877346787	0.0152847572574642	0.0234324704325531	0.018426019353238	0.0503064262674717	0.0374617484079067	0.0446084691092548	0.0336513935985444	0.0723170126540402	0.0201310892399305	0.08916144239517	0.100936068149864
0.00508063849143991	0.00411496154164255	0.0113783806136796	0.0169280456537921	0.0151546604912745	0.0437532875692664	0.0357953022909602	0.0416881151269539	0.0105210487139195	0.0544319741956827	0.0196911752543214	0.04050930444132	0.0827998511289389
0.00313241253825159	0.0051289388801588	0.0122120585559507	0.0182312463816062	0.0157486560251427	0.0424635679430982	0.0320704656355967	0.0369041435778679	0.019660822099082	0.02620502853362	0.0161755851459764	0.0176622281035481	0.086411297659416
0.0021828632867422	0.0023479447522951	0.0101306757092052	0.0160028120089322	0.0133661401042097	0.0385869655115375	0.0296548672566372	0.0347135886196344	0.0113549747746258	0.00954999586469275	0.00957670994954925	0.00872566371681416	0.0755946571830287
0.00358415350260524	0.00427673476139277	0.0118065503266893	0.0179955338681664	0.0141464725829129	0.042526672731784	0.0330717889339178	0.0380284509139029	0.0222274418989331	0.0156480026465966	0.0178958729633612	0.0219455793565462	0.089813663055165
0.00327516334463651	0.0035662062691258	0.0156609875113721	0.0220543379373087	0.0191690513605161	0.0564343726738897	0.0416087172276901	0.0488482342238029	0.0567450996609048	0.0202399305268382	0.0260494582747498	0.0241600363907038	0.114795963940121
0.00338640310975106	0.00689049706393185	0.0127914978082871	0.0186407245058308	0.0152192539905715	0.0415666197998511	0.0321916301381193	0.0361481267058142	0.0178315275824994	0.0095686874534778	0.0162191712844264	0.0103854933421553	0.0942741708708956
0.00447580845256803	0.00715747250020677	0.0246789347448515	0.0317613927714829	0.0283700272930279	0.076903068397982	0.0595760483003887	0.0664208915722438	0.082045901910512	0.0489185344471095	0.020896948143247	0.0439822181788107	0.157226945662063
0.00255380034736581	0.00393648168058887	0.0186642957571748	0.0254415681085105	0.0192955917624679	0.0549560830369697	0.0428382267802498	0.0493926060706311	0.068674551319163	0.0368966173186668	0.0254772144570342	0.0351170291952692	0.124597138367381
0.00390786535439583	0.00595459432635845	0.0112821106608221	0.0184242825241916	0.014827309569101	0.0403561326606567	0.0294992142916219	0.0335844016210405	0.0800666611529236	0.0163280952774791	0.0352828550161277	0.0227596559424365	0.0820829542635017
0.00589363989744438	0.0043125465222066	0.0154959060458192	0.0236578446778595	0.0217132577950542	0.0550055413117195	0.04302481184352	0.0500351501116533	0.0271582995616574	0.0466957240923001	0.0231839384666281	0.0405461086758746	0.101542221487057
0.00300752625920106	0.00489066247622198	0.0140914729964436	0.0211389463237118	0.0167057315358531	0.049007443553056	0.0388005127780994	0.0450519394591018	0.0222314945000414	0.0142908775121991	0.0141988255727401	0.0132955090563229	0.11568381440741
0.00346728971962617	0.00526193036142586	0.00796493259449177	0.0137113555537176	0.0138387230171202	0.0376236870399471	0.0302967496484989	0.0332344719212638	0.00919427673476139	0.0347857910842775	0.00914217186336944	0.0204307336035067	0.0675457778512943
0.00360739392936895	0.00332883963278472	0.0136976263336366	0.0183993052683814	0.0138599784964023	0.0403483582830205	0.0307412124720867	0.0351522620130676	0.0380425109585642	0.0140588040691423	0.0487814903647341	0.0172651559010835	0.0957878587379042
0.00381382846745513	0.00423877264080721	0.0134446282358779	0.0192738400463155	0.0184339591431643	0.0519872632536597	0.0398479033992225	0.0465481763295013	0.0284627408816475	0.012069555868001	0.0116738069638574	0.0133455462740882	0.10249640228269
0.00476403936812505	0.0049628649408651	0.0119119179555041	0.0189371433297494	0.0149821354726656	0.0412263667190472	0.0343352080059548	0.0390374658837152	0.0438125051691341	0.0110489620378794	0.0170569018278058	0.0108663468695724	0.0920626085518154
0.00473806963857415	0.00419262261186006	0.0145127780994128	0.0214433876437019	0.01927946406418	0.0559274667107766	0.041426019353238	0.0480035563642379	0.0156766189727897	0.012721776527996	0.0160753452981557	0.0139231659912332	0.11336696716566
0.00629517823174262	0.00577247539492185	0.0112938549334216	0.0168342568852866	0.0156113638243321	0.041717972045323	0.0315488379786618	0.0356972955090563	0.00948118435199735	0.0227134232073443	0.011044744024481	0.0335966421305103	0.0837397237614754
0.00309999172938549	0.0031853444710942	0.0118469936316268	0.0177899263915309	0.0152329005045075	0.047189976015218	0.0385641386154991	0.04485096352659	0.0238822264494252	0.0234651393598544	0.0206860474733272	0.0185853113886362	0.095270697212803
0.00380754280043007	0.0044402448101894	0.0114949962782235	0.018886940699694	0.014835993714333	0.0400827888512116	0.0307587461748408	0.0346913406666115	0.119083367794227	0.016473244562071	0.0272595318832189	0.0163884707633777	0.0878174675378381
0.00430030601273675	0.00520039698949632	0.0141324952443966	0.0199885038458358	0.0159543462079233	0.0450219171284427	0.0365003721776528	0.0440425109585642	0.0212911256306344	0.0149728723844182	0.0169106773633281	0.0171895624844926	0.0958641965098006
0.00439905714994624	0.00331618559258953	0.0108466628070466	0.0189083615912662	0.0157101976676867	0.0434299065420561	0.0329856091307584	0.0381332395997023	0.0207757836407245	0.0099109254817633	0.011467124307336	0.0110368042345546	0.0851540815482591
0.00391390290298569	0.00627441898933091	0.0147527086262509	0.021572740054586	0.0180768340087669	0.0516379952030436	0.0389982631709536	0.0445033495988752	0.0225108758580763	0.0134844925978	0.0164713423207344	0.0136923331403523	0.105821272020511
0.00382912910429245	0.00601248862790505	0.0161720287817385	0.0233591100818791	0.0204414854023654	0.0562196675212968	0.0425119510379621	0.0495026052435696	0.0229566619799851	0.0135997022578778	0.0140634356132661	0.0153965759655942	0.114345215449508
0.00298064676205442	0.00614481846001158	0.0142165246877843	0.0216059052187577	0.0183470349846993	0.0504566206269126	0.0386498221817881	0.044234720039699	0.0154849061285253	0.0142171036307998	0.0150325862211562	0.0184973947564304	0.0996730626085519
0.00510329997518815	0.00749598875196428	0.0114113803655612	0.0167260772475395	0.0144844925978	0.0392452237201224	0.0312736746340253	0.0353530725332892	0.0156644611694649	0.0119005045074849	0.0136368373170126	0.0141718633694484	0.084667190472252
0.00406823256967993	0.00450872549830452	0.00987213629972707	0.016473327268216	0.0149968571664875	0.0426169051360516	0.0328089488048962	0.03708080390373	0.018587544454553	0.00884517409643536	0.008122984037714	0.0100961045405674	0.0780341576379125
0.00420875031014804	0.00462542386899347	0.0109618724671243	0.017359027375734	0.0147343478620461	0.0426820775783641	0.0343746588371516	0.0405816723182532	0.0110301877429493	0.0114197336862129	0.0145715821685551	0.0110617814903647	0.0823791249689852
0.00471582168555124	0.00395848151517657	0.0110488793317344	0.0167073856587544	0.0125634769663386	0.0348192043668845	0.0262561409312712	0.0291535853113886	0.0101472169382185	0.00897709039781656	0.0212950128194525	0.00995798527830619	0.0859031511041271
0.00372897196261682	0.00447415432966669	0.0173233810272104	0.0237131750889091	0.0201106608220991	0.0543491853444711	0.0396860474733273	0.0455932511785626	0.0445636423786287	0.0189521131420065	0.0254352824414854	0.0228141592920354	0.118409147299644
0.00330502026300554	0.00548656025142668	0.0121513522454718	0.0187566785212141	0.0149916466793483	0.0416121081796378	0.0326572657348441	0.0385766272434043	0.0190349019932181	0.0119061285253494	0.0178367380696386	0.0146171532544868	0.0865088082044495
0.00472202464643123	0.00415135224547184	0.0146713257795054	0.0217780994127864	0.0195646348523695	0.0572812835993714	0.0397532048631213	0.0465444545529733	0.0414771317508891	0.0140225787776032	0.0218785873790423	0.0148847903399222	0.112265155901083
0.00218393846662807	0.00572343065089736	0.0176848895872963	0.0240976759573236	0.0186011909684889	0.0525460259697296	0.0422395169961128	0.0478662641634273	0.0336707468364899	0.0212128029112563	0.0257867835580183	0.0255909354065007	0.121750889091059
0.00210387891820362	0.00357935654619138	0.011213712678852	0.0183859895790257	0.0147035811760814	0.0411619386320403	0.0326926639649326	0.0367834753122157	0.0243800347365809	0.0113958316102886	0.0157339343313208	0.0137957985278306	0.0920107517988587
0.00488338433545612	0.00306616491605326	0.0185028533620048	0.0248350012405922	0.0208597303779671	0.058972624265983	0.0447245885369283	0.0514197336862129	0.029161525101315	0.0218689107600695	0.018488214374328	0.0226632205772889	0.124586551980812
0.00314820941195931	0.00461764949135721	0.0118342568852866	0.0176603258622116	0.0141881564800265	0.0402855843189149	0.0306769497973699	0.0341970060375486	0.0343505913489372	0.0426401455628153	0.0183848316929948	0.0528637829790753	0.0894077412951782
0.00342585394094781	0.0045899429327599	0.0153797866181457	0.021402448101894	0.017592589529402	0.0502178479861053	0.0373790422628401	0.0440544206434538	0.0274117938962865	0.0184665453643206	0.0135273343809445	0.0158311140517741	0.102510379621206
0.00564734099743611	0.0056527996030105	0.0104653047721446	0.0171046232735092	0.0131883218923166	0.0382719378049789	0.0308575800181954	0.0367120172028782	0.0223208171367133	0.00901885700107518	0.0104281697130097	0.0088448432718551	0.0828418658506327
0.00277537010999917	0.00396873707716483	0.00975667852121412	0.0160679844512447	0.0139808948804896	0.0415147630468944	0.0313887188818129	0.0373175088909106	0.0284765528078736	0.00907699942105698	0.0196207096187247	0.00857042428252419	0.0844404102224795
0.00430411049540981	0.00400612025473493	0.0127971218261517	0.0187039947068067	0.0158228434372674	0.0430911421718634	0.0315335373418245	0.0365764618311141	0.0200717889339178	0.0120887436936564	0.0106912579604665	0.0127824001323298	0.0928073773881399
0.00317856256719874	0.00750442477876106	0.0153582003142834	0.021483252005624	0.0181214953271028	0.0504873873128773	0.0394351997353403	0.0437873625010338	0.0230966834835828	0.0239352410884129	0.014286990323381	0.0236158299561657	0.108672979902407
0.00218137457613101	0.00420775783640725	0.0114125382515921	0.0179539326771979	0.0149258952940204	0.040997518815648	0.0334811016458523	0.0379076999421057	0.014352824414854	0.0107497312050285	0.0165596724836655	0.0110248945496651	0.085136713257795
0.00433983955007857	0.00340517740468117	0.0153793730874204	0.0215257629641882	0.0171057811595401	0.0475659581506906	0.0352076751302622	0.0394661318335952	0.0359458274749814	0.0132105698453395	0.0153355388305351	0.0147790918865272	0.106842362087503
0.00256819121660739	0.00525754693573733	0.0151446530477214	0.0215936647092879	0.0173658919857745	0.0520650070300223	0.0391187660243156	0.045370109999173	0.0266561078488132	0.0277647010172856	0.0243443883880572	0.0316924985526425	0.112127863700273
0.00286080555785295	0.00401298486477545	0.0116833181705401	0.0183100653378546	0.0151908030766686	0.0416157472500207	0.0323778843768092	0.0354791994045158	0.0136774460342403	0.014823587792573	0.0252821933669672	0.0162280208419486	0.0840803903730047
0.00296468447605657	0.00344404929286246	0.0177846331982466	0.0251965925068232	0.0205283268546853	0.0541471342320735	0.0418989330907287	0.0470102555619882	0.0752243817715657	0.0410659995037631	0.0224850715408155	0.0287646183111405	0.118243652303366
0.00335183194111322	0.00720039698949633	0.0126828219336697	0.0185334546356794	0.0168938880158796	0.0476551153750724	0.0349995037631296	0.0404286659498801	0.0295638904970639	0.0109593912827723	0.0139361508560086	0.0140841948556778	0.0993065089736168
0.0040611198412042	0.00646059052187578	0.0127276486642958	0.0197800016541229	0.01599379703912	0.0433549747746258	0.0328438507981143	0.0371268712265322	0.0180803903730047	0.01298759407824	0.012101811264577	0.0165248531965925	0.0846284839963609
0.00394938383921925	0.00259358200314283	0.0165402365395749	0.0234734099743611	0.0206689273012985	0.0557355884542222	0.0400501199239103	0.0472505169134066	0.0328364072450583	0.01747828963692	0.0167933173434786	0.0190797287238442	0.113425109585642
0.00407112728475726	0.007624844925978	0.0150829542635018	0.0220363079976842	0.0203100653378546	0.0521343147795881	0.0415289885038458	0.0455848151517658	0.0156975436274915	0.0154839963609296	0.0137616408899181	0.0214846580100902	0.101696385741461
0.00394359440906459	0.00783723430650897	0.0158294599288727	0.0222523364485981	0.0180664130344884	0.0499512860805558	0.0381291042924489	0.0433038623769746	0.0424978082871558	0.0343775535522289	0.0200069473161856	0.0289703084939211	0.109896286494087
0.00318641965098007	0.00445728227607311	0.0131160367215284	0.0190573153585311	0.0173753204863121	0.0494349516169051	0.0376788520387065	0.0435848978579109	0.0281842692912083	0.0150404433049376	0.0218870234058391	0.0158474071623522	0.101609130758415
0.00333165164171698	0.00560879993383509	0.01324844925978	0.0203718468282193	0.0195091390290299	0.0524159292035398	0.0402866594988008	0.0471974195682739	0.0125705896948143	0.013724175006203	0.0134627408816475	0.0194985526424613	0.096321809610454
0.00350913902902986	0.00316888594822595	0.0141200893226367	0.0203302456372509	0.0197350922173518	0.0573859895790257	0.043555371764122	0.0503461252171037	0.0355116202133819	0.0124476056571003	0.0139611281118187	0.0144336283185841	0.109908361591266
0.00411305930030601	0.00341444049292863	0.00931908030766686	0.0153500124059218	0.0128233396741378	0.0364047638739559	0.0285716648747002	0.0317746257546936	0.0184622446447771	0.128448598130841	0.0280245637250848	0.164689438425275	0.070742783888843
0.00269489703084939	0.00589670002481184	0.00933098999255645	0.0159088578281366	0.012176412207427	0.0347044082375321	0.0282155322140435	0.0327099495492515	0.0219507898436854	0.00860855181539988	0.0105012819452485	0.0092895542138781	0.0723381027210321
0.00361202547349268	0.00737697460921347	0.0160345711686378	0.0228267306260855	0.0164065007030022	0.0460562401786452	0.0353287569266397	0.0399195269208502	0.0525965594243652	0.0359530229096022	0.0192974112976594	0.0425868828053924	0.113221569762633
0.00594028616326193	0.00466636341080142	0.00907633777189645	0.0163362831858407	0.0118437680919692	0.0351918782565545	0.0266467620544206	0.0300870895707551	0.0446425440410223	0.0107736332809528	0.0220325035150112	0.0108344222975767	0.0726523860722851
0.00320651724423125	0.00409271358861964	0.0124256885286577	0.0203687867008519	0.0153041932015549	0.0434874700190224	0.0340351501116533	0.0376377470846084	0.0286202133818543	0.0137088743693656	0.0140057067240096	0.0146833181705401	0.0976718220163758
0.00343205690182781	0.00390554958233397	0.0129667521296832	0.0202762385245224	0.0169607145810934	0.0482814490116615	0.0364270118269788	0.0429908196178976	0.0552539078653544	0.0176387395583492	0.0131281945248532	0.0144500041353072	0.0997918286328674
0.00482764039368125	0.00408469109254818	0.01385096352659	0.0207350922173518	0.0178933917790092	0.0491702092465471	0.0393931850136465	0.0452352162765693	0.0340535108758581	0.035182615168307	0.0361043751550741	0.0204059217599868	0.0990816309651808
0.00211984120420147	0.00448424447936482	0.0143575386651228	0.0216817467537838	0.0193388470763378	0.0538297080473079	0.0415026052435695	0.0467521296832354	0.256399057149946	0.0199956165743115	0.0297296336117774	0.0228898354147713	0.111017616408899
0.00314299892482011	0.00388206103713506	0.0152527499793235	0.0223215614920188	0.0206960549168803	0.0570109999172938	0.0457462575469358	0.0531680588867753	0.0137139194442147	0.0210118269787445	0.0187195434620792	0.0337187991067736	0.111715408154826
0.00175246050781573	0.00327011826978745	0.0116151683070052	0.0173507567612274	0.0139306095442891	0.0410055413117195	0.0321275328756927	0.0365061616078074	0.0137295509056323	0.00962939376395668	0.0111376230253908	0.0111529236622281	0.088650897361674
0.005185096352659	0.00597138367380697	0.0145234471921264	0.020812422462989	0.0168350839467372	0.0468105202216525	0.0351352245471839	0.0397996857166487	0.0329913985609131	0.014896865437102	0.0182740054586056	0.0143724257712348	0.0989320155487552
0.00462939376395666	0.00370432553138698	0.0118799106773633	0.0184277561822843	0.0173371929534364	0.0496805061616078	0.0377161525101315	0.043596228599785	0.0153897940616988	0.0156872880655033	0.0118454222148706	0.0202510131502771	0.0983381854271772
0.00358986022661484	0.00475518981060293	0.0136284012902159	0.0214490116615665	0.0168622942684642	0.0494079067074683	0.0385555371764122	0.0447906707468366	0.0331860888263998	0.0115137705731536	0.0155085600860144	0.0149593912827723	0.102455131916301
0.00406823256967993	0.00309213464560417	0.0115376726490778	0.0187794227111074	0.0159964436357621	0.0451181043751551	0.0364181622694566	0.0419509552559755	0.0108701513522455	0.0134998759407824	0.0156744686130179	0.0131456455214622	0.0861694648912414
0.00349061285253494	0.00312339756843933	0.0181374576131006	0.0241845174096435	0.0200552477049045	0.0543371929534365	0.0411064428087007	0.0470017368290464	0.0271902241336531	0.0175016954759739	0.0258861963443884	0.0188053924406583	0.122762964188239
0.00273625010338268	0.00445298155652965	0.0124455380034737	0.0182422462989	0.0168225953188322	0.0468268133322306	0.0348557604830039	0.0412604416508146	0.0268918203622529	0.0135622363741626	0.0136688445951534	0.0151390290298569	0.096449590604582
0.00190612852534943	0.00458448432718551	0.0129983458770987	0.0202958398809032	0.017742866594988	0.048746588371516	0.0359349102638326	0.0409183690348193	0.0113953353734182	0.0180284509139029	0.0200341576379125	0.0208763543131255	0.0970402778926475
0.00345471838557605	0.00535571912993135	0.0131101645852287	0.0188799933835084	0.0144442147051526	0.0413123811099165	0.032736580927963	0.0364841617732197	0.016252171036308	0.0107945579356546	0.0113550574807708	0.0117782648250765	0.10060904805227
0.00413390124886279	0.008052187577537	0.01190058721363	0.0178106029277975	0.0156364237862873	0.0410365561161195	0.0339044744024481	0.0384815978827227	0.0116212885617401	0.0102930278719709	0.0103000578943016	0.0107623025390786	0.081409808948805
0.0038438507981143	0.00497932346373335	0.0115144322223141	0.017393846662807	0.0151684724175006	0.0428250765031842	0.0325295674468613	0.0370789016623935	0.0317887685055	0.0205741460590522	0.0212615995368456	0.018654619138202	0.087321809610454
0.00213166818294599	0.0046208750310148	0.016537838061368	0.0225273343809445	0.0173697791745927	0.0486135141841039	0.0380679017450997	0.0449057149946241	0.0302203291704574	0.0141294351170292	0.0182489454966504	0.0140988338433546	0.109604333802001
0.00467496484988835	0.00512910429244893	0.0167593251178562	0.0223795384997105	0.0159165494996278	0.044336531304276	0.0353431477958813	0.0393357042428252	0.024485733189976	0.0189823835911008	0.031522950955256	0.0193202381936978	0.104151269539327
0.00248515424696055	0.00669605491688033	0.0117745430485485	0.0171818708130014	0.0147041601190968	0.0419277148292118	0.031309238276404	0.0362158630386238	0.00994847407162352	0.0876475891158712	0.0091783971549086	0.0379827971218262	0.0812718550988339
0.00436382433214788	0.00649251509387147	0.0129958646927467	0.01963352907121	0.017074518236705	0.0464802745844016	0.0368618807377388	0.041127946406418	0.0246799272185924	0.0239655115375072	0.0166202960879993	0.0188204449590605	0.0970126540401952
0.00317616408899181	0.0083919444214705	0.0113841700438343	0.0174947481597883	0.0155670333305765	0.0446532958398809	0.0333584484327185	0.0397351749234968	0.0247054834174179	0.01190058721363	0.012324208088661	0.0139110081879084	0.086808700686461
0.00381647506409726	0.00464543875609958	0.0147617235960632	0.0219570755107104	0.0160103382681333	0.0455707551071045	0.0331232321561492	0.0381853444710942	0.110429327599041	0.0330331651641717	0.0259411132247126	0.0444192374493424	0.112143247043255
0.00576519725415599	0.00455264246133488	0.0093237118517906	0.0146649574063353	0.0131358034901993	0.0349736994458688	0.0277135059134894	0.0302534943346291	0.0152611032999752	0.00707526259201059	0.0119700603754859	0.00868116781076834	0.0753003060127368
0.00251889835414772	0.00402803738317757	0.0132581258787528	0.0195479282110661	0.0148307005210487	0.0427762798775949	0.0329520304358614	0.0382991481267057	0.0140236539574891	0.016165246877843	0.0123271028037383	0.0161324125382516	0.0992668100239848
0.00317781821189315	0.0031920436688446	0.00944438011744273	0.0169062939376396	0.0142390207592424	0.0407345959804813	0.0314283351252998	0.0361979158051443	0.0212354643950045	0.0100728641138037	0.0196886113638243	0.00961946902654868	0.0840145562815317
0.00272276900173683	0.00448134976428749	0.0122506823256968	0.0186588371516004	0.0184787031676453	0.0488296253411628	0.0364257712348027	0.0436465139359854	0.0152000661649161	0.0439096848895873	0.00872070134811016	0.0213143660573981	0.0914772971631793
0.00267843850798114	0.00383152758249938	0.0119038127532876	0.0187029195269208	0.0163324787031676	0.0461858407079646	0.0358651062773965	0.0421058638656852	0.0100176164088992	0.0179969398726325	0.0176835662889753	0.0227380696385742	0.0896799272185922
0.00377131750889091	0.00358498056405591	0.00996749648498883	0.01520502853362	0.0131802993962451	0.0368656025142668	0.0272317426184765	0.0302396824084029	0.010399966917542	0.00894417335208006	0.00862823587792573	0.0095864692746671	0.0813159374741542
0.0033150277065586	0.00370755107104457	0.0132431560664957	0.0198461665701762	0.018914233727566	0.0490029774212224	0.0375683566288975	0.0435322140435034	0.0143158547680093	0.0543084939210983	0.0123212306674386	0.0550353155239434	0.0932058555950708
0.00298271441568109	0.00760549168803242	0.0122215697626334	0.0187854602596973	0.0163494334629063	0.0461740137292201	0.0359488048962038	0.0415220411876602	0.0185954015383343	0.013877015962286	0.0103104788685799	0.0120743528244149	0.0851898106029277
0.00535530559920602	0.00644504176660326	0.0118556777768588	0.0177582499379704	0.0140025638904971	0.0402105698453395	0.0334224629890001	0.0384711769084443	0.0174796129352411	0.00942477876106194	0.0111694648912414	0.0109004218013398	0.0848780911421719
0.00350020676536266	0.00562252915391614	0.0119621205855595	0.0197808287155736	0.015628566702506	0.0419580679844513	0.0316042510958564	0.0373941774873873	0.0156747994375982	0.0109234968158134	0.0326344388388057	0.0108849557522124	0.0830779918947979
0.00508411214953271	0.0061833595236126	0.0116974609213464	0.0183792076751303	0.0138829708047308	0.0385259283764784	0.0303288396327847	0.033357786783558	0.0280902324042676	0.00989529402034571	0.0141339839550079	0.010773881399388	0.091553883053511
0.00350599619551733	0.0057587461748408	0.0134778761061947	0.0211903895459433	0.0186652882309156	0.0500403605987925	0.0383171780663303	0.0437812422462989	0.017570176164089	0.0596460176991151	0.0200321726904309	0.0649388801587959	0.0944498387230171
0.003064593499297	0.00387718137457613	0.0116010255561988	0.0174366884459515	0.0162513439748573	0.0463331403523282	0.0353734182449756	0.0413196592506823	0.0241055330411049	0.0101057811595402	0.0118088660987511	0.0118617980315937	0.0908122570506988
0.00239169630303532	0.00314771317508891	0.0126360929617071	0.0188440162104044	0.017715573567116	0.0468388884294103	0.0370548341741791	0.0413660573980647	0.0191097510545034	0.0128426102059383	0.0129730377967083	0.0123253659746919	0.09452807873625
