# Supplementary material for: Empirical comparison of cross-platform normalization methods for gene expression data
Source: BMC Bioinformatics. 2011 Dec 7;12:467. doi: 10.1186/1471-2105-12-467 (PMC3314675; doi:10.1186/1471-2105-12-467)
Supplement: Additional file 4 — Raw bootstrap results for all statistics presented. [file 1471-2105-12-467-S4.zip › bootstraps/figure7/sperm_AFX_ILM_rsquare_boxplot.pdf.csv]

resample.1	resample.2	dwd	eb..par.	gq	mrs	qn	distran	xpn3	xpn6	xpn9	xpn_mod6.	no.norm
0.978703724572762	0.976350386408598	0.942177884204568	0.96157517885569	0.941214676943365	0.500634175476411	0.513040398378347	0.487804482377026	0.999137761188125	0.997649674043137	0.997705548096686	0.99741368578171	0.503513684644505
0.990392782009482	0.983909884367072	0.930149302081684	0.959717705875607	0.936962651944349	0.499116987517714	0.508980703713899	0.48219543990382	0.999425562593508	0.998990064658213	0.998334005520584	0.998884175722327	0.502932031451264
0.997893822473881	0.98659020488609	0.9293380047652	0.956941618860157	0.927623444190173	0.474189382612777	0.484307907172213	0.456997508213946	0.998488212383038	0.996555580993762	0.996974936160526	0.997522890517965	0.481784635078318
0.997112881380164	0.987495559484246	0.92636708390401	0.955230149058033	0.931819113069497	0.495021068822351	0.506636390836641	0.479279716669985	0.998709298568555	0.997766462736935	0.996415120284937	0.996769768088106	0.499204217370025
0.991894197493672	0.99578789685021	0.928373657104694	0.955840089554358	0.931357806270523	0.482454366111437	0.494501309062375	0.467431313154186	0.999276901027385	0.998023648271527	0.997734645836222	0.997236487126596	0.488531475640242
0.992089036138803	0.996362354179631	0.919637035273265	0.949843351163164	0.923621292869709	0.463738610979282	0.474109230247565	0.445156480542939	0.998547841433652	0.997012985751375	0.996822471563873	0.997928387864637	0.469482896039095
0.994108056004403	0.987360753794668	0.928042807177353	0.957394043437415	0.933252412744113	0.49177638622636	0.503493709243353	0.477347033693682	0.99746837913125	0.998021051609771	0.997593023518528	0.997520532021695	0.495254899295532
0.99064712922596	0.99250203516873	0.926114423419125	0.95731444763658	0.93218167888115	0.496238070631145	0.506922783524686	0.474624479418207	0.997558620147021	0.995259253898467	0.9969380715123	0.998261132563277	0.50060576010748
0.99849834500684	0.994415708339842	0.933765324467226	0.958982505760502	0.935466945836903	0.484422401327379	0.495966528016529	0.470267247901324	0.998379831799562	0.995212369314321	0.99718716810066	0.99621419618733	0.488346931169624
0.99353972868543	0.995191974126267	0.936377671899108	0.960657566016571	0.933470220044346	0.491837430021509	0.504678982724763	0.47747833595652	0.9992130354798	0.997862302221658	0.998493654518988	0.998312983897893	0.497727843923574
0.993698157906318	0.99554210450499	0.931817700646723	0.959501926122867	0.936506835825164	0.494893137800751	0.508942535943394	0.476942807314092	0.99916050009953	0.997845117229994	0.997927365137777	0.998172635074244	0.500325324689628
0.997836227483577	0.99552830806621	0.941106574490365	0.964452081975392	0.942730321719	0.512418408644533	0.525341780056263	0.496579244436236	0.999323824488827	0.999098127005447	0.998532012925562	0.9991604801636	0.515327347660648
0.994038553918687	0.991376597527463	0.922286103642144	0.955663694384268	0.930363733125514	0.493887170865857	0.502594149732985	0.476785052992346	0.998158832163594	0.997043483772275	0.996235436206771	0.99733680716735	0.499189050707482
0.994935162939394	0.994308182651853	0.917826503123565	0.951210023529307	0.927361110188677	0.49326524959368	0.502422343119768	0.475299066541001	0.998576850145685	0.99803623743442	0.997569580862347	0.998278432639424	0.497412346836769
0.994524860526753	0.99260748667268	0.914384965825203	0.951085956385498	0.922321912329324	0.479818017231317	0.489377405771161	0.460378900555563	0.998455690357622	0.996552825625778	0.996950174366387	0.997788013090653	0.487596020136305
0.993964353174054	0.994709392648777	0.936016708530955	0.957036441056713	0.936839725136859	0.479614354665973	0.491793405249534	0.465680800817104	0.997297821482768	0.99695968151631	0.996437071810456	0.996178015183112	0.483898169179308
0.99406359596365	0.99298817084391	0.939538318330043	0.960798288706362	0.93581906104785	0.48182087822977	0.4924692304092	0.465961263428423	0.999086339887735	0.997276745717224	0.997925720962746	0.996546723281364	0.485962796042976
0.99645258244552	0.98435482057713	0.940370827991462	0.960889345016613	0.9382634612227	0.490206402450446	0.501930959297862	0.474204757063356	0.998970723678135	0.997960621686106	0.997335922254793	0.998891332383785	0.494652799166734
0.99465069568043	0.991550298807527	0.940084196083006	0.961254907622017	0.936053027704097	0.49333127526506	0.506258946908001	0.477508278314314	0.998983911194707	0.997220171429014	0.99748404116546	0.997311586371517	0.500047443736844
0.99264184633844	0.991303532013093	0.930629389600383	0.956988912465432	0.93328567119271	0.492970877717372	0.503085663049105	0.476376132475015	0.999217666605996	0.998007905368485	0.99808948444623	0.997570370453693	0.496893673056122
0.99622130467252	0.98339543440793	0.939942496202794	0.963570472192967	0.940279635885696	0.49967961718692	0.511751496624553	0.480634952734345	0.999353078177268	0.998721658897308	0.998285595968156	0.99841276651991	0.503167124181716
0.996434798924586	0.991965633485236	0.939193745400513	0.963199127353057	0.941202032239002	0.50978391368458	0.522078266214798	0.489450012192472	0.999417600301025	0.99825925340005	0.998748267977847	0.998129993154155	0.512640156102619
0.991403121441815	0.994780344285915	0.926149884388434	0.95092919093119	0.929782435008064	0.468484055595915	0.482753925545949	0.456944156827861	0.99784322162026	0.995675594655762	0.99542298027923	0.996807909358837	0.471964406697696
0.996709498600432	0.995158669804585	0.93989756946133	0.96207225316832	0.938307994305839	0.492074800241429	0.505383305558045	0.478473723023356	0.999041951002995	0.998869568553447	0.99812882369029	0.998826858784336	0.496377862516
0.993397467024367	0.98252605613922	0.935447929842992	0.959089992301563	0.93758666310522	0.488337768450982	0.501624844313335	0.477825222119838	0.99852468500876	0.99720523141827	0.997281922777464	0.997046638345012	0.490379308810375
0.985002962655271	0.992014569503062	0.93992892280743	0.960809003991297	0.935199187199787	0.492420457164327	0.503215132219753	0.478655481853764	0.999096799689266	0.99845661289838	0.998262438408539	0.99885562542591	0.496781880078716
0.993813960970825	0.995256295764603	0.928583328217038	0.956670542378987	0.931108256427737	0.501665093544837	0.511580560321985	0.483017933731137	0.999249355906962	0.997874844552644	0.99784087430002	0.99848698908343	0.504495619478643
0.989944822966753	0.995214232913804	0.937965577500864	0.959720660527454	0.937748590381296	0.489494018779883	0.50310765176588	0.475950279536121	0.999442348976352	0.998388957762056	0.998300114951355	0.99836312683815	0.496400916595851
0.996403279259942	0.983417490729826	0.944774440031016	0.963788754749303	0.94245493870624	0.497722430361205	0.511777734015241	0.482922896041118	0.999147400678088	0.998526408272653	0.998630594045237	0.999127176163342	0.500839991268301
0.995884669113752	0.99795258595463	0.939990169488023	0.963573914058088	0.939559316447818	0.504652637444355	0.51788267619605	0.489494139238531	0.998966116815053	0.998459749288695	0.998084366019364	0.998787081823607	0.507805916361635
0.993475585859194	0.992721041120285	0.94600357668876	0.965718350236028	0.946564685487524	0.512613470127344	0.526139813687814	0.502084222233092	0.999092637579179	0.99874148874963	0.998185997921731	0.99872990398858	0.514171916755712
0.998540571350463	0.997638656782733	0.916790904450982	0.946211096019465	0.926556130607362	0.473657234032381	0.48353304292538	0.458374953492234	0.998755149967878	0.997004037228822	0.996666915459956	0.997996755356698	0.477667138987822
0.997302661698918	0.990928814319772	0.929364874668308	0.95884215284	0.934663152229936	0.484217410785413	0.492681559847512	0.46807728662257	0.99868043241518	0.997824479417324	0.998151153433227	0.998254690510315	0.48667884917416
0.99632195396835	0.995951375273546	0.943435008643923	0.96344958150508	0.945487031594988	0.503961194139078	0.518492150473498	0.492166155934106	0.99950221649037	0.998452940090253	0.998500698137713	0.998444577127652	0.506120865162153
0.9932287623071	0.981321407894678	0.93267435019977	0.957192065943368	0.931591011291078	0.471713401684946	0.483593697681812	0.45808655670598	0.998377465194945	0.996634871442918	0.99745553549993	0.997461577370837	0.478126996777426
0.994570250934342	0.989840483227883	0.923892872453839	0.95692722211776	0.931256770281296	0.500594690792016	0.512233676086689	0.482492605671331	0.999155962892774	0.997743562016708	0.997821079242674	0.998037472546502	0.505696820083101
0.99135153556797	0.981715261269698	0.923897386715047	0.954987474581085	0.931853362321325	0.493938797822384	0.504503612909595	0.479729861174713	0.998595168477068	0.997264750974247	0.998456220043407	0.997070356779994	0.496888917522996
0.995933920891188	0.989543106456531	0.938591612893018	0.960957245952798	0.940272887053424	0.498839828920897	0.514294671125583	0.485229682581496	0.998495535680214	0.99736737258487	0.996672092647352	0.997153669609486	0.504798803541225
0.992813913657655	0.986510432790464	0.927953093951664	0.954851218552274	0.93296347892903	0.499694525376761	0.512194768683763	0.481607742128868	0.997302747719695	0.995942134973935	0.996307150539876	0.997894405518615	0.50265456833145
0.993145717451602	0.990798150414044	0.931907952847777	0.960222460261492	0.935475236189048	0.49857380757177	0.510603497743434	0.485065967786613	0.998933496035745	0.998425939829434	0.99800898707428	0.99841186344428	0.502526105839064
0.99342868245088	0.99541869649476	0.934090148991614	0.961070688283033	0.935812616462707	0.505384360483998	0.515753960831283	0.486784424553613	0.999618650389228	0.998881527493674	0.999041893604257	0.99944527036351	0.510185780019492
0.994997714435282	0.997346291861383	0.943046593157847	0.96504638027668	0.942972925149422	0.505553418452587	0.518444152527064	0.495201251278525	0.998737294367502	0.998555937078973	0.998411670715498	0.998932217992796	0.507499925441104
0.994740535465764	0.988789895657286	0.937225899256053	0.96115880451782	0.93782815222749	0.493332414264676	0.504216040447399	0.47789627113423	0.999043558322956	0.998561830629905	0.99874357011335	0.998712984888534	0.497313450285247
0.995219761606446	0.994319420537831	0.939991125016753	0.963079847356266	0.94001662515972	0.505035823706716	0.518998957489608	0.492836504815818	0.99920232970268	0.997935909410459	0.998340239194728	0.99886297796324	0.509858799564041
0.989715913266118	0.998075916447783	0.935457056235924	0.959332873979796	0.93642405496576	0.49285675284558	0.503275371026713	0.476815623515226	0.998673018606282	0.997393390629354	0.997509127459243	0.998061606558244	0.495129982704825
0.985246630916643	0.99469740169819	0.936012237364683	0.961975908096894	0.939731072682712	0.505706686487286	0.518215329108222	0.48596023276538	0.999168476991126	0.998174034761887	0.998206169840536	0.998468787192638	0.508710975262665
0.986399677121535	0.991132028391593	0.941254688520643	0.963132985275914	0.94350660390549	0.504304724735469	0.515349385141869	0.491477231160091	0.999143932648117	0.99785838111895	0.99845817808083	0.998436410568342	0.505088561896865
0.9938075957484	0.99715473141588	0.935437473853822	0.962477284899464	0.941605340356268	0.511610299366108	0.522811474729214	0.494105873823105	0.999268091386682	0.997720132760483	0.998060911852658	0.99801086245384	0.513143024554537
0.995329550939312	0.990634364869176	0.91887417035568	0.948692152290715	0.924756087834694	0.47892451163952	0.488188930005425	0.464884655116143	0.99882998625477	0.998402032273923	0.996260916266305	0.997559638420369	0.483987069337995
0.993240850253772	0.98240754900219	0.93023622924678	0.957509638098375	0.932633627990506	0.485608821104398	0.495748916648244	0.469338904971602	0.99915963033532	0.997626746992136	0.997867357771877	0.99857343772316	0.49153233467965
0.993281915840808	0.991605135091553	0.921903485850356	0.950535799239148	0.92791654834348	0.481659959454069	0.49335916774523	0.465630670947825	0.998122386203198	0.996460244376792	0.99581359602982	0.997620323644223	0.487273727162645
0.989678933477114	0.993304658673402	0.935508673216805	0.96102456690704	0.938244577087237	0.492991927689746	0.503748719272744	0.479582477974105	0.999244768126618	0.998695199801073	0.997750930944406	0.9982140108081	0.496950153466441
0.992418141543256	0.99019600985478	0.94389758097215	0.962946514340047	0.94364528724085	0.50244542365203	0.517143755053135	0.48711706230986	0.99892453357771	0.997895495657888	0.99815219997597	0.997849831777748	0.506304188505975
0.996193882732915	0.992456118749448	0.92822632154799	0.958130985345792	0.932807491472129	0.499198717147525	0.511421167244783	0.48356200807482	0.99874294390138	0.998523593696744	0.99791480679096	0.998053799589088	0.504747502016816
0.989097377103164	0.99223257028347	0.943103588999484	0.962418321891182	0.94218917862235	0.50138027265575	0.515415779172933	0.483956391674295	0.998898802380504	0.997904780271658	0.997935812411634	0.998491746718193	0.5030704078118
0.992625009506075	0.99609270416294	0.945381160206464	0.96567576724512	0.946121323861414	0.497711148749791	0.512611242683567	0.486408730644307	0.998443718280692	0.996772076956952	0.99787061057936	0.997308751812417	0.50079294484622
0.988542345996638	0.992501215159352	0.930491788153249	0.958676890509708	0.9340586829223	0.49005316855222	0.499877996203981	0.473406246030189	0.999111775042046	0.9974841705685	0.997412502586628	0.99795810976631	0.491875120681744
0.993524534058866	0.994061330027473	0.943450972788678	0.964943202014438	0.943010313337444	0.514919265669101	0.526808624809366	0.504554773642172	0.998755012313523	0.99600908280107	0.997438356282686	0.998226537341935	0.513507065945754
0.994455230583544	0.995265620175178	0.936595412480646	0.962247001646237	0.940133761702932	0.498460911387344	0.511705671470634	0.484792181036786	0.99917903044171	0.99818482221684	0.998390805077595	0.997259572444131	0.501491142136923
0.99783668506238	0.994293682027677	0.93046035400441	0.95833526863362	0.933698301948243	0.484857419564914	0.494442900539352	0.469904501498533	0.99904294987122	0.99777985919252	0.997363534320036	0.997539419361152	0.490439300104606
0.994932704576333	0.995913327113084	0.929760579075954	0.959312081880137	0.935194351464449	0.504887892656039	0.51698873055548	0.488664346740107	0.99909910562027	0.998839896151807	0.999042847928327	0.998836245794287	0.508454597586465
0.991292129820617	0.994669581166179	0.924803830992339	0.953709271531743	0.930929510547253	0.479934365500539	0.492935862556379	0.466407931744738	0.999074261784753	0.99724891622019	0.997519884836048	0.995792379812986	0.485289948853945
0.996528938489006	0.98851779073498	0.927864607731216	0.955227954252063	0.93446289044526	0.498055238779239	0.508072752174771	0.481675134699281	0.998780623153763	0.998080670609118	0.9971851875022	0.998262597652498	0.50110952369035
0.995042816747928	0.983983005605983	0.931385788870936	0.957746752017184	0.929919726851057	0.480670649483175	0.49329212315153	0.459656790341315	0.999251172843381	0.997080003384033	0.998089763544427	0.998130058716113	0.489059421918255
0.995083610244662	0.98675246515717	0.940552601005592	0.962752476398254	0.938185101289735	0.491599756453333	0.503222839864357	0.477692189999158	0.99934688947661	0.998456392748342	0.998756410173416	0.99792527685422	0.49533654359664
0.995915700711592	0.988550222079506	0.930282313217836	0.959919425481529	0.93495039579899	0.498949407260321	0.508219838464818	0.482108931763708	0.999057565373398	0.997850396998658	0.997512430756617	0.99780314682386	0.500917737138334
0.993739283794626	0.996427864666513	0.932661421694837	0.958995012773013	0.931871722986249	0.495250999678381	0.506024909205541	0.474025010526194	0.999415574553878	0.99931521539337	0.99862772570243	0.999130204736736	0.500673918439325
0.99488178198499	0.99326960477193	0.93955593209058	0.961323481299135	0.935585843881193	0.502357903508562	0.513507833321813	0.490667224723984	0.998186015379966	0.99467803959106	0.994171375540413	0.996609069451888	0.503210697365667
0.996120605480802	0.989269643414826	0.913232743237037	0.948701434082947	0.924128027230745	0.483399649509013	0.491943905012291	0.465926507185847	0.997264769882907	0.99528867106914	0.995547065898447	0.99647640526494	0.486400250970046
0.994549308616405	0.997007733620757	0.936786323272595	0.958790943500898	0.934013788814627	0.482048365193134	0.4953908761806	0.466107722584349	0.99732900409473	0.994591088189055	0.996342123024668	0.99781915611894	0.487283999793644
0.992961124703237	0.994841091507203	0.941618381764814	0.962963978612373	0.938480474216385	0.497928828969731	0.510932928433978	0.47770028860992	0.999016344133765	0.99875628283697	0.998666075464334	0.997992577200355	0.503700307438114
0.987635097088155	0.993889207967898	0.931084827227677	0.959480828711098	0.937044849050506	0.496163805444673	0.507129304011082	0.476614288466198	0.999020400241725	0.998318809876868	0.998773398188691	0.997664740017326	0.499394401954836
0.99565876000145	0.995565376413658	0.932495458178825	0.957052097739747	0.929645562866898	0.469750434954873	0.481660652806833	0.453443441816174	0.998756849652617	0.996993316853752	0.997262576967094	0.997975410974525	0.476379618898057
0.990290807093312	0.98266228958155	0.924626448284448	0.956172861734222	0.929789583183872	0.489765301171392	0.500092432048093	0.469035675474952	0.999664788025692	0.998710271343677	0.997638572245164	0.998832395189217	0.495901989423363
0.987396172719502	0.99130888762589	0.931052879707834	0.96178099172421	0.935292470327846	0.511361195410003	0.521083713562106	0.49242212100408	0.999321655026008	0.998237158483913	0.998622607287536	0.998572943320655	0.513995994431385
0.99296860366594	0.991470686534423	0.933046004861853	0.957344139342133	0.934581585603071	0.489370143941082	0.49999011264372	0.473790223969667	0.998297392423228	0.996545781823021	0.996164774628427	0.99668386400034	0.492299515094088
0.99384889507519	0.993528670251458	0.933099651077027	0.959385130429258	0.935843434252656	0.499760889553735	0.51133036935179	0.481724735784817	0.999106106088646	0.998585499557797	0.9985413528955	0.997773894079772	0.503329345334387
0.995065748583663	0.994799569068514	0.918850407605234	0.954636776924657	0.930493999462921	0.489530698503499	0.499641373122653	0.474264096669179	0.99929484816649	0.99752354429745	0.997551365392775	0.99851405505254	0.495095055957617
0.996545649180913	0.996453723152219	0.926504604177992	0.953185406772872	0.929794153177479	0.474775985624621	0.485767440609336	0.456730652773155	0.99914176058162	0.996750761210944	0.996474670575514	0.997229214005145	0.482269518899471
0.993932325207996	0.984926501348396	0.913571855387285	0.948343078857703	0.925203739799859	0.48060877302656	0.488953329276026	0.465776831721913	0.998686197207008	0.998006910799627	0.997817763827552	0.998020473434513	0.485178909488074
0.992922831144366	0.98841911892102	0.92967548300804	0.95431101357179	0.934739066908469	0.486206427292855	0.496671245135796	0.465957773155573	0.998479413806835	0.996919938358896	0.996974930348087	0.997518218318298	0.488587681115545
0.994037126126425	0.98881893976001	0.942027827119597	0.963276927108388	0.940720275595803	0.498937343274001	0.513327416936233	0.48603167570905	0.999324564873107	0.998673298961981	0.99871964338376	0.999038158080204	0.502681381963212
0.994586192990425	0.985183194337498	0.9188140145432	0.951821962891958	0.927295784426299	0.481899360604114	0.490145232472154	0.464718146741217	0.999081257169636	0.998552377963706	0.998517021970632	0.998774375515085	0.48658833489861
0.992581993996591	0.995106746839979	0.937765672616723	0.960267747681744	0.934107617795413	0.488923111968738	0.501198896735604	0.472895756963467	0.9993018469153	0.99862940183538	0.998809870173533	0.998612377152711	0.495766565048232
0.999177011032564	0.982239176201688	0.935519873323576	0.96179535303078	0.94077177350456	0.515198801432893	0.527063246290069	0.50326763846426	0.99799993753945	0.997187346822182	0.996709505063937	0.99703030041108	0.516285398985192
0.99663122159592	0.991106473644962	0.912528626154486	0.943736497096278	0.916477742951757	0.457521741402462	0.464233852802881	0.436553245920942	0.996636632409373	0.99328360270937	0.993753337810723	0.99591282372454	0.46393648458951
0.995973231466979	0.994539542931194	0.938193704913322	0.961135444040297	0.93966621023806	0.491010160779965	0.503357558743018	0.478709688669274	0.999111927787827	0.99795921405614	0.997511975514657	0.99667477282808	0.494136056368024
0.995543368916744	0.996434947910635	0.926663194614187	0.955245333082406	0.93172817145439	0.494123836895515	0.503532310945251	0.476369615692055	0.99852210696874	0.998596544034107	0.99723018405665	0.99776738806394	0.501103533124655
0.993403813205855	0.986975905735444	0.922418157291023	0.950611845164558	0.927158165521436	0.480954678061192	0.490872303199883	0.462172179529714	0.998700833665288	0.99787656466059	0.99718399849696	0.996309678154232	0.487715592485768
0.98884135115347	0.989943197504245	0.930548085491232	0.95646629169682	0.933870145590809	0.481194195554206	0.494555590996955	0.467489377182252	0.998531098291832	0.996668943566808	0.997944606084546	0.997469318564564	0.486608922891267
0.998294544367266	0.993192904514634	0.94439512844887	0.964195471710043	0.940795759187888	0.517396939511124	0.531582623517807	0.498416253043137	0.99939936005285	0.9984449667451	0.998364814418527	0.998293991261583	0.521218151270296
0.994572441269199	0.98791183030256	0.927668823306015	0.956923958735713	0.931057136095967	0.490463251885362	0.500217680390804	0.47203699246849	0.99920284283253	0.99887628635728	0.997784263980464	0.998673747539895	0.496469949736502
0.98837081042407	0.99093329649485	0.934075502759332	0.962490205592922	0.937241701612761	0.508872949762821	0.51926636315328	0.495325239774285	0.9994099278969	0.998787520086355	0.998558556472478	0.998475209358995	0.512514526951528
0.98713144436737	0.995458100177707	0.94612679363119	0.9663169323268	0.946333146674358	0.524979170663107	0.539804839904416	0.513146980541541	0.999037063305582	0.99804530576655	0.997855263207401	0.998500894940966	0.526770515390135
0.99036098525669	0.982528400517804	0.939181055406616	0.962583113555841	0.941091261776318	0.489610659086125	0.499722518567928	0.471233464850314	0.999054221066715	0.997659391071908	0.997749790549923	0.997958780280776	0.491669351705505
0.992214697797492	0.992775789235124	0.942212489838214	0.961370807025195	0.942286197276236	0.49189419756516	0.505921590700663	0.480795009583179	0.999311878492835	0.997962438651153	0.99788976093372	0.997738647886424	0.495627223407345
0.994477596820218	0.9958199540183	0.940111465222015	0.965289772457998	0.943090562122719	0.508232111681593	0.520747680831168	0.492748033760805	0.999289575970166	0.998852955400278	0.998498831242343	0.99785556201932	0.511310155714188
0.991390040388908	0.997786872768623	0.919587707268698	0.953897794114	0.924869631679018	0.48281147300035	0.490197886059526	0.463392520030426	0.99867248301469	0.997630965343966	0.997615883109632	0.997754667947896	0.489590812492983
0.994445944912326	0.994792488789184	0.920116516270195	0.95079199777526	0.92803536462202	0.49919780086386	0.510357442915778	0.486327670360526	0.998898094398782	0.997144799760173	0.9969869990412	0.99684778782269	0.50155929167204
0.99439986226154	0.993687062787681	0.922430571854799	0.953301328746971	0.930613919628005	0.482060101937231	0.493292671252062	0.467639586165405	0.999044021802415	0.998550248173028	0.998274999760188	0.998487443202652	0.487099686442134
0.996970422910476	0.983497359708357	0.939023784263786	0.962127014222244	0.939762363958259	0.490266750324124	0.501783989810758	0.478681761502004	0.998724243345883	0.99736887309424	0.997476175076036	0.997723359812563	0.492225062425828
0.995614906249973	0.99224061908048	0.946392966455	0.96495231909113	0.944475238429363	0.49618341244211	0.510391463490128	0.4858716490731	0.998705938836957	0.997978078071094	0.997544399685	0.997739360999993	0.498963417679863
0.981413018271565	0.994365157575822	0.946870281816263	0.963459420932212	0.943048374290593	0.49096289306576	0.505152718784131	0.475119757188214	0.998852241961646	0.998169340867351	0.998237037496447	0.998236900706902	0.494924230203428
0.99556933934784	0.9912638011326	0.935112857632564	0.95978085505631	0.937258120377069	0.487608064269149	0.501113482547637	0.467876525313203	0.998837121253808	0.99859782181899	0.998810727187183	0.998173001631753	0.494069572133668
0.994474872027418	0.99243218464562	0.937505747449205	0.96132922674491	0.939286984781923	0.497232843221323	0.507892704522085	0.478425532812791	0.99905727211165	0.99836644378759	0.997036022007512	0.998786303425656	0.500786198123856
0.994902408120562	0.993234627921262	0.94362545581722	0.961247711759776	0.94400279074853	0.490740877589863	0.503506761262727	0.481430659789122	0.999174543522214	0.997641183825513	0.997822238898201	0.997180322327958	0.49297158115267
0.99598954015322	0.987728404177678	0.934838341550371	0.961222810736662	0.93750583483023	0.510481807364997	0.520605996588631	0.492559637086068	0.999325148810749	0.998486198898469	0.998362036358225	0.99828518782717	0.510362570849216
0.994196821355894	0.985495975596094	0.931062477339074	0.960571154301216	0.934929493463502	0.497721063151998	0.507944983892006	0.473498148076988	0.998989897556804	0.998020419417618	0.998416087119602	0.997729484208366	0.502737704086054
0.992865635641012	0.994412583923202	0.939803295190975	0.95719212196771	0.93832504710787	0.486787716475517	0.499353146301288	0.478175347175847	0.99774825281537	0.995448819528214	0.99480258133709	0.996600906815244	0.488244160611661
0.995243188516273	0.99057003369825	0.929147514383904	0.955485912812824	0.933037837124188	0.493732155773528	0.501811195461864	0.479122427831763	0.99810151268074	0.998079264509667	0.997556454162602	0.99804004745632	0.496997309638948
0.994647912423133	0.992324974294349	0.936618064457961	0.960590722567167	0.934686999459197	0.484531503675159	0.497582213143987	0.468746063465456	0.999393524289813	0.997707291214603	0.998232983569721	0.99841281626422	0.49110575200817
0.996835848777566	0.994846599097198	0.939965039325345	0.962751807702525	0.941630835682766	0.49837300025313	0.510011399316455	0.482487732828488	0.999131295195978	0.997628497177088	0.998416837881778	0.997381604681895	0.501782982401659
0.994553501507353	0.983852521570873	0.94212359026052	0.96409505071336	0.940250576609676	0.506714502204134	0.520089876113436	0.494072767768885	0.999593390651904	0.99842981297101	0.998109842331252	0.998835649850494	0.509237523903154
0.992144209432405	0.99359157628776	0.935533399508087	0.961189164912505	0.935506387536234	0.496594323495639	0.507915273122639	0.478938489647735	0.999647343400107	0.99880030394106	0.998181470924288	0.998984612193942	0.501416358509235
0.99206658355114	0.989684750570894	0.935962274806452	0.961066653302634	0.932371680888423	0.505199128692777	0.513812086641792	0.488457604414996	0.999449587640283	0.998297097904876	0.997986872974886	0.998980900116031	0.50815075693019
0.995102143472354	0.99092024592043	0.913902952063948	0.946191758973008	0.923298977551043	0.482605479473249	0.493071033790102	0.468315711053975	0.997042803754849	0.993673351436525	0.99261892762125	0.997109801091394	0.487205560120939
0.996354694108785	0.998248761444025	0.936790696491847	0.96109828708491	0.93816169823814	0.493327407042966	0.504929129374027	0.477702953168877	0.998739311198423	0.997477594985272	0.998146528547763	0.997905946198196	0.498705121916903
0.99375031609253	0.992733485574923	0.93387293836717	0.954132182766175	0.934011329595419	0.474156427934873	0.488355519302065	0.459537327222974	0.997039430012432	0.994958389190292	0.994595802487122	0.995457529032907	0.480126178099465
0.99589275705351	0.989430835639587	0.936119009668111	0.961111198317341	0.938629275049143	0.510395006835645	0.523448724683817	0.49685337625133	0.999289678078351	0.998470280515253	0.99832997091632	0.99819664275094	0.514312507408861
0.9934451417146	0.985730497550467	0.930821950917667	0.958254227466975	0.933124675970137	0.49118175201681	0.501189427468541	0.472268621605747	0.99911252484355	0.99797025138916	0.995801028200882	0.998206564846031	0.494039568915925
0.99709194549468	0.993644620941873	0.943473381504766	0.964480387458943	0.944315655018661	0.501909347737184	0.516060896037954	0.489649286277863	0.998777867676019	0.9979024097254	0.998032955430842	0.998445689719836	0.50288554014887
0.992633645560756	0.993739531352324	0.93394958973076	0.959500975974593	0.933788338723929	0.488980241990539	0.49584023025905	0.469242195419833	0.999063681626362	0.997960495697755	0.997884767196487	0.998448693313264	0.491493815348068
0.98666314190188	0.994637630072493	0.937463285657735	0.96136458316636	0.937363285672673	0.491016633633973	0.504440787937138	0.477885108200518	0.999274327367925	0.998694677059302	0.998247057201963	0.998702067028114	0.495562986850508
0.991529844771494	0.980619364376417	0.92674387505432	0.955686450961874	0.93112769513383	0.47939760959297	0.490301908663464	0.46211267560923	0.999075073393888	0.996439175470725	0.996439230041643	0.99790203464204	0.481646345490392
0.988086403293773	0.992180360468543	0.936236863338117	0.962671950093825	0.939936651725362	0.505945221924015	0.519093088251818	0.491450966901663	0.999441385242516	0.998689056233032	0.998992381892275	0.998797949895333	0.51094989103031
0.99553308005912	0.98603788368571	0.932625047460857	0.9585658270889	0.93752285051994	0.499119209003455	0.511723229023624	0.4796446679102	0.999386468351028	0.998846680057063	0.998589714138747	0.998860819309182	0.503707534533238
0.993370044066426	0.99486570591937	0.921159695890052	0.950641118350428	0.929523384316273	0.493246279594844	0.50355285586947	0.480494356171088	0.99762269909218	0.99305250310119	0.991239742429464	0.99691052296743	0.497170933607173
0.991237213884424	0.997589830049329	0.938184531512025	0.961664033654662	0.936749759185993	0.494142636026626	0.506859046126948	0.477234341251116	0.99963536467195	0.99713154652418	0.997465249851149	0.998629979044639	0.497620226282663
0.990357831519837	0.995822807246395	0.937914069280885	0.96183219700364	0.93951381864858	0.498254719064945	0.513066015826866	0.4872959454254	0.998786766537834	0.997946399911596	0.997339870971535	0.99768602710224	0.500566611051666
0.986546882455995	0.981183069758174	0.940032936865412	0.962562308456924	0.93959155318748	0.499106052252788	0.51000958224548	0.483294622433735	0.9992583314877	0.998455592046657	0.99859803573757	0.998818038176631	0.502267193677425
0.99477084937681	0.991896796492033	0.933890742084986	0.961492666303313	0.937319405730837	0.495578131049746	0.503983950295559	0.475523382031939	0.99903908717927	0.997909645643564	0.998419517845993	0.99787280519617	0.498212066527448
0.99371151596455	0.995025624445132	0.915658958818577	0.94925070303636	0.924796182422811	0.477704012567918	0.485029673271619	0.464401003496703	0.99775247803212	0.993495595024466	0.992429242733073	0.996706751803794	0.482627523771877
0.994812920425884	0.988760408467094	0.929914328062516	0.956506171187844	0.932413679008683	0.478631821967811	0.49070768833493	0.464422124566686	0.998245255289948	0.9965767790652	0.997491733381958	0.996080989603173	0.483680149626624
0.990724724658055	0.99035179950787	0.920553660853637	0.95467896718506	0.926325390547578	0.472522102632596	0.481145696304814	0.453106311773478	0.998667239746252	0.997888423231196	0.99786025605534	0.995945077552444	0.479410574074758
0.993411244723606	0.987510067457333	0.919903207759586	0.951224582209331	0.928181572537134	0.482328610130445	0.491875478040805	0.467705554679262	0.9978380813211	0.99579279545141	0.99544177073913	0.99671557638286	0.486679757398051
0.993946412173447	0.99017001774399	0.931988187049395	0.956677179284382	0.934997226673242	0.49701209157289	0.506436982856071	0.481306607328438	0.999039462439653	0.997634873169848	0.997976779802788	0.998799112578832	0.50128887952336
0.9967287396159	0.992004041309886	0.928272171006495	0.95378314525168	0.93112342305477	0.479382968673681	0.49165350784417	0.467628533588767	0.996732831508894	0.99515489454513	0.994086387279342	0.996353138713848	0.483276523802874
0.995507196816337	0.993390843223775	0.94040807433646	0.962848743415485	0.941532205641696	0.498822374864803	0.508592086242183	0.483475369402448	0.99916113119896	0.99746370324257	0.998423456898902	0.998031353826563	0.500090941288796
0.986663331779437	0.997391446196146	0.934148849773903	0.956289710942908	0.92838799746004	0.488422264614312	0.499498916541568	0.475198884880806	0.99914482125773	0.997229493609244	0.997601777516471	0.997292726006063	0.496058154852818
0.98865787260497	0.992688791694882	0.93724838739395	0.963214229576544	0.940406348086047	0.497735035219437	0.508833587898967	0.481892219447637	0.999189488402786	0.99780944426333	0.998382219490892	0.997918312889924	0.499171410572251
0.99571683229094	0.992105998636787	0.942617174810663	0.963384408341935	0.943151661759038	0.494702070043976	0.508779940702376	0.48094358959219	0.999270391702235	0.998456051665397	0.99834903740024	0.998796022129518	0.499469973698206
0.996250112277126	0.99498034116716	0.930280855194367	0.958457984586785	0.93569468332937	0.490950576548542	0.500618270291719	0.475488664884139	0.99815869320761	0.997431248040413	0.997617592558616	0.996947615460652	0.495520644022441
0.98817839502013	0.990695902849044	0.930347185616038	0.957580678491747	0.931110386964504	0.486397711251382	0.495951592095405	0.467687888938836	0.998890119757755	0.998140638509435	0.997092714205498	0.998826458262976	0.491379734637479
0.994458954913675	0.985978433315168	0.941721518265302	0.963457470332195	0.940470916391021	0.506181730025362	0.519142137553236	0.491892418835917	0.999360593831405	0.998998478057995	0.998412410447187	0.998309476507524	0.51048915992834
0.993674978240922	0.99348480400484	0.92590973490743	0.954199337552184	0.92847935977307	0.48441943508744	0.495878289265744	0.471569581926896	0.996273923413801	0.994176478045712	0.993958741642392	0.996060147179598	0.488948331836033
0.993850046545671	0.99118287790273	0.933183303950566	0.961372355966	0.93836343689498	0.501952845348515	0.512240146965087	0.485745452812362	0.998739226007934	0.998073957632342	0.998359534309907	0.997793624390146	0.503035021522307
0.992517916615846	0.98982378844201	0.932458766204068	0.961453028938612	0.937067904523795	0.504093572069509	0.514130867565894	0.48531270237782	0.998613879776143	0.997129852352887	0.997510458991175	0.997573282951592	0.506436166485011
0.994579799609696	0.992204640037647	0.923884698965898	0.956521432415178	0.931769585052824	0.497725622003386	0.506474763967597	0.480665700695298	0.999185648451191	0.998326538128638	0.997465890299849	0.998953289137322	0.501673971716654
0.997024365611333	0.979028489006295	0.94263879524678	0.96374711082289	0.941867460517488	0.495077548284662	0.507205966530851	0.479226054633305	0.999280738748068	0.998215732990138	0.99808225129807	0.998848407567483	0.498326040314474
0.994079868788393	0.986733505788199	0.9261429605228	0.955255098040212	0.933370329059486	0.491279993709402	0.500156810388077	0.472415916076559	0.998656883279303	0.996953026517981	0.994030992034003	0.996841408404083	0.492319282509876
0.99239594812335	0.991491550627132	0.92920746140296	0.955115076763543	0.931588413175617	0.494392973008398	0.505983151067237	0.479558248342061	0.998470530665494	0.996566427496437	0.995743445501437	0.996787410848399	0.501406762522924
0.996782953063035	0.990580261939892	0.930515744894971	0.954663001523064	0.932585259074563	0.478787378465398	0.490776931989553	0.459603227675114	0.99862061726492	0.995449399178752	0.995698349538507	0.997041758874936	0.482466238505356
0.99522396601618	0.987037429734996	0.925720821051594	0.956289764352828	0.928652764358364	0.478151491317221	0.489355560942608	0.464773433822059	0.999385782168868	0.997426105585436	0.99781751484161	0.996467554931527	0.485170732632306
0.9927199893807	0.98229837732464	0.930925009951844	0.954381765929575	0.934992360328933	0.479192371840845	0.488858778885907	0.462583893086326	0.998045333136757	0.996876965464225	0.996871843053475	0.99678544514624	0.480125980084203
0.994879410012046	0.997655655788055	0.940129318186457	0.96118709326287	0.940012213367097	0.487426908460074	0.502266023838216	0.472161041505153	0.99843556513144	0.996944079830655	0.997743554252336	0.997840795811555	0.491823184988355
0.991924052741537	0.99612412295063	0.935283665470527	0.956868398981967	0.935200646998851	0.487983568909233	0.503719986052428	0.481208971939783	0.999415702983027	0.996227284764143	0.997894249400585	0.997991712394289	0.4915379255357
0.992828701806133	0.995530220444307	0.927402672815395	0.952792696903111	0.92805718598842	0.468322944935903	0.481919097131501	0.454762933552934	0.99902584868458	0.997570474135654	0.997270101431308	0.997030961972507	0.473307743450474
0.997594861865267	0.98417641317345	0.931561268750224	0.96177315365075	0.938099576054667	0.503556474640928	0.512154122832844	0.48548256172864	0.999092021815952	0.997811934146283	0.997441113237592	0.998491016607136	0.505340627179137
0.994642515229961	0.986923841634195	0.935315601097469	0.959205997322835	0.933260867200821	0.479045175253934	0.488950114659225	0.464081518595606	0.99921516127564	0.998038477966638	0.998243133315906	0.99761963730284	0.483861895214828
0.998185259827276	0.988688654723906	0.945106122276792	0.967254026279193	0.947146313098473	0.52019817032232	0.534401978255476	0.504649483811132	0.99937525154966	0.998368146217686	0.99848449714881	0.99838738063893	0.521824729987251
0.996170653260222	0.995038634541848	0.923670099472858	0.955826717397334	0.927906168864947	0.485321486896033	0.489746011782525	0.467910273750668	0.998755906870452	0.997159581614993	0.99761648603399	0.997972440725006	0.487876242645366
0.994960790764466	0.98273535324582	0.925123732073385	0.95092263836193	0.924390992295505	0.464516328360642	0.477777566284402	0.44527225502878	0.998510280167378	0.994127521657377	0.992954125115054	0.995296626464516	0.472944943457944
0.997550220050908	0.99647618693423	0.932898534894719	0.957161305135923	0.935358508831679	0.489550323530506	0.500623966569588	0.474342532237803	0.998978898901344	0.995484819827292	0.995371693553055	0.99631777735281	0.492058066861533
0.995271926420526	0.99330919269256	0.921420156058516	0.953230972496277	0.931800495239746	0.486528507981311	0.494745859377024	0.467817192932873	0.998622841096844	0.99779280096396	0.995920652501903	0.995958600666365	0.488844570232005
0.98764440855893	0.996409845854068	0.921778634211455	0.953834520672682	0.924138760484075	0.492607981783396	0.500723312331529	0.47335783380881	0.998992896359735	0.99800466234301	0.997316653543717	0.997654244072587	0.499928976156051
0.998494656286977	0.991206521880989	0.936314673996989	0.960567206989844	0.937976301633852	0.492033498465465	0.506989708269601	0.477327676340185	0.999045167971574	0.997832985039065	0.997846042145706	0.997220196923173	0.498172182313369
0.995374848563245	0.997043412945713	0.933809344256076	0.956741611040664	0.936969690340878	0.496681510371224	0.509105530149945	0.484322647597959	0.998219766770043	0.995158672698373	0.995037845407823	0.995582525829136	0.498012968326186
0.99292625627164	0.995240824767869	0.929988095971494	0.956352193813376	0.934751158041522	0.483408700913278	0.4969419777086	0.466718542164427	0.998005346637393	0.997012840109563	0.997532915060729	0.996110661671825	0.489159544690458
0.994220229999685	0.99446772689432	0.922761459714862	0.952023757257824	0.929516169715398	0.489665255726461	0.499866931396349	0.474409532111054	0.99789241675342	0.992431793266107	0.994369485487788	0.998656364917574	0.494252180605056
0.99087569756172	0.989805071492352	0.936835478974389	0.961378950615103	0.939685766472593	0.492628667202231	0.50466155699144	0.476072454309302	0.999449763780548	0.99753567917867	0.998101916865899	0.998328289002682	0.496852330964868
0.99493231296908	0.994032993707413	0.939807984246283	0.960868126955243	0.93695203551619	0.495884180906795	0.506797427168322	0.481267187899349	0.998651842715993	0.997288657083734	0.997428693998904	0.997682508566498	0.499668362669495
0.995440096869638	0.99502047569622	0.928533652799203	0.958518417859786	0.934642631830462	0.49693981987307	0.508246613584763	0.48344970432606	0.998808499499137	0.998280415792946	0.99796641975644	0.997755295863873	0.499808107947226
0.992829113736295	0.996037681632387	0.936569428931203	0.961064482521969	0.939810865642187	0.488581340780686	0.501028574855028	0.473410399408099	0.998643602409686	0.997643085760585	0.997585544834524	0.998185134203687	0.492870240631554
0.991435235685173	0.991946894142257	0.936117593411206	0.959128832238088	0.93499287814614	0.489131090299004	0.499603046438673	0.470142201292565	0.999216325710005	0.998108413824118	0.998622872069564	0.998580607161123	0.492430276923514
0.995719754876377	0.993444534650618	0.92341166153007	0.952472407257735	0.933214589426915	0.502210028449165	0.515410740431255	0.490497295602007	0.99859883434751	0.997961556105753	0.996653674188953	0.9975456899123	0.507303229421866
0.990178507062187	0.994356588121827	0.93718554455942	0.9636770460181	0.941996766453787	0.518752710936192	0.53120911194043	0.5077711427542	0.999065698083809	0.9984244625407	0.998641387204196	0.998710711621315	0.51923616056178
0.994732409219036	0.994206576281385	0.932147577697494	0.960562428847154	0.933833152974172	0.497687641269841	0.503661380565609	0.473875662053332	0.99898904141637	0.997844255310228	0.997684686852875	0.998516686097432	0.498330331463731
0.994651086164928	0.991067308663187	0.923198243643174	0.953383124581493	0.928165690097384	0.487389480162191	0.498433413432109	0.469166010585784	0.999037233758943	0.99781676809202	0.99782659287547	0.99809792569715	0.494155483740862
0.992616376907643	0.99468201357544	0.933683681559243	0.959204734476411	0.934540377564542	0.504176496522469	0.514493588564594	0.493015181247729	0.999199179484523	0.998020308339964	0.997764207922384	0.99765728242306	0.507609341234871
0.993837259201673	0.984405732660475	0.944331833031503	0.965479733247545	0.944987229419242	0.515183600681587	0.53013897798414	0.503753186349009	0.999276849503855	0.998661325375978	0.998068883224431	0.99818867252549	0.517548463976972
0.99718333378701	0.986875338707507	0.932524331483762	0.95595529144704	0.935482625621588	0.484026340959021	0.496203388579715	0.469527351837207	0.998988116182937	0.997056466189485	0.997250448984416	0.997452786369237	0.488614210832057
0.99473130605604	0.991870075938993	0.938613901091733	0.962261095788105	0.938987921245754	0.500179349014993	0.511473561053773	0.483132102008772	0.997534798742592	0.99661139342865	0.997217164722221	0.995779627322429	0.501719144893253
0.99743976080982	0.987440801974495	0.930308680071638	0.959318055315773	0.93756098348173	0.513063747267678	0.525332618175286	0.500186156920588	0.999279352353798	0.99880154126646	0.998288373698632	0.998931525504338	0.514429427370628
0.993711549777976	0.99044874770564	0.932264682854501	0.958057529740722	0.934899657573015	0.498146041623947	0.509842416370948	0.483566538724136	0.998604322322552	0.998207843368087	0.997777746161626	0.998061615489802	0.501395407743105
0.994874282264865	0.991340568160272	0.929905935810722	0.95698965792903	0.934849265448024	0.492444887811635	0.504960158713875	0.477752862143384	0.998646163690175	0.995921073037844	0.99629824662371	0.997111037629823	0.496081977124233
0.987984145465353	0.976965799281332	0.934667568381503	0.958807815899321	0.934653652350705	0.483580920892873	0.495396099778821	0.466146308156811	0.997951920358419	0.995363524595545	0.99604934042789	0.996878458072052	0.489086667725387
0.987741329360364	0.991951388793347	0.93005749729436	0.955920474683142	0.93141855952268	0.490981441752904	0.505542022192084	0.475401413537413	0.999108473280955	0.997065702041784	0.998095176840528	0.997569811002	0.499699265605377
0.98889832965036	0.981107900999718	0.938824167375078	0.960919278764579	0.937021090475768	0.500646514792006	0.510772555919823	0.485259774361875	0.99956338836652	0.998926430411616	0.998426412496594	0.99812889045835	0.505897852593209
0.99253778402194	0.992040782401219	0.920156415813212	0.953606072162442	0.926563000487214	0.48110429271757	0.490984019723124	0.462364405302758	0.998738684251694	0.996902829443402	0.997573411119345	0.997998585588395	0.488230728123781
0.994205151335408	0.98251941442788	0.928985060134764	0.956260015373577	0.93519529223529	0.496665976441984	0.508346197878762	0.484186548221069	0.9986135284419	0.997896930708692	0.99767527159252	0.99834955428086	0.497797465313415
0.99001270780772	0.98984713568602	0.92733584541519	0.955410396749537	0.927403796803778	0.490142106591971	0.500125291884328	0.47419293464956	0.9987988047099	0.99808093545157	0.998497369749357	0.998502598919464	0.495916587709189
0.993316539421545	0.996530567551541	0.9410676928856	0.960715242679743	0.942826986811615	0.513221500998565	0.52631949010783	0.4987525222025	0.999027992484056	0.998130469094448	0.997367991778836	0.998059251690847	0.515108879396997
0.99104917022802	0.99490698141256	0.929369260315538	0.95591539016665	0.933319120910307	0.48223367177653	0.495217739246741	0.464338869766756	0.998407129954117	0.99697244465359	0.997143598310018	0.997680405781915	0.489310730920338
0.995102994012754	0.991330133957032	0.932222364362892	0.95942890807647	0.935852795398215	0.49859738615359	0.509398641141213	0.483629279039459	0.998847454845723	0.997868337618453	0.997924180096567	0.998619290051852	0.501499476366146
0.991107026038307	0.994683400324793	0.943177755409192	0.964301569348318	0.942739815913372	0.506493577771738	0.518809576680994	0.489349179719757	0.999123003311267	0.998508117952003	0.997351908502165	0.998140257638068	0.508917360523
0.993352206035846	0.98752680323683	0.934778687807006	0.957607505224573	0.936150179916893	0.492356844747316	0.50703260077459	0.475261313883337	0.998536035432837	0.998153019317334	0.997615169828606	0.998605976456638	0.498174429021155
0.996703699674031	0.992552353547867	0.932056028271174	0.959296108915722	0.936914763771481	0.494537598327171	0.504595750694033	0.47796901341274	0.998898710956405	0.998596143993293	0.998592987072033	0.998095057923277	0.497855867968177
0.995587968703386	0.994091302512627	0.943415721994566	0.962598629040745	0.940979003712924	0.504800973408518	0.520536211741199	0.495939653801687	0.998573984532761	0.998674041690566	0.998408845709145	0.998582081513705	0.509428877385683
0.99229019545661	0.99108301538571	0.92738544167993	0.956374139752482	0.93204255224909	0.485394468534151	0.496963384026701	0.468904438545392	0.99893227901073	0.99780634137435	0.997715531897246	0.998047873287657	0.490928382075653
0.996880531601827	0.995958622323942	0.93619799764844	0.95852086192582	0.9376532976845	0.491153538859532	0.502691483852362	0.4745642180593	0.998532967503178	0.99726656013424	0.997723682300755	0.995513278378968	0.493848756466831
0.993421427222654	0.992224713795817	0.940845661806583	0.961781810779969	0.936635166815596	0.496063408103953	0.509671666762428	0.474360869898581	0.998953005249772	0.998496401611876	0.998646685470272	0.998745341386874	0.501546248297944
0.995213031074875	0.991135855992247	0.928387276185823	0.957896703411565	0.931897266134232	0.488481498173577	0.500533019785691	0.468000846691916	0.99865705224851	0.998664984326333	0.998592828530835	0.998174493220704	0.494377653894126
0.994847098901375	0.994020421916815	0.941483364865276	0.962029573770747	0.9414833256565	0.492560584588247	0.506497853085437	0.479208882174278	0.99771302910018	0.99727958148862	0.997087633064715	0.996889899912356	0.493912115116682
0.997347160789344	0.99007949215781	0.935497704516752	0.960235216425536	0.935665271760712	0.500762177615742	0.513408871905706	0.481958582920695	0.999272447529298	0.998705836043584	0.998592481592925	0.998799309785884	0.507438885487868
0.994053058321816	0.997796496723662	0.93027924243422	0.959810070482791	0.936521226733363	0.500436409893696	0.513170378273865	0.493290979273212	0.998820600995233	0.998712551609422	0.998257851610551	0.99870936370944	0.501714850889259
0.99522887497763	0.993977771450244	0.919424999472792	0.955817547368171	0.93045386036997	0.503648873375009	0.51224182564684	0.487809211425064	0.99904695068381	0.998363813435127	0.99765143946182	0.998489094783348	0.505301410522584
0.99357225638124	0.978785549509797	0.940799700693402	0.962957012404712	0.94028690296231	0.50300830275454	0.516876030026027	0.4871760339495	0.999235530541147	0.998553537341343	0.99812107894839	0.999160088819694	0.507957567461705
0.996826882353752	0.99042024527336	0.927028464979076	0.958641122186327	0.932704783768768	0.488580510689737	0.498965024787899	0.470447986413627	0.999098781093902	0.99856160261857	0.998347964391654	0.99884042614198	0.493352951440062
0.9916134748034	0.996586237362614	0.929384012780136	0.956040134773244	0.93551799591256	0.503133845660455	0.51398054334625	0.48752820675321	0.99910685166796	0.998418439294936	0.997653538507455	0.997909540778123	0.502821012905564
0.997708117049008	0.9944316818965	0.927925176337571	0.953358079881297	0.928977081131591	0.478253520916519	0.489880333200463	0.461628176132915	0.99925748654063	0.997693056322093	0.998448507481513	0.99820851906006	0.486818655940191
0.990642485520066	0.997640332168348	0.93784770025114	0.960638316272806	0.94073419242406	0.497154791877028	0.510987112487262	0.483235596285628	0.998184972060026	0.997401567757253	0.997576478499237	0.997212858065962	0.500799986026432
0.992449390256454	0.989287771165052	0.921756403477417	0.953547762915494	0.925212922153753	0.481965814188353	0.489300505007305	0.465824382452978	0.999030047955642	0.9983597957918	0.998338512826494	0.99902459354422	0.488401198896493
0.995376390696842	0.99611664874781	0.931605611585513	0.96034918822041	0.93520770038491	0.505327436812473	0.513605165077087	0.48462716028097	0.99960268642464	0.998879251520328	0.998460473200705	0.999042736052254	0.508366522318798
0.992851377079625	0.985699076565977	0.93737242560775	0.962389087212495	0.939087939592052	0.502312325415333	0.513426839870107	0.486425917191212	0.998892827793644	0.998058993104555	0.99750597693029	0.998503015788115	0.50747707653872
0.993903073104288	0.994815502777333	0.92952662400591	0.957634374876984	0.934815258067952	0.487563330600992	0.497657168502508	0.470378957337502	0.998444574436	0.996722254910069	0.99656355484897	0.997714837088868	0.490139304549315
0.993032116908206	0.994217097952693	0.914898837402534	0.949416823389964	0.927687397201056	0.481547515208047	0.491059610526005	0.46870548135873	0.998085996459736	0.993750439464433	0.994292125969757	0.996016951071315	0.484428548159282
0.989395385692165	0.997578707466078	0.930739827504622	0.959044451484358	0.936361144736045	0.500299549798443	0.511800717165565	0.482359073999497	0.99967888414128	0.998429842049232	0.998030091594516	0.998752963665781	0.503710110264892
0.991796948822942	0.996002985305234	0.923975515802225	0.95288022511771	0.927230631357931	0.486675938602243	0.497559430722513	0.47194191460376	0.997771728983326	0.996043876143152	0.996307140315342	0.997297908557085	0.493409274364154
0.994323120764088	0.998019266043491	0.942348759152684	0.962559694180332	0.940988121480402	0.490086366202488	0.503019082051925	0.472770159051241	0.999210852813478	0.998499703434992	0.997962613312188	0.998739790401908	0.494440572002682
0.996929130192394	0.99692526855091	0.93408547304544	0.958745711051813	0.93414243555629	0.496494503387784	0.504341396741379	0.482477420213981	0.999048102963776	0.997586225020327	0.99806631371906	0.998122729407386	0.498853367251074
0.995495564663423	0.99217758832032	0.918337957740567	0.95101388241531	0.927257534475685	0.485408550190291	0.49302573335816	0.469566278281556	0.998770661606892	0.996650856756775	0.995434273293532	0.995624854854736	0.48815085136363
0.996385711610979	0.993039197653795	0.919908333213293	0.950672692638053	0.923273368611804	0.463512219534122	0.471942694009385	0.443662225154238	0.99895305602989	0.997635720793128	0.996952948224238	0.99681275806007	0.471828426126909
0.992013925566052	0.99633245442136	0.922875696506229	0.951619597577572	0.930330296348639	0.484093929228386	0.493581905047121	0.470417684691565	0.996692174820975	0.993226170108307	0.994061577152182	0.99696728356792	0.485549965182768
0.992852245886071	0.991477974146202	0.937805074105906	0.96006335035747	0.93980288367598	0.500633619124834	0.513213609106308	0.489815117903855	0.99860676415899	0.997398900065845	0.996008313850222	0.99796187934924	0.502452802084118
0.994698402153893	0.993732356562844	0.938185157314853	0.961298289724215	0.937596175633976	0.493336257436333	0.502675810444249	0.480515819381872	0.999276902685538	0.997538788403007	0.997524610214724	0.997678241079893	0.497228828224842
0.994182598205402	0.989560044425504	0.92572714698275	0.952952255116558	0.930513167992642	0.488336210015353	0.498300098658687	0.472959603692513	0.99912857702036	0.997801229218694	0.997031828482735	0.997868595613661	0.4921468651958
0.99334955609552	0.992809975642062	0.930710798811835	0.957825199375026	0.931494490434126	0.484516830344244	0.494430789216058	0.467059671138819	0.99897904978847	0.99826308171189	0.998297596554868	0.997575062895756	0.492339866265256
0.992006204171082	0.985416248386905	0.946370819906632	0.965255152248337	0.94083322609221	0.49630257743993	0.509145480561393	0.485094087414787	0.998654780624947	0.998465068548742	0.997267213482675	0.998474696375826	0.499959865267302
0.996288089713802	0.996877915828303	0.942002564933494	0.965366442696628	0.945716416713577	0.513019733136787	0.523626496239537	0.496852009629741	0.998982950053885	0.99812496607201	0.998032384157674	0.997915831453759	0.511899159910383
0.9954484245417	0.996274890742395	0.938487004404577	0.963751196035645	0.93864180105231	0.500814951638115	0.511471598983249	0.482844300493557	0.998764664348934	0.997551388778115	0.998314544151463	0.998140320844736	0.50429159199578
0.992781114972253	0.995055447807964	0.935800150239734	0.960595292498978	0.937135162186156	0.494987158261952	0.507911231723096	0.477732151342596	0.999331910688154	0.998386240437802	0.998374601744014	0.998539181248576	0.500208744709912
0.997755457052088	0.991039763457698	0.935002905270515	0.960912030144524	0.937208864957403	0.503762629577833	0.515554054582177	0.489216963198396	0.998950719723742	0.9982441064793	0.99846225859524	0.998198924455896	0.507305717109905
0.994840399289488	0.986435130817443	0.93578265897296	0.960468373621348	0.935886217716538	0.48961800927804	0.501206473081277	0.474842292417529	0.999252479440859	0.996899541484884	0.998134129090904	0.998382481870644	0.494176195976515
0.995518124861825	0.995900913117881	0.936191363088242	0.960404523498797	0.938972043454383	0.504522195609682	0.516514313817106	0.483489399224473	0.998813548894953	0.998078360980407	0.997680837559644	0.998064250432596	0.507806993876346
0.994905343980425	0.993563115430456	0.930068260168838	0.9566110138745	0.933837932589409	0.483558737857387	0.496142349358088	0.468170768154342	0.998545884226243	0.99640600521151	0.996749752271055	0.996485207171635	0.488372467963723
0.997882084082331	0.996595999210798	0.936001095939887	0.959777730991437	0.936728258943452	0.491993335624683	0.504031175557673	0.474666496111101	0.998432991188372	0.997482644417347	0.99777009004959	0.997589259504168	0.49639722739812
0.993146894153664	0.993642981322135	0.928116430209794	0.950138575274683	0.930304705094165	0.470642144413655	0.482055169781641	0.453326436221664	0.997505835252447	0.99424361509365	0.991940219899718	0.997683116890694	0.471570022329779
0.997185098732349	0.9981382656627	0.937863164492658	0.964137257357661	0.940691843275654	0.503874190061875	0.516518440865699	0.485864033160046	0.998725048562198	0.9986146520395	0.998380205564778	0.998686954763701	0.506797310158613
0.99536759934698	0.996192285729476	0.935016386324015	0.961398965285904	0.938667743826864	0.500656759140699	0.512093082202505	0.481721804612027	0.997878433513322	0.99748807076082	0.99734298645236	0.998094777038635	0.503361328047914
0.996067039931178	0.992501880622908	0.947604456944465	0.962998553374365	0.942056075319442	0.480167458440227	0.497105327249634	0.46992304985763	0.999121891604662	0.998147435920696	0.997817249985168	0.99796534629384	0.485129486030154
0.99270750864154	0.992634807534952	0.932885632899983	0.959171897794126	0.933786114934343	0.491657812115191	0.501286488819642	0.470878146244472	0.999420107496297	0.998109535850022	0.99848172954161	0.998102259572669	0.495655941497835
0.99644505601321	0.987724156519422	0.943873482581244	0.964113148867515	0.942412595610698	0.503058839404734	0.51481244201176	0.495628681974125	0.99912658550376	0.996549591719336	0.99718207008678	0.997495459292866	0.503491231787129
0.993547962341114	0.99556522989501	0.930382867892281	0.956824152506117	0.93645322351214	0.49372043058418	0.506271500121031	0.475726804647553	0.998931260300284	0.996337862705945	0.996818727931106	0.997890650693898	0.498359550101646
0.99495294458881	0.994652735136788	0.935712324790745	0.96099876293179	0.938156655188618	0.498085733343325	0.511465897347273	0.484354597371234	0.998511220545318	0.9979967303453	0.997985824476005	0.99849027243179	0.502535429459609
0.993006017228626	0.99966618811976	0.925338543369748	0.955012701137803	0.929582837967812	0.483604562203531	0.49279927956808	0.467977129946167	0.999510910079875	0.998624269291281	0.996997876708916	0.998081497817083	0.490118788332535
0.996094920191425	0.989537226330733	0.936213230253936	0.962194470027448	0.938649892115332	0.511426967345565	0.523896017203504	0.495977639599698	0.999247472063405	0.998817251195906	0.997879997327845	0.999228447192001	0.515576073751093
0.994325436498787	0.99428366385665	0.932868052975692	0.96052300996178	0.9376921164611	0.503506223254944	0.515127449465949	0.488599050540667	0.999389157169514	0.999243384266134	0.998377809170177	0.99904277113894	0.50564932999331
0.993644623277817	0.993758460769106	0.935200929077288	0.95899870884791	0.933543172681054	0.476140692690714	0.487285462102264	0.461068796820126	0.998581914439926	0.995982222873422	0.99755187064349	0.99704495482931	0.482769689637098
0.99595783459565	0.99105624133382	0.930065090667443	0.958561332800262	0.936754199521822	0.491232264465936	0.502905889963392	0.475281650556457	0.99857722866178	0.99679554448971	0.997536754378118	0.997615455479873	0.494690779776351
0.995977142879467	0.994073152417638	0.939980559879227	0.961035143917793	0.94034840122181	0.48952290752898	0.501519522451651	0.47627850085408	0.999127013052814	0.997666124821112	0.997477241004874	0.998159912187408	0.49358444694246
0.995013308421172	0.99398456617954	0.940142053354338	0.96328116047073	0.94142546683893	0.507736263627515	0.51955549006919	0.493855316473419	0.999324908548776	0.998430252104822	0.998181693321804	0.998723965071158	0.511602462387572
0.997360670178313	0.993129769824136	0.936048300391727	0.960910549570311	0.936368444738658	0.505140904193078	0.516083050245364	0.490223390441212	0.999378647404662	0.998209973488147	0.998873432263777	0.99840152361111	0.508804421264521
0.992734582248744	0.983283955743575	0.941618819840442	0.962268686466485	0.938805789800605	0.502260654147947	0.514123895378853	0.487172830112133	0.999143328217006	0.99837946786831	0.99842686483306	0.998549203763296	0.505025497785968
0.995290815137763	0.988317696703727	0.931125902464889	0.956308529001046	0.933351793228869	0.481638273217918	0.495216756496563	0.464104797328354	0.998831507012514	0.997620600471493	0.99777529571296	0.995865153581416	0.489355135529021
0.994976885328206	0.992982109044537	0.93472555566405	0.960293462449784	0.934120572660064	0.490384976909982	0.50212044541512	0.471631999816412	0.999252375860667	0.998144900207974	0.99861057313078	0.99804377409515	0.497119614104356
0.994223010488825	0.99671147585783	0.93599855636842	0.959896230215933	0.935186812644552	0.485883997956612	0.496147242981865	0.469855520496783	0.99914227856159	0.99727141130849	0.997313929388568	0.998527578900677	0.491446971808153
0.997337020587255	0.994437440120538	0.936899675379715	0.96074382291141	0.935315430790354	0.48693001225453	0.499707273096652	0.475888141131477	0.999229974981187	0.997557725752494	0.998603037483597	0.998013235339405	0.489932769017933
0.98957119653151	0.994479923872026	0.931885851255312	0.957899504496364	0.935414066224662	0.487800421708357	0.50023641233098	0.471678883695997	0.999330865522503	0.998437515707015	0.998393474013507	0.99842772248997	0.492738280100918
0.99234480617136	0.994170455662079	0.928732913453331	0.957251024275676	0.932234863904442	0.4953766928957	0.505583695836494	0.475832458818236	0.999091772125163	0.99838072830358	0.997255613089877	0.998557767990154	0.500382494793413
0.98991810579361	0.984525326118064	0.939856862928632	0.962685208386453	0.939775196396672	0.497298306354987	0.509520230838205	0.483671113770183	0.998529740291697	0.997899735139043	0.998167106906833	0.997854328255696	0.500418786225826
0.998126817556243	0.993464486039273	0.926083757755484	0.952753466961075	0.931117691445323	0.478054054156649	0.490514116933912	0.468227476850865	0.998491357265888	0.991028969166518	0.992490669444668	0.99726274463479	0.481708611931353
0.996027572210327	0.989045161755556	0.930236783583532	0.958870549586302	0.930535905544162	0.483308686830312	0.494451026940606	0.465430348547316	0.999465188081364	0.998114738948036	0.998250435601297	0.998534742145942	0.493685122755636
0.985909184710058	0.989551564995878	0.926406634218762	0.956327769501295	0.930181379729187	0.478646008001255	0.489544021951994	0.46208590755153	0.999251605703135	0.99850731246868	0.998647629181058	0.996859305063816	0.4839569414246
0.997779561554082	0.986768768045819	0.93261883520675	0.957028472796252	0.9340362651628	0.484419811891484	0.496515480207424	0.470797871472542	0.999259196368412	0.998202404078888	0.998666158983316	0.99732261450559	0.487930610461197
0.992163501073014	0.994182138677878	0.923932263486428	0.951200217895155	0.929378344786893	0.490332305187395	0.503419148629486	0.473171235199854	0.99583174993552	0.99311076005936	0.992725827131413	0.996838537746238	0.495516205596524
0.9856378773734	0.99247472423795	0.933172831250668	0.960430246325995	0.939440243151749	0.509721938204895	0.521622887597601	0.49730645605996	0.998899646712683	0.998546199937894	0.997224295957673	0.99835453969905	0.510665720382467
0.995550875037842	0.993811708904124	0.928500922507972	0.956034430089693	0.933221616232945	0.484012367419753	0.494804814096345	0.468131209263533	0.99935951276943	0.997997105545618	0.997673411937632	0.99841552817741	0.489142887084524
0.996367417083379	0.988347415840564	0.946409007010917	0.9656751253442	0.942018374324024	0.503384745632463	0.516051375150032	0.491318040769055	0.999435611979764	0.998060380630432	0.99834768836033	0.998550499014285	0.505592100719331
0.99520601620956	0.988144412155496	0.931955327538796	0.95577075274565	0.93313193450789	0.483362288566077	0.495818352154107	0.469944079393339	0.998164979765018	0.995544571119612	0.997116373195474	0.996789506589915	0.488797263613986
0.99566698045488	0.994862463038346	0.93023127791518	0.95745047077201	0.936534458455972	0.496479732621343	0.508733786491463	0.480674241412145	0.997972359459526	0.995761866228455	0.99708305569632	0.996541396645195	0.501130509803781
0.993145526905515	0.983241472952523	0.923845599903741	0.954875069181856	0.927427350134622	0.479479064947261	0.486428931140444	0.456543986698005	0.998064909985004	0.995928687022162	0.996832694453951	0.997492168849097	0.484623447723297
0.9952507019665	0.98397880236036	0.94497339618661	0.964459390827653	0.942514100065745	0.50894571864365	0.520983236102748	0.489581846967435	0.99802070790004	0.997129149196028	0.99664906939649	0.997786606449063	0.510386540367346
0.978023731635605	0.99662189608471	0.92129948650062	0.954145024443363	0.929387012513271	0.483540633476857	0.493564794470264	0.469547078623046	0.99782654948394	0.99406125183532	0.993368058306926	0.99714303229311	0.4883497989221
0.99675698568662	0.9781521820828	0.926640626220298	0.954545864421123	0.92785102044896	0.48198223832055	0.490501081908205	0.461721352409479	0.999048159330056	0.997055631942624	0.996746858790525	0.997314471596914	0.48795772277122
0.996660274498065	0.997550875127473	0.927446629633928	0.954973114436636	0.93366186932147	0.496957009342121	0.508089640867738	0.484146158394471	0.99863938245168	0.996915136973887	0.997249799485561	0.997861497541448	0.499276653091131
0.99562903650094	0.994960616274785	0.907835507971636	0.94418576584115	0.91892687627249	0.474822540783784	0.482128065403766	0.460482795693393	0.997609886689666	0.991914635546217	0.993344906197746	0.993519426773325	0.475507853507362
0.994433858522972	0.987035278842718	0.926285193068232	0.954856876571825	0.933664554561523	0.494847094134519	0.504969863156135	0.477606097959156	0.996719282651595	0.994817467681125	0.995378143351889	0.9974914411147	0.496382533178669
0.997010240301707	0.97769172685369	0.923485579137127	0.952440317605406	0.926577151543414	0.477525478554327	0.487770163441609	0.458369992194961	0.998537065604402	0.99612718750662	0.996826207857895	0.997590484256792	0.485670052105938
0.996969179130696	0.979113836979545	0.925749345154964	0.955025127752243	0.933655725619504	0.485877596937333	0.49859113430275	0.471218084536	0.999404153025567	0.998939077781007	0.998154852015854	0.998272169472617	0.488950585902973
0.99717125896811	0.97657303506371	0.939883475269575	0.964366306334624	0.940764012834208	0.507947751054846	0.521731964350426	0.492816303788282	0.999596774750062	0.998886323034848	0.998880736698344	0.999241568538476	0.513328764257296
0.99659421387975	0.992318181497527	0.9303054628469	0.955248168003926	0.93338561273359	0.48340857553077	0.495522526779051	0.464473315909148	0.99902125640228	0.997454242036773	0.997684916586263	0.996933538470407	0.489584853794428
0.99474100865464	0.99109548633304	0.920302419703629	0.949279827474806	0.92708486065775	0.485600436859097	0.496953855037076	0.469435131001297	0.998182688432188	0.997546114295628	0.99583892973665	0.997884196523272	0.492693134758239
0.995723734236937	0.99316847013655	0.92757932347424	0.95591748918718	0.930005024429728	0.491863830539491	0.502569790577922	0.478411074089841	0.998852635010535	0.99857105744015	0.998605192353714	0.99854857757377	0.497520936538477
0.994661267088977	0.991501763273335	0.92782869080463	0.957228996019543	0.927913822162212	0.496054827101598	0.504252733346011	0.476323888633993	0.99906580040476	0.997939703334485	0.997904535300197	0.99788062588338	0.504423495484143
0.99550013004071	0.994856052022675	0.94212621477371	0.964753088372704	0.94603610267535	0.51598325886988	0.530638889624689	0.50649911991452	0.999358884929998	0.999015250532685	0.998967449927377	0.998649746201169	0.518158397601599
0.996522625003698	0.990014700248308	0.939423540498778	0.96218099232485	0.941868067421895	0.501105207072917	0.517107933627562	0.483109101317598	0.999447662821279	0.999164354574164	0.998517299072787	0.998718829986205	0.505148138879825
0.99611442086976	0.979853175213488	0.922668615755682	0.95300312745287	0.929301217234498	0.488305537163907	0.500522052416577	0.472102081513409	0.99567501876606	0.993137611227065	0.992525414761625	0.996615599249518	0.49509852770603
0.987653371612086	0.985693065662668	0.928998310460522	0.955146290789078	0.930928315065692	0.483572328761537	0.493869419091085	0.463383665961854	0.999086942422244	0.997482917305583	0.997594740938845	0.99793197845377	0.489536552794001
0.995449480954295	0.997730722074562	0.94190632344481	0.963317604892286	0.940826499299796	0.49116218270571	0.503011321865973	0.469476950715899	0.999153112552907	0.997888277272305	0.997606900455127	0.99872595492422	0.49393009548925
0.993749094881113	0.994185902123627	0.937796124719864	0.961516014341707	0.93630967814221	0.493584372118355	0.505757056880797	0.476945919049581	0.999411790585812	0.999089886798443	0.998939255133657	0.99923534915921	0.498262573147576
0.995371793094006	0.991725125445743	0.926303749229617	0.955890546341188	0.935333242082072	0.495877568822674	0.50715187810815	0.479113876334853	0.99877091950608	0.997387992770831	0.997133631285658	0.99829622772934	0.499083746999726
0.98921080155533	0.987996862046954	0.932067946343062	0.959998875987806	0.936733569861318	0.501071612530602	0.510074194602218	0.482494906100769	0.999038068185254	0.99741798075591	0.997490924137325	0.998867855757513	0.504877318275591
0.99517870634818	0.987730239629013	0.913322360889913	0.9473661472017	0.925162864074862	0.491457388981816	0.503280477663541	0.478556904529176	0.997051241578257	0.994629444280268	0.993181573307548	0.99755492148228	0.496017171440239
0.996737180989842	0.990250100141316	0.945460726001528	0.964482667979798	0.943148432725681	0.504156399067041	0.515784329073593	0.492156920649989	0.999245545300195	0.998617998821358	0.998244591986116	0.998324725231934	0.507282226634762
0.989142172041613	0.98869439168855	0.927775691805167	0.956960215489607	0.930773362377538	0.485539792257943	0.498633254818049	0.469360947734584	0.999339737237599	0.997600994637605	0.998047934677176	0.998557716913506	0.492821690316689
0.996305729762253	0.991510543476747	0.935281607192243	0.960304155654336	0.936790500178038	0.486402396528272	0.498324615549625	0.468428639745564	0.999184935275915	0.998215182613004	0.997637103173182	0.998165785104427	0.491203834387368
0.98974457092464	0.980430014825958	0.937775263210825	0.959521113011599	0.940389778997414	0.489283124312325	0.49975616493933	0.474020691620385	0.99828965509737	0.99672135491735	0.99682653980299	0.997476574308294	0.491928269180489
0.992511927012926	0.993731598836427	0.938419792306554	0.963233212210558	0.93997885745909	0.503853999314889	0.517635732797303	0.490085878184264	0.999208325143415	0.9986884331844	0.998838421273105	0.99877231591109	0.50754359190368
0.997128830357025	0.993666218043492	0.92895508125801	0.958459452493965	0.930005049731553	0.491070118624815	0.50021234110813	0.469507944239165	0.999267548660535	0.99740137430716	0.998005542980457	0.998533678078874	0.497541386202437
0.996996913071828	0.990696786322002	0.929250064947614	0.959615708090666	0.93521222677938	0.503614581485992	0.514048067518819	0.4890484757978	0.998575937150687	0.997768129050393	0.997922189367608	0.997918814207032	0.505567128004173
0.99740225407564	0.993772426031938	0.925871223015108	0.95548149529108	0.93458104771005	0.499379461439934	0.51197861297253	0.485830273065552	0.998813330861132	0.996488453858856	0.996527102534535	0.99780355851464	0.501340303809273
0.99517430812366	0.990085864642116	0.941113313636798	0.961886724340655	0.937102749768836	0.494867675035204	0.509878936787746	0.478345375054277	0.998994154072164	0.997665309549466	0.998317126009662	0.997920826592184	0.502696672515083
0.997105399806638	0.99089190116641	0.92623685170767	0.954482187804967	0.932565992584302	0.486992285736406	0.500731118752562	0.477879939983864	0.998004834134822	0.995611882974293	0.997050859002307	0.997765753483925	0.488974694217665
0.981930061895247	0.99273411497481	0.936905094109493	0.960100638727457	0.936924935878062	0.490787357402886	0.503333040627196	0.473170266383007	0.998943287368885	0.998020250059627	0.997894189107647	0.998573360916395	0.496498034354448
0.989448771050774	0.990289302355494	0.92821194864167	0.955936603797367	0.934394261105317	0.492365511279189	0.504286821322648	0.47703227175951	0.99800951886857	0.995196932182113	0.996847228805872	0.99655227314483	0.496297239272845
0.995087314926948	0.996953048614616	0.914141315622122	0.949756120211493	0.915550083871569	0.482213554949662	0.487861533167331	0.464044526371664	0.999349754464672	0.998587738273717	0.99793162907839	0.998872396555252	0.490348179929428
0.995779107908307	0.990844115317972	0.919928226633316	0.94812138752481	0.926513258872277	0.483532735236422	0.494447666544446	0.466787786747633	0.99796212921334	0.99024353467581	0.991512599745825	0.994930712441126	0.486882541828146
0.980028130096127	0.990940495649645	0.918845434541419	0.952042915208023	0.92423475921254	0.48001066851401	0.48929704987021	0.45609857661656	0.999173335768716	0.996764011811965	0.997060455071875	0.99868361895889	0.489033290961882
0.995480931215875	0.991118257133455	0.915878007810857	0.949814087510465	0.922800545141621	0.477197784943984	0.484962828351582	0.462064000468312	0.99869619983898	0.997519636120717	0.997428144969748	0.99787987977546	0.482826840638554
0.996623970631678	0.992618693944652	0.937412585666771	0.960873117581925	0.939183415974323	0.494881674758532	0.506543239704854	0.479767749890436	0.998971100862658	0.998508865833063	0.998019397461596	0.99789876173364	0.497735751656738
0.99340150390265	0.994314098111612	0.930975529712106	0.958154549395426	0.931968593939128	0.486779488473967	0.495334337143027	0.467253998421063	0.999078582738664	0.997795394985635	0.998147587557555	0.997968564345361	0.491116024843187
0.994725486709323	0.98832960737777	0.944150490738198	0.965250640039708	0.945520272560736	0.49995230700465	0.512642502892173	0.487327305336446	0.999124388695544	0.9983613062089	0.998251672003153	0.998502422180338	0.502049888761445
0.994298826050213	0.99170884579192	0.927465831553192	0.955260187548755	0.92814611781186	0.470396785526676	0.481617372253724	0.45255761203963	0.999209419915574	0.998521681943632	0.99826509248209	0.99715445142307	0.478573696752803
0.994335792834287	0.996283265757653	0.936350223850498	0.961881502037867	0.937704317221464	0.502966333451521	0.515437054788218	0.482164217723098	0.99901007326421	0.99807234053302	0.998457798359687	0.998714212581637	0.50750635473032
0.992254460539003	0.99801456277434	0.924299624743973	0.955114650421146	0.930277659393556	0.497345347104711	0.506326067824517	0.479957164354559	0.99938276780853	0.998075034650613	0.998031188101305	0.998430351621319	0.500477475553396
0.996159558723002	0.988557456473569	0.936393421976799	0.96079688834266	0.937889954948966	0.499069775032758	0.510314342937415	0.481404528966306	0.999023900803508	0.998265993482907	0.997559706064306	0.99760561786187	0.502592339561734
0.997561892957792	0.9963951211626	0.929789766122728	0.958528986033435	0.93550734897044	0.505341526502989	0.515662198709868	0.493453420792318	0.998355918430665	0.99749278728749	0.99590777553012	0.996258459071854	0.505380489076649
0.995769221979293	0.9942627075059	0.937690365707163	0.959985568121165	0.937224115249024	0.492941163789671	0.505191644151295	0.473386424881433	0.998933223240606	0.997747729140225	0.997883184804692	0.997857344879733	0.497748659991247
0.99627198006952	0.994534710419825	0.922791240258263	0.954082496010298	0.9288810870422	0.501623551414096	0.511837242222313	0.486739293702918	0.998159093742347	0.99829126519573	0.996751043922412	0.998744192144154	0.506947974861212
0.99718082567903	0.989362670690826	0.930943897222761	0.955216865747463	0.93441520412113	0.48730397128281	0.50079055097371	0.474083337139349	0.997832332260063	0.994924389986976	0.9965683550218	0.99703680693755	0.490492569042227
0.99372669699974	0.98713410312608	0.926867444800367	0.95700406527035	0.932628016274632	0.50130660936393	0.512380902576196	0.482070867811732	0.999442966909686	0.998783237570272	0.997659054095869	0.998365630924054	0.504322283941246
0.995879825080807	0.99418682091216	0.930860064898812	0.955839284365924	0.934754557114613	0.483865005633017	0.495395283244113	0.470167600822182	0.9985284400518	0.99740231125075	0.99779808870009	0.996731131438528	0.489078249062878
0.998276587546743	0.98881659026419	0.931576264601846	0.957665701509334	0.937769604959177	0.487879008998112	0.499032731069675	0.475840330882844	0.999102193909945	0.998437844061781	0.997989367287524	0.998003566101797	0.489165056245131
0.991886703131046	0.9852907107695	0.932456654026056	0.957585253314637	0.935179660938251	0.495503153486099	0.508030908019341	0.482775355190707	0.99754693314227	0.996977379825884	0.996972436293467	0.99755789271408	0.499508182976204
0.996190016119719	0.994004275055232	0.933305349775995	0.958427630559921	0.935670460335094	0.507632527704412	0.519998482578202	0.490212078657567	0.999337247651998	0.998482028547543	0.99771601336478	0.998848319393243	0.512873847202518
0.98918296504803	0.992566669085566	0.931507317066724	0.95800469896094	0.935515377517712	0.50365528582482	0.514444542960971	0.489517614543195	0.998555487816796	0.997418812826676	0.996731333476324	0.99806336566888	0.505856809129093
0.995188639617374	0.99045659885723	0.916531440114244	0.94923570049767	0.923524265364662	0.487119879083594	0.496651976031742	0.470652613305089	0.997807830415317	0.996698186589	0.995728938343048	0.99630893238758	0.492536943654442
0.99236225811824	0.994425055232893	0.942530977156057	0.9633168912998	0.93860369255493	0.495459500103214	0.50718665728653	0.478922295466797	0.99931156739293	0.998126758919518	0.99840225896705	0.99821426466293	0.498953174684403
0.99310852646233	0.99374660048371	0.941722148555422	0.964085251154528	0.9411273727032	0.494435254771649	0.50801631926257	0.482081274215293	0.99902309001915	0.9978190402944	0.997923980928408	0.9980570793848	0.497850561614812
0.99566521608806	0.98610053860324	0.926109584016671	0.956099650477969	0.928989785616219	0.476077695061035	0.486297757283508	0.456463348126427	0.999160076545414	0.996540882273244	0.99752408037906	0.997260309462604	0.48293565762062
0.99106702442749	0.992204197574016	0.932562716586852	0.95933711605514	0.936904686738609	0.491454921571828	0.502701889674565	0.476712915169352	0.998751956696395	0.99762679724649	0.99648128010402	0.997920809062643	0.495832520549976
0.992840240740295	0.993059935954945	0.942318150778374	0.963253635832518	0.936092231479169	0.494174837199558	0.504676164547078	0.473847754951386	0.999297992226808	0.998640982239222	0.998329007982382	0.998992739008584	0.496433630036998
0.993880555788464	0.994323272801185	0.925237358578785	0.95245389117657	0.927842942919525	0.47715324715246	0.488964713645166	0.463292071878683	0.997736032551819	0.99380913485	0.995713900258338	0.99711572989765	0.483552629547889
0.996159022993717	0.997439526442315	0.940676737819944	0.961590252374278	0.941582123203801	0.494136133436915	0.505165010704206	0.477099614749464	0.998365046778486	0.996295354259472	0.996813516594817	0.997236472619033	0.496034766241973
0.99647498853996	0.976560249019002	0.94208456265219	0.9648010179161	0.943870496639192	0.508462447394363	0.51962832572606	0.494673008305989	0.99869001777442	0.998186700130864	0.998306546272648	0.997864016382622	0.509493727569723
0.989400617698885	0.990772432039553	0.937502369334994	0.961307101328624	0.940379245314816	0.505527786514919	0.520086998252846	0.490324223316037	0.999033146319575	0.99771303721753	0.99819671935381	0.998382691871894	0.510518515922148
0.996030406829298	0.986018144638755	0.920778058864582	0.948290497997477	0.928584079914526	0.478937560209773	0.491917561100642	0.467486616134316	0.998954930372875	0.996583736078044	0.996479801789754	0.99760379606622	0.482114239962471
0.995847035607327	0.997139433620423	0.943691814622207	0.964725870993276	0.944131530415068	0.50332365423664	0.520406971118531	0.490236664625795	0.999450753793767	0.998838889258646	0.998474369524632	0.998988267361134	0.508412654689823
0.997714219010042	0.992670119921028	0.94153645506386	0.962965540957488	0.94036893580097	0.488481112432583	0.500355375888218	0.475964854425443	0.999537945941987	0.99784630829954	0.997969738854846	0.998089834043966	0.492455617840482
0.988395286853478	0.994820942748023	0.940029544544802	0.962181561824187	0.94085409673917	0.51071361078692	0.523337760444636	0.49586476761884	0.998816799972762	0.997859956020865	0.99825486168868	0.998186873991543	0.514724098355302
0.997099264159277	0.988557822299893	0.929074382205057	0.960202163351169	0.936623401341932	0.50192402394169	0.510601733958203	0.486283146349144	0.999240950990188	0.998461223343164	0.997912728860085	0.998432089336233	0.504239417504072
0.991616244313425	0.98081400614287	0.934963640053536	0.960213175008078	0.939743820675467	0.489576559209687	0.50038676209501	0.473612401773468	0.99899999838571	0.996696281960442	0.99725494553731	0.997736082129875	0.49307856350923
0.99321664470801	0.97561067527584	0.921637717099611	0.951621420725575	0.928717619031166	0.485569041320844	0.496872877572241	0.465348143426023	0.998825966889753	0.996301438718718	0.996450916192687	0.998016333285052	0.490751054028014
0.99412800756224	0.995622428964606	0.929819642881088	0.95687429284097	0.928932557014067	0.490952069148714	0.501069626342082	0.475455243293007	0.997617049889603	0.99538368452717	0.996145062125633	0.997710884823233	0.495227016468098
0.996608015791138	0.97216447613202	0.9328286410961	0.95862679307222	0.933512330029733	0.491514074329916	0.500128296346158	0.470931448323244	0.999228755905637	0.99750914900131	0.998239703053837	0.997553643400794	0.495777620773453
0.992276314724219	0.99370536204365	0.937728377349442	0.96296757582372	0.94104820154784	0.507593997211209	0.517408365096308	0.488083234745265	0.99915877739232	0.998216288028455	0.997841953583604	0.998605620587502	0.508767152826759
0.992308303116208	0.991067959918803	0.920923292546663	0.950323277143907	0.926254700307486	0.472002551252451	0.481837326668239	0.455847786737916	0.998557605673575	0.996316534669383	0.996190050362612	0.99676794719163	0.475980166439834
0.98785805093412	0.989061526842432	0.936956655191514	0.96115738664285	0.935680744466227	0.492613864272891	0.504053049211302	0.474013526958415	0.99974035720398	0.9988521343506	0.999092199745262	0.998718499936173	0.497986491850329
0.993291316014724	0.990860030857515	0.926458891009396	0.957396787086005	0.933610673173631	0.504029287578642	0.515675242312312	0.491308668396243	0.999456415369573	0.998522368188074	0.998639277134417	0.99860435957084	0.507245444638531
0.99336907728726	0.997032469035684	0.934835802284621	0.960111922644642	0.937658866197347	0.48986880579589	0.5022697639405	0.474279976991672	0.99889239145205	0.9983495392059	0.997772770950021	0.998163811724492	0.49487143047556
0.985334184439065	0.993648077873004	0.931775338129295	0.956784342429884	0.932591217672347	0.474215769860627	0.485048923873606	0.454643717707229	0.998781879850549	0.996340413114601	0.99743546050237	0.997454492352188	0.480319056441664
0.992091782176912	0.993065195856021	0.938483637705552	0.961925695422966	0.937911909598985	0.492227275039092	0.50465740190785	0.473791299874904	0.999250975407926	0.997826006040846	0.997922936184114	0.998526044828775	0.498226929894551
0.996124402886	0.995320142721313	0.925818087723452	0.95262269458605	0.930393211421312	0.494605165150168	0.507758649339838	0.478563074538003	0.998047843471918	0.994089543905517	0.99578683952313	0.994667444180572	0.500173275874595
0.990687509665229	0.994922900209186	0.937321309124627	0.961965810937276	0.939695140884751	0.490343016628114	0.501963512302507	0.470124051483181	0.998932440151593	0.998111953195453	0.998422887768973	0.99845109187606	0.493941201560399
0.994833935299785	0.994259189260893	0.918423318321286	0.952140859949202	0.927919433205706	0.493128572273007	0.501340819451213	0.476573675035329	0.99785715892312	0.996590070253378	0.995608650808445	0.997720684540492	0.497042312406191
0.991455537891924	0.994232718098003	0.936607843524784	0.96134721558577	0.941195679082087	0.496827542598705	0.510417736571229	0.47981614534693	0.999077628658734	0.998245552533904	0.997757282712044	0.997948692734587	0.497680260494229
0.996898264870732	0.992814360333253	0.936664600605947	0.962123106317384	0.938838026024003	0.501374195494643	0.512277728309116	0.480339171405472	0.99896574002253	0.998649153743356	0.99663700208394	0.998113397204393	0.505838726681148
0.993906518716727	0.990623859774065	0.933723124523726	0.959721992342116	0.93408450409314	0.482717788972208	0.494007826480242	0.468719398176035	0.998756763364923	0.997284603334717	0.99708994895503	0.99714763124081	0.488333468633331
0.992318515632246	0.993580436383994	0.925865019455151	0.957329874962372	0.932940925926999	0.498544052479399	0.509616479524716	0.484039085266001	0.998461123661398	0.99817147144308	0.99657567323562	0.998214780297328	0.502911933886103
0.98404272306032	0.992713290599738	0.93196599610136	0.95880697010348	0.936215682004817	0.501545995366605	0.51286885771642	0.487972955954837	0.998640266966301	0.997180684841605	0.996349420353147	0.998421563769436	0.504979241365514
0.993426077309361	0.991203052639903	0.935344676175987	0.961766792905894	0.937916162245888	0.510073041565734	0.520852016482796	0.4939906722595	0.999017490722969	0.997959955244557	0.99829181088877	0.997903738248896	0.513722301249751
0.994046772272856	0.99475076589022	0.929774729714049	0.957425386205273	0.933860580610196	0.491663906775735	0.50129906841842	0.476021990532833	0.99838630167958	0.997929866057994	0.997314975175469	0.997059930897337	0.496118383285114
0.993879807665135	0.982612649838403	0.939018846888967	0.960924098371448	0.938693742959755	0.499368786027896	0.513844640356007	0.487156736417022	0.999361417747994	0.997899507070056	0.997569447640825	0.997863461178947	0.501172850580065
0.992258615975931	0.990968232580996	0.92206945342501	0.956119434624168	0.929181849810898	0.483283528611032	0.494123410988622	0.468791588071424	0.998906070604987	0.997702386537666	0.997077199726135	0.998149133180346	0.489329931265614
0.99335417285432	0.988259784105905	0.930850980957357	0.958561614062278	0.928877449791357	0.501627656968834	0.511021237300993	0.48438400831864	0.999418838803456	0.998164026854724	0.998173019909735	0.998596441479333	0.507932990169247
0.99576338616199	0.995504233657233	0.940518754889182	0.964106500781338	0.942368814826078	0.496694605106082	0.508287821945199	0.48220594299418	0.999564816504974	0.999016919960628	0.99824465304741	0.99901515555175	0.499050742312505
0.994032234602705	0.989811769346376	0.929279090998929	0.95561774993929	0.934726519144528	0.492486148817373	0.503429055837501	0.473880798384425	0.998242442707074	0.996938364543388	0.997120428171865	0.997320018071556	0.494026581304543
0.990814386343769	0.994202419434542	0.930061684186601	0.958291829942084	0.933436164213707	0.492734193434662	0.502936478542014	0.478067839482503	0.998730917417546	0.997338623023908	0.99735828951792	0.997453741836417	0.496808752840346
0.995929636937875	0.99293052431886	0.94516887721885	0.963891139441758	0.945383355263605	0.507162380253995	0.51919167032608	0.495003035749746	0.998949526792466	0.997148605104267	0.997447579139126	0.99781682250423	0.508020447896832
0.992831821757307	0.992975954207882	0.937653758570008	0.962476404013441	0.938647633278435	0.48636777618493	0.497505287835372	0.466641563047506	0.998772152651093	0.997903262902127	0.997708093852214	0.998371731858603	0.489581690428205
0.990218481645213	0.993610452251326	0.934372258176313	0.960435675895398	0.938150469534535	0.492468668648346	0.505468381827824	0.477779624837234	0.998890667626273	0.99803874063359	0.998060271819962	0.998053465912796	0.497649170944197
0.996033569866522	0.993655234651982	0.924332308112251	0.957438540397968	0.929927924028557	0.494573609043402	0.502983270527349	0.479679893960427	0.999001537062248	0.996792908106303	0.997674424550434	0.998287837074837	0.499965909967396
0.993968542712517	0.995796087992586	0.903858823514612	0.944345010555985	0.915995907498354	0.482728331925942	0.487705587980391	0.465032024902121	0.996918545400558	0.994633912369875	0.995148057450479	0.996475526697794	0.485822561113055
0.98953821084926	0.995539923233388	0.926990652438519	0.957203878572994	0.929838939573935	0.482881391984515	0.493816614813395	0.462082365093936	0.998741479225022	0.997955954713297	0.99789524123534	0.998053930338935	0.490888113521795
0.99470734705179	0.980900629199037	0.932588882465396	0.960221819007685	0.936016284985057	0.505920815496966	0.518385190743176	0.486848147456458	0.99859997827416	0.998145191699687	0.998255036591385	0.998649707675663	0.510419925297635
0.992469881504544	0.992742692879217	0.93208199842794	0.957361137161139	0.935156899157672	0.501396991884988	0.515728737129986	0.486847355742434	0.99911051479587	0.997919859218265	0.997531413829521	0.99815033734296	0.507554855723723
0.99308034253857	0.992611491800034	0.933534894995956	0.960542248098032	0.936049745897412	0.500099795055371	0.50846456831593	0.4812289538205	0.999007000341643	0.998585983294346	0.998412494462496	0.998787499063354	0.50300090553419
0.995144776887239	0.99511511282782	0.939781033224686	0.960864859659107	0.936128079253978	0.48453074990343	0.496518119073692	0.467432929656759	0.99947057048384	0.998504169812157	0.998448887361932	0.998368496263723	0.489495849129775
0.996274252181414	0.988359129414042	0.945955252485066	0.966212165217184	0.944500221576739	0.498974385159486	0.512453355619081	0.480572073967732	0.998615000577204	0.99808804376689	0.99856706525781	0.997754911305667	0.501552207191969
0.99119061682937	0.992278837911466	0.940760400389208	0.963928349226932	0.942342262362444	0.505045205657528	0.517236253679582	0.489055128663588	0.999153989646422	0.99834596115977	0.998374030125498	0.998883780932334	0.507481332196519
0.997506884094116	0.982139666443966	0.92167049004851	0.953167272695134	0.924436629184427	0.487286029625892	0.500057801076234	0.463580253206311	0.998457914194615	0.997065573606502	0.99841239955245	0.99846322959685	0.496898100155138
0.997300366968975	0.994638525085825	0.93510659736397	0.95852882482054	0.933602894102144	0.482315831907667	0.496017819625263	0.467993783211662	0.999074418647226	0.997018703575027	0.997862540855257	0.998006608498216	0.490569209244027
0.986413780792082	0.992946398145884	0.936519762716088	0.961355580010598	0.939954628600148	0.500934055045172	0.513704628908807	0.487815715506583	0.9993011929921	0.998168690818744	0.998605068932838	0.998887684634707	0.505590923815086
0.984263944037108	0.9952734483952	0.928134155534317	0.957209627279598	0.932420497993852	0.499928816502168	0.510026673511142	0.486953201906441	0.99842587630736	0.997903484331657	0.996527521511886	0.998427294755594	0.49950191032104
0.994398464444888	0.992870280672184	0.931037665199485	0.958595568088158	0.935447852890112	0.493952973715413	0.504779752019194	0.475518353279862	0.999285712231893	0.99861568054353	0.998105549226944	0.998324017594315	0.497702076419553
0.997151820917749	0.99203713448599	0.940889678768672	0.963637957798555	0.93789095906314	0.501781850863465	0.516573644942121	0.487236389862411	0.99949099887015	0.998843589097431	0.998695689164415	0.998990860064627	0.508344055924875
0.992829215696128	0.99011738012646	0.934615618719912	0.95973310614168	0.937373712696308	0.485734249955525	0.497101772472775	0.472953697833442	0.998864091956497	0.996507995367934	0.997641360839276	0.996624930426878	0.488733018174316
0.992984713666597	0.994793231046418	0.934095629635799	0.95817693756336	0.934855410166633	0.489587542487785	0.50241520990057	0.471470531896183	0.998835229109696	0.99772286022097	0.99800842510561	0.998325373949	0.495950132085342
0.995310793346836	0.99507509210404	0.94069249776169	0.965842261359752	0.944699169411772	0.522717672917616	0.533440692930424	0.512161175424005	0.998803081354127	0.998683614787634	0.998753191968976	0.998749859591653	0.521040970628815
0.99208431634773	0.986721789156873	0.928148517824334	0.95715481270171	0.93418463961085	0.503506527440139	0.512988180381356	0.48606058927698	0.99884600699169	0.998574097460106	0.997684633278817	0.999137010970693	0.505600659230552
0.996585208919387	0.99364618893035	0.931052271741035	0.958233201504782	0.934985003150332	0.478872526423668	0.494369682993207	0.463677348580731	0.99892880557691	0.997671366715419	0.997748167860272	0.998168778184583	0.486378875912083
0.992012282939318	0.988108973048638	0.94118778007447	0.962084632629365	0.94134607485859	0.504424969091308	0.515994655913623	0.489525984889471	0.998021967276172	0.995511359119732	0.99671416875878	0.99749766785104	0.50766276419794
0.992151060202275	0.99211657638206	0.930462419284796	0.959209377550268	0.935446763480378	0.510740716265718	0.524080375028222	0.4956295395624	0.9992680834333	0.997546815431866	0.99831577896356	0.998043180663068	0.516118362552414
0.993735676125382	0.99712100396046	0.926082992578623	0.950563533938672	0.931275975139717	0.486561977414476	0.497914501510875	0.467713958692241	0.997877813853514	0.997846501491157	0.996476495746124	0.99663945400906	0.49094062160502
0.995798711015832	0.989851728565687	0.94182048126003	0.962777232189178	0.941233002528605	0.488228400774221	0.502186232402007	0.478092330402469	0.998808407132123	0.997584220483008	0.998384406044068	0.998044633191524	0.491757340782778
0.997800843272065	0.98498748753802	0.930599623243508	0.959102149548904	0.933619835464753	0.502861943661623	0.512626135855957	0.491071452264567	0.999359433283915	0.997620222959169	0.99771611226588	0.997959841054068	0.504661544186973
0.995227357259758	0.982963944027299	0.928225124396269	0.955736582128228	0.932416583761537	0.477800462748237	0.487910410552435	0.461456173829168	0.999046255100713	0.997929708715348	0.997554171638322	0.99610806058384	0.483533628618843
0.986378249526143	0.994703287014803	0.931098110599623	0.954982139343282	0.93184490740371	0.472062665520678	0.484433435664484	0.460128912825363	0.99884099911934	0.997636497706628	0.996978518681957	0.997422251030343	0.478524764038544
0.990041376606005	0.987803329914208	0.93806742871574	0.960906908974743	0.93590985232869	0.497466011751886	0.508973877591969	0.483513540595777	0.99938926424424	0.99872964780968	0.998450254943723	0.99879634436362	0.502636878359117
0.997472172050928	0.989439884580944	0.932565589001674	0.958680021622486	0.934212791318608	0.48710532696067	0.498716068562406	0.470801906603388	0.99777116697668	0.997515973420035	0.99701108352495	0.996982625772577	0.491931089933987
0.996847459960211	0.993458481567645	0.918076463470293	0.943953424786315	0.924994526843644	0.473101142548627	0.481170826105647	0.459269603907882	0.997021341990445	0.99493649661221	0.996197703836225	0.996519725907108	0.476436296943992
0.993374931007644	0.98790956974865	0.935292869210211	0.959871828566698	0.93624029042454	0.508758967302455	0.520438055738085	0.495948614465244	0.998445869671836	0.99722535133446	0.997563181244476	0.997894613988576	0.512376462274357
0.990384997756148	0.99298443741956	0.926476649199281	0.950993618457697	0.93158958671302	0.489465331182922	0.502434071887425	0.4808636100557	0.999050596491274	0.996067824146536	0.9958952474529	0.997470227339798	0.489947251889308
0.995465671443855	0.993156998376925	0.931345506528463	0.958985144664456	0.934861479615245	0.507991800168556	0.517772923138502	0.493291584940771	0.998900331711698	0.997631668065932	0.998116233056552	0.998237707735128	0.509745526576902
0.996199632668238	0.995702169630848	0.935085034874595	0.959142895526684	0.936082615953487	0.49531424675181	0.507796581728964	0.483051426511395	0.998852566672222	0.99672538503412	0.99696245632166	0.998246142902545	0.500021143402445
0.993996768071376	0.99720033585597	0.93689717703251	0.958253690636646	0.937171813763751	0.494522920512205	0.508664473642552	0.481421109005307	0.998137121483524	0.996742398757224	0.996584384381112	0.997117182935515	0.49955094113695
0.992528721712719	0.997201381866508	0.924398261085378	0.95618981320038	0.929744796357388	0.490600614657726	0.498861752339687	0.475402936935074	0.998162272938845	0.995517859226557	0.99740233108847	0.997646226470451	0.495958579048293
0.997392976343992	0.995865861301914	0.949973318166267	0.965919608230649	0.942652733130703	0.497561476762638	0.510047401987519	0.485741799618524	0.99914281407829	0.998097692221267	0.9978655681367	0.997649954201285	0.498666824830308
0.997004763564625	0.980880736104234	0.928081080697663	0.956821113821725	0.931932985656378	0.484949980689022	0.498027367493137	0.469577547582492	0.998482178437889	0.996317151214367	0.996360937803308	0.998236326369612	0.491389892489541
0.995070036948433	0.991121899551542	0.936521418753822	0.960784911799832	0.939745726654712	0.506351556891132	0.519590866509815	0.494243294178494	0.99836280250756	0.99691315761554	0.99705691786348	0.997838200381101	0.509187100875098
0.997460871000051	0.988224961362906	0.925422030047096	0.949965698796858	0.928049263310595	0.470306287637054	0.483479347574326	0.458364468242043	0.998668254486444	0.995344512669191	0.99680870594506	0.996164896411328	0.47533223351568
0.994774108459115	0.986734612529983	0.919617894082637	0.953799686533392	0.927945629816486	0.490744016557325	0.498901198092013	0.476681072802762	0.998713930796593	0.997163845576071	0.995204673259742	0.997269912622603	0.494095400102657
0.998018795104544	0.991706195141855	0.938632712381823	0.9629354132631	0.940674194803094	0.487038162712822	0.499807371774022	0.477062914331057	0.998663665545218	0.997642189334704	0.997480955252432	0.99813281033834	0.488844324408249
0.994435417643945	0.987514995083312	0.934182421648387	0.95977202706144	0.934267616041876	0.494009861549212	0.506054675443679	0.478796811224055	0.99906902841057	0.99838049038685	0.998217801203218	0.99845734934861	0.498224251447921
0.994811993156262	0.990189987441017	0.931634790344054	0.961566283356579	0.93795489826539	0.495718328004136	0.505603883469783	0.47809070703066	0.998977780193628	0.997453383377168	0.997925402851138	0.998548956115685	0.497479327051035
0.992506142085856	0.988302999525925	0.936430465276398	0.96159575088721	0.937608676010452	0.496573098281563	0.505842499782897	0.481671341899978	0.999144661619272	0.997425435331907	0.997420812262835	0.99842879785154	0.498885921570363
0.994618504337415	0.992666629737292	0.935940323647502	0.96148199425264	0.938400583976698	0.495021031781591	0.506282775310172	0.478897387060086	0.998752515520854	0.997420990075185	0.997713204146693	0.997692329626427	0.497035170266328
0.992290395279322	0.991005375972385	0.924734533782408	0.956734705117845	0.928903604691592	0.502684036969347	0.512488324552817	0.483203799265387	0.99894434901916	0.997081602835512	0.996871429203799	0.998120285329146	0.508057048815896
0.993157364222372	0.994281896442382	0.944741831488827	0.964909638403861	0.94048580854838	0.501699046418387	0.515390055211093	0.486686059975741	0.99851990919897	0.998640200471013	0.998589316218656	0.99873326167932	0.506494583535927
0.99355782589788	0.98930825085335	0.935800601727677	0.961110025888713	0.935654840520445	0.493926369328565	0.50316973155119	0.473068487242186	0.998568356091203	0.99800154084665	0.998200772361742	0.997944470245179	0.498644555776295
0.99671451608552	0.99565048360385	0.926960412141613	0.954019567688932	0.93099630913698	0.497789755714682	0.510443079684949	0.484599978430978	0.998744323049998	0.997278874450178	0.99570009147273	0.997002457500831	0.501382741686038
0.989391034354538	0.993043235013024	0.92630810284895	0.950608919854507	0.929076675445452	0.474174100305043	0.484572822229352	0.455005697179907	0.997873981219381	0.993293605784924	0.994703124061765	0.994768295749458	0.480231908790669
0.996661835371455	0.995827552490033	0.935590831121871	0.957781887706282	0.935992065093774	0.504834545672624	0.516228920715715	0.488004126888043	0.999001308930248	0.998306951008642	0.998050696305763	0.998463312253753	0.509906312018718
0.994973301477397	0.994486627163164	0.9198705169841	0.946179700689443	0.924542961265236	0.467987870552119	0.480455372683179	0.454313072819221	0.996973229397185	0.993719254954116	0.99451692849155	0.99480885869028	0.472238371637507
0.9890679900543	0.991219014335573	0.932793027855879	0.956921580184404	0.934029221792271	0.479096565196397	0.494231584190527	0.465909801078839	0.998443283295757	0.997854279879736	0.99676759697567	0.99779931397515	0.485387404483005
0.997833521900214	0.995262728794732	0.934290368381723	0.95780007269675	0.935960071469984	0.486247285879996	0.496466916502247	0.467654316607493	0.998498081905393	0.997326010701848	0.9970773344178	0.996766781058102	0.489278803956249
0.997017747617863	0.996722849831936	0.935536385120868	0.959926145351466	0.936364351818634	0.493737927344759	0.505621473473381	0.472472228041482	0.999450579818253	0.998547823238866	0.998209706974127	0.998708770331997	0.500389285116574
0.992942172571817	0.989010839008427	0.927763466550524	0.955045305082692	0.931086771534047	0.478262825004664	0.488885477811878	0.460142022782376	0.999398090471011	0.996837241177295	0.99707268481791	0.997525849566544	0.483285102224667
0.994256749447728	0.99779549748185	0.943470490307808	0.966481917863173	0.945422957225617	0.522312506787321	0.535708692192838	0.509642800471167	0.999569783631808	0.99889752727869	0.998526886289416	0.999155859351729	0.523706232023077
0.99693355438614	0.993588332036766	0.92598562470724	0.954103821762106	0.93182454666058	0.486028658398315	0.494941391160168	0.470028477723347	0.997980142780607	0.998068985786935	0.997850167935364	0.998476057298254	0.490927783503014
0.99152180418476	0.99536573447519	0.92046497796625	0.953442996716393	0.929257384486412	0.492520212660674	0.502264030333711	0.477043959756363	0.99950324781939	0.99801404261321	0.997600412592834	0.998776513010865	0.498217368576644
0.995173421463184	0.992190212630668	0.934728746782213	0.957536080292273	0.935126160125676	0.497741287307824	0.507940656062111	0.480968871157672	0.998787469861954	0.996627039195494	0.995841963780212	0.99796360877642	0.50283641118133
0.99577817641417	0.998331120072983	0.93060482080925	0.958966093057218	0.935099230498975	0.496417149742539	0.509112409614517	0.479397151078851	0.99908848470685	0.998059865565497	0.99845925999714	0.998626670317389	0.50170318275205
0.997596616280879	0.99379390007381	0.937914593556769	0.962194906777045	0.938633123854515	0.499360547930288	0.511463502423015	0.48574287513676	0.999255548721421	0.997941180698402	0.998094357413633	0.998095631587054	0.501751562788368
0.996620980997248	0.99610225300373	0.928708653295134	0.956078801314633	0.930945924678828	0.472739626029684	0.484641476448853	0.457039798877225	0.998838328261045	0.997037942434454	0.997028846469477	0.997266882779417	0.478905585195488
0.99227118879927	0.993754346498196	0.931980108243295	0.9603796726595	0.933538055751462	0.508253849088348	0.521158066043299	0.493811903145136	0.999634671932974	0.998788934165647	0.999022212352237	0.99886671623538	0.513654786474141
0.992181994942244	0.984701190284314	0.927160459849245	0.954272748841206	0.93270746732666	0.507208132955094	0.517520622601277	0.491177114959411	0.999189424004837	0.9987092583853	0.998469339336762	0.998786457173099	0.511022572552994
0.998310431014795	0.997389020352018	0.940616377456875	0.961824988970822	0.942115946205264	0.497101286954624	0.509530864420299	0.478454776970106	0.997325694298632	0.997628674872568	0.997027213372603	0.997417120243484	0.498772913441506
0.995783925624935	0.993995996644596	0.930292014931323	0.955239057141546	0.929220642451055	0.481180867509915	0.493234640939087	0.461834475719819	0.998825598015793	0.9979354858892	0.99803008598792	0.99739995543529	0.487364713695123
0.99456205112521	0.991384067718887	0.93825249776564	0.96185847838698	0.937512538145607	0.494311137262273	0.506629377586848	0.475467588091523	0.99948065366841	0.99878294123212	0.998620013813744	0.999126031821032	0.500047979381061
0.99644400111774	0.996681170136422	0.926576560413692	0.956311361324704	0.928121651118139	0.500536968340393	0.508356145188653	0.483088143544812	0.9988701846938	0.998023196291254	0.998120399673814	0.997995525585027	0.505602803118442
0.993305767518482	0.989380769466506	0.933467749031143	0.95741515764538	0.933587337857552	0.48266316132399	0.49207725103897	0.466287590043551	0.99888867070772	0.99739118459766	0.99735438206773	0.997806446458495	0.48722631797583
0.992932032262618	0.98491544973681	0.936120746929437	0.96249091794895	0.937647073275985	0.504968255248683	0.516798735563384	0.489920385070487	0.999110093588172	0.998983427784581	0.998791124025954	0.999285947738	0.508693699052084
0.996134237381794	0.998752350846634	0.931725983292577	0.957565925801352	0.93596843773876	0.496334620551177	0.506553962226896	0.47715230583298	0.997611051094204	0.996316340368302	0.996385441385842	0.997838205784345	0.500095067159234
0.990899587482286	0.994040865901783	0.938726244925673	0.960756784410316	0.938304781765366	0.483769317998454	0.496723258464938	0.464456914532813	0.998559541949262	0.99669085976818	0.997112185006532	0.996204343581765	0.488289670409213
0.99250642962094	0.989606597978076	0.927574472826124	0.956367462828047	0.931679452804765	0.485247528936344	0.495088885333701	0.465157193980204	0.999330767441922	0.998443205807013	0.998420555582605	0.998288858012215	0.492097473360911
0.996538798436217	0.985375065113199	0.925498945099733	0.951985597189408	0.931638390496597	0.480758504154763	0.48855315613362	0.460741579507363	0.99844857555865	0.996044727849474	0.995390074455803	0.99675149362524	0.483722561610507
0.992283737448862	0.99142948522967	0.929460962131827	0.954637048794745	0.932253121218805	0.482632715693159	0.494778634630421	0.468682751144127	0.997725894957533	0.994703038188006	0.99467738311333	0.996526907787342	0.487093215542115
0.99588471199597	0.993818050630598	0.920793132864736	0.951759118242905	0.92319107761708	0.485081524298787	0.497765364811874	0.465614934030009	0.998205377689627	0.996726726472646	0.99675546203045	0.998181095864333	0.495268771218599
0.99541907132191	0.989376497337818	0.941551597952264	0.962228347265448	0.93831037359934	0.49046940094614	0.502657680476414	0.477035872183675	0.999238197428948	0.99775941594957	0.998537385408666	0.998752977057332	0.496017464683886
0.99453200856433	0.99319104798319	0.934876980255552	0.957496030628593	0.933565044158365	0.48622481174088	0.497439345677724	0.471410634785844	0.998967214899442	0.9965324926501	0.996917761640565	0.9969605288017	0.494079228815346
0.996988366343464	0.992510979260267	0.932254368077404	0.956803805175964	0.933156047790613	0.473624665457835	0.485052922729398	0.455557217704117	0.998784264907486	0.994787487706335	0.99652890355372	0.996592099968182	0.477724968002662
0.993017808008674	0.997465617574083	0.917448302239519	0.950711222480967	0.926234371535596	0.482990506733556	0.490453675888535	0.464577700307386	0.995912438128477	0.991667602535583	0.993558194620782	0.996755694745958	0.486479200980405
0.987289775095685	0.99338942934851	0.931386363767544	0.955184331401326	0.935588411675723	0.480964241610823	0.494839381220647	0.468391812658992	0.998815359942402	0.997616416477957	0.996747480230778	0.996745619425267	0.485984035293347
0.99061088539491	0.99133714928376	0.934413974603891	0.957468033365155	0.936644739826774	0.49813385485421	0.510588440213205	0.479676868537445	0.998779372068652	0.997238665782933	0.996853640109535	0.997609760262847	0.500379281272304
0.991152747892356	0.99736068022082	0.924756689918166	0.95369986482232	0.928514545967452	0.479473209886071	0.488942802778889	0.463752982895696	0.997544674700695	0.995954880835542	0.99483122011002	0.995853244047317	0.48361418194969
0.99657568421686	0.971360679033416	0.930829724284202	0.955413945758505	0.932450805265749	0.485086389841558	0.495102115202227	0.471556970674372	0.999184138429655	0.99838260206489	0.997897164359915	0.997960911897302	0.48998854727766
0.995758733396136	0.995483490187927	0.931935198803082	0.957323449785007	0.929908812851167	0.488913919853766	0.502728507798634	0.472100204945952	0.99912472721514	0.99765399545066	0.997687731085219	0.998745734474693	0.496736533758893
0.996164266837368	0.993542462138513	0.923726131001727	0.95252667607509	0.930674367480473	0.477744973618886	0.487239572592498	0.460414763677014	0.998883681482726	0.99835148142004	0.998337980492185	0.998059242383037	0.481630110074713
0.99570689376087	0.99295034103181	0.93363430104798	0.95850495586322	0.935367672156596	0.493714690580262	0.503224716500172	0.473653070259805	0.999283980589329	0.998578241618247	0.998376412390844	0.997901701780497	0.498106899106529
0.989727984358945	0.99323947224664	0.932250932099649	0.95734920339434	0.932976419205975	0.488331547632592	0.500464919632476	0.471778768498742	0.99904390072117	0.997426912212994	0.99782996249649	0.998041404000326	0.495027535040359
0.991796462563005	0.986771872677988	0.932018211122377	0.95810156003531	0.935796931651624	0.486683474827653	0.498852465338406	0.473008170307308	0.997709840239454	0.99426316897632	0.997042387812703	0.99706142401502	0.491307818649839
0.992898498176571	0.992551042622454	0.939059525421525	0.96148397142914	0.940168398183354	0.490833489533713	0.502958938411912	0.471915350545903	0.998700805001156	0.997755735947193	0.997770023256887	0.997494305889092	0.495474778748758
0.990184396599504	0.993263789074275	0.935016532349762	0.962080050010052	0.93983222604392	0.499507751085275	0.511111800427941	0.481660397466991	0.99868068032536	0.998526356691624	0.99757330233677	0.997959488722785	0.500871894636056
0.988320424086171	0.968558398645563	0.936564992871872	0.959322763947672	0.934580188861852	0.484773383354482	0.49777739098106	0.467237345939889	0.999009878936587	0.99845156832723	0.998330634604825	0.997982331321642	0.490267326584642
0.99420789263901	0.984782073836338	0.931375199450682	0.957741145490637	0.933090027882193	0.499788860637915	0.510376618916928	0.489749247949709	0.998669163991748	0.997276969522402	0.99719782271448	0.995979391047456	0.501954275770123
0.995710753074793	0.985077780306118	0.94148595587974	0.962155834691542	0.942111088787183	0.496370771771756	0.512474135978614	0.487446703468882	0.999013376493954	0.998397907575655	0.998331023592934	0.99641831840964	0.49952987009778
0.993279471233022	0.996675261831307	0.935569926589993	0.962488448782577	0.939295711053588	0.49637894476753	0.508233849483034	0.481160566443299	0.999141555818275	0.998245200432876	0.998135321877588	0.998205743991947	0.500069464185439
0.99761497618371	0.990815818614062	0.93184569053004	0.956359843116462	0.928688228179582	0.474153742846129	0.486058334064958	0.453271111681482	0.999195656282465	0.99659089891341	0.99704065111922	0.99744569706896	0.483134364544374
0.992232960936166	0.989169681674755	0.936153784203303	0.956541942273802	0.934514418361346	0.47865691627913	0.492923036654394	0.462292067260502	0.99860853594778	0.996835818702698	0.99770881690964	0.99659982731204	0.484385010079534
0.995776570965962	0.9966678164715	0.921737651510437	0.948317168827787	0.92834111059579	0.481390262952544	0.491780075284722	0.468786710101077	0.99802282923481	0.99563819786844	0.995940806362735	0.997392237769462	0.483894037704605
0.986015747785915	0.986513439568036	0.943188501051864	0.963519889158892	0.94233166548181	0.497013089597611	0.510965541638537	0.487083295686017	0.998315161369484	0.995319329800925	0.997507580094687	0.995711866888404	0.498427557973705
0.994294814158393	0.994479419601435	0.93161551148401	0.95664097585144	0.932980154765233	0.505419818580457	0.517976758644658	0.489475427445935	0.998252486534616	0.997134064301966	0.99626200570601	0.997765230044628	0.511881012699004
0.987736439492552	0.995312791809637	0.926319471108958	0.952898698620933	0.931980701444615	0.487259433326185	0.501913884379831	0.477065849848244	0.997643923346876	0.995881787574215	0.99482865623143	0.998085319342244	0.490402135652974
0.99644992749524	0.986815891452152	0.92172938777144	0.954192367768448	0.925744477558774	0.481988496568826	0.489978754070197	0.461761160847549	0.998181834629494	0.995884441544473	0.997331993451544	0.996783388958936	0.489411326563462
0.996509926332733	0.989708601564824	0.942613657422205	0.96354440573334	0.94265142883014	0.495656852007975	0.508582747041623	0.478692159848116	0.999031784220503	0.997111008482764	0.99728743679325	0.997773813589434	0.497490633385433
0.990179692796436	0.991690254234053	0.934804982402353	0.9607995161601	0.93535856631635	0.484013194921081	0.495396013341939	0.463405482519143	0.998305316608342	0.997747439083427	0.99817777273436	0.998472645315167	0.48855735781827
0.994067457518068	0.989250851230954	0.925464498090676	0.948897564088333	0.927063315977918	0.463263466606605	0.477939281550911	0.446336455178051	0.997821259441064	0.997959035437726	0.996307628841188	0.99615963116405	0.469366268277161
0.99564821705592	0.99506044741718	0.929987204147049	0.956425857307897	0.932009025277961	0.487808851480809	0.499856839693126	0.469194218339057	0.999591455387252	0.998501637226645	0.99843989690476	0.998058560149224	0.495179826225508
0.99760345375566	0.993865437161856	0.913655468201493	0.942908833835342	0.92339350878356	0.47616908872646	0.487386122674164	0.464436025217468	0.99729790000056	0.995986032597434	0.994110997236394	0.994808787079947	0.475980024453968
0.997271180760962	0.995442300004527	0.936972068505108	0.963070670463714	0.941143484132442	0.511719986823397	0.524930926908357	0.497415338642352	0.999007622898197	0.998594897006098	0.998426829770492	0.99873702088069	0.514928456132146
0.992839953024513	0.994017187961836	0.940078184048558	0.96116888966455	0.938516512238033	0.489213488516312	0.502754525007872	0.475777929721927	0.99862675526566	0.998016808186013	0.99799492637897	0.998328166441575	0.494481584750416
0.995401435761036	0.991140161500153	0.929005851254532	0.958156659724561	0.933039290593576	0.496056664291648	0.505740065212652	0.482830233028946	0.99875999468432	0.996630207474247	0.997944897856375	0.996945198601312	0.499197130849695
0.994038404696087	0.99527676521167	0.928744919823828	0.955226057697858	0.929197253666585	0.481998734985088	0.491831974766796	0.464411793126213	0.999510920270576	0.998487684805282	0.997242467846064	0.99857943132817	0.488905697780061
0.994079066421098	0.99440364124971	0.936208864398606	0.958953028009011	0.938892304610642	0.489334841203523	0.505791467651106	0.472473498493208	0.998407531188786	0.998016277874314	0.997536598938995	0.99841246153216	0.495192162973236
0.994978328366398	0.996044404958822	0.919086263595631	0.950705219834023	0.925812478230307	0.477864841845085	0.489710659450344	0.459228467015118	0.998511108393387	0.99559346895268	0.995117890607436	0.996641840582946	0.484742216192901
0.9950851891304	0.99138430069826	0.933099518340162	0.958105008898218	0.936717678567121	0.49197940365755	0.503951812152913	0.475825654478142	0.99889500544306	0.99779991740395	0.99754039629474	0.99835036962452	0.497207795517307
0.993053133160626	0.985048995732064	0.941709200493392	0.964114135345333	0.940884933372035	0.504254955157358	0.518582896465375	0.484019894475104	0.998779588903372	0.998111480418493	0.997861002195392	0.99856290733489	0.508866295062671
0.994059610337428	0.979248249137168	0.937167051178792	0.96116727110113	0.941457415183342	0.502525616826654	0.514603334448057	0.491740114639302	0.99870467143221	0.997670925103178	0.99824420811466	0.998113812693628	0.503418984544939
0.995909020088602	0.996494190666973	0.940053402624867	0.963245384856991	0.940960244233515	0.501061700658545	0.51444277522439	0.488784443502001	0.999198606741357	0.998077479463637	0.998743500769931	0.998078271579572	0.502883340697294
0.995479817484367	0.99301589689654	0.932112748487724	0.958807722389103	0.933336235130385	0.499417776604617	0.508183837003441	0.483477674248182	0.99929041188908	0.99868432574904	0.998480079704744	0.999245197872183	0.503813446960739
0.996065586428425	0.9965944006422	0.94570057680322	0.962794807907268	0.943671382631639	0.493504798550492	0.506040466932951	0.48202673636929	0.99881699637656	0.997845996039628	0.997492284927223	0.99758527267679	0.495578952173583
0.993924619360393	0.995828838563795	0.92297461629335	0.954304679933748	0.928919463095292	0.487835136521657	0.49744604367026	0.466965698768401	0.998955837801006	0.995945181576846	0.996915833637584	0.997291415925547	0.491646199764722
0.99177548706632	0.990534401617304	0.940215968754173	0.962230817845147	0.940383773951704	0.502644151058507	0.512471478259063	0.488736514002881	0.998536086300387	0.99556030341673	0.995317352386557	0.996996238276038	0.501548691425542
0.99510584013471	0.994866106535682	0.937425723514472	0.961375773336887	0.93906816256769	0.502409663804199	0.513416761719453	0.486610865591419	0.999325568947542	0.99824411355452	0.997422117749648	0.999141565460345	0.506451637113339
0.99334318395304	0.985847902034588	0.922363274472265	0.953792252562824	0.92612424734478	0.495405116585032	0.504902345897261	0.474059791122145	0.998700389618574	0.99793784380793	0.997320433524078	0.99817993938703	0.502082542767887
0.995969069485535	0.98708565198941	0.929207129171194	0.958339588236778	0.937858977497173	0.49668274567989	0.506702679080332	0.478556855162134	0.998276268574718	0.996394764965687	0.99573076300799	0.997673824636278	0.497975287394995
0.99573089275304	0.993921679667223	0.929769410881874	0.956744539721698	0.935023767725452	0.504937653111731	0.517821747784871	0.497267310071975	0.998563678030883	0.996576356840308	0.996973564829386	0.997305899080252	0.507337647629272
0.99422251129939	0.99266995286761	0.932587870164933	0.960717677311576	0.936155323394506	0.501402133153045	0.510438776465158	0.486121950997905	0.99769565271424	0.997299617274248	0.99709810485172	0.997404307648032	0.504055392016495
0.992076586630932	0.987952085192376	0.935601158215582	0.956524310471325	0.936356060402963	0.485307949105556	0.497907755185682	0.470514911023982	0.997927179516658	0.9976934309458	0.99767761530749	0.997925827373962	0.490489526854186
0.997103743472406	0.99360504335863	0.936566574884676	0.9603374671044	0.935751630784865	0.475442005790852	0.486888287550414	0.455382554451187	0.99712700647407	0.994881624245963	0.99624027620692	0.9969814793382	0.480344972764838
0.995222115653263	0.988725314570237	0.937973641742147	0.96069099749725	0.938493238771524	0.484472050632434	0.49579633037086	0.47119584788486	0.998823742300342	0.997672572287296	0.998076087837382	0.997946696583595	0.486552677637107
0.997524749705824	0.99271179386546	0.929275183658774	0.958357189072034	0.933256545485137	0.492920960831442	0.502576552436248	0.469641008478966	0.999453274074167	0.998520340020404	0.99843600125177	0.999276441931216	0.498875492740532
0.992133677878278	0.995230920444	0.941615841910428	0.962206972639524	0.94026302336337	0.490790086536036	0.505845011485047	0.481481003959212	0.999085845532167	0.997149543744002	0.997647189754515	0.998515583991918	0.494974083123049
0.994945259115993	0.976214417180176	0.94205741216008	0.961629568001574	0.93744809604579	0.493729654406427	0.50612109774048	0.481486370164891	0.99868262713888	0.997756420839722	0.997308446247862	0.997151756112998	0.498116541294447
0.991929989873616	0.989548409735918	0.933197039567138	0.959597508403542	0.93495155059119	0.493410463012566	0.50685560122967	0.478602814078344	0.99950702365185	0.998930366073977	0.99912762219265	0.999078095208412	0.500902366569642
0.99389964469909	0.989457158488663	0.936918568126096	0.963020967825178	0.941397863520576	0.510820022342506	0.525820087844588	0.493880543343501	0.999354138091762	0.997629770253407	0.998621234266357	0.996921609671267	0.515249520466978
0.990574521160139	0.99051965724292	0.942961631970847	0.96598425885275	0.943245744509981	0.504445305688706	0.516188338866746	0.489487177512338	0.999412458308432	0.998002985271408	0.99818230177873	0.998220772717887	0.5053308428141
0.9923049274905	0.99612913370105	0.936227484156681	0.959237898774483	0.93067550978936	0.485995189427609	0.496716720209239	0.471376279771892	0.999054710285354	0.997965676410599	0.998246066028327	0.998218108299565	0.491792941532904
0.991245653812532	0.995827703314572	0.93791197370692	0.96291641899724	0.942329138212921	0.508682120573298	0.521175097736855	0.488972199450112	0.999313344138434	0.998807359760668	0.998360931374093	0.997616397335106	0.511757073047474
0.9876831860864	0.992135099619155	0.938953460772811	0.961211199216138	0.941654623532821	0.503219459218694	0.516943481751411	0.485580333009602	0.99909121933293	0.998223394111723	0.998774051516888	0.997910181714158	0.506209237860025
0.987373632246318	0.98926938195098	0.932840126179251	0.958219057530795	0.935101490890067	0.482436733640421	0.495409191218003	0.466329079267986	0.999003065189741	0.99756255317749	0.997783912955924	0.998170587770592	0.488161715467679
0.99306641143506	0.990211801081915	0.927965484943412	0.957111630673677	0.931482232920617	0.48284137068386	0.49069671591067	0.466175093160218	0.998806960153656	0.997533568431067	0.997609844357737	0.99790718841284	0.487366007310939
0.986337482898152	0.968348966015866	0.940442061062082	0.960456429533282	0.937938488482377	0.482403056775985	0.494457259470226	0.467914854244974	0.99891417087414	0.997588971963178	0.997951806365644	0.995604506396345	0.487376783446009
0.99738591770223	0.978779613644024	0.927248584283276	0.954230242927418	0.923535717949735	0.495526364095778	0.502338576613163	0.473598850521526	0.999501564845113	0.999118119981766	0.99884780790759	0.998493939278681	0.497728512905744
0.995524173737437	0.997001532996035	0.941764608047114	0.96200954125575	0.939784798591223	0.495697430997645	0.508917786495436	0.478402202756743	0.998984979052028	0.996763124915925	0.996432132127546	0.99767526710977	0.499972178474679
0.996789491165014	0.982050393761377	0.932261091500275	0.959784661331726	0.937230698138868	0.49963402607425	0.511695495780682	0.480361786897432	0.99872997788971	0.998086393154772	0.997706404492292	0.998631733140598	0.504880343698177
0.996148954027998	0.993902868363441	0.92474498487685	0.951892395339194	0.930915234179682	0.490583377247099	0.501983399587582	0.477130364828068	0.998710759825525	0.997652368003806	0.99514201330102	0.998329025243517	0.494982131850104
0.996142309930373	0.990288547413187	0.931523775989909	0.958868262273124	0.935682514998786	0.502246296678305	0.512363522811175	0.489038696223229	0.998857854465475	0.99768198612566	0.997364484409678	0.99740983972647	0.502396334386397
0.993648098419765	0.994111733032014	0.925314547946133	0.954789295375524	0.92889560688066	0.492184149592568	0.501237813938544	0.474828639824339	0.999382445207096	0.99825543492576	0.997710093716535	0.997622077873876	0.49739731745553
0.994048284629296	0.990992219296613	0.940198075866528	0.964009043431145	0.942445588926228	0.511966960250392	0.526700506724799	0.501183129604968	0.998373987952484	0.99777638917791	0.998356871665017	0.998838395375022	0.514936890011161
0.99488280290821	0.987544425514078	0.93724441012745	0.960578777063555	0.938079768181718	0.510373834559048	0.521674736540441	0.48969248284887	0.998599791128206	0.998413727798943	0.99796702338481	0.999075064130185	0.513123259949932
0.994272199002381	0.984064759759704	0.935229796178318	0.960160511148589	0.939268711233711	0.504915390097982	0.516840846812679	0.490488647502323	0.998834657207587	0.99790396881712	0.997891762024854	0.997866734397621	0.506482785348228
0.994080552926553	0.995661829609063	0.937319643835563	0.962057401100697	0.940112909394992	0.502923542210176	0.513561580445958	0.48988734746224	0.998866682804202	0.99857826059419	0.997355603198366	0.997787483756495	0.503872929342428
0.996616982953177	0.997496908607084	0.940151786798508	0.96336717898457	0.942449364396063	0.502276696038172	0.515846912736917	0.486533489532383	0.999293093545316	0.998490834545845	0.998363442484297	0.997428907392774	0.504162219110669
0.995952479168672	0.971834476239155	0.944918166519174	0.965080575798323	0.943150139246072	0.518057029523755	0.532080435454057	0.509862295321996	0.998455527595035	0.99707888889088	0.99661546063932	0.99826539120133	0.520152671786491
0.994406599621308	0.990844499755762	0.927544534204339	0.958280092542437	0.934107401624528	0.496331777775557	0.509438327392243	0.483626100872294	0.999321637362594	0.998503408635984	0.998146332954874	0.998136607737934	0.50179148561268
0.992703535401007	0.98844067986539	0.947368798251464	0.964911623330423	0.94547891987003	0.505457656166535	0.519535880620739	0.495415696520423	0.99889099174092	0.998163459039438	0.998119021150105	0.99798227681523	0.507361170091211
0.993388682887667	0.997722589976812	0.926589504000564	0.95521393918851	0.935310782271443	0.487324321431996	0.499486968528113	0.471832924198638	0.998398236449587	0.995752071957772	0.997064181803397	0.995805838707942	0.490730349362629
0.995178539071883	0.986839298369765	0.931757000438856	0.95664247122716	0.930141259643658	0.481760200390656	0.493765406993279	0.464092621111995	0.999299226372133	0.997715661810277	0.99791179108212	0.997489618671798	0.490805805954918
0.99649551646876	0.994143951949303	0.935363400275042	0.962576296931672	0.938236497375168	0.490738187188623	0.502126033915071	0.47076252981532	0.99868503484358	0.998067012354737	0.998373662396327	0.997939758533683	0.49462344643814
0.992810153699662	0.981750409989932	0.934655699565613	0.962174051102507	0.940566944462447	0.504790442494069	0.515954686788567	0.482484241604833	0.99926191149774	0.998796085908246	0.998656319305823	0.996198505553167	0.508708668605322
0.997370902925194	0.992688881845236	0.932508356017199	0.957130061192702	0.933339192135065	0.490471665747091	0.502620264199666	0.473478892700928	0.998553523197594	0.996753145807226	0.997498825986904	0.997533751334306	0.497888089186365
0.992116106924849	0.993024844858601	0.936054094975997	0.961013911951094	0.935121523894712	0.478008405227681	0.488551449525429	0.459092411510233	0.999048463972329	0.997327381267918	0.997878584978948	0.997741611024398	0.483723241319106
0.994831967973067	0.993756233595672	0.929428816748535	0.956236535247011	0.928635846809404	0.48980977427659	0.499204495591388	0.469680996814341	0.99932613711841	0.998607688499736	0.997766486593584	0.9985811366995	0.494986133421831
0.991796782432573	0.99413149505194	0.925315341001388	0.955937386997374	0.92961819605892	0.48128619993012	0.490771852956682	0.464984070133392	0.998153024045748	0.996885172443981	0.997376045155345	0.99831962782305	0.487582591499151
0.98314242958986	0.996307355503628	0.942638933221438	0.965915502620728	0.94475303108535	0.517967743683228	0.53116040633838	0.506383470062091	0.999471921199803	0.998817950287914	0.99898211277518	0.998966592095232	0.52047562902122
0.997097192187618	0.99465634578141	0.932925315431482	0.95989607801735	0.934621886157007	0.50373976043009	0.514468983119343	0.481960781898107	0.999094111765925	0.99826972357554	0.99795492432029	0.998318849735072	0.509724410263243
0.99600924245012	0.99170268165305	0.934987315783004	0.960534088913777	0.935663599931016	0.491307365113877	0.501405025624109	0.475865941604907	0.99902280161512	0.998103648769653	0.99771978880115	0.997607574693792	0.494576408714436
0.994946700309769	0.994948298240227	0.935821566267608	0.962315446998078	0.93921453052379	0.500940021699312	0.512416901952225	0.487374741284912	0.99958586020309	0.998782680000421	0.9988932011223	0.998983216011666	0.505151103456744
0.990334907266306	0.991749011794526	0.935177881238282	0.960313460585167	0.934527889278398	0.486698217625665	0.498039830598498	0.468806556144852	0.998839690602836	0.995626985927742	0.997299333414895	0.997200529718927	0.490894867392116
0.982171095615627	0.996661272464102	0.928262322909782	0.956073237751326	0.933546942347604	0.491048162421374	0.500984091549731	0.475138422095007	0.998027764757946	0.996738686672684	0.995975519615501	0.997041030940374	0.495398098955882
0.995850479435988	0.991253116665288	0.940030814143569	0.96340224734948	0.938861236551698	0.503817449361456	0.515856386923775	0.494719542514892	0.999287167218914	0.998677422615928	0.998337964707671	0.998817106762334	0.505899947048941
0.995512313633906	0.993605774819007	0.936737585041027	0.959659570988092	0.936692643714442	0.480138525969192	0.492270603666259	0.465228820760147	0.999166526476632	0.998346278888122	0.997912661519495	0.998181203548213	0.483806490292446
0.99749423828702	0.992841152626126	0.939036462742897	0.963773568944448	0.942007686055675	0.512719928358091	0.523436363806105	0.497866217567972	0.99917809901263	0.99845863244755	0.997948895122954	0.998585538635922	0.513661146672362
0.993319246353823	0.992716385872997	0.937007707592969	0.958251934530393	0.93816248269976	0.486984228012814	0.500326129248286	0.476211034667677	0.998758004533057	0.99761415755972	0.996934862970346	0.996667866054719	0.492247037589066
0.995095293458198	0.99665108884539	0.93690883415606	0.958746701863902	0.938842873524746	0.495937740170746	0.507281851899996	0.484986341645575	0.998743758848727	0.9976578813552	0.997980892680264	0.998095067807923	0.500010826172732
0.994579864065082	0.99231644423477	0.934583873422693	0.958346585958327	0.939307888098008	0.492659003447421	0.504496197876212	0.476259876107727	0.99855757928797	0.996828955703965	0.997157526881603	0.995868273557866	0.494357007875519
0.996730593340117	0.988746692329073	0.927286279064665	0.955935279742037	0.930402340352336	0.477634868387566	0.490119018148734	0.464212991014738	0.997822614125478	0.996285799351114	0.997716194188507	0.99738633614199	0.485148963360138
0.996666590575723	0.99776021330668	0.941487436478792	0.963200019134567	0.942493741971723	0.507407580651971	0.520557257692429	0.492979616451339	0.999129347354563	0.998007464464056	0.998124090357383	0.998410729781195	0.510973159758737
0.990897281676947	0.995524615549685	0.932736491929956	0.958250073990615	0.93616458606803	0.497597031616983	0.509145815158265	0.48430494214753	0.999240575360145	0.998177535418272	0.997513835398343	0.998699517804912	0.50245785191608
0.99202657417268	0.992771706144213	0.943835104764662	0.960917181573474	0.939512955856589	0.488829304975266	0.50446079257489	0.475566396709918	0.997944516070295	0.99783124673222	0.997000415684431	0.997422006540905	0.493162531764052
0.993214156948904	0.992490536723644	0.937822144648566	0.962044069280775	0.937335961458248	0.496876322947324	0.506581221389371	0.482507142150817	0.999063898792613	0.997604549339584	0.997325135307852	0.998075782105123	0.501543811217978
0.996841554982756	0.995329623217614	0.935282460419797	0.957891384940453	0.935819323843867	0.485812002242111	0.497831421687498	0.468663399745108	0.998641694427628	0.997408529098468	0.996615009984797	0.997420656633389	0.491014507749448
0.9961484981592	0.989593267177244	0.92131665882768	0.955005250561148	0.929855680430557	0.487276300136549	0.495943008054571	0.471031973787342	0.99924286555345	0.998056858383844	0.99814114656479	0.9982950466084	0.49029085053606
0.993793102226536	0.997638587256537	0.933191089470314	0.9605272134274	0.938224808676903	0.49063172776526	0.501148834704375	0.476423491151938	0.999173294085875	0.998042407679502	0.997560401741428	0.997286239173176	0.492037974787762
0.989900525476037	0.994497479592818	0.943935624561106	0.96464381225936	0.94232342330185	0.506883271135724	0.519261406668027	0.492482935250753	0.999151918248746	0.998275902977193	0.99805172119243	0.998550277731537	0.510145380054984
0.997597069911855	0.987557480384717	0.931427303551854	0.959822242123746	0.938018532629334	0.511077215836705	0.521521919722394	0.497544791090867	0.999150379095267	0.998302043003015	0.998468395167177	0.998056722603703	0.511961824975775
0.987343190554496	0.99081967412603	0.93493555218117	0.96187528141596	0.936118523583387	0.502405686056245	0.512742010835822	0.4816026335407	0.998973226181744	0.998091150255735	0.998110588909042	0.9984404825995	0.505894866606491
0.995533988608619	0.992550692422703	0.930983465236687	0.955387632928362	0.931507522193503	0.485385795757713	0.496446714524583	0.468135563499693	0.998754036614467	0.99738846816384	0.99719330470801	0.997162941785084	0.492013049407576
0.991389990252022	0.994114343508092	0.942447020443618	0.963424930817872	0.94082181668515	0.499098734309062	0.510309836254216	0.486140563720728	0.999364392639217	0.998573352697344	0.998473063835044	0.998708018050992	0.500825653499492
0.998239532880439	0.977234262427363	0.935344174289567	0.960686808803363	0.936826758413325	0.495511756233689	0.507084584348389	0.484522930813212	0.999042569151617	0.99750686622804	0.997853901764575	0.997454115472996	0.500684757528581
0.99599682569101	0.994572461460982	0.917135895935862	0.95175264073969	0.92122121272127	0.482855067017621	0.487759872401673	0.463240333607901	0.999011194995127	0.998213659217557	0.998181360256861	0.99852722438265	0.488359551935543
0.995869410779137	0.992844206271331	0.929237612173986	0.956234618527275	0.932469134337681	0.498942343790242	0.513714842905926	0.485261975293047	0.999421535252704	0.99857043777504	0.997835104937017	0.998532004572913	0.506332243489999
0.993152122187428	0.994360153024269	0.937894001142028	0.961839196541528	0.940912021505588	0.497465638907199	0.510058329213063	0.483390479306966	0.99879763785419	0.997312828450727	0.996642289492668	0.9980115012402	0.499466510422965
0.996079498814186	0.990547970763676	0.93182331750551	0.960285156421768	0.936490382330612	0.500633668992907	0.51383468157863	0.482265069933315	0.9987925249093	0.998310537584278	0.998542618216638	0.998641810351153	0.50508492775328
0.994257239272982	0.981503488353864	0.93049290174773	0.95652236727066	0.930280063768542	0.479042297793439	0.491534453932966	0.462099261097739	0.999226193080996	0.997977861804766	0.997924606297114	0.998143564339668	0.486548690710691
0.996208810661303	0.996595573742574	0.941743391955717	0.961396115605182	0.940611384537938	0.49993977000506	0.513509061509831	0.481715225882179	0.998782581213996	0.99900419836168	0.998056758689404	0.998068501515464	0.503728800395967
0.995544667887853	0.997075049134333	0.930436007946864	0.958814591873712	0.933508415557321	0.489858322473964	0.502258546895259	0.470935326674933	0.999008912126448	0.99815259439678	0.997802128154444	0.997910558543064	0.497749388083862
0.990869745717397	0.9974831009414	0.92943846886666	0.957212017923523	0.933568116203665	0.49354835137627	0.50467146779308	0.474774056472117	0.998418672148387	0.99726946871346	0.9974925855751	0.99747219678275	0.497774777250848
0.99621652211761	0.986556082508445	0.940177925371653	0.963697935691008	0.943970421201782	0.507643902931528	0.520118838183686	0.495675158619321	0.999175877172531	0.997165617667198	0.996681753961556	0.99783165621146	0.508990088801587
0.99066361635942	0.987906311520705	0.943954487482314	0.962691873159858	0.940974243012143	0.502811917334049	0.515243800110228	0.4926977576364	0.997918135639074	0.995139374821343	0.995787895662466	0.996860971106378	0.502072735733655
0.993940295575954	0.992449291960943	0.929792378387724	0.95756464539127	0.934815171196548	0.501791339670354	0.512383169735979	0.483626492752166	0.998799356055697	0.997957034387824	0.997914513277532	0.99825341754709	0.506163124578768
0.998232203502692	0.98705972564232	0.91645174806381	0.94974749013655	0.927652272773224	0.489852684495476	0.500155905572243	0.473719560372228	0.99866013273577	0.995712558656346	0.996457458408274	0.99646378101473	0.490811878256752
0.99414158636367	0.991541390583278	0.925168335166613	0.955414197381235	0.92894403394912	0.494585350715611	0.504470313709225	0.477728416804882	0.997683535671256	0.997579448044825	0.996876768217278	0.997492618298973	0.498900317387166
0.997118270698188	0.98609848112517	0.927980584085094	0.95407958889699	0.928112813920197	0.490402957577392	0.499907456721165	0.472108963440028	0.99904036188486	0.997595459631275	0.996836269063552	0.998040165362975	0.496459311108669
0.99661543126839	0.992802424797377	0.928249324694308	0.958457043980014	0.933011209901526	0.497795501363495	0.507835063984587	0.48117997475128	0.99951677669228	0.998790939452815	0.998563117474587	0.99903253070395	0.50271990950128
0.988575032881341	0.98924409742215	0.93919437505853	0.962155795266928	0.938832318405576	0.492905528415485	0.503851233578963	0.47758313047419	0.999112884914897	0.998292570646063	0.9983644202049	0.99805059684823	0.496894513471068
0.99037442409109	0.995810984342452	0.931564988654464	0.958558782575475	0.933092951469955	0.491452614579577	0.500923092918465	0.473566302835856	0.99879293203185	0.99816095112483	0.99790821666376	0.998289360111455	0.496190534542939
0.994659779453106	0.996628867625513	0.94732956324678	0.96493760821694	0.94321443525672	0.507370628197726	0.521907615626472	0.497325894949884	0.998664272773826	0.996833880783675	0.997603473233441	0.997471468007515	0.509001896857555
0.99074542072602	0.997767880867448	0.93120443329517	0.955871690316144	0.934451665710977	0.482600250616907	0.496578656013884	0.462097869766437	0.999391062069652	0.997836084021705	0.99794128306723	0.997927872619725	0.490727273255145
0.995795393795484	0.99326407345805	0.932078780437274	0.958875670580154	0.93855635342314	0.497488108982953	0.50963667158514	0.484847755339668	0.998611865631272	0.997741316476155	0.997852084057086	0.998527755093376	0.499452762150006
0.992585778928573	0.99115426117782	0.940292183087993	0.962483293323439	0.939591057411602	0.494528142968405	0.505258606887209	0.479725480979552	0.999124404202334	0.997655566054057	0.998099165283713	0.997248961293687	0.497209036789954
0.994403077880867	0.995787509040653	0.927194564532998	0.95684528233383	0.931175217343311	0.503097582703384	0.511071456234439	0.486012514837796	0.999470802956005	0.999348780065742	0.998559075180602	0.999071244771642	0.50636790166167
0.996683567505038	0.992019237622733	0.939435527623728	0.961107528990573	0.94255889811431	0.50894832365226	0.522368225853971	0.491509631403104	0.99888093758987	0.998006410149728	0.996995910692246	0.998169061598237	0.510771512911627
0.997030430044614	0.983619014703989	0.932020861889086	0.956970279106542	0.934175515129457	0.477638646426433	0.489664565601296	0.463532832955359	0.998589966397223	0.995802187111973	0.996926976587134	0.996471158514105	0.480978043254409
0.988951733750967	0.985274614180924	0.946241811813488	0.966210522522704	0.944139466965127	0.510614008932278	0.523892273801387	0.49568983718594	0.999298799727134	0.998697069009382	0.998328549828758	0.99874818965518	0.513366046286686
0.990965553159579	0.975589833824213	0.931930827759031	0.957300631182562	0.934534173303115	0.488987021308531	0.500179164004492	0.473978063384029	0.999510370979352	0.997501229484622	0.99785281382274	0.997033758167892	0.492309411782998
0.995648979850556	0.992226178463523	0.939031648314479	0.963444553742523	0.938291171625365	0.505355890418123	0.51778981972388	0.490960759798739	0.999017122909296	0.998775738176718	0.99824800944916	0.998621218652674	0.509256800727237
0.995799921814578	0.984545522376056	0.938627003162607	0.962555709776547	0.937269520938345	0.510424690355357	0.51927495202649	0.493787685827724	0.999636289727968	0.99876740711554	0.99876825593373	0.998674213902694	0.511419110028553
0.99695374357345	0.99549471858967	0.942979883148658	0.964042197470492	0.946075194471856	0.50712323283588	0.520734805514855	0.491773426749951	0.999256320594251	0.99859940862441	0.99828166033945	0.998724284519822	0.508305161593961
0.993774038335375	0.982653694598752	0.939017678706714	0.964468958936973	0.94080861369986	0.518489791634248	0.529246243371173	0.499792151421877	0.999390925892989	0.998209958893332	0.997876596692159	0.99829868548282	0.519656484138231
0.996136366642306	0.996266853788703	0.92081724622234	0.953082524938028	0.927526316360909	0.479178538086727	0.488826410609181	0.460008710745633	0.998942620300003	0.995974162364542	0.996415179604795	0.997978267304054	0.486537334401367
0.99391517025966	0.982507273800304	0.926231207627369	0.954518729037954	0.93114582286079	0.477163191929662	0.488900613571564	0.458831622616864	0.998866297459268	0.996085545256477	0.997237003998375	0.995738001740585	0.4815680018414
0.992024239461012	0.993172062550882	0.92163330681591	0.952370607097796	0.930766434107883	0.498097972407567	0.508539119394471	0.482893431967046	0.997769082640355	0.994335448137488	0.99618710734998	0.99486514273371	0.499681630457114
0.99138348721477	0.995676175867813	0.941428503059632	0.963152003176625	0.94191229135281	0.501039961047661	0.511181108818107	0.486338876969416	0.999248595777614	0.998426517356775	0.99746720571269	0.99858737589584	0.502000397742356
0.993836544706102	0.992400424250065	0.937576993590244	0.960177716822656	0.93893890952207	0.488853246470379	0.499828599654002	0.47440884417543	0.999124431765222	0.997760908930097	0.997737721117098	0.997834747166926	0.491995077097139
0.99516012239685	0.982732653150052	0.937947526563528	0.96059909238021	0.941062399825886	0.5031376921368	0.517092249940487	0.489272150938368	0.999014417177803	0.998384277392966	0.99810202887775	0.997554597037946	0.506500222795413
0.992570255269961	0.993213457289889	0.934139052013011	0.957471713694762	0.935137234513578	0.480742281192361	0.492463820798942	0.464901601724622	0.998845545217006	0.997542317983704	0.99791470504949	0.998027042344552	0.486892246985047
0.988654706912155	0.996022341699922	0.923736822831804	0.955160522257694	0.93051674619628	0.487548425479055	0.498104778720529	0.471518145703265	0.998377201230275	0.997732164286125	0.997347452137565	0.99742926623858	0.49088815250419
0.992507725991856	0.99068045038028	0.930980842824914	0.958904661135517	0.937007598447848	0.496788576222401	0.510495854054135	0.481560763057746	0.9984209808069	0.997404768293	0.996700605641892	0.998161049154796	0.501374608487901
0.99784736248205	0.994934143825964	0.917737154228448	0.949106578358536	0.923209968345983	0.477094242497215	0.486292901037699	0.456543667055942	0.996873665196988	0.989007113384696	0.987869084726002	0.997401987834143	0.482352115175963
0.993978213764446	0.981974319194448	0.921036608487872	0.951721176231693	0.927517726432444	0.488783255262397	0.498225530886387	0.472344484102866	0.997809525226577	0.99627823044325	0.996192473038835	0.997224900310705	0.493207017966853
0.991424939881663	0.993812845897694	0.931625237499717	0.960165747471513	0.937629292415912	0.50302553943429	0.513635643224475	0.489833612615672	0.999013150560528	0.998400283399058	0.998739846719549	0.998119455218316	0.50429938803024
0.99268039143066	0.998631289329027	0.939944342157116	0.963612818841275	0.943472934647656	0.50569190819388	0.518649199150462	0.491978895462659	0.999309576883604	0.998814436594033	0.998591649934243	0.998653627639278	0.508523215732011
0.996576020834245	0.98376427899703	0.935073697729454	0.960316743554643	0.93719768100645	0.488270789509021	0.498179516835895	0.468813038724174	0.99888646247455	0.997116750149093	0.997944847128612	0.996464145077289	0.492646083282687
0.992725268097534	0.989439816406108	0.951482860756458	0.967072087920317	0.949123878024855	0.512818496241731	0.528373546092892	0.504129956129736	0.999457059962198	0.998361378763287	0.997913862008927	0.998824537723812	0.512392120191703
0.993940265337587	0.97720206519415	0.927576386016417	0.95697520327498	0.929678747986972	0.495909091279978	0.505117629959303	0.476532603081022	0.999256018585944	0.998394437901568	0.998462889815868	0.998736257151973	0.500771430850589
0.994596452369745	0.997215704017307	0.936767310141498	0.960299956482266	0.938013560273287	0.500715042535992	0.512426738233802	0.481094360725408	0.99922908722722	0.998352513360402	0.998568333744391	0.998025799986417	0.504156631798799
0.994705903069688	0.994251493375488	0.914731828286474	0.947667932188464	0.925548917631768	0.480329552816465	0.489985894776305	0.46230919575327	0.997987378911611	0.993715044229285	0.993400989625294	0.99514130854381	0.48509016220699
0.992215788665826	0.992538422735149	0.938143153428762	0.963588631276742	0.940752123694437	0.504207431083	0.515064205773305	0.483128320863219	0.99958205662173	0.99897763999298	0.998714312246684	0.998711778317528	0.50575521456529
0.996798979864216	0.994903142577192	0.92970788038865	0.95819740588516	0.93513437446696	0.517448619015079	0.531257821188979	0.502244227055867	0.999460038025547	0.998552946933902	0.998644723765383	0.998386463631564	0.522141175587908
0.992659179958103	0.99176954060736	0.941675359921622	0.960868165592055	0.939634530632283	0.497293406720855	0.511475042686334	0.485153410180945	0.997444821954952	0.996632931427653	0.996677716869426	0.996756227120006	0.501413485533327
0.992791233312102	0.994950335628098	0.929084343575889	0.95913448741026	0.932207595240754	0.495380546557232	0.506982494983661	0.479663812519186	0.998825945217515	0.997367201615332	0.997205190375414	0.997789644317449	0.502570042065771
0.98205846405049	0.987847650778796	0.923613612561275	0.954571906745048	0.930226319600623	0.49104836726008	0.502266620838858	0.471394759758325	0.999106592010042	0.99809841502455	0.997738943063562	0.998448744688205	0.496662999676235
0.995879849128176	0.992802806876378	0.943185489040917	0.963395016700065	0.938251841158782	0.493825233786268	0.506887120658218	0.480081336803177	0.999557234691675	0.998185997483598	0.998695322060678	0.998483190696237	0.498687637794913
0.994711010008278	0.993996259972354	0.926304671637698	0.956517203532376	0.934149142782095	0.507832057729754	0.517672998134109	0.49609115200777	0.999063175309679	0.99861437847809	0.998330079492792	0.997361249713773	0.508197136889513
0.993439033800395	0.993745235776399	0.91707230604235	0.949737100779683	0.927025672961308	0.481714836578308	0.489986476117366	0.464571458246285	0.997532606449634	0.99226669414572	0.993638832931497	0.994602158013878	0.485077691859435
0.994663636797762	0.987216488267765	0.932780664119281	0.958137415110579	0.932826276518982	0.488111391839293	0.498767357661092	0.466821815673825	0.99849903121514	0.997718288760708	0.997662555723592	0.998057024895153	0.495543162752622
0.994820014059473	0.988201611480298	0.94005694774251	0.964276348870773	0.941316250465152	0.499207892433398	0.510976835647778	0.48708273612309	0.998947542819404	0.997842552152013	0.998297815729934	0.99811875007776	0.501322190462065
0.996681660571972	0.993896189371324	0.939635285776102	0.95912966686281	0.937468312403144	0.481381330204153	0.495878995790263	0.465201697415896	0.998935568683302	0.99661006523479	0.996611454613583	0.997874645247298	0.486401989403789
0.996396093430294	0.994285040837308	0.931067531980405	0.956722628208498	0.931511578094404	0.480971852046647	0.492070978872141	0.464993454840794	0.999046405289863	0.997338628527967	0.997470285875333	0.99707780833995	0.485511300722547
0.98623059756353	0.986888290501053	0.928789063804646	0.95892581891995	0.934067143029518	0.508067719138799	0.519696543653089	0.495142819899897	0.998904134777017	0.99852321006084	0.998590391165694	0.998013815915961	0.510666695249188
0.989712199693879	0.991805834282803	0.93651374852012	0.95841954543778	0.932110980807638	0.473290748630536	0.484345138063502	0.451885120767818	0.99802186042105	0.997853771618734	0.997403977493424	0.997652042683428	0.479101035987795
0.991598085102992	0.97902782331808	0.930421069547762	0.955851607116099	0.93220735619266	0.484667996221752	0.49465262832128	0.464785680504743	0.998557217409217	0.99610407632367	0.996630894244531	0.996530325212678	0.49010337908603
0.993970508646798	0.986837694428982	0.949694269453869	0.965596226327595	0.946284284929875	0.495374416333627	0.50981544158907	0.484439610087852	0.999062584396094	0.998265163241176	0.99836679108251	0.998077539311452	0.496756820069579
0.99051329138605	0.99129136509129	0.938923369390937	0.963958351427957	0.94297378620143	0.504729941333045	0.514490959741201	0.488119448800032	0.998960603291153	0.996918913714282	0.997835977997425	0.998129736845154	0.505839737463506
0.995361687671182	0.985095207794436	0.93624353246435	0.96171502807781	0.940137990182064	0.51258282429827	0.525260932857787	0.500902073854413	0.999304328463995	0.998936749677303	0.998058217101068	0.998887349084862	0.514798991875949
0.99336320792239	0.989798242191444	0.937249060529358	0.95988469796537	0.937024249115616	0.491535310883168	0.505276094936684	0.478089583461303	0.997981419688604	0.996179916552994	0.996308176734771	0.99795010866712	0.49419755266692
0.994561159086015	0.990540529101505	0.936527515804901	0.958365127313977	0.933987627750731	0.481872079035633	0.496307968571935	0.466402404120234	0.998765673212468	0.996880894464	0.996601425790598	0.997608591659493	0.490790386197372
0.997558722159284	0.990618104660381	0.93870881755599	0.959863357744618	0.938328095674456	0.494269925271933	0.509436035881524	0.480184009286711	0.998751555122974	0.99726543538646	0.99669422648078	0.996634555037872	0.500705903315357
0.99151258564925	0.993916192876105	0.932724455366759	0.956864534313822	0.93360444339453	0.479299081481187	0.491290586061465	0.461742884765547	0.998102950006988	0.99496633614081	0.99598246778267	0.996530101466635	0.483129588141837
0.998291842089866	0.99465072742978	0.931927140313518	0.95969354528028	0.936153112017567	0.504491062105317	0.51686211490093	0.487701700595973	0.998981060250644	0.997763116846668	0.998616402943995	0.998321241118808	0.508394172322025
0.992988254625213	0.99345212968076	0.932236093895273	0.958731722651308	0.934583357324128	0.495394875611263	0.506526515142622	0.482915147893433	0.99941326223394	0.998356120294246	0.998456247649711	0.998890840789489	0.499506605926854
0.99548424657322	0.980344234082096	0.932220375944078	0.95889049529609	0.936274277329238	0.496416237379524	0.508916174362155	0.476773908617652	0.99824885327025	0.99629340491256	0.99741727858609	0.997895202206507	0.501741794558273
0.996273170009768	0.99388094081806	0.938525036839095	0.960791711826087	0.94010665045103	0.489787540742173	0.50059895528423	0.469937611576175	0.998425703033083	0.99702550584956	0.996880831931012	0.997216456222204	0.491056162819903
0.992242836035364	0.985836584408447	0.942003652418445	0.96352968651244	0.942362903417945	0.499912480314967	0.511780116496403	0.487575423870342	0.999665368289559	0.997696047255385	0.997820478004245	0.99873369377373	0.502718557712097
0.989743525593192	0.993040702753014	0.930572779969591	0.95857634009062	0.93231340128581	0.486815655680465	0.495571979767565	0.468646945380649	0.998855835723745	0.99739347467687	0.9976355789425	0.997031233071447	0.491672256109094
0.997769351544223	0.993560893223714	0.920619406637652	0.951234714714605	0.926524563118354	0.474260361016676	0.483822352837339	0.456935631185686	0.998496185970653	0.996653044342208	0.996071178282524	0.996478423114511	0.478991941494457
0.99219904377096	0.991226864266605	0.929259020605038	0.957342798764821	0.93335493327744	0.490315874922362	0.500884114737983	0.472724389145033	0.998941515437992	0.996557441330497	0.99646108816193	0.996762264234369	0.496074772962116
0.996031803707483	0.99412589513671	0.941968389521802	0.962915863158912	0.93988763868591	0.503996266588385	0.51473876950721	0.485842117270245	0.999153684961488	0.998021350805794	0.9979002636148	0.99695678370525	0.507837143786397
0.992210901897203	0.99419375684296	0.926509115664848	0.956158587194734	0.933127293320156	0.493461895264757	0.506006761381381	0.479345287618901	0.99874578480142	0.998252551539457	0.997815298748915	0.997317951899573	0.498279824559946
0.994807411750055	0.982197718744144	0.929335041760858	0.95825260468188	0.932002928343403	0.486566569568398	0.496839480703584	0.464902403866433	0.99922201303605	0.997870218977296	0.997613500401705	0.998449597562883	0.492832060562987
0.99222433887539	0.989303920386424	0.927030945447589	0.95516107617735	0.93084448613815	0.48914629893177	0.500875173383869	0.47522521349787	0.998850896093096	0.997027155598604	0.997240581445464	0.998085375380755	0.496392784404199
0.99296210127137	0.984082056587546	0.920441776580623	0.949897472528153	0.925097959832226	0.472777333462546	0.482515119277783	0.459956645182807	0.99712603194775	0.986214726759583	0.98965508376041	0.996396896368686	0.476535841328475
0.993945290881493	0.992365233615918	0.939118027996762	0.961359493792552	0.93938090068415	0.498689078679585	0.513115816610443	0.4789879095894	0.999439152472854	0.998795437069958	0.998460642866987	0.999131205424302	0.50444509214184
0.995550815720513	0.987605474936163	0.926350623953067	0.954774241924754	0.934179298506728	0.491237129860361	0.502956313628658	0.477105962312347	0.998677780975068	0.997851250212765	0.99817923472054	0.997697113361604	0.495045870778714
0.99161004636548	0.99517697400887	0.934742073856676	0.960323618937122	0.93811814422501	0.491978179869235	0.504620066858962	0.473278424396604	0.99914782634712	0.99896382873186	0.998712993104594	0.998664057334847	0.49574452795054
0.996197375498672	0.99399363725449	0.930416690874265	0.957555603645328	0.930010881163554	0.479999329537479	0.490034915294389	0.45543343723721	0.99945541902901	0.997884862797282	0.998277483115794	0.9988195530197	0.487338463742091
0.99352512468282	0.98839336525184	0.93388702453853	0.958774544392063	0.93661201274334	0.492147625138437	0.503265781062525	0.477151542200812	0.998234443125484	0.996759508680742	0.997363354100426	0.997527228545979	0.494639439284353
0.992217434718143	0.983383642277453	0.936614148305125	0.960655152575833	0.93645477210731	0.50403809895244	0.51755678627447	0.490224639009305	0.998827610242067	0.998248726653504	0.998137190216635	0.997997123223566	0.509478171307823
0.996624992848795	0.96957028009403	0.94000147647122	0.960259633709739	0.939930460417326	0.4841692827142	0.498197449883943	0.474487909459298	0.99852689930104	0.99752159648965	0.99765338920247	0.997294426473749	0.485190267272861
0.992468012465903	0.989443361001611	0.931408507547123	0.95929563614332	0.932627180062016	0.494193603680285	0.502820533941065	0.478877111381553	0.999252197394292	0.99856463775439	0.99792142761175	0.998842419287628	0.499541300948306
0.997167784651057	0.995908378738482	0.93908742649953	0.962019488193956	0.937706402521883	0.500181529041562	0.513459874166324	0.487959158512083	0.99830976101959	0.99801286004899	0.997912283479482	0.997932336650433	0.503066904236755
0.996833109101158	0.99504795286185	0.930630349032632	0.95518417493214	0.931140188392098	0.485888702103262	0.501533034594303	0.468686894554323	0.999013919113854	0.998040143864857	0.997831123791565	0.998780123693838	0.493266732455425
0.99565949394047	0.994243468425645	0.931196214942332	0.956978438640636	0.93108733719574	0.481519276480783	0.491924865934329	0.460579936654406	0.999372547122516	0.996829025509528	0.997647329730328	0.997674590771014	0.486942554740719
0.994238704235656	0.988236440848827	0.933835123914642	0.95436289145601	0.934821190342637	0.486261279379562	0.49849858204239	0.468247590669059	0.99849874682232	0.996980230834161	0.995944518265227	0.996692545947353	0.490124323170237
0.99210814116686	0.98588860057948	0.935753119942318	0.95742841789649	0.938676103797464	0.493450419758575	0.504481465002457	0.475549359542561	0.99849240291092	0.997336414418754	0.99730339880125	0.99766289068414	0.497321319818203
0.988985483401922	0.988609927094388	0.9446106528936	0.964506149133573	0.943577576908234	0.497656189243538	0.512130178578238	0.479714758540352	0.99937798171051	0.99868034063882	0.998255147870905	0.998908255374293	0.501608038858794
0.993883385537808	0.991290735079912	0.938367310530377	0.960940533349175	0.940195726198751	0.498180407864778	0.512003182977183	0.490206867509301	0.998445331744923	0.998283326588583	0.997419583474623	0.998449127196248	0.500335860964398
0.995040384661297	0.993338886219298	0.932579758969069	0.95957491105643	0.936798306168739	0.495632955246063	0.509555756945446	0.481018690195389	0.999343681184283	0.998743294228023	0.997915519041897	0.99860101245467	0.501053345893798
0.994115603155498	0.993660906967638	0.940187929129655	0.962776645288565	0.939999774904584	0.498715422739158	0.511255751743721	0.484832755557413	0.999152719173875	0.9980582198619	0.99802295470842	0.997942577031602	0.501395458681333
0.99148101483195	0.991806907856666	0.929581400032854	0.957001131906613	0.930991945336673	0.476784964163244	0.486260059902111	0.461878105590132	0.99838302087289	0.997235539213302	0.996581534238577	0.99643066413507	0.482611189333764
0.994872321371608	0.986075714315313	0.927240741758798	0.956398199663756	0.93104900688384	0.476764129729555	0.486252191897263	0.457313010843438	0.998541850447084	0.996876871926327	0.99748891453934	0.99655184173316	0.482092947779263
0.988414027081472	0.98444775733516	0.943719022484794	0.962985540904696	0.94229880329004	0.504382245042166	0.517540439694752	0.490264428621596	0.999191847869248	0.998049701097482	0.997951528132996	0.99830171168989	0.506338075296701
0.99614295732273	0.996495588267753	0.930101115663804	0.957421232203693	0.93113738199962	0.493553940791943	0.503345913586088	0.478107404712284	0.999480820570469	0.998798616477475	0.998322012876096	0.99910771364574	0.499307121022259
0.996569125145127	0.987731402634486	0.93001131530487	0.958017529445306	0.933462020281886	0.492900141164688	0.503221875559541	0.474791691234423	0.999035678768219	0.997560973650814	0.996748322822582	0.9970370780735	0.496230820840699
0.992414275874948	0.991304456304193	0.939229667170732	0.96341406873826	0.939444514326888	0.499203235226666	0.511494291822733	0.483473411081699	0.99916768838259	0.997900330061917	0.997687873055877	0.998094359238276	0.504489998898475
0.996311523350743	0.994372007516392	0.931860816023923	0.958224431785738	0.934222758949304	0.492091618549278	0.503615522863658	0.472240323013984	0.99762968182909	0.997191751129914	0.99790717306421	0.99822695113265	0.498587849677161
0.99495452305196	0.990006095740928	0.932661695634954	0.959358071606855	0.93844336379125	0.495720974571851	0.506855784261059	0.480245360816905	0.997911220581346	0.99695166043946	0.996488863038826	0.997430457445234	0.498146239556747
0.995612167608654	0.983703831926938	0.938815930467018	0.96307924492387	0.940418771225529	0.50378590640343	0.516753911564222	0.489489392502331	0.999223025511923	0.998395410653857	0.99865132806752	0.998396309132078	0.506579319435969
0.982908141704413	0.997686068288544	0.943894426043032	0.961834477897058	0.942109836022407	0.495362098519287	0.508359178892625	0.482491343551196	0.9988265855967	0.99738966631296	0.996587604124613	0.997333404715385	0.498041129372696
0.986939282858581	0.994166570965788	0.935377817737696	0.961923674184446	0.94139061162351	0.518624251823659	0.530722427493813	0.507228861871275	0.99912858615737	0.998535929192026	0.997656544047042	0.999013871216332	0.519571863598527
0.994234668515135	0.991781939285745	0.938783793859164	0.963682301050762	0.940299143040568	0.504444913079132	0.515540574687391	0.486482778245076	0.999100601497946	0.99793473883889	0.997798533156253	0.99849177251582	0.506699650335594
0.99050481482492	0.988850322248885	0.9281212934236	0.957319101670548	0.929305896887299	0.483363733120115	0.491366752740072	0.462370188823682	0.998893195694744	0.996831197126172	0.997911715311347	0.997812431058966	0.489146110244268
0.995569663894624	0.991133661879604	0.933145925682952	0.957386149448971	0.931383850971594	0.472905198388286	0.483403903068049	0.457059580820293	0.9990191472777	0.996866635688572	0.998060613476105	0.996945962898993	0.476701151198957
0.99510395076366	0.987052186717593	0.924718109140913	0.950980983041131	0.928195998841249	0.461563169308683	0.476162882784309	0.452957168550811	0.997934120109113	0.996409891142852	0.997305137024512	0.997784185239952	0.465678749511595
0.996569090894146	0.99547684271388	0.94131426876105	0.963027723959137	0.943160828848041	0.494310093369004	0.505991474125784	0.482624602579815	0.998791177498774	0.996774394646677	0.99774197967259	0.997448873838015	0.495510299407254
0.99499205802347	0.99472126523323	0.926974100937537	0.954056153549472	0.933479170906071	0.487263174835942	0.500149316693004	0.47276677179499	0.999039107768653	0.997845750650713	0.997284904285226	0.997940606045444	0.491964532953183
0.99547977603709	0.99637865385988	0.935772434185477	0.962698382442886	0.936609148103003	0.509354057129413	0.518975412780625	0.489152865213594	0.999330743398106	0.99874197634309	0.998583489566603	0.99920575842706	0.51069149422997
0.993818566712835	0.982203306195497	0.95033134496071	0.966256176454366	0.94363320553451	0.501227691353223	0.515377332621355	0.49248047179983	0.998361662891655	0.997735875414934	0.996965733712457	0.998390941421516	0.5027088809542
0.997967710047572	0.987602946828005	0.935268318895457	0.96172850936224	0.93690400384444	0.493009296072544	0.503859826299166	0.474831264826186	0.999421755509418	0.997909161004425	0.997826310263088	0.997917917741485	0.496826553697568
0.996805388486433	0.994041159165835	0.935495931103062	0.960525414642723	0.934610044720865	0.490329536975757	0.500053271827251	0.474518086884812	0.998129666608138	0.997020072125147	0.997058086275954	0.996981598065453	0.493966323300718
0.993143580291675	0.986460543375625	0.926133650979489	0.954611462129978	0.928715850914022	0.484965684583113	0.495511654325091	0.469170875002427	0.999147115158607	0.9971771564263	0.997386292573596	0.99687863092577	0.490416679395503
0.99596830956014	0.99518806331278	0.936631844535658	0.960551247982063	0.93710230566029	0.500074825481593	0.512313024148042	0.486804039194075	0.996388768067228	0.99687523824525	0.99724037102981	0.996583247232113	0.50534600444537
0.9959770411072	0.995027618589956	0.936832703723362	0.962325180992227	0.937326817921414	0.504050026002738	0.515387626404576	0.493222623674667	0.999474484055064	0.9990852948697	0.998962953432897	0.99899399050961	0.507387100659926
0.9947042077992	0.98718872098303	0.937656192256978	0.96104412905961	0.938782651516398	0.501993840894634	0.516209808705231	0.489539463056181	0.99949896674497	0.998059629424817	0.998604561711956	0.99883166233607	0.507395645920831
0.995932184628339	0.986991501724915	0.934743575078153	0.959674401771084	0.934119248460824	0.494375748499527	0.503617940207565	0.47838145017787	0.999068769261183	0.998083546764917	0.998475325110887	0.998442883653898	0.49836711969265
0.99739510407572	0.997029786855478	0.929166018119915	0.956579273532042	0.934633439647809	0.491920114920463	0.500679384389941	0.473415574188361	0.99889627737608	0.997800992868877	0.99723802525676	0.997842036605967	0.492716786225631
0.99344838310261	0.996194663191724	0.931433935233615	0.956916306195176	0.934203222835932	0.48678068997558	0.496406378647465	0.472009521501877	0.9985835706684	0.996637582228814	0.997310837856618	0.997538713917433	0.48860780222173
0.99391907626592	0.990847350119626	0.934447466771617	0.95739884497682	0.93571509686906	0.491345338709037	0.502463363232149	0.476963579869197	0.998835181138714	0.998303393418882	0.996503043788232	0.996586281864149	0.494189840034965
0.994270522839213	0.982217865370546	0.946686044507172	0.96640552001404	0.94669571181895	0.516220054594759	0.531709113506073	0.502230523695918	0.999456818049235	0.998996964543185	0.998468709040596	0.99814863510398	0.518969904839717
0.990202876834365	0.99656407241538	0.940283287559114	0.963669206063677	0.94199228399461	0.508076122514436	0.521370875436767	0.49633239847854	0.999286493071876	0.99876577176892	0.99857919844059	0.998883299525244	0.509630854365479
0.993207772540903	0.994761554791612	0.93641244773395	0.959722998888339	0.937121253937383	0.496042125381018	0.508164468828479	0.481977908141937	0.999315702624585	0.997975950476818	0.998045670719637	0.998078038516345	0.502050713919667
0.99646749157191	0.992445100537113	0.91963917374888	0.949905037349085	0.928705885281107	0.487294706305274	0.499004287664115	0.473844144263997	0.996830148183762	0.997131961999957	0.997258681635366	0.997719754070359	0.492081487533407
0.993905733839777	0.992673345172755	0.933160269568096	0.960720198540856	0.934612454383982	0.499446598269242	0.508664462767942	0.482092695679374	0.999226831007508	0.998836773473429	0.997791932581263	0.99913869457587	0.503841517616081
0.994864411878076	0.991386686832278	0.939295244577202	0.961995097406658	0.939553837950648	0.488053657324547	0.499937417035726	0.47506524451328	0.99895492119087	0.998246767927912	0.99827753610821	0.998065841912313	0.491267498725946
0.99749225492865	0.991135681699716	0.936630588874434	0.960665996045267	0.935516534004919	0.492752503510177	0.501539029924328	0.476387842505782	0.998564008112882	0.995742745243	0.996936299725998	0.997774840076654	0.495066186118459
0.989633216393634	0.990930842009992	0.931037357379696	0.957544266777266	0.932474176786742	0.504788705235966	0.515056609421159	0.489241718370264	0.999112299233242	0.998017550911675	0.998503086394353	0.99860270413518	0.509491453259164
0.993324279300425	0.980090723845578	0.925609847377248	0.953140433289117	0.927516563446272	0.464740630996692	0.477869910756941	0.445566176861059	0.99669941446361	0.992944447127712	0.993870532451692	0.995629491000163	0.471865571452591
0.99497438462788	0.991433622998797	0.927366221101245	0.957390620655004	0.93041195309044	0.488690346719443	0.497240552629889	0.470210712773738	0.998938186812102	0.998359235619826	0.998025040827136	0.997146464005065	0.492390974025842
0.99663894290752	0.98991378854418	0.926187456889043	0.954144819416235	0.935008490623054	0.492151345996371	0.504815531581958	0.480080164007355	0.99903565039784	0.998360783892253	0.99804708689881	0.998057395934138	0.495009871562464
0.998082482552716	0.993526229591896	0.92497728430914	0.95457821219120	0.93024648596264	0.481367491353931	0.491895624809853	0.466547368620902	0.99843621849641	0.99777658497222	0.997973831170692	0.997819103354917	0.487224110636821
0.99211172220948	0.99213416926069	0.929403254552475	0.956135529819593	0.933521522964394	0.481825493557434	0.494824637773266	0.467363739866237	0.998736510898545	0.997781868801868	0.997492704212468	0.9984894529303	0.488667147004996
0.995865773915122	0.98107313065645	0.93488755317898	0.95866905312427	0.936592174447456	0.500152268067189	0.513032062708102	0.480830795860544	0.998193613970867	0.997231734758323	0.996159940207316	0.99793678956606	0.505130995156212
0.994967755783645	0.997320237568335	0.93839089962127	0.962478072419156	0.93857589412596	0.498066664095831	0.510526710117666	0.482780824783325	0.99969134773407	0.999169141575578	0.99900000281357	0.99878206863499	0.502078774898532
0.992572182439204	0.993943355775445	0.93032734713737	0.957581015405656	0.932647961935322	0.489495771609502	0.50155100162211	0.476898540246092	0.99852596094958	0.997733525700432	0.997208750047222	0.99733485936623	0.494767691516665
0.996091757000715	0.99502499985185	0.936551831840672	0.96051096237796	0.938754139472402	0.507389168161501	0.519870801111716	0.4958579391647	0.999090507880204	0.99851472954765	0.998467247731735	0.998115019198439	0.508555236595962
0.99716740705494	0.992056092649417	0.929572271343385	0.960221857991266	0.933964191845905	0.491707317566986	0.500763328821649	0.473109563826151	0.99931323301142	0.997584500943754	0.998219193659455	0.998193323119736	0.495166187664229
0.995701287850644	0.979212350221404	0.941184771548588	0.961923913056794	0.935799014941201	0.487874412415516	0.499303040402454	0.470476169729709	0.999225651939572	0.998045006375792	0.99772321516895	0.997717543368187	0.492122425493022
0.987173702681789	0.994483374050887	0.942287197203864	0.965212631482916	0.944810438288595	0.500559620477252	0.511019170985593	0.483330646587023	0.997972557332698	0.99756359404769	0.997424169044428	0.99778148830532	0.500249274713966
0.991564749872427	0.99417574856975	0.937629112462086	0.960338828888072	0.938645113936626	0.500505165369564	0.514254846201628	0.489845587283206	0.998412078566376	0.99635551499974	0.996944396568	0.998000157475557	0.505285576283807
0.977218743568394	0.995583214480902	0.935904745938504	0.961396276136117	0.94085690610585	0.503206181384093	0.5154817386883	0.488085435861755	0.999297029873656	0.997280317161742	0.997807886539713	0.99822804748714	0.504687625069541
0.990886284588895	0.989098885998458	0.929608708667619	0.959685028103345	0.937271293192247	0.50186214959189	0.51057627949815	0.484517504261149	0.999130028502053	0.99884161955932	0.998568970192266	0.998838488829657	0.503646194187672
0.996922247657085	0.98579840388202	0.926402683483132	0.955027719871583	0.930838327798628	0.484621037247242	0.494243125092952	0.464677704526023	0.99880038507857	0.997860874002849	0.998207146536477	0.99794780234708	0.487799500278938
0.992438957399897	0.988909744917567	0.936929902469087	0.961586156096712	0.940695897651186	0.501720609454771	0.514760617902262	0.486121192040566	0.99903828478023	0.998234372939727	0.998062317901267	0.998792291149302	0.505369208449421
0.99542468481674	0.994221393239483	0.925761446831734	0.955023630423351	0.932645887406903	0.49715843058219	0.5070147680997	0.482397047855741	0.998643871424964	0.997165904617886	0.996612501959382	0.99713766742586	0.499090067237034
0.997820748268259	0.990985647809697	0.920564783349012	0.950868663962613	0.926161858967501	0.485843328249674	0.492382318665982	0.470455963473348	0.996787541203925	0.99563399309594	0.994993100007298	0.996944903268585	0.488023267580627
0.993314797387836	0.982503991908842	0.941122924827015	0.962436852972722	0.93829358067418	0.492170916198672	0.504019224199882	0.476217194094558	0.999168289243762	0.998401582940307	0.998264364563351	0.998871165162267	0.497034854298246
0.99523693332462	0.9969548665591	0.942054072166711	0.96311909876533	0.940026099489218	0.487719904545723	0.499909026103838	0.470676522740315	0.998910080294022	0.99820871465968	0.998049472806607	0.998893848399672	0.490971693564563
0.995918322161232	0.97584414154179	0.933153569973614	0.954348168261957	0.934102743789505	0.47952471763279	0.492694466689068	0.463716753966151	0.998894947856719	0.997996981910478	0.997306185026348	0.99817164421552	0.486334610494835
0.996234771372665	0.992582323115033	0.932575725540142	0.957466385310736	0.936421175198526	0.497719693325191	0.51094691665548	0.479959609671288	0.998908208334293	0.99867390201849	0.997420063195552	0.998334612484571	0.503278551502862
0.992879934274568	0.998350903716113	0.927528168759676	0.95652837714337	0.934297076780853	0.493036009415851	0.502529925980338	0.477091317397621	0.998416125671447	0.995510236747018	0.995697311656585	0.99727380625851	0.495707799216872
0.99826744874541	0.996481120428598	0.92772795622572	0.957801633413903	0.932953812395442	0.495027680546725	0.50676485395172	0.480922051170952	0.998303138929393	0.99643496310912	0.996252991705985	0.997584433404388	0.499884258652618
0.99599910797746	0.98875436961798	0.911432874600461	0.94431035222818	0.92131145607041	0.474562130515121	0.482067531780742	0.457516612686527	0.996709758495613	0.995136385190733	0.99478107149633	0.99641596209922	0.478542179855337
0.995639966679365	0.99176994007983	0.924257251965153	0.955629932365948	0.930841343794714	0.484226330703881	0.493468990426843	0.463017579141143	0.998500755355686	0.998098984022523	0.996857443182088	0.99865228115924	0.488351525473787
0.990364129912396	0.989431885653131	0.935645854842014	0.95966031947452	0.936792351582258	0.501823996267392	0.513982518486881	0.482429127333547	0.99857735428608	0.998283648759414	0.998523634993873	0.997260649513765	0.507582187963628
0.994070079653224	0.995043311651757	0.933881464639986	0.96073344249484	0.934666864352694	0.486449521593958	0.498458746827044	0.467209918249314	0.999090511474186	0.99812523906986	0.998300162526894	0.997847857264455	0.493161688977364
0.995736040180294	0.991631659540308	0.933826824626204	0.959400382180246	0.937555780896748	0.499164859772257	0.511139132592361	0.483282098666419	0.99939125021071	0.998600060087803	0.99858032448643	0.998657882767265	0.504444317137495
0.995544469396206	0.991829955284446	0.925463829955252	0.951182403456888	0.929991290231376	0.471229192941835	0.485269093946726	0.454857871315135	0.998816535745612	0.99799972130093	0.99732280664053	0.99771248098049	0.47762629701106
0.99386280412281	0.997658175274943	0.932560676035125	0.95986831670894	0.934789099399733	0.492898067482179	0.50545805109629	0.472153118891866	0.999174787055477	0.99774515121409	0.997651596431632	0.99753972604844	0.499982953444458
0.99609481346055	0.996766900266497	0.932266879249295	0.959707664491157	0.935467906905036	0.491508584419878	0.502507942399238	0.468288905948726	0.999050703910707	0.997933758165255	0.998417937161124	0.998442940304727	0.496714880825826
0.99532501505852	0.985972662505008	0.933586106771414	0.960529768966752	0.933848444311471	0.499410523770135	0.510263481723257	0.484142813107533	0.999369270853594	0.998896635051597	0.998834275669595	0.999148784681718	0.503103074020988
0.99475666582089	0.99109449729726	0.941176032294095	0.963751035597708	0.939451564919297	0.504087871518511	0.517314778137743	0.486699904500617	0.999477502935435	0.998791167153742	0.999010217370812	0.999371013934732	0.508607768899337
0.993545990682672	0.994563373166377	0.945897302171317	0.96558713465641	0.944027550970094	0.504270752392534	0.516867334729524	0.491190206498436	0.9989142386754	0.997626562620254	0.998308260389556	0.998603928924771	0.505462471043176
0.993673135624676	0.985000603564878	0.942328917185827	0.96181958349267	0.93884417729483	0.488223122395078	0.499844498204682	0.468988831020593	0.998652704865818	0.99730888072273	0.997551547905428	0.99770557429951	0.492021381680364
0.9915574852902	0.9982349458639	0.935411373743143	0.958883269941904	0.937090074596785	0.489994754615052	0.498241150555792	0.473011737664361	0.998675336598726	0.99815424102439	0.99801992414145	0.998320794830638	0.493074218336518
0.992357847722053	0.98752840158652	0.940831829391831	0.965681763531867	0.942937850563344	0.515274435847582	0.528647627148109	0.501328621561979	0.999517940885748	0.999010554003	0.998382749033658	0.999105932815504	0.517527513300411
0.997981274305554	0.990208642808722	0.93027928410831	0.95633974508346	0.92969913540106	0.47558374223514	0.487628151549102	0.458353656691403	0.999480412829366	0.998132581094084	0.998104788020944	0.997170069955506	0.485109121043598
0.98921433949515	0.982587317346117	0.936599990899101	0.959930094273345	0.93837476969378	0.495270252413338	0.508800375164115	0.478383517745088	0.998515861857572	0.996554933689562	0.99670519290575	0.9981563474622	0.498592145788712
0.99170809571212	0.995151247169618	0.938551197523222	0.961176452631705	0.94142741932908	0.499964873420888	0.513866918959951	0.483463587290626	0.998765245746537	0.997987738598194	0.997654786169576	0.99711694884999	0.502828161025482
0.996718571902264	0.98702365294975	0.948181030552484	0.964816531266146	0.943970958678181	0.509890651796357	0.523358886240873	0.500495036813089	0.998755743635906	0.997780524210693	0.998001195954264	0.998183438861442	0.511564527989016
0.996049173727553	0.994880696841462	0.923178064332679	0.954762080743615	0.929363624361389	0.492650096526816	0.501880757147935	0.472483754336964	0.999614275506788	0.999218079126815	0.998961939452436	0.998746075111895	0.496203530551993
0.997598638999143	0.981670487922147	0.940263011479524	0.962166815539927	0.941045750084467	0.500434721439759	0.511616053899604	0.490353792788766	0.998958418045662	0.99689042498418	0.997320448468769	0.99721974730121	0.501725304117726
0.995868468787258	0.994430043505246	0.91005650876589	0.944717263539638	0.918597256477113	0.475401161463214	0.489809735147798	0.463758351541024	0.997368843043482	0.995900798719064	0.993804160250824	0.99713418495433	0.481795613955501
0.994184647201725	0.981634191002532	0.926358690480685	0.956938039115227	0.933658305235374	0.498321745525369	0.510148278751289	0.482325763630835	0.999500866714363	0.999037992846927	0.99883328776903	0.998827868097357	0.504566334301351
0.988941664218632	0.995837572932791	0.928588084051592	0.953372660042671	0.931156386313592	0.480509269957355	0.492215411037213	0.466642542433786	0.996672301275135	0.993979832842824	0.99519912654376	0.994771463443468	0.485848255106366
0.99712740766218	0.990796647421765	0.933050686767709	0.958772985724023	0.93795413408324	0.492155498351223	0.504982951870589	0.478341720303466	0.998546675792404	0.99690979030989	0.996075008613638	0.99682616898313	0.494240943825791
0.991498990628537	0.983316779363454	0.928104145880881	0.95400379095184	0.932490967380076	0.486104202208407	0.497209810246202	0.472112499325575	0.998717261367951	0.996295623336984	0.99730189733528	0.996059887396522	0.490003061196544
0.984714292679418	0.990807627150082	0.93993013902355	0.961056479424126	0.937759729189207	0.497122886077298	0.510637700979052	0.482542249003887	0.99938322416067	0.998313549662188	0.997883983201384	0.997970265953293	0.501250252405354
0.991184982978903	0.98892945635205	0.929951293929797	0.95662513563734	0.931585822225709	0.482085147510963	0.492730514957456	0.462194211327144	0.996783765114403	0.99393510038014	0.99627617230722	0.996252196106142	0.489110476379777
0.994476954295761	0.99249587023287	0.940618932253142	0.96370276376222	0.939897582757948	0.495400652380612	0.509298017542271	0.483080536546668	0.99897524678918	0.9980240558242	0.998179644610879	0.998510260759396	0.501481074555604
0.994387610450542	0.990514120843086	0.9399925594952	0.962775545117278	0.93781612017833	0.501970810789042	0.513041308063394	0.48418283991555	0.999236989857058	0.9988045802045	0.998139637570926	0.998949681651323	0.505761762615502
0.993916261153402	0.995620666267262	0.918744352573465	0.949037591109082	0.92573963217963	0.473149577273309	0.484264490022141	0.456480654135294	0.998850326129046	0.996103898805834	0.994558597299481	0.99537650570106	0.478511106266603
0.991639463365038	0.990123738865536	0.928386729338426	0.956590786399619	0.93467221432225	0.499409003236464	0.510463813050342	0.486021181864356	0.99818904424876	0.997351244491795	0.996228103223347	0.998085080515983	0.500269549289195
0.992984158654317	0.995964228193274	0.919263002558717	0.951272509744105	0.926057985817156	0.498689312021145	0.508820792915212	0.484835191042971	0.999254963072327	0.99752124211632	0.997799490955336	0.998364264320649	0.502060728531357
0.99573841349819	0.985555939439552	0.937904775583512	0.962350861744566	0.939961098369362	0.509464384088019	0.52219298788915	0.498110789598987	0.999011937653366	0.99818615537953	0.997717010484025	0.99818257841954	0.510815775600534
0.997016598481646	0.994546972418332	0.931447673999358	0.954910418895292	0.932114900778824	0.491231220556816	0.503337310617351	0.475587387171691	0.998444612793563	0.996471200396313	0.996464429553173	0.99649791169576	0.49530349604777
0.994926122564637	0.998101547378433	0.945015794443338	0.966024102235565	0.944558056057034	0.510417005697484	0.520839803429199	0.495345416539457	0.998676774391034	0.997673456392285	0.997448473381983	0.997494941851476	0.510998194634174
0.996871686000718	0.980555085506958	0.938666594770363	0.963563517629514	0.93969995337811	0.503572920544961	0.514619873537643	0.482170747209784	0.99965766936787	0.998823213340523	0.998694615767172	0.999111020655236	0.506434447407707
0.992776602588362	0.985446344601065	0.92269319283522	0.95276938769888	0.928847574117146	0.478936833492604	0.489220183805945	0.463860778720827	0.998483572541587	0.993959068743806	0.994906562316707	0.996011162566755	0.483575445466441
0.997021509569187	0.996246752926731	0.931154649088235	0.959633571185575	0.934706278301795	0.501153214595301	0.510525070851233	0.486350248895955	0.99906388868858	0.997818972256522	0.997870596396295	0.998380174816475	0.502068907017454
0.99817977550982	0.996434531959557	0.927016221229555	0.956136974738014	0.930091527705582	0.481716499129366	0.491554576483428	0.467670245047038	0.999199088817863	0.998135243305132	0.998132200890963	0.997543756970725	0.48729396524388
0.992985646156865	0.981938367053502	0.92343309705175	0.95254042337973	0.927002672850005	0.482402273636424	0.492594093359176	0.46287988697131	0.998364356318396	0.996024540993455	0.996216871065622	0.997729377053245	0.489335890954328
0.997344614987174	0.992689205043216	0.930364858162429	0.95615958117811	0.936533599880451	0.501252174214394	0.514668629993335	0.48487225203699	0.998630063775202	0.997347249234894	0.997187976681987	0.998547509866903	0.505183803037588
0.996469064748803	0.988199345165287	0.930368240128463	0.956688256682192	0.930595933514026	0.48372239106731	0.495036730280872	0.465505975417135	0.999418340435409	0.99821350371699	0.998548577781698	0.998866149070318	0.491921287233566
0.995267344884024	0.98501656898269	0.936329100402695	0.960201494460173	0.935463632886907	0.486697082868176	0.497090697375618	0.4733425220512	0.999334899950145	0.998133321592277	0.998421028554673	0.99868004085702	0.491436919077294
0.995630497041587	0.995075765754753	0.92231353945975	0.953777332008007	0.9255063182597	0.486247362692214	0.495547369959504	0.462283987396702	0.999230026761151	0.99915067880846	0.997459275994424	0.998103800818697	0.494359101036676
0.992930475719729	0.994739779749853	0.922648682646378	0.955677123057418	0.928421278403617	0.484182706798416	0.49350493308936	0.467906834122832	0.999157111818131	0.997369248820254	0.996800453777568	0.997709524666913	0.490931159072771
0.9946007778766	0.987670012844576	0.930627600388531	0.957218449902485	0.930516664752919	0.478910873779073	0.491198235215661	0.457842071406071	0.998838542051434	0.997301418820043	0.996771697017463	0.996648272102738	0.486031553717224
0.989651460837736	0.992313044219182	0.93868933960113	0.962797331984333	0.93996668862035	0.514086812936666	0.527632038935207	0.501812189382963	0.999121936373306	0.997750433585285	0.997779929989133	0.9974990276905	0.516875317119756
0.987760396044562	0.991258598530246	0.940973794399945	0.963502675387893	0.942998510759977	0.501583466061343	0.512668710700111	0.48647584243437	0.999161584779099	0.998029981033926	0.998515409531568	0.998225288247733	0.502859243709818
0.993646276671936	0.991555250018171	0.917108779492112	0.953956521074683	0.9212861050809	0.486344653154189	0.491503040663306	0.465364130229437	0.99763137906582	0.99617838555173	0.996687967525167	0.99856483981123	0.491151966135445
0.991295197018594	0.992828188396863	0.9295198846335	0.961167219589062	0.93745776067695	0.497267516272689	0.50794217486171	0.484389525605989	0.999206551960624	0.997492932678737	0.997046356001093	0.998776040601436	0.497657316658597
0.99462697039768	0.987661335085875	0.92715197046381	0.956782003732784	0.931794243826486	0.480424903934612	0.492222844872658	0.465095992104239	0.999139466821913	0.997589387029143	0.997665123713614	0.99644857019251	0.486570450662659
0.99260611675524	0.993476110541518	0.925331019662919	0.95689542535263	0.926954227195506	0.491837929131885	0.49992148230972	0.469783189063697	0.999511060690054	0.99694264505779	0.99731468457956	0.998161260549775	0.497688142703894
0.997775418442732	0.997057806805445	0.932854549702928	0.958101612554618	0.933718653041282	0.497401486757627	0.510025156412061	0.479760336608873	0.999716727091375	0.998985946918353	0.998523529972686	0.999224812652566	0.504622923182066
0.994471010575924	0.97804313598066	0.929450777174033	0.957431017759678	0.933584941951099	0.494185897708419	0.503751773748903	0.480674426683311	0.998763942052174	0.997686029567844	0.997636073128698	0.997358902301653	0.495683470758179
0.993130399246608	0.992721051349	0.942302251944908	0.96172851727896	0.938288594636356	0.497313142685893	0.512372878121859	0.484559339657625	0.99931994265657	0.998599640378587	0.99890900137322	0.998706610690126	0.501631689895011
0.996812917641451	0.972508208322448	0.928997663591434	0.955248292686303	0.931413433943572	0.493177892788904	0.506475035572348	0.47590552075857	0.998161898680294	0.9971076590045	0.997443625390322	0.996591792286373	0.498724073065099
0.992589951737753	0.988860325543165	0.923782428393483	0.954511561341464	0.928694028514488	0.496583343813453	0.504672911809075	0.481273055964152	0.99871306098501	0.997332338242316	0.998171458283292	0.998504322263048	0.500666224518836
0.996735503645317	0.984262001604617	0.936771212416288	0.962538494798797	0.94087642416445	0.504162476091716	0.516240249754364	0.489945744777939	0.999342105784186	0.998553147304272	0.998391167285102	0.998807264477184	0.506850014463227
0.996905716145175	0.994766084374	0.926121863084798	0.954636595012373	0.929970214846752	0.480549315658649	0.49028840432721	0.459746660616573	0.99917388040244	0.996822576065587	0.99635986852857	0.99802604421546	0.487394351988468
0.992365191119638	0.996138903776479	0.93705578387941	0.962690695571736	0.940497962795542	0.511934834140712	0.521271098233659	0.500019994219347	0.999184823880422	0.998318314546586	0.998081257287107	0.998514658692337	0.512599760699619
0.991184992787304	0.99302793430991	0.91151023732252	0.94354217478147	0.918276242220396	0.478942009130125	0.487912471148786	0.462157376031407	0.998276815510521	0.996536904164802	0.996767366348593	0.998156986905195	0.483909806694675
0.98682745154464	0.996334900771883	0.924419281270293	0.95257246940848	0.924716541952692	0.47326624227493	0.484096477931382	0.453927243191453	0.998962346915457	0.997211870032921	0.99731645295915	0.997742137061275	0.4839859179532
0.994055691629987	0.98844255083044	0.92285578815794	0.954590369565297	0.929735562630342	0.489054211296872	0.49885620300357	0.474393030678947	0.997717439559713	0.993496913371268	0.996464685011253	0.997088599509557	0.491254912477391
0.99712603196977	0.975654870444596	0.937141140223328	0.963532388093844	0.94156784926157	0.508449674027462	0.521221193958134	0.492496302509048	0.999042793870551	0.998414638351873	0.998764147242205	0.999072909298196	0.510506282321769
0.99188058498053	0.991859995541636	0.933061360626893	0.960194562184196	0.937425222909007	0.502970777705675	0.513702570870434	0.485747174498889	0.998830510831552	0.995226144155932	0.996157585139033	0.997467332500352	0.5059735328271
0.9924702216469	0.993609439746233	0.925371117299925	0.95741612796188	0.932248678997283	0.49167720974433	0.50336496562954	0.474435803576742	0.999411794128799	0.998816654609581	0.998954524684198	0.998428570633017	0.496603226573653
0.991757613253943	0.992013121050204	0.930797001621195	0.957946880560254	0.938635429541593	0.507768706351092	0.521878591223703	0.4951275356553	0.99739911598249	0.996403139547333	0.99579845667292	0.996703999386161	0.51024140269384
0.993621230411915	0.99706492038696	0.937523597337756	0.96071162415273	0.938832594343384	0.495041124885975	0.505130454785582	0.478854987849849	0.99892760975632	0.99768216578586	0.99750534229996	0.99845305767375	0.498179757207409
0.99491686980733	0.991295676496657	0.932444519273219	0.958315050643634	0.932238171197573	0.477590469909276	0.488340831461543	0.461009215759592	0.999028929782177	0.997338498750873	0.997736550538866	0.99769235762073	0.483971300348623
0.9958485200856	0.995195823761073	0.92062791739105	0.951600349378064	0.928049815602423	0.493028785355124	0.502159135108431	0.476637706205753	0.998699764806272	0.995345602413247	0.994295565199503	0.997082044471825	0.494884833660502
0.998294135369018	0.99331386800113	0.947645848970105	0.966864321170643	0.947368302018318	0.507009898843169	0.520058346603746	0.493040197511228	0.99918732908892	0.998317952629502	0.99862986877126	0.995883955722003	0.506888050020509
0.99437552387281	0.991276134731828	0.931656478325322	0.956217242031075	0.93324222391998	0.482184319021251	0.493289445927408	0.469306737203877	0.998244662587926	0.99628310570311	0.994441694140889	0.996251761552475	0.487966756513627
0.996341120448438	0.997829813658423	0.933654007406248	0.959690224144326	0.934802455711124	0.48593302732835	0.498248652082249	0.470249087052742	0.999320081667743	0.997817619812132	0.996462227024842	0.998163854852652	0.489440263033903
0.993925182575774	0.994910371460289	0.917536252650385	0.949498396879119	0.921946311959307	0.48500196384943	0.492152654838377	0.471362671028859	0.998779886383107	0.997866916011023	0.997950800621938	0.997948548912963	0.490038363752343
0.993691991785311	0.991281204133808	0.941171540881313	0.961745532864286	0.937904882059174	0.490397822665908	0.504588452665457	0.474549053188639	0.998744138871003	0.997746149795695	0.997960862198855	0.998330444950675	0.496762049656777
0.997362756035278	0.981645904818702	0.937374021146328	0.962065134620049	0.937368908923269	0.497647865285585	0.508657163451869	0.482534137083455	0.99904292895693	0.997725007434733	0.997378224526436	0.997793433291504	0.501554994516242
0.987926267090984	0.982783173089749	0.927786699845076	0.956384207967632	0.9288354182877	0.486040914003231	0.495799234101114	0.467723601101799	0.999141200940595	0.997393805108183	0.997451463083597	0.998162604102582	0.493182299193147
0.994803501833246	0.99291796562609	0.938990304881335	0.962504714992515	0.94196183620106	0.495543196170113	0.510427190797017	0.476924583615688	0.99819667914034	0.996543602730568	0.996302185749729	0.996482169683433	0.499123700546486
0.990722828124416	0.994033716880548	0.937845731608046	0.96250200329071	0.939745975542972	0.502192552200363	0.512634485477214	0.488629688781264	0.999221585502891	0.998279465724912	0.99809466716181	0.998027920242773	0.504174337234307
0.996575990238438	0.993541500520184	0.935495101360979	0.961573997640642	0.939930837407	0.506673186805282	0.519830983863799	0.495199035814056	0.998692908129937	0.99683749795277	0.996999199169198	0.997608486749403	0.509781994610168
0.994144664239382	0.996078125752575	0.946407155382674	0.964597645391046	0.943341646992493	0.51138785568492	0.526504183636107	0.501859187702508	0.998647619554007	0.997264021316812	0.99747592672685	0.998355935662616	0.514981933316019
0.992774595649744	0.973377367354523	0.93849139564383	0.960014505796206	0.94017065078986	0.491138258138652	0.504012303196924	0.479612311218409	0.998910035436017	0.997152537806114	0.99570560428564	0.997061270086493	0.494999680857536
0.996147946538888	0.983916792167243	0.938398756651977	0.963932401929337	0.94143672632245	0.4980490248585	0.509416479991981	0.483716027797302	0.998984921553164	0.99802603979263	0.997982381061707	0.99849113485958	0.500570478475348
0.99498417440979	0.99211840261252	0.93715455263409	0.960137867289497	0.9346400264439	0.48163028429178	0.494582224065349	0.467690919666935	0.997419332546537	0.996090754361557	0.99512773005218	0.995796420896123	0.485389045615657
0.993613977559114	0.993055019095423	0.93852132783147	0.96129274838221	0.937112429104405	0.504072855171252	0.5158933854984	0.490913865877818	0.999373074332446	0.996567222368996	0.996920482650308	0.997532041516277	0.508093207296735
0.99465500071856	0.9898692384242	0.939503824739856	0.960522943346437	0.939379106843926	0.486320665238968	0.500247952671495	0.473820041123411	0.99905272930498	0.99726747078327	0.99705306281235	0.997176451360114	0.490632397748495
0.994161123937495	0.987189522311628	0.930949852271817	0.95816441780465	0.933548073151553	0.4977801237609	0.50907147887202	0.485958610433649	0.99874008082418	0.996328168725045	0.996700233601979	0.997349225350024	0.502138975944685
0.99073103722768	0.990706183610206	0.937510870947836	0.959893200677307	0.936396053337315	0.483464867585552	0.496872431999758	0.468972186733297	0.998975103626422	0.99794398032119	0.998110107713965	0.998386961774781	0.489741831011755
0.9973534811692	0.98515213225889	0.947316173588888	0.963953112423953	0.942802798266892	0.499782564434602	0.51355327600687	0.487209148547168	0.998998518336907	0.998081878428312	0.998362375357886	0.99792923970597	0.503362752931915
0.994141164498666	0.996000405628217	0.938516268072806	0.96236752049552	0.937705817961853	0.49936585063008	0.510687655418072	0.476695261016274	0.999437566614604	0.998221292351012	0.99825739608613	0.99886358582737	0.501618386165096
0.997213142680403	0.99047037225078	0.93202512180434	0.955433366584846	0.930298643902077	0.47708574654346	0.490071089239792	0.464618581384377	0.998249291862498	0.99751341450551	0.997887584011416	0.996997625898008	0.482223928017859
0.99551174819571	0.994805205078793	0.939105590115204	0.961326145175116	0.937104408567635	0.496107792907981	0.509480110623232	0.481946779108773	0.999141981206306	0.99816447255974	0.99836061105102	0.998642812806592	0.50252487160676
0.9914337807669	0.989712313653703	0.923440419753577	0.950856108857782	0.924745149065077	0.467876684075265	0.47773835114692	0.451440640358362	0.99928636427168	0.998180771536305	0.998054745266107	0.996770048069997	0.471400306637993
0.996308612190581	0.990757070306228	0.922775910772274	0.95344786799504	0.929948159365279	0.500442800860387	0.512312776608832	0.481201576144493	0.999199973040784	0.99831309839959	0.998029584023053	0.99850373921197	0.504443651820598
0.99626379522666	0.985091439277444	0.94285325529508	0.961262815745435	0.939080934911266	0.507527679780155	0.522330158762624	0.493196414925616	0.999269946563104	0.9982603674808	0.997993912511958	0.998603468483956	0.512541401424006
0.991024117573338	0.99510255658056	0.944645123590803	0.964647698440588	0.9434461553074	0.511164811973259	0.52649358493724	0.495594787453682	0.999370824365196	0.998609232313873	0.9983549281416	0.998568096302618	0.515025460370643
0.987763509369302	0.981758456296333	0.93280062135425	0.958548414979228	0.93380387710856	0.490240639769727	0.50268922214431	0.47365471846933	0.999737699431625	0.998396668415832	0.99851288479948	0.997562462157147	0.497588578317239
0.996805251488577	0.99497599243698	0.940555720280525	0.962007129918097	0.935978824407752	0.5042438053297	0.517057728180341	0.489029156851935	0.9993288943055	0.99775549861903	0.998320145511032	0.998522499888684	0.51004817781551
0.99403088124766	0.994676788008195	0.933916702311735	0.95919840126869	0.934097186160095	0.480753392839492	0.493140273079189	0.462713209896666	0.999460511187887	0.998666281270136	0.998295277534678	0.998784377003197	0.487727912189466
0.99576931407367	0.98883808842378	0.92348630804682	0.955412619279332	0.931985609426594	0.496995906555938	0.508251416070228	0.476035283370384	0.999094821305167	0.998272496432427	0.996693470280487	0.998970404749188	0.50238982855172
0.993677619880507	0.991537872420632	0.931595107000765	0.95610407028378	0.932961478766819	0.4897904252068	0.503184788241279	0.473952885485687	0.997347381530178	0.996695308432097	0.997352249608036	0.998075227500656	0.496507545152181
0.995712885176179	0.976902585978905	0.917112987378593	0.951025998712256	0.922073332452298	0.468390325800717	0.478871139258702	0.44748003130678	0.99947112786683	0.997456457023184	0.997270279409215	0.998217031590892	0.479517370138547
0.994301870186432	0.989240005572299	0.936290111380329	0.960778989473744	0.938214654109633	0.495538050104416	0.507949405774925	0.480253681379287	0.998825448113995	0.99736045057685	0.995647260968528	0.99802205778195	0.498353286935451
0.995436147990372	0.99522136831744	0.929945732711032	0.9564142511094	0.931701160216465	0.481588506322535	0.492045336896649	0.458999684419713	0.999349403128338	0.998212849502787	0.99806788501481	0.99758426988812	0.48851225327972
0.992814451537072	0.984604267373564	0.932568370729974	0.959920443143552	0.934296751598961	0.488244341411094	0.501099767269494	0.468996255324159	0.999466570566653	0.998719977281734	0.99853765738664	0.9981730917562	0.495248549365461
0.995944973628908	0.976017482135547	0.931392157071374	0.95934864010069	0.934544265041022	0.502932716999257	0.513828741864765	0.484365519855037	0.999233338223835	0.997995527514277	0.998705115697666	0.99852685027278	0.505796743462872
0.998660640179305	0.983097765496996	0.93511313037381	0.96092496190393	0.9358954491876	0.48984398385149	0.498671882495605	0.474564532256228	0.998813770817312	0.997586649489105	0.99782611144873	0.997089038098275	0.49501620368301
0.995033908154194	0.989294326322674	0.94425070134299	0.963047249143648	0.94254903012553	0.502850584051548	0.5175226590634	0.49071697289113	0.997491923748515	0.99416287019062	0.995283149898424	0.996238490023745	0.507152996140148
0.991263220699888	0.997953291522974	0.933349182890328	0.958958755990507	0.935579194988867	0.511377830225529	0.522583589739006	0.499139381057966	0.999437910156923	0.998579207747923	0.998775848441468	0.998619407954243	0.514017607514719
0.991493131921968	0.9914586397038	0.91440301233635	0.947854693505021	0.922546556569406	0.477188464099193	0.487030093145903	0.461777808640637	0.997890672228443	0.994040986270133	0.99585997117224	0.996652734055474	0.482484897634948
0.995515090198554	0.996136516954608	0.937403636316139	0.962431937495737	0.94008188012952	0.502016790040429	0.513625291438193	0.486868223035919	0.998372965579542	0.997154010352175	0.997006032841998	0.997485184108739	0.503523842521866
0.996849643797897	0.994194828054985	0.925687318997072	0.951299216267995	0.931172407669152	0.469321470949329	0.483242321369162	0.45801865999078	0.999040500832054	0.99738316282946	0.9955346144376	0.995941502761954	0.474008512132924
0.996657058012656	0.990298773961178	0.936872945920723	0.960999213338642	0.93886406860689	0.502951342979119	0.513294360677866	0.488418109955625	0.998737525239565	0.998319603369654	0.99774429030195	0.998937057494368	0.502942999341963
0.996993316617741	0.99233702342867	0.93048441197939	0.956161883769397	0.933474577667983	0.481844435282693	0.494399740309129	0.468028178068237	0.998051861912653	0.99678547844012	0.996613420299297	0.997356818748186	0.482640271727327
0.992737450067678	0.985167131074088	0.934025038112713	0.96093266401715	0.937908317957206	0.502227142066622	0.514132617339619	0.4876053844793	0.999520544029367	0.998552328440533	0.998316410757865	0.9988310840488	0.505658795026881
0.99429007367567	0.995163656786919	0.925077888357591	0.954769209883204	0.932078129399335	0.496743373522403	0.506493591581049	0.483201341787324	0.99864837723639	0.99700445452585	0.997808361811118	0.99792890665734	0.498786185244106
0.996222978679426	0.99339264947981	0.93886430242418	0.96036708904275	0.9399518504496	0.496042056797154	0.507547895383666	0.481013368467309	0.998812388888113	0.997775281247057	0.997501270434438	0.997923920850436	0.498894158097885
0.991130951597306	0.993659420805752	0.946770473596456	0.965053915959052	0.943462707073537	0.495825293788882	0.509579297106165	0.482731343523992	0.999264655641533	0.998004483800003	0.998289502711136	0.997808396159513	0.499430560783483
0.996281363543902	0.98812163924176	0.923918781335635	0.948781911359722	0.927647309008795	0.475567551582868	0.491136040394983	0.464556285621078	0.99790488467449	0.99599544912236	0.997064100422687	0.997664171407505	0.480707922082184
0.991398941761943	0.995273706604625	0.926101395321664	0.957100742929737	0.932890994208167	0.493899041381982	0.507175741131816	0.478973525036283	0.998761534837122	0.99781970938381	0.996868688548433	0.998589580348902	0.499885322182507
0.996304231030867	0.99018975695753	0.931786157956069	0.957755362677645	0.934504631594377	0.488348102920718	0.499751832532504	0.47437702916106	0.997459118036088	0.996329289899909	0.996592369731593	0.996242645961435	0.490491531446478
0.997587615897694	0.978621228487086	0.939598382173567	0.961619326815775	0.940754853564818	0.491607586591119	0.503404150088641	0.477209697885	0.999173750975058	0.998300037164538	0.997978661396688	0.997945072732518	0.495097364340366
0.995666935476852	0.992054481056448	0.931749702656667	0.959190484690515	0.936581283502355	0.489425212130845	0.500846019983613	0.473555722394954	0.999332864717377	0.998590098587232	0.998247134881455	0.99835135269175	0.492768776251114
0.99236198654456	0.992362949913559	0.929355876527143	0.954685973617214	0.932613429604471	0.485430929979835	0.499555554447347	0.471071887090155	0.998278033922175	0.995857044904218	0.996788673598778	0.997650276444202	0.491934724302996
0.991731252671189	0.982135748643339	0.925805814708734	0.955427666523755	0.931400056003403	0.485472609711045	0.49691595323202	0.467632751439841	0.998061111093566	0.99619670493646	0.996374755857929	0.99683787606987	0.488489983924356
0.993883751625193	0.991995744310929	0.93352655605281	0.95829111211725	0.93609996871259	0.485769039607487	0.498842500955796	0.471889884179723	0.998423428562236	0.99608563142648	0.99698961534721	0.9977702934352	0.490453746744297
0.991154765660492	0.991112504886358	0.921786752462482	0.952382855223736	0.926854369259613	0.475641203103382	0.487442034183628	0.45604874023793	0.998220624032175	0.995509697661487	0.996602062830195	0.997651747277702	0.48356265567936
0.99600634638917	0.992563333857647	0.920327064711581	0.953575704221717	0.927337253412482	0.484393226261525	0.494517109084474	0.466020905336193	0.998683067910676	0.996725096077738	0.997526751390592	0.997833751889845	0.489112176266663
0.9966322658955	0.994320511427176	0.9273679827557	0.956235814277095	0.931591984348056	0.474327024155301	0.4854428860688	0.458792170450339	0.99810421952444	0.997047220327502	0.996519232737967	0.997271647035144	0.481960824225232
0.996666042022552	0.99520712594374	0.932801260833387	0.958852259938916	0.934739856193331	0.490814514891511	0.502044703458573	0.470834912126885	0.998588579643816	0.997365400709679	0.997794970517617	0.997802562546132	0.494363952392253
0.996818565807468	0.994412626964056	0.948686682738195	0.965314743310357	0.945522893304833	0.502263584765999	0.513763810501297	0.491038431929559	0.998837278883852	0.997401889447411	0.996826165784785	0.9966950102782	0.502665555568189
0.997586383582415	0.9895426353016	0.9370685820747	0.96144466932846	0.93743459822107	0.488534873479403	0.501797487871517	0.468233792634665	0.998654638189304	0.99735290618022	0.997495152996035	0.997897408969545	0.493978844770959
0.997297686749056	0.99646649619361	0.943408039487462	0.96469154322280	0.94287686804255	0.504710863612649	0.51946911337956	0.491664631924686	0.9985895060755	0.99879307775318	0.998699329645253	0.997605951184002	0.509377706363208
0.995408583658331	0.996508349947082	0.925983967960108	0.95616040593406	0.93071576732418	0.48021647911022	0.489381665199554	0.458637862377912	0.999061611846828	0.998041027738261	0.997941526550244	0.99744492500353	0.484176194404397
0.994431204394111	0.997212962355763	0.939341472200915	0.962650192607492	0.938348782752677	0.496667546534395	0.509933272175392	0.482887982868269	0.999527321788712	0.998295685136867	0.99869982661913	0.99854572597962	0.501139650764553
0.995620892261733	0.995846539425553	0.93900852602335	0.962589728746855	0.939697867090573	0.501300141089701	0.514416106537472	0.488132015886131	0.9991012999646	0.998517687237272	0.998332654388484	0.9982462845665	0.504807871626415
0.992709125996318	0.984789391659957	0.930022219503814	0.958742132001026	0.933771255024246	0.51204609912534	0.521573121243824	0.501696347116761	0.998710841899123	0.997765558102872	0.997492171001194	0.998176166383827	0.51390867317096
0.994769921163323	0.99076382653578	0.938728490942215	0.95938648583436	0.93717788986427	0.48498181201663	0.499881410848965	0.472312229356776	0.998946803742276	0.998191654674035	0.998203061282542	0.998553974383205	0.490913242076885
0.986652320030087	0.99603356188034	0.932064923744945	0.95775283924179	0.934769315012304	0.495397625540269	0.504951371557528	0.480084118469132	0.997218251916008	0.994774791080677	0.996520796855984	0.996238385527333	0.498115775270764
0.994578198948684	0.988739783761403	0.939031555738945	0.962972150940572	0.939307371026073	0.50266626113697	0.512964000912668	0.483124901545082	0.99916240030724	0.99846799899829	0.998511241684639	0.998936275739972	0.504374179495741
0.991513905454773	0.996554668686234	0.930600584232458	0.957566047755694	0.932528735588728	0.489817102494983	0.498275193090342	0.475964653737095	0.998115700463852	0.997448159514666	0.996881423464532	0.997530111858929	0.491343835774939
0.997561385492748	0.993372905655355	0.936002509429175	0.957159236435527	0.93778564703938	0.482036888427069	0.497881489234073	0.465898205968782	0.998744457263133	0.997628269498008	0.996607192389727	0.997705803596707	0.486543139544775
0.995157683876237	0.994241688298644	0.924427056799548	0.952863404066535	0.92970691033701	0.494808189835244	0.506098917979221	0.476613438212294	0.998635859139712	0.99669354214643	0.997144427069992	0.996894640885643	0.498377176024675
0.995719925090265	0.993860560197895	0.918131090242871	0.949276740146245	0.924289102289866	0.47856023348557	0.489392461765274	0.462517100104663	0.997438394410053	0.995707065539784	0.997617497482922	0.997554067711056	0.482131237046844
0.981351731345924	0.987503528666787	0.928689942864831	0.956593155239252	0.933247857808936	0.487120856908988	0.498943929147797	0.47292162380084	0.998770855314131	0.997337710616956	0.99789061781138	0.997576886938435	0.491219106452175
0.992926145651114	0.993705562871192	0.93858104887332	0.96134120467541	0.938339209467816	0.497498565990596	0.51013096060937	0.483290828565135	0.997780849368382	0.997039382691423	0.997193707494352	0.997550199478182	0.502481172529218
0.995923856386775	0.981239505408496	0.929316353253066	0.957271978450317	0.935551831348812	0.505231925903827	0.518671021006813	0.492503698195498	0.99925055619451	0.999061855451604	0.998770829949728	0.999239948088104	0.509234642343924
0.99322490447724	0.993201729771239	0.93085344510437	0.952135555704416	0.93406161319387	0.466937509972458	0.482473463358604	0.455891624409846	0.998395220914088	0.996928733827608	0.997017136591689	0.997189220025272	0.472492610337331
0.991102966602685	0.993667642571046	0.936412569290038	0.959609653264297	0.93811066276316	0.487804755119962	0.497682067037674	0.472034844578483	0.998319768105688	0.996430387047041	0.996871850446358	0.996949307250245	0.490120024299097
0.986817129727902	0.99060695076416	0.935945310426457	0.958818121539646	0.936423920018264	0.488060168920488	0.500777941356416	0.473298787517019	0.999352406906852	0.99838878231232	0.998095072936774	0.99834996426198	0.493826417077249
0.99390171865759	0.994739263801938	0.944103105229336	0.964538069343436	0.944332945571962	0.51177925352551	0.526763840566053	0.502038261556113	0.999148460746936	0.99884281576848	0.997522007877054	0.99919812092714	0.514802399006941
0.991289024061963	0.98367476975789	0.937030841984604	0.962013030408075	0.938727252901404	0.508582732144057	0.519257176764329	0.496016164103379	0.999055868453706	0.998546592876683	0.998354940494852	0.998558158490824	0.510835164816277
0.995305290009942	0.99260863866597	0.93353372166006	0.961759422500686	0.937183279662811	0.4998355401162	0.51124843796398	0.478586964299908	0.99863956885707	0.99645275014271	0.997043979327538	0.997942463303633	0.504584753043184
0.996347855284741	0.992972315657316	0.93807265711485	0.963389146559812	0.939510080176062	0.516120845781251	0.528242757752062	0.498708795905983	0.999360617808885	0.999035170709304	0.998648024632232	0.999201894849555	0.519291285479361
0.995813888263384	0.991792962091257	0.940938962317058	0.962718709864176	0.94352576588376	0.516322983971419	0.528811007384909	0.50566715486246	0.999472777447926	0.997601013396844	0.997697216514578	0.99825649581099	0.516776529834854
0.987086850650593	0.995006976902026	0.945846981368087	0.964623212653465	0.944228991669002	0.497481752219311	0.511184797706387	0.484933617541862	0.99877508589094	0.998153169759287	0.99812635946237	0.998257672551355	0.500359912247799
0.990969547464163	0.992302436900904	0.931479459735115	0.95595471250114	0.932070834796316	0.478747151776281	0.491172620585658	0.462918666563658	0.998124916363232	0.99618922430237	0.995070966004253	0.995796531317685	0.484458641931195
0.992526981022167	0.996556974023804	0.926689544000593	0.957125645143732	0.932388588594635	0.487230194448523	0.49689420605358	0.466395098553746	0.998364928345917	0.997475250773881	0.997031218895564	0.997785455411928	0.490174610805759
0.992111691142187	0.986168890314577	0.935313842394354	0.961454458504942	0.935398071525798	0.499322244514989	0.510425737409826	0.482724594424663	0.999311421393025	0.998392265117767	0.998150086656033	0.998610538159716	0.507214229276735
0.99209504745347	0.99137474456839	0.934963673481092	0.959589337509245	0.937813778399998	0.49775628241508	0.51183234604069	0.48379591059098	0.998670376552175	0.9971867314698	0.997897004759264	0.997443835463717	0.503718101269468
0.993499072712087	0.994748548058496	0.932841972492923	0.95686568121367	0.93547177363983	0.478210114201997	0.489283913323522	0.460495558914965	0.998953616165613	0.996774028429273	0.99734011531229	0.99735431335575	0.48210262185543
0.991454743435179	0.994242458973715	0.940721156184802	0.965039287851185	0.942974237235894	0.516638739514523	0.530228691920823	0.504422767043134	0.999506546276188	0.99899027609955	0.998687745668446	0.99877540144736	0.51992533872602
0.994965531504257	0.994849026249666	0.934095736378213	0.96018390262514	0.935030070550221	0.484080689897652	0.496750911052834	0.46406737193034	0.998653529396884	0.996533552237127	0.997283635745085	0.997629060144204	0.489421591060591
0.995949179680761	0.99626326399467	0.938024503425325	0.95918767467151	0.938300050112169	0.502139056904097	0.515284843731451	0.483656014867358	0.998826798483172	0.997942923273904	0.998101032195482	0.998119873382184	0.505742913365276
0.99458318998404	0.995152648817466	0.931014351978636	0.955747155686078	0.937522671528746	0.498281158301555	0.508976046655331	0.488453145370403	0.99783186271998	0.995502465461668	0.995291886272634	0.997595198862645	0.50026780656666
0.991788265064728	0.99653323403434	0.927229290855577	0.957342573918823	0.932051665168192	0.486785432103516	0.496930616137233	0.465852438014093	0.998808792784206	0.998042864619105	0.997619695324897	0.998030017313285	0.491435952046537
0.995601858329196	0.991466316108358	0.93878770873537	0.96123870869262	0.93566071291765	0.484785524910521	0.495238016723457	0.470163038421648	0.998692148888881	0.996541024273816	0.997516223891615	0.99591229932726	0.489890187983687
0.99542941518987	0.98665201619524	0.937690355585016	0.96113369496047	0.942508326858888	0.514262875915797	0.527711244629917	0.503702650663382	0.999540073752263	0.998824189912678	0.99840574871239	0.999050177355765	0.515408249000054
0.997288468021092	0.991386415910015	0.935641672932596	0.959341272931928	0.938679515045625	0.494017346063939	0.504169070539325	0.481486645974629	0.999087162839966	0.997290887210567	0.99707620028652	0.996917760258956	0.495752024358656
0.9962647466667	0.97213968754124	0.943364529605942	0.964946573581901	0.94459081813153	0.507848459092718	0.522785431684312	0.496236214904198	0.9990943912387	0.998843185088443	0.998770844487038	0.99876628822369	0.511601963963722
0.995747086928088	0.982538160379436	0.938145214567174	0.96108676520384	0.9360664719047	0.48854821277015	0.503254883657999	0.474812508578318	0.999134122439181	0.997877747049536	0.99849958410328	0.998214413428303	0.495878831513727
0.99727634625665	0.9952989146225	0.940338270972187	0.962177404433403	0.942080971240856	0.501255127378068	0.514537347945352	0.487584582878129	0.999178726815845	0.998200934168895	0.998428012674386	0.998250275210175	0.503779966788319
0.995223342189794	0.985494817437543	0.931061538129413	0.959611433121565	0.936251868692388	0.5008953500658	0.513180439496578	0.48456948773176	0.998709760209271	0.997788919025772	0.99798764841815	0.998532502803029	0.505486487953343
0.994883910353696	0.988421663305494	0.935518573446059	0.961885354151365	0.938643454722155	0.513398986956568	0.523729938043049	0.500091325416876	0.999450918256778	0.998934976521092	0.998438708532048	0.998002376252905	0.51669965958351
0.99579128806785	0.989037220640457	0.934946592524431	0.960441279007466	0.939788124398157	0.506340622117185	0.521640642199644	0.487189502893483	0.998696538136673	0.996395740163097	0.99825358914088	0.998327922830842	0.511436389256793
0.99037014230477	0.989668617863086	0.937315114163739	0.961476099935005	0.938394961161665	0.503847041889701	0.514689407843786	0.487370492808216	0.999378861600473	0.998347156247102	0.998417218460553	0.997927473052986	0.50694378838741
0.993644495648818	0.99255196593643	0.936241373497925	0.958534418131215	0.93416304911471	0.480505266027483	0.490187909445971	0.463729803210927	0.99835092267365	0.99655735515006	0.997095180739482	0.998116883778097	0.486069710804397
0.993473194155168	0.994663275260164	0.927711172531146	0.955833276767306	0.931365015116323	0.481072466195101	0.489544990295716	0.464473727580567	0.998579434710134	0.99697483055857	0.996667128826423	0.997177288954377	0.484692382648049
0.98868502552462	0.995979831250746	0.928995844761136	0.958369060058902	0.934985145400772	0.504746316213405	0.514667684019897	0.485615729131946	0.998686155310723	0.997943143891613	0.99776483998143	0.998262051192718	0.509937258542321
0.993541509805539	0.980498186329856	0.94719136930362	0.966010869020666	0.944856142861506	0.51571299905963	0.531935245051741	0.504238847755063	0.999327249566129	0.998706678623456	0.99839301116812	0.999065103298211	0.519110060784317
0.998239478696706	0.99175080874048	0.929720048305735	0.95903359395701	0.935932428434297	0.496539961043783	0.509747005315231	0.481644773025447	0.998676824656532	0.998305949033118	0.997556020159405	0.998871024011617	0.502234604614801
0.99242888755919	0.992638613634165	0.935877482909303	0.960712436846522	0.937491543040681	0.486163269758056	0.49794065732005	0.470496303292454	0.999088462922735	0.998523070958037	0.998396161910307	0.998466537720676	0.490815240924294
0.993115984290462	0.995001299437288	0.92816376265528	0.956867735428809	0.933495933434026	0.486148491864719	0.494216868231965	0.470280477324073	0.998724035711627	0.99705807007568	0.997571293151521	0.996996450140016	0.488231573654963
0.996359344094952	0.986822835840608	0.925892527380514	0.955370729961854	0.930962625954967	0.487235603758786	0.49705554346633	0.472078464672301	0.999238367891703	0.997809120347527	0.998124640387144	0.996994082692847	0.491087096555542
0.986568043138987	0.996191698730002	0.920094990702627	0.952446209597316	0.926582471720178	0.484987959503752	0.493768826915724	0.464465994375717	0.997086554408747	0.99407454071359	0.994441336688516	0.996238114184714	0.491452167591419
0.995525001660035	0.993651887066498	0.919445833183964	0.951389647535498	0.92593062333108	0.49050965189215	0.500107454649772	0.474059937269827	0.99852901807186	0.997211306063554	0.99710599978622	0.998015670864825	0.494794942480759
0.995198792161643	0.98975348221331	0.935342014756898	0.962874510275492	0.937790663339149	0.505621405214531	0.516553764197566	0.489787118714035	0.999068067170596	0.997089075198765	0.998265940950304	0.998488402094257	0.507192168409915
0.994548678741628	0.98227414596552	0.940742239287608	0.9586910795095	0.94056658232192	0.494175985193185	0.5098617876665	0.477742145775398	0.998873414987436	0.997805907173896	0.997459007759051	0.99745139943045	0.497469898569625
0.993074503347061	0.989047354440318	0.933134114799765	0.959518257552577	0.937167597747794	0.49756560604968	0.508778836434743	0.486166157124831	0.999256635167938	0.99794866772669	0.998231618099505	0.997548817601213	0.50039333572871
0.996504328709726	0.995312043293295	0.94553964253658	0.961883440181624	0.94470336176934	0.49389059212312	0.507327207602216	0.483684419728256	0.997629319150572	0.99520909022827	0.99640548656977	0.994721242808327	0.493186108979291
0.993728476308728	0.98467071038455	0.93957141646901	0.962476462763054	0.94053493089846	0.49706488528571	0.508341350707039	0.484476803263865	0.998979084144256	0.998381778899455	0.997580705712282	0.998577823315375	0.499478777262445
0.994966198370403	0.997001619844056	0.916446967787785	0.948172621398194	0.921668143045439	0.476455997907234	0.48205810673679	0.457503695483822	0.99940812943234	0.999048807488492	0.999000346855887	0.999006444852778	0.481949296724115
0.996378439200967	0.99297806033304	0.922897427586193	0.948863934754408	0.92928915462756	0.483253053230731	0.492993882569935	0.465296128838014	0.997796423551764	0.993829708723576	0.993899483644302	0.99452299888691	0.486161758678124
0.995629169892466	0.992935515673772	0.936993037982366	0.961791981971567	0.94027286776433	0.498159286941459	0.511120505491648	0.487668826790686	0.999140655524494	0.997566912943951	0.997638686938492	0.997657629418397	0.499606791254848
0.99397972356051	0.99168415833275	0.925252919747222	0.955858887230947	0.931865129392453	0.493561935304389	0.504190009883118	0.483052191522391	0.99886776878856	0.997753888609908	0.997349021083644	0.997054253620402	0.495501038401847
0.996039562631336	0.99617854448445	0.944533381739125	0.964974245042976	0.941802348377467	0.51352899321233	0.526592859098917	0.501827460012601	0.99955679317808	0.998988048742154	0.99827347583274	0.99924273925122	0.515599600248174
0.99467693797623	0.990407147159476	0.930741267620308	0.958945625808762	0.935589281151103	0.494698194612704	0.507579039642177	0.480378596827989	0.99839580241281	0.997286501930929	0.997554648671802	0.99755681971318	0.497934397501524
0.99413153217647	0.974760829807027	0.928633735267886	0.958924726968406	0.933640206646923	0.491185856695455	0.501160801753525	0.471757795008074	0.998635800233	0.997364806319898	0.996986160384995	0.997940141935239	0.495787768895971
0.99316077820831	0.990207122114926	0.941953482970808	0.964626571827189	0.94535975049719	0.502957655245304	0.516023612456849	0.489458176882608	0.999463779752473	0.99829011217355	0.997880800781197	0.998738214576676	0.504059611084991
0.994370575073253	0.99531454666185	0.93033027703148	0.956463340447605	0.931102813046351	0.480732891545678	0.492628397145708	0.464331993234077	0.997841271293973	0.995556129035547	0.995434594354977	0.99590383186335	0.486308932242101
0.99652741077803	0.992470711324852	0.929933042335529	0.9581233321808	0.934511010432855	0.488484102775048	0.50069148503265	0.4746515179266	0.999517462799974	0.998186353580043	0.998264028712425	0.997839590719256	0.492057122667692
0.995618548990882	0.983234156837872	0.938252789874525	0.961580189383505	0.936688368372731	0.503416997015257	0.514898568463874	0.484345993861909	0.998836625743918	0.998044970499949	0.998103861530318	0.99789099427646	0.507158399401837
0.994782212365435	0.992144282352717	0.931485338256085	0.95771240071247	0.933779988748798	0.489408030356689	0.499505403409757	0.469497052767925	0.999000309463233	0.998273542474983	0.997517359928117	0.997507143018056	0.494119337344183
0.995426489178309	0.994762072786882	0.92843039220118	0.952224678679626	0.929719230721606	0.489073870860016	0.502197799580557	0.477824115855784	0.99826164280459	0.993375115002601	0.99461517035208	0.99604421019323	0.494472820870426
0.995606947268871	0.988611184213367	0.937229899420435	0.957848162658903	0.93759155000324	0.491636187011711	0.505113280364762	0.481165342922499	0.999085809712157	0.99807343259812	0.99807254219956	0.997712162328877	0.493559097174311
0.996213068057944	0.992543603997396	0.940172210719491	0.960977721445172	0.940937364252975	0.496257221800922	0.509893296446123	0.485047396400811	0.998477305901662	0.997174663136917	0.99759487955871	0.996465079988957	0.499480863295519
0.996119229568294	0.995657020355885	0.922853674266619	0.952979573700287	0.928152960627708	0.477854716427521	0.487745141782599	0.464588647881076	0.997925243908788	0.996106111575648	0.996583360006697	0.99692514057029	0.483229482812707
0.99683373957439	0.989524990653378	0.93430822889321	0.95933887666869	0.933356206740268	0.493292237285587	0.502031293143831	0.477119188191225	0.998556438172877	0.996590189815722	0.996282045537	0.995502010724694	0.497347093341387
0.996466794145163	0.994503115684843	0.922000596264648	0.95233232525382	0.927700108391107	0.482631757387046	0.492048028045285	0.468357164180952	0.99817355650519	0.995709462656642	0.993271244142218	0.99712419734676	0.487907539934672
0.993675880416943	0.98427306419504	0.923348773828899	0.95273128400624	0.928131036714485	0.47930674617842	0.485736235940974	0.461608642142068	0.996930935969772	0.995154015880744	0.99300923808663	0.99812654066115	0.479890008275838
0.994340836737376	0.987305607590322	0.943472839193676	0.963044915722498	0.935381311690958	0.4993625009709	0.511687062618407	0.483909442571891	0.997873944932156	0.997386883115283	0.997443756079638	0.99812764061886	0.50568074741544
0.99722621974801	0.996577150530138	0.93887565730845	0.961421907720758	0.939061315480933	0.487805932205687	0.501143394289369	0.47284717517342	0.99896244444047	0.997964494874148	0.997688757992263	0.99770493941509	0.492301252448126
0.995410849523818	0.96401174957116	0.933409520371296	0.957382598503168	0.932651508445503	0.485867723778963	0.49658377133847	0.469437808438927	0.99893121597383	0.99712266609438	0.997847993075739	0.997567208828564	0.491716282428174
0.993505151810321	0.98557520273844	0.933882772680231	0.959959561285435	0.939167349055163	0.503853878257472	0.51725851571093	0.491279060481122	0.998409578235115	0.997307311924812	0.99748808728069	0.997560113332072	0.506147163528513
0.991554179846874	0.99337868255745	0.94679757707764	0.966340999070483	0.94563753024699	0.510353932030526	0.523427187409017	0.493440338026301	0.99889500497942	0.99854907662639	0.99843310965332	0.99845091517485	0.511931795888495
0.997279580064736	0.982815090185832	0.933192189498259	0.959445784049762	0.935600040755979	0.502336076634035	0.513607814638197	0.489289482915037	0.99890837369805	0.997966269350422	0.997804278048568	0.99845972759315	0.504724754425728
0.995118576141078	0.995719873099756	0.939372051940195	0.963667191188785	0.942572236613308	0.504937553980007	0.516416991165702	0.49384712088953	0.999016409020087	0.997658638839149	0.998140817063074	0.998299149134098	0.506013692693901
0.99750243156605	0.993452088164668	0.938352975710485	0.962334872187238	0.94072996095727	0.501240106176861	0.5121907096442	0.486004495593174	0.99944778170821	0.998549663214254	0.998611369090224	0.998626851644668	0.50391663031947
0.994181759227933	0.992939908212195	0.9186353692512	0.95180549757102	0.927049380056948	0.473950118426581	0.48298527001832	0.454457069960684	0.99876521020999	0.995680179733197	0.997292905074107	0.99736910592835	0.477897840407178
0.987973734759734	0.983448380923022	0.928619328829276	0.956504374246657	0.93022196404493	0.484568385425603	0.494277242007421	0.465179154188476	0.998517128531812	0.995934408120142	0.99545303309099	0.998349057077394	0.489264480349678
0.995452544977133	0.983184901916854	0.921384335089417	0.952881921552393	0.926942876903411	0.475582427992901	0.489882957226757	0.458963808377695	0.998089228646753	0.99565960994733	0.994902511367871	0.99591519429231	0.483884580926801
0.99883007166021	0.99170462346273	0.936834177612159	0.961690558210563	0.939214509948805	0.500146280333534	0.512932376292334	0.482784409946387	0.999074438219425	0.99859229082732	0.998922819562552	0.997817608019132	0.504834204000753
0.995846469223052	0.985280249770554	0.944359551927937	0.96433925786008	0.94246357965835	0.502349793449347	0.514709259799489	0.490922895476506	0.999122215901173	0.998075999301017	0.997051703269035	0.99865990093447	0.504756573180638
0.987123096031864	0.992528537135626	0.930373064515844	0.959329425499473	0.932898593014875	0.488859142049522	0.497459835050106	0.473454071607423	0.997594563461146	0.997252348326023	0.99793692116303	0.99770208391296	0.494905429747071
0.989359447186697	0.990573047092364	0.93920062039024	0.959175462839188	0.937461409383515	0.481167413565618	0.494077090875917	0.470155574378424	0.99876356716024	0.997092925563305	0.996897891538088	0.997457154384704	0.485380336355092
0.993999245076536	0.994794139905142	0.935234698773645	0.959258694559614	0.937811037581506	0.479684890574726	0.49351416002428	0.463294283274217	0.997130765086715	0.994965258681053	0.994682690698376	0.99529582467966	0.486340258512674
0.998270603390146	0.99597586502808	0.930157569147204	0.956044172265413	0.932267252141934	0.502815008221597	0.510141347702453	0.483666586986868	0.998993833391619	0.998367474823564	0.997570171279997	0.998370048632935	0.50527472911685
0.993205275910596	0.995885176429569	0.933190419622377	0.958450423213685	0.936273622486797	0.496657488462153	0.508145479914375	0.481505484063918	0.999295630354863	0.998101152313015	0.998230953633676	0.998410288954694	0.498886061562117
0.996701027945116	0.991473916874776	0.939966392284319	0.963817377535073	0.943690017688435	0.502368340592568	0.515983286020682	0.490772926551593	0.99931711812559	0.998629760940466	0.998436990892415	0.998877501071219	0.505883547093555
0.99108357880647	0.988143491903913	0.91942940259164	0.951050745407574	0.925659332937763	0.483941935238829	0.493937048077631	0.470261302980522	0.998636647708128	0.996415070019668	0.996553580955452	0.996564071938733	0.488671848578833
0.996665767984675	0.99505910748471	0.935939331764186	0.961097866008954	0.939326862076717	0.496975823696196	0.510835188928666	0.481060396364723	0.998611982124263	0.998289556017383	0.996945592155497	0.997854510522308	0.501423045420533
0.991795405805775	0.988376176465672	0.94061087174051	0.964889401010345	0.942876470213506	0.513827207787858	0.524354876021862	0.501611327331252	0.99866803206649	0.998447692213952	0.998190628080298	0.998229483981895	0.513284894196541
0.996866074447578	0.996623878285831	0.932778267949935	0.95444694782124	0.932493732148641	0.477332047524694	0.489400104007145	0.462723977316864	0.998682610035845	0.995448862038554	0.996593144164192	0.997541593519355	0.483637622564567
0.997144211728547	0.989247090427414	0.934547493487466	0.955392235199567	0.93323268198073	0.467760377303476	0.481219201027259	0.45432148575624	0.999001854392476	0.99805016345846	0.997375469485557	0.997215801585622	0.474581352025583
0.995940778007668	0.987967251924575	0.933193876965177	0.960062590561514	0.938060140490219	0.495700757661751	0.506404086165068	0.475789854307322	0.999090090029785	0.998319216580306	0.997851268817035	0.997805828631548	0.497022368363245
0.991117210560943	0.991992415745352	0.93594267353041	0.95945087314439	0.94028161487249	0.497847746703081	0.510509332943488	0.485231382382678	0.99886123835949	0.997970284973488	0.997675239047778	0.997910119818686	0.500331210589465
0.996623350601724	0.99133684675775	0.920914518539997	0.95322868197144	0.925173133050069	0.487544977552365	0.495362324431044	0.471202443936102	0.99882623061462	0.99741821079395	0.996778402886213	0.998215687381222	0.492456783251045
0.998204689367976	0.993902819772594	0.923649054009537	0.955542493356364	0.927350244276453	0.492159552945123	0.499455198022781	0.475730039136886	0.999023953999212	0.99717379410997	0.997585880842185	0.99860333821729	0.497270204003437
0.994006727992132	0.996627806775327	0.934403640472782	0.95856040927871	0.934721139524597	0.484928225740247	0.497829320324522	0.468810636131196	0.999155787539446	0.998388400269476	0.99737795346003	0.99786971210971	0.492689812788848
0.993426446793816	0.997744473134028	0.927301585960151	0.956397610908378	0.929242068324693	0.497104217926227	0.507177989899988	0.480205343898079	0.999586986380352	0.999370498512479	0.998494555172497	0.999270403965587	0.502978665857528
0.985899293652553	0.990979925511468	0.927994862656163	0.956325679765828	0.932045677754217	0.496284815623508	0.506787071272682	0.482702827142736	0.9993234054334	0.998906061934154	0.99797266592031	0.9982904456779	0.500311474626678
0.995018726374266	0.998349760341208	0.922447024037164	0.948801298094364	0.927061171714676	0.476204236064494	0.489451717563445	0.458914245687808	0.99846865338829	0.996421277273637	0.994308234759737	0.994710430515173	0.483377217543669
0.996120099683756	0.99120212865695	0.938089553203815	0.960925711633058	0.940676451522407	0.504476024343533	0.516970116878971	0.485839233369491	0.999553885193019	0.998703235138266	0.99851308946311	0.998287390577913	0.507367421907973
0.99383937448706	0.9957754219784	0.93978185373802	0.960218037098745	0.941086507656074	0.496465780311136	0.507722763330247	0.482866075745827	0.9983205033763	0.997155562488185	0.997298858124675	0.998150835884334	0.49835336053536
0.99486468503619	0.992819261627393	0.930092305380962	0.958511268239425	0.937501637169296	0.498655108119054	0.5075468144801	0.480956958718763	0.998946355194906	0.996255290283686	0.995670363009245	0.997537589389638	0.499011207002804
0.996397580711296	0.9842323002832	0.92993651359372	0.958774569977183	0.933470856105616	0.486763821263379	0.496612244299308	0.472288013420164	0.998471996922513	0.996490666807212	0.997237127626599	0.997341425320614	0.491975947291843
0.997144992673376	0.986643543251375	0.926845723629433	0.95603043242039	0.933637834500626	0.504177048281929	0.516007210587193	0.490903793586238	0.998918641254414	0.99803876897097	0.997660789627154	0.998062676357265	0.509662402086828
0.996635887585497	0.991243547035016	0.93292534181567	0.959146572864922	0.93741847079137	0.49971358807223	0.512957582550495	0.483834209572601	0.998844088183137	0.998265584102571	0.99798417841287	0.997287457340732	0.504236099631972
0.997738769278248	0.983059242252451	0.928563071980417	0.954406084116389	0.933902037263531	0.484521947864349	0.495937248891317	0.470009194804358	0.998991334165296	0.996257379798805	0.99651490897211	0.996734545957226	0.488025068327048
0.99637484308424	0.977771843997564	0.924266542644057	0.956029105779922	0.928639161265521	0.496151789796371	0.504180272530583	0.480196604108192	0.999275627260154	0.996628717722878	0.997163095658775	0.997401100509454	0.49842948697667
0.996536010453372	0.994568702268723	0.944515502891522	0.961242268655007	0.941765543281775	0.49583263941633	0.509874287596818	0.483862260594924	0.998530985061128	0.997827691422889	0.997285499421218	0.99736106055682	0.499171074870917
0.996900616926821	0.986574098566094	0.935583792357267	0.961894556567292	0.939310633401744	0.49441325021099	0.506667242540568	0.476111743986811	0.998838059862318	0.997968667345935	0.99801369478073	0.997818601958125	0.498395101607408
0.994620630017853	0.99567215566754	0.934574531747456	0.96015526725669	0.938400749141474	0.504206783733672	0.514051468807158	0.488981079825971	0.998805072463615	0.998023795084637	0.997783694250037	0.998800209350769	0.506398892893544
0.995879894335972	0.988240499034243	0.943463903426276	0.964272626863807	0.939649727558425	0.498067833183239	0.512396271889202	0.485750871313995	0.999080142824714	0.99721422396457	0.997237938700926	0.99813321541232	0.503005445906804
0.991989618445562	0.997580604943468	0.934202916877688	0.960363411894372	0.93604481417569	0.507457863334142	0.517234275290887	0.492890062271621	0.999038891929224	0.996906920525574	0.996402615096442	0.99894703200604	0.509902934806409
0.995031351618764	0.98967567707652	0.922956978704044	0.951072732733748	0.925172854158328	0.473102028421257	0.483361776827213	0.458640485506975	0.99888518773409	0.99770867546776	0.996042160511272	0.996570449781783	0.479556351466702
0.995091108044568	0.99057615857868	0.941069855244174	0.959942366876055	0.939696079908682	0.495390863851149	0.508405086942032	0.4821588392862	0.998161581116973	0.994532098934262	0.995343291756064	0.998046089731464	0.498423285415548
0.993769207665635	0.983970587460458	0.938117562221844	0.961631084540097	0.937718436281345	0.503078882694799	0.514082899982604	0.487266615304834	0.99891487603075	0.998134910464352	0.996803758035974	0.99854244939691	0.506827430582288
0.992892897072964	0.993612990490487	0.935163117537837	0.96034514572466	0.935833748371473	0.500288632200215	0.510742533783005	0.487015645886031	0.99922009529687	0.998076478873746	0.998433844576252	0.997221340017677	0.501995381612184
0.993662746402362	0.99496702905297	0.933711279065758	0.959274843098825	0.932929432508517	0.488144783127831	0.496564817712134	0.475823024783471	0.9990141436792	0.997285113410538	0.997450441289965	0.997596870905245	0.491704906982786
0.9980637630371	0.989015040706226	0.929211948794653	0.958972139116148	0.936055079420428	0.503977279071804	0.515357549547209	0.486604139784165	0.99854378716922	0.998309996482565	0.99792117893403	0.998568355858064	0.506789753805763
0.996418402743045	0.989920646334585	0.93532268569114	0.95874324101973	0.936039011616698	0.486194140186457	0.500027732792353	0.468604628826711	0.999657926928695	0.998884317569282	0.998824656662189	0.998872695004524	0.493456332528411
0.990556189999796	0.98749472872541	0.932849582899285	0.958395219704374	0.9293232013381	0.501401658858334	0.51406164879842	0.48682057155903	0.999480400128248	0.99827815353358	0.99811783279957	0.99866058605808	0.506872645903298
0.996798283067796	0.995440216623821	0.940308503850212	0.96582443532816	0.943412646718636	0.513008796028217	0.523761221514957	0.493802009157891	0.999206299330031	0.998415645858505	0.998296161416343	0.99834412497887	0.513971131052639
0.99222953849217	0.981690568210348	0.92825454817346	0.956417308312172	0.931751753115695	0.489803035107982	0.50167691907015	0.473999589118939	0.998576274327888	0.996756530898125	0.997660164454614	0.998210852889563	0.497411207716083
0.983892088106325	0.995348163091741	0.925590029868443	0.955162764933318	0.93009007750091	0.487558172842564	0.498885379057406	0.467426026087083	0.99795426051404	0.996737160019848	0.99654968764873	0.996365353523373	0.493049405074379
0.994484177010143	0.996748763366168	0.93590959049474	0.960590676738173	0.93879925087108	0.504650435810068	0.516048224034556	0.486139631841987	0.999330566558116	0.997575677305353	0.997749771628568	0.9980202223376	0.507545406472328
0.995538962098682	0.996894457158129	0.942726344456857	0.96420148832436	0.940235973802618	0.514230476621394	0.526162423170097	0.501925142700823	0.999467821399438	0.998327050946216	0.997833927086926	0.99882441427327	0.516476740925635
0.993738691659028	0.988307380651988	0.93641314643838	0.959657217566129	0.938539659338118	0.493573148123879	0.504853982918207	0.478182746128577	0.998595908933538	0.996588982938213	0.99710812334711	0.996723634730014	0.497084856063562
0.991012773448587	0.98085582553351	0.9188715310944	0.950603165678331	0.926916194968858	0.479398341903266	0.489454657083482	0.462152014791792	0.998325160048756	0.99525147833222	0.995759684135284	0.997610896216673	0.483372693525727
0.986739544514978	0.99806801608605	0.92669778365571	0.958830862126924	0.929610082606529	0.494882308272708	0.503627010171363	0.474838205468013	0.998581535949782	0.997355045028266	0.997406749562534	0.998093819033692	0.497832285841468
0.995428410526232	0.987034431483056	0.919959743680642	0.951877533391698	0.926291302147386	0.481990509050912	0.492171910872173	0.459695963989423	0.997166071242865	0.995814912553131	0.996485079180143	0.996019665611022	0.487773330881601
0.992980689049575	0.992458113915997	0.938882553857076	0.963969697994502	0.939065633070472	0.504783523401805	0.515653429798393	0.488806141587057	0.999509230779128	0.998172447445039	0.998745794394878	0.998652298561231	0.508654491412243
0.987273526991372	0.978130327440353	0.923146612325192	0.951802937394517	0.9281843989978	0.479003082403148	0.489551801738204	0.465925661603361	0.99753237510057	0.9948891077813	0.994704809510943	0.996890007197376	0.483004549381087
0.995978400294732	0.997272088451097	0.934817276089	0.96049331113355	0.94000910877503	0.50317146896168	0.515498364969737	0.486269996582692	0.999254217287745	0.997341954820225	0.99740847790611	0.998270081317382	0.504873997275845
0.992938483721262	0.99673867908718	0.934963419450715	0.961406322895475	0.938996354054434	0.501204399779328	0.512472222431819	0.489513263028241	0.998460827175655	0.997605255834558	0.998311642317498	0.998654830834486	0.503330118597228
