# Supplementary material for: Empirical comparison of cross-platform normalization methods for gene expression data
Source: BMC Bioinformatics. 2011 Dec 7;12:467. doi: 10.1186/1471-2105-12-467 (PMC3314675; doi:10.1186/1471-2105-12-467)
Supplement: Additional file 4 — Raw bootstrap results for all statistics presented. [file 1471-2105-12-467-S4.zip › bootstraps/figure8/unequal_AFX_ILM_excess_boxplot.pdf.csv]

DWD.15.5	DWD.13.7	DWD.10.10	DWD.7.13	DWD.5.15	EB.15.5	EB.13.7	EB.10.10	EB.7.13	EB.5.15	GQ.15.5	GQ.13.7	GQ.10.10	GQ.7.13	GQ.5.15	XPN.15.5	XPN.13.7	XPN.10.10	XPN.7.13	XPN.5.15	XPN.mod.15.5	XPN.mod.13.7	XPN.mod.10.10	XPN.mod.7.13	XPN.mod.5.15
0.000382350508642794	0.000380696385741462	0.00042353816888595	0.000395500785708381	0.000358613845008686	0.000215945744768836	0.000312381109916469	0.000419485567777688	0.000325448680836989	0.000190224133653131	0.00026565213795385	0.000324125382515922	0.000400215035977176	0.000336365891985776	0.000194607559341659	0.000170870895707551	0.00021272020511124	9.33752377801669e-05	0.000490364734099746	0.000473492680506164	0.000143660573980646	0.000186750475560334	0.000183938466628071	0.000442974112976596	0.000237780167066414
0.000313704408237535	0.00042353816888595	0.000406500703002235	0.000391530890745184	0.000508808204449592	0.000210817963774708	0.000385576048300391	0.000407162352162768	0.000352080059548427	0.0003135389959474	0.00019121660739393	0.000356711603672155	0.000389545943263587	0.000304772144570344	0.000274253577040775	0.000364734099743613	0.000538995947398894	0.000161442395169962	0.00026614837482425	0.000699859399553389	0.000238276403936812	0.000471425026879499	0.000363658919857748	0.000267223554710115	0.000414771317508893
0.000479364816805891	0.00054007112728476	0.000647092879000912	0.000421222396824085	0.000385989579025724	0.000247704904474403	0.000403936812505171	0.000546853031180219	0.000343313208171369	0.000203705235298982	0.000242163592754942	0.00036696716566041	0.000415019435944093	0.000336283185840711	0.000208750310148044	0.00029832106525515	0.000259697295509056	0.00017814903647341	0.0005325448680837	0.000319741956827394	0.000287321147961293	0.000234306508973616	0.000305185675295675	0.000457282276073114	0.000260772475394922
0.000516582582085851	0.000504507484906131	0.000413199900752628	0.000185013646513935	0.000179306922504342	0.000230005789430154	0.000382185096352661	0.000387064758911589	0.00017839715490861	0.000113720949466545	0.000172525018608882	0.000271358861963444	0.000297411297659417	0.000213381854271773	0.000161938632040361	0.000364485981308414	0.000338847076337773	0.000129600529319329	9.98263170953604e-05	0.000111239765114549	0.000239682408402945	0.000372177652799605	0.000242329005045074	0.000108758580762549	0.000116202133818543
0.000932759904060876	0.000933421553221408	0.000814986353486068	0.000781903895459434	0.000526755437929041	0.000482342238028287	0.000699859399553389	0.00066140104209743	0.000565792738400465	0.000286411380365563	0.000320072781407661	0.000556364237862874	0.000541229013315691	0.000449011661566457	0.000244562070961872	0.000684806881151272	0.000467868662641636	0.000194607559341658	0.000954842444793652	0.000675461086758748	0.000400545860557441	0.000588950459019107	0.000429989248201143	0.00090000827061451	0.000387891820362255
0.000311057811595403	0.00034256885286577	0.000362914564552148	0.000319824662972461	0.000359440906459352	0.000164254404102224	0.000282937722272765	0.000353816888594825	0.000259531883218924	0.000209246547018444	0.000184021172773137	0.000249193615085601	0.000302621784798613	0.000209990902324042	0.000171780663303283	0.000443056819121662	0.000421884045984618	0.000114134480191879	0.000159953684558761	0.000284095608303696	0.000221983293358698	0.00037110247291374	0.000164088991812092	0.000152262013067571	0.000219998345877099
0.000461169464891243	0.000502191712844267	0.000496567694979738	0.000383839219253993	0.00032007278140766	0.000294020345711689	0.000416425440410224	0.000466379952030437	0.000322471259614592	0.000179885865519808	0.000299396245141014	0.000379621205855597	0.000372260358944672	0.000319990075262594	0.00016268298734596	0.000494996278223475	0.000603341328260692	8.96534612521713e-05	0.000292283516665288	0.00038028285501613	0.000379373087420398	0.000552973285915146	0.000494996278223474	0.000267885203870648	0.000241915474319742
0.000431891489537675	0.000482755768753621	0.000525349433462908	0.000463071706227775	0.00045521462244645	0.00024001323298321	0.0003749069555868	0.000475560334132828	0.000350922173517494	0.000246629724588538	0.000189479778347531	0.000267719791580515	0.000325779505417253	0.000247374079894135	0.000153502605243569	0.000370109999172941	0.000254486808369862	0.000234389215118683	0.000589694814324707	0.000540236539574893	0.000308824745678605	0.0002494417335208	0.000516747994375984	0.000572326523860725	0.000342403440575637
0.000268960383756513	0.000255148457530394	0.000317260772475397	0.000358200314283353	0.00025936647092879	0.000135224547183855	0.000225705069886693	0.000306757092051941	0.000305102969150608	0.000192705318005128	0.000142750806384914	0.000210652551484575	0.000250020676536266	0.000265817550243982	0.000201141344801918	0.000348275576875365	0.000324373500951122	0.000187577537011001	0.000300223306591681	0.000285418906624762	0.000189645190637664	0.000294599288727152	0.000318253246216195	0.000263915308907451	0.000191630138119262
0.000304937556860477	0.000358861963443886	0.000473327268216031	0.0004684476056571	0.0004063352907121	0.000148540236539575	0.000312629228351666	0.000435117029195271	0.00039235795219585	0.00023472003969895	0.000174013729220081	0.000309486394839138	0.000362831858407081	0.000363328095277481	0.000214291621867505	0.000169547597386485	0.000169795715821685	4.02778926474233e-05	0.000305020263005543	0.000388967000248121	0.000136465139359855	0.000169713009676619	0.000233231329087752	0.000294764701017287	0.000278058059713838
0.00050814655528906	0.000453477793400051	0.000389876767843852	0.000341080142254572	0.000277892647423704	0.000252915391613597	0.000348110164585231	0.000388718881812921	0.000319163013811929	0.000198577454304854	0.000270697212802911	0.000319659250682328	0.000359440906459352	0.000295839880903151	0.000257050698866926	0.000579521958481517	0.000316681829459932	4.45786121908861e-05	0.00015805144322223	0.000151021420891573	0.00034885451989083	0.000377884376809199	0.000158630386237698	0.000173103961624349	0.000148871061119841
0.00032346373335539	0.0004068315275825	0.000478041518484825	0.000334711769084445	0.00036746340253081	0.000233479447522951	0.00037374906955587	0.000510710445786124	0.00031138863617567	0.000233065916797618	0.000285005375899431	0.000381440741047061	0.0004706806715739	0.000307914978082873	0.000258208584897858	0.000460673228020844	0.000385741460590524	0.000130427590769994	0.000440492928624599	0.000315027706558598	0.000268629559176247	0.000391282772309984	0.000218096104540568	0.000405011992391037	0.000258787527913324
0.000500041353072535	0.000456289802332316	0.0004382598627078	0.000470597965428833	0.000423372756595817	0.000283185840707965	0.000385162517575058	0.000425357704077415	0.000404433049375571	0.00022818625423869	0.000289057977007691	0.000386733934331322	0.000388057232652388	0.000423041932015551	0.00023786287321148	0.000610619469026551	0.000573567116036723	3.93681250516914e-05	0.000231742618476553	0.000475312215697629	0.000413448019187828	0.000473409974361097	9.75932511785626e-05	0.000262343892151187	0.00026904308990158
0.000238689934662145	0.000258704821768258	0.000250516913406665	0.000291042924489289	0.0002821106608221	0.000124307336035067	0.000210487139194442	0.000254155983789595	0.000240923000578943	0.000141510214208916	0.000151931188487305	0.000198990985030188	0.000223885534695228	0.000225539657596559	0.00013778843768092	0.000126126871226532	0.000333636589198579	4.0774129517823e-05	0.000389959473988919	0.000290215863038624	0.000117856256719875	0.000333636589198579	6.14506657844672e-05	0.000351170291952695	0.000169299478951286
0.0008760234885452	0.000802745844016213	0.000975767099495496	0.000823505086427925	0.0007213629972707	0.000463237118517908	0.000601025556198827	0.000808535274170874	0.000653047721445706	0.000442891406831529	0.000399718799106776	0.000507815730708793	0.000581258787527915	0.000555454470267143	0.000415681085104626	0.0009086924158465	0.000905632288479038	0.000521296832354646	0.000859399553386821	0.000527582499379706	0.00063700272930279	0.000787941444049295	0.000736911752543216	0.000697791745926723	0.000488958729633614
0.000588040691423375	0.000661152923662231	0.000660573980646764	0.000597882722686298	0.000565875444545532	0.000291373749069557	0.000465470184434706	0.000559755189810604	0.000494996278223475	0.000347365809279631	0.000265900256389049	0.000367628814820944	0.00048879331734348	0.000583739971879912	0.000465470184434705	0.000706972128029115	0.000236539574890414	0.000218592341410967	0.000429162186750477	0.000649904887933175	0.000503101480439998	0.000231990736911753	0.000560747663551404	0.000445041766603261	0.000391944421470518
0.00102406748821437	0.00111479612935241	0.00122950955255976	0.00082218178810686	0.000556281531717808	0.000504259366470931	0.000781573070879168	0.000957406335290714	0.000596642130510299	0.000305930030601276	0.000321065255148459	0.000470267140848567	0.000584567033330579	0.000390538417004385	0.00022479530229096	0.000534281697130099	0.000391861715325451	0.000156810851046232	0.000193118848730461	0.000307336035067408	0.000628897527086264	0.000322305847324458	0.000377801670664133	0.000195434620792325	0.000233148622942685
0.000402530808039039	0.000367546108675877	0.000493755686047476	0.000346125217103634	0.000211479612935241	0.00017500620296088	0.00029542635017782	0.000425192291787282	0.000299644363576215	0.000129352410884129	0.000145728227607311	0.000254734926805061	0.000359110081879086	0.000286328674220496	0.000189727896782731	0.000163096518071293	9.72624265982965e-05	5.60747663551404e-05	0.000113307418741213	0.000105781159540154	0.000112728475725746	0.000101066909271359	0.000103548093623357	7.91497808287157e-05	0.000113638243321479
0.000385989579025723	0.00052749979323464	0.000504921015631464	0.0006580100901497	0.000662310809693162	0.000233396741377884	0.000400297742122242	0.000431560664957409	0.000472169382185098	0.000383839219253993	0.000358365726573486	0.000393350425936649	0.000355222893060956	0.0003140352328178	0.000221404350343231	0.000256058225126126	0.000370275411463074	8.07211975849807e-05	0.000470101728558434	0.000662558928128362	0.000238193697791746	0.000370275411463074	0.000225539657596559	0.000560664957406337	0.000487552725167483
0.000591679761806304	0.000584732445620712	0.000753452981556531	0.000679679100157143	0.0005622363741626	0.000380282855016129	0.000500785708378135	0.000693987263253661	0.000539492184269294	0.000310726987015137	0.000336696716566043	0.000471590439169632	0.00066429575717476	0.000514432222314121	0.00028740385410636	0.000697460921346458	0.000415267554379293	0.000303283433959145	0.000769580679844514	0.000471259614589366	0.000430568191216609	0.000432801257133407	0.000789843685385827	0.000675295674468615	0.00036068149863535
0.000493259449177076	0.000653378546025972	0.000672400959391285	0.000647258291291045	0.000513522454718388	0.000296666942353818	0.00055818377305434	0.000622777272351338	0.000544785377553554	0.000361095029360683	0.000340832023819373	0.000546604912745019	0.000571416756264993	0.000531056157472503	0.000381688859482262	0.000228517078818956	0.000369034819287075	0.00017211148788355	0.000400628566702507	0.000389876767843853	0.000222065999503764	0.000340253080803906	0.000263915308907452	0.000361095029360683	0.000317922421635929
0.000479943759821356	0.000393433132081715	0.000519477297163181	0.000455958977752049	0.000368703994706809	0.000273178397154909	0.000318749483086595	0.000478041518484825	0.000370027293027874	0.000188156480026466	0.000241336531304277	0.000282193366967165	0.000386154991315857	0.000306426267471676	0.000169547597386486	0.00028450913902903	0.000198990985030188	0.00026250930444132	0.000547349268050618	0.000398643619220909	0.000262261186006119	0.000212058555950708	0.000379373087420397	0.000473327268216031	0.00028574973120503
0.000720039698949633	0.000707137540319247	0.00111074352824415	0.00131965925068232	0.00104002977421222	0.000348192870730298	0.000518236704987182	0.000924902820279551	0.000949301133074191	0.000596476718220165	0.000294847407162354	0.000456372508477381	0.0007203705235299	0.000626168224299067	0.000476056571003228	0.000304275907699943	0.000858986022661487	0.000133156893557191	0.000515920932925317	0.00050549995864693	0.000245389132412538	0.000827226862955921	0.000357455958977754	0.000467785956496569	0.000746671077661072
0.000392275246050784	0.000359440906459352	0.000383508394673727	0.000373335538830537	0.000344884624927634	0.000187991067736333	0.000282689603837565	0.00039525266727318	0.000334546356794311	0.000204863121329914	0.000233148622942685	0.000299892482011415	0.000347944752295098	0.000325200562401788	0.000214953271028037	0.000365809279629479	0.000440575634769666	6.03754858985961e-06	0.00018153998842114	0.000162434868910761	0.000179141510214209	0.00035778678355802	0.000117773550574807	0.000155156728144902	0.000177073856587545
0.000569183690348195	0.000540236539574892	0.000524191547431976	0.000412620957737162	0.000402117277313706	0.000252749979323463	0.000368786700851875	0.000424778761061948	0.000329832106525516	0.000242163592754942	0.000281697130096769	0.000370358117608139	0.000344884624927634	0.00025184021172773	0.000190058721362997	0.000615333719295345	0.000636920023157722	9.66007774377636e-05	0.00022115623190803	0.000248201141344802	0.000347613927714831	0.000558845422214872	0.000176246795136879	0.000219419402861633	0.000235216276569349
0.000582085848978581	0.000473409974361097	0.000481846001157888	0.000395666197998513	0.00038028285501613	0.000357869489703087	0.000416921677280624	0.000497229344140272	0.000356794309817221	0.000213878091142172	0.000324373500951123	0.000370854354478539	0.000477793400049626	0.000368373170126543	0.000251592093292532	0.000632702009759327	0.000220990819617898	8.59316847241743e-05	0.000169382185096352	0.000208750310148044	0.0003761475477628	0.000249028202795467	0.000182532462161938	0.00015929203539823	0.000153750723678769
0.000574890414357789	0.000837482424944177	0.000545943263584486	0.000574973120502855	0.000597386485815898	0.000296418823918619	0.000617566785212144	0.000459846166570178	0.000433380200148873	0.000307584153502608	0.000214705152592837	0.000430650897361676	0.000377967082954266	0.0003137871143826	0.000213795384997105	0.000258208584897858	0.000447274832520058	0.000210983376064842	0.000672152840956085	0.000763708543544788	0.000257546935737325	0.000301133074187414	0.000589777520469774	0.000672152840956085	0.000463981473823506
0.00050740219998346	0.000525762964188241	0.000481432470432555	0.0004068315275825	0.000332478703167648	0.000255396575965594	0.000347200396989498	0.000385824166735591	0.000300967661897279	0.000174013729220081	0.000211231494500041	0.000249607145810933	0.000303862376974611	0.000251592093292532	0.00017814903647341	0.000401455628153173	0.000252088330162931	0.000118021669010007	0.000226697543627492	0.00023786287321148	0.000277148292118105	0.00025936647092879	0.000198329335869655	0.000223968240840295	0.000199487221900587
0.000302125547928214	0.000317343478620464	0.000480605408981889	0.000340418493094039	0.000272434041849309	0.000199569928045655	0.000290546687618891	0.000438507981143	0.000311471342320736	0.000171697957158217	0.000166983706889421	0.000244975601687205	0.000353320651724425	0.000331072698701516	0.000221817881068563	0.000197998511289388	0.000411793896286496	0.000111818708130014	0.000163675461086759	0.000373583657265737	0.000234058390538417	0.000390042180133986	0.000187164006285667	0.000154329666694236	0.000151269539326772
0.000629890000827063	0.000647175585145978	0.000562567198742868	0.00040492928624597	0.000297080473079152	0.000290877512199156	0.000464064179968574	0.000517492349681583	0.000357538665122821	0.000176164088991812	0.000279133239599702	0.000357125134397487	0.000449094367711523	0.000324787031676456	0.000186585063270201	0.000673558845422217	0.000647092879000911	0.000149698122570508	0.000187742949301133	0.000222644942519229	0.000412951782317429	0.000555123645686876	0.000315358531138866	0.000189562484492598	0.000196840625258456
0.000247125961458937	0.000337771896451909	0.000301133074187414	0.000215532214043504	0.000171697957158217	0.000149284591845174	0.000274667107766106	0.000295012819452485	0.000177321975022744	9.11421718633697e-05	0.000145728227607311	0.00027168968654371	0.000303283433959145	0.000212306674385907	0.000142171863369449	0.000181457282276074	0.000190389545943263	3.16764535604994e-05	9.93300802249604e-05	9.20519394591023e-05	0.000161276982879828	0.000192705318005128	0.000129186998593996	8.41121495327104e-05	5.97965428831359e-05
0.00066669423538169	0.00072764866429576	0.000699197750392855	0.000705235298982717	0.000573153585311391	0.000346538747828966	0.000558514597634605	0.000624927632123069	0.000578777603175918	0.000339260607063106	0.000441237283930198	0.000564386733934333	0.000621702092465472	0.000514928459184519	0.000295178231742618	0.000565875444545532	0.00072640807211976	9.45331238110988e-05	0.000309238276403937	0.000412786370027295	0.000457282276073115	0.000667025059961958	0.000329418575800184	0.000280043007195435	0.000329170457364984
0.000563063435613268	0.000591018112645772	0.000513605160863455	0.000515011165329586	0.0003749069555868	0.000308742039533539	0.00046340253080804	0.000506409726242662	0.00048325200562402	0.000283847489868497	0.000247953022909602	0.000419154743197421	0.000494582747498141	0.000549913158547682	0.000312463816061535	0.000381854271772394	0.00048953767264908	0.000310065337854605	0.000675461086758748	0.000462575469357375	0.000365643867339345	0.000471755851459766	0.000542138780911424	0.000633198246629727	0.000322223141179392
0.000406500703002236	0.000509883384335458	0.000701348110164588	0.000653378546025971	0.000647423703581179	0.000265817550243983	0.000466049127450172	0.000712265321313376	0.000571416756264992	0.000389794061698787	0.000291125630634356	0.000519229178727982	0.000676288148209414	0.000548341741791417	0.000384418162269459	0.000487883549747748	0.000403854106360105	0.000144735753866511	0.000237697460921346	0.000361922090811349	0.000359275494169218	0.000313704408237534	0.000223306591679762	0.000244231246381606	0.00034256885286577
0.000490860970970145	0.000518567529567449	0.000561574725002069	0.000477297163179226	0.000459515341989911	0.000328177983624187	0.000448763543131257	0.000557770242329008	0.000415267554379291	0.000277396410553305	0.000387230171201723	0.000444710942022994	0.000531635100487968	0.000485815896121084	0.000337027541146309	0.000540319245719959	0.000368621288561742	0.00018393846662807	0.000229013315689356	0.000357125134397488	0.00044892895542139	0.000399470680671576	0.000320238193697794	0.000191547431974196	0.00032635844843272
0.000454304854850718	0.000504590191051198	0.000491109089405344	0.0004065834091473	0.000579521958481517	0.000228765197254156	0.000390703829294519	0.000454222148705651	0.000352410884128692	0.000302539078653545	0.000250103382681333	0.000323215614920192	0.000395087254983047	0.000325614093127122	0.000271358861963443	0.000410222479530231	0.000327681746753786	8.97361673972382e-05	0.000260607063104789	0.000714829211810439	0.000184600115788603	0.000253411628483997	0.000193036142585394	0.000223968240840294	0.000424944173352082
0.000426102059383014	0.000456951451492848	0.000488958729633614	0.000386154991315857	0.000330080224960716	0.000256140931271193	0.000397816557770245	0.000490282027954679	0.000344636506492435	0.000178810685633942	0.000259945413944256	0.000372177652799605	0.000447605657100324	0.000376395666198	0.000204945827474982	0.00048134976428749	0.000588123397568442	0.000172276900173683	0.000307666859647673	0.000169464891241419	0.00037010999917294	0.000528823091555705	0.000325365974691922	0.000266065668679183	0.000177156562732612
0.000623521627656937	0.0009396245141014	0.001120502853362	0.00093094036886941	0.000846331982466301	0.000307914978082874	0.000672152840956085	0.000884707633777194	0.00066379952030436	0.000472996443635764	0.000293193284261021	0.000443304937556862	0.000568687453477795	0.000446944007939793	0.000345546274088166	0.0003444710942023	0.000500785708378134	9.03151104127035e-05	0.00039913985609131	0.000380613679596396	0.000239930526838144	0.000719212637498968	0.000300802249607147	0.000463816061533374	0.000430237366636344
0.000438094450417669	0.000449507898436855	0.000505582664791996	0.000484409891654952	0.000344305681912167	0.000253494334629063	0.000388139938797454	0.0004701844347035	0.000400545860557441	0.000233727565958151	0.000217765279960301	0.00034331320817137	0.000425357704077414	0.00032999751881565	0.000224299065420561	0.000465387478289638	0.000545281614423954	0.000241253825159209	0.000349185344471096	0.000449673310726989	0.000334794475229511	0.000406500703002235	0.000339012488627907	0.000315358531138866	0.000295757174758087
0.000306012736746342	0.000399222562236376	0.00041700438342569	0.000417666032586223	0.000407493176743034	0.000176743032007278	0.000291539161359689	0.000394425605822514	0.000331734347862048	0.000253080803903729	0.000211810437515508	0.000223554710114961	0.000311305930030604	0.000286245968075428	0.000200810520221652	0.00026201306757092	0.000427590769994213	0.000266396493259449	0.000543213960797289	0.000453395087254985	0.000203953353734183	0.0003758994293276	0.000261434124555456	0.000441071871640065	0.000278223472003969
0.000488710611198414	0.000625506575138535	0.000725498304524028	0.000673806963857417	0.0004701844347035	0.000268133322305847	0.000491357207840545	0.000668844595153421	0.000599454139442562	0.000307666859647674	0.000288479033992225	0.000431560664957409	0.00062922835166653	0.000574063352907123	0.000294351170291952	0.00058572491936151	0.000279464064179969	0.000291952692085023	0.000348275576875363	0.00035753866512282	0.000325779505417255	0.000269622032917046	0.000516086345215452	0.000345546274088166	0.000242494417335208
0.000306674385906875	0.00030799768422794	0.000390290298569186	0.000258125878752791	0.00019411132247126	0.000179637747084609	0.000285418906624762	0.000392771482921183	0.000263336365891986	0.000126292283516665	0.000227607311223224	0.000328260689769252	0.000428169713009678	0.000293524108841288	0.0001556529650153	0.000181126457695807	0.000183690348192871	0.000115457778512943	0.000144404929286245	0.000103299975188157	0.000148705648829708	0.000209990902324043	0.000186006120254734	0.00013125465222066	9.64353651476306e-05
0.000561657431147136	0.000882639980150528	0.00104830038871888	0.00089446695889505	0.000752791332395998	0.000265238607228517	0.000620709618724674	0.000860309320982553	0.000662476221983294	0.000443222231411796	0.000249689851956001	0.000451410139773387	0.000624844925978	0.000534695227855432	0.000372094946654538	0.000439913985609133	0.000376478372343067	0.000167645356049955	0.000415763791249691	0.000508146555289059	0.00027532875692664	0.000436936564386736	0.00033628318584071	0.000508642792159459	0.000310313456289805
0.000246381606153337	0.000378380613679598	0.000425523116367549	0.000262426598296253	0.000208419485567777	0.000141013977338516	0.000327020097593253	0.000397237614754779	0.000214787858737904	0.000116450252253742	0.000122818625423869	0.000245802663137871	0.00031064428087007	0.000213133735836573	0.000151517657761971	0.000366470928790011	0.00030799768422794	0.000108427756182284	0.00034207261599537	0.000266479199404516	0.000265900256389049	0.000363576213712681	0.000248614672070135	0.000268216028450914	0.000148292118104375
0.000488545198908281	0.000640889918120918	0.000583243735009513	0.000509966090480526	0.000371267885203872	0.000239020759242412	0.000462327350922175	0.000471921263749899	0.000378380613679599	0.000185509883384336	0.000181209163840873	0.000342403440575637	0.000396741377884379	0.000286163261930361	0.000168307005210486	0.000344388388057236	0.000703663882226451	0.000144322223141179	0.000428004300719545	0.000206351831941113	0.000294516582582086	0.000693408320238195	0.00029683235464395	0.00033338847076338	0.000168389711355554
0.00032685468530312	0.0004055909354065	0.000349929699776696	0.000326110329997521	0.000296749648498885	0.0001868331817054	0.000348937226035897	0.000379455793565464	0.000326689273012987	0.000200314283351253	0.000189148953767265	0.000323877264080723	0.000384748986849725	0.000368869406996942	0.000216938218509635	0.000214043503432305	0.0001559010834505	1.83607642047802e-05	0.000186667769415267	0.000234306508973617	0.000138119262261186	0.000185344471094202	0.000157886030932098	0.000183773054337937	0.000233479447522951
0.000357538665122821	0.00045835745595898	0.000492018857001077	0.000444049292862463	0.00035249359027376	0.000172028781738482	0.000360350674055084	0.000490530146389879	0.000407245058307834	0.000230584732445621	0.000172690430899016	0.000307336035067407	0.000417335208005957	0.000399222562236377	0.000283847489868497	0.00033942601935324	0.000541973368621291	9.49466545364321e-05	0.000158713092382764	0.000193945910181126	0.000239020759242412	0.000377884376809199	0.000216855512364569	0.000159788272268629	0.000181953519146473
0.000221983293358697	0.000279960301050368	0.00034811016458523	0.000357455958977754	0.0003135389959474	9.59391282772312e-05	0.000214126209577371	0.000322636671904724	0.000298486477545284	0.000176494913572079	9.48639483913656e-05	0.000182367049871806	0.000267388967000248	0.000230915557025887	0.000159126623108097	0.000109089405342818	0.000111322471259614	1.43908692415847e-05	0.000152344719212638	0.000258870234058391	7.87362501033826e-05	0.000108923993052684	0.000118021669010007	0.000166156645438756	0.000180464808535274
0.000427508063849146	0.00052386072285171	0.000386237697460923	0.00037085435447854	0.000266810023984782	0.000200975932511786	0.000384831692994792	0.000398147382350511	0.000321892316599125	0.000157803324787032	0.000250351501116534	0.000405673641551569	0.000358531138863619	0.00028376478372343	0.000166983706889421	0.000502026300554134	0.000632371185179061	7.25332892233897e-05	0.00043007195434621	0.0001563973203209	0.00025258456703333	0.000571995699280458	0.000204615002894715	0.000398560913075844	0.000120089322636672
0.000320651724423127	0.000335042593664711	0.000491109089405345	0.00050765031841866	0.000428335125299812	0.000146472582912909	0.000272351335704243	0.000444214705152595	0.000432139607972874	0.000295012819452485	0.000177404681167811	0.000283682077578365	0.000394425605822514	0.000368207757836409	0.000331403523281781	0.000471342320734432	0.000165660408568356	7.3525762964188e-05	0.000251343974857332	0.000228599784964023	0.000152840956083036	0.00017475808452568	0.000144818460011579	0.000257464229592259	0.000262013067570921
0.000535356877015965	0.0006572657348441	0.000582995616574313	0.000421884045984618	0.000359027375734019	0.000346621453974032	0.000509552559755192	0.000540732776445292	0.000350012405921762	0.000213960797287239	0.000330907286411383	0.000466710776610705	0.000470597965428834	0.000303779670829545	0.000244396658671739	0.000492184269291211	0.000602266148374826	0.00010346538747829	0.000359606318749485	0.0003135389959474	0.000383342982383593	0.000580762550657516	0.000342155322140437	0.000339839550078573	0.000237035811760814
0.000361260441650817	0.000341328260689771	0.000341328260689771	0.000329005045074851	0.000300471425026882	0.000173269373914482	0.000279464064179969	0.000333057646183113	0.00029517823174262	0.000199321809610454	0.00017475808452568	0.000267058142419982	0.000271358861963444	0.000292283516665288	0.000238276403936813	0.000389297824828386	0.000429410305185678	0.00019361508560086	0.000437680919692335	0.000412538251592095	0.00018079563311554	0.000385327929865191	0.000219005872136299	0.000367628814820943	0.000231990736911752
0.000508063849143994	0.00058258208584898	0.000640145562815319	0.000551898106029281	0.000444049292862461	0.000273178397154909	0.000436853858241669	0.000547018443470352	0.000432801257133408	0.00023736663634108	0.000217599867670168	0.000317508890910597	0.000396989496319578	0.00040468116781077	0.000254652220659995	0.000640145562815319	0.000302208254073278	0.0001568935571913	0.000475146803407496	0.000243486891076006	0.000448928955421389	0.00029129104292449	0.00020304358613845	0.000417831444876356	0.00021536680175337
0.000619386320403608	0.000617732197502277	0.000558183773054339	0.000529319328426103	0.000348192870730297	0.000299313538995949	0.000443718468282196	0.000470763377718966	0.000394342899677449	0.000170043834256886	0.00027193780497891	0.000378711438259865	0.000365478455049212	0.00028988503845836	0.000154081548259036	0.000291125630634358	0.000327102803738319	4.25936647092884e-05	0.000189562484492599	0.000166735588454222	0.000305930030601276	0.0003439748573319	0.000176908444297411	0.000194276734761392	0.000156976263336366
0.000543627491522622	0.000553717641220744	0.00054825903564635	0.000597634604251098	0.000568439335042596	0.000288727152427428	0.000411628483996363	0.000477793400049626	0.000465552890579772	0.000332478703167647	0.000389628649408652	0.0004080721197585	0.00038417004383426	0.000346621453974032	0.000245223720122406	0.000638491439913988	0.000361673972376151	0.000138615499131586	0.000456124390042182	0.000452319907369119	0.000396493259449179	0.000394342899677449	0.000216690100074436	0.000432883963278473	0.000413117194607561
0.000254817632950128	0.000260937887685055	0.000293358696551154	0.000440906459349932	0.000330411049540983	9.29617070548342e-05	0.000182449756016871	0.000273509221735175	0.000322802084194859	0.00017765279960301	0.000110743528244149	0.0001566454387561	0.000240923000578944	0.000269456620626912	0.000177404681167811	0.000191795550409396	0.000324208088660989	7.48490612852539e-05	0.00017765279960301	0.000331238110991648	0.000115126953932677	0.00030774956579274	8.76685137705729e-05	0.000222479530229096	0.000172690430899016
0.000304772144570344	0.000385906872880657	0.000353816888594825	0.000344388388057235	0.000380200148871063	0.000166239351583823	0.0003137871143826	0.000348523695310563	0.000302621784798613	0.000227028368207759	0.000137623025390787	0.000224050946985361	0.000244727483252006	0.0002828550161277	0.000241915474319742	0.000414109668348361	0.000471094202299233	4.80522702836819e-05	0.000363410801422547	0.000300471425026881	0.000200645107931519	0.000455380034736583	0.000139856091307584	0.000312132991481269	0.00022140435034323
0.00037399718799107	0.000435778678355804	0.000486808369861883	0.000407493176743033	0.000404515755520638	0.000247208667604003	0.000367628814820943	0.000445455297328593	0.000333471176908447	0.000254900339095195	0.000240095939128277	0.000331320817136715	0.000338268133322308	0.000292200810520224	0.000255313869820527	0.000492101563146143	0.000546687618890085	0.000185427177239269	0.000193449673310727	0.000294268464146888	0.000328674220494585	0.000482838474898687	0.000529319328426104	0.000204036059879249	0.000244562070961872
0.000470349846993633	0.000442229757670996	0.000425936647092881	0.000314200645107933	0.000310230750144738	0.000255396575965594	0.000346952278554298	0.000425771234802747	0.000275742287651973	0.000173352080059548	0.000216855512364569	0.000269622032917046	0.00038607228517079	0.000295922587048218	0.000159374741543297	0.000635596724836658	0.000569514514928461	1.96840625258466e-05	0.000170457364982218	0.000160615333719295	0.000378463319824665	0.000569514514928461	0.000349185344471096	0.000161690513605161	0.000147713175088909
0.000714663799520307	0.000755024398312796	0.000662393515838228	0.00052675543792904	0.000407162352162768	0.000335290712099912	0.000576544537259121	0.000579521958481517	0.000440989165494999	0.000239847820693078	0.000211066082209908	0.000290050450748491	0.0004375155074022	0.000331982466297247	0.0002491936150856	0.000232983210652552	0.000852617649491361	0.000130923827640393	0.000686626416342737	0.000566619799851131	0.000257298817302125	0.000852617649491361	0.00019171284426433	0.000650401124803575	0.000322636671904724
0.000655694318087836	0.000671739310230752	0.000760317591597057	0.000604664626581756	0.00066429575717476	0.00040277892647424	0.000546274088164753	0.000701430816309655	0.000512943511702922	0.000417666032586224	0.000414936729799026	0.000512943511702921	0.00063700272930279	0.000458440162104046	0.000335125299809778	0.00063022082540733	0.00052022165246878	0.000180299396245141	0.000230584732445621	0.000415267554379293	0.000498469936316271	0.000428914068315278	0.000399057149946243	0.000220163758167233	0.000357952195848153
0.000662889752708628	0.000664957406335292	0.000643453808617983	0.000594739889173768	0.000350095112066828	0.000433876437019273	0.000563890497063934	0.000593995533868168	0.000461086758746176	0.00020039698949632	0.000356959722107355	0.000485485071540818	0.000560334132826071	0.000423207344305684	0.000250930444131998	0.000734265155901086	0.000489537672649079	0.000349350756761229	0.00070589694814325	0.000229344140269622	0.000525514845753041	0.000429493011330744	0.000669092713588621	0.00070589694814325	0.000189148953767265
0.000358200314283354	0.0004711769084443	0.000506244313952528	0.000509469853610125	0.000407906707468366	0.000258539409478125	0.000408154825903567	0.000615333719295344	0.000539409478124226	0.000308659333388473	0.000266727317839715	0.000379124968985198	0.000611860061202549	0.000592589529402036	0.000437929038127536	0.000463319824662975	0.000180464808535273	0.000170953601852618	0.000335208005954845	0.000361343147795884	0.000231163675461087	0.000159457447688362	0.000213960797287239	0.000299148126705816	0.000286080555785295
0.00042932759904061	0.000468034074931769	0.000483500124059219	0.000486064014556284	0.000367132577950543	0.000209494665453643	0.00035563642378629	0.000465552890579772	0.000387478289636922	0.00026226118600612	0.000232569679927219	0.000351335704242828	0.000423703581176083	0.000296336117773552	0.000246050781573071	0.000390951947729719	0.00016896865437102	9.85030187742943e-05	0.000193532379455794	0.000218840459846167	0.000293524108841289	0.000163179224216359	0.00019096848895873	0.000213629972706972	0.000162848399636093
0.000343892151186836	0.000387478289636922	0.000462740881647509	0.000391282772309984	0.000254900339095195	0.000158547680092631	0.000286494086510628	0.000405673641551569	0.000292531635100489	0.000119427673476139	0.000171697957158218	0.000276155818377306	0.000343892151186835	0.00029493011330742	0.000189148953767265	0.000382350508642795	0.00047886857993549	0.000159705566123563	0.000295922587048218	0.000179472334794476	0.000203953353734182	0.000373335538830537	0.000376064841617734	0.000296501530063684	0.000164502522537424
0.0005315523943429	0.000525680258043174	0.000661649160532629	0.000571168637829792	0.000529980977586638	0.000274418989330908	0.000393515838226782	0.000569349102638329	0.000452154495078986	0.000294351170291952	0.000272351335704243	0.000306922504342075	0.0004699363162683	0.000377801670664132	0.000285088082044497	0.000237780167066413	0.00016582582085849	4.09395418079559e-05	0.000358283020428419	0.000328756926639651	0.000234885451989082	0.000144487635431312	0.000282606897692499	0.000401372922008107	0.000324042676370856
0.000742039533537344	0.00082507650318419	0.000647010172855845	0.00065461913820197	0.0005011165329584	0.000385989579025724	0.000594988007608967	0.000590439169630305	0.000542056074766357	0.000341824497560171	0.000323132908775124	0.000409478124224632	0.000370854354478539	0.000344636506492435	0.000252419154743198	0.000781159540153835	0.0009373914481846	0.000215449507898437	0.000852700355636427	0.00063650649243239	0.000525266727317841	0.000868993466214544	0.000392192539905717	0.0008109337523778	0.000435944090645937
0.000394756430402782	0.00032735092217352	0.000312463816061535	0.000353072533289225	0.000325365974691921	0.000201141344801919	0.000277561822843437	0.000298734595980481	0.000300471425026881	0.00017765279960301	0.000186833181705401	0.000229757670994954	0.00023761475477628	0.000229757670994955	0.000153833429823836	0.000385410636010258	0.000412703663882228	5.35935820031432e-05	0.000221073525762965	0.000176825738152344	0.000299065420560749	0.000357869489703087	0.000160946158299562	0.000216855512364568	0.00016483334711769
0.000578943015466051	0.000581506905963115	0.000577206186419653	0.00038292945165826	0.000263419072037053	0.000355471011496156	0.000462327350922175	0.000520552477049047	0.000328177983624185	0.000173103961624349	0.000444462823587794	0.000495244396658674	0.0004704325531387	0.000298072946819949	0.00018393846662807	0.000407989413613433	0.000421635927549419	7.9646017699116e-05	0.000192870730295262	0.000189479778347532	0.000372260358944671	0.000435117029195272	0.000162021338185427	0.000225539657596559	0.000173848316929948
0.000400545860557442	0.000432635844843273	0.000442560582251263	0.000378380613679599	0.00036068149863535	0.00019700603754859	0.000346125217103632	0.000410139773385165	0.000317260772475396	0.000199735340335787	0.000198660160449921	0.000297990240674882	0.000345050037217767	0.000288230915557026	0.000258291291042924	0.000499379703912	0.000566123562980732	0.000229509552559755	0.000383260276238527	0.000526838144074107	0.000322223141179393	0.000475808452568028	0.00028839632784716	0.00027797535356877	0.000156728144901166
0.000350177818211895	0.000427673476139279	0.000435613266065671	0.000387312877346789	0.000288727152427425	0.000157720618641965	0.0003447192126375	0.00039839550078571	0.000351583822678027	0.000194772971631793	0.000142419981804648	0.000283268546853031	0.00036721528409561	0.000375485898602268	0.000252501860888263	0.00030874203953354	0.00033942601935324	0.000120006616491606	0.000260689769249855	0.000351335704242827	0.000211479612935241	0.000253411628483997	0.000262426598296254	0.000234058390538418	0.000241584649739475
0.000299975188156482	0.000414357786783561	0.000383591100818792	0.00031544123728393	0.00027144156810851	0.00014721693821851	0.000297245885369284	0.0003145314696882	0.00024390042180134	0.000141344801918783	0.000135141841038789	0.000207261599536846	0.000216772806219502	0.000208336779422711	0.000134314779588123	0.000321975022744192	0.000358861963443886	0.000108923993052684	0.000111074352824415	0.000124307336035066	0.000169630303531552	0.000316185592589531	0.000173600198494748	0.000118600612025473	0.000150938714746505
0.0003444710942023	0.000302704490943679	0.000260855181539989	0.000249855264246133	0.000188156480026466	0.000148043999669176	0.000221983293358697	0.000261351418410388	0.000236622281035481	0.000129269704739063	0.00015226201306757	0.000226614837482425	0.00024489289554214	0.000273261103299976	0.000170705483417418	0.000467455131916303	0.00037085435447854	5.63228847903396e-05	0.000323629145645523	8.17963774708452e-05	0.000273012984864776	0.00037085435447854	0.000120750971797204	0.000265238607228517	0.00010371350591349
0.000823174261847658	0.000714911917955506	0.000730212554792823	0.000849392109833762	0.000582168555123648	0.0004691919609627	0.000622115623190804	0.000734595980481352	0.000723182532462164	0.00040013232983211	0.000409974361095031	0.000544454552973288	0.000656604085683569	0.000607890166239354	0.000402613514184106	0.00110561574725002	0.000840211727731374	0.000583988090315112	0.00105516499875941	0.000829956165743116	0.000596063187494833	0.000813993879745268	0.000736829046398149	0.000937308742039538	0.000501530063683732
0.00045471838557605	0.000492349681581343	0.00067372425771235	0.000593830121578035	0.000576461831114054	0.000211314200645107	0.000389545943263587	0.00061086758746175	0.000476552807873627	0.000354395831610291	0.00021561492018857	0.000327185509883386	0.000544950789843687	0.000464477710693907	0.000353320651724425	0.000511372094946656	0.000263501778182119	0.000165164171697957	0.000693408320238195	0.000830286990323384	0.000246050781573071	0.000242411711190141	0.000389545943263586	0.000693408320238195	0.000537176412207429
0.000484079067074686	0.000600694731618562	0.000946819948722194	0.000692002315772064	0.000854437184682826	0.000249276321230667	0.000483996360929619	0.000794806054089821	0.000538003473658095	0.00051104127036639	0.000266313787114383	0.00044264328839633	0.000572078405425524	0.000398974443801177	0.000340335786948972	0.000178562567198743	0.000196592506823257	0.000152013894632371	0.000223802828550161	0.000648085352741711	0.000212389380530974	0.000202547349268051	0.000275246050781575	0.00019700603754859	0.000451244727483254
0.000515424696054919	0.000474071623521629	0.000401703746588373	0.000447853775535523	0.000340997436109505	0.000260276238524522	0.000379952030435863	0.000363328095277481	0.000365809279629478	0.000200562401786453	0.000236787693325614	0.000331568935571915	0.000304027789264744	0.000289057977007693	0.000228186254238689	0.000217269043089901	0.000187742949301133	7.9894136134315e-05	0.000214126209577372	0.00025961458936399	0.000197915805144323	0.000187742949301133	0.000137788437680919	0.00020883301629311	0.000191051195103796
0.000455545447026715	0.000612190885782815	0.000737738813993882	0.000752212389380532	0.000607559341659087	0.000273095691009842	0.000529732859151437	0.000748986849722936	0.000631544123728394	0.00036432056901828	0.000293854933421554	0.000503680423455464	0.000688197833099	0.000576048300388721	0.000333471176908446	0.0005021090066992	0.000752460507815734	0.000117690844429741	0.000627160698039867	0.000480936233562155	0.000338764370192707	0.000747250020676538	0.000216607393929369	0.000695889504590192	0.000292697047390623
0.000327516334463653	0.000422545695145151	0.000396410553304111	0.000313208171367134	0.000275907699942105	0.000196178976097924	0.000353072533289226	0.000367215284095609	0.000258952940203457	0.00016921677280622	0.000258125878752791	0.000330907286411382	0.000320899842858327	0.000248614672070134	0.000182615168307006	0.000394260193532381	0.000531717806633035	1.1578860309321e-05	0.00017211148788355	0.00025332892233893	0.00024050946985361	0.000531717806633035	0.000201637581672318	0.00014357786783558	0.000191299313538996
0.000455297328591517	0.000639483913654786	0.000955007857083784	0.000653461252171039	0.000339095194772974	0.000263336365891985	0.000507319493838394	0.000761806302208256	0.00049971052849227	0.000205607476635514	0.000287486560251428	0.000446861301794726	0.000472169382185098	0.000372591183524938	0.000251178562567198	0.000467868662641636	0.000192788024150195	0.000102307501447357	0.0003140352328178	0.000204697709039782	0.000254734926805061	0.000198494748159789	0.000284426432883963	0.000242659829625341	0.00015978827226863
0.00057728889256472	0.000705235298982716	0.000567281449011664	0.00046489124141924	0.000363493507567615	0.000273591927880241	0.000528574973120505	0.000545281614423954	0.0004387560995782	0.000246877843023737	0.000227193780497891	0.000436605739806469	0.00049168803242081	0.000451492845918454	0.000305351087585809	0.000587461748407908	0.000458274749813913	7.79918947977835e-05	0.000236787693325614	0.000151186833181706	0.000383260276238527	0.000376974609213467	0.000261847655280787	0.000233148622942684	0.000208750310148044
0.000581920436688447	0.000500206765362669	0.000599702257877762	0.0005629807294682	0.00045521462244645	0.000318253246216196	0.000372839301960139	0.000538830535108761	0.000474567860392028	0.000280952774791169	0.000239020759242412	0.000379538499710531	0.000512364568687456	0.000501943594409066	0.000380365561161196	0.000271606980398644	0.000213795384997106	6.08717227690018e-05	0.000351831941113227	0.000324373500951123	0.000294764701017287	0.000212637498966174	0.000222644942519229	0.000347779340004965	0.000291125630634356
0.000488545198908281	0.000486312132991484	0.000680588867752876	0.00072979902406749	0.000456868745347781	0.000224050946985361	0.000361343147795883	0.000605491688032423	0.000527913323959972	0.000276073112232238	0.000226697543627493	0.000319411132247128	0.000489868497229346	0.000381192622611862	0.000319328426102061	0.000555289057977009	0.000602514266810026	0.000120172028781739	0.000283599371433298	0.000225374245306427	0.000304110495409811	0.000519477297163181	0.000237449342486147	0.000303862376974611	0.000194607559341659
0.000487800843602682	0.000474402448101896	0.000403854106360105	0.000339095194772974	0.000247622198329336	0.000212637498966173	0.000371516003639073	0.000405425523116369	0.00031114051774047	0.000156893557191299	0.000257216111157059	0.000355553717641223	0.000349681581341495	0.000306343561326607	0.000175833264411545	0.000552311636754613	0.000450996609048054	8.2375320486313e-05	0.000107021751716152	0.000158299561657431	0.00034885451989083	0.000418079563311556	0.000141923744934248	0.000108593168472418	0.000112976594160945
0.000484988834670418	0.000717393102307503	0.000718550988338436	0.000527996030105038	0.0004382598627078	0.000280208419485568	0.000549003390951949	0.000614175833264414	0.000415350260524359	0.000234306508973617	0.000238441816226945	0.000349846993631628	0.000358117608138286	0.000333223058473246	0.000221404350343231	0.000550326689273015	0.000848813166818298	8.70895707551072e-05	0.000609544289140686	0.000638160615333721	0.000431643371102474	0.000841783144487639	0.000243569597221074	0.000578860309320985	0.000371185179058807
0.000438673393433134	0.00054536432056902	0.000718468282193369	0.000675047556033415	0.000539326771979161	0.000205276652055248	0.000395666197998513	0.000569679927218595	0.00051831941113225	0.000315606649574065	0.000254817632950129	0.000346952278554298	0.000429410305185678	0.000403854106360105	0.0003447192126375	0.000465801009014973	0.000610619469026549	0.000109585642213217	0.000347200396989498	0.000294681994872219	0.000308659333388472	0.000566454387560997	0.000235547101149615	0.000315110412703666	0.000204615002894715
0.00070854354478538	0.00097518815648003	0.000738069638574148	0.000591762467951372	0.000405508229261436	0.000335869655115376	0.0006562732611033	0.000590191051195106	0.000465552890579771	0.000253411628483997	0.000259283764783723	0.00044553800347366	0.000400711272847574	0.000345050037217767	0.000266892730129849	0.000835166652882312	0.000789926391530892	0.00019146472582913	0.000217269043089902	0.000302952609378879	0.000499545116202136	0.000729550905632291	0.000269373914481846	0.000230915557025887	0.000180961045405673
0.000409064593499299	0.000502853362004799	0.000684062525845673	0.000752874038541065	0.00060433380200149	0.000186088826399802	0.000395252667273181	0.000581341493672982	0.000556777768588208	0.000370688942188406	0.000214622446447771	0.000362252915391616	0.000441816226945664	0.00035199735340336	0.000286328674220496	0.000356628897527089	0.000484492597800019	0.000225787776031759	0.000491191795550412	0.000460507815730712	0.00025407327764453	0.000442064345380864	0.000722934414026964	0.000573980646762056	0.000427259945413946
0.0002494417335208	0.000404681167810771	0.000380365561161197	0.000480357290546689	0.000415102142089159	0.000137953849971053	0.000315441237283933	0.000353320651724425	0.000387560995781989	0.000243735009511206	0.000135059134893723	0.000254900339095195	0.000307336035067408	0.000379455793565464	0.000284674551319163	0.000293854933421553	0.000266892730129849	8.43602679679101e-05	0.0005629807294682	0.000534943346290632	0.000199983458770986	0.000266644611694649	0.000280456537920767	0.000507154081548261	0.000316599123314865
0.000484575303945085	0.00053039450831197	0.000452485319659253	0.000469522785542968	0.000380944504176662	0.000282772309982633	0.00042113969067902	0.000381936977917461	0.000336200479695644	0.000200562401786453	0.000237118517905881	0.000335456124390044	0.000273509221735175	0.000282772309982633	0.000215945744768837	0.000598130841121497	0.000684310644280872	0.000259283764783724	0.000563890497063934	0.000214457034157638	0.000373004714250271	0.00057414605905219	0.000489454966504013	0.000563890497063934	0.000210073608469109
0.000293358696551156	0.000327516334463652	0.000391034653874785	0.000330080224960717	0.000203953353734182	0.0001249689851956	0.000274418989330908	0.000354561243900424	0.00027723099826317	0.000126540401951866	0.00011893143660574	0.000230253907865354	0.000297494003804483	0.000264163427342652	0.000177570093457944	0.000146389876767844	0.000144404929286245	3.48192870730285e-05	0.000142833512529982	0.00012786370027293	0.00012182615168307	0.00014672070134811	0.000144653047721446	0.00013729220081052	0.000110081879083615
0.000665949880076092	0.000802911256306345	0.000655446199652636	0.000566288975270865	0.000460094285005379	0.000345794392523367	0.000601108262343894	0.000626499048879333	0.000484409891654953	0.000250103382681333	0.000321726904308992	0.000519311884873049	0.000554627408816478	0.000472334794475232	0.000321561492018859	0.000480522702836823	0.000283268546853031	6.87288065503269e-05	0.000292283516665288	0.000438425274997935	0.000349929699776695	0.000298651889835415	0.000179389628649409	0.000288644446282361	0.000298072946819949
0.000368952113142009	0.000388057232652388	0.000566040856835665	0.000585890331651644	0.000439748573318999	0.000191216607393929	0.000283682077578365	0.000461748407906709	0.000444793648168061	0.000254734926805061	0.000186915887850467	0.00024075758828881	0.000363658919857747	0.000322305847324458	0.000188818129186999	0.000252832685468531	0.000326027623852453	0.000248035729054669	0.000313869820527667	0.000331982466297247	0.000224878008436027	0.000340087668513772	0.000349433462906296	0.000297411297659416	0.000239186171532546
0.000333636589198579	0.000343644032751636	0.000336117773550578	0.000458440162104046	0.000377884376809199	0.000161111570589694	0.000263584484327186	0.000297824828384751	0.000365643867339345	0.000209742783888843	0.000173186667769415	0.00024315606649574	0.000230667438590687	0.000283516665288231	0.000248449259780002	0.000379869324290797	0.00023108096931602	5.81424199818037e-05	0.000564304027789267	0.00029029856918369	0.000211727731370441	0.000205276652055247	9.73451327433628e-05	0.00056107848813167	0.000210817963774709
0.000335456124390044	0.000280539244065835	0.0004073277644529	0.000418244975601689	0.000314779588123399	0.000182036225291539	0.000236704987180547	0.000412869076172362	0.000377718964519065	0.000230502026300555	0.000161855925895294	0.000200810520221653	0.000387395583491855	0.000381192622611863	0.000275494169216773	0.000200562401786453	0.00036167397237615	3.73831775700935e-05	0.00023108096931602	0.000194442147051526	0.000178727979488876	0.000340170374658839	0.000163840873376892	0.000230998263170954	0.000155322140435034
0.000506740550822928	0.000511206682656524	0.00070151352245472	0.000733107269870153	0.000546356794309819	0.000285832437350098	0.00045256802580432	0.000601025556198827	0.00055504093954181	0.000336448598130843	0.00030237366636341	0.000417583326441157	0.00045736498221818	0.000379869324290797	0.000263253659746919	0.000346125217103633	0.000636092961707057	0.000179720453229675	0.000918947977834757	0.000781655777024235	0.000358200314283353	0.00054561243900422	0.000283516665288231	0.000885782813663059	0.000451244727483255
0.000474650566537095	0.000571912993135392	0.000540567364155158	0.000483996360929619	0.000309403688694072	0.000243486891076006	0.000422462989000084	0.000453229674964852	0.000394342899677447	0.000164667934827558	0.0002828550161277	0.000392771482921183	0.00036986188073774	0.000335125299809778	0.000190554958233397	0.000379455793565464	0.000676867091224879	0.000142171863369449	0.000253577040774129	0.000196840625258457	0.000271772392688777	0.000626085518154	0.000170788189562484	0.000294764701017288	0.000131337358365727
0.000486642957571749	0.000378628732114798	0.000431147134232076	0.000457943925233647	0.000390290298569186	0.000210321726904309	0.00029608799933835	0.000398643619220911	0.000390621123149452	0.00023447192126375	0.000232900504507485	0.000269787445207179	0.000329087751219917	0.000360681498635351	0.000232983210652551	0.000541146307170625	0.000477297163179226	5.62401786452737e-05	0.000601935323794559	0.000271193449673311	0.000349268050616163	0.000407245058307834	0.000171201720287818	0.000588206103713507	0.00020593830121578
0.000574228765197257	0.000553552228930612	0.000487883549747748	0.000462575469357376	0.000359358200314285	0.000296005293193285	0.000467207013481104	0.000461086758746177	0.00036092961707055	0.000202133818542717	0.00033603506740551	0.000489124141923747	0.000379124968985197	0.000281200893226366	0.000199321809610454	0.000582168555123647	0.000286576792655695	7.81573070879161e-05	0.00018079563311554	0.000254652220659996	0.000268712265321314	0.000279215945744769	0.000161359689024895	0.000174509966090481	0.000206682656521379
0.00061425853940948	0.000432470432553141	0.000455380034736584	0.000515424696054919	0.000709370606236047	0.000329253163510051	0.000377305433793733	0.000454387560995784	0.000420891572243819	0.000418493094036889	0.000264411545777851	0.00036771152096601	0.000409478124224632	0.0004080721197585	0.000294020345711688	0.000747167314531472	0.000211645025225374	3.87064758911592e-05	0.000291373749069557	0.000300967661897279	0.000500951120668267	0.000186419650980068	0.00013390124886279	0.000259531883218923	0.000254734926805061
0.000246960549168803	0.000305681912166074	0.000281531717806634	0.000312960052931935	0.000322967496484992	9.14729964436364e-05	0.000218096104540568	0.000256802580431726	0.000276734761392772	0.000188735423041932	0.000101480439996691	0.000147961293524108	0.000180299396245141	0.000220577288892565	0.000166818294599288	0.000179720453229674	0.000139938797452651	7.78264825076501e-05	0.000237201224050947	0.000364485981308414	0.000135968902489455	0.00014672070134811	0.000133322305847324	0.000171036307997684	0.000240013232983211
0.000448101893970725	0.000480770821272022	0.000352741708708959	0.000312960052931935	0.000230998263170953	0.000231494500041353	0.000349185344471097	0.00034182449756017	0.000247291373749069	0.000111322471259614	0.000228103548093623	0.000291952692085023	0.000269704739062113	0.00020957737159871	0.000156728144901166	0.00020932925316351	0.000242411711190141	5.81424199818043e-05	0.000128773467868662	0.000111653295839881	0.000169547597386486	0.000275494169216773	0.000119344967331073	0.000126788520387064	8.9653461252171e-05
0.000308824745678605	0.000296915060789017	0.00037953849971053	0.000414688611363826	0.00044868083698619	0.000158713092382764	0.000259035646348524	0.000398974443801177	0.000359689024894551	0.000243238772640807	0.000176660325862212	0.00026953932677198	0.000354395831610291	0.000299561657431148	0.000240344057563477	0.000334959887519645	0.000381606153337196	0.000105367628814821	0.00050889091059466	0.000438507981143	0.000193863204036061	0.000353486064014558	0.00025597551898106	0.000412042014721696	0.000248366553634936
0.00044843271855099	0.000617980315937476	0.000579356546191383	0.000550905632288481	0.000341162848399638	0.000215863038623769	0.000487552725167483	0.000525928376478375	0.000457695806798447	0.00019485567777686	0.00030237366636341	0.000539161359689027	0.000509635265900258	0.000403027044909439	0.000259449177073857	0.000238607228517078	0.000329832106525516	7.32776445289881e-05	0.000279960301050368	0.000223554710114961	0.000219253990571499	0.000310726987015137	0.000261434124555454	0.000285418906624762	0.000146307170622778
0.000537259118352496	0.000484327185509885	0.000518981060292781	0.000395583491853446	0.000364237862873213	0.000263998015052518	0.000394839136547847	0.000505830783227196	0.000331403523281783	0.000219336696716565	0.000234637333553883	0.000366222810354811	0.000420478041518487	0.000288065503266895	0.000223223885534695	0.000346786866264166	0.000420808866098753	0.000100901496981225	0.000238855346952278	0.000189231659912332	0.000291621867504757	0.000340666611529239	0.000204201472169382	0.000194855677776859	0.000165081465552891
0.000304606732280211	0.0004078240013233	0.000280539244065834	0.000267637085435447	0.000237697460921347	0.000127532875692663	0.000293524108841289	0.000281035480936235	0.000236622281035481	0.000137705731535853	0.000148043999669175	0.000268712265321314	0.000262343892151187	0.000221817881068564	0.000188156480026466	0.000174261847655281	0.000205193945910182	3.92854189066254e-05	8.19617897609792e-05	0.000110826234389215	0.000165494996278223	0.000258787527913324	6.94731618559259e-05	8.41121495327098e-05	9.26308824745669e-05
0.000269622032917045	0.000297824828384748	0.000271358861963444	0.000296418823918619	0.000214126209577372	0.000150856008601439	0.00025887023405839	0.000280291125630634	0.000246960549168803	0.00011818708130014	0.000163344636506492	0.000249689851956	0.00027094533123811	0.00022553965759656	0.000139359854437184	0.000160367215284095	0.000149532710280374	3.50674055082286e-05	0.000186336944835001	0.000126953932677197	0.000123149450004136	0.000139525266727318	0.000113472831031345	0.000139359854437185	7.4766355140187e-05
0.000473492680506164	0.000430154660491276	0.000389049706393186	0.000369365643867341	0.000313208171367134	0.00021487056488297	0.00033967413778844	0.000370606236043339	0.000298569183690348	0.000196013563807791	0.000230336614010421	0.000295591762467953	0.000327847159043919	0.00025837399718799	0.000201802993962452	0.000416838971135557	0.000409478124224632	0.000108179637747085	0.000496567694979739	0.00034232073443057	0.000238772640807212	0.0003749069555868	0.000241915474319742	0.000466462658175504	0.000217020924654701
0.000217930692250435	0.000260772475394923	0.000327764452898853	0.000436440327516336	0.000288561740137292	0.00013075841535026	0.000251674799437598	0.000340253080803906	0.000360681498635351	0.000151104127036639	0.000145314696881978	0.000241667355884541	0.000330328343395916	0.000335621536680178	0.000180133983955008	0.000321065255148459	0.000133322305847324	6.24431395252672e-05	0.000523612604416511	0.000134728310313456	0.000152096600777437	0.000133322305847324	0.000120502853362005	0.000523612604416511	0.000121578033247871
0.000490199321809612	0.000462161938632042	0.000364982218178813	0.00046464312298404	0.000435861384500871	0.000267967910015714	0.0004063352907121	0.000363658919857748	0.000346538747828965	0.000215780332478702	0.000329666694235384	0.000412951782317428	0.000365478455049212	0.000315606649574065	0.000228103548093623	0.00028988503845836	0.000183855760483004	9.70143081630972e-05	0.000581258787527916	0.000692912083367796	0.000227276486642958	0.00018393846662807	0.000144983872301712	0.00056157472500207	0.000366222810354812
0.000574973120502856	0.000498552642461337	0.000535108758580765	0.000486064014556283	0.000497146637995206	0.00029203539823009	0.000414026962203295	0.000544537259118355	0.000452816144239519	0.00036456868745348	0.00032321561492019	0.000396658671739313	0.000525597551898109	0.000471838557604831	0.000418410387891823	0.000619551732693741	0.00024125382515921	0.000130427590769994	0.0001566454387561	0.000227524605078157	0.00034860640145563	0.000229674964849888	0.000214291621867505	0.000159457447688364	0.000356298072946822
0.000570176164088994	0.00069208502191713	0.000672979902406751	0.000524439665867176	0.000401207509717974	0.000304027789264744	0.000498139111736003	0.000593995533868169	0.000439665867173933	0.000260772475394921	0.000379290381275331	0.000465304772144572	0.000477379869324293	0.000348275576875364	0.000274501695475975	0.000463898767678441	0.000512281862542389	0.000170540071127286	0.000342899677446036	0.000199156397320322	0.000285997849640227	0.000526341907203707	0.000361012323215617	0.000315441237283933	0.000176825738152345
0.000487221900587216	0.000433049375568606	0.00041047059796543	0.000421387809114219	0.00042329005045075	0.000229344140269622	0.000350922173517495	0.000384170043834259	0.000327847159043918	0.000195434620792325	0.000222314117938962	0.000325531386982054	0.000383839219253993	0.000399966917541975	0.000242329005045075	0.000375734017037468	0.000422297576709952	3.50674055082291e-05	0.000475477627987762	0.00056761227359193	0.000253246216193864	0.000364651393598546	0.000135886196344388	0.000434620792324871	0.000228517078818956
0.000644032751633448	0.000603672152840958	0.000560416838971137	0.000449259780001656	0.000316433711024731	0.000293606814986355	0.000460673228020844	0.000507981142998927	0.000377884376809199	0.000167976180630221	0.000250847737986933	0.00039574890414358	0.000428583243735011	0.000369117525432141	0.000269208502191713	0.000259697295509056	0.000161276982879828	4.32553138698205e-05	0.000344884624927634	0.000218013398395501	0.000255148457530394	0.000160119096848897	0.000168803242080886	0.000316433711024731	0.000178562567198743
0.000394425605822515	0.000587461748407909	0.000442643288396329	0.000565792738400465	0.000369365643867341	0.000169547597386487	0.00045761310065338	0.000448267306260857	0.000469026548672568	0.000213878091142172	0.000207509717972045	0.000456951451492847	0.0004075758828881	0.000344553800347368	0.000170788189562485	0.000334546356794313	0.00030196013563808	9.02324042676364e-05	0.000715160036390705	0.00015954015383343	0.000203539823008849	0.000324456207096189	0.000138284674551319	0.000580018195351917	0.000177239268877678
0.000409643536514766	0.000309982631709539	0.000297907534529818	0.000402448101893973	0.000326937391448187	0.000160946158299562	0.000229096021834422	0.000293275990406087	0.000313621702092468	0.000173682904639814	0.00016896865437102	0.000212968323546439	0.000285915143495161	0.00031138863617567	0.000236126044165082	0.000395169961128114	0.0003758994293276	0.000163179224216359	0.000215614920188571	0.000257298817302125	0.000320899842858327	0.000285336200479695	0.000281779836241833	0.000248035729054668	0.000190803076668596
0.000434951616905138	0.000628483996360932	0.00071309238276404	0.0007822347200397	0.000680836986188076	0.0003125465222066	0.000558762716069806	0.00067082954263502	0.000639980150525186	0.000414192374493426	0.000377967082954266	0.000523529898271443	0.000605574394177489	0.000592010586386569	0.000431477958812341	0.00028839632784716	0.000215201389463237	0.000160449921429162	0.000424117111901417	0.000413034488462495	0.000320899842858326	0.000218261516830701	0.000208088660987511	0.000500537589942935	0.000458770986684313
0.000337192953436442	0.000469274667107768	0.000395914316433713	0.000488131668182948	0.000537259118352495	0.000187908361591266	0.00040129021586304	0.000422793813580351	0.000442560582251263	0.000351666528823094	0.000259945413944256	0.000438673393433133	0.000427590769994212	0.000523612604416511	0.000352824414854027	0.000341328260689771	0.000287569266396493	0.000185923414109669	0.000240095939128278	0.000380200148871064	0.000226780249772558	0.000318170540071129	0.000425605822512615	0.000253990571499463	0.000359606318749485
0.000360516086345218	0.000436936564386736	0.000537507236787695	0.000425192291787282	0.000399884211396908	0.00018178810685634	0.000341576379124971	0.000505334546356796	0.000380365561161197	0.000249689851956	0.000165908527003557	0.000303366140104211	0.000468364899512036	0.00035977173103962	0.000261847655280787	0.000433711024729139	0.000551153750723682	0.000127532875692664	0.000540319245719959	0.00024654701844347	0.000295839880903151	0.000551153750723682	0.000172525018608882	0.000479447522950957	0.000175998676701679
0.0007201224050947	0.000864775452816147	0.00103597717310396	0.000791828632867424	0.00061351418410388	0.000421139690679019	0.000618063022082543	0.000802580431726078	0.000574063352907124	0.000328177983624185	0.000380944504176663	0.000486973782152015	0.000510627739641057	0.000371598709784139	0.000215035977173104	0.000573070879166323	0.000607559341659087	0.000590191051195106	0.00044504176660326	0.000403440575634772	0.000510462327350924	0.000619469026548675	0.000799520304358614	0.000481184351997356	0.000378297907534532
0.000478951286080557	0.000582168555123648	0.000603672152840958	0.00061111570589695	0.000404267637085438	0.000285501612769829	0.000488710611198414	0.00061955173269374	0.000509387147465058	0.000249276321230667	0.000283599371433298	0.000474237035811764	0.000599536845587629	0.000435282441485404	0.000248366553634935	0.000603754858986024	0.000258043172607724	0.000362997270697214	0.000771400215035979	0.000413530725332895	0.000380779091886529	0.000266644611694649	0.000652303366140107	0.000637333553883057	0.000344305681912167
0.000413944256058228	0.000546770325035152	0.000314696881978333	0.000317012654040197	0.00021272020511124	0.000240592175998677	0.000389297824828388	0.00030270449094368	0.000280125713340502	0.000110578115954016	0.000271772392688777	0.000321478785873793	0.000278140765858905	0.000227028368207757	0.000116119427673476	0.000497146637995205	0.000637333553883056	9.27962947647015e-05	0.000142419981804648	0.000160946158299561	0.0003125465222066	0.00038003473658093	0.000156480026465965	0.000212968323546439	0.000112728475725746
0.000836407245058311	0.000815317178066332	0.000783806136795966	0.000655280787362503	0.000456786039202714	0.000429741129765943	0.000598130841121497	0.000680092630882477	0.00056711603672153	0.000340583905384173	0.000358531138863619	0.000451244727483254	0.000530477214457036	0.000530725332892235	0.000370440823753207	0.000746422959225873	0.000808452568025808	0.000145810933752378	0.000288727152427425	0.000300306012736748	0.000524687784302376	0.00085046728971963	0.000290960218344224	0.000284591845174096	0.000226780249772558
0.000626416342734267	0.000771979158051445	0.000651889835414772	0.00077718964519064	0.000814738235050866	0.000244644777106939	0.000484161773219752	0.000528492266975439	0.000552559755189813	0.000482342238028286	0.000204201472169381	0.000328426102059386	0.000371681415929205	0.000413778843768095	0.000352410884128692	0.00019675791911339	0.000866429575717478	0.000158464973947564	0.00100107517988587	0.00102381936977917	0.000224216359275494	0.000866429575717478	0.000213051029691506	0.000815317178066332	0.000631130593003062
0.000412455545447029	0.000484740716235218	0.000629807294681996	0.000751468034074934	0.000694648912414194	0.000226780249772558	0.000339591431643373	0.000516417169795718	0.000551401869158881	0.000380861798031596	0.000188983541477131	0.000262178479861055	0.000436523033661403	0.000458770986684312	0.000376726490778267	0.000547183855760485	0.000561988255727403	7.67513026217841e-05	0.000461086758746176	0.000544619965263421	0.000349433462906296	0.00051128938880159	0.000218592341410967	0.000544371846828221	0.000424447936481683
0.000267306260855182	0.000342982383591103	0.000390207592424119	0.000299396245141016	0.000247870316764535	0.000129352410884129	0.000300554131171948	0.000352162765693493	0.000225291539161359	0.000136878670085188	0.000173103961624349	0.000310892399305271	0.000303696964684477	0.000190885782813662	0.000129435117029195	0.000108179637747084	0.000185261764949136	2.32404267637085e-05	0.000104375155074021	0.000172938549334216	0.00010660822099082	0.000174675378380615	0.000120006616491606	0.00011289388801588	0.000114382598627078
0.0006572657348441	0.000655859730377969	0.00084054255231164	0.000714498387230173	0.000775370109999175	0.000377801670664133	0.000519311884873048	0.000786783558018362	0.000652137953849973	0.000489703084939212	0.000382433214787861	0.000443304937556862	0.000670912248780087	0.0006255892812836	0.000481846001157888	0.000673889670002483	0.00078951286080556	0.000146968819783311	0.00090604581920437	0.000481349764287488	0.000449342486146723	0.000725994541394427	0.000386733934331323	0.000712017202878175	0.000451906376643787
0.0006288148209412	0.000569431808783394	0.000677446034240347	0.000792986518898356	0.000702919526920852	0.000306012736746343	0.000414192374493428	0.000562153668017537	0.000557025887023407	0.000411628483996363	0.00030899015796874	0.000323794557935656	0.000452071788933919	0.000388636175667855	0.000277065585973038	0.00044214705152593	0.000349019932180963	0.000106277396410553	0.000350012405921762	0.000387395583491855	0.000417583326441156	0.000227772723513357	0.000280704656355968	0.000353237945579358	0.000250103382681333
0.000484079067074685	0.000380944504176662	0.000343147795881237	0.000333967413778846	0.000305020263005543	0.000225126126871227	0.000272930278719709	0.000323794557935656	0.000288479033992225	0.00017765279960301	0.000237780167066413	0.000261599536845587	0.000263088247456786	0.000230998263170954	0.000175337027541147	0.000534447109420232	0.000490447440244812	5.12778099412787e-05	0.000352245471838559	0.0003766437846332	0.000320899842858326	0.000424613348771815	0.000137457613100654	0.000289554213878091	0.000208915722438177
0.000360185261764951	0.00046439500454884	0.000508477379869326	0.00051153750723679	0.000418989330907289	0.000221404350343231	0.000386485815896124	0.000483334711769086	0.000404267637085437	0.000220329170457365	0.000228517078818956	0.000328922338929785	0.000441898933090731	0.00037350095112067	0.000235712513439748	0.000220577288892564	0.00044165081465553	9.75932511785632e-05	0.000222644942519229	0.000246960549168803	0.000253494334629063	0.000390455710859319	0.000149780828715574	0.000208088660987512	0.000175833264411545
0.000543958316102888	0.000598875196427097	0.000591927880241504	0.000716235216276572	0.00070804730791498	0.000235795219584815	0.000443883880572328	0.000581920436688449	0.000566619799851131	0.000433132081713673	0.000198412042014722	0.000357290546687621	0.000528905797700772	0.000457199569928048	0.000417417914151023	0.000665205524770492	0.000742949301133076	0.000117525432139608	0.000513605160863455	0.000377305433793732	0.000370192705318008	0.000697626333636592	0.000202630055413117	0.00050765031841866	0.000378297907534532
0.000463898767678441	0.000508725498304526	0.000534281697130099	0.000416508146555292	0.000371764122074273	0.000217599867670168	0.000373418244975604	0.000469522785542968	0.000332974940038046	0.000194442147051526	0.000212306674385907	0.000322967496484992	0.000409643536514765	0.000322305847324459	0.000213629972706972	0.000383094863948393	0.0003125465222066	0.000370440823753206	0.000545943263584486	0.000233644859813084	0.000258125878752791	0.000340749317674306	0.00051393598544372	0.000496981225705071	0.000171449838723017
0.000250268794971466	0.000274418989330908	0.000304937556860477	0.000276321230667439	0.000230502026300554	0.000118600612025474	0.000228268960383757	0.000295509056322886	0.000254569514514929	0.000137953849971053	0.000138367380696386	0.000225291539161359	0.000265155901083451	0.000224629890000827	8.10520221652473e-05	0.00028574973120503	0.000337937308742042	0.000238359110081879	0.00028376478372343	0.000330080224960716	0.000181788106856339	0.000334298238359112	0.000332313290877515	0.000282689603837566	0.000251509387147465
0.0003754031924572	0.000316847241750063	0.000355967248366555	0.000305102969150608	0.0003125465222066	0.000200975932511786	0.000252832685468531	0.000327599040608719	0.00025258456703333	0.000176329501281945	0.000186254238689935	0.000230005789430155	0.000265900256389049	0.000229344140269622	0.000181291869985939	0.0005320486312133	0.000223885534695228	3.68869406996932e-05	9.63526590025646e-05	0.000139029029856918	0.000214374328012571	0.000166156645438757	0.000139029029856919	9.62699528574975e-05	0.000152675543792904
0.000538582416673561	0.000493838392192542	0.000475312215697628	0.000580100901496983	0.00045372591183525	0.000263998015052519	0.00036192209081135	0.000398726325365977	0.000425440410222482	0.000238110991646679	0.000218013398395501	0.000296749648498883	0.000302042841783144	0.000372177652799604	0.000233644859813084	0.000306095442891409	0.000214043503432306	5.6984533950873e-05	0.000373418244975604	0.000356215366801756	0.000276073112232239	0.00022165246877843	0.000180464808535274	0.00037474154329667	0.000314200645107934
0.0003437267388967	0.000460094285005378	0.000510048796625592	0.000548837978661816	0.000480191878256556	0.000196427094533124	0.000416673558845425	0.000508229261434127	0.000468943842527503	0.000264825076503184	0.000220659995037632	0.000426184765528081	0.000498883467041603	0.000476304689438428	0.000330576461831116	0.000208667604002976	0.000183442229757671	0.000104623273509222	0.000296087999338353	0.000255313869820528	0.00024340418493094	0.000174344553800348	0.000186171532544868	0.000266313787114383	0.00026275742287652
0.000737986932429082	0.000774460342403443	0.000765114548010919	0.000659912331486231	0.000670581424199821	0.000300057894301547	0.000527417087089573	0.000659416094615832	0.0005335373418245	0.000401869158878506	0.000255892812835993	0.000396079728723846	0.000533785460259699	0.00048275576875362	0.000362170209246549	0.000607890166239354	0.000866760400297746	0.000119427673476139	0.000336448598130844	0.000392275246050783	0.000352410884128693	0.000656604085683568	0.000191464725829129	0.000299148126705816	0.000361922090811348
0.000548672566371683	0.000694069969398728	0.000462740881647509	0.00046389876767844	0.00044653047721446	0.000356215366801755	0.000544206434538088	0.000463402530808041	0.000366388222644945	0.000236539574890414	0.000397072202464645	0.000535770407741297	0.000420726159953686	0.000331238110991649	0.000232321561492018	0.000614589363989747	0.000845670333305768	0.000145562815317178	0.000599702257877762	0.000312629228351669	0.000465387478289639	0.00079530229096022	0.000215201389463236	0.000454139442560584	0.000233727565958151
0.000260441650814656	0.000226697543627492	0.000233644859813084	0.00022190058721363	0.000189397072202465	0.000164585228682491	0.000216359275494169	0.000258456703333058	0.000210487139194442	0.000104540567364156	0.0002180133983955	0.000221487056488296	0.000254486808369862	0.000201554875527252	0.000101976676867091	0.000296666942353818	0.000285336200479696	5.11123976511455e-05	0.000225456951451493	0.000120502853362005	0.000186336944835002	0.000248614672070135	0.000106194690265487	0.000166404763873956	7.79918947977834e-05
0.000336862128856176	0.000352824414854026	0.000365478455049212	0.000354065007030025	0.000281035480936235	0.000177156562732611	0.000279546770325036	0.000329170457364984	0.00027847159043917	0.000167562649904889	0.000216938218509635	0.000293193284261021	0.000297907534529815	0.000252501860888264	0.000198660160449921	0.000309238276403937	0.00041774873873129	0.000111239765114548	0.000158464973947564	0.000206351831941113	0.000246050781573071	0.000361508560086017	0.000204945827474981	0.000157886030932098	0.000160946158299562
0.000440079397899266	0.000630303531552396	0.000400793978992642	0.00033917790091804	0.000297411297659416	0.00027557687536184	0.000525184021172775	0.000474319741956829	0.000369034819287075	0.00022140435034323	0.000353816888594824	0.000487883549747749	0.000548093623356217	0.000464477710693906	0.000312463816061535	0.000248366553634936	0.000349598875196429	0.000126788520387065	0.000136630551649987	0.000107931519311885	0.000236126044165081	0.000360598792490284	0.000174344553800347	0.00011868331817054	0.000119262261186006
0.000437680919692336	0.000479861053676289	0.000584815151765778	0.000567033330576464	0.000458688280539247	0.000200810520221652	0.000399801505251842	0.000539244065834094	0.000449011661566456	0.000301877429493014	0.00020858489785791	0.000379455793565464	0.000473492680506163	0.000359027375734019	0.00030824580266314	0.0002501860888264	0.000292697047390621	9.62699528574974e-05	0.000359523612604419	0.000409974361095031	0.000199818046480854	0.000292697047390621	0.000256637168141592	0.000350343230502029	0.000280291125630636
0.000275824993797039	0.000391117360019851	0.000411463071706229	0.000537589942932762	0.000527747911669839	0.000163510048796626	0.000343561326606569	0.000404681167810771	0.000449177073856589	0.00031742618476553	0.00017426184765528	0.000297742122239684	0.000332065172442314	0.000431312546522208	0.000330576461831116	0.00037374906955587	0.000495906045819205	0.000236870399470681	0.000415929203539826	0.000333802001488713	0.000214374328012571	0.000495906045819205	0.000441733520800597	0.000360350674055084	0.000319990075262593
0.000514432222314119	0.000583409147299646	0.000469605491688034	0.000445372591183527	0.000380779091886529	0.000211479612935242	0.00038896700024812	0.000393846662807049	0.000347117690844432	0.000223802828550161	0.000188073773881399	0.000273178397154909	0.000361591266231083	0.00036771152096601	0.000239765114548012	0.00060846910925482	0.000390373004714252	2.4977255810106e-05	0.0001559010834505	0.000184103878918203	0.000413778843768095	0.000308659333388473	0.000154825903564635	0.000172690430899017	0.000167397237614755
0.000432139607972875	0.000533371929534366	0.000502439831279467	0.000409643536514765	0.000344884624927634	0.000210156314614177	0.000419650980067822	0.000439417748738733	0.000353237945579358	0.000201554875527252	0.00014936729799024	0.000280456537920767	0.000344801918782567	0.000354313125465225	0.000244644777106939	0.000281200893226367	0.00027607311223224	0.000197998511289389	0.000261516830700522	0.000419320155487555	0.000232238855346952	0.000304772144570344	0.000277644528988504	0.000310478868579938	0.000234306508973617
0.000867504755603345	0.000807211975849807	0.000985278306178152	0.000670250599619554	0.000447357538665126	0.00043271855098834	0.000644446282358782	0.000830452402613518	0.000570093457943927	0.000233148622942685	0.0004083202381937	0.0005949053014639	0.000640972624265985	0.000495492515093873	0.000296749648498883	0.000764701017285587	0.000723430650897363	0.000245719956992805	0.000234389215118683	0.000227607311223224	0.000596807542800432	0.000731783971549088	0.000540484658010092	0.00024414854023654	0.000190637664378463
0.000263998015052518	0.000320486312132993	0.00045810933752378	0.000458192043668847	0.00051732693739145	0.000124638160615335	0.000259366470928789	0.000410057067240097	0.000360350674055083	0.000285170788189565	0.000138367380696386	0.000233231329087751	0.000289223389297827	0.000284178314448764	0.000268712265321313	0.000266975436274916	0.000132081713671325	7.82400132329828e-05	0.000122653213133736	0.0002828550161277	0.000144487635431312	0.000147134232073443	0.000115375072367876	0.000110743528244148	0.000245554544702671
0.000851956000330829	0.000989579025721614	0.000924075758828884	0.000783061781490366	0.000601604499214294	0.000429162186750478	0.000723761475477629	0.00080158795798528	0.000623356215366803	0.000377801670664132	0.000373004714250271	0.000541311719460757	0.000559672483665538	0.000505086427921597	0.00041700438342569	0.000611529236622283	0.00110735257629642	0.000101645852286825	0.000316020180299398	0.000374576131006535	0.000459432635844845	0.00110735257629642	0.000257877760317592	0.0003125465222066	0.000312711934496735
0.00110875858076255	0.00126374989661732	0.00109767595732363	0.00114895376726491	0.000855264246133491	0.0006265817550244	0.000889670002481189	0.0009059631130593	0.000907699942105703	0.000505086427921597	0.000415681085104625	0.00055454470267141	0.000673062608551817	0.000661483748242496	0.000450583078322721	0.000559010834505006	0.000500537589942935	0.000290877512199156	0.000643371102472915	0.000628153171780665	0.000599288727152429	0.000556198825572742	0.000633942601935327	0.000735753866512284	0.000622694566206272
0.000698039864361923	0.000787279794888762	0.000940120750971801	0.00100512778099413	0.00109544289140683	0.000344140269622035	0.000556198825572742	0.000768422793813582	0.000759242411711192	0.000725084773798695	0.000279050533454636	0.000466876188900837	0.000619303614258542	0.000577454304854853	0.000573318997601524	0.000166239351583822	0.000231494500041353	7.35257629641883e-05	0.00117111901414275	0.00127656934910264	0.000147134232073444	0.000220081052022166	0.00024654701844347	0.00110677363328095	0.00110420974278389
0.000976428748656029	0.00107302952609379	0.000955255975518984	0.000709701430816312	0.000458192043668847	0.000477379869324293	0.000768091969233316	0.000841783144487639	0.000617153254486811	0.000301381192622614	0.000321726904308992	0.000588371516003641	0.000687370771648335	0.000581093375237782	0.000378959556695065	0.00039624514101398	0.000300223306591681	0.000192953436440328	0.000323463733355389	0.000335290712099911	0.000408154825903566	0.000309072864113806	0.000305351087585809	0.000325531386982056	0.000291869985939956
0.000501199239103466	0.000663385989579027	0.000648416177321976	0.000682242990654208	0.000595236126044167	0.000310065337854605	0.000592258704821771	0.000635596724836657	0.000535191464725832	0.000358613845008686	0.00028765197254156	0.000552146224464479	0.000672566371681418	0.000559176246795139	0.000402944338764372	0.000601439086924161	0.000355553717641223	9.74278388884297e-05	0.000838474898684973	0.000784467785956498	0.000415432966669426	0.00028765197254156	0.000266810023984782	0.000788354974774628	0.000377967082954265
0.000712099909023243	0.000938797452650736	0.000800016541229016	0.000612439004218015	0.000443304937556862	0.000353651476304691	0.000651145480109175	0.000676040029774214	0.000486808369861883	0.000251178562567199	0.000236704987180547	0.0003754031924572	0.000470019022413367	0.000477793400049625	0.000328343395914319	0.000606649574063355	0.00024050946985361	0.00013778843768092	0.000350260524356962	0.000249689851956	0.000416011909684892	0.000267140848565049	0.000169216772806219	0.000422876519725418	0.00023761475477628
0.000235712513439749	0.000314366057398066	0.000387230171201721	0.000403605987924905	0.000300388718881815	0.000114299892482011	0.000264990488793318	0.000362501033826815	0.00031767430320073	0.00018104375155074	0.000161607807460094	0.000267719791580514	0.000318584070796463	0.000264494251922918	0.000195103796212059	0.000229096021834422	0.000132908775121992	5.83078322719381e-05	0.000212802911256306	0.000312960052931935	0.000133735836572657	0.000180464808535274	0.000129683235464395	0.000212637498966173	0.000192870730295261
0.000760813828467457	0.000733355388305353	0.00062319080307667	0.000397154908609712	0.000627243404184932	0.000371929534364406	0.000546935737325285	0.000514514928459186	0.000316268298734598	0.000345546274088166	0.000255892812835994	0.000421884045984619	0.000429162186750478	0.000375982135472667	0.000393681250516915	0.000258787527913324	0.000328095277479118	9.8089488048962e-05	0.000209660077743777	0.000327847159043918	0.000297990240674882	0.000322388553469524	0.000225870482176826	0.000165246877843024	0.000333388470763381
0.000427425357704079	0.00049218426929121	0.000537424530642629	0.000487387312877349	0.000451989082788853	0.000256058225126127	0.000417914151021423	0.000483748242494419	0.000390621123149451	0.000227111074352824	0.000323794557935657	0.000408485650483833	0.000414192374493426	0.000398809031511043	0.000264411545777852	0.000292697047390621	0.000296749648498885	1.04209742783888e-05	0.000596311305930033	0.000649077826482511	0.000200066164916054	0.00019675791911339	0.000210900669919775	0.000596311305930033	0.000403936812505171
0.000309155570258873	0.00038317757009346	0.000395169961128113	0.000391530890745184	0.000395997022578779	0.000164998759407824	0.000341493672979905	0.000414523199073693	0.000343065089736169	0.000225374245306426	0.000208667604002977	0.000341080142254572	0.000397981970060377	0.000301050368042346	0.000168058886775287	0.000162848399636093	0.000102803738317757	2.50599619551733e-05	0.000235381688859482	0.00022843437267389	0.000185509883384335	0.000108179637747084	0.000412703663882229	0.000269208502191713	0.000177735505748077
0.000621288561740139	0.000691340666611532	0.000561905549582337	0.000610950293606816	0.000451244727483254	0.000302539078653546	0.000509800678190391	0.000535522289306097	0.00048664295757175	0.000268877677611446	0.000256389049706393	0.000436274915226203	0.000491357207840545	0.000445124472748327	0.000274170870895708	0.000252253742453064	0.000196592506823257	3.43230502026304e-05	0.00026978744520718	0.000203374410718716	0.00020329170457365	0.000249110908940534	0.000233892978248284	0.000347117690844431	0.000146637995203044
0.000320899842858327	0.000298569183690348	0.000349846993631628	0.00024100570672401	0.000183690348192871	0.000159870978413696	0.000232073443056819	0.000323629145645524	0.000194276734761392	9.99917293854933e-05	0.000183194111322471	0.000203622529153916	0.000292614341245554	0.000214457034157638	0.000142833512529981	0.000180051277809942	9.12248780084361e-05	0.000219419402861633	0.000130510296915061	8.67587461748412e-05	0.00012157803324787	9.6021834422298e-05	0.000385989579025724	0.000107187164006286	7.89016623935162e-05
0.000460259697295511	0.000760896534612523	0.000850136465139364	0.000786287321147962	0.000803242080886612	0.000267140848565049	0.000547349268050618	0.000691506078901664	0.000591597055661238	0.00046464312298404	0.000287817384831692	0.000491770738565878	0.000597882722686297	0.000560747663551404	0.000447026714084859	0.000238772640807211	0.000390951947729718	0.000181374576131006	0.000558431891489539	0.000413199900752628	0.000203291704573651	0.000382846745513194	0.000342403440575637	0.000484823422380285	0.000317757009345796
0.000460590521875777	0.000318418658506329	0.000350012405921762	0.000375568604747335	0.000359440906459352	0.000215284095608304	0.00026590025638905	0.000356215366801755	0.000362831858407082	0.000208502191712844	0.000153833429823836	0.000198494748159789	0.000357373252832688	0.000370109999172941	0.000288727152427428	0.000490612852534945	0.000288561740137294	8.48565048383093e-05	0.000526176494913574	0.000215532214043503	0.000260441650814655	0.000238855346952278	0.000174179141510215	0.000485815896121084	0.000189810602927797
0.000466793482755771	0.00046125217103631	0.000467207013481104	0.000438673393433134	0.000393433132081715	0.000186998593995534	0.00033024563725085	0.000417335208005957	0.000348606401455631	0.000243983127946407	0.000188156480026466	0.000288230915557026	0.000338847076337774	0.00029493011330742	0.000243486891076006	0.000315193118848733	0.000242163592754942	6.79017450996611e-05	0.000183607642047803	0.00031767430320073	0.00020932925316351	0.000233148622942685	0.000216441981639236	0.000218426929120834	0.000303366140104211
0.000359440906459351	0.000519229178727981	0.000545777851294353	0.000382598627077993	0.000305185675295675	0.000212720205111239	0.000400959391282775	0.000467372425771237	0.000316764535604997	0.00016822429906542	0.000216690100074436	0.000384004631544126	0.000373335538830537	0.00027747911669837	0.000167479943759821	0.000407906707468367	0.00033892978248284	0.000233562153668018	0.000307336035067408	0.000452237201224053	0.000308659333388472	0.000317839715490862	0.000394094781242248	0.000241584649739476	0.000298734595980483
0.000342238028285503	0.000416011909684892	0.000472252088330165	0.000280952774791169	0.000329418575800185	0.000160449921429162	0.000331072698701516	0.000412207427011829	0.00022214870564883	0.000164750640972624	0.000165743114713424	0.000260193532379456	0.000354561243900424	0.000216193863204036	0.000151021420891572	0.000187825655446199	0.000300554131171948	9.68488958729635e-05	0.000128938880158795	0.000207261599536845	0.000210652551484575	0.000274997932346373	0.000193036142585394	0.000132577950541725	0.000168058886775287
0.00043685385824167	0.000555206351831942	0.000658919857745432	0.000462244644777109	0.000400132329832109	0.000222314117938963	0.00043371102472914	0.00056107848813167	0.000359937143329752	0.000203374410718717	0.000187660243156066	0.000354809362335624	0.000420478041518486	0.000336035067405511	0.000196344388388058	0.000322553965759658	0.000390786535439585	0.000209742783888842	0.000145397403027045	0.000110660822099082	0.000194276734761392	0.000366553634935078	0.00035753866512282	0.000126623108096931	0.000172607724753949
0.000322305847324457	0.000302787197088744	0.000334959887519645	0.000279464064179969	0.000259697295509057	0.000173600198494749	0.000252667273178397	0.000316764535604998	0.000224878008436027	0.00011653295839881	0.000139607972872384	0.00019386320403606	0.000286494086510628	0.000226780249772559	0.000163592754941692	0.000253659746919196	0.00017161525101315	4.85485071540816e-05	0.000365313042759079	0.000130344884624928	0.000198494748159789	0.000225539657596559	7.79091886527174e-05	0.000284839963609296	9.78413696137618e-05
0.000534612521710365	0.000603175915970559	0.00064254404102225	0.000653709370606239	0.000559507071375406	0.000297328591514349	0.000482590356463486	0.00055090563228848	0.000465635596724839	0.000257216111157059	0.00030270449094368	0.00045786121908858	0.000550243983127949	0.000428831362170212	0.000320403605987927	0.000423703581176083	0.000410305185675298	0.000234141096683484	0.0004701844347035	0.00029203539823009	0.000354974774625757	0.000365726573484412	0.000301381192622614	0.00048010917211149	0.000281449011661567
0.000903730047142507	0.0007517988586552	0.000623769746092136	0.000504259366470931	0.000510545033495991	0.000434620792324872	0.000571003225539659	0.000551815399884213	0.000417004383425691	0.000314614175833266	0.000289719626168225	0.000411297659416096	0.000398726325365976	0.000359606318749486	0.000309238276403937	0.000783061781490366	0.000309817219419406	0.000171449838723018	0.000281779836241832	0.000448267306260857	0.000532462161938634	0.000360846910925483	0.000284591845174097	0.000266892730129849	0.000311719460755936
0.000450913902902988	0.000651724423124639	0.000725581010669095	0.000873625010338271	0.000973699445868834	0.000290794806054092	0.0005951534198991	0.000715490860970972	0.000725911835249361	0.000553965759655945	0.000397072202464645	0.000583988090315112	0.000675709205193947	0.000597717310396164	0.000350012405921762	0.000539657596559426	0.000270862625093045	0.00018493094036887	0.00107551071044579	0.00100140600446613	0.000333802001488712	0.000238441816226946	0.000205524770490446	0.000931188487304611	0.000819700603754862
0.000501033826813334	0.000403440575634772	0.000700851873294188	0.000441650814655531	0.000392936895211317	0.0002182615168307	0.000299727069721283	0.000540815482590358	0.000347862046150031	0.000208502191712844	0.000185427177239269	0.000275907699942105	0.000410553304110497	0.000292531635100489	0.000204697709039782	0.000454139442560583	0.000412372839301963	8.38640310975105e-05	0.000331155404846582	0.00020957737159871	0.000352907120999092	0.000412372839301963	0.000252336448598131	0.000196923331403523	0.00019485567777686
0.000738235050864282	0.000693821850963528	0.000785129435117032	0.000771565627326112	0.000573980646762056	0.00035803490199322	0.00052700355636424	0.000657927384004633	0.000590769994210572	0.000314283351253	0.00030171201720288	0.000389380530973453	0.000504590191051197	0.000453146968819786	0.000263336365891986	0.000319576544537261	0.000244562070961873	0.000101066909271358	0.000344636506492434	0.000347531221569765	0.000309569100984205	0.000240178645273344	0.000306508973616742	0.000292448928955422	0.000326193036142587
0.000433380200148874	0.000481267058142422	0.000574063352907123	0.000477958812339759	0.0003754031924572	0.000321147961293526	0.000420478041518486	0.000515176577619719	0.00038342568852866	0.000194028616326194	0.000390373004714252	0.000401869158878508	0.00041460590521876	0.000359440906459352	0.000214043503432306	0.000614589363989747	0.000595318832189234	3.81275328756925e-05	0.000502522537424532	0.0005929203539823	0.000334546356794311	0.000579025721611118	0.000569845339508727	0.000538168885948227	0.000239434289967744
0.000243983127946406	0.000261020593830121	0.000273922752460509	0.00026250930444132	0.000208419485567778	0.00013439748573319	0.000246629724588537	0.000309982631709539	0.000255727400545861	0.000140021503597718	0.000185179058804069	0.000261682242990653	0.000308328508808206	0.000278554296584237	0.000208005954842446	0.000350839467372428	0.000237283930196013	3.22553965759655e-05	9.1969233314036e-05	7.92324869737811e-05	0.000158382267802497	0.000213299148126706	6.19469026548671e-05	9.70143081630963e-05	9.30444131999009e-05
0.000554131171946078	0.000648002646596644	0.000581424199818048	0.000473906211231496	0.000577867835580186	0.000305268381440743	0.000520304358613847	0.0005320486312133	0.000381854271772395	0.000314448763543133	0.00032131337358366	0.000513108923993054	0.000447274832520059	0.000313952526672734	0.000273426515590109	0.000199652634190721	0.000170870895707551	6.18641965097999e-05	0.000194524853196592	0.000307336035067408	0.00019386320403606	0.000160367215284096	0.00014696881978331	0.000185675295674468	0.000270366388222646
0.000280291125630636	0.00034256885286577	0.000415929203539825	0.00043346290629394	0.000346621453974033	0.000151765776197171	0.000316847241750064	0.000399470680671576	0.000366719047225211	0.000230584732445621	0.000207427011826978	0.000358200314283353	0.000343065089736169	0.000270531800512778	0.00015300636837317	0.000339177900918041	0.00042477876106195	0.000133983955007857	0.000170374658837151	0.000215780332478703	0.000235464395004549	0.000346621453974033	0.00016532958398809	0.000177735505748077	0.000193697791745927
0.000309734513274339	0.000371185179058806	0.000459846166570179	0.000325283268546856	0.000266065668679183	0.000169878421966751	0.0003444710942023	0.000436605739806469	0.000292779753535689	0.000164998759407824	0.000178976097924076	0.000349598875196429	0.000328756926639651	0.000266396493259449	0.000172938549334215	0.000330824580266316	0.000462079232486977	0.000197419568273923	0.000434951616905139	0.000349681581341496	0.000222893060954429	0.000370688942188407	0.000292448928955422	0.000405342816971303	0.000270779918947977
0.000271110743528244	0.000297494003804483	0.000285832437350098	0.000323794557935655	0.000289223389297827	0.000139029029856918	0.000260772475394922	0.000326193036142588	0.00031064428087007	0.000178893391779009	0.000167893474485154	0.000254900339095195	0.000316599123314864	0.000339922256223639	0.00025622363741626	0.000285501612769829	0.000378794144404931	9.7014308163097e-05	0.000178976097924077	0.000175833264411546	0.00016896865437102	0.000325448680836988	0.000119841204201473	0.000145562815317177	0.000126292283516665
0.000505996195517329	0.000480688115126956	0.000531221569762635	0.00047456786039203	0.000341410966834837	0.000277065585973037	0.000386982052766523	0.00050864279215946	0.000382185096352661	0.000182118931436605	0.000236291456455215	0.000325779505417255	0.000421801339839552	0.00036986188073774	0.00024679513687867	0.00030774956579274	0.000200727814076586	0.00019990075262592	0.000612604416508148	0.000170126540401952	0.000262426598296253	0.00020304358613845	0.000576461831114055	0.000381358034901995	0.00016268298734596
0.00108700686461004	0.00132974940038045	0.00127599040608717	0.000976015217930696	0.000686378297907536	0.000544702671408488	0.000897857910842779	0.00100554131171946	0.000743445538003475	0.000458026631378713	0.000579604664626584	0.000675461086758749	0.000654040195186504	0.00054801091721115	0.000404102224795304	0.00103796212058556	0.00148986849722934	0.000583243735009512	0.000257795054172526	0.000286907617235962	0.000874948308659338	0.00114605905218758	0.000774129517823176	0.00022793813580349	0.000354395831610291
0.000383342982383594	0.000481846001157888	0.000426598296253414	0.000413944256058227	0.00032007278140766	0.000269456620626912	0.000419320155487555	0.000401621040443307	0.000327020097593253	0.000183524935902737	0.000273840046315442	0.000386403109751056	0.000334215532214046	0.000285088082044497	0.000188570010751798	0.000337110247291376	0.000593003060127369	0.000117856256719874	0.000478620461500292	0.000285170788189562	0.000282937722272765	0.000468116781076836	0.000291704573649822	0.0004706806715739	0.000239186171532544
0.000400959391282775	0.000441816226945664	0.000534033578694898	0.000446282358779259	0.000525845670333308	0.000230667438590687	0.000393102307501449	0.000537259118352495	0.000372508477379872	0.000266479199404516	0.000205690182780581	0.000345546274088166	0.000469522785542967	0.000345380861798034	0.000252253742453064	0.000225126126871227	0.000514928459184519	0.000166818294599289	0.000494500041353075	0.000515176577619719	0.000189397072202464	0.000537755355222895	0.000502853362004799	0.000410057067240098	0.000406914233727568
0.000349598875196429	0.000405177404681169	0.000385576048300391	0.000312215697626335	0.00026250930444132	0.00019700603754859	0.000350425936647095	0.000390538417004386	0.000306343561326607	0.000194194028616326	0.000257546935737325	0.000393763956661982	0.000359192788024153	0.000360516086345217	0.000279712182615168	0.000400959391282774	0.000176660325862211	0.000113886361756678	0.000117277313704409	0.000144901166156646	0.000197750392854189	0.000212802911256307	0.000235629807294682	0.000118600612025474	0.000135307253328922
0.000553552228930612	0.000561988255727403	0.000603589446695892	0.000604995451162023	0.00089521131420065	0.000280621950210901	0.000467041601190971	0.000554379290381278	0.000483913654784553	0.000504176660325864	0.000295012819452488	0.000424199818046483	0.000465222065999506	0.000371846828219339	0.00033413282606898	0.000334215532214046	0.000237945579356547	0.000152923662228103	0.00035199735340336	0.000445124472748327	0.000256140931271194	0.000239268877677611	0.000263170953601853	0.000341410966834837	0.0004377636258374
0.000409726242659832	0.0005335373418245	0.000660325862211564	0.00060797287238442	0.000564138615499133	0.000185344471094203	0.000371681415929206	0.000542304193201557	0.000477297163179226	0.000293110578115955	0.000192788024150194	0.000292118104375157	0.000397154908609712	0.000395914316433714	0.000275907699942105	0.000562319080307669	0.000198908278885122	4.9210156314615e-05	0.000370771648333473	0.000283682077578363	0.000202712761558184	0.000178562567198743	0.000164006285667026	0.000379455793565464	0.000281200893226367
0.000448598130841123	0.000402696220329173	0.000387726408072121	0.00030824580266314	0.000235629807294681	0.000250847737986933	0.000326689273012987	0.000346125217103633	0.000254155983789595	0.000116119427673476	0.0002803738317757	0.000340253080803905	0.000349598875196429	0.000236539574890415	0.000130179472334794	0.000415102142089159	0.000263336365891986	4.89620378794146e-05	0.000176743032007278	0.000147795881233975	0.000293110578115955	0.00031544123728393	0.000160863452154495	0.000155487552725168	0.000148209411959308
0.000441816226945663	0.000479778347531224	0.000411876602431564	0.000333884707633779	0.000325531386982054	0.00024050946985361	0.000381027210321729	0.000398974443801176	0.000282441485402366	0.000173848316929948	0.000238607228517079	0.000316185592589531	0.000350012405921762	0.000304772144570343	0.000208254073277645	0.00039839550078571	0.0005961458936399	0.000109089405342817	0.000225208833016294	0.000186915887850467	0.000262674716731454	0.0005961458936399	0.000232817798362418	0.000212306674385907	0.000176081382846745
0.000353982300884958	0.000286494086510628	0.00040542552311637	0.000451906376643786	0.000377636258373999	0.00013414936729799	0.000237283930196012	0.00037300471425027	0.000368952113142009	0.000232486973782152	0.000145562815317178	0.00023447192126375	0.000313373583657266	0.000351666528823094	0.000270035563642379	0.000352659002563893	0.000290794806054092	8.28715573567114e-05	0.000217103630799768	0.000193036142585395	0.000230502026300554	0.000258704821768258	0.000205193945910181	0.000211810437515507	0.000178066330328343
0.000409726242659831	0.000440658340914732	0.000478868579935492	0.000637995203043589	0.000557439417748742	0.000181291869985939	0.000336944835001243	0.000493921098337608	0.000534529815565299	0.000348275576875364	0.000170043834256885	0.000319493838392195	0.000409478124224632	0.000402282689603839	0.000282193366967167	0.000352162765693494	0.000512447274832522	8.03076668596474e-05	0.000216193863204036	0.000324704325531389	0.0002185096352659	0.000388967000248121	0.000157555206351833	0.000220908113472831	0.000225953188321893
0.000355222893060957	0.000498056405590937	0.000633280952774793	0.00073633280952775	0.000602927797535359	0.000207675130262179	0.00035803490199322	0.000509635265900258	0.000567281449011664	0.000347944752295097	0.000264246133487718	0.000327433628318586	0.000435778678355804	0.000418575800181956	0.000276155818377306	0.000439335042593667	0.000606318749483088	0.000103713505913489	0.000314862294268466	0.000436274915226203	0.000267306260855183	0.000535356877015964	0.000392027127615583	0.000293358696551154	0.000388305351087587
0.000571334050119926	0.00075155074022	0.00100090976759573	0.000864031097510548	0.000879827971218266	0.000272847572574642	0.000578529484740718	0.00083425688528658	0.000667355884542224	0.000545695145149287	0.000247456786039203	0.00048515424696055	0.000624762219832935	0.000450169547597388	0.000359854437184685	0.000167397237614755	0.000218178810685634	0.00019675791911339	0.000401207509717974	0.000503432305020265	0.000180216690100075	0.000220329170457365	0.000318666776941529	0.00027168968654371	0.000457034157637915
0.000438342568852867	0.000465883715160039	0.000372673889670005	0.000380944504176663	0.000370771648333473	0.00024100570672401	0.000337606484161775	0.000324704325531389	0.000276569349102639	0.000205772888925647	0.000216690100074435	0.000316351004879665	0.00026250930444132	0.000223720122405095	0.000178231742618476	0.000594739889173767	0.000388470763377721	7.80746009428502e-05	0.000219253990571499	0.000332395997022581	0.000314200645107934	0.000367132577950544	0.000158051443222232	0.000271193449673311	0.000245471838557605
0.00065197254155984	0.000528161442395172	0.000465304772144572	0.000341080142254571	0.000392440658340917	0.000284922669754364	0.000374576131006536	0.000415515672814492	0.000326358448432721	0.000266231080969315	0.00023447192126375	0.000284591845174097	0.000304689438425277	0.0003761475477628	0.000339343313208174	0.000452485319659253	0.000258208584897857	4.62327350922178e-05	0.000147051525928376	0.00022454718385576	0.000301794723347947	0.000157472500206765	0.000110743528244149	0.000169382185096353	0.000257546935737325
0.000219584815151766	0.000232735092217352	0.000299148126705816	0.000250351501116533	0.000228847903399222	9.74278388884295e-05	0.00019725415598379	0.00027772723513357	0.00019626168224299	0.000138780911421719	0.000110495409808949	0.00018178810685634	0.000210239020759242	0.000150194359440907	0.000113886361756678	0.000264163427342651	0.000301877429493014	2.1007360846911e-05	7.90670746836495e-05	0.000138367380696385	0.000112314945000413	0.000267388967000248	7.28641138036557e-05	8.68414523199073e-05	0.000117111901414275
0.000518484823422382	0.000592837647837236	0.00067223554710115	0.000651145480109174	0.000637168141592922	0.000280787362501034	0.000465222065999506	0.00064519063766438	0.000575634769663388	0.000386154991315856	0.00032346373335539	0.000424613348771816	0.000544950789843687	0.000451492845918454	0.000274005458605574	0.000462906293937641	0.000380696385741463	0.00015904391696303	0.000259035646348524	0.000323463733355391	0.000294103051856754	0.000448598130841124	0.000286494086510628	0.000264411545777852	0.000337689190306841
0.000713257795054174	0.0008134149367298	0.00055868000992474	0.000484409891654952	0.000451989082788853	0.000318832189231663	0.000587792572988175	0.000516086345215451	0.000423041932015551	0.000263998015052518	0.00025357704077413	0.00045521462244645	0.000426763708543547	0.000329832106525517	0.000202133818542717	0.000732776445289887	0.000917376561078493	0.000108014225456952	0.000176081382846745	0.000168058886775288	0.000538995947398893	0.000863369448350016	0.000140021503597718	0.000163758167231825	0.000270118269787446
0.000362004796956416	0.000334050119923913	0.000336365891985777	0.000409891654949965	0.000333471176908446	0.000167893474485154	0.000274997932346373	0.000338268133322308	0.000325779505417254	0.000173269373914482	0.000153750723678769	0.00022529153916136	0.000290629393763959	0.000301133074187415	0.000184848234223804	0.000263584484327185	0.000421470515259286	0.000363245389132414	0.000250103382681333	0.000189397072202465	0.000173103961624348	0.000368952113142008	0.000363245389132414	0.000230998263170954	0.000157803324787031
0.000409726242659831	0.000457530394508313	0.000627574228765199	0.000668100239847822	0.00055214622446448	0.000230005789430155	0.000331734347862047	0.000481680588867755	0.000458522868249113	0.00028550161276983	0.000216855512364569	0.00029393763956662	0.000392936895211316	0.000384914399139858	0.000247374079894136	0.000486477545281616	0.000549913158547682	0.000108096931602018	0.000378463319824665	0.000527996030105039	0.00036845587627161	0.00045471838557605	0.000391448184600117	0.000379455793565464	0.000352824414854025
0.000594243652303368	0.000639318501364653	0.000733520800595486	0.000664709287900095	0.000566206269125799	0.000296253411628484	0.000471921263749899	0.000610371350591351	0.0005322967496485	0.000357290546687622	0.000321892316599124	0.000449259780001657	0.000507236787693327	0.000409974361095031	0.000299561657431148	0.000472086676040031	0.000781655777024236	6.51724423124642e-05	0.000666776941526758	0.000467124307336037	0.000378049789099332	0.000781655777024236	0.000293275990406087	0.000626664461169467	0.000349185344471096
0.000437019270531803	0.000469274667107768	0.00055843189148954	0.000586221156231909	0.000474733272682162	0.000272930278719709	0.000438177156562735	0.000588040691423375	0.00045447026714085	0.000280291125630636	0.000350674055082294	0.000492845918451743	0.000612273591927882	0.000508890910594659	0.000376891903068399	0.000581837730543382	0.000448267306260857	8.79166322057733e-05	0.000706310478868582	0.000630055413117197	0.000361508560086017	0.000429658423620877	0.000223141179389629	0.000586055743941777	0.000416921677280624
0.000494086510627741	0.0005322967496485	0.000626416342734267	0.00054246960549169	0.000480191878256557	0.000218592341410967	0.000416756264990491	0.000571747580845259	0.000448928955421389	0.000264328839632785	0.000184682821933669	0.000331817054007115	0.000471755851459766	0.000428914068315278	0.000329335869655118	0.000480026465966424	0.000282027954677032	0.000183938466628071	0.000370358117608141	0.000336365891985777	0.000275494169216773	0.000239847820693078	0.000294847407162355	0.000377636258374	0.000279464064179969
0.00030435861384501	0.000354809362335624	0.000516417169795717	0.00049896617318667	0.0004392523364486	0.000141923744934249	0.000269373914481847	0.000441568108510464	0.000381275328756928	0.000263667190472253	0.000201720287817384	0.000307914978082873	0.000411711190141428	0.000327929865188985	0.000217020924654702	0.000175833264411546	0.000195103796212059	0.000125382515920933	0.000322388553469524	0.000362583739971882	0.000145066578446779	0.00022190058721363	0.000273261103299976	0.000279712182615168	0.000275163344636506
0.000279133239599702	0.000290877512199158	0.000287321147961296	0.000282027954677032	0.000193201554875527	0.000152262013067571	0.000257795054172525	0.000325365974691921	0.000311967579191135	0.000130096766189728	0.000160284509139029	0.000262343892151187	0.000303448846249278	0.000295839880903151	0.0001566454387561	0.000205028533620048	0.000359440906459352	6.07063104788697e-05	0.000151434951616905	0.000149284591845174	0.000135886196344389	0.000276817467537838	8.70895707551073e-05	0.000149698122570507	0.000112563063435613
0.000591348937226039	0.000604168389711357	0.000587296336117776	0.00060483003887189	0.000480770821272023	0.000323132908775124	0.000485319659250684	0.000537755355222895	0.000503515011165332	0.000295095525597552	0.000290877512199156	0.000399057149946243	0.000471425026879499	0.00046704160119097	0.000297907534529818	0.00075469357373253	0.000711024729137377	0.000163675461086759	0.000352741708708959	0.000350756761227361	0.000511620213381856	0.000711024729137377	0.000229096021834422	0.000346125217103633	0.000279877594905301
0.000408651062773966	0.000359937143329752	0.000276238524522372	0.000296666942353816	0.00024654701844347	0.000201885700107518	0.000276486642957572	0.000280208419485568	0.000247208667604004	0.000136630551649987	0.000219832933586966	0.000255065751385329	0.000270449094367713	0.000236787693325614	0.000170374658837152	0.000395914316433713	0.000263170953601853	4.83003887188814e-05	0.000179058804069143	0.000152096600777437	0.000290960218344223	0.000263501778182119	0.000103382681333222	0.0001559010834505	8.32850880820446e-05
0.000700355636423788	0.00073897940616988	0.000638408733768921	0.000764535604995453	0.000580349019932183	0.000331320817136715	0.000524522372012242	0.000557191299313542	0.000555123645686877	0.000325779505417255	0.000252915391613597	0.000388470763377721	0.000432635844843273	0.000357207840542554	0.000248035729054669	0.00033868166404764	0.000427342651559013	0.000124803572905467	0.000402117277313706	0.000365726573484412	0.000248614672070135	0.000342238028285503	0.000181705400711273	0.000491439913985611	0.000246133487718137
0.000761475477627989	0.000590025638904973	0.000585642213216444	0.000368290463981475	0.000381440741047061	0.000365643867339345	0.000445868828053926	0.00051153750723679	0.000314696881978333	0.000213547266561906	0.000277479116698372	0.000384004631544125	0.00038681664047639	0.000278719708874369	0.000199073691175254	0.000293524108841289	0.00031544123728393	5.26838144074105e-05	0.000197171449838723	0.000164419816392358	0.000285170788189565	0.000248697378215202	0.000208833016293111	0.000220577288892565	0.000137623025390786
0.000264659664213052	0.000388470763377721	0.000382185096352661	0.000332809527747914	0.000411049540980897	0.00014382598627078	0.000308990157968738	0.000335621536680178	0.000266892730129849	0.000224133653130428	0.000146555289057977	0.000294020345711689	0.000285832437350095	0.000245223720122405	0.000196344388388058	0.000348771813745763	0.00023132908775122	4.81349764287482e-05	0.000202712761558184	0.000248531965925068	0.000192870730295261	0.000247953022909602	0.000206351831941113	0.000195103796212059	0.000211396906790175
0.00101893970722025	0.00097593251178563	0.000870813001406008	0.000636175667852122	0.000754610867587463	0.000556364237862875	0.000705483417417916	0.000721776527996032	0.000521544950789846	0.000475146803407495	0.0004083202381937	0.000506492432387728	0.000601273674634027	0.000541311719460758	0.000491522620130678	0.00121859234141097	0.000521710363079979	0.000214622446447771	0.000206103713505914	0.000721114878835499	0.000941278637002733	0.000552146224464479	0.000338681664047642	0.000200231577206187	0.000583905384170045
0.00039285418906625	0.000453643205690185	0.000436440327516337	0.000423207344305684	0.000404846580100903	0.000147382350508642	0.000350839467372428	0.000407741295178234	0.000391200066164918	0.00027747911669837	0.000188404598461666	0.000330989992556448	0.0003439748573319	0.000381358034901996	0.000299478951286081	0.000130758415350261	0.000486973782152016	3.696964684476e-05	0.000114796129352411	0.000144983872301712	9.26308824745675e-05	0.000487470019022416	6.46762054420639e-05	0.000139773385162517	0.000198908278885122
0.000421470515259286	0.000388470763377721	0.000420147216938222	0.000360102555619885	0.000238855346952278	0.000183773054337938	0.000291869985939956	0.000426846414688613	0.000367628814820943	0.000169795715821685	0.000176825738152345	0.000278637002729304	0.000421387809114219	0.000377553552228933	0.000207261599536846	0.000482507650318421	0.000135389959473989	6.04581920436682e-05	0.000161607807460095	0.000106525514845753	0.000314366057398066	0.000166570176164089	0.00011603672152841	0.000167149119179555	0.000115705896948144
0.000497808287155738	0.000428252419154744	0.00055504093954181	0.000483996360929619	0.000316433711024731	0.00026805061616078	0.000393433132081715	0.000570176164088994	0.00042138780911422	0.000172111487883549	0.000175585145976346	0.000407741295178234	0.000559589777520472	0.000392109833760651	0.000186667769415267	0.000526672731783972	0.000438425274997934	6.18641965098008e-05	0.000181622694566206	0.000136713257795054	0.00032950128194525	0.000355471011496156	0.000178231742618476	0.000186915887850467	0.000147382350508643
0.000743114713423209	0.000805227028368209	0.000783475312215699	0.000557770242329007	0.000304275907699943	0.000343478620461503	0.000589694814324706	0.000655528905797703	0.000441071871640065	0.000190141427508064	0.000280787362501034	0.00045256802580432	0.000487304606732283	0.000365726573484411	0.000262840129021586	0.000575552063518322	0.000315772061864199	0.000219171284426433	0.000207840542552312	0.000264907782648251	0.00037879414440493	0.00033264411545778	0.00030774956579274	0.000225870482176826	0.00017111901414275
0.000471011496154167	0.000404019518650238	0.000359606318749484	0.000321809610454059	0.000303283433959145	0.000238607228517079	0.000328095277479119	0.000371350591348939	0.000295095525597551	0.000178893391779009	0.000205442064345382	0.000296170705483419	0.000346704160119099	0.000294351170291952	0.000192457199569929	0.00057050698866926	0.000496154164254407	4.44131999007525e-05	0.000150607890166239	0.000273757340170376	0.000305516499875943	0.000467207013481104	0.000100405260110826	0.000179389628649409	0.000217930692250435
0.000447274832520058	0.000484492597800018	0.000469357373252835	0.000460590521875778	0.000375155074022	0.000253825159209329	0.000404846580100904	0.000421801339839553	0.000378546025969732	0.000205111239765115	0.00021296832354644	0.000353403357869491	0.000372177652799604	0.000375072367876935	0.000254983045240261	0.00029517823174262	0.0003127946406418	0.000105036804234554	0.00028401290215863	0.000248862790505334	0.000254155983789596	0.000302208254073278	0.000205028533620048	0.000316681829459932	0.000186585063270201
0.000458192043668846	0.000402117277313706	0.000408816475064099	0.000318914895376729	0.000441485402365398	0.000214787858737904	0.000322719378049791	0.000375320486312134	0.000258622115623191	0.000258952940203457	0.000195765445372591	0.00029517823174262	0.000336614010420977	0.000259283764783724	0.000271855098833843	0.000500372177652803	0.000482673062608554	0.000136217020924656	0.000137705731535852	0.00023447192126375	0.000301381192622614	0.000482673062608554	0.000349764287486562	0.000134314779588123	0.000208915722438177
0.000322553965759659	0.000381936977917461	0.0003462079232487	0.000381192622611862	0.000372094946654538	0.000161855925895294	0.000315193118848732	0.000353403357869492	0.000329832106525517	0.000212389380530974	0.000192043668844595	0.000298155652965015	0.000280621950210901	0.000284591845174097	0.00024001323298321	0.000214787858737904	0.000462492763212309	9.4119593085766e-05	0.00015904391696303	0.000252749979323463	0.000215201389463237	0.000384335456124392	0.000296336117773553	0.000159374741543296	0.000207675130262179
0.000339756843933506	0.000305185675295675	0.000306260855181542	0.00023447192126375	0.000214953271028038	0.000180712926970473	0.000246381606153337	0.000291539161359689	0.000205772888925647	0.000121578033247871	0.000167479943759822	0.000201637581672318	0.000271524274253577	0.000230998263170954	0.000161028864444629	0.000379373087420397	0.000382929451658261	6.28566702506002e-05	0.000100570672400959	8.92399305268383e-05	0.000179306922504341	0.000274915226201307	7.94806054089823e-05	0.000110081879083616	6.3931850136465e-05
0.00036142585394095	0.00054776279877595	0.00063071706227773	0.000515838226780252	0.000514845753039453	0.000158216855512365	0.00041799685716649	0.0005649656769498	0.000434289967744606	0.000322057728889258	0.000200727814076586	0.000349764287486563	0.000485154246960551	0.000374824249441735	0.00031717806633033	0.000372260358944672	0.000645852286824913	0.000378132495244398	0.000669340832023822	0.000732280208419488	0.000164502522537425	0.00064882970804731	0.000619386320403608	0.000582499379703915	0.000491109089405345
0.000439086924158467	0.000524191547431976	0.000563063435613268	0.000505665370937062	0.000548672566371683	0.000215035977173104	0.000439169630303534	0.000544950789843687	0.000448928955421391	0.000340914729964439	0.000278388884294103	0.000482755768753621	0.000499048879331736	0.000398726325365976	0.000297080473079152	0.000230998263170954	0.000279629476470102	2.60524356959723e-05	0.000220659995037631	0.000248449259780002	0.000195848151517657	0.000294185758001822	0.000180878339260607	0.000248449259780001	0.000230667438590687
0.000610123232156151	0.000704987180547517	0.000715987097841372	0.000471507733024565	0.000361591266231083	0.000315193118848732	0.000538665122818628	0.000610205938301217	0.000378628732114798	0.000186336944835001	0.000247787610619469	0.000435034323050204	0.000502770655859733	0.000382019684062528	0.000191464725829129	0.000721776527996033	0.00047746257546936	0.000145562815317178	0.000393515838226783	0.000389545943263587	0.000432222314117941	0.00042279381358035	0.000336448598130843	0.000333967413778846	0.000214126209577372
0.000432387726408074	0.000572574642295924	0.000625920105863867	0.000543131254652222	0.000473409974361097	0.000185675295674469	0.000387147465056655	0.000494251922917873	0.000405011992391037	0.000271110743528244	0.00015085600860144	0.000223058473244562	0.000248531965925069	0.000248697378215201	0.000218509635265901	0.000245637250847738	0.000250103382681333	1.85261764949138e-05	0.00011793896286494	0.000165329583988091	0.000202712761558184	0.00023422380282855	0.00013439748573319	0.000111157058969482	0.000136299727069722
0.000318914895376729	0.000306839798197008	0.000367546108675877	0.000424530642626749	0.000241832768174676	0.000154825903564636	0.000250434207261599	0.000387064758911589	0.000377967082954265	0.000175337027541147	0.000182118931436605	0.000249110908940535	0.00036407245058308	0.000340832023819372	0.000217517161525101	0.000134562898023323	0.00014093127119345	9.44504176660327e-05	0.00012736746340253	9.36233562153672e-05	0.000129269704739062	0.00014068315275825	0.000125796046646266	0.000121412620957738	9.69316020180296e-05
0.000307832271937808	0.000441485402365398	0.00048010917211149	0.000539161359689027	0.000360019849474818	0.000135968902489455	0.000318418658506329	0.000392936895211316	0.000426019353237948	0.000200893226366719	0.000151765776197171	0.000285005375899431	0.000293358696551154	0.00031957654453726	0.000196344388388057	0.000160615333719296	0.000168307005210487	4.78868579935493e-05	0.000359027375734019	0.000167810768340088	0.000128359937143329	0.000261930361425854	0.000100736084691093	0.000268464146886113	0.000180961045405673
0.000521875775370112	0.00044528988503846	0.000495409808948807	0.000403854106360105	0.000337358365726576	0.000273426515590109	0.0004065834091473	0.000528409560830372	0.000385162517575058	0.000265321313373584	0.000255396575965594	0.000412786370027295	0.00051029691506079	0.000458770986684312	0.000368952113142008	0.000226532131337358	0.000231246381606153	6.69092713588621e-05	0.000157555206351832	0.000355471011496156	0.000234306508973617	0.000196096269952858	0.000127284757257464	0.000245637250847739	0.00024001323298321
0.000483003887188821	0.000496981225705072	0.000223637416260028	0.00029203539823009	0.000369200231577208	0.000217599867670167	0.000381688859482261	0.000254817632950129	0.000253328922338931	0.00021172773137044	0.000176164088991812	0.000320734430568194	0.000285832437350098	0.000291456455214622	0.000304193201554878	0.000274418989330908	0.000120254734926805	1.43908692415842e-05	0.000104540567364155	0.000183690348192872	0.00019047225208833	0.000103382681333223	6.88942188404597e-05	0.000104623273509222	0.000158299561657431
0.000285253494334629	0.00034306508973617	0.000367711520966009	0.000379124968985198	0.000362418327681748	0.000132081713671326	0.000262178479861054	0.000349019932180963	0.000340583905384172	0.000217269043089901	0.000149450004135307	0.000288727152427425	0.000289306095442893	0.0003132908775122	0.000216772806219502	0.000388057232652388	0.000127946406417996	3.80448267306262e-05	0.000151848482342237	0.000219502109006699	0.000179224216359277	0.000108841286907617	0.000111818708130015	0.000148705648829708	0.000195517326937391
0.000646844760565712	0.000769249855264248	0.000851956000330829	0.000698536101232323	0.000575634769663388	0.00034860640145563	0.000606732280208422	0.00078463319824663	0.000591348937226038	0.000371681415929206	0.000287321147961296	0.00047407162352163	0.000577950541725252	0.000443883880572329	0.000321230667438593	0.000719543462079234	0.000894797783475316	0.000647423703581178	0.000866512281862545	0.000753452981556532	0.000533123811099168	0.00074915226201307	0.00092639153089075	0.000743445538003476	0.000506740550822928
0.000514018691588787	0.000565875444545532	0.0006884459515342	0.000718799106773635	0.000609296170705485	0.000283599371433298	0.000443553055992062	0.000591927880241504	0.00055164998759408	0.000322884790339923	0.000198494748159788	0.000315193118848733	0.000431229840377142	0.000373335538830538	0.000269373914481846	0.000692333140352329	0.000696054916880327	0.000530725332892236	0.000857497312050288	0.000558928128359939	0.000447274832520059	0.00062922835166653	0.00073707716483335	0.00086907617235961	0.000411214953271029
0.000306426267471675	0.00049507898436854	0.000550822926143414	0.000395831610288647	0.000275742287651973	0.000153998842113969	0.000374079894136135	0.000494582747498141	0.000296997766934085	0.000123728393019601	0.000119841204201471	0.000289057977007693	0.000447357538665126	0.00026929120833678	0.000160367215284096	0.000231990736911753	0.000301381192622614	0.000175088909105946	0.000372673889670005	0.000137953849971053	0.000193945910181126	0.000301298486477548	0.000377636258373999	0.000299809775866349	0.000140186915887851
0.000601521793069227	0.000688611363824334	0.000644198163923583	0.000546191382019685	0.000525101315027709	0.000367876933256144	0.000577702423290053	0.000597386485815898	0.000431891489537674	0.000301381192622614	0.000333967413778845	0.000508642792159459	0.000541559837895958	0.000429244892895545	0.000347862046150031	0.000694979736994462	0.000454883797866184	0.000156562732611033	0.000307418741212475	0.000284095608303697	0.00044868083698619	0.000501943594409066	0.000334546356794312	0.000267967910015714	0.000261020593830121
0.000349516169051362	0.000344801918782568	0.000507815730708794	0.000563973203209	0.000374824249441736	0.000170209246547019	0.000267306260855181	0.000442560582251263	0.000409395418079565	0.0002182615168307	0.000171036307997684	0.000239682408402944	0.000329253163510051	0.00026565213795385	0.00017062277727235	0.00041146307170623	0.000422959225870484	2.51426681002398e-05	0.000550657513853281	0.000456620626912582	0.000249441733520801	0.000391944421470517	0.000212554792821107	0.000624017864527336	0.000284591845174096
0.000393102307501449	0.000450086841452322	0.00050740219998346	0.000572161111570591	0.000387147465056655	0.000178479861053675	0.000316102886444464	0.000435365147630471	0.000486808369861883	0.000267967910015715	0.000213547266561906	0.000296336117773552	0.00032081713671326	0.000345380861798033	0.000244313952526673	0.00023422380282855	0.000543958316102889	0.000101480439996692	0.000208750310148044	0.000217682573815234	0.000205359358200314	0.000399222562236376	0.000214870564882971	0.000227193780497892	0.000187991067736333
0.000532462161938635	0.000520221652468781	0.000736250103382684	0.000650318418658509	0.000541311719460758	0.000297080473079152	0.000451244727483253	0.000673310726987017	0.000512695393267722	0.000343313208171369	0.000344801918782568	0.000471342320734432	0.000668017533702757	0.000459019105119512	0.000315275824993799	0.000652386072285172	0.000261930361425854	8.81647506409722e-05	0.000259697295509057	0.000252501860888264	0.000366305516499879	0.000290712099909024	0.000278306178149036	0.000249359027375734	0.000259945413944257
0.000337771896451909	0.000423620875031017	0.000392523364485983	0.000330576461831117	0.000235795219584815	0.000197584980564056	0.000355884542221489	0.00037424530642627	0.000270449094367711	0.000151683070052104	0.000203622529153916	0.000340583905384172	0.000317591597055662	0.000265900256389049	0.000210817963774709	0.000432139607972875	0.000517244231246383	9.77586634686964e-05	0.000164750640972625	0.000128525349433463	0.000257629641882392	0.000517244231246383	0.000427838888429412	0.000159540153833431	0.000141592920353982
0.000523364485981309	0.000483582830204286	0.000618807377388142	0.000554461996526344	0.000462658175502442	0.00029393763956662	0.000425771234802748	0.000615912662310811	0.000490199321809612	0.000294681994872219	0.000310065337854605	0.000428169713009679	0.000579439252336451	0.000435117029195271	0.000285915143495162	0.000493755686047475	0.000583574559589779	0.000109172111487884	0.00021586303862377	0.000409891654949964	0.0003120502853362	0.000483086593333887	0.000217765279960301	0.000235133570424282	0.000314945000413533
0.000350674055082295	0.000351335704242828	0.000438177156562734	0.00036696716566041	0.000363989744438013	0.000191299313538995	0.000289802332313291	0.000396410553304113	0.000300306012736746	0.000183524935902738	0.000231990736911752	0.000305020263005543	0.000380944504176662	0.000317508890910596	0.000245802663137871	0.000445703415763793	0.000182367049871807	5.38417004383422e-05	0.000208254073277645	0.00026854685303118	0.00031717806633033	0.00019675791911339	0.000191382019684063	0.00017475808452568	0.000211314200645107
0.000415019435944093	0.000349019932180964	0.000348192870730297	0.000287155735671161	0.000217186336944836	0.000163840873376892	0.000240013232983211	0.00030989992556447	0.000253411628483997	0.000131999007526259	0.000157968737077165	0.000200893226366719	0.000248531965925068	0.000222231411793897	0.000168720535935819	0.000346704160119099	0.00025332892233893	3.68869406996939e-05	0.00010611198412042	0.00012761558183773	0.000205855595070713	0.00025258456703333	0.00016847241750062	0.000105450334959887	0.00010561574725002
0.000278388884294103	0.000415846497394758	0.000450996609048054	0.000533537341824499	0.000474733272682163	0.000189645190637664	0.000418410387891823	0.000442312463816063	0.000421718633694486	0.000275411463071705	0.000228599784964023	0.000513191630138122	0.000435447853775538	0.000352907120999092	0.000238028285501613	0.000195103796212058	0.000508808204449593	0.000124803572905467	0.000241667355884542	0.000627905053345466	0.000187742949301134	0.000385576048300391	0.000193118848730461	0.000241667355884541	0.000446199652634193
0.0004996278223472	0.000825738152344722	0.000880985857249197	0.000785377553552232	0.000551732693739147	0.000298155652965015	0.000628235877925732	0.000749979323463736	0.000614589363989746	0.000280043007195436	0.000311967579191135	0.000532710280373834	0.000622694566206271	0.000473492680506164	0.000211562319080307	0.000298900008270616	0.000537672649077827	0.000328260689769252	0.00035803490199322	0.000299892482011416	0.00027532875692664	0.000517409643536517	0.000414275080638494	0.000393763956661982	0.000233314035232819
0.000436109502936071	0.00066504011248036	0.000706475891158715	0.000999834587709871	0.000792821106608222	0.000189148953767264	0.000504921015631463	0.000581920436688449	0.000707054834174182	0.000451162021338188	0.00023157720618642	0.000427508063849146	0.000479612935241089	0.000478289636920026	0.000329335869655118	0.000269456620626912	0.000271606980398643	0.000225456951451493	0.000607890166239353	0.00055528905797701	0.000257546935737325	0.000258456703333058	0.000352576296418825	0.000784385079811432	0.000526590025638908
0.000507071375403195	0.000776445289885041	0.000899181209163844	0.00111868331817054	0.000838392192539908	0.000227441898933091	0.000570506988669259	0.000722934414026963	0.000819535191464728	0.000450500372177655	0.000275494169216773	0.000524770490447442	0.000567860392027129	0.000556281531717809	0.000321809610454059	0.000468778430237369	0.000359358200314286	0.000148209411959309	0.00129377222727649	0.000842444793648171	0.000340335786948972	0.00037085435447854	0.000507484906128527	0.00121561492018857	0.0006886940699694
0.000439665867173933	0.000324704325531389	0.000360267967910018	0.000350591348937228	0.000227276486642958	0.000264825076503184	0.000300223306591681	0.000376809196923333	0.000381275328756929	0.00015929203539823	0.000241419237449342	0.000282855016127698	0.000362004796956416	0.000466545364320571	0.000233644859813084	0.000313208171367135	0.000429658423620877	2.71276155818381e-05	0.000219667521296832	0.000188652716896865	0.000217351749234968	0.00034306508973617	0.000112563063435614	0.000168637829790754	0.000137209494665454
0.000374824249441736	0.000427756182284345	0.000531138863617569	0.000445207178893394	0.000282276073112234	0.00023207344305682	0.000414523199073694	0.000513191630138121	0.00041460590521876	0.000185592589529402	0.000269704739062113	0.000378628732114799	0.000422214870564885	0.000388388057232654	0.000252749979323463	0.00042378628732115	0.000173021255479282	6.54205607476646e-05	0.000128525349433462	0.000134149367297991	0.000243073360350674	0.000168307005210487	0.000167231825324621	0.000142419981804648	0.000140352328177984
0.000403854106360104	0.000497560168720539	0.000602018029939626	0.000522289306095445	0.000439748573318999	0.000218261516830701	0.000427259945413946	0.000573484409891657	0.000491357207840544	0.000289719626168225	0.000293772227276486	0.000416838971135557	0.000612439004218015	0.000533785460259699	0.000376312960052935	0.000195600033082458	0.000610867587461751	0.000375485898602268	0.000265569431808783	0.000245554544702672	0.000222810354809362	0.000600281200893228	0.0006552807873625	0.000327847159043919	0.000196013563807791
0.000280125713340502	0.000280125713340502	0.000318749483086596	0.000303779670829545	0.000325365974691922	0.000170374658837153	0.000250765031841866	0.000300967661897279	0.000264080721197585	0.000194524853196593	0.0001870813001406	0.00025696799272186	0.000309320982549004	0.000284095608303696	0.000205276652055248	0.000263419072037053	0.00019047225208833	4.71425026879501e-05	0.000168555123645687	0.000252005624017865	0.000183028699032338	0.000176246795136879	0.000135472665619056	0.00018203622529154	0.000198990985030188
0.000501033826813334	0.00063385989579026	0.000687370771648335	0.000619138201968408	0.00055818377305434	0.000300967661897281	0.000513935985443722	0.00058936398974444	0.000475312215697628	0.000321396079728726	0.000279546770325034	0.000462161938632042	0.00048879331734348	0.000437432801257136	0.000410470597965432	0.0007188818129187	0.000414275080638493	0.000103217269043091	0.00035174923496816	0.000522206599950379	0.000447936481680591	0.00035125299809776	0.000245637250847739	0.000288561740137292	0.00030245637250848
0.000318749483086596	0.000404267637085438	0.000453064262674718	0.000517409643536517	0.000416094615829958	0.00016003639070383	0.000338847076337773	0.000470267140848568	0.000464312298403774	0.000272847572574643	0.000154081548259036	0.000342155322140437	0.000504755603341331	0.000427259945413946	0.000252667273178397	0.000390373004714252	0.000481349764287488	0.000143412455545447	0.000246877843023737	0.000552642461334879	0.000202795467703251	0.000393433132081716	0.000219584815151765	0.000251592093292532	0.000320651724423127
0.000391034653874785	0.000393763956661982	0.000490943677115211	0.000440162104044332	0.00033338847076338	0.000195351914647258	0.000262674716731453	0.000405921759986769	0.000326027623852455	0.000193449673310727	0.000141758332644116	0.000193780497890993	0.000321975022744192	0.000264907782648251	0.000189976015217931	0.000248283847489869	0.000152179306922505	0.000115954015383344	0.000292614341245554	0.000250765031841866	0.000211066082209908	0.000141758332644115	0.0002185096352659	0.000263088247456786	0.000206930774956579
0.000802249607145814	0.000877346786866267	0.000699942105698455	0.000571085931684727	0.000587213629972709	0.000429162186750477	0.000655611611942769	0.000651889835414774	0.000508890910594659	0.000376478372343068	0.000261351418410388	0.000451327433628322	0.00054511620213382	0.000474567860392029	0.000464891241419239	0.000928955421387814	0.00102018029939624	0.000142998924820114	0.000235298982714415	0.000404763873955837	0.000619386320403608	0.000892068480688118	0.000225208833016293	0.000204201472169382	0.000288561740137292
0.000274584401621042	0.000377967082954265	0.000346042510958567	0.000286245968075428	0.000219171284426432	0.000114548010917211	0.000264659664213051	0.000328756926639651	0.000244562070961872	0.000143908692415846	0.000170291952692085	0.000225456951451492	0.000287073029526094	0.000232652386072286	0.00017285584318915	0.000268464146886114	0.000264246133487718	0.000139525266727318	0.000179389628649409	0.000248366553634934	0.000167976180630221	0.00026011082623439	0.000234554627408816	0.000225208833016292	0.00014986353486064
0.000272516747994375	0.000383094863948394	0.00030237366636341	0.000278140765858903	0.000272103217269043	0.000157555206351832	0.000310478868579937	0.000293358696551154	0.000267719791580514	0.000167397237614755	0.000174013729220081	0.000224464477710695	0.000282524191547432	0.000328839632784719	0.000216276569349103	0.000414688611363826	0.000187412124720866	3.42403440575637e-05	0.00014432222314118	0.000182284343726739	0.000184930940368869	0.000199983458770986	0.000153833429823836	0.000148540236539575	0.000161855925895294
0.000329087751219918	0.00038896700024812	0.00040178645273344	0.00039913985609131	0.000307253328922341	0.000166239351583823	0.00030361425853941	0.000347034984699366	0.000319824662972461	0.000164254404102224	0.000200893226366718	0.000274005458605574	0.000244810189397072	0.000254983045240262	0.000136630551649988	0.000155239434289968	0.000353982300884957	0.000139856091307584	0.000283351252998097	0.000162931105781159	0.000152179306922505	0.000319080307666861	0.000223637416260028	0.000333223058473246	0.000176743032007278
0.000399884211396909	0.000396245141013979	0.000492928624596808	0.000472913737490698	0.000528078736250105	0.000195103796212059	0.000298155652965015	0.000419154743197422	0.00038218509635266	0.000299230832850881	0.000171036307997685	0.000265734844098917	0.000338598957902574	0.000330080224960716	0.000250351501116533	0.000508311967579192	0.000283433959143164	0.000157472500206765	0.000213381854271772	0.000296170705483419	0.000337606484161776	0.000300636837317015	0.000225787776031759	0.000216193863204036	0.000261516830700521
0.000530311802166903	0.000359110081879086	0.00045496650401125	0.000522123893805312	0.000326523860722854	0.000257712348027459	0.000329087751219917	0.000427756182284346	0.000405756347696636	0.000175915970556613	0.000305681912166074	0.000340501199239104	0.000380944504176662	0.00038607228517079	0.000310230750144737	0.000202878173848317	0.000163096518071293	1.99321809610449e-05	0.000164916053262757	0.000144570341576379	0.000174344553800348	0.000163096518071294	6.2939376395666e-05	0.000239516996112811	0.000126044165081466
0.00112885617401373	0.000878256554462	0.000813663055165	0.00056107848813167	0.000432387726408075	0.000600612025473495	0.000688611363824334	0.000742204945827477	0.000478289636920025	0.000274749813911174	0.000472748325200565	0.000608386403109753	0.000700024811843522	0.000446365064924326	0.000295178231742618	0.0010940368869407	0.000496981225705072	0.000137126788520387	0.000276734761392771	0.000351252998097761	0.000885865519808126	0.000464808535274173	0.000325944917707387	0.000298734595980481	0.00024315606649574
0.000396575965594245	0.000438590687288067	0.000489620378794146	0.000384831692994792	0.000380696385741463	0.000184103878918203	0.000345380861798034	0.000439252336448599	0.000301381192622611	0.000211148788354974	0.000136961376230254	0.000272103217269043	0.000358944669588953	0.000264163427342652	0.000203208998428583	0.000309072864113806	0.000257464229592259	2.46464312298403e-05	0.000230336614010421	0.00021586303862377	0.000216193863204037	0.000236539574890414	0.000191630138119263	0.000243073360350674	0.000199652634190721
0.000477214457034159	0.0004068315275825	0.000449756016872055	0.000407989413613433	0.000357207840542555	0.000276486642957572	0.000346952278554298	0.000449177073856589	0.000351583822678027	0.000176577619717145	0.000232156149201886	0.000326606566867921	0.000434372673889673	0.000379124968985198	0.00025308080390373	0.000553304110495412	0.000197750392854189	0.000123397568439335	0.000198081217434456	0.000170953601852618	0.000277561822843438	0.000247539492184269	0.000214208915722438	0.000193532379455794	0.000199735340335788
0.000461748407906709	0.00045132743362832	0.000416342734265158	0.000380944504176662	0.000330162931105783	0.000260110826234389	0.00036771152096601	0.000423620875031017	0.000321892316599125	0.000197998511289389	0.000230253907865354	0.000317178066330331	0.000408485650483833	0.000350839467372427	0.000211562319080308	0.000416011909684892	0.000313952526672735	0.000137788437680919	0.000200066164916053	0.000213464560416839	0.000304606732280211	0.000310230750144738	0.000162434868910761	0.00020353982300885	0.000170126540401953
0.000853113886361759	0.000606318749483088	0.0005954015383343	0.000578860309320985	0.000374245306426269	0.000413778843768093	0.000490860970970145	0.000576296418823922	0.000477545281614427	0.000234141096683483	0.000246960549168804	0.000384170043834259	0.000519311884873047	0.00041485402365396	0.000277975353568771	0.000901000744355311	0.0006258373997188	8.93226366719049e-05	0.000504672897196264	0.000408816475064098	0.000711272847572576	0.000526920850219173	0.000248283847489868	0.000599371433297495	0.000223968240840295
0.00111454801091721	0.00126515590108345	0.00122214870564883	0.000872963361177739	0.00060557439417749	0.000672814490116618	0.000925647175585149	0.000954511620213385	0.000675791911339014	0.000358365726573487	0.000461500289471509	0.000587379042262842	0.000549913158547683	0.000553386816640479	0.000340997436109504	0.000463237118517908	0.000352493590273759	9.34579439252333e-05	0.000413944256058227	0.000346952278554298	0.000397733851625178	0.000352576296418825	0.000261847655280787	0.000440079397899266	0.000314862294268467
0.000453891324125384	0.000318335952361263	0.000413448019187828	0.000377967082954265	0.000241667355884543	0.000215035977173104	0.000316847241750063	0.000460590521875777	0.00036068149863535	0.000161442395169961	0.00021272020511124	0.000335208005954845	0.000471755851459766	0.000450169547597388	0.000217351749234968	0.000382681333223061	0.000415929203539825	7.79091886527174e-05	0.000462410057067242	9.22173517492348e-05	0.000259035646348523	0.000402696220329172	0.00014696881978331	0.000428665949880078	7.8984368538583e-05
0.000353899594739891	0.000364816805888679	0.000453808617980318	0.000453560499545118	0.000364155156728146	0.000170457364982219	0.000276321230667439	0.000398478206930777	0.000329666694235384	0.000200810520221653	0.000160284509139029	0.000210156314614176	0.00029832106525515	0.000246464312298404	0.000180630220825408	0.000290463981473826	0.000433793730874206	0.000219088578281366	0.000387395583491856	0.000469357373252835	0.000213464560416839	0.000352741708708959	0.000421635927549419	0.00042717723926888	0.000306508973616741
0.000279546770325036	0.000309982631709538	0.000520883301629313	0.000558514597634606	0.000353072533289226	0.000151352245471838	0.000270283682077579	0.000491439913985611	0.000442229757670997	0.000202133818542718	0.000184103878918204	0.000268629559176246	0.00038342568852866	0.00035538830535109	0.000189810602927798	0.000319163013811929	0.000386485815896123	8.60143908692412e-05	0.00038656852204119	0.000187742949301133	0.000189645190637664	0.000365230336614013	0.000306095442891408	0.000279464064179969	0.000195848151517658
0.000344884624927634	0.000432305020263008	0.000447109420229925	0.000302787197088743	0.000196178976097925	0.000182945992887271	0.000308493921098337	0.00037399718799107	0.000239186171532546	0.000109089405342817	0.000203043586138451	0.000249689851956001	0.000253990571499462	0.000156066495740633	8.8082044495906e-05	0.000213299148126706	0.000279629476470102	5.95484244479361e-05	0.000124968985195599	6.7901745099661e-05	0.000184517409643537	0.000205442064345381	0.000279381358034902	9.35406500703003e-05	5.92175998676703e-05
0.000701678934744853	0.000515176577619719	0.000507071375403194	0.000447026714084858	0.000331486229426849	0.000364155156728147	0.000440244810189399	0.000497725581010671	0.000375485898602269	0.000217103630799768	0.000226035894466959	0.000424447936481683	0.000468282193366969	0.000342899677446037	0.000246133487718138	0.0003434786204615	0.0002811181870813	0.000144404929286246	0.000576709949549253	0.000425026879497149	0.000246960549168804	0.000280787362501034	0.000252088330162931	0.000518402117277315	0.000233644859813083
0.00037085435447854	0.000454470267140849	0.000489206848068814	0.000430568191216609	0.000338268133322308	0.000211645025225375	0.000383839219253992	0.000487800843602681	0.000381027210321729	0.000201224050946985	0.000233479447522952	0.000353734182449758	0.000504176660325864	0.00042304193201555	0.000248945496650401	0.00036068149863535	0.000194524853196593	0.000126457695806798	0.000244313952526673	0.000175833264411545	0.00023207344305682	0.000233065916797618	0.000201802993962452	0.000244313952526673	0.000150277065585973
0.000390869241584651	0.000310561574725004	0.000320486312132993	0.000259449177073857	0.000241501943594408	0.000221983293358697	0.000301298486477548	0.000340583905384172	0.00024679513687867	0.00017111901414275	0.000187660243156067	0.000291125630634356	0.00031114051774047	0.000237035811760813	0.000158630386237697	0.000414026962203293	0.000403440575634772	0.000109502936068149	0.000138946323711852	0.000178727979488876	0.000263170953601853	0.000335042593664712	0.000191299313538997	0.000143329749400381	0.000152592837647837
0.000408402944338767	0.000430899015796876	0.0005318005127781	0.000326689273012987	0.000246216193863204	0.000179472334794475	0.000328426102059385	0.000479695641386157	0.000278967827309568	0.000138615499131586	0.000180133983955008	0.000258704821768257	0.000354974774625757	0.000259780001654123	0.000179637747084608	0.000495906045819206	0.000528244148540238	0.000272847572574642	0.000435861384500871	0.000298651889835415	0.000291787279794889	0.000506657844677862	0.000498304524026137	0.000373252832685471	0.0001554048465801
0.00029906542056075	0.000321892316599125	0.000421884045984619	0.000441319990075265	0.000451410139773387	0.000154246960549169	0.000258539409478124	0.000411628483996363	0.000367132577950543	0.000237697460921346	0.000205276652055248	0.00027582499379704	0.00037350095112067	0.000349102638326031	0.000199818046480853	0.000480936233562156	0.000431312546522208	6.87288065503261e-05	0.000211231494500041	0.000267637085435448	0.000269704739062113	0.000431312546522208	0.000128194524853197	0.000177570093457944	0.000180216690100074
0.000345546274088167	0.000309238276403937	0.000330162931105783	0.000416425440410224	0.000411049540980897	0.000175915970556612	0.000219502109006699	0.00029947895128608	0.000313952526672734	0.000219998345877099	0.000172607724753949	0.000188735423041932	0.000240095939128277	0.000214208915722439	0.000152013894632371	0.000324373500951123	0.000382185096352661	5.1443222231412e-05	0.000172938549334216	0.000220825407327765	0.000228765197254156	0.000382185096352661	0.000125547928211066	0.000163179224216359	0.000179968571664875
0.00037060623604334	0.000330659167976183	0.000334463650649245	0.00027193780497891	0.00023711851790588	0.000164998759407824	0.00026275742287652	0.000321809610454059	0.000244479364816807	0.000138284674551319	0.000194524853196592	0.00026465966421305	0.0002828550161277	0.000262840129021587	0.000135638077909189	0.000290960218344223	0.000387230171201722	2.33231329087752e-05	0.000177321975022744	0.000125217103630801	0.000224712596145893	0.000387230171201722	0.000270449094367711	0.000129269704739062	0.000111653295839881
0.000640641799685718	0.000689107600694735	0.00086833181705401	0.00051203374410719	0.000457695806798447	0.00027532875692664	0.000510710445786124	0.000695062443139526	0.000454387560995784	0.00035199735340336	0.000272682160284508	0.000474402448101896	0.000555868000992476	0.000470019022413367	0.000433959143164339	0.000821850963526592	0.000553965759655944	0.000187412124720867	0.000302290960218346	0.000359275494169219	0.000331320817136716	0.000622115623190806	0.000388057232652388	0.000323132908775123	0.000255810106690928
0.00031544123728393	0.000409808948804899	0.000380944504176663	0.000316268298734598	0.000274253577040774	0.000161442395169961	0.00033917790091804	0.000356794309817222	0.00026829873459598	0.00016483334711769	0.000139938797452651	0.000267471673145314	0.000307253328922341	0.000227607311223224	0.000206599950376313	0.00033314035232818	0.000509056322884792	0.000153833429823837	0.000397485733189977	0.00025332892233893	0.000244065834091473	0.000479033992225625	0.000358696551153752	0.000345463567943099	0.00016003639070383
0.000972210735257634	0.000920932925316355	0.00104234554627409	0.000955173269373918	0.000731535853113888	0.000477214457034159	0.000719295343644034	0.00090075262592011	0.000742866594988009	0.000478868579935492	0.000418989330907288	0.000636341080142257	0.000736746340253083	0.000567694979736997	0.000442147051525931	0.0009411132247126	0.00103233810272103	0.000572574642295925	0.000692333140352331	0.000865519808121747	0.000768340087668516	0.000905880406914237	0.000749069555868004	0.000791332395997024	0.000652055247704906
0.000381771565627328	0.000457447688363247	0.000449921429162189	0.000397403027044911	0.000311057811595403	0.000210983376064842	0.000377967082954266	0.000431726077247541	0.000334132826068978	0.000198246629724588	0.000235298982714416	0.00038367380696386	0.000378959556695064	0.000329418575800184	0.000224216359275494	0.000388636175667854	0.000556364237862876	0.000312629228351666	0.000261020593830121	0.000200893226366718	0.00020957737159871	0.000480274584401622	0.000374824249441735	0.000239599702257878	0.000159292035398231
0.000220825407327764	0.000257464229592258	0.000268794971466379	0.000268629559176246	0.000205772888925648	0.000104457861219088	0.000229178727979489	0.000295922587048218	0.000246795136878669	0.000132329832106525	0.000131833595236127	0.000252998097758664	0.000303200727814079	0.000266644611694649	0.000158961210817964	0.000209908196178976	0.000205524770490447	0.000179885865519809	0.000189066247622198	0.000190885782813662	0.000151683070052106	0.000183524935902737	0.000264080721197586	0.000196592506823256	0.000135307253328922
0.000363079976842282	0.000269787445207179	0.000363658919857747	0.000375982135472667	0.000430981721941943	0.000189562484492598	0.000247787610619469	0.000419402861632621	0.000362087503101482	0.000231494500041352	0.00019336696716566	0.000273591927880242	0.000415019435944092	0.000392192539905717	0.000210156314614176	0.000389049706393187	0.000116615664543875	6.93077495657927e-05	0.000135886196344388	0.000326854685303119	0.000232321561492019	0.000129848647754527	8.55181539988424e-05	0.000168224299065421	0.000206765362666446
0.000504755603341331	0.000602266148374826	0.000634852369531057	0.000489620378794146	0.000523943428996776	0.000230088495575222	0.000409643536514766	0.000511206682656524	0.000362087503101483	0.00029493011330742	0.000201802993962451	0.000305268381440743	0.000383508394673726	0.000261764949135721	0.000262426598296253	0.000137953849971053	0.00021247208667604	5.66537093706059e-05	0.000176329501281945	0.000292200810520224	0.00010685633942602	0.000194442147051525	0.000155487552725168	0.000172855843189148	0.000274501695475973
0.000315854768009264	0.000342651559010837	0.000450831196757921	0.000387643701927055	0.00049507898436854	0.000147630468943843	0.000272682160284509	0.000424778761061949	0.000329335869655118	0.000289554213878091	0.000179803159374742	0.000320817136713259	0.000480274584401623	0.00039235795219585	0.000362087503101482	0.00015879579852783	0.00013969067901745	0.000290546687618892	0.000504093954180797	0.000637250847737988	0.000136217020924655	0.000141427508063849	0.000396989496319578	0.000489951203374411	0.000369779174592675
0.000493342155322142	0.000569100984203128	0.000703581176081385	0.000545281614423954	0.000526424613348774	0.000247456786039202	0.000449507898436856	0.00061351418410388	0.000432470432553142	0.00027508063849144	0.000263998015052519	0.000383425688528659	0.000492763212306676	0.000399387974526509	0.000303779670829545	0.000575634769663388	0.000582912910429247	0.000274915226201308	0.000253411628483996	0.000238938053097345	0.000387891820362254	0.000596559424365232	0.000431726077247542	0.000252667273178398	0.000188156480026466
0.000543958316102888	0.000586055743941775	0.000579687370771651	0.000533702754114633	0.000420560747663553	0.000293854933421553	0.00044892895542139	0.000476635514018694	0.000418823918617155	0.000226862955917625	0.000246877843023737	0.00033338847076338	0.000293772227276487	0.000302125547928211	0.000218840459846167	0.000535356877015964	0.00027797535356877	0.00017814903647341	0.000165494996278224	0.000526259201058641	0.000381358034901995	0.000503349598875198	0.000250103382681333	0.000168803242080887	0.000218096104540567
0.000440244810189399	0.000496733107269873	0.000494169216772809	0.000365974691919612	0.000426267471673148	0.000190058721362997	0.000359937143329751	0.000448846249276323	0.000324538913241256	0.000252915391613597	0.000197667686709123	0.000279877594905301	0.000362666446116948	0.000298072946819949	0.00022529153916136	0.000211479612935241	0.000371764122074272	8.79166322057732e-05	0.000255892812835994	0.00065387478289637	0.000224878008436027	0.000248531965925068	0.000196427094533125	0.000270035563642379	0.000341080142254571
0.000578860309320985	0.00050500372177653	0.000740798941361345	0.000537838061367961	0.00041071871640063	0.000307832271937807	0.000416177321975025	0.000679348275576877	0.000488958729633613	0.000276155818377305	0.00031717806633033	0.000400215035977175	0.000550161276982882	0.000425026879497149	0.000309734513274338	0.000574476883632456	0.000374410718716403	0.000280539244065835	0.000644528988503848	0.000466131833595238	0.000410553304110497	0.000274749813911174	0.000465304772144572	0.000634769663385992	0.000320403605987927
0.000474733272682163	0.000521379538499713	0.000525928376478374	0.000445620709618726	0.000506161607807462	0.00023397568439335	0.000395666197998512	0.000468778430237369	0.000360102555619885	0.000305847324456209	0.000221404350343231	0.000368455876271609	0.000387478289636922	0.000349764287486562	0.000269291208336779	0.000288727152427425	0.000326689273012987	0.000144983872301712	0.000279215945744769	0.000253411628483997	0.000253742453064263	0.000299975188156482	0.00023397568439335	0.000206103713505914	0.000253328922338931
0.000595732362914566	0.000735505748077084	0.000660491274501697	0.00048035729054669	0.000446199652634193	0.000321975022744192	0.000529815565296503	0.000609130758415352	0.000414771317508892	0.000251261268712266	0.00034835828302043	0.000425357704077415	0.000507236787693328	0.000420974278388887	0.000290463981473826	0.000247291373749069	0.0004073277644529	0.000154246960549168	0.00041774873873129	0.000438921511868334	0.000278140765858905	0.000542056074766357	0.000253907865354397	0.00032635844843272	0.000307087916632208
0.000589033165164173	0.000697378215201391	0.000850549995864697	0.00069158878504673	0.00059780001654123	0.000301381192622614	0.000547514680340752	0.000738317757009347	0.000574228765197257	0.000329335869655117	0.000300306012736746	0.000504011248035732	0.000571582168555126	0.000498139111736004	0.00031163675461087	0.000263584484327185	0.000319163013811928	0.000113638243321479	0.000325448680836989	0.000348440989165497	0.000196096269952857	0.000292118104375155	0.00031841865850633	0.00030774956579274	0.000268629559176248
0.000338847076337775	0.000412703663882228	0.000479116698370691	0.000432553138698207	0.000491853444710944	0.000169630303531552	0.000336779422711109	0.000467703250351504	0.0003773881399388	0.000339756843933506	0.000221817881068563	0.000351914647258293	0.000389628649408653	0.000316764535604998	0.000302290960218345	0.000264246133487718	0.000457943925233647	0.000104292448928955	0.000193449673310726	0.0003454635679431	0.00016822429906542	0.000411049540980897	0.0001556529650153	0.000184517409643537	0.00028814820941196
0.000483996360929619	0.000502439831279466	0.000476221983293361	0.000421387809114219	0.000421056984533953	0.000258125878752791	0.000397072202464645	0.000450252253742455	0.000376809196923333	0.000255313869820528	0.000232073443056819	0.000328177983624185	0.000412620957737162	0.000416011909684891	0.000328012571334052	0.000634273426515592	0.000518402117277315	0.00019750227441899	0.000535604995451164	0.00026226118600612	0.000334877181374578	0.000495161690513608	0.00051683070052105	0.000435778678355804	0.000242577123480275
0.000392440658340917	0.000413861549913161	0.000537176412207429	0.000449342486146723	0.000391282772309985	0.000207509717972045	0.000341576379124971	0.000487139194442149	0.000383591100818793	0.000205855595070714	0.000256802580431726	0.000329914812670584	0.000442725994541396	0.000363079976842281	0.0002190058721363	0.000535604995451165	0.000506823256967994	0.000119841204201472	0.00060218344222976	0.000576048300388721	0.000259697295509056	0.000430154660491276	0.000188156480026465	0.000517244231246384	0.000333057646183114
0.000212141262095774	0.000282937722272765	0.000262426598296253	0.000354230419320157	0.000268464146886114	9.70970143081636e-05	0.000238193697791746	0.000282772309982633	0.000297659416094618	0.000159953684558763	0.000113059300306013	0.000189976015217931	0.000256637168141593	0.000238689934662145	0.00011917955504094	0.000271193449673311	0.000350674055082294	4.00297742122227e-05	0.000457695806798447	0.000265982962534116	0.000142171863369448	0.000294185758001822	0.000126953932677198	0.000457695806798447	0.000190058721362997
0.000318997601521796	0.000317591597055662	0.000372508477379872	0.000412124720866762	0.000307170622777275	0.000136134314779588	0.000250268794971466	0.000321147961293526	0.000323629145645523	0.000188570010751799	0.000140269622032917	0.000214126209577371	0.000242990654205608	0.000234968158134149	0.000188321892316599	0.000265734844098916	0.000347696633859897	7.35257629641882e-05	0.00021511868331817	0.000175502439831279	0.00014672070134811	0.000285253494334629	0.000120420147216938	9.91646679348273e-05	0.000111405177404682
0.000361095029360682	0.000514680340749319	0.000482590356463488	0.000477214457034159	0.00039500454883798	0.000191133901248863	0.000383094863948393	0.000425853940947815	0.000370688942188406	0.000203208998428583	0.000217269043089901	0.000336117773550576	0.000354313125465224	0.000313042759077	0.00017186336944835	0.000284922669754364	0.000334132826068979	9.85030187742945e-05	0.000169216772806219	0.000204532296749649	0.000187577537011	0.000248531965925069	0.000173600198494749	0.000204036059879249	0.000177073856587544
0.00038218509635266	0.000427342651559014	0.000538995947398893	0.000537755355222895	0.000365395748904146	0.000174179141510214	0.000304275907699943	0.000483169299478952	0.000443801174427261	0.000245637250847737	0.000180547514680341	0.000259862707799189	0.000407906707468367	0.000373170126540404	0.000238193697791745	0.000226945662062691	0.000510462327350924	9.57737159870973e-05	0.000256637168141593	0.000256802580431727	0.000168637829790753	0.000428831362170212	0.000242246298900008	0.000272268629559176	0.000240592175998677
0.000409808948804899	0.000472417500620298	0.000419899098503021	0.000348027458440164	0.000368786700851875	0.00024390042180134	0.000389876767843854	0.000429079480605412	0.000314448763543133	0.000251922917872798	0.000228847903399222	0.000329914812670584	0.000358448432718553	0.000341245554544705	0.000352576296418826	0.000548920684806882	0.000352659002563893	8.54354478537764e-05	0.000171449838723017	0.000226201306757092	0.000271110743528244	0.000352410884128693	0.000146637995203044	0.000171449838723017	0.000210404433049376
0.00036481680588868	0.000424447936481683	0.000550574807708215	0.000585642213216444	0.000603341328260691	0.000223968240840294	0.000383260276238527	0.000581258787527914	0.000531635100487969	0.000394260193532381	0.00024729137374907	0.000357621371267887	0.000581424199818049	0.000508642792159459	0.000347862046150031	0.000196261682242992	0.000206517244231247	2.84509139029029e-05	0.000245306426267472	0.000391200066164919	0.000197584980564056	0.00019990075262592	0.00020908113472831	0.000230336614010421	0.000333223058473247
0.000248614672070135	0.000396575965594246	0.000384583574559591	0.000382515920932927	0.000297080473079152	0.000109916466793483	0.000295591762467953	0.000376974609213466	0.000312381109916469	0.000133156893557192	0.000111405177404681	0.000219171284426434	0.000304027789264744	0.000269952857497313	0.000132577950541725	0.000137623025390786	0.000166818294599288	0.000101480439996692	0.000159126623108098	0.000145645521462244	0.000121743445538003	0.00017475808452568	0.000153916135968903	0.000160698039864362	0.000146637995203043
0.000323298321065256	0.00033338847076338	0.000351087585807627	0.000320155487552727	0.000220411876602431	0.000152675543792904	0.000265404019518651	0.000343395914316436	0.000259697295509056	0.000122984037714002	0.000128194524853196	0.000238855346952278	0.000266644611694649	0.000219832933586965	0.000136713257795055	0.000290877512199158	0.000211396906790174	0.000148374824249442	0.000235547101149615	0.000310726987015137	0.00024050946985361	0.000255892812835994	0.0003766437846332	0.000242577123480274	0.000192043668844595
0.000293110578115955	0.000403109751054505	0.000362831858407082	0.000388388057232655	0.000320486312132995	0.000127119344967332	0.000292697047390623	0.000333884707633779	0.000320403605987927	0.000192953436440327	0.000148126705814242	0.000293854933421554	0.000324621619386323	0.00031114051774047	0.000234637333553883	0.000382350508642794	0.000202299230832851	5.45860557439422e-05	0.000133322305847325	0.000160284509139028	0.000145231990736912	0.000167562649904887	0.000117938962864941	0.000170209246547018	0.00013100653378546
0.000502274418989332	0.000642213216441983	0.000540484658010092	0.000431229840377141	0.000381771565627328	0.000290050450748491	0.000509056322884792	0.000507815730708795	0.000375320486312135	0.00023132908775122	0.000337689190306842	0.000463319824662974	0.000438177156562735	0.000364734099743613	0.000254900339095194	0.0005008684145232	0.000761061946902656	0.000287900090976761	0.000320072781407661	0.000314862294268466	0.000391365478455051	0.00057149946241006	0.000564055909354068	0.00031188487304607	0.000227028368207757
0.00104375155074022	0.00129782482838475	0.00125010338268133	0.00119452485319659	0.00098486477545282	0.000572491936150858	0.000943180878339264	0.000999669175419738	0.000893143660573984	0.000552807873625012	0.000458770986684314	0.000666694235381691	0.00063725084773799	0.000572740054586059	0.000346621453974033	0.0013162682987346	0.00132238855346952	0.000119427673476139	0.000978413696137627	0.00105797700769167	0.000784964022826898	0.00138135803490199	0.000765279960301052	0.00074675378380614	0.000724175006202962
0.000509635265900258	0.000431891489537674	0.0004996278223472	0.000472003969894964	0.000328922338929785	0.000317591597055662	0.000343478620461503	0.000431643371102475	0.000359606318749485	0.000165991233148623	0.000343644032751635	0.000317343478620463	0.000323711851790589	0.00031742618476553	0.000217186336944835	0.000509139029029858	0.000528078736250105	4.44959060458187e-05	0.000522537424530644	0.000184021172773137	0.000433380200148873	0.000528078736250105	0.00021561492018857	0.000580349019932183	0.00019121660739393
0.00041774873873129	0.000256058225126127	0.000308907451823672	0.000399884211396909	0.000255892812835993	0.000151186833181705	0.000200231577206186	0.000300057894301547	0.00033074187412125	0.00014771317508891	0.000133818542717724	0.000164171697957158	0.000269456620626913	0.000284012902158631	0.000147547762798776	0.000327681746753785	0.000307666859647674	0.000127532875692664	0.000191464725829129	0.000125713340501199	0.000220411876602432	0.000215780332478703	0.000129683235464395	0.000229261434124556	9.90819617897607e-05
0.000410966834835831	0.000416673558845424	0.000496567694979739	0.000485898602266151	0.00047382350508643	0.000208088660987512	0.000363989744438013	0.000482590356463487	0.00042668100239848	0.000295012819452485	0.000237614754776279	0.000388967000248121	0.00048639483913655	0.000422959225870484	0.000298486477545283	0.000428169713009678	0.000506244313952529	9.38714746505664e-05	0.000191960962699528	0.000344388388057234	0.000272847572574642	0.000445620709618726	0.000160780746009429	0.000206021007360847	0.0002821106608221
0.000406169878421969	0.000500537589942935	0.000538334298238362	0.000586055743941777	0.000313952526672734	0.00022454718385576	0.000383508394673726	0.00048035729054669	0.000457530394508314	0.000183855760483004	0.000253825159209329	0.000367546108675876	0.000423372756595818	0.000340170374658839	0.000210569845339508	0.000386237697460923	0.000590191051195106	7.87362501033825e-05	0.000139690679017451	0.000129848647754528	0.000261103299975188	0.000385741460590524	0.000151269539326772	0.00015350260524357	0.0001566454387561
0.000410305185675298	0.000424944173352082	0.000527830617814905	0.000469357373252835	0.000293772227276487	0.000236622281035481	0.000354313125465224	0.0004711769084443	0.000374245306426269	0.000171780663303283	0.000200727814076586	0.000317012654040197	0.000395914316433713	0.000323132908775124	0.000193449673310727	0.000283020428417832	0.000506492432387728	0.000327102803738319	0.000581506905963115	0.000449425192291789	0.000268381440741047	0.000506492432387728	0.000549086097097016	0.000581506905963115	0.000238938053097345
0.000516003639070385	0.000426102059383014	0.000392440658340916	0.000354726656190557	0.000316102886444464	0.000249028202795468	0.000330576461831116	0.000379703912000664	0.000309651807129272	0.000237780167066413	0.000190554958233397	0.000288975270862625	0.000335125299809778	0.000250682325696799	0.000165743114713423	0.000547101149615418	0.000485815896121084	0.000203622529153917	0.000461169464891244	0.000371764122074272	0.000322967496484991	0.000386982052766522	0.000253246216193863	0.000420064510793154	0.000304275907699941
0.00033677942271111	0.000397733851625178	0.000358531138863619	0.000319080307666861	0.000236787693325614	0.00018054751468034	0.0003449673310727	0.000381523447192129	0.000288975270862626	0.000103299975188156	0.000175419733686213	0.000352824414854026	0.000394342899677448	0.000291704573649824	0.000129600529319329	0.000450252253742455	0.000441568108510465	3.771400215036e-05	0.000140269622032917	0.000130841121495327	0.000244644777106939	0.0004390042180134	0.000123314862294269	0.000149367297990241	0.000103548093623356
0.000313125465222067	0.000333802001488713	0.000467124307336038	0.000386899346621456	0.000287238441816228	0.000158961210817964	0.000288313621702093	0.000439913985609132	0.000326358448432721	0.000188983541477131	0.000153916135968904	0.000234968158134149	0.000353982300884958	0.000235133570424283	0.000160780746009428	0.000238855346952279	0.000403523281779838	0.000266644611694649	0.000503018774294932	0.000378711438259865	0.000158216855512364	0.000370109999172941	0.000273178397154909	0.000475725746422961	0.000284178314448764
0.000213547266561905	0.000221983293358697	0.0002813663055165	0.00026300554131172	0.00018418658506327	7.12926970473907e-05	0.000165494996278223	0.000265982962534116	0.000204945827474981	0.000100818790836159	0.000105119510379621	0.000175585145976347	0.000237532048631214	0.000192374493424861	0.000113142006451079	9.03978165577705e-05	0.000126126871226533	8.88263998015052e-05	0.000126374989661732	0.000109585642213217	7.09618724671243e-05	0.000122487800843602	0.000112728475725747	0.000113307418741212	9.44504176660324e-05
0.000755024398312796	0.000925399057149951	0.00113034488462493	0.00125274997932346	0.00102687949714664	0.000425853940947815	0.000697709039781658	0.000937887685055	0.000972210735257634	0.000658506327020099	0.000391200066164918	0.000527417087089573	0.000706475891158715	0.000662807046563562	0.000452898850384585	0.000550822926143415	0.000526424613348773	0.00025597551898106	0.000512116450252256	0.000650566537093707	0.000479447522950957	0.000529402034571172	0.000486229426846416	0.000779505417252505	0.000569183690348194
0.0003459598048135	0.000401621040443307	0.000484409891654952	0.000337027541146309	0.00033024563725085	0.000162600281200893	0.000308576627243404	0.000432801257133407	0.000258787527913324	0.000168803242080886	0.000167397237614754	0.000260689769249856	0.000338185427177241	0.000219915639732032	0.000160780746009428	0.000414688611363826	0.000487221900587216	0.000179058804069142	0.000456289802332315	0.000310478868579938	0.000216938218509635	0.000406666115292369	0.000320486312132994	0.0004060871722769	0.000208419485567777
0.00028574973120503	0.000335952361260444	0.000458522868249113	0.000348275576875364	0.000307832271937807	0.000166404763873955	0.00028401290215863	0.000415184848234226	0.000307666859647674	0.000162600281200893	0.000174013729220081	0.000290463981473826	0.000357373252832688	0.000244562070961873	0.000168555123645687	0.000373335538830537	0.000414440492928627	7.95633115540481e-05	0.000380530973451329	0.0003447192126375	0.000229509552559755	0.000368952113142009	0.000302208254073278	0.000377305433793732	0.000224960714581093
0.00052096600777438	0.000626085518154	0.00054875527251675	0.000516996112811183	0.000436026796791	0.000261847655280788	0.000533950872549833	0.00062343892151187	0.000519394591018115	0.00025837399718799	0.000351831941113227	0.000547514680340751	0.000619882557274007	0.000520552477049047	0.000331155404846582	0.000462492763212308	0.000524191547431977	0.00015300636837317	0.00060532627574229	0.000693160201802995	0.000310478868579937	0.000473409974361097	0.00058721362997271	0.000551153750723681	0.000266975436274915
0.000462079232486976	0.000434289967744606	0.000451079315193121	0.000372260358944671	0.00024803572905467	0.000247456786039203	0.00034017037465884	0.000427590769994213	0.000287900090976759	0.00016193863204036	0.000244562070961873	0.000295178231742618	0.000352080059548427	0.000214787858737905	0.000170291952692085	0.000311305930030604	0.000360350674055085	0.000258952940203457	0.000488048962037881	0.000366470928790011	0.000231990736911752	0.000338929782482841	0.00025332892233893	0.000438673393433133	0.00023132908775122
0.000406417996857169	0.000471673145314699	0.000421553221404352	0.000569514514928461	0.000421635927549419	0.000303448846249278	0.000400463154412375	0.000427838888429413	0.000464891241419239	0.000213629972706972	0.00034256885286577	0.000428996774460344	0.000454552973285917	0.000501778182118935	0.000259283764783724	0.000388057232652389	0.000579108427756184	8.52700355636428e-05	0.000357042428252421	0.000176825738152345	0.000297411297659416	0.000566702505996197	0.000390373004714253	0.000347200396989498	0.000172855843189149
0.000648168058886777	0.000558101066909272	0.000756595815069062	0.000692167728062197	0.000679017450996611	0.000315854768009264	0.000454801091721117	0.000667686709122489	0.000546439500454886	0.000383508394673726	0.000252419154743197	0.000341824497560171	0.00047961293524109	0.000419899098503022	0.000303696964684477	0.000775204697709042	0.000664130344884627	0.000655942436523036	0.000852286824911094	0.000626416342734268	0.000443718468282195	0.000652303366140106	0.000546935737325285	0.000785956496567697	0.000506327020097595
0.000463898767678441	0.000481018939707222	0.000651807129269706	0.000449011661566457	0.000420560747663553	0.00029277975353569	0.000423290050450751	0.000577702423290053	0.000361508560086016	0.000211231494500042	0.000239516996112811	0.000339756843933507	0.000438507981143	0.000302125547928211	0.000292531635100487	0.000659498800760898	0.000316102886444465	0.000244479364816806	0.000544619965263421	0.000522123893805312	0.000376230253907868	0.000318914895376729	0.000567777685882063	0.000514845753039452	0.000279629476470102
0.000483830948639486	0.00055239434289968	0.000493094036886943	0.000526341907203708	0.000478868579935491	0.000258870234058391	0.00042957571747581	0.0004686957240923	0.000442725994541397	0.000272268629559176	0.000299727069721282	0.000382598627077994	0.000404515755520637	0.000378546025969732	0.000294103051856755	0.000483334711769087	0.000649491357207843	0.000125713340501199	0.000246712430733604	0.000361095029360684	0.000294020345711688	0.000577950541725252	0.000495906045819207	0.000246464312298404	0.000256719874286659
0.000397733851625178	0.000497146637995206	0.000587627160698042	0.000602018029939627	0.000452898850384586	0.00023132908775122	0.000419320155487555	0.000559010834505005	0.000487221900587215	0.00027168968654371	0.000255644694400794	0.000418906624762223	0.000485815896121084	0.00044289140683153	0.000303118021669012	0.000616822429906544	0.000597138367380699	0.000121412620957737	0.000338020014887108	0.00026540401951865	0.000269704739062113	0.000597138367380699	0.000258125878752792	0.000331320817136716	0.000297907534529815
0.00047431974195683	0.000569018278058062	0.000524026135141843	0.000461334877181377	0.000422628401290218	0.000246050781573072	0.000458440162104047	0.000482094119593087	0.000405342816971304	0.000267967910015715	0.000267471673145315	0.000394260193532381	0.000415019435944093	0.000377305433793733	0.000237449342486146	0.000443222231411796	0.000561905549582336	0.000270449094367713	0.000259035646348524	0.000154246960549169	0.000258043172607724	0.000465387478289639	0.000390703829294519	0.000254652220659996	0.000223141179389629
0.00041650814655529	0.000327185509883387	0.000404515755520637	0.000371846828219338	0.000364899512033747	0.000194359440906459	0.000250765031841866	0.000344305681912168	0.000276817467537838	0.000210735257629641	0.00015879579852783	0.000211314200645108	0.000280787362501034	0.000253246216193863	0.000175171615251013	0.000363328095277482	0.000179555040939541	0.000219915639732033	0.000484575303945085	0.00048904143577868	0.000273261103299976	0.000192622611860061	0.000288479033992227	0.000414936729799025	0.000285170788189562
0.000773137044082377	0.000811843519973538	0.000838805723265241	0.000925316351004884	0.00078711438259863	0.000366470928790011	0.000538417004383428	0.00066040856835663	0.000698701513522458	0.00041675626499049	0.000211727731370441	0.00034910263832603	0.0004689438425275	0.000475808452568028	0.000253246216193863	0.000627905053345466	0.000616822429906544	0.000116532958398808	0.000516996112811185	0.000605326275742289	0.000412951782317428	0.000448928955421389	0.000311884873046069	0.000552063518319413	0.000405839053841703
0.000577950541725252	0.000371598709784139	0.000481597882722688	0.00048713919444215	0.000356794309817221	0.000352659002563893	0.000337689190306841	0.00046538747828964	0.000391117360019852	0.000216690100074435	0.000304275907699943	0.000338020014887108	0.000405921759986769	0.000330659167976183	0.000253163510048796	0.000703415763791251	0.000464229592258707	0.000346290629393766	0.0005966421305103	0.000600529319328428	0.000478206930774959	0.000411793896286496	0.000444297411297662	0.000566537093706064	0.000385493342155324
0.000704242825241918	0.000823505086427925	0.000742287651972544	0.000663220577288894	0.00049053014638988	0.000303200727814078	0.0005958977752047	0.000640228268960385	0.000537920767513028	0.000286080555785294	0.000323629145645524	0.000413696137623028	0.000430154660491276	0.000416756264990491	0.000264328839632784	0.000770325035150114	0.000949549251509391	0.000213712678852038	0.000338847076337774	0.0003439748573319	0.000422711107435285	0.000901827805805976	0.000360267967910018	0.0003454635679431	0.000260524356959723
0.000761558183773056	0.000666776941526758	0.000722934414026964	0.000536101232321563	0.000436192209081137	0.000403605987924904	0.000481101645852289	0.000584897857910844	0.000404598461665704	0.000234802745844016	0.000263170953601852	0.000345628980233235	0.000440741047059798	0.000335704242825244	0.000212389380530974	0.000545033495988754	0.000356546191382021	0.00027508063849144	0.000341576379124972	0.000236291456455214	0.0003439748573319	0.000430816309651809	0.00040418493094037	0.000330162931105782	0.000213547266561906
0.000258125878752792	0.000296666942353818	0.000403605987924904	0.000413778843768094	0.000429079480605411	0.00016872053593582	0.000276569349102637	0.000428087006864613	0.000328095277479119	0.000223802828550161	0.000223306591679762	0.000293358696551154	0.000419485567777688	0.000254321396079729	0.000157637912496898	0.0002811181870813	0.000373335538830537	0.000114548010917211	0.000453477793400051	0.000494748159788275	0.000214622446447771	0.000373335538830537	0.000225126126871226	0.000495988751964273	0.000341576379124971
0.000277065585973038	0.000323794557935657	0.000426350177818214	0.00029493011330742	0.000271606980398644	0.000142916218675048	0.000261268712265321	0.000377967082954265	0.000241501943594409	0.000169878421966752	0.000131089239930527	0.000212885617401373	0.000332644115457781	0.00024654701844347	0.000188900835332065	0.000184351997353403	0.000202630055413118	8.87436936564386e-05	0.000169961128111819	0.00019072037052353	0.00018443470349847	0.000197088743693657	0.000210900669919775	0.000178479861053677	0.000142668100239848
0.000489951203374413	0.00062418327681747	0.000808204449590607	0.000659912331486231	0.00051658258208585	0.000291125630634356	0.000491026383260278	0.000689438425274999	0.000497973699445871	0.000297907534529818	0.000193201554875527	0.000347283103134565	0.000586882805392443	0.000482921181043754	0.000366967165660411	0.000644115457778515	0.000771896451906379	0.000318501364651395	0.00075684393350426	0.000614920188570012	0.000385245223720124	0.000771896451906379	0.000462989000082708	0.000675874617484082	0.000429493011330744
0.000506988669258129	0.000838557604830044	0.000876437019270536	0.000823339674137791	0.000577454304854852	0.00025647175585146	0.000628401290215865	0.000729881730212557	0.000620875031014806	0.00032106525514846	0.000237035811760813	0.000465552890579772	0.000545281614423953	0.000465801009014971	0.000283433959143166	0.000271028037383178	0.00024654701844347	6.57513853279297e-05	0.000342486146720703	0.000479612935241089	0.000228103548093622	0.000243156066495741	0.000276900173682905	0.000342816971300969	0.000316185592589531
0.000420560747663553	0.000640559093540652	0.0005637250847738	0.000535604995451164	0.000450417666032588	0.00020932925316351	0.000496402282689606	0.00055214622446448	0.000474567860392029	0.000286245968075428	0.000194690265486726	0.000428417831444878	0.000536680175337029	0.000446778595649659	0.000276569349102639	0.000219336696716567	0.000242577123480274	0.000135720784054256	0.000270035563642378	0.000183773054337937	0.000201472169382185	0.000254404102224795	0.000210983376064841	0.000271855098833843	0.000161773219750226
0.000370109999172941	0.000369034819287075	0.000385741460590524	0.000477297163179226	0.000377057315358533	0.000226862955917625	0.00034935075676123	0.000415267554379292	0.000413861549913161	0.000259283764783723	0.000323546439500457	0.000429989248201143	0.0004075758828881	0.000427921594574479	0.000264080721197585	0.000547018443470351	0.000469770903978167	0.000170540071127286	0.000489620378794147	0.000430650897361676	0.000399553386816643	0.000452568025804319	0.000370523529898273	0.000499875940782403	0.000227028368207759
0.000636092961707057	0.000581341493672982	0.000505913489372263	0.000490116615664546	0.000550574807708215	0.000311554048465803	0.000446778595649659	0.00045182367049872	0.00036795963940121	0.000283847489868497	0.000267719791580514	0.000391530890745184	0.000356959722107355	0.000292283516665288	0.000245885369282938	0.000508808204449593	0.000432387726408074	0.000167645356049955	0.000609378876850551	0.000667355884542224	0.000277727235133569	0.000424944173352082	0.000196592506823257	0.000539326771979161	0.00033049375568605
0.000353568770159625	0.000496236870399472	0.000485402365395751	0.000440492928624599	0.000493259449177075	0.000170788189562484	0.000362335621536683	0.000443718468282194	0.000358200314283353	0.00022843437267389	0.000185261764949136	0.000325531386982054	0.000412951782317428	0.000388139938797455	0.000248449259780002	0.000449756016872056	0.000135720784054255	4.84658010090158e-05	0.000549830452402616	0.000604912745016956	0.000195351914647259	0.000156728144901166	0.000145149284591845	0.000549830452402616	0.0004392523364486
0.000482176825738155	0.000455876271606982	0.000536762881482096	0.000459515341989911	0.000349846993631629	0.000281862542386899	0.000369613762302541	0.00053932677197916	0.0004399966917542	0.000234389215118683	0.000263584484327186	0.00030774956579274	0.000472748325200564	0.000494334629062941	0.000286163261930362	0.000705483417417916	0.000171284426432884	6.64957406335291e-05	0.000217269043089903	0.000204201472169381	0.000300223306591679	0.000172525018608883	0.000194607559341659	0.000238441816226945	0.000168555123645687
0.000482259531883221	0.000560664957406337	0.000506657844677862	0.000350260524356962	0.000285915143495162	0.000310726987015138	0.000455297328591516	0.000481018939707223	0.000316020180299398	0.000157886030932098	0.000309320982549004	0.000411793896286496	0.000431229840377142	0.000286080555785295	0.000170374658837152	0.00032735092217352	0.000703829294516585	0.000168968654371019	0.000176743032007277	0.000377884376809199	0.00031114051774047	0.000692167728062197	0.000218096104540567	0.000197502274418989	0.000200975932511786
0.000943677115209664	0.000854354478537758	0.000761227359192789	0.000516996112811184	0.000359606318749485	0.000523529898271444	0.000621784798610539	0.00064907782648251	0.000416260028120092	0.000186171532544868	0.000368125051691342	0.000481597882722689	0.000518732941857582	0.000427425357704079	0.00024315606649574	0.000638739558349187	0.000410553304110497	0.000136878670085186	0.000267388967000247	0.000151600363907037	0.000659746919196098	0.0004078240013233	0.000262840129021587	0.000241336531304276	0.000111157058969482
0.000463816061533373	0.000468778430237369	0.000548920684806883	0.000577371598709785	0.000471176908444299	0.000249276321230667	0.000397320320899846	0.000510462327350924	0.00044264328839633	0.000289306095442893	0.000272682160284509	0.00035902737573402	0.000394012075097182	0.00036068149863535	0.000237945579356547	0.000549334215532216	0.000567364155156729	0.000232321561492019	0.00045761310065338	0.000561409312711936	0.000306426267471675	0.000500537589942935	0.000249689851956001	0.000498387230171204	0.000339756843933506
0.000622942684641471	0.000597551898106031	0.000625258456703335	0.000556198825572742	0.000520800595484246	0.000248862790505335	0.00045182367049872	0.000567198742866597	0.0004375155074022	0.000274336283185841	0.000224299065420562	0.000409808948804898	0.000592175998676704	0.000443883880572329	0.000314366057398067	0.000510710445786124	0.000239020759242411	0.000122653213133736	0.000697130096766192	0.000690265486725665	0.000215118683318171	0.000280291125630634	0.000272599454139443	0.00064543875609958	0.000439417748738733
0.00042279381358035	0.000560003308245805	0.000607807460094288	0.00054511620213382	0.000414026962203293	0.000249607145810934	0.000440823753204866	0.000527168968654373	0.000446447771069392	0.000278306178149036	0.000252336448598131	0.000423868993466216	0.000379621205855597	0.00034281697130097	0.000219088578281366	0.000499462410057068	0.000654949962782237	0.000343892151186834	0.000198742866594987	0.000217930692250434	0.00029542635017782	0.000577537010999919	0.00049243238772641	0.00022578777603176	0.000221735174923497
0.000331734347862048	0.00033338847076338	0.000411876602431563	0.000319990075262595	0.000227772723513357	0.000199983458770987	0.000301381192622614	0.000450086841452322	0.000298734595980483	0.000148126705814242	0.000183028699032338	0.000302456372508479	0.000457943925233647	0.00039285418906625	0.000243238772640808	0.000413778843768093	0.000440079397899265	0.000135141841038789	0.0003137871143826	0.00032346373335539	0.000273261103299976	0.000324869737821521	0.000202299230832851	0.000262592010586387	0.000114878835497478
0.000588123397568442	0.00060193532379456	0.000773302456372509	0.000695641386154993	0.000653709370606239	0.000335538830535111	0.000511206682656522	0.00071673145314697	0.000606401455628155	0.000390042180133986	0.000273343809445041	0.000423786287321151	0.000627656934910266	0.00054147713175089	0.0003454635679431	0.00038681664047639	0.000360516086345218	0.000138863617566785	0.000265982962534116	0.000229757670994955	0.000378711438259864	0.000353816888594825	0.000353155239434292	0.000238276403936813	0.000240923000578943
0.000776776114465306	0.00061690513605161	0.000600612025473494	0.000375155074022003	0.000378049789099332	0.000343147795881236	0.000439417748738734	0.00052096600777438	0.000320734430568194	0.000220908113472831	0.000311802166901003	0.000319493838392193	0.0003434786204615	0.00027797535356877	0.00026151683070052	0.000727152427425359	0.000714829211810439	0.000486642957571749	0.000525184021172775	0.000488710611198414	0.000556943180878342	0.000599702257877762	0.000317508890910597	0.00048225953188322	0.000313373583657266
0.000400793978992641	0.000516499875940784	0.000476056571003227	0.000395914316433713	0.000300636837317015	0.000207344305681912	0.000432883963278474	0.000478537755355225	0.000367380696385743	0.000192126374989661	0.000226449425192292	0.000412620957737162	0.000429989248201143	0.000328012571334052	0.000236953105615747	0.000244479364816806	0.000603258622115624	0.000122901331568936	0.000517078818956249	0.000177735505748077	0.000210239020759243	0.000564800264659666	0.000232404267637086	0.000482673062608554	0.000185923414109669
0.000393929368952115	0.000513605160863454	0.000511868331817056	0.000384666280704658	0.000344305681912168	0.000233148622942685	0.000413282606897695	0.000468447605657103	0.000332147878587381	0.000215449507898437	0.000235464395004548	0.000320486312132994	0.000401951865023573	0.000316847241750063	0.000245471838557604	0.000590521875775372	0.000454139442560584	6.20296087999345e-05	0.000173352080059548	0.000229509552559756	0.000318005127780996	0.000476718220163759	0.000211645025225374	0.000170870895707551	0.000199487221900587
0.000516582582085852	0.000464312298403773	0.000561492018857004	0.000465139359854439	0.00032346373335539	0.000200066164916053	0.000345132743362834	0.000500703002233069	0.000372591183524938	0.00017814903647341	0.000199404515755521	0.000342651559010837	0.000454552973285917	0.000342072615995371	0.000224878008436027	0.000590191051195106	0.000185840707964602	0.000139607972872384	0.000203457116863782	0.000189810602927798	0.000325283268546855	0.000185261764949135	0.000254900339095195	0.000178231742618476	0.00014432222314118
0.000331238110991649	0.000466462658175504	0.000639483913654787	0.00070250599619552	0.000478951286080558	0.000178231742618476	0.000390621123149452	0.00058208584897858	0.000568770159622862	0.000295426350177817	0.000248201141344803	0.000387312877346789	0.000491357207840544	0.000465304772144573	0.000290629393763957	0.000164337110247292	0.00018418658506327	9.35406500702998e-05	0.000299644363576216	0.000186419650980068	0.000124059217599867	0.000166073939293689	0.000219088578281366	0.000235464395004549	0.000163758167231826
0.00064882970804731	0.000553469522785546	0.000422711107435285	0.000508394673724261	0.000280704656355968	0.0003147795881234	0.000409974361095031	0.000429162186750477	0.000419320155487555	0.000182615168307006	0.000398230088495577	0.000410470597965431	0.000395252667273179	0.000374576131006536	0.000222562236374163	0.000393185013646515	0.000272020511123977	9.4450417666033e-05	0.00027822347200397	0.000116615664543876	0.000347283103134565	0.000237945579356545	0.000165577702423289	0.000244231246381606	0.000124472748325201
0.000332809527747914	0.000517161525101317	0.000389545943263586	0.000333636589198579	0.000332478703167647	0.000176412207427011	0.000368869406996942	0.000355967248366556	0.000266313787114383	0.000169961128111818	0.000172607724753949	0.000291787279794889	0.000294516582582086	0.000260276238524522	0.000191878256554462	0.000307336035067408	0.000282606897692498	6.4179968571665e-05	0.000135472665619056	0.000160946158299562	0.000197750392854189	0.000315523943428998	0.000140352328177984	0.000150773302456373	0.000166652882309156
0.000474154329666696	0.000475643040277895	0.000565544619965266	0.000637416260028122	0.000332644115457781	0.000227193780497892	0.000412538251592095	0.000537259118352496	0.000555123645686877	0.000210487139194442	0.000261186006120254	0.000448598130841123	0.000471838557604832	0.000423868993466217	0.000217847986105368	0.000484575303945086	0.000478537755355224	0.00019336696716566	0.000475891158713094	0.00021272020511124	0.000332065172442314	0.00038681664047639	0.000339343313208174	0.00039475643040278	0.000196840625258457
0.000478785873790424	0.000522041187660245	0.000597303779670831	0.000492763212306676	0.000358365726573486	0.000273012984864775	0.000426515590108347	0.000545033495988754	0.00039210983376065	0.000217269043089902	0.000240509469853611	0.000373418244975603	0.000422049458274752	0.000335042593664711	0.000208998428583244	0.000309403688694072	0.000251922917872798	0.000111239765114547	0.000231990736911753	0.000236704987180547	0.000268298734595981	0.000225291539161359	0.00023761475477628	0.000229674964849887	0.000279464064179969
0.000456703333057648	0.000536514763046896	0.000614920188570012	0.000638739558349187	0.000629641882391864	0.00022239682408403	0.000453560499545118	0.000538086179803161	0.00046778595649657	0.00032950128194525	0.000223058473244562	0.000505665370937062	0.000481763295012822	0.000345628980233234	0.000255975518981061	0.000457282276073114	0.0006585063270201	0.000105450334959888	0.000494996278223474	0.000577123480274587	0.000318832189231663	0.000659333388470765	0.000384997105284925	0.000375982135472668	0.000396493259449179
0.000260193532379456	0.000395004548837982	0.000398312794640644	0.000512612687122655	0.000282358779257299	0.000125961458936399	0.000315937474154332	0.000372756595815071	0.000386485815896124	0.000183938466628071	0.000183442229757671	0.000314945000413533	0.00033049375568605	0.000320734430568193	0.000192209081134727	0.000157472500206766	0.000142998924820115	9.7345132743363e-05	0.000195269208502191	0.000185592589529401	0.000114465304772144	0.000144818460011579	0.00014382598627078	0.000235629807294682	0.000164254404102226
0.000588288809858574	0.000635596724836658	0.000748573318997604	0.000576131006533788	0.000357042428252421	0.000277148292118104	0.000501695475973867	0.000609461582995618	0.000468530311802168	0.000216524687784303	0.000267388967000249	0.000448846249276324	0.000477131750889093	0.000425026879497149	0.000265982962534117	0.000319659250682328	0.000380034736580929	5.30146389876766e-05	0.000227359192788024	0.000170870895707551	0.000304937556860477	0.000335125299809778	0.000149532710280374	0.000182532462161939	0.00013414936729799
0.000452816144239519	0.00052675543792904	0.000511372094946656	0.000594988007608968	0.00052071788933918	0.000249689851956	0.000456372508477381	0.000518484823422383	0.000518153998842116	0.000339343313208173	0.000191795550409396	0.000408154825903567	0.000503018774294932	0.00048614672070135	0.000360764204780418	0.000615333719295346	0.000284343726738898	3.63079976842285e-05	0.000306508973616741	0.000413861549913161	0.00028839632784716	0.00031188487304607	0.000185509883384335	0.00033338847076338	0.000342651559010837
0.000327764452898851	0.000442229757670998	0.000509304441319991	0.00054586055743942	0.0004392523364486	0.000170457364982218	0.000381936977917461	0.000481018939707222	0.000429823835911011	0.000271524274253577	0.000192953436440328	0.000305433793730876	0.000401042097427841	0.000415267554379293	0.000359523612604419	0.000398147382350511	0.000424778761061948	0.000131999007526258	0.000687536183938468	0.000378380613679599	0.00017335208005955	0.00033024563725085	0.000308411214953273	0.000553883053510878	0.000249110908940534
0.000411297659416096	0.000408485650483833	0.000516830700521051	0.000467372425771237	0.000376561078488133	0.000186336944835002	0.00030121578033248	0.00043660573980647	0.000357621371267887	0.000205442064345381	0.000190224133653131	0.00024778761061947	0.000359110081879085	0.000296005293193285	0.000217930692250434	0.000393929368952115	0.000274584401621042	0.000116367546108676	0.000283599371433298	0.000236787693325614	0.000253907865354396	0.000255810106690928	0.000254734926805062	0.000251178562567199	0.000205193945910181
0.000406666115292369	0.000443470349846995	0.000717144983872305	0.00053543958316103	0.000369282937722275	0.000227855429658424	0.000390621123149452	0.000655942436523036	0.000464229592258707	0.000220411876602431	0.000280291125630636	0.000388057232652388	0.000607228517078821	0.000443553055992062	0.000252915391613597	0.000254569514514928	0.000194028616326193	0.000121247208667604	0.000267885203870648	0.000326275742287654	0.000226201306757093	0.000194276734761393	0.000227028368207758	0.000259780001654124	0.000261516830700521
0.000306922504342074	0.000276982879827971	0.000298155652965015	0.000289967744603426	0.000371185179058806	0.000141841038789183	0.000239268877677612	0.000294681994872219	0.000235464395004549	0.000204863121329914	0.000160698039864361	0.000220742701182698	0.000261847655280788	0.000186585063270201	0.000163261930361426	0.000436688445951536	0.000360185261764951	6.76536266644612e-05	0.000377057315358533	0.000369531056157474	0.000307584153502607	0.000346869572409233	0.000157720618641965	0.000306260855181542	0.00026639649325945
0.000444793648168061	0.000628814820941198	0.000608386403109753	0.000499545116202136	0.000552394342899679	0.000270118269787445	0.000483665536349353	0.000588536928293774	0.000444462823587796	0.000338185427177241	0.000272599454139443	0.000474154329666696	0.000549665040112482	0.000437267388967	0.000338516251757507	0.0003439748573319	0.00044578612190886	4.52402613514181e-05	0.000219998345877098	0.000236787693325614	0.000252088330162931	0.00044578612190886	0.000161773219750228	0.000206517244231246	0.00019990075262592
0.000648416177321977	0.00065172442312464	0.000722272764866432	0.000548589860226617	0.000511372094946656	0.000345794392523367	0.000542304193201557	0.000685799354892071	0.0004679513687867	0.00029104292448929	0.000279877594905301	0.000469274667107768	0.000552725167479945	0.000433462906293939	0.000321313373583659	0.000302787197088744	0.000568522041187662	0.000136630551649988	0.000179637747084609	0.000257381523447192	0.000297494003804483	0.000461665701761643	0.000262343892151187	0.000189479778347531	0.000306095442891408
0.000985691836903486	0.00101265404019519	0.000960549168803246	0.00104127036638822	0.000651641716979574	0.000514928459184519	0.000732197502274421	0.000797618063022085	0.000777685882061039	0.00033388470763378	0.000336614010420976	0.000450169547597388	0.00047481597882723	0.000473161855925898	0.000306178149036475	0.000287734678686627	0.000228599784964023	4.45786121908852e-05	0.000737821520138948	0.000222975767099495	0.000310975105450337	0.000228682491109089	0.00018079563311554	0.000299148126705816	0.000189231659912332
0.000464477710693906	0.000388636175667854	0.000579687370771651	0.000415846497394758	0.000361591266231083	0.000227111074352824	0.000359110081879086	0.000553717641220745	0.000407906707468367	0.000226614837482424	0.00021561492018857	0.000329335869655117	0.000507815730708794	0.000364651393598546	0.000249276321230668	0.000479033992225625	0.000398726325365977	0.000397981970060377	0.000547597386485818	0.000345628980233233	0.0002501860888264	0.000276403936812505	0.000401455628153173	0.000438177156562734	0.000239103465387479
0.000349929699776695	0.000382929451658259	0.000457943925233646	0.000499545116202136	0.000422049458274752	0.00019725415598379	0.000344636506492435	0.000441485402365399	0.000431229840377142	0.000256885286576792	0.000192705318005127	0.000302125547928214	0.000344388388057234	0.00040228268960384	0.000308163096518073	0.000395169961128114	0.000375816723182534	0.000118766024315607	0.000645190637664381	0.000590356463485239	0.000234141096683484	0.000387395583491855	0.000166487470019022	0.000500289471507734	0.000274997932346373
0.000331238110991649	0.000441154577785131	0.000479364816805891	0.0003773881399388	0.000361756678521216	0.000174923496815813	0.00032420808866099	0.000415267554379293	0.000290712099909024	0.000229261434124555	0.000171615251013151	0.000266231080969315	0.000357952195848154	0.000270862625093044	0.000215284095608304	0.000291952692085023	0.000308245802663139	0.000101480439996691	0.000216028450913903	0.000651393598544373	0.00018153998842114	0.000252171036307996	0.000236704987180548	0.000216276569349103	0.000366057398064679
0.000469109254817635	0.00046050781573071	0.000549499627822349	0.000611777355057483	0.000446034240344059	0.00025547928211066	0.000358034901993221	0.000497560168720538	0.000474402448101896	0.000246960549168803	0.000278637002729302	0.0003459598048135	0.000467620544206437	0.000452319907369119	0.000292448928955422	0.000388553469522787	0.000579025721611118	0.000131916301381192	0.000735092217351751	0.000246547018443471	0.000288809858572492	0.000579025721611118	0.000229592258704821	0.000735092217351751	0.000200148871061121
0.00047647010172856	0.000474154329666696	0.00059225870482177	0.000634686957240925	0.000526920850219173	0.000209494665453644	0.000340914729964437	0.000518567529567449	0.000513687867008521	0.000330824580266316	0.000235050864279215	0.000294020345711689	0.000431726077247541	0.000485071540815484	0.000344140269622035	0.000425026879497149	0.000278388884294103	0.000148043999669176	0.000477876106194692	0.000352824414854026	0.000275824993797039	0.000238028285501613	0.000341080142254571	0.000451658258208587	0.000312463816061535
0.000585063270200977	0.00085385824166736	0.00106426267471673	0.000665949880076092	0.000647340997436112	0.000298734595980483	0.000631130593003062	0.000855098833843359	0.000514845753039453	0.000400545860557442	0.000297494003804483	0.000483086593333887	0.000548010917211151	0.000394260193532381	0.000279877594905302	0.000646265817550246	0.000766355140186919	6.5916797618063e-05	0.000312877346786869	0.000366222810354811	0.000408402944338766	0.000766189727896786	0.0007508063849144	0.000311802166901003	0.000286328674220496
0.000443056819121663	0.000367380696385744	0.000322305847324458	0.000270449094367711	0.000221487056488297	0.000235795219584816	0.000302042841783144	0.000329583988090317	0.000262343892151186	0.000157886030932099	0.000220329170457365	0.00027508063849144	0.000315110412703666	0.000270697212802911	0.000226201306757092	0.000512116450252255	0.000450169547597389	0.000110329997518816	0.000101480439996693	9.83376064841614e-05	0.000307584153502607	0.000449590604581923	0.000149119179555041	0.00011239765114548	8.21272020511129e-05
0.000325200562401788	0.000465222065999506	0.000604995451162023	0.000585973037796711	0.000565627326110332	0.000186585063270201	0.000395087254983048	0.000576875361839387	0.0005322967496485	0.000353982300884957	0.000250186088826399	0.000379207675130263	0.000491605326275745	0.000412951782317428	0.00024050946985361	0.000166239351583823	0.000186088826399802	0.000107021751716152	0.000192705318005128	0.000235629807294682	0.000134976428748656	0.000219584815151766	0.000221073525762964	0.00023157720618642	0.000320486312132992
0.000757257464229594	0.000713009676618974	0.000527665205524772	0.000558680009924739	0.000383508394673726	0.000388388057232653	0.000530725332892236	0.000526011082623442	0.000473492680506164	0.000239930526838144	0.000386072285170791	0.000496733107269872	0.000469357373252834	0.000401703746588375	0.000240095939128277	0.000441485402365397	0.000411793896286496	5.37589942932749e-05	0.000240674882143744	0.000335208005954845	0.000343065089736169	0.0004058390538417	0.00020378794144405	0.000236374162600281	0.000213547266561906
0.000531221569762636	0.00090364734099744	0.000786700851873295	0.000904887933173439	0.000578777603175917	0.000264494251922918	0.000609213464560419	0.000626995285749733	0.0006557770242329	0.000312463816061536	0.000225953188321893	0.000398147382350511	0.000483913654784553	0.000480770821272022	0.00024340418493094	0.000398891737656109	0.000692085021917131	6.63303283433964e-05	0.000286328674220496	0.000225870482176825	0.000332726821602848	0.00075593416590853	0.000195848151517658	0.000331238110991649	0.000160863452154495
0.000331982466297247	0.000423951699611283	0.000479943759821357	0.000378959556695064	0.0003447192126375	0.000198742866594988	0.0003439748573319	0.00043007195434621	0.000315193118848732	0.000183607642047804	0.000150028947150774	0.000261186006120255	0.000358531138863619	0.0002816144239517	0.000200066164916053	0.0003768919030684	0.000523695310561577	8.3367794227111e-05	0.000214953271028038	0.000429410305185677	0.000216607393929369	0.000523695310561577	0.000236539574890415	0.000202051112397651	0.000285584318914895
0.000337689190306841	0.000346786866264165	0.000289802332313291	0.0003140352328178	0.000363989744438015	0.000164750640972624	0.000258539409478125	0.000274253577040773	0.000256140931271193	0.000204615002894715	0.000144404929286245	0.000250103382681332	0.000239765114548012	0.000252419154743197	0.000167231825324621	0.000351252998097761	0.000433876437019272	1.46389876767847e-05	0.000147878587379043	0.000201141344801919	0.000188900835332065	0.00039864361922091	9.28790009097673e-05	0.000138863617566785	0.000147878587379042
0.000678852038706478	0.000707633777189648	0.000732693739144821	0.00062922835166653	0.000479199404515758	0.000334298238359113	0.000525762964188241	0.000643701927053182	0.000532379455793567	0.000289223389297827	0.00026805061616078	0.000423372756595817	0.00051393598544372	0.00046538747828964	0.000324621619386322	0.000945744768836329	0.000470101728558434	0.000172607724753949	0.000355884542221489	0.000268712265321314	0.000630965180712929	0.0003773881399388	0.000298982714415683	0.000343809445041768	0.000242990654205608
0.000619717144983875	0.00057315358531139	0.000597800016541232	0.000459019105119512	0.000358696551153753	0.00030460673228021	0.00043032007278141	0.000554544702671411	0.000377222727648666	0.000183359523612604	0.000289967744603426	0.000341162848399638	0.000450086841452322	0.000339343313208174	0.000201968406252585	0.000569266396493262	0.000537341824497562	0.000177156562732611	0.000182201637581673	0.000178397154908609	0.000458853692829379	0.000478537755355224	0.000285336200479696	0.000173600198494748	0.000148788354974775
0.000339922256223639	0.000380448267306262	0.000375485898602268	0.000394012075097182	0.000290629393763957	0.000174179141510214	0.000309238276403937	0.000380200148871063	0.000302787197088747	0.000173931023075015	0.000147299644363576	0.000251178562567198	0.000323132908775124	0.000327350922173519	0.000261599536845588	0.000334877181374579	0.000359771731039618	8.06384914399136e-05	0.000186171532544868	0.000183028699032338	0.000175585145976346	0.00027293027871971	0.000230253907865354	0.000225787776031759	0.000156728144901166
0.000402861632619305	0.000509966090480525	0.000497063931850139	0.0004701844347035	0.000343809445041769	0.000211396906790175	0.000391282772309985	0.000424778761061949	0.000359192788024152	0.00019072037052353	0.000135141841038789	0.000296418823918619	0.00033289223389298	0.00032660656686792	0.000194772971631792	0.000374576131006536	0.000328839632784718	0.000192622611860061	0.0003137871143826	0.000159870978413696	0.00026829873459598	0.000348771813745763	0.000493011330741876	0.000293606814986356	0.000183773054337937
0.000694152675543795	0.000423041932015551	0.00052386072285171	0.000526341907203707	0.00043536514763047	0.000298734595980481	0.000301629311057812	0.000441981639235797	0.000419485567777688	0.000238772640807212	0.000280456537920768	0.000254238689934662	0.000357621371267887	0.000393846662807049	0.000278223472003969	0.000636341080142256	0.000489206848068814	0.000123066743859069	0.000333884707633779	0.000305185675295675	0.000399718799106776	0.000489206848068814	0.000172028781738484	0.000319990075262594	0.000229426846414689
0.000410801422545697	0.000439996691754199	0.000414026962203294	0.000386899346621457	0.00031792242163593	0.000183442229757671	0.000340501199239105	0.000430154660491276	0.000374328012571337	0.000231908030766686	0.000193780497890993	0.000337441071871641	0.00047622198329336	0.000373666363410803	0.000245637250847738	0.000235216276569349	0.000315937474154331	6.22777272351335e-05	0.000379952030435863	0.000458274749813913	0.000176825738152344	0.000407658589033167	0.000430154660491276	0.000420229923083287	0.000295260937887685
0.000414275080638493	0.000519477297163181	0.000630882474567862	0.0004390042180134	0.000325283268546856	0.000240840294433876	0.000411793896286497	0.000535108758580764	0.00036456868745348	0.000192622611860062	0.000193036142585394	0.000337606484161776	0.00044214705152593	0.000331651641716982	0.00026565213795385	0.000419733686212888	0.000207923248697378	0.000102307501447358	0.000224299065420562	0.000159953684558763	0.000262757422876519	0.000290215863038624	0.000286824911090894	0.000202878173848317	0.000152427425357703
0.000346373335538833	0.00035803490199322	0.000452237201224053	0.000310726987015137	0.000188404598461665	0.000152096600777438	0.000293027871970888	0.000419237449342488	0.000255727400545861	0.000115954015383343	0.000140848565048383	0.000238110991646678	0.000321975022744192	0.000214291621867504	0.000129683235464395	0.000336117773550577	0.000348027458440164	9.38714746505666e-05	0.000189479778347531	0.000151434951616905	0.000232486973782151	0.000369696468447608	0.000220825407327765	0.000162021338185427	0.000103382681333224
0.000316929947895131	0.000435613266065671	0.000356877015962287	0.000460507815730711	0.000254900339095195	0.000189562484492598	0.00036721528409561	0.000372343065089738	0.000385079811429992	0.000154825903564635	0.000187660243156066	0.00030071954346208	0.000351831941113227	0.0003132908775122	0.000134645604168389	0.000242163592754941	0.000192705318005128	7.9315193118849e-05	0.000236787693325615	0.00014597634604251	0.000136382433214787	0.000183773054337937	0.000167314531469687	0.000195517326937392	0.000122653213133736
0.00033942601935324	0.000432387726408074	0.00039789926391531	0.000416838971135558	0.000387560995781988	0.000212389380530973	0.000384914399139858	0.000406417996857169	0.000372756595815071	0.000251178562567199	0.000267058142419982	0.000378132495244399	0.000423703581176084	0.000410718716400631	0.000327516334463653	0.000396575965594245	0.000213381854271773	0.00012157803324787	0.000225374245306426	0.000308080390373007	0.00022793813580349	0.0002491936150856	0.000134976428748656	0.000207592424117112	0.000295095525597552
0.000576213712678854	0.000628401290215865	0.000648912414192376	0.000581589612108182	0.000512116450252256	0.000267306260855181	0.00049532710280374	0.000647010172855845	0.000546687618890085	0.000358531138863619	0.000287817384831694	0.000463402530808041	0.000493672979902409	0.000482590356463487	0.000281945248531966	0.000712761558183775	0.00075444545529733	9.75932511785628e-05	0.00022314117938963	0.000260358944669589	0.000461334877181378	0.00075444545529733	0.000212885617401374	0.000228103548093625	0.000245802663137872
0.000586386568522043	0.000623604333802004	0.000565048383094866	0.000493094036886942	0.000428500537589945	0.00027508063849144	0.000468199487221904	0.000487470019022415	0.000419402861632621	0.00023662228103548	0.000227276486642957	0.000361343147795883	0.000322140435034325	0.000346621453974032	0.000250599619551733	0.000648664295757178	0.000732941857580021	0.000138367380696386	0.000307253328922342	0.000260524356959722	0.0004078240013233	0.00068679182863287	0.000400380448267309	0.000262095773715987	0.000240426763708544
0.000462823587792575	0.000729054668761891	0.000724340418493096	0.000424944173352082	0.000305433793730876	0.000242411711190142	0.00051128938880159	0.000641055330411052	0.000390951947729719	0.000207013481101646	0.000283599371433298	0.000459432635844845	0.000540236539574893	0.000404763873955837	0.000274170870895708	0.00047986105367629	0.0008134149367298	0.000119758498056406	0.000154495078984369	0.000134314779588124	0.000357042428252422	0.000690927135886199	0.000228020841948557	0.000157555206351832	9.71797204532294e-05
0.000451244727483254	0.000428500537589945	0.000321892316599125	0.00031717806633033	0.00023786287321148	0.000174923496815813	0.000312463816061536	0.000333967413778846	0.000269456620626913	0.000168307005210487	0.000175915970556612	0.000272351335704244	0.000327185509883387	0.000308659333388472	0.000219419402861633	0.000206599950376314	0.000112149532710281	6.64130344884625e-05	0.000184848234223802	0.000159209329253164	0.000148705648829708	0.000117773550574808	0.00011653295839881	0.000178976097924076	0.000128608055578528
0.000355471011496156	0.000377636258374	0.000369282937722274	0.000351418410387894	0.000262013067570921	0.000199735340335787	0.000333802001488713	0.000395583491853447	0.000332313290877515	0.000158547680092631	0.000206682656521379	0.00033049375568605	0.000374576131006537	0.000354065007030024	0.000208750310148045	0.000381854271772395	0.000485485071540817	4.11049540980898e-05	0.000138780911421718	0.000110991646679349	0.000205690182780581	0.000420312629228354	0.000128029112563064	0.000137374906955587	9.1142171863369e-05
0.00038582416673559	0.000488214374328016	0.000582747498139113	0.00048035729054669	0.000445455297328595	0.0002494417335208	0.000432635844843274	0.00060822099081962	0.000453064262674719	0.000308576627243404	0.000227028368207758	0.000337441071871642	0.00053618393846663	0.000474650566537095	0.000416425440410225	0.000318749483086595	0.000226614837482425	4.0691423372756e-05	0.000199321809610455	0.000247208667604003	0.00024315606649574	0.000232073443056819	0.000248614672070135	0.000207592424117112	0.00024100570672401
0.000506988669258127	0.000572078405425526	0.000421718633694485	0.000394591018112648	0.000408568356628899	0.000244479364816807	0.000425357704077414	0.000424447936481682	0.000337771896451908	0.000240095939128278	0.000195434620792325	0.000297245885369282	0.000395831610288647	0.000348110164585231	0.000257712348027458	0.000239930526838144	0.000477958812339758	8.60143908692409e-05	0.000209494665453643	0.000253246216193863	0.000267388967000248	0.000315193118848733	0.000228020841948557	0.00024704325531387	0.000221569762633364
0.0004399966917542	0.000590687288065506	0.000656686791828635	0.000530890745182369	0.000484658010090152	0.000221817881068563	0.000450252253742455	0.00059176246795137	0.000459515341989912	0.000245885369282938	0.000285418906624762	0.000403605987924905	0.000435778678355804	0.000413613431477961	0.000286080555785296	0.00043586138450087	0.000695393267719794	0.000118517905880408	0.000394177487387315	0.000347613927714832	0.000336283185840711	0.000647506409726245	0.000228847903399222	0.00032470432553139	0.000258373997187992
0.000350343230502028	0.000474402448101896	0.00047283103134563	0.000346538747828965	0.000412620957737161	0.000214374328012571	0.000397320320899844	0.000433462906293939	0.000269373914481846	0.0002187577537011	0.000221404350343231	0.000337937308742042	0.000421222396824086	0.00024704325531387	0.000264246133487719	0.000301381192622614	0.000229344140269622	0.000133983955007857	0.000133818542717724	0.000239682408402945	0.000254486808369863	0.000244644777106939	0.000203208998428584	0.000128856174013729	0.000230253907865355
0.000264080721197585	0.000283433959143164	0.000321478785873793	0.000294764701017287	0.000253659746919196	0.000129186998593996	0.000229426846414689	0.000313869820527667	0.000242246298900008	0.000157803324787032	0.000138615499131585	0.000232900504507484	0.000277148292118104	0.000239847820693077	0.000163592754941692	0.000350012405921762	0.000166156645438756	4.12703663882225e-05	0.000114961541642544	0.000189397072202465	0.000158299561657431	0.000147630468943843	8.97361673972382e-05	0.000124720866760401	0.000127946406417997
0.000274253577040775	0.000390290298569186	0.000372756595815071	0.000350425936647094	0.000221487056488296	0.000182945992887272	0.000324952443966589	0.000375485898602268	0.00030121578033248	0.000135389959473989	0.000231411793896286	0.000303945083119678	0.000353651476304691	0.000252998097758663	0.000145397403027044	0.000145810933752378	0.000188321892316599	0.000133156893557192	0.000144983872301712	0.000128277230998263	0.000132412538251591	0.000244231246381606	0.000224464477710693	0.000158464973947564	0.000105119510379621
0.000342072615995371	0.000365726573484412	0.000440162104044333	0.000388718881812921	0.0003145314696882	0.000186667769415266	0.000308907451823673	0.00041410966834836	0.000328508808204452	0.000182697874452073	0.000201306757092053	0.000306839798197008	0.000394673724257714	0.000337523778016709	0.000260689769249856	0.000390373004714253	0.000458109337523781	7.61723596063185e-05	0.000179968571664875	0.000155322140435035	0.00026904308990158	0.000354726656190557	0.000167479943759822	0.00020304358613845	0.000146059052187577
0.000432056901827807	0.000457943925233647	0.000444297411297662	0.000457034157637914	0.00032974940038045	0.000208833016293111	0.000331651641716981	0.00039599702257878	0.000374328012571336	0.000208998428583244	0.000151683070052105	0.00025647175585146	0.000289223389297827	0.000341328260689771	0.000258622115623191	0.000338764370192707	0.000343230502026303	8.35332065172446e-05	0.000313869820527667	0.000182532462161938	0.000263336365891985	0.000326110329997521	0.000152592837647837	0.000265569431808783	0.000195269208502192
0.00024340418493094	0.0004073277644529	0.00036117773550575	0.000290794806054093	0.000218344222975767	0.000136217020924655	0.000305185675295675	0.000355057480770823	0.00024778761061947	0.000127946406417998	0.00012257050698867	0.00022479530229096	0.000304441319990077	0.000238772640807212	0.000174261847655281	0.000361839384666282	0.000145480109172111	6.0623604333802e-05	0.000154329666694236	0.000154495078984369	0.000184930940368869	0.000146389876767844	9.31271193449672e-05	0.000189893309072864	0.000109916466793482
0.000426350177818213	0.000504838309486397	0.000404515755520637	0.000371433297494006	0.000333140352328179	0.000194194028616326	0.000379786618145731	0.000369282937722275	0.000287651972541559	0.00018947977834753	0.000152510131502771	0.000253659746919196	0.000311305930030604	0.000301298486477547	0.000215697626333636	0.000428500537589945	0.000279133239599703	0.000100653378546026	0.000464477710693906	0.000214953271028038	0.000270614506657844	0.000280291125630634	0.000204945827474981	0.000464477710693906	0.000168555123645687
0.000366222810354812	0.000543462079232489	0.000696137623025392	0.000760400297742123	0.000618063022082543	0.000182697874452072	0.000396245141013979	0.000598378959556697	0.000578529484740719	0.000363824332147881	0.000219915639732032	0.00032032089984286	0.000497642874865605	0.0004402448101894	0.000298155652965015	0.000513770573153586	0.000166239351583823	0.000226945662062692	0.000282689603837565	0.000330162931105784	0.000360019849474818	0.000196427094533124	0.000214457034157638	0.000288230915557027	0.000283930196013564
0.000553965759655944	0.000541642544041025	0.000549913158547682	0.000544950789843687	0.000478041518484825	0.000268216028450915	0.000428914068315278	0.000541311719460758	0.000454470267140851	0.000307087916632207	0.000215532214043503	0.000330989992556449	0.00048854519890828	0.000437350095112069	0.000314779588123399	0.000307666859647674	0.000662393515838229	7.36084691092539e-05	0.000189479778347531	0.000286742204945829	0.000250516913406666	0.000621288561740139	0.000218426929120834	0.00019626168224299	0.000217682573815235
0.00053742453064263	0.00042907948060541	0.000362252915391616	0.000325448680836989	0.000307253328922341	0.000228765197254156	0.000331072698701516	0.000334463650649245	0.000274336283185841	0.000195600033082458	0.000171946075593416	0.000266810023984782	0.00030485485071541	0.000305185675295675	0.000213464560416838	0.000234885451989083	0.000211231494500041	4.20974278388876e-05	0.000183276817467538	0.000196592506823257	0.000290050450748491	0.00016582582085849	0.000161111570589695	0.000172855843189149	0.000136217020924654
0.000547680092630885	0.000620957737159873	0.000806384914399142	0.00077355057480771	0.000651062773964107	0.000253907865354396	0.000451740964353653	0.000685964767182204	0.00057629641882392	0.000349846993631628	0.000264576958067984	0.000362501033826816	0.000487966255892815	0.000465139359854439	0.000310561574725005	0.000208584897857911	0.000283930196013564	9.71797204532292e-05	0.000220825407327765	0.000265569431808784	0.00019650980067819	0.000336531304275909	0.000268133322305846	0.00022504342072616	0.000191547431974196
0.000284674551319163	0.00022793813580349	0.000347283103134565	0.000420064510793154	0.000329087751219918	0.000129848647754528	0.000163344636506492	0.000293441402696223	0.000318749483086595	0.000181457282276073	0.000155239434289968	0.000166818294599288	0.000231742618476553	0.000253163510048796	0.000141923744934248	0.000306095442891409	0.000111653295839881	6.04581920436695e-05	0.000319411132247128	0.000227028368207759	0.000157720618641966	0.000108841286907617	0.000124555454470267	0.000246960549168803	0.000199487221900587
0.000820279546770328	0.00103134562898023	0.00114531469688198	0.000981142998924824	0.000947481597882727	0.000412951782317428	0.000694897030849393	0.000877843023736668	0.000689686543710199	0.000530394508311969	0.000353486064014558	0.000493838392192542	0.000528409560830372	0.000425853940947814	0.000303118021669012	0.000216938218509635	0.000472996443635764	0.000149367297990241	0.000221073525762965	0.000335786948970311	0.000328095277479119	0.000257960466462658	0.000275246050781573	0.000222727648664296	0.000344388388057236
0.000456124390042182	0.000662641634273428	0.000504342072615997	0.000474650566537096	0.000402613514184105	0.000228847903399223	0.00049143991398561	0.000465883715160038	0.000378463319824665	0.00019965263419072	0.000306674385906875	0.000413613431477961	0.000389628649408654	0.000318914895376728	0.000200231577206186	0.000536018526176496	0.000633363658919859	5.93003060127376e-05	0.00017765279960301	0.000245802663137871	0.000325448680836988	0.00067876933256141	0.000190058721362997	0.000170705483417417	0.000164585228682491
0.000772392688776778	0.000674220494582749	0.000671243073360352	0.000486973782152015	0.000590852700355638	0.000338350839467374	0.000468116781076836	0.000656438673393435	0.000446365064924326	0.0003437267388967	0.000265321313373584	0.000376809196923333	0.000588206103713507	0.000413530725332895	0.000325200562401788	0.00067612273591928	0.000770407741295181	0.000158961210817963	0.000168803242080887	0.00030948639483914	0.000618890083533208	0.000734430568191218	0.000181705400711272	0.000176164088991812	0.000270614506657845
0.000280373831775701	0.00034157637912497	0.000350674055082295	0.000346125217103633	0.000177570093457944	0.000181622694566206	0.000306178149036475	0.000367546108675877	0.000311967579191135	0.000119014142750806	0.000167976180630222	0.000291869985939956	0.0003449673310727	0.000297824828384751	0.000157058969481433	0.000298569183690348	0.000418906624762222	8.54354478537765e-05	0.000448184600115791	0.000234389215118683	0.000189479778347531	0.000401124803572908	0.000182201637581673	0.000359771731039617	8.81647506409738e-05
0.000556777768588208	0.000665370937060625	0.000624431395252669	0.000544619965263422	0.00039599702257878	0.00028765197254156	0.000501530063683734	0.000590521875775372	0.000474319741956829	0.000249689851956	0.000287486560251428	0.000408154825903567	0.000533868166404767	0.000411793896286496	0.000276073112232239	0.000249359027375734	0.000178479861053676	0.000100653378546026	0.000296501530063684	0.000268133322305847	0.000341741791415105	0.000179720453229675	0.000211396906790175	0.000301960135638079	0.000263749896617319
0.000259862707799189	0.000292697047390621	0.000316764535604998	0.00022868249110909	0.00028665949880076	0.000141923744934248	0.000257712348027458	0.000307832271937807	0.000229426846414689	0.000184351997353403	0.000132329832106526	0.000244975601687205	0.000248531965925067	0.000274501695475975	0.000225870482176826	0.000408651062773966	0.000381771565627327	4.62327350922173e-05	8.4277561822844e-05	0.000173517492349681	0.000228599784964023	0.000371350591348939	0.000110578115954016	8.28715573567123e-05	0.000136961376230254
0.000535026052435698	0.000691836903481931	0.00073947564304028	0.000574973120502856	0.000382185096352661	0.000285088082044497	0.000506575138532795	0.00058961210817964	0.00044264328839633	0.000206765362666446	0.000341907203705237	0.000437680919692335	0.000431229840377142	0.000335869655115377	0.000269704739062113	0.000501199239103468	0.000431560664957407	0.000149698122570507	0.000181209163840874	0.000216524687784302	0.00029832106525515	0.000465552890579772	0.000390124886279053	0.000198246629724589	0.000157224381771565
0.000323298321065257	0.000434786204615005	0.000610454056736417	0.000596476718220166	0.000461086758746176	0.000150525184021172	0.000314945000413533	0.000512281862542389	0.000473079149780832	0.000295839880903154	0.000182863286742205	0.000277396410553305	0.000446944007939791	0.000371764122074272	0.000299478951286081	0.000173434786204615	0.000198577454304855	9.73451327433633e-05	0.000281200893226367	0.000241750062029609	0.000132660656686793	0.00019411132247126	0.00025936647092879	0.000254238689934662	0.000247870316764536
0.000590687288065505	0.000750227441898935	0.000624431395252669	0.000589198577454306	0.000518732941857581	0.0003432305020263	0.000569762633363661	0.000554131171946077	0.000485733189976018	0.000332478703167647	0.000201720287817385	0.000319163013811929	0.000390786535439585	0.00038053097345133	0.000306178149036475	0.000714994624100572	0.000878587379042268	0.000283020428417832	0.000733851625175753	0.000585063270200978	0.000461169464891244	0.000848565048383098	0.000474071623521629	0.000663716814159295	0.000451740964353653
0.000383839219253992	0.000556198825572742	0.000529319328426104	0.000413448019187828	0.000422876519725418	0.000229426846414689	0.000441650814655531	0.000503763129600531	0.000359110081879085	0.000219667521296833	0.000338020014887109	0.000491522620130677	0.000515920932925318	0.000369779174592675	0.000290381275328757	0.000259614589363989	0.000227607311223223	5.90521875775373e-05	0.000245058307832272	0.000341659085270038	0.000289636920023158	0.000218592341410967	0.000198990985030188	0.00030361425853941	0.000230419320155487
0.000259035646348524	0.000384170043834259	0.000402448101893973	0.000322636671904725	0.000363079976842282	0.00013125465222066	0.000314200645107933	0.000370275411463074	0.000266313787114382	0.00019361508560086	0.000161773219750227	0.000272930278719709	0.000324042676370857	0.000238689934662146	0.000163592754941692	0.000399636092961709	0.000498056405590938	2.86990323381032e-05	0.00013778843768092	0.0001559010834505	0.000199156397320321	0.000498056405590938	0.000111239765114548	0.000109337523778017	0.00013803655611612
0.000478537755355225	0.0005318005127781	0.000748077082127203	0.000640393681250519	0.000547845504921017	0.00025647175585146	0.000430237366636343	0.000637416260028123	0.0005023571251344	0.000309982631709538	0.000314696881978333	0.000415515672814492	0.000537589942932762	0.000435530559920604	0.000274253577040774	0.000192788024150195	0.000196013563807791	0.000175088909105946	0.000234885451989083	0.000243486891076007	0.000193449673310727	0.000202381936977917	0.000287321147961296	0.000218178810685634	0.00019072037052353
0.000592506823256969	0.000433876437019272	0.000557356711603673	0.000375816723182535	0.000291208336779425	0.00030989992556447	0.000381109916466795	0.000515507402199985	0.000321892316599125	0.000184186585063271	0.00030071954346208	0.000381606153337194	0.000440741047059798	0.0003462079232487	0.000178976097924076	0.000698701513522457	0.000267058142419982	0.00010032255396576	0.000161359689024895	0.000177735505748077	0.000483830948639486	0.000262592010586386	0.000244562070961872	0.000177156562732611	0.000128194524853197
0.000518153998842115	0.000531883218923168	0.000681167810768342	0.000630551649987596	0.000502439831279466	0.000285832437350095	0.000439831279464066	0.000616491605326278	0.000543379373087423	0.000381027210321729	0.000262674716731453	0.00041460590521876	0.000536680175337029	0.000532710280373833	0.00043635762137127	0.000379124968985197	0.000355222893060956	0.000398230088495578	0.000712926970473908	0.000425688528657682	0.000303531552394343	0.000355057480770823	0.000485485071540818	0.000576875361839387	0.000402117277313707
0.000293524108841288	0.000335456124390044	0.000370027293027874	0.00042163592754942	0.000286494086510628	0.000138284674551319	0.000267719791580514	0.000360185261764951	0.000350095112066828	0.00017814903647341	0.000156810851046232	0.000267140848565049	0.000320982549003393	0.000262095773715987	0.000191795550409395	0.000260441650814656	0.000123811099164668	4.80522702836818e-05	0.000147961293524109	0.000140104209742784	0.000138863617566785	0.000140104209742784	0.000120502853362005	0.000158134149367298	0.000115457778512943
0.000834422297576712	0.000705731535853116	0.000808700686461006	0.000819204366884462	0.000359854437184685	0.00044504176660326	0.000526424613348774	0.000696799272185926	0.000616987842196678	0.000183442229757671	0.000383260276238527	0.000444628235877928	0.000518484823422382	0.0004068315275825	0.00018129186998594	0.000757257464229595	0.000343065089736169	0.000126374989661732	0.000377636258373999	0.000153419899098502	0.000499214291621869	0.000285088082044497	0.000211314200645107	0.000345050037217767	0.00010371350591349
0.000412207427011829	0.000467372425771237	0.000496484988834672	0.000420808866098754	0.000396989496319579	0.000258787527913324	0.000474402448101896	0.000622859978496404	0.000432139607972874	0.00029757670994955	0.000259697295509056	0.000527830617814906	0.000738565875444547	0.000524687784302375	0.000370275411463073	0.000427259945413946	0.000576048300388722	8.15482590356459e-05	0.000164585228682491	0.000186998593995534	0.000229509552559755	0.000576048300388722	0.000197750392854189	0.000152675543792904	0.000198742866594988
0.000236539574890415	0.000212058555950707	0.000241419237449343	0.000218096104540568	0.000243983127946406	0.000102555619882557	0.000178479861053676	0.000228103548093623	0.000178479861053676	0.000138284674551319	0.000131006533785461	0.00019072037052353	0.000194690265486726	0.000204201472169383	0.000193532379455794	0.000241171119014143	0.000122570506988669	3.58117608138282e-05	0.000103961624348689	0.000117608138284675	0.000103051856752957	0.00011554048465801	6.16987842196673e-05	0.000110743528244149	0.000123397568439335
0.000658754445455299	0.000696137623025392	0.000839053841700441	0.000697130096766192	0.000653957489041438	0.000337275659581509	0.000555702588702342	0.000734844098916552	0.000557852948474074	0.000384831692994792	0.000318253246216195	0.000401124803572907	0.000509139029029858	0.00043247043255314	0.000273343809445042	0.00047407162352163	0.000387064758911589	0.00058597303779671	0.000751137209494667	0.0007500620296088	0.000406666115292368	0.000379869324290797	0.000907451823670503	0.000705731535853116	0.00050814655528906
0.000367132577950544	0.0004390042180134	0.000386733934331323	0.000299230832850881	0.000315358531138865	0.000179555040939541	0.000366719047225212	0.000387809114217188	0.000291621867504757	0.000186088826399802	0.000176825738152345	0.000320734430568193	0.000391282772309984	0.000330328343395917	0.000276734761392772	0.000379207675130264	0.000169134066661154	6.3683731701265e-05	0.000106277396410553	0.000156728144901166	0.000211479612935242	0.000158630386237697	0.000125630634356133	9.8833843354561e-05	0.000144653047721446
0.00043586138450087	0.00038607228517079	0.000409478124224632	0.000329666694235383	0.0003125465222066	0.000269125796046647	0.000378049789099333	0.000437598213547269	0.000331982466297248	0.00017790091803821	0.000279464064179969	0.000385079811429991	0.000411132247125964	0.000362831858407082	0.000204284178314449	0.000512778099412788	0.000315854768009266	0.000305433793730877	0.000267719791580514	0.000391448184600118	0.000290546687618892	0.000396493259449179	0.000425605822512615	0.000243983127946407	0.000205193945910182
0.000354313125465224	0.000294185758001821	0.000397485733189977	0.000348689107600697	0.000343561326606569	0.000201885700107518	0.000250268794971467	0.000381275328756929	0.00031957654453726	0.000211893143660573	0.000208005954842446	0.000235877925729882	0.000355471011496156	0.000346869572409232	0.0002499379703912	0.00051732693739145	0.00013704408237532	0.000145480109172112	0.000158713092382763	0.000376726490778267	0.000267388967000248	0.000140021503597718	0.000158547680092631	0.000158713092382763	0.000201389463237118
0.000896700024811847	0.000594243652303369	0.000587296336117775	0.000639980150525186	0.000447853775535524	0.000484823422380285	0.000449342486146722	0.00052700355636424	0.000494086510627742	0.000239268877677611	0.000360764204780418	0.000373997187991069	0.00043321478785874	0.00036142585394095	0.000251095856422132	0.000923414109668353	0.0004380117442726	7.11272847572577e-05	0.000199073691175255	0.000171532544868084	0.000598130841121498	0.000511206682656523	0.000330080224960716	0.000188818129186999	0.000189148953767264
0.000334215532214046	0.000414192374493427	0.00029832106525515	0.000325035150111655	0.000221983293358697	0.000169630303531553	0.000293027871970888	0.000307584153502607	0.000263336365891986	0.000130758415350261	0.000144487635431312	0.000210487139194442	0.000265486725663716	0.000264576958067985	0.000174179141510215	0.0004063352907121	0.000510710445786124	4.34207261599539e-05	0.000114961541642544	0.000252915391613597	0.000235547101149615	0.000469770903978168	6.85633942601936e-05	0.000113803655611612	0.000143660573980647
0.000905880406914238	0.00105268381440741	0.000887436936564391	0.000704408237532052	0.000477297163179226	0.000487470019022415	0.000774956579273842	0.000758663468695726	0.00056810851046233	0.000290877512199158	0.000358613845008686	0.000559837895955671	0.0005622363741626	0.00043247043255314	0.000257133405011993	0.000332147878587382	0.000567033330576463	4.44959060458193e-05	0.000261930361425855	0.000175998676701678	0.000302539078653545	0.000518732941857582	0.000272516747994376	0.000230667438590688	0.000177487387312877
0.000652799603010507	0.00066214539740303	0.000518153998842116	0.000341410966834839	0.000245885369282938	0.000346042510958567	0.000488462492763214	0.000459928872715244	0.000275742287651972	0.000130427590769994	0.000261268712265322	0.000359771731039618	0.000429079480605411	0.000341162848399639	0.000224629890000827	0.000544537259118355	0.000333719295343646	0.000200727814076586	0.000165329583988091	0.000129517823174262	0.00049772558101067	0.000334629062939379	0.000530973451327436	0.000164750640972625	0.00010636010255562
0.000758498056405593	0.000683152758249939	0.000722024646431232	0.000428831362170211	0.000464312298403773	0.000386237697460924	0.000546604912745019	0.000629393763956664	0.000398230088495578	0.000294599288727154	0.000312050285336203	0.000441816226945664	0.000455628153171783	0.000358613845008686	0.000274501695475975	0.000899346621453978	0.000798858655198082	0.000132412538251592	0.00015904391696303	0.000242577123480274	0.000604251095856424	0.000798858655198082	0.000185675295674469	0.000143247043255314	0.000220163758167232
0.000670912248780087	0.000821189314366061	0.000718550988338435	0.000991977503928546	0.00096650401124804	0.000400711272847574	0.000678273095691012	0.00067711520966008	0.000793896286494089	0.000601190968488961	0.000392606070631052	0.000520552477049047	0.000600446613183361	0.000617484079067076	0.000420312629228354	0.000370027293027874	0.000588040691423375	0.000579604664626584	0.00089182036225292	0.000918038210239025	0.000385741460590524	0.000636423786287324	0.000770986684310646	0.000898602266148379	0.000733851625175753
0.000472996443635763	0.000447605657100325	0.000490860970970145	0.000397403027044911	0.000261434124555455	0.000234554627408816	0.000344801918782568	0.000442891406831529	0.000360598792490284	0.000189727896782731	0.000236953105615747	0.00033289223389298	0.000418327681746755	0.000347117690844432	0.000201472169382185	0.000510793151931189	0.000390373004714252	9.52774791166986e-05	0.00035778678355802	0.000152427425357703	0.000321230667438593	0.000339343313208172	0.000186088826399801	0.0003120502853362	0.000160201802993963
0.000369365643867342	0.000443222231411796	0.000441650814655531	0.000509304441319991	0.000486973782152016	0.00023108096931602	0.000378215201389465	0.000389297824828386	0.000386237697460924	0.000266892730129848	0.000316433711024731	0.000405094698536103	0.000362335621536683	0.000348606401455631	0.000223223885534695	0.000349102638326029	0.000298155652965015	0.000177983624183277	0.000534281697130099	0.000712926970473908	0.000248862790505335	0.000292448928955422	0.000205359358200314	0.00045107931519312	0.000325200562401789
0.000384997105284925	0.00039938797452651	0.000381606153337196	0.000508725498304526	0.000521958481515178	0.000167893474485154	0.000306757092051941	0.000323050202630057	0.000399966917541974	0.000282276073112234	0.000177900918038211	0.000255644694400794	0.000244975601687205	0.000332230584732447	0.000275990406087173	0.000281862542386899	0.000182780580597138	3.24208088660991e-05	0.000350839467372428	0.000326937391448186	0.000176660325862212	0.000202133818542719	0.000125382515920933	0.000338681664047641	0.000310726987015137
0.000376312960052934	0.000443387643701929	0.000432470432553141	0.000415267554379293	0.000266727317839716	0.00016508146555289	0.000322636671904725	0.000357042428252421	0.000329170457364984	0.000148622942684642	0.000125796046646265	0.000261351418410388	0.000307005210487141	0.000343313208171369	0.000214953271028037	0.000238276403936812	0.000280787362501033	3.77967082954265e-05	0.000217517161525102	0.000160615333719296	0.000199156397320321	0.000256554461996526	0.000165081465552891	0.000217186336944835	0.000107104457861219
0.000451162021338188	0.000359523612604418	0.000326689273012986	0.000324787031676456	0.000267471673145314	0.000224299065420561	0.000277065585973038	0.000320072781407661	0.000297411297659417	0.000157968737077165	0.000214208915722438	0.000250930444131999	0.00030824580266314	0.00026515590108345	0.00018294599288727	0.000338268133322307	0.000230667438590687	7.73302456372505e-05	0.000429741129765944	0.000360102555619886	0.000284095608303698	0.000319328426102061	0.000157803324787031	0.000429741129765944	0.000156480026465966
0.000610784881316684	0.000787362501033829	0.000516582582085851	0.000338764370192707	0.0002182615168307	0.00027483252005624	0.000524687784302376	0.0004370192705318	0.000271524274253577	0.000129186998593996	0.00017889339177901	0.000285584318914895	0.000302952609378879	0.000246464312298404	0.000114961541642545	0.000280043007195436	0.000266065668679183	0.000101480439996691	0.000142916218675047	0.000106690927135887	0.000271524274253577	0.000539988421139693	0.000194938383921926	0.000145893639897445	0.000109916466793482
0.00073269373914482	0.000661897278967829	0.000852783061781494	0.000763129600529322	0.000539492184269294	0.00035588454222149	0.000495906045819207	0.000721776527996032	0.000599123314862297	0.000329005045074852	0.000275659581506906	0.000340914729964439	0.000507319493838394	0.00045107931519312	0.000292697047390621	0.000305185675295675	0.000802001488710612	0.000149119179555041	0.000918534447109424	0.000665205524770492	0.000418493094036889	0.000788024150194361	0.000335208005954845	0.000918534447109424	0.000385989579025724
0.000311636754610869	0.000540650070300226	0.00052989827144157	0.000487635431312549	0.000420478041518487	0.000160449921429162	0.000418493094036889	0.000457943925233648	0.000381854271772395	0.000235298982714416	0.000137209494665454	0.000314366057398067	0.000406996939872635	0.000347117690844431	0.000259780001654123	0.000362914564552149	0.000255810106690927	0.000135803490199322	0.000267140848565048	0.000514101397733854	0.000219915639732031	0.000254486808369861	0.00025382515920933	0.000240095939128278	0.0003132908775122
0.000501778182118933	0.000424778761061948	0.000505830783227196	0.00035224547183856	0.000300884955752212	0.000258704821768257	0.000350591348937228	0.000471011496154167	0.000323629145645523	0.000208336779422711	0.000223968240840294	0.000303945083119677	0.000412703663882228	0.000336200479695644	0.000284178314448762	0.000506492432387729	0.000152344719212638	2.18344222975774e-05	0.000142254569514515	0.000212802911256307	0.000403771400215039	0.000208088660987511	0.000191878256554463	0.000141675626499048	0.000190058721362998
0.000526672731783974	0.000541725250186091	0.000541394425605824	0.000449342486146723	0.000345546274088167	0.000306095442891408	0.000451410139773387	0.000509966090480525	0.000347448515424698	0.000181953519146473	0.000255396575965594	0.000378876850549998	0.000416342734265158	0.000287155735671161	0.000213464560416839	0.000647175585145978	0.000501778182118933	0.00012182615168307	0.000167397237614755	0.000195848151517658	0.000373914481846	0.000522289306095445	0.000197667686709122	0.000170126540401952	0.00015011165329584
0.000263832602762386	0.000291539161359689	0.000323877264080723	0.000395583491853447	0.000310809693160204	0.000141923744934249	0.000235795219584816	0.000288230915557026	0.000310230750144737	0.000177570093457944	0.000153585311388636	0.000193945910181126	0.000206269125796047	0.000189893309072864	0.000105946571830287	0.00027458440162104	0.000356794309817221	0.000160036390703829	0.000227028368207757	0.0002195021090067	0.000204697709039782	0.000312050285336203	0.000226366719047225	0.000240674882143743	0.000201968406252584
0.000261847655280788	0.000244727483252006	0.0003756513108924	0.000339426019353241	0.000181374576131007	0.000115044247787611	0.00016508146555289	0.000314366057398067	0.000256637168141593	0.000120006616491605	0.000111322471259614	0.000143164337110248	0.000265486725663717	0.000218178810685634	0.000145893639897444	0.000258043172607725	0.000278388884294103	6.09544289140678e-05	0.000171036307997684	0.000104127036638822	0.000151683070052105	0.00020932925316351	8.86609875113712e-05	0.000130427590769994	7.30295260937885e-05
0.000836986188073777	0.000907782648250769	0.000949218426929126	0.000896286494086514	0.000935985443718472	0.000450334959887522	0.000672897196261684	0.0008126705814242	0.000695806798445126	0.000551732693739147	0.000250930444131999	0.00036456868745348	0.000486808369861883	0.000401207509717974	0.000314448763543133	0.000943263584484331	0.00101331568935572	0.000285170788189562	0.000953849971052854	0.000924241171119018	0.000723844181622696	0.000991398560913081	0.000252998097758663	0.000844843271855103	0.000756099578198662
0.000554792821106611	0.000674385906872883	0.000774873873128775	0.000743693656438675	0.000624679513687869	0.000261186006120255	0.000487139194442149	0.000638160615333721	0.000557356711603675	0.000368621288561742	0.000165412290133156	0.00027293027871971	0.000414936729799027	0.000351418410387893	0.000261351418410388	0.000353155239434292	0.000429493011330745	4.89620378794147e-05	0.000803076668596479	0.000834091472996447	0.000344801918782567	0.000327020097593253	0.000258373997187991	0.000810685633942605	0.000542138780911424
0.000376064841617734	0.000464064179968574	0.000544537259118356	0.000487470019022416	0.000332065172442314	0.000197833098999256	0.000349268050616164	0.000457116863782981	0.000370275411463074	0.000176743032007278	0.000180630220825408	0.000277396410553305	0.000348689107600697	0.000295095525597552	0.000142916218675047	0.000212472086676039	0.000267885203870648	0.000208171367132578	0.000616160780746012	0.000462906293937642	0.000173682904639815	0.000235629807294682	0.000432387726408075	0.000564717558514599	0.000245719956992805
0.000621784798610539	0.000717558514597636	0.000634521544950792	0.000480522702836823	0.000370606236043339	0.000314448763543134	0.000541890662476224	0.000620957737159873	0.000441650814655532	0.000229426846414688	0.000328426102059385	0.000454635679430984	0.000486642957571749	0.00038946323711852	0.000233231329087751	0.000591100818790837	0.000812422462989	0.000118352493590274	0.0006572657348441	0.000462327350922175	0.000476056571003228	0.0006889421884046	0.000246464312298404	0.000608551815399886	0.000336200479695644
0.000527996030105039	0.000618228434372676	0.000491605326275744	0.000504176660325864	0.000644198163923581	0.000291869985939956	0.000538086179803162	0.000489868497229347	0.000443801174427262	0.000353486064014558	0.000254569514514929	0.000544785377553554	0.000465222065999506	0.00043660573980647	0.000353651476304692	0.000706310478868582	0.000745182367049875	7.46836489951204e-05	0.000617566785212143	0.000543792903812755	0.000539988421139693	0.000701844347034986	0.000458274749813914	0.000559672483665539	0.000427508063849146
0.000412042014721696	0.000488545198908281	0.000707881895624846	0.000698949631957656	0.00105136051608634	0.000217847986105368	0.000424696054916882	0.000634273426515592	0.000541146307170625	0.000599371433297497	0.00024340418493094	0.000378794144404931	0.000577040774129519	0.000513274336283187	0.000518402117277316	0.000353486064014558	0.000626912579604666	0.000245637250847737	0.000448019187825657	0.0009356546191382	0.00027847159043917	0.000613514184103881	0.000357290546687621	0.000501033826813335	0.0006877015962286
0.000477297163179226	0.000512943511702922	0.000620461500289474	0.000556777768588209	0.000477545281614426	0.000310478868579938	0.000476387395583494	0.000588040691423375	0.000468034074931769	0.000296087999338353	0.000376561078488134	0.000512199156397324	0.000556860474733275	0.000421305102969153	0.000318832189231661	0.000639980150525187	0.000201968406252584	0.000151352245471838	0.00023157720618642	0.000267223554710115	0.000506244313952529	0.00019460755934166	0.000267802497725581	0.000226780249772558	0.000218013398395501
0.000392688776776116	0.000347034984699366	0.000443387643701929	0.000427673476139279	0.000421056984533952	0.0002182615168307	0.000308907451823673	0.00044189893309073	0.00033338847076338	0.000242163592754942	0.000193118848730461	0.000255148457530395	0.000371267885203873	0.000313042759077	0.000252749979323463	0.000362418327681748	0.000436523033661403	0.000135307253328922	0.000194524853196592	0.000252253742453064	0.000254404102224795	0.000392688776776117	0.000256802580431726	0.000188156480026466	0.000225456951451493
0.000344636506492435	0.000415267554379293	0.000568273922752463	0.000423124638160617	0.000450583078322721	0.000204449590604581	0.00035514018691589	0.000536183938466631	0.000383508394673726	0.000284261020593831	0.000234389215118684	0.000303779670829545	0.00047307914978083	0.000336944835001243	0.000202630055413117	0.000435778678355804	0.000551484575303947	0.000108675874617484	0.000555454470267144	0.000477876106194692	0.000211975849805641	0.000481432470432555	0.000247374079894136	0.000467785956496569	0.000378628732114798
0.00079240757588289	0.000794640641799687	0.0008119262261186	0.00060532627574229	0.000465304772144573	0.000447192126374992	0.000626168224299068	0.000735836572657351	0.000520717889339179	0.000331155404846582	0.000426019353237947	0.0005956496567695	0.000686130179472337	0.000558514597634606	0.000438342568852868	0.000353982300884958	0.00036407245058308	0.000160863452154496	0.000433876437019273	0.000346042510958566	0.000403357869489705	0.000366388222644945	0.000388057232652388	0.00039235795219585	0.00026176494913572
0.00049797369944587	0.000512116450252256	0.000446034240344059	0.000525597551898108	0.000347365809279632	0.000229923083285088	0.000392027127615584	0.000432305020263007	0.000425440410222482	0.000183855760483004	0.000190554958233397	0.000292531635100488	0.000350756761227361	0.000352493590273759	0.000235877925729881	0.000329005045074851	0.000265073194938385	3.50674055082293e-05	0.000201389463237118	0.000131916301381192	0.000238855346952279	0.000189893309072864	9.47812422462987e-05	0.000241088412869076	0.000134232073443057
0.000479199404515758	0.000472748325200565	0.000454883797866184	0.000523778016706643	0.0006877015962286	0.000281862542386899	0.000383673806963859	0.000450913902902987	0.000411628483996363	0.000347200396989498	0.000246381606153338	0.000353072533289226	0.000405673641551569	0.000416342734265158	0.000357704077412954	0.000258043172607725	0.000217847986105367	6.71573897940615e-05	0.000554461996526344	0.000895542138780914	0.000232900504507485	0.000183111405177405	0.000192953436440327	0.000589198577454307	0.000456289802332315
0.000466876188900837	0.000472169382185099	0.000493342155322143	0.000425605822512614	0.00036771152096601	0.000225953188321892	0.000362749152262016	0.000442477876106197	0.000356380779091887	0.000181870813001406	0.000262178479861054	0.000318087833926063	0.000358283020428421	0.000333057646183113	0.000182449756016871	0.000499048879331736	0.000148374824249442	0.000216028450913904	0.000482673062608554	0.000357538665122821	0.000266644611694649	0.000117442725994541	0.000460176991150445	0.000414936729799027	0.000235795219584815
0.000503845835745598	0.000493011330741876	0.000549416921677282	0.000538417004383427	0.000428996774460344	0.000348771813745764	0.000443635762137129	0.000591845174096437	0.0005003721776528	0.000335704242825244	0.000451079315193121	0.00050450748490613	0.000660160449921431	0.000603672152840959	0.000451492845918454	0.000505830783227196	0.000524522372012242	0.000131006533785459	0.0004078240013233	0.00025572740054586	0.000346869572409232	0.000556860474733274	0.000239103465387479	0.000362666446116949	0.00024654701844347
0.000641386154991319	0.000618476552807876	0.000667107766107022	0.000619303614258541	0.000653543958316105	0.000406252584567034	0.000474650566537095	0.000610536762881484	0.000559176246795138	0.000379290381275331	0.000351831941113227	0.000444049292862462	0.000572740054586058	0.000497890993300804	0.000275411463071706	0.000537920767513028	0.0007520469770904	0.000117111901414275	0.000242329005045074	0.000301298486477547	0.000423620875031017	0.000737159870978415	0.000217682573815235	0.000279464064179969	0.00032974940038045
0.000413282606897695	0.000630055413117197	0.000821520138946327	0.000793317343478623	0.000693987263253662	0.000228268960383757	0.000522620130675711	0.000690927135886198	0.000570424282524193	0.000313952526672734	0.000224712596145894	0.000402944338764371	0.00050814655528906	0.000405342816971303	0.00033578694897031	0.000655115375072371	0.00027747911669837	0.000195021090066992	0.000410801422545698	0.000294185758001822	0.000260276238524522	0.000266231080969316	0.0005318005127781	0.000372425771234805	0.000250516913406666
0.000614754776279879	0.000710363079976844	0.000690100074435532	0.00051443222231412	0.000527747911669839	0.0003137871143826	0.000537838061367962	0.000619882557274008	0.000419485567777688	0.000325531386982054	0.00028401290215863	0.000421718633694485	0.000481846001157887	0.000376891903068399	0.000320651724423127	0.000254817632950128	0.000196178976097925	0.00013538995947399	0.000199487221900587	0.000425688528657682	0.000179885865519809	0.000199569928045654	0.000233065916797618	0.000243569597221074	0.00030460673228021
0.000550657513853281	0.000559755189810605	0.000585063270200979	0.000454718385576051	0.000360929617070551	0.00025911835249359	0.000443139525266729	0.000505665370937063	0.000401207509717974	0.000222479530229096	0.000234471921263751	0.000341989909850304	0.000403192457199572	0.000375155074022	0.000246464312298404	0.000226532131337359	0.000361095029360683	5.06988669258127e-05	0.000219088578281366	0.00047746257546936	0.00019022413365313	0.000246216193863204	0.000218013398395501	0.000218013398395501	0.000228517078818957
0.000164998759407824	0.00021222396824084	0.000289554213878091	0.000333884707633779	0.000307087916632208	8.67587461748405e-05	0.000188404598461665	0.000274418989330908	0.000241998180464809	0.000161028864444629	7.50144735753875e-05	0.000177983624183276	0.000280952774791169	0.000258870234058391	0.000160863452154496	0.000125961458936399	0.000119014142750807	7.48490612852532e-05	0.000241336531304276	0.000158299561657432	9.5691009842031e-05	0.000137705731535854	0.000145728227607312	0.000259283764783723	0.000141841038789181
0.000351170291952694	0.000408733768919033	0.000562401786452735	0.000532214043503434	0.000418741212472089	0.000181870813001406	0.000338102721032174	0.000495988751964273	0.000462740881647509	0.0002821106608221	0.000172111487883549	0.000316764535604997	0.000451658258208587	0.000476387395583494	0.000328177983624186	0.000470846083864032	0.0003756513108924	9.87511372094947e-05	0.00027532875692664	0.000282524191547432	0.000197502274418989	0.000401042097427841	0.000222065999503764	0.000252832685468531	0.000281118187081299
0.000628814820941197	0.000744107187164009	0.000970391200066169	0.00085410636010256	0.000501695475973867	0.000359606318749485	0.0005642213216442	0.000805227028368211	0.000669506244313955	0.000274005458605573	0.000307170622777274	0.000422628401290218	0.000617732197502276	0.000539078653543961	0.00030295260937888	0.000912000661649164	0.000299809775866349	0.000173434786204614	0.000270283682077579	0.00026226118600612	0.000475643040277895	0.000295922587048218	0.000422462989000086	0.000277975353568769	0.000201968406252585
0.000650483830948642	0.000425688528657681	0.00042378628732115	0.000489785791084281	0.000545943263584486	0.000299727069721283	0.000358613845008686	0.000430733603506743	0.000395666197998514	0.000295095525597552	0.000214043503432305	0.000294351170291955	0.000398064676205444	0.000378132495244399	0.000337358365726575	0.00069597221073526	0.000518732941857581	4.01124803572902e-05	0.000593085766272436	0.000592341410966838	0.000458522868249113	0.000345546274088167	0.000170126540401952	0.000576296418823921	0.000312711934496736
0.0003444710942023	0.000356794309817222	0.000422628401290218	0.000483830948639486	0.000381606153337194	0.000167397237614755	0.000316516417169798	0.000442725994541396	0.000418410387891822	0.00022744189893309	0.000232735092217353	0.000356380779091888	0.000442725994541396	0.000386072285170791	0.000234554627408816	0.000304193201554879	0.000260772475394922	4.64808535274175e-05	0.00065222065999504	0.000595566950624433	0.000204201472169381	0.000223885534695228	0.000195269208502192	0.000636754610867589	0.000283599371433298
0.000443801174427262	0.0005021090066992	0.000496898519560006	0.00038995947398892	0.000265982962534116	0.000250103382681333	0.000370027293027874	0.000448350012405923	0.000339012488627907	0.000195103796212059	0.000201224050946986	0.000302208254073278	0.000383673806963859	0.000326275742287654	0.000270697212802911	0.000515672814490119	0.000600033082458029	0.000105615747250021	0.000490695558680011	0.000436192209081137	0.000312381109916469	0.0005634769663386	0.000288230915557026	0.000478620461500291	0.00024340418493094
0.000332974940038047	0.000445620709618727	0.000468778430237369	0.000425440410222482	0.000289223389297827	0.000172690430899016	0.000344057563476968	0.000444876354313126	0.000361839384666282	0.000177321975022745	0.000169630303531552	0.000320569018278059	0.000391530890745185	0.000320651724423127	0.000206021007360847	0.000170126540401951	0.000274667107766107	2.29923083285082e-05	0.000209081134728311	0.00014043503432305	0.000139525266727317	0.000245306426267472	0.000117690844429741	0.000228599784964023	0.000124390042180134
0.000425605822512614	0.000631874948308662	0.000615251013150279	0.000522289306095444	0.000332147878587381	0.000208171367132578	0.000438177156562734	0.000505665370937061	0.000437929038127534	0.000192209081134729	0.000205359358200315	0.00033942601935324	0.000358448432718553	0.000362252915391616	0.000220163758167232	0.000197336862128856	0.000182945992887272	7.48490612852536e-05	0.00030286990323381	0.000208254073277645	0.000245885369282938	0.000211645025225375	0.000202630055413117	0.000290463981473826	0.000175667852121412
0.000433545612439006	0.000601025556198827	0.000554461996526344	0.00048275576875362	0.000434289967744605	0.000218675047556033	0.000457447688363247	0.000491109089405345	0.000399057149946243	0.000265982962534116	0.000231246381606154	0.000395418079563313	0.000434951616905139	0.000386982052766522	0.000268216028450914	0.000418162269456623	0.00051807129269705	0.000197915805144323	0.000319411132247128	0.000306591679761809	0.000237862873211479	0.000525845670333308	0.000280373831775702	0.000319411132247128	0.000277313704408237
0.000305516499875942	0.000311636754610868	0.000330411049540984	0.000314366057398067	0.000256471755851461	0.000127780994127863	0.000234471921263751	0.000320651724423127	0.000261434124555455	0.000152013894632372	0.000181209163840873	0.000230584732445621	0.000285997849640228	0.000248035729054669	0.000152344719212638	0.000428583243735012	0.000382515920932928	5.48341741791416e-05	0.000186502357125134	0.000195848151517657	0.000191464725829129	0.000382515920932928	0.0001244727483252	0.00016896865437102	0.000104540567364155
0.000465883715160038	0.000593333884707636	0.000586882805392443	0.000486229426846418	0.000270697212802911	0.000256637168141594	0.000461996526341909	0.000555123645686876	0.000388222644942522	0.000170374658837151	0.00024340418493094	0.000365561161194279	0.000453808617980318	0.00031089239930527	0.000217351749234968	0.000576379124968987	0.000696964684476059	0.00042742535770408	0.000608882639980153	0.000208005954842445	0.000356298072946822	0.000575469357373254	0.000616822429906544	0.000538003473658095	0.000145480109172112
0.000275246050781573	0.000369117525432142	0.000435365147630471	0.000366305516499878	0.000328012571334053	0.000130427590769994	0.000305930030601275	0.000409147299644366	0.000324538913241256	0.000227276486642957	0.000165991233148622	0.000304110495409811	0.00033653130427591	0.000297824828384751	0.000209825490033909	0.000257960466462658	0.000462327350922175	0.000401207509717974	0.000192539905714995	0.000201885700107518	0.000178314448763544	0.000397403027044911	0.000474237035811762	0.000185592589529402	0.00017839715490861
0.000998511289388805	0.000650566537093709	0.000472582912910431	0.00035828302042842	0.000336944835001243	0.000465635596724839	0.000462658175502442	0.000455793565461916	0.000331734347862048	0.000187164006285668	0.000333223058473247	0.000378297907534533	0.000381192622611861	0.000375485898602268	0.000276155818377306	0.000800512778099415	0.000272351335704242	7.19543462079208e-06	0.000104954098089488	0.000140352328177983	0.000623604333802	0.00026540401951865	0.00010032255396576	0.00010875858076255	0.000151517657761972
0.000504259366470931	0.000595236126044167	0.000516499875940785	0.000457034157637914	0.000428500537589945	0.000317508890910596	0.000488131668182948	0.000509469853610126	0.00041311719460756	0.000279298651889835	0.000356380779091889	0.000464229592258707	0.000476221983293361	0.000391448184600117	0.000303200727814078	0.00025671987428666	0.000237945579356546	0.000118517905880408	0.000265155901083451	0.000254569514514929	0.00024075758828881	0.000228517078818956	0.000240344057563477	0.000236043338020016	0.000223389297824829
0.000468282193366969	0.000439913985609133	0.000495657927384007	0.000552063518319412	0.000388388057232654	0.000255644694400794	0.000360764204780418	0.000427342651559013	0.000419650980067822	0.000200231577206187	0.00023496815813415	0.000318005127780997	0.000372177652799604	0.000365561161194278	0.00023033661401042	0.000708626250930445	0.000250930444131999	6.73228020841945e-05	0.000236787693325614	0.000201058638656852	0.000358613845008686	0.000172773137044082	0.000152923662228104	0.000254155983789596	0.000130841121495328
0.00029418575800182	0.000350177818211895	0.000431229840377143	0.000335952361260444	0.000214539740302704	0.000120585559507072	0.000248118435199735	0.000371185179058807	0.000283351252998099	0.000127036638822265	0.000122239682408403	0.000209660077743777	0.000293027871970888	0.000232652386072286	0.00014357786783558	0.000265238607228517	0.000412372839301962	0.000116698370688943	0.000453229674964852	0.0003122984037714	0.000149698122570507	0.000341659085270038	0.000229261434124555	0.000372922008105204	0.000190141427508065
0.000326441154577787	0.000318418658506329	0.000347034984699365	0.000397485733189979	0.000311305930030603	0.000206269125796047	0.000322553965759658	0.000349350756761229	0.00033314035232818	0.000185923414109669	0.000263005541311719	0.000362666446116949	0.000345298155652966	0.000354065007030025	0.000245968075428005	0.000359192788024151	0.000427590769994212	2.82027954677032e-05	0.000180382102390208	0.000264494251922918	0.000208584897857911	0.000357207840542554	0.000109337523778017	0.000148457530394509	0.000165494996278223
0.000303448846249279	0.000267058142419982	0.00026953932677198	0.000270779918947978	0.000245637250847738	0.000140517740468117	0.000260193532379456	0.000316599123314864	0.000244313952526673	0.000115457778512943	0.000183773054337937	0.000276982879827971	0.000340253080803905	0.0002185096352659	0.000126540401951865	0.000166735588454222	0.00013489372260359	5.6240178645274e-05	0.000146307170622777	0.00015325448680837	0.000114217186336945	0.000105036804234555	9.99917293854935e-05	0.000133818542717724	8.32850880820444e-05
0.00050814655528906	0.000438590687288068	0.000514101397733853	0.000401951865023573	0.000283185840707965	0.000257050698866927	0.000338433545612441	0.000441981639235797	0.000300471425026882	0.000159540153833429	0.000164750640972624	0.000269952857497311	0.000362749152262016	0.000302125547928211	0.00022165246877843	0.000553055992060212	0.000236953105615748	0.000102886444462824	0.00016872053593582	0.000157637912496899	0.000373252832685472	0.000226945662062691	0.00019311884873046	0.000152096600777439	0.000101232321561492
0.000686874534777936	0.000815234471921266	0.000864858158961214	0.000473244562070965	0.000329253163510051	0.000332726821602846	0.000585311388636177	0.000729716317922423	0.0003744107187164	0.000210983376064842	0.000313869820527667	0.000419899098503021	0.000492928624596809	0.00033892978248284	0.000280704656355968	0.00078008436026797	0.000943346290629398	0.000510131502770657	0.000215780332478703	0.000201720287817384	0.000546935737325286	0.0008760234885452	0.000748490612852536	0.000212058555950708	0.000174592672235547
0.000384997105284924	0.000440741047059798	0.000375982135472668	0.000460921346456044	0.000475229509552562	0.000157886030932099	0.000358779257298819	0.00040492928624597	0.000395666197998514	0.000277148292118105	0.00018443470349847	0.00030915557025887	0.000400545860557442	0.000337771896451909	0.000274170870895708	0.000252749979323464	0.00027218592341411	3.80448267306264e-05	0.000225374245306427	0.000255561988255728	0.000135224547183856	0.000205028533620048	0.000106277396410553	0.000220825407327765	0.000216938218509636
0.000523778016706643	0.000508973616739726	0.000637995203043589	0.00065461913820197	0.000654536432056904	0.00025961458936399	0.000377057315358533	0.000505748077082129	0.000482590356463488	0.000352328177983626	0.000272103217269043	0.000373170126540404	0.000360598792490284	0.000279712182615168	0.000180051277809941	0.000598130841121498	0.000594988007608967	7.62550657513852e-05	0.000211396906790175	0.000323959970225791	0.000399636092961709	0.000556943180878342	0.000201224050946985	0.000225622363741625	0.000301546604912745
0.000439831279464065	0.000566371681415931	0.000476304689438427	0.000572491936150857	0.000438177156562734	0.000230005789430155	0.000429658423620877	0.000409478124224632	0.000444297411297662	0.000240344057563477	0.000234306508973617	0.000365147630468946	0.000342899677446037	0.000445372591183527	0.000297163179224218	0.000248449259780002	0.000233148622942685	7.8818956248449e-05	0.000679265569431811	0.000571168637829794	0.000225870482176825	0.00025308080390373	0.000247622198329336	0.000679265569431811	0.000256140931271193
0.000232735092217353	0.000285418906624763	0.000490943677115211	0.000473327268216031	0.000553055992060212	0.000105367628814821	0.000245471838557604	0.000482921181043753	0.000370937060623607	0.000278058059713838	0.000142916218675047	0.000261764949135722	0.000389297824828387	0.000213547266561905	0.000197502274418989	0.000238028285501612	0.000359027375734018	0.000200893226366719	0.00048589860226615	0.000446365064924326	0.000111157058969482	0.000285170788189565	0.000534364403275166	0.000374741543296668	0.000375320486312135
0.00120817136713258	0.00116342734265156	0.00101207509717972	0.000730708791663222	0.000431891489537675	0.000680340749317676	0.00085361012323216	0.000921181043751554	0.000614589363989745	0.000321809610454058	0.000508477379869325	0.000582830204284181	0.000730708791663222	0.000487966255892815	0.000296997766934085	0.000944586882805397	0.00122256223637416	0.000309072864113805	0.00032635844843272	0.000238110991646679	0.000726987015135226	0.00102290960218344	0.000441154577785131	0.00032106525514846	0.000235216276569349
0.000291373749069557	0.000323381027210324	0.000407493176743034	0.000365974691919611	0.000329253163510051	0.00017525432139608	0.00027168968654371	0.00038342568852866	0.000292283516665288	0.000212968323546439	0.000216690100074436	0.000278058059713838	0.000377636258373999	0.000262261186006121	0.000208005954842444	0.000246050781573071	0.000218592341410967	2.87817384831697e-05	0.0002187577537011	0.000280125713340502	0.000154164254404102	0.000226035894466958	0.000180712926970473	0.00019411132247126	0.000215201389463237
0.000310148043999671	0.000388222644942521	0.000425523116367548	0.00043007195434621	0.00034885451989083	0.000206351831941113	0.000361260441650816	0.000467703250351504	0.000411876602431562	0.000237532048631214	0.000246960549168803	0.00040542552311637	0.000508477379869327	0.000406417996857169	0.000261847655280787	0.000422462989000085	0.0002813663055165	0.000115705896948143	0.000343644032751635	0.000427756182284346	0.000228517078818955	0.000242494417335209	0.000149780828715573	0.000257629641882392	0.000270697212802911
