# Supplementary material for: Empirical comparison of cross-platform normalization methods for gene expression data
Source: BMC Bioinformatics. 2011 Dec 7;12:467. doi: 10.1186/1471-2105-12-467 (PMC3314675; doi:10.1186/1471-2105-12-467)
Supplement: Additional file 4 — Raw bootstrap results for all statistics presented. [file 1471-2105-12-467-S4.zip › bootstraps/figure8/unequal_AFX_ILM_loss_boxplot.pdf.csv]

DWD.15.5	DWD.13.7	DWD.10.10	DWD.7.13	DWD.5.15	EB.15.5	EB.13.7	EB.10.10	EB.7.13	EB.5.15	GQ.15.5	GQ.13.7	GQ.10.10	GQ.7.13	GQ.5.15	XPN.15.5	XPN.13.7	XPN.10.10	XPN.7.13	XPN.5.15	XPN.mod.15.5	XPN.mod.13.7	XPN.mod.10.10	XPN.mod.7.13	XPN.mod.5.15
0.006459598048135	0.00599933835083949	0.00551666528823094	0.00652013894632373	0.0077656934910264	0.0110444959060458	0.00803705235298985	0.0064744024481019	0.00830411049540984	0.01237887685055	0.0134930113307419	0.0100682325696799	0.00737308742039536	0.0107693325614093	0.0181946902654867	0.0179336696716566	0.0144900339095195	0.0323474485154247	0.00498651889835417	0.00562815317178069	0.0139695641386155	0.0194295757174758	0.024106856339426	0.0053546439500455	0.0101214953271028
0.010339095194773	0.0077186336944835	0.0066872053593582	0.0076889421884046	0.00937879414440497	0.0146932429079481	0.00914978082871561	0.007582582085849	0.00874129517823178	0.0127286411380365	0.0199262261186006	0.0115617401372922	0.00860970970143085	0.0114635679430982	0.0182142089157224	0.0088332644115458	0.00599172938549336	0.014909354065007	0.0140901496981226	0.00693474485154249	0.012316764535605	0.00699867670167896	0.0075949053014639	0.0129475643040278	0.0107746257546936
0.0059201058638657	0.00430692250434209	0.0039787445207179	0.00572574642295925	0.00747473327268218	0.0114187412124721	0.00646241005706726	0.0053663055164999	0.00765188983541479	0.0117369117525432	0.0158806550326689	0.010002481184352	0.0086855512364569	0.0103352907120999	0.0160448267306261	0.0140398643619221	0.0157572574642296	0.0323611777355058	0.0042551484575304	0.0078735423041932	0.0101228186254239	0.0180627739641055	0.0281778182118931	0.0052202464643123	0.0094930113307419
0.00465544619965266	0.0041650814655529	0.0041927880241502	0.0076090480522703	0.010601190968489	0.00955479282110665	0.00667132577950544	0.00552493590273759	0.0096573484409892	0.0143757340170375	0.0158345050037218	0.0100960218344223	0.0087828136630552	0.0119134066661153	0.018419899098503	0.0060233231329088	0.0060870895707551	0.0120537589942933	0.0231821189314366	0.018243486891076	0.00802142089157227	0.0055934165908527	0.00836150856008605	0.0166048300388719	0.0151598709784137
0.00540079397899266	0.00535108758580764	0.00476958067984453	0.005440989165495	0.0085567777685882	0.0100690596311306	0.00722975767099497	0.00660201802993964	0.00789545943263587	0.0133204036059879	0.0173836738069639	0.0113086593333885	0.0092180133983955	0.0112381109916467	0.0195093871474651	0.00697270697212805	0.0112718550988338	0.0188542717723927	0.00409643536514765	0.0059896617318667	0.0108847076337772	0.00898436853858246	0.009808700686461	0.0043972376147548	0.0104984699363163
0.00684988834670418	0.00633206517244234	0.00482342238028288	0.00680936233562156	0.0089560003308246	0.01160251426681	0.00773782152013897	0.00603283433959145	0.0089730377967083	0.0133821023902076	0.016936647092879	0.0115541311719461	0.00926474237035816	0.0127513026217848	0.0204117111901414	0.0045033495988752	0.00508278885121166	0.0159344967331073	0.0342416673558845	0.0159680754280043	0.0082665619055496	0.005578860309321	0.0149959473988917	0.0314899512033744	0.0141765776197171
0.0086767843850798	0.0066063187494831	0.006139111736002	0.00718592341410969	0.00963344636506496	0.0123797866181457	0.0087124307336035	0.00713547266561908	0.00942626747167318	0.0139033992225622	0.0177752874038541	0.0111492018857001	0.00894648912414196	0.0103547266561906	0.0183372756595815	0.00761268712265323	0.00522926143412457	0.0186768670912249	0.0136365891985775	0.0079732859151435	0.010783888842941	0.00574815978827229	0.0060393681250517	0.015308080390373	0.0118503845835746
0.00744925978000167	0.0055444545529733	0.0050079397899264	0.00590976759573239	0.00697320320899845	0.0119145645521462	0.00760243156066498	0.0058622115623191	0.00845447026714088	0.0115489206848069	0.0165792738400463	0.0105470184434703	0.0087887685055	0.0118122570506989	0.0177015962285998	0.0094882970804731	0.0185915970556612	0.0098331817054007	0.00446637995203045	0.00594690265486728	0.0098735423041932	0.019771482921181	0.00511620213381857	0.00461640889918123	0.010094367711521
0.0095222065999504	0.00761318335952363	0.00654081548259037	0.0072090811347283	0.0100712099909023	0.0139385493342155	0.00872028781738486	0.0073400049623687	0.00898809031511045	0.0134990488793317	0.0170440823753205	0.0109555868000992	0.00863022082540737	0.0110724505830783	0.0178339260607063	0.00750417666032588	0.00594028616326195	0.0096119427673476	0.0094481846001158	0.009517988586552	0.0125202216524688	0.00696691754197338	0.00657844677859567	0.0101554875527252	0.0133107269870151
0.00593730874203955	0.00445380861798033	0.00400959391282775	0.00535695972210737	0.00667471673145317	0.0111023902075924	0.00611669837068896	0.00483855760483006	0.00682441485402368	0.009911752543214	0.0159451658258209	0.00864593499297	0.00741286907617238	0.00960722851707885	0.0149153916135969	0.0187754528161442	0.0179933835083947	0.0318235050864279	0.0111979158051443	0.00628426102059385	0.0141575552063518	0.0196250930444132	0.0127766107021752	0.0100374658837152	0.0078416177321975
0.00633644859813086	0.0045308080390373	0.00465288230915559	0.0060829542635018	0.0090404433049376	0.0111595401538334	0.00693598544371848	0.00556231908030769	0.00772417500620298	0.0130093457943925	0.0147799189479778	0.009606153337193	0.00746811678107685	0.0109932180961045	0.0169668348358283	0.0043586138450087	0.0064966504011248	0.0249187825655446	0.0155494169216773	0.0243386816640476	0.00678413696137625	0.00512339756843935	0.0129182036225292	0.0135885369282938	0.0162620130675709
0.00789206848068814	0.00635158382267805	0.00576155818377308	0.00580092630882477	0.00720899842858326	0.0123547266561906	0.00826143412455548	0.0068158961210818	0.0072935241088413	0.0117110247291374	0.0161163675461087	0.0109493011330742	0.0084650566537094	0.0116994458688281	0.0186226118600612	0.00527979488876025	0.00672028781738485	0.0264904474402448	0.0042915391613597	0.00835026052435699	0.00906451079315197	0.00628715573567119	0.0154638160615334	0.00454586055743944	0.00974237035811765
0.00750814655528908	0.00528045653792079	0.00495773715987099	0.00679571582168557	0.00941220742701187	0.0122752460507816	0.0076100405260111	0.00624166735588456	0.0083506740550823	0.0143991398560913	0.0166068976924986	0.00971623521627661	0.00834207261599539	0.0106642130510297	0.0182195848151518	0.00568067157389796	0.00417517161525103	0.0351150442477876	0.0249296170705484	0.0078495575221239	0.00869646844760569	0.0052563890497064	0.0274257712348028	0.0160475560334133	0.0119368125051691
0.00962145397403031	0.007141592920354	0.0061418410387892	0.00644826730626088	0.00818418658506329	0.0132895542138781	0.00829170457364987	0.00728665949880078	0.00880861798031598	0.0126067322802084	0.0162747498139112	0.0098723017120172	0.0092004796956414	0.0114261847655281	0.0179811429989248	0.0192589529402035	0.00571400215035979	0.0361307584153503	0.00471706227772725	0.0087173931023075	0.0144949962782235	0.00571400215035979	0.0290730295260938	0.00533636589198579	0.0125633115540485
0.00564576958067986	0.00514870564882973	0.00490414357786785	0.00564337110247293	0.0076427094533124	0.0115733189976015	0.0076048300388719	0.00620626912579607	0.0075375072367877	0.0110443304937557	0.0161421718633694	0.0111525101315028	0.0095322967496485	0.0113103961624349	0.0164610040526011	0.00516971300967664	0.00424646431229843	0.0104654701844347	0.00564626581755026	0.0151040443304937	0.0078354147713175	0.0047382350508643	0.0075766272434042	0.0087469191960963	0.012340335786949
0.00692614341245556	0.00489124141923747	0.00475543792903815	0.0056345215449508	0.0071202547349268	0.0115785294847407	0.0071997353403358	0.0062423290050451	0.00765031841865853	0.0111097510545033	0.0171063601025556	0.00987213629972711	0.00818005127780997	0.0083370275411463	0.0126438673393433	0.00472624265982965	0.0196730626085518	0.0142324042676371	0.0126523033661401	0.00622529153916138	0.0069287900090977	0.0175557852948474	0.00602067653626666	0.0103830948639484	0.0101000744355306
0.00404201472169384	0.00295120337441074	0.0025278306178149	0.00374129517823176	0.005500620296088	0.00882135472665622	0.00519187825655448	0.00408882639980153	0.0065303118021669	0.0100706310478868	0.0163703581176081	0.00926168224299069	0.0074902820279547	0.0107417914151021	0.0179832106525515	0.00786940699693989	0.0089717972045323	0.0153107269870151	0.0243892978248284	0.0107880241501944	0.00760069473161858	0.0101812918699859	0.00854776279877598	0.0217023405839054	0.0107286411380366
0.00761508560086016	0.00625845670333308	0.00483979819700606	0.006213629972707	0.0106043338020015	0.012664626581755	0.0077770242329005	0.0064709287900091	0.00780754280043009	0.0140042180133984	0.0184764701017286	0.0116119427673476	0.00819063766437849	0.00981060292779757	0.0170043834256885	0.0126523033661401	0.0242041187660243	0.0344533123811099	0.0166420478041519	0.0302909602183442	0.0154210569845339	0.0202742535770408	0.024530477214457	0.0238247456786039	0.0166709122487801
0.00664279215945747	0.00468852865767929	0.00426722355471013	0.00433355388305353	0.00563609296170708	0.0119226697543627	0.00714101397733854	0.00548664295757177	0.0060594657183029	0.0096609875113721	0.013422380282855	0.0094392523364486	0.00735604995451164	0.0096110329997519	0.0180468943842527	0.011104292448929	0.00751683070052107	0.0146876188900835	0.0067357538665123	0.0070485485071541	0.0104078240013233	0.00751683070052107	0.0093504259366471	0.0056988669258126	0.00830766685964769
0.00628326854685305	0.005696881978331	0.00511984120420149	0.00634538086179805	0.0092376147547763	0.0110281200893226	0.00789562484492599	0.00606169878421969	0.0082460507815731	0.0133472831031346	0.0171545777851294	0.0102654040195187	0.00761020593830124	0.0101345628980233	0.0187467537838061	0.00596890248945499	0.0176017699115044	0.0126671904722521	0.00505549582333969	0.00966983706889426	0.0105842362087503	0.0137551071044579	0.00468505499958649	0.00606748821437435	0.0111372922008105
0.00649458274749816	0.00493904557108595	0.0042828550161277	0.00520039698949634	0.0078804896203788	0.0112188404598462	0.0070316764535605	0.0058327681746754	0.0072700355636424	0.0115600033082458	0.0132003969894963	0.0080903151104127	0.00700587213629975	0.00891869985939958	0.0151446530477214	0.0187527086262509	0.0133069225043421	0.0186379124968985	0.011481928707303	0.0132602762385245	0.0155134397485733	0.0167257464229592	0.0123472003969895	0.0125173269373914	0.0170495409808949
0.00578215201389465	0.00506748821437434	0.00404350343230504	0.00456934910263835	0.00595186502357127	0.0105779505417252	0.0076283185840708	0.00556885286576795	0.00630675709205196	0.0103344636506492	0.0160239847820693	0.0112286824911091	0.00876056571003229	0.0109569100984203	0.0178206103713506	0.0102463816061533	0.0117977007691672	0.00805954842444796	0.0036743859068729	0.0060341576379125	0.00999131585476806	0.0108451740964354	0.00565792738400466	0.00466504011248038	0.00737680919692336
0.00649061285253496	0.00500628566702508	0.00354131171946078	0.00322380282855018	0.00493482755768756	0.0110692250434207	0.00686982052766523	0.0045058307832272	0.00490042180133986	0.008637250847738	0.0156628070465636	0.00851476304689442	0.00545877098668433	0.0073100653378546	0.0127704077412952	0.0144839963609296	0.0038176329501282	0.0353912000661649	0.010577619717145	0.0120492928624597	0.0128789182036225	0.0039650980067819	0.0237306260855182	0.0110439996691754	0.00666429575717478
0.00723381027210324	0.00613530725332894	0.00540774129517825	0.00606442808700689	0.00943321478785878	0.0123022082540733	0.00854602596972958	0.0062214870564883	0.00780167066413037	0.0141985774543049	0.0161910511951038	0.010722934414027	0.00946580100901501	0.0103695310561575	0.0184929286245968	0.00630377967082956	0.00495021090066994	0.0536356794309817	0.0136068149863535	0.0265960631874948	0.0109238276403937	0.00564452898850387	0.022447192126375	0.0185591762467951	0.0155941609461583
0.00599693987263256	0.0048727979488876	0.0051626002812009	0.00643098172194196	0.00832114796129356	0.010519311884873	0.00707683400876687	0.00647754528161444	0.0081208336779423	0.0121541642544041	0.0147647010172856	0.0095486725663717	0.00927185509883389	0.0114088991812092	0.0168134976428749	0.00476279877594907	0.00375312215697628	0.0282697874452072	0.023460921346456	0.0226942353816889	0.00836647092879004	0.0042358779257299	0.0225461086758746	0.0185078984368539	0.0156754610867587
0.0069191133901249	0.005581341493673	0.00527326110329999	0.00657001075179888	0.00870449094367713	0.0115459432635845	0.00769779174592674	0.0061420891572244	0.00824638160615336	0.0133187494830866	0.016937887685055	0.0103338020014887	0.00830510296915064	0.0105493342155322	0.0182623438921512	0.00664080721197587	0.0196494086510628	0.035101893970722	0.0198700686461004	0.0215590935406501	0.0109607145810934	0.0133692829377223	0.0301732693739145	0.0231599536845588	0.0159417748738731
0.00796691754197338	0.0054684476056571	0.00648027458440164	0.00706889421884048	0.00791977503928544	0.0124046811678108	0.00707162352162768	0.007308080390373	0.00891026383260281	0.0122401786452733	0.0166216193863204	0.0100392027127616	0.00960119096848899	0.0119293689521131	0.017545364320569	0.0204007112728476	0.011090645934993	0.0131463071706228	0.00550847737986934	0.00519063766437848	0.0140659167976181	0.0228804069142337	0.00583971549086099	0.00550847737986934	0.00968538582416678
0.00535323794557938	0.00400603754858988	0.00399007526259203	0.00532114796129354	0.0079086924158465	0.00999346621453978	0.00614779588123399	0.00562252915391616	0.00751021420891574	0.0121499462410057	0.0161573070879166	0.0100182780580597	0.00901720287817389	0.0112308328508808	0.0160288644446282	0.00681233975684396	0.0161725250186089	0.0199185344471094	0.0171443222231412	0.0136979571582168	0.00907733024563729	0.0131707881895625	0.0114460342403441	0.0233508394673724	0.0133065916797618
0.0095619882557274	0.00731097510545035	0.00576263336365894	0.00726647919940454	0.0094068315275825	0.0141486229426847	0.00873443056819125	0.006996278223472	0.0088725498304524	0.0126629724588537	0.0196008601439087	0.0122572161111571	0.0086135141841039	0.0103610950293607	0.0174423951699611	0.0152883963278472	0.00564237862873213	0.0318104375155074	0.0319550905632289	0.0065474319741957	0.0119789926391531	0.0060578943015466	0.0281992391034654	0.031054668761889	0.012288230915557
0.00642825241915476	0.00465437101976679	0.00528798279712185	0.0062927797535357	0.0085629807294682	0.0117996030105037	0.0067619717144984	0.00604251095856424	0.00752171036307999	0.0119230832850881	0.0169429327599041	0.0112702836820776	0.00872028781738486	0.010135389959474	0.016029856918369	0.0051630965180713	0.00450177818211896	0.0242413365313043	0.0232441485402365	0.0192941857580018	0.00887693325614097	0.00499222562236376	0.013901827805806	0.0247956331155405	0.0117372425771235
0.00738549334215534	0.00618774294930115	0.0053922752460508	0.0062130510296915	0.00880712926970478	0.0122386899346621	0.0082259531883219	0.00679182863286744	0.00841932015548759	0.0138613845008684	0.0169646844760566	0.0103696964684476	0.008217351749235	0.0115313869820528	0.0181889008353321	0.013522950955256	0.0246092961707055	0.0397550243983128	0.0229163013811926	0.0406556116119428	0.0126278223472004	0.0204254404102225	0.0313593582003143	0.0222748325200562	0.021740385410636
0.0076824911090894	0.00596112811181873	0.0051509387147465	0.00642635017781823	0.00943122984037718	0.0114826730626086	0.00774741543296669	0.0062818625423869	0.00811512695393269	0.0130426763708543	0.0136567694979737	0.00953494334629067	0.00780125713340503	0.011152840956083	0.0178661814572823	0.0075437101976677	0.0060972624265983	0.038532958398809	0.0209198577454305	0.0248302042841783	0.00882424944173355	0.00677338516251759	0.0225208833016293	0.0181607807460094	0.0174760565710032
0.00622165246877845	0.00474642295922589	0.00469746092134648	0.00451013150277067	0.00725605822512614	0.0107979488876024	0.007134149367298	0.00605318005127783	0.00664204780415187	0.0104669588950459	0.017516747994376	0.0100526838144074	0.00708560086014393	0.0077919113390125	0.0131621867504756	0.0117373252832685	0.00822156976263339	0.00727532875692666	0.00312108179637749	0.00518939707220249	0.0101628483996361	0.0078436853858242	0.00421768257381525	0.0033197419568274	0.00768836324538915
0.0083039450831197	0.0057681746753784	0.0051094202299231	0.00564064179968573	0.0071494500041353	0.0123496815813415	0.00731395252667275	0.00535629807294684	0.00705938301215783	0.0109298651889835	0.0161536680175337	0.008847159043917	0.00742403440575636	0.0098151517657762	0.0162898850384584	0.00640840294433878	0.00735869655115377	0.0317982797121826	0.0212389380530973	0.0266991977503929	0.00892142916218679	0.0105495823339674	0.0210545860557439	0.0208050616160781	0.0158878504672897
0.00754776279877597	0.00570300223306594	0.00458688280539246	0.00629385493342157	0.00863816061533376	0.0122181788106856	0.00749359027375736	0.00538474898684975	0.0081650814655529	0.0132561409312712	0.0151032172690431	0.0096909271358862	0.0071514349516169	0.0092363741626003	0.0160039698949632	0.00621247208667606	0.0087718964519064	0.011535439583161	0.018878256554462	0.0162912910429245	0.00759457447688365	0.0077901745099661	0.00869994210569849	0.0203685385824167	0.0113916963030353
0.00672500206765365	0.0054900339095195	0.00524696054916883	0.00732354643950048	0.0081694648912414	0.0121373749069556	0.00761682242990656	0.0066352659002564	0.00903233810272107	0.0133149450004135	0.0167345132743363	0.0105579356546191	0.0083821023902076	0.0118431064428087	0.0165139359854437	0.0065160036390704	0.00773806963857416	0.0310961045405673	0.0130975932511786	0.00622363741626005	0.0132162765693491	0.0118544371846828	0.017469605491688	0.0188182118931437	0.00986336944835
0.00775593416590855	0.00553386816640478	0.0049181209163841	0.00598809031511043	0.0087503928541891	0.0113546439500455	0.00727268216028453	0.00567446861301796	0.00740567364155158	0.0120456537920768	0.0169373087420395	0.0108122570506989	0.00827119344967334	0.00920585559507076	0.017919278802415	0.00619510379621208	0.00430965180712929	0.0148007608965346	0.0092462161938632	0.0186952278554297	0.0078003473658093	0.0046872053593582	0.0081722769001737	0.0103497642874866	0.0139163840873377
0.0081346456041684	0.00544661318335954	0.00409337523778019	0.00531345628980235	0.00722057728889259	0.0133663882226449	0.00769531056157475	0.0056647092879001	0.0074479364816806	0.0106437019270532	0.0176578446778596	0.0114083202381937	0.0079423538168886	0.0107425357704078	0.0168005127780994	0.0170007443553056	0.0100679017450997	0.0453706889421884	0.0165375072367877	0.0197470846083864	0.015587544454553	0.00697386485815898	0.0173013811926226	0.012058390538417	0.012421056984534
0.00733156893557193	0.00553395087254985	0.00490563228847905	0.00589620378794146	0.0087285584318915	0.0114305681912166	0.007313042759077	0.0059253163510049	0.00767934827557689	0.0128093623356215	0.0173110578115954	0.00975121991563978	0.00743371102472915	0.0107922421635928	0.0191037135059135	0.00629137374906958	0.00438193697791748	0.0129065420560748	0.0107082127202051	0.00713034488462495	0.0085355222893061	0.00621387809114219	0.00793143660573983	0.0124514101397734	0.00959523612604421
0.009760234885452	0.00593110578115956	0.006265817550244	0.00621759986767019	0.00663361177735507	0.013536680175337	0.0080176164088992	0.00675742287651974	0.00794863948391368	0.0109097675957324	0.0179223389297825	0.0110499545116202	0.00897369944586887	0.0113656438673393	0.0172089157224382	0.0089191133901249	0.00532933586965513	0.0098059713836738	0.0045600033082458	0.00583880572326526	0.011270779918948	0.00603035315523946	0.0112178479861054	0.0057584980564056	0.00901455628153175
0.0072076751302622	0.00482921181043754	0.00409072864113806	0.00578355801836079	0.00661740137292203	0.0126234389215119	0.00721346456041686	0.00552849226697545	0.00751534198990987	0.0108989330907286	0.0169310230750145	0.0100988338433546	0.0072095773715987	0.0092262840129022	0.0153802001488711	0.00535919278802417	0.0211943594409064	0.0122491936150856	0.0183580349019932	0.0122793813580349	0.0100623604333802	0.0257499793234637	0.00729608799933837	0.0174754776279878	0.0165957323629146
0.00586585063270203	0.00505582664791996	0.00446307170622779	0.00685931684724177	0.0101641716979572	0.0114068315275825	0.00765288230915559	0.00607584153502607	0.0090773302456373	0.0144914399139856	0.0148168885948226	0.0095823339674138	0.00792912083367797	0.0104097262426598	0.0169460755934166	0.013725415598379	0.0140409395418079	0.0187507236787693	0.0188828880985857	0.022683235464395	0.0141898106029278	0.0100036390703829	0.0158003473658093	0.0163847489868497	0.0170035563642379
0.00593954180795635	0.00415606649574065	0.0035001240592176	0.00392175998676704	0.00575262592010589	0.0108305351087586	0.0063252005624018	0.0046886940699694	0.0059579852783062	0.0094368538582417	0.0156057398064676	0.0100889918120916	0.00808113472831033	0.0103154412372839	0.0166057398064676	0.0075362666446117	0.0114075758828881	0.0239921429162187	0.0104308990157969	0.00763195765445375	0.00964304027789269	0.00984798610536767	0.0204678686626416	0.00700157141675629	0.0123486064014556
0.0069383839219254	0.00593573732528329	0.0056432056901828	0.0060176164088992	0.00929468199487226	0.012453395087255	0.00774369365643869	0.00609370606236046	0.00771631792242166	0.0129120006616492	0.01872053593582	0.0114864775452816	0.0090401951865024	0.0103791249689852	0.0173939293689521	0.00519163013811929	0.00918005127780998	0.0348975270862625	0.00450070300223308	0.00645901910511953	0.0070947812422463	0.0071472996443636	0.0120945331238111	0.00566338598957905	0.0104232073443057
0.00616243486891078	0.00442279381358037	0.00439930526838146	0.00481978330989995	0.0071747580845257	0.0110525184021173	0.0064664626581755	0.0059864361922091	0.00745422214870567	0.0118114299892482	0.0176781903895459	0.0104564552146224	0.0078460838640311	0.0104665453643206	0.0174698536101232	0.0106358448432719	0.00391894797783477	0.0268080390373005	0.0064038541063601	0.0151633446365065	0.0105437929038128	0.00406417996857168	0.0158369034819287	0.00764204780415186	0.0122698701513522
0.00683541477131753	0.004709287900091	0.0056867091224878	0.0068320238193698	0.0084351170291953	0.0126611529236622	0.00746125217103633	0.0069960301050368	0.00837333553883057	0.0127499793234637	0.0168856174013729	0.0109111736001985	0.00860127367463405	0.0100716235216277	0.0166485815896121	0.015802497725581	0.0342247125961459	0.0440346538747829	0.023593747415433	0.0132464643122984	0.0162834339591432	0.017308080390373	0.0290606236043338	0.0186513935985444	0.0128071292697047
0.00869994210569849	0.00578281366305518	0.00502100736084693	0.00573021255479284	0.0083700272930279	0.0131860888263998	0.00770548341741793	0.00576114465304774	0.00729220081052024	0.0122303366140104	0.0184426432883963	0.0111388636175668	0.00837887685055	0.010478206930775	0.0164684476056571	0.0077575055826648	0.00457728889256474	0.033124307336035	0.0196810023984782	0.0199126623108097	0.0101538334298238	0.00652675543792906	0.01450310148044	0.0191628483996361	0.0154679513687867
0.0084199818046481	0.00598933090728643	0.00527822347200399	0.005583822678025	0.0073484409891655	0.0132092465470185	0.00852617649491361	0.0064669588950459	0.00761566454387563	0.0119480605408982	0.0193610123232156	0.0120043007195435	0.00916317922421639	0.012247208667604	0.0189000909767596	0.0202003969894963	0.0236047473327268	0.0368055578529485	0.0145524770490447	0.0096201306757092	0.0149097675957324	0.0273720122405095	0.0161422545695145	0.0112438177156563	0.0115096352659003
0.00748474071623524	0.00573443056819124	0.00565139359854439	0.00689818873542306	0.00860913075841539	0.0130855181539988	0.0084127863700273	0.00665321313373586	0.00847630468943845	0.0125953188321892	0.0177439417748739	0.0104744024481019	0.00906781903895462	0.0112522537424531	0.0181683070052105	0.0056228599784964	0.00442709453312383	0.0285190637664379	0.00664874700190227	0.0239966090480523	0.0100703002233066	0.00482003142833514	0.0137840542552312	0.00754238689934664	0.0169781655777024
0.00597336862128858	0.00510726987015137	0.00441220742701185	0.0050992473740799	0.00757207840542554	0.0117809114217186	0.00759730377967085	0.00590530146389879	0.00689752708626253	0.0112502687949715	0.0157575882888099	0.00967943098172198	0.00778852038706478	0.0099173765610785	0.0150499545116202	0.0039099330080225	0.0232972458853693	0.0290243983127946	0.0156819121660739	0.0137267388967	0.0100084360267968	0.0193231329087751	0.0309113390124886	0.0119947068067157	0.0110102555619882
0.00770052104871394	0.0060680671573898	0.00625134397485735	0.0074313125465222	0.0086202133818543	0.0113079976842279	0.0081866677694153	0.0067978661814573	0.00911520966007778	0.0134647258291291	0.0152538251592093	0.0103066743859069	0.00883880572326527	0.0124674551319163	0.0185064924323877	0.00783855760483006	0.0074219667521297	0.0392647423703582	0.00961822843437271	0.009822347200397	0.00945934992969981	0.00756562732611035	0.0286858820610372	0.00932743362831863	0.0112990654205607
0.00738292945165828	0.005937887685055	0.00533768919030686	0.00562277727235136	0.00828773467868666	0.0121272847572575	0.00798651889835417	0.00664758911587133	0.00771267885203873	0.0120680671573898	0.0164117938962865	0.0101497808287156	0.0090291952692085	0.0110558266479199	0.0178847076337772	0.00685460259697297	0.0046327847159044	0.0145835745595898	0.0042145397403027	0.0058325200562402	0.0117473327268216	0.00542138780911424	0.0121978330989993	0.00490232404267639	0.00979257298817307
0.00600703002233068	0.00481597882722688	0.00491572243817718	0.00532611032999754	0.00730535108758583	0.0104922669754363	0.00666462658175504	0.00585137705731538	0.00732032089984288	0.011848399636093	0.014400049623687	0.00906525514845758	0.0073464560416839	0.00958663468695728	0.0165969729550906	0.00483458770986687	0.025546604912745	0.0310279546770325	0.00663096518071295	0.0145644694400794	0.00703208998428585	0.0258692415846497	0.0286540401951865	0.0074045984616657	0.0142764039368125
0.0055197254155984	0.00467430320072784	0.00402596972955093	0.00468381440741049	0.00689645190637666	0.0107953022909602	0.00748043999669178	0.0056169878421967	0.00692639153089077	0.0116426267471673	0.0161177735505748	0.0105748077082127	0.00862054420643458	0.0112033744107187	0.0182814490116616	0.0121176081382847	0.009504342072616	0.034700686461004	0.013896948143247	0.0144189893309073	0.0097330245637251	0.00851434951616909	0.0174966504011248	0.0126575965594244	0.0118458357455959
0.0069280456537921	0.00647977834753124	0.0050411049540981	0.00575808452568027	0.0081865850632702	0.0114965676949797	0.00842080886609879	0.0062798775949053	0.0075958977752047	0.0126323711851791	0.0129708047307915	0.00957770242329009	0.0081616078074601	0.0110504507484906	0.0185715821685551	0.00559573236291459	0.0115160036390704	0.0299111736001985	0.00808063849143994	0.0243204036059879	0.0089874286659499	0.00990836159126627	0.0162201637581672	0.0093110578115954	0.0167056488297081
0.00772450583078325	0.00684500868414525	0.0065567777685882	0.00707443553055994	0.00901927053180055	0.0130065337854603	0.00880555785294849	0.007190058721363	0.00909345794392528	0.0131596228599785	0.0177413778843768	0.0115607476635514	0.00854213878091145	0.0115742287651973	0.0187758663468696	0.0090381275328757	0.00540062856670253	0.0259670002481184	0.0228725498304524	0.0095149284591845	0.0114353651476305	0.00553734182449758	0.01988818129187	0.0155468530311802	0.0135821685551236
0.0092105698453395	0.00589157224381774	0.00536944835001243	0.0056953932677198	0.00839938797452654	0.0137964601769911	0.00755810106690929	0.00605119510379623	0.0071301794723348	0.0125251840211728	0.0185310561574725	0.0109423538168886	0.00888727152427429	0.0105775370109999	0.0170735257629642	0.00657455958977754	0.00467943098172196	0.0343060127367463	0.0052873211479613	0.0103338847076338	0.0111169464891241	0.00485518153998845	0.0207144983872302	0.006013646513936	0.0118761889008353
0.010073277644529	0.0067483252005624	0.0055860557439418	0.00737325283268549	0.0087737986932429	0.013705566123563	0.00880282855016131	0.00656587544454555	0.00953163510048801	0.013038458357456	0.0171579687370772	0.0122158630386238	0.00904474402448106	0.0121760813828467	0.0184917707385659	0.0073677942271111	0.0053157720618642	0.0102319907369117	0.0297994375982135	0.0142349681581341	0.0116416342734265	0.0059727896782731	0.00498188735423044	0.0243007195434621	0.0131206682656521
0.009599950376313	0.0066008601439087	0.00571648333471179	0.00677446034240346	0.00889959473988921	0.0133420726159954	0.00863890497063935	0.00652253742453067	0.00847374079894141	0.0123892978248284	0.0184782069307749	0.0116193863204036	0.0088506327020098	0.0103181705400711	0.0180483830948639	0.00707087916632208	0.00509817219419405	0.0297209494665453	0.0202677197915805	0.0198361591266231	0.0114263501778182	0.00509817219419405	0.00711818708130016	0.0211028037383178	0.0138481515176578
0.0037844677859565	0.00331395252667275	0.00336903481928709	0.00452617649491359	0.00647746257546938	0.008438507981143	0.0051314200645108	0.00470961872467127	0.00628268960383759	0.0106365891985775	0.0159990075262592	0.010399966917542	0.0064300719543462	0.00874923496815817	0.0160760896534613	0.0117876933256141	0.00260516086345215	0.0202282689603837	0.00321032172690433	0.00468737077164836	0.00935265900256393	0.00260516086345215	0.0174916880324208	0.0035741460590522	0.00856405590935409
0.00618947977834755	0.00492961707054836	0.00411181870813003	0.0048023323132909	0.00612339756843936	0.0101845174096435	0.00686080555785297	0.00554280043007198	0.00672293441402698	0.0097938962864941	0.0129025721611116	0.00840319245719959	0.00714895376726493	0.0094157637912497	0.0151173600198495	0.00557183028699034	0.0061715325448681	0.017982631709536	0.0139705566123563	0.0112201637581672	0.00812687122653215	0.00760127367463404	0.0103935985443718	0.0137057315358531	0.0106826565213795
0.00785311388636177	0.00601348110164587	0.0054610040526011	0.00637350095112069	0.00948341741791419	0.0121818708130014	0.00794723347944754	0.0067854602596973	0.00829112563063439	0.0140286990323381	0.015344140269622	0.0101474650566537	0.0083922752460508	0.010668265652138	0.0164155156728145	0.00623629145645523	0.0138173021255479	0.0099669175419734	0.0049997518815648	0.0172006451079315	0.00939508725498309	0.0158708957075511	0.00500827061450668	0.0049997518815648	0.0139541807956331
0.00791803821023905	0.00642386899346623	0.00671805475146805	0.00654503349598877	0.00887982797121829	0.0125665370937061	0.00886427921594579	0.00700727814076588	0.0084330493755686	0.013355305599206	0.0174512447274832	0.0120669919775039	0.00828914068315279	0.00994624100570677	0.0153343809445042	0.0066402282689604	0.0164285005375899	0.0192979075345298	0.0106599950376313	0.0101385327929865	0.0119507898436854	0.0172163592754942	0.0164842444793648	0.0117546935737325	0.012188818129187
0.00674427259945416	0.00539235795219587	0.00500926308824748	0.00551195103796214	0.00812563063435615	0.0114205607476636	0.00814928459184519	0.0064885451989083	0.00751443222231414	0.0121417583326441	0.0167134232073443	0.009997518815648	0.00851145480109174	0.0112922835166653	0.0165418079563312	0.00693110578115956	0.0207882722686296	0.035798775949053	0.0284279215945745	0.0321190968488958	0.00881457282276076	0.0227894301546605	0.0310542552311637	0.0191849309403689	0.0220551649987594
0.00666206269125798	0.00633173434786207	0.00592788024150197	0.00655007857083784	0.00859556695062446	0.0114997105284923	0.00904267637085439	0.00713952526672734	0.00810536762881485	0.0130762550657514	0.0180839467372426	0.0113591927880242	0.00917988586551985	0.0105102969150608	0.0169139029029857	0.0060339095194773	0.0051326606566868	0.0137948887602349	0.0107995203043586	0.0133894632371185	0.00974543048548511	0.00636564386733937	0.0075380034736581	0.0107920767513026	0.0106407245058308
0.0068381440741047	0.00522016375816725	0.0050693077495658	0.0059290381275329	0.00879604664626585	0.0120908113472831	0.00748490612852537	0.0061237283930196	0.00756405590935409	0.012775121991564	0.0176942353816889	0.0110705483417418	0.007812422462989	0.0103008022496072	0.0171617732197502	0.0161481267058142	0.0168791663220577	0.0442879000909767	0.0187106939045571	0.0159273012984865	0.012734099743611	0.0167345132743363	0.0190309320982549	0.0108263170953602	0.0144552146224464
0.00716268298734598	0.00559498800760898	0.00526614837482427	0.0062613514184104	0.00892142916218679	0.0117097841369614	0.00756132660656688	0.00578355801836078	0.0077911669837069	0.0123500951120668	0.0164963195765445	0.0111017285584319	0.00944016210404437	0.0109411132247126	0.0186489124141924	0.00575965594243654	0.00433156893557193	0.0290755107104458	0.0046370027293028	0.00722678024977258	0.00973194938383926	0.00491208336779425	0.0108909933008023	0.00509817219419405	0.0107742949301133
0.00582003142833515	0.0055479282110661	0.00546174840790673	0.00567132577950544	0.0078495575221239	0.0108469936316268	0.00753891324125385	0.00666652882309158	0.00719832933586968	0.01109320982549	0.0170059548424448	0.0109791580514432	0.00920701348110169	0.0105651310892399	0.016922917872798	0.0056946489124142	0.00421793069225046	0.0204625754693574	0.0120482176825738	0.0162023819369779	0.00747431974195685	0.00497841369613765	0.0142787197088744	0.0118174675378381	0.0121351418410388
0.0072628401290216	0.00619113390124888	0.00559953684558765	0.0076594988007609	0.00907302952609383	0.0121829459928873	0.00840079397899265	0.00685286576792658	0.00941543296666946	0.0131350591348937	0.0144907782648251	0.0096545364320569	0.00892845918451745	0.0127015135224547	0.0175069886692581	0.0102098254900339	0.0110243983127946	0.0324541394425605	0.0219799851128939	0.022577619717145	0.0110287817384832	0.011919278802415	0.0257718964519064	0.0171095029360682	0.0155083946737243
0.0086269125796047	0.00636647092879003	0.005585063270201	0.00671400215035979	0.0090296915060789	0.0133604333802002	0.00813795384997107	0.00672301712017205	0.00861979985112897	0.0135909354065007	0.0195737325283269	0.0117556033413283	0.00885592589529406	0.0115889504590191	0.0174600115788603	0.00768728806550329	0.00493358696551156	0.0125200562401786	0.00687461748407909	0.00583442229757673	0.010781407658589	0.00661194276734764	0.0101233975684393	0.0100106690927136	0.0152202464643123
0.00661020593830124	0.0050987511372095	0.00442502687949717	0.00594103051856755	0.00870862625093049	0.0120696385741461	0.00700934579439255	0.00596129352410887	0.00780390373004716	0.0126556116119428	0.0168187908361591	0.0102422462989	0.0082222314117939	0.0100920519394591	0.0169581506905963	0.0067624679513688	0.00609296170705485	0.0153476139277148	0.0104570341576379	0.00723356215366804	0.00913142006451083	0.0096018526176495	0.00811074352824418	0.011803738317757	0.0108386403109751
0.00647977834753124	0.00400628566702508	0.00395591762467954	0.00532164419816394	0.00885261764949139	0.0117886857993549	0.0068483169299479	0.00542428252419157	0.00777917459267226	0.0133584484327186	0.0181328260689769	0.0104567860392027	0.00877942271110748	0.0103868993466215	0.0172942684641469	0.00568488958729635	0.0045224547183856	0.0116843106442809	0.0171384500868414	0.0201676453560499	0.00981705400711277	0.0053541477131751	0.0106040029774212	0.0152983210652551	0.0126032586221156
0.00817194607559344	0.00570614506657847	0.0051893143660574	0.006249689851956	0.00933835083946741	0.01265213795385	0.00822537424530645	0.0067101976676867	0.00835596724836658	0.0131359689024895	0.0179955338681664	0.0114453725911835	0.0089742783888843	0.0104755603341328	0.0165945744768836	0.00565842362087505	0.004566454387561	0.0209760152179307	0.00477512199156399	0.0189579852783062	0.0091467207013481	0.004566454387561	0.0180070300223307	0.005562732611033	0.0145510710445786
0.00659407824001325	0.00556661979985115	0.0051670664130345	0.0056776114465305	0.00881870813001409	0.01049069555868	0.0069782482838475	0.00569134066661155	0.0072992308328509	0.0129516169051361	0.0153483582830204	0.0090582251261269	0.00696269952857499	0.00925721611115709	0.0153092382764039	0.00408055578529486	0.00445951534198993	0.0063392606070631	0.00420974278388886	0.00626515590108347	0.00834281697130099	0.00466429575717478	0.0049970225787776	0.00496170705483419	0.0111358034901993
0.0072017202878174	0.0057961293524109	0.00496344388388059	0.00639417748738733	0.00763460425109588	0.0117986932429079	0.0076058225126127	0.00574625754693576	0.00789024894549668	0.0114623273509222	0.0164218840459846	0.00967107766107026	0.00623993052683816	0.00758638656852206	0.0126603258622116	0.00565561161194279	0.0165423868993466	0.0242452237201224	0.00508899181209166	0.0045394921842693	0.0112356298072947	0.0243497642874866	0.0101922090811347	0.00508899181209166	0.00796079728723846
0.00736638822264496	0.00512240509469856	0.00342783888842943	0.00431891489537674	0.0052556446944008	0.0126320403605988	0.00764510793151933	0.00481382846745515	0.00663344636506494	0.0094749813911174	0.0154193201554876	0.0101328260689769	0.00748498883467043	0.0110697212802911	0.0167091224878008	0.0165909354065007	0.0168657679265569	0.020173931023075	0.0162905466876189	0.0077307914978083	0.0126504011248036	0.0173724257712348	0.0128374824249442	0.0192744189893309	0.0097073029526094
0.00892482011413451	0.00640691423372759	0.00613133735836574	0.00564006285667027	0.00720635183194114	0.0125207178893392	0.0076325365974692	0.00670713754031926	0.00715920932925318	0.0113940947812422	0.0161334050119924	0.00962228103548098	0.00848953767264911	0.00986221156231911	0.0145752212389381	0.0278131668182946	0.033088247456786	0.0341311719460756	0.027353982300885	0.0099809775866347	0.0175833264411546	0.0330938714746505	0.0305162517575056	0.0275113720949466	0.0116614010420974
0.00789049706393188	0.00483665536349353	0.0049176246795137	0.005681994872219	0.00757753701099994	0.0126905963113059	0.00699909023240429	0.00622587048217684	0.0077379869324291	0.0121109089405343	0.0166814986353486	0.00973318997601526	0.0075853113886362	0.00978455049210161	0.0163346290629394	0.00765643867339346	0.0037305433793731	0.0271934496733107	0.00899693987263258	0.0103860722851708	0.0095303118021669	0.0037275659581507	0.0207642047804152	0.0067736332809528	0.0132773137044082
0.00881953519146476	0.00571954346207925	0.00472988173021258	0.00564585228682493	0.00782664791994047	0.0140023984782069	0.00849623687039949	0.00617856256719877	0.0080522702836821	0.0128541063601026	0.0186463485236953	0.0113427342651559	0.009029774212224	0.0112351335704243	0.0176824911090894	0.00695459432635847	0.0044259366470929	0.0341212472086676	0.0128041518484824	0.00894797783475316	0.0110729468199487	0.0044259366470929	0.0107115209660078	0.0174337937308742	0.011038458357456
0.0089880903151104	0.00544479364816808	0.00372599454139445	0.0052531635100488	0.00886866264163431	0.0131123976511455	0.00758225126126873	0.00508692415846499	0.00715896121081798	0.0127116036721528	0.017642295922587	0.0093976511454801	0.00808055578529487	0.010593830121578	0.0174101397733852	0.009438507981143	0.0219303614258539	0.0273386816640476	0.0123608469109255	0.0196001984947482	0.0168823091555703	0.0175654619138202	0.0219970225787776	0.0171138863617567	0.0156615664543876
0.0054935075676123	0.00381581341493675	0.00420130675709207	0.00536489951203376	0.00771499462410059	0.0110386237697461	0.00647324456207098	0.005445951534199	0.00674261847655283	0.0120868414523199	0.0165085600860144	0.00885559507071379	0.0069918947977835	0.00841311719460759	0.0156146720701348	0.00494243652303368	0.00535629807294684	0.0279258952940203	0.0174462823587793	0.0185089736167397	0.0071398560913076	0.00655834918534449	0.0107578364072451	0.0162088330162931	0.0122416673558845
0.00720014887106114	0.0065521462244645	0.00554759738648584	0.00732611032999754	0.00973889670002485	0.0119458274749814	0.00914862294268468	0.00667182201637583	0.00841865850632705	0.0130930444131999	0.0171252171036308	0.0110814655528906	0.0078424447936482	0.0102163592754942	0.01522363741626	0.0191849309403689	0.0230916384087338	0.0396394839136548	0.033624844925978	0.015827309569101	0.0124356959722107	0.0225677776858821	0.0262016375816723	0.0200150525184021	0.01190058721363
0.0071091721114879	0.005495657927384	0.00383806136795966	0.0042840956083037	0.00695310561574727	0.0118116781076834	0.00742238028285504	0.0049876767843851	0.00617963774708463	0.0105668679182863	0.0166114465304772	0.0103693656438673	0.00711554048465803	0.00897965428831367	0.0142970804730792	0.00556786039202715	0.00417161525101317	0.0274734099743611	0.0212180961045406	0.0176494913572078	0.009647175585146	0.0046510627739641	0.0152190058721363	0.0169189479778348	0.0137320320899843
0.0063338847076338	0.00498850384583577	0.0049517823174262	0.00642833512529983	0.0092783888842941	0.0111607807460094	0.00684120420147219	0.00543238772640809	0.0074095608303697	0.0131545777851294	0.0143655611611943	0.00901009014969816	0.00765718302869905	0.0091965925068233	0.0165603341328261	0.0047998511289389	0.00481283599371435	0.0280846083864031	0.0212133818542718	0.0146391530890745	0.00798064676205444	0.0054249441733521	0.0190387064758912	0.0188433545612439	0.0160014060044661
0.0079923083285088	0.00535381688859484	0.00480671573897943	0.00576312960052934	0.00854404102224797	0.0119196096269953	0.00709560830369698	0.00584376809196925	0.00781275328756929	0.0128020014887106	0.0176165743114714	0.0106915887850467	0.00905309734513278	0.0104056736415516	0.016234802745844	0.00659407824001325	0.00411297659416097	0.0398423620875031	0.00485939955338683	0.00534786204615005	0.00851989082788855	0.00422562236374164	0.0299717972045323	0.0052563890497064	0.00979803159374746
0.00736415515672817	0.00532776445289887	0.00453271028037385	0.00460747663551404	0.0061101645852287	0.0132367876933256	0.00815490860970973	0.0061697957158217	0.0068010917211149	0.0103082458026631	0.0176151683070052	0.0113898767678438	0.0092219832933587	0.0094135307253329	0.0148429410305186	0.00627896782730959	0.00452485319659253	0.0207516334463651	0.0107985278306178	0.0184643122984038	0.0097139194442147	0.00479770076916717	0.0150187742949301	0.0125223720122405	0.0136657017616409
0.00607840542552314	0.00388826399801507	0.00471160367215286	0.005806219502109	0.00844090645934996	0.0104891241419237	0.00689942932759906	0.00602729302787199	0.0077931519311885	0.0118115954015383	0.0187806633032834	0.0106786866264163	0.0096429575717476	0.0115413117194607	0.0178678355801836	0.00426019353237947	0.00457844677859567	0.0169028202795468	0.0165805971383674	0.0108627905053345	0.0070643453808618	0.00496484988834673	0.0133883053510876	0.0168421139690679	0.0143902902985692
0.00749259780001656	0.00621809610454059	0.00476511454801094	0.00479976842279384	0.00623976511454803	0.0131958481515177	0.00876395666198003	0.0061712844264329	0.0070344057563477	0.0107005210487139	0.0173821023902076	0.0117587461748408	0.00915052518402121	0.0118182945992887	0.0168805723265239	0.00810255561988258	0.0066312960052932	0.0121300967661897	0.0104487635431313	0.0110703002233066	0.0096721528409561	0.00713696137623028	0.0042175171615251	0.0079943759821355	0.0093831775700935
0.0079052187577537	0.00615929203539825	0.00620949466545366	0.0057716483334712	0.00824059217599871	0.0125252667273178	0.0080502853362005	0.0069265569431809	0.00728723844181625	0.0123486891076007	0.0186959722107353	0.0113083285088082	0.00893375237780171	0.00882061037135063	0.0141335704242825	0.0072989827144157	0.0108393846662807	0.0184253577040774	0.00458101066909274	0.00577644528988506	0.0104624100570672	0.0108784219667521	0.0096453560499545	0.00550789843685388	0.0094362749152262
0.00803556364237866	0.00694194028616328	0.00589496319576547	0.00756182284343729	0.009704325531387	0.0119108427756182	0.00827946406418	0.00683351252998099	0.00931312546522211	0.0138491439913986	0.0164320569018278	0.0108283020428418	0.0087484079067075	0.0114039368125052	0.0176545364320569	0.00645132743362834	0.00545149284591847	0.00883351252998101	0.00596625589281286	0.0229072037052353	0.0094983872301712	0.00678777603175918	0.00527259945413946	0.00596625589281286	0.0150868414523199
0.00772367876933258	0.00624125382515923	0.00542188404598464	0.00610536762881484	0.00870209246547021	0.012809941278637	0.0084600942850054	0.00646489124141925	0.0082848399636093	0.0129159705566124	0.0186365064924324	0.0116940699693987	0.008685716648747	0.0116133487718137	0.0179536018526176	0.0237116863782979	0.0240114961541643	0.0408971962616823	0.0210368869406997	0.0272477049044744	0.013526672731784	0.0209354892068481	0.0211116532958399	0.0331219915639732	0.013859564965677
0.00448614672070137	0.0034018691588785	0.0035209660077744	0.00537399718799109	0.0064177487387313	0.00890058721363	0.00581060292779756	0.00460739392936897	0.00651989082788853	0.00984575303945087	0.0136765362666446	0.00803605987924906	0.00610536762881484	0.0084875527251675	0.0135683566288975	0.0073573732528327	0.0151157886030932	0.0256980398643619	0.0217819866016045	0.00703299975188158	0.00840625258456706	0.0119146472582913	0.0176045819204367	0.0231506078901663	0.0087973699445869
0.0069406169878422	0.005767678438508	0.00418443470349849	0.0042311636754611	0.00730212554792823	0.0114954925150939	0.00775593416590855	0.00581655777024235	0.00661243900421804	0.0112774791166984	0.01587577537011	0.0099285418906625	0.0078545198908279	0.0104953271028037	0.0185332065172442	0.0292525018608883	0.00764312298403773	0.0143015466049127	0.035126705814242	0.029235960631875	0.0114244479364817	0.00780241501943597	0.0112978248283847	0.0314877181374576	0.0195427177239269
0.00978562567198747	0.00707542800430074	0.00706963857414608	0.0081321644198164	0.0098910760069473	0.0150535935820031	0.00987635431312551	0.00841038789182039	0.00942684641468865	0.0150430071954346	0.0189234968158134	0.0122711107435282	0.010855925895294	0.0126129352410884	0.0187551898106029	0.00802762385245225	0.0134896203787941	0.0387580018195352	0.00626242659829627	0.0138427756182284	0.0126938218509635	0.0148244148540236	0.0231451492845918	0.00655967248366555	0.0159994210569845
0.00914349516169056	0.00704325531386983	0.00510677363328097	0.00554925150938717	0.00733198246629727	0.0126492432387726	0.0084873046067323	0.00609064593499299	0.00698089488048964	0.0108507981142999	0.0170666611529236	0.0112479530229096	0.00720808866098753	0.00859879249028207	0.0139077826482508	0.0258302869903234	0.00563237118517908	0.0362729302787197	0.032342816971301	0.0346730626085518	0.0139848647754528	0.00574567860392029	0.0288916549499628	0.0323629972706972	0.016822347200397
0.0059941278637003	0.00481680588867755	0.00421453974030273	0.00431618559258955	0.00654801091721117	0.0098253246216194	0.00647878587379044	0.00545430485485074	0.00599123314862296	0.00953246216193868	0.0152960879993384	0.0107334380944504	0.0090052104871392	0.0097288892564718	0.0149778347531222	0.0086791001571417	0.00362964188239188	0.0229892482011413	0.00312132991481269	0.00448399636092964	0.007561492018857	0.0042615995368456	0.0169441733520801	0.00344239516996115	0.0076976263336366
0.00770945331238113	0.0062029608799934	0.00540162104044333	0.00710776610702177	0.00894194028616329	0.0119275494169217	0.0082828550161277	0.0062294268464147	0.00873244562070966	0.0133296666942354	0.0154238689934662	0.0100525184021173	0.0089587296336118	0.0114764701017286	0.0169337523778016	0.0079945413944256	0.00506823256967995	0.0251869985939955	0.024775204697709	0.0318852038706476	0.0111265404019519	0.00581258787527916	0.0188366553634935	0.0230283682077578	0.0197756182284344
0.00767306260855184	0.00587412124720868	0.00464916053262759	0.0061581341493673	0.0084690265486726	0.0119134893722604	0.0079660904805227	0.0057537838061368	0.00749011661566456	0.0119510379621206	0.0179885038458357	0.0113125465222066	0.00813406666115295	0.0099827144156811	0.0164461169464891	0.0058033247870317	0.00465809279629479	0.0346544537259118	0.00458646927466713	0.0143338020014887	0.00983012157803328	0.00542949301133076	0.0277943925233645	0.00485088082044498	0.0152015548755273
0.00554801091721117	0.00543710197667689	0.00472400959391285	0.00615044247787613	0.00775295674468615	0.0108748656025143	0.00715184848234226	0.0058787527913324	0.0078804896203788	0.0117882722686296	0.0146274088164751	0.00923347944752299	0.00851468034074935	0.0121497808287156	0.0170672400959391	0.00494318087833928	0.0225623190803077	0.023731701265404	0.0256349350756761	0.0126333636589199	0.0100733603506741	0.0173778016706641	0.0169481432470432	0.0185375899429328	0.0122337275659582
0.00597783475312218	0.0060193532379456	0.00562914564552149	0.0051049540980895	0.00544578612190888	0.0108259035646349	0.00818898354147716	0.00642998924820116	0.00711322471259617	0.00945951534198995	0.0163471176908444	0.0111086758746175	0.00792515093871477	0.0101831114051774	0.0155996195517327	0.00435530559920604	0.011624844925978	0.0344015383342982	0.0106947316185593	0.022980150525184	0.00733107269870154	0.012681994872219	0.0297781821189314	0.0144282524191547	0.02166454387561
0.0081423372756596	0.0060176164088992	0.004891903068398	0.00643685385824168	0.00980249772558105	0.0144662145397403	0.00829716317922425	0.00622901331568938	0.00858043172607728	0.0143051856752957	0.0182470432553139	0.0118803242080887	0.0095560334132826	0.0117985278306178	0.0188064676205442	0.0105616574311471	0.0235576048300389	0.0251375403192457	0.0092846745513192	0.0077161525101315	0.0113715987097841	0.0207740468116781	0.0156724009593913	0.0158362418327682	0.010952857497312
0.00513497642874868	0.00429186998593998	0.00465420560747665	0.0055160036390704	0.0088163923579522	0.0100706310478869	0.00690282027954679	0.00576850549995867	0.00745719956992807	0.0133236291456455	0.0153362004796956	0.00978058059713841	0.00857968737077169	0.0108868579935489	0.0176659498800761	0.013253411628484	0.014290629393764	0.0267142502687949	0.0167362501033827	0.0187082127202051	0.0121507733024564	0.00884252749979327	0.0176467620544206	0.0156767843850798	0.0155172442312464
0.00793325614093129	0.0074308990157969	0.00661649160532629	0.00689653461252173	0.00806302208254077	0.0129150607890166	0.00992341410966839	0.00759697295509059	0.00873691175254326	0.0133312381109916	0.0184818460011579	0.0123758167231825	0.0095363493507568	0.0121688032420809	0.018221073525763	0.00719287073029528	0.00583839219253993	0.0184043503432305	0.00563692002315774	0.0080950293606815	0.0110412703663882	0.00625820858489788	0.0093799520304359	0.0072838474898685	0.0121994045157555
0.00774973120502856	0.00577669340832026	0.00503233810272105	0.00625978000165414	0.00941278637002733	0.0124376809196923	0.0077233479447523	0.00568455876271609	0.00736514763046897	0.0124847407162352	0.0151683897113556	0.0087642047804152	0.00747208667604005	0.0105347779340005	0.0169058804069142	0.0157212802911256	0.0132902985691837	0.0299497973699446	0.0237102803738318	0.0221089239930527	0.0117980315937474	0.0109712182615168	0.0156675212968324	0.0283163510048796	0.0161484575303945
0.00546778595649659	0.00544065834091475	0.00480324208088663	0.00577297163179226	0.00706004466131836	0.0104423951699611	0.00731982466297248	0.0057183855760483	0.0075679430981722	0.0104781242246299	0.0161941940286163	0.0092912910429245	0.00761367959639404	0.0104017864527334	0.0159894963195765	0.00870622777272355	0.00680043007195436	0.0300664957406335	0.0126078901662394	0.0194772971631792	0.00896600777437766	0.00960549168803246	0.0172987345959805	0.0198137457613101	0.0144992142916219
0.0069280456537921	0.0051935323794558	0.00546100405260113	0.00499379703912	0.00724596807542803	0.0133176743032007	0.0075038458357456	0.00618054751468036	0.00667355884542223	0.0110495409808949	0.016850880820445	0.00912860805557857	0.00803804482673065	0.00897419568273926	0.0129291208336779	0.011146555289058	0.0116035894466959	0.0288286328674221	0.0194909436771152	0.0180712926970474	0.0112852534943346	0.0076580100901497	0.0193586965511537	0.0165775370109999	0.0170712099909023
0.00615573567116039	0.00473244562070963	0.00542353816888597	0.0052331486229427	0.00740393681250519	0.0108039864361922	0.00735695972210737	0.00670713754031927	0.007127946406418	0.0119064593499297	0.0134197336862129	0.00947059796542888	0.00826523860722855	0.0107972872384418	0.0186714084856505	0.0337284757257464	0.0165345298155653	0.039781324952444	0.0122714415681085	0.0158846249276321	0.0156755437929038	0.0209385493342155	0.0288909105946572	0.0231986601604499	0.0196344388388057
0.0058525349433463	0.0052182615168307	0.00526590025638907	0.00559242411711193	0.00751881564800266	0.0108263170953602	0.00723108096931604	0.00667744603424036	0.00750541725250189	0.0116135141841039	0.016397568439335	0.0111990736911753	0.0091544123728393	0.0107619717144984	0.0171537507236788	0.00615805144322225	0.00601000744355307	0.0155710859316847	0.00418278058059716	0.00767248366553637	0.00954726656190559	0.00619907369117527	0.00798279712182617	0.00478231742618479	0.0100181126457696
0.007945331238111	0.00602324042676373	0.00570953601852619	0.00683731701265406	0.0101761640889918	0.0134213878091142	0.00825283268546855	0.00714523199073693	0.00861235629807299	0.0147355884542221	0.0199090232404268	0.0117995203043586	0.00892647423703584	0.0110858489785791	0.0177420395335373	0.00626788520387067	0.0199671656604086	0.0291687205359358	0.00546927466710779	0.0266535439583161	0.0111892316599123	0.0199684889587296	0.0208742866594988	0.00546927466710779	0.0182218178810686
0.00537424530642629	0.0048104375155074	0.0055996195517327	0.0058218509635266	0.00711471342320736	0.0099398726325366	0.0065956496567695	0.00650740219998348	0.00762649904887935	0.0114829211810437	0.0142996443635762	0.009259614589364	0.00852948474071627	0.0105104623273509	0.015973864858159	0.0130707137540319	0.0168814820941196	0.0240680671573898	0.00455421387809116	0.00430692250434209	0.0119684889587296	0.018607393929369	0.020968902489455	0.00468604747332729	0.0079569928045654
0.00752328177983626	0.00653246216193865	0.00524704325531389	0.0056068149863535	0.0084075758828881	0.0119678273095691	0.00768050616160783	0.00573806963857417	0.00696278223472005	0.01115523943429	0.0154872219005872	0.0102761558183773	0.00709072864113806	0.0088107683400877	0.0139427673476139	0.00575692663964935	0.0198280539244066	0.0293836738069639	0.0335586800099247	0.0248630386237698	0.0103256967992722	0.0151152096600777	0.0249507071375403	0.0258040691423373	0.0108871061119841
0.00613745761310068	0.00449648498883469	0.00389818873542306	0.00437126788520389	0.00640898188735425	0.0113060127367463	0.0067797535356877	0.00540203457116866	0.0062222314117939	0.0106009428500538	0.0150046315441237	0.0094553800347366	0.00822901331568937	0.0098241667355885	0.016403771400215	0.00603531552394345	0.00531759159705569	0.0147200396989496	0.00894648912414196	0.0166574311471342	0.0107684227938136	0.00508477379869326	0.0073922752460508	0.0084090645934993	0.0134955752212389
0.00768356628897529	0.00643983127946409	0.0058911587130924	0.00639020759242413	0.00863443883880574	0.0128713092382764	0.00837507236787696	0.00700306012736748	0.00800636837317015	0.0133430650897362	0.0159148126705814	0.0096733934331321	0.00845000413530727	0.00912463816061538	0.015153998842114	0.00914018691588789	0.00690753452981558	0.0409481432470433	0.00580299396245143	0.0058510462327351	0.0114701844347035	0.0084160119096849	0.0262822760731122	0.00670399470680674	0.0116577619717145
0.00486982052766523	0.00357472500206767	0.0038651889835415	0.00469175419733688	0.00744504176660328	0.0091334050119924	0.0055100487966256	0.0049874286659499	0.0064662145397403	0.0110634356132661	0.0146831527582499	0.00885551236456872	0.0071643371102473	0.00893747415432971	0.0146277396410553	0.0135839880903151	0.0156415515672814	0.0295136878670085	0.00574824249441735	0.0125862211562319	0.0105724092300058	0.0156294764701017	0.0157083781324952	0.0063125465222066	0.0102104871391944
0.00686676040029776	0.00505797700769169	0.0056288148209412	0.0049851956000331	0.0068064676205442	0.0127572574642296	0.00725374245306429	0.00651360516086347	0.00682970804730794	0.0109172111487884	0.0185858903316517	0.00988933917790096	0.00846836489951205	0.0109853610123232	0.0174112976594161	0.00717492349681584	0.0108278885121164	0.0232739227524605	0.00378761061946904	0.0208398809031511	0.0102340583905384	0.00940277892647427	0.0174023653957489	0.00440674882143745	0.0128688280539244
0.0085629807294682	0.0067322802084195	0.00518526176494915	0.00460143908692418	0.00810511951037965	0.0134078240013233	0.00850591348937228	0.0063060954428914	0.0067102803738318	0.0115011992391035	0.0171083450500372	0.0110679017450997	0.00799272185923418	0.0100759242411711	0.0157758663468696	0.0076748821437433	0.00542254569514517	0.00795244396658674	0.0222197502274419	0.0100809693160202	0.0089685716648747	0.00705731535853116	0.0049562484492598	0.0119650153006368	0.0100827888512116
0.00736539574890417	0.00520535935820034	0.0045860557439418	0.0054716731453147	0.0070797287238442	0.0113014638987677	0.00652278554296586	0.00543470349846996	0.0068951286080556	0.0107476635514019	0.0139324290794806	0.00882052766520556	0.00748780084360269	0.0098522868249111	0.0156261682242991	0.0140701348110165	0.0201508560086014	0.020737904226284	0.0185513191630138	0.0118417004383426	0.010070796460177	0.0188381440741047	0.0172930278719709	0.0107211148788355	0.0092865767926557
0.0086602431560665	0.0068871888181292	0.00605284922669756	0.00599693987263256	0.00731105781159543	0.0141505251840212	0.00914026962203296	0.0074499214291622	0.008443470349847	0.0116355140186916	0.0164045157555206	0.00993706062360437	0.00867058142419986	0.0091346456041684	0.0154824249441733	0.00848871061119844	0.0135437929038127	0.00988727152427429	0.0156721528409561	0.0118251592093293	0.01124844925978	0.0100664957406335	0.00536001984947484	0.0128169713009677	0.0102110660822099
0.00888239186171536	0.00592738400463156	0.00532139607972874	0.00651980812174347	0.00850864279215949	0.0132470432553139	0.008	0.0062932759904061	0.0082764039368125	0.0123449673310727	0.0192256223637416	0.0109198577454305	0.00728988503845838	0.0102840956083037	0.0164368538582417	0.00785758001819537	0.004643453808618	0.0319899925564469	0.00476180630220828	0.0110749317674303	0.0093888842941031	0.004643453808618	0.0292697874452072	0.00534207261599539	0.013530394508312
0.0040923000578943	0.00273426515590108	0.00246274088164751	0.00319841204201474	0.00493069225043423	0.0089200231577206	0.00528914068315278	0.00412687122653215	0.0050878339260607	0.00855181539988426	0.0132251261268712	0.0082150359771731	0.00649656769497976	0.0088433545612439	0.0157024232900505	0.00632412538251594	0.00520163758167234	0.00855619882557278	0.00692895542138783	0.0083423207344306	0.00652708626250933	0.0046681829459929	0.00463940120750973	0.00679158051443224	0.00748366553634937
0.00867223554710119	0.00577743776362586	0.00517343478620463	0.0049302787197089	0.00782623438921514	0.0123692002315772	0.00753610123232158	0.00596989496319579	0.00701372922008107	0.0116970473906211	0.0173613431477959	0.0098045653792077	0.00757828136630553	0.0101077661070218	0.018724175006203	0.00615499131585479	0.0243328095277479	0.0075872136299727	0.00353089074518239	0.0102152013894632	0.00935853113886366	0.0218971135555372	0.00460176991150445	0.0045115375072368	0.00947101149615421
0.0081756678521214	0.0049933008022496	0.00509130758415353	0.00555934165908529	0.00966214539740307	0.0124820941195931	0.00738243321478788	0.00624390042180136	0.00795343644032753	0.0135514018691589	0.0162849226697543	0.0109186171532545	0.00810925481763297	0.0108858655198081	0.017346621453974	0.0062229757670995	0.00409445041766605	0.0271339012488628	0.015034736580928	0.0156959722107353	0.0108704821768257	0.00676776114465307	0.0145136051608634	0.00795906045819208	0.0139600529319328
0.0058398809031511	0.0043581176081383	0.00401720287817387	0.00551641716979574	0.00826143412455548	0.0102838474898685	0.0067679265569432	0.00547473327268218	0.00735307253328925	0.0116553634935076	0.015760234885452	0.0100319245719957	0.0077760317591597	0.0098896700024812	0.0157144983872302	0.007437267388967	0.0047871970887437	0.0242951782317426	0.0352931105781159	0.0374948308659333	0.00863816061533376	0.00392548176329503	0.0255380861798032	0.0337456786039203	0.0203045240261352
0.00675692663964934	0.00530849392109835	0.00523943428996776	0.00539814738235053	0.00776809196923333	0.0129016623935158	0.00771656604085685	0.0064127863700273	0.00754958233396744	0.0112793813580349	0.019773881399388	0.0121757505582665	0.00928674220494586	0.0102625093044413	0.0172052766520552	0.0211807956331155	0.004495657927384	0.0151917955504094	0.0039349102638326	0.00524588536928296	0.012296915060789	0.004495657927384	0.0119420229923083	0.0049537672649078	0.0092651559010835
0.0110726159953685	0.0072358779257299	0.00623629145645523	0.00699197750392856	0.00865693491026386	0.0152237201224051	0.0093644859813084	0.0066983706889422	0.0087911669837069	0.0132426598296253	0.0194679513687867	0.0119074518236705	0.0093336365891986	0.0124199818046481	0.0191442395169961	0.00876263336365896	0.00660301050368045	0.0384305681912166	0.0291049540980895	0.0109717144983872	0.0141613596890249	0.00748598130841124	0.0258718054751468	0.0129248201141345	0.0128313621702093
0.00673732528326857	0.0051423372756596	0.00405921759986769	0.0049782482838475	0.00815548755272519	0.012672070134811	0.00759383012157805	0.00547696633859898	0.00723381027210324	0.0121894797783475	0.0163408320238194	0.0093343809445042	0.0077998511289389	0.0109840377140021	0.0177679265569432	0.0158962037879414	0.0132754941692168	0.0358839632784716	0.0218018360764205	0.012781324952444	0.0129684889587296	0.0164858158961211	0.0167988586551981	0.0149234141096683	0.0142553965759656
0.0057723926887768	0.00470837813249526	0.00387668513770575	0.00512190885782816	0.00655934165908529	0.0104623273509222	0.00701025556198828	0.00502836820775786	0.0070703002233066	0.0099347448515425	0.0146245968075428	0.0110044661318336	0.00740716235216279	0.00897436109502939	0.0135438756099578	0.00534190720370525	0.00362492763212309	0.0223882226449425	0.0035310561574725	0.0149038954594326	0.00805086427921597	0.0041086758746175	0.0139406996939873	0.00486014390869244	0.0118396327847159
0.006458357455959	0.00471160367215286	0.00513381854271774	0.00477007691671493	0.0051730212554793	0.0106776941526755	0.00699470680671576	0.00632900504507487	0.0068505499958647	0.00871383673806966	0.0167170622777272	0.010355305599206	0.0084214705152593	0.00993582003142837	0.0143683731701265	0.009709287900091	0.00962120585559511	0.0274574476883633	0.0121588785046729	0.0099561657431147	0.00895012819452489	0.0220769167149119	0.0137352576296419	0.0116025969729551	0.0161399387974527
0.00838350839467377	0.0062576296418824	0.00608005954842447	0.0068617153254487	0.00679555040939544	0.0140353982300885	0.00869125796046649	0.00753221404350345	0.00852650731949388	0.0114056736415516	0.0177398064676205	0.0113223885534695	0.0100992473740799	0.0112975767099495	0.0167700769167149	0.00717442725994544	0.00486692581258789	0.0367852948474071	0.00624423124638163	0.0053296666942354	0.010785046728972	0.00523579521958483	0.0305005375899429	0.00758812339756846	0.0092042014721694
0.00787147465056656	0.0060064510793152	0.00492175998676703	0.00507857083781327	0.007188818129187	0.0124106360102556	0.00801521793069228	0.00608510462327353	0.0076694235381689	0.0117153254486808	0.0179780828715573	0.0109988421139691	0.0082130510296915	0.0104519890827889	0.0167761971714499	0.0125533041104954	0.00733479447522953	0.0258296253411629	0.0164095608303697	0.0173557191299314	0.010202464643123	0.00930253907865358	0.0207340170374659	0.0177708212720205	0.0136060706310479
0.0066228599784964	0.00548548507154084	0.00485509883384337	0.00569944586882807	0.00782772309982634	0.012664626581755	0.008059631130593	0.00578562567198745	0.00742312463816064	0.0112369531056158	0.0185711686378298	0.0113280952774791	0.00747225208833018	0.010850880820445	0.015032255396576	0.00550930444132	0.00429220081052024	0.0252518402117277	0.00805177404681171	0.0161326606566868	0.0101840211727731	0.00512860805557855	0.0179373914481846	0.00761616078074603	0.0131152096600778
0.00776131006533787	0.00565263419072039	0.00523728393019604	0.0059854437184683	0.00682747498139114	0.0126893557191299	0.00774741543296669	0.00639732032089986	0.0076520552477049	0.0106987842196675	0.0164063352907121	0.00954354478537759	0.0081299313538996	0.0103848316929948	0.0148971135555372	0.0087704077412952	0.0115071540815483	0.00707120999090234	0.00454164254404104	0.0269473988917377	0.0117995203043586	0.0098469109254818	0.0052316599123315	0.0049183690348193	0.0165108758580763
0.0071448184600116	0.00600860143908694	0.00511074352824417	0.00562128856174016	0.00876081382846749	0.0130908113472831	0.00863046894384256	0.00667761144653049	0.00771954346207925	0.0130449921429162	0.0163095691009842	0.0107711520966008	0.00926275742287656	0.0112156149201886	0.0215547101149615	0.005821106608221	0.0048839632784716	0.0060522702836821	0.00606302208254075	0.00795666197998513	0.00928980233231333	0.0056377470846084	0.00446290629393765	0.00611760813828469	0.00959076999421061
0.0063613431477959	0.00523472003969897	0.00469580679844515	0.0060064510793152	0.00650177818211895	0.0115494996278224	0.00739649325944919	0.00593582003142835	0.00768464146886116	0.0110551649987594	0.0155010338268133	0.0099792407575883	0.0085936647092879	0.0103890497063932	0.0172581258787528	0.00440666611529239	0.0068861963443884	0.0365892812835994	0.0224324704325532	0.0163258622115623	0.00976139277148296	0.0104858158961211	0.0215134397485733	0.0189931353899595	0.0110258043172608
0.0082388553469523	0.00657919113390127	0.0051171119014143	0.00561492018857003	0.00831147134232077	0.0126943180878339	0.00877503928541893	0.0061504424778761	0.00733545612439006	0.0120159622859978	0.0184172525018609	0.0123081630965181	0.00863898767678443	0.0096518071292697	0.018253411628484	0.0151200066164916	0.0214848234223803	0.0369363989744438	0.0136212885617401	0.011057149946241	0.0130854354478538	0.0290233231329088	0.0169974361095029	0.0112054420643454	0.00946389876767847
0.00825481763295016	0.00560913075841537	0.00484492597800019	0.00561020593830124	0.00684616657017619	0.0132769001736829	0.0075050864279216	0.00587709866843109	0.0070636010255562	0.0114677859564966	0.0167103630799768	0.0093762302539079	0.00766586717393104	0.00925490033909523	0.0163744107187164	0.0127283930196014	0.0174566206269126	0.0350866760400298	0.0182253742453064	0.0160532627574229	0.0119157224381772	0.0191499462410057	0.0230793151931188	0.0161289388801588	0.012249689851956
0.0053803655611612	0.00503531552394345	0.00488437680919694	0.0069054668761889	0.0078976097924076	0.0109632784715904	0.00731147134232075	0.00596989496319578	0.0081806302208254	0.0123549747746258	0.0176775287403854	0.0106603258622116	0.00880117442725998	0.0109014142750806	0.0168032420808866	0.0052947647010173	0.00410454056736418	0.0285264246133488	0.028283185840708	0.0178034901993218	0.008862128856174	0.00533454635679433	0.0202802911256306	0.0205297328591514	0.0150230750144736
0.00672773137044084	0.0051521793069225	0.00536498221817883	0.00619022413365315	0.00848341741791418	0.0110025638904971	0.0069668348358283	0.00620254734926807	0.00816102886444466	0.0137931519311885	0.0142971631792242	0.00908675874617488	0.00826184765528081	0.0112181788106856	0.0186193863204036	0.00587610619469028	0.00388660987511374	0.0238417831444876	0.0045983789595567	0.029216193863204	0.00784666280704659	0.00401819535191467	0.0148036556116119	0.0063145314696882	0.0155878752791332
0.009557770242329	0.0070809693160202	0.0059203539823009	0.0073781324952444	0.00870722024646434	0.013036059879249	0.00885625671987433	0.00695798527830619	0.00906649574063357	0.0131451492845918	0.0170473079149781	0.012043503432305	0.00869688197833103	0.0121657431147134	0.0192314945000413	0.0072336448598131	0.0055624844925978	0.0340622777272351	0.00743933504259368	0.0329320982549003	0.0124618311140518	0.00644959060458194	0.0209003390951948	0.0101362997270697	0.0234916880324208
0.0069218426929121	0.00538838805723267	0.00505872136299729	0.0053137871143826	0.00713075841535028	0.0115884542221487	0.00761285253494336	0.00615507402199986	0.00762848399636095	0.0106653709370606	0.015549086097097	0.0096395666197999	0.00777355057480773	0.0104276734761393	0.0164614175833264	0.00632412538251594	0.00428268960383759	0.0129036473409974	0.026576379124969	0.0199709701430816	0.00797245885369285	0.005187577537011	0.0122441485402365	0.0190707137540319	0.0148788354974775
0.00759970225787778	0.00527979488876026	0.005691919609627	0.00752865767926559	0.0091146307170623	0.0117719791580514	0.00677537010999919	0.00626068976924987	0.0083605987924903	0.0125840707964602	0.0157115209660078	0.00900595484244483	0.007259614589364	0.0101040443304937	0.016139111736002	0.0108519560003308	0.00770002481184354	0.0243462079232487	0.021828550161277	0.0268884294103052	0.0113902902985692	0.007370192705318	0.0127804151848482	0.0258979406169878	0.0168705648829708
0.0073868166404764	0.00548589860226617	0.00430129848647757	0.00406864610040528	0.00643147795881236	0.0117301298486477	0.00761607807460096	0.0058178810685634	0.00638499710528494	0.0102962534116285	0.0138680836986188	0.0089622032917046	0.00693275990406089	0.0101100818790836	0.0157991894797783	0.025383921925399	0.0172268629559176	0.0384466958895046	0.0093864031097511	0.0075699280456538	0.0142561409312712	0.0172268629559176	0.0181467207013481	0.0085402365395749	0.0112624265982963
0.00806690927135888	0.00542204945827476	0.00498684972293443	0.0058804896203788	0.0069166322057729	0.0115896948143247	0.00706302208254075	0.00584591845174099	0.00777611446530479	0.0116815813414937	0.0158880158795799	0.00972400959391286	0.00836638822264497	0.009681994872219	0.0146614010420974	0.00560474733272684	0.00421784798610539	0.0073873128773468	0.00786452733438096	0.0105520635183194	0.00914349516169055	0.00421784798610539	0.0044269291208337	0.0097201224050947	0.0110764204780415
0.00574435530559923	0.0046362583739972	0.00486006120254737	0.005812422462989	0.00840062856670254	0.0106365064924324	0.00671830286990325	0.00646977090397819	0.00810958564221325	0.0123213133735837	0.0169011661566454	0.0112884790339922	0.00822512612687125	0.0102329005045075	0.0170971797204532	0.00429244892895544	0.00693672979902408	0.0336772806219502	0.0200737738813994	0.022964022826896	0.0062286824911091	0.0108405425523116	0.0199775039285419	0.0190349846993632	0.01613663055165
0.00612703663882228	0.004638491439914	0.00379083615912664	0.00548813166818297	0.00835241088412873	0.0109429327599041	0.0063583657265735	0.00501430816309654	0.00704416508146557	0.0125905218757754	0.0152740881647506	0.0102018857001075	0.00770589694814327	0.0104557108593169	0.0153040277892647	0.0123076668596477	0.0239626168224299	0.0103934331320817	0.0141078488131668	0.005952774791167	0.0121139690679017	0.0143672979902407	0.0102039533537342	0.0073417417914151	0.0104327185509883
0.00584070796460179	0.00524249441733523	0.0039854437184683	0.00498436853858244	0.0064716731453147	0.0104606732280208	0.00718749483086596	0.00488214374328014	0.0066814986353486	0.0109314366057398	0.014593747415433	0.0091332395997023	0.00748813166818297	0.0101917128442643	0.0148193697791746	0.00591307584153504	0.00573211479612937	0.0185193945910181	0.0180555785294847	0.0185694318087834	0.00762029608799936	0.00563634108014227	0.0094263501778182	0.0178763543131255	0.0132687122653213
0.00819146472582916	0.005560251426681	0.00471979158051445	0.0052801257133405	0.00633752377801673	0.0130813001406004	0.0075981308411215	0.0057988586551981	0.00756513108923995	0.0113232983210653	0.0196164088991812	0.0108649408651063	0.0090424282524192	0.0111755024398313	0.0158326854685303	0.00755752212389383	0.0189099330080225	0.0349273840046315	0.0192538251592093	0.0202467124307336	0.0120636010255562	0.0138729633611777	0.0321122322388554	0.0192550657513853	0.016417417914151
0.0053165164171698	0.00412099909023243	0.0038483169299479	0.00479124968985197	0.00680688115126956	0.0101310065337855	0.00642676370854357	0.00509114217186339	0.00671400215035979	0.0104477710693905	0.015648416177322	0.00986262509304446	0.00776379124968987	0.0095860557439418	0.0137144983872302	0.0061081796377471	0.0032987345959805	0.0311755851459764	0.0223720949466545	0.0165051691340667	0.00882945992887274	0.0032987345959805	0.0144717558514598	0.0173867339343313	0.0133348771813746
0.0050792324869738	0.00360615333719297	0.00446191382019686	0.0052383591100819	0.0074679513687867	0.00918526176494917	0.00579207675130264	0.00563658919857747	0.0064352824414854	0.0116188900835332	0.0150922173517492	0.00911595401538339	0.0072356298072947	0.00984873046067327	0.0164828384748987	0.0124490116615665	0.0141020593830122	0.0251175254321396	0.0137922421635928	0.0108660160449922	0.00992804565379211	0.0128766024315607	0.00935514018691593	0.0103260276238525	0.0113036969646845
0.0036864610040526	0.0034642295922587	0.0029081961789761	0.0035796046646266	0.00417484079067077	0.00836250103382683	0.00567595732362917	0.00461855925895296	0.0057666859647672	0.007821106608221	0.0138151517657762	0.00838863617566788	0.00660375485898604	0.00886427921594578	0.0125457778512944	0.0349107600694731	0.0217057315358531	0.0523711024729138	0.00251633446365065	0.00248995120337441	0.0145896121081796	0.0258254073277644	0.0431189314366058	0.00283301629311058	0.00358398809031513
0.0045424696054917	0.00339905714994626	0.00371218261516833	0.00531535853113888	0.00854925150938719	0.00910999917293859	0.0058342568852866	0.00521445703415766	0.0067797535356877	0.0121870813001406	0.0136771152096601	0.0082187577537011	0.00680373831775703	0.00940294433876441	0.0145459432635845	0.0117599040608717	0.0164015383342983	0.0253787114382599	0.028227359192788	0.0121682242990654	0.0106221983293359	0.0149951203374411	0.0171917128442643	0.0194519063766438	0.0117523778016707
0.0087537838061368	0.00619692333140355	0.00539037300471427	0.00623397568439337	0.0086261682242991	0.0132421635927549	0.0073593582003143	0.00658299561657433	0.00776006947316188	0.0127250847737987	0.0180221652468779	0.00955346952278559	0.00693548920684809	0.00878637002729307	0.0156356794309817	0.0075335373418245	0.0118182945992887	0.0325155901083451	0.00471334050119926	0.00591522620130678	0.0100734430568191	0.0194280043007195	0.0156877015962286	0.00500008270614508	0.0117197088743694
0.00626341907203707	0.0037968737077165	0.00396178976097926	0.0056290629393764	0.00873633280952779	0.0103495161690514	0.00609287900090979	0.0053803655611612	0.0075342816971301	0.0127494830865933	0.0170989992556447	0.0106545364320569	0.0086867091224878	0.0107653626664461	0.0176761227359193	0.00659333388470766	0.0170558266479199	0.0204138615499132	0.0109965263419072	0.016790091803821	0.00886378297907539	0.0141208336779423	0.0209866016044992	0.00725150938714748	0.0121818708130014
0.00799421056984537	0.0070430899015797	0.00704937556860477	0.00743205690182783	0.00964610040526015	0.0134413199900753	0.00824960714581096	0.00772293441402698	0.009432305020263	0.0137125961458936	0.0180765858903316	0.0106856339426019	0.0100346538747829	0.0127537838061368	0.0185593416590853	0.0075600033082458	0.0301582995616574	0.0388330162931106	0.0290675709205194	0.0105215449507898	0.0114330493755686	0.0115476800926309	0.0273227193780498	0.0290875031014804	0.0132294268464147
0.0059864361922091	0.0061885700107518	0.00533421553221406	0.00730336614010423	0.00840798941361348	0.0109041435778678	0.00830452402613516	0.00708436026796793	0.00973939293689525	0.0141999007526259	0.0159668348358283	0.0112505169134067	0.00903200727814081	0.0120133983955008	0.0184344553800347	0.0163493507567612	0.0265380861798032	0.0349760152179307	0.0209796542883136	0.0150293606814986	0.0125184021172773	0.0253295012819452	0.0247951368786701	0.0274862294268464	0.0129716317922422
0.0069507898436854	0.00503060127367466	0.00442783888842943	0.00681151269539329	0.00963443883880576	0.0115505748077082	0.00671896451906378	0.00591853444710944	0.0088528657679266	0.0153926887767761	0.0154160119096849	0.0102846745513192	0.00826317095360188	0.0105869655115375	0.0185347779340005	0.00968315275824997	0.00836150856008604	0.0515546274088165	0.0051133901248863	0.0061715325448681	0.0124618311140518	0.0263707716483335	0.014976346042511	0.0051133901248863	0.0100102555619883
0.00760416838971137	0.0057035811760814	0.00576776114465307	0.00626846414688613	0.00591530890745184	0.0124020345711686	0.0081027210321727	0.00673583657265737	0.00796815813414939	0.00999487221900591	0.0160791497808287	0.00963146141758337	0.008525432139608	0.0114094781242246	0.0167063931850136	0.0189053841700438	0.0317069721280291	0.0194486808369862	0.0195662889752709	0.0139234968158134	0.0107741295178232	0.0249722934414027	0.0051935323794558	0.0128649408651063	0.0117546108675875
0.00559697295509058	0.00451021420891574	0.00472897196261685	0.00474476883632456	0.00672698701513524	0.0111585476800926	0.00680315937474157	0.00564651393598546	0.00676337771896454	0.0108611363824332	0.016644777106939	0.00945546274088169	0.00722678024977258	0.00856157472500211	0.0141252171036308	0.0166587544454553	0.0182202464643123	0.0357867008518733	0.0161834422297577	0.0162762385245224	0.0139736994458688	0.0121028864444628	0.0158201968406253	0.00843271855098837	0.0143816888594823
0.004996278223472	0.00416094615829958	0.00461913820196843	0.00675047556033416	0.00817277313704412	0.0102846745513192	0.0065543792903813	0.00573194938383924	0.00858158961210821	0.012669506244314	0.0145226201306757	0.0104701844347035	0.00812132991481269	0.0111379538499711	0.0173619220908113	0.010002481184352	0.016326689273013	0.00624390042180136	0.0136229426846415	0.0144481846001158	0.0107412951782317	0.013758994293276	0.0038727979488876	0.0140047969564139	0.0142594491770739
0.00642808700686463	0.00445480109172114	0.00432189231659915	0.0053367794227111	0.00606178149036475	0.0108593168472417	0.00655917624679516	0.00534926805061618	0.00724282524191549	0.0099717972045323	0.0142701182697875	0.0084746505665371	0.0068510462327351	0.00875419733686216	0.0125879579852783	0.0159420229923083	0.0122691257960466	0.0316187246712431	0.00810230750144738	0.0120332478703168	0.0134714250268795	0.0112815317178066	0.0279182863286742	0.0095224547183856	0.0122176825738152
0.00687668513770575	0.00607344305681914	0.00590530146389879	0.00709709701430818	0.0095285749731205	0.010919278802415	0.00783351252998099	0.00662418327681749	0.0076537920767513	0.0127032503515011	0.0188134149367298	0.0123621702092465	0.0082787197088744	0.0106629724588537	0.0170784054255231	0.0063514184103879	0.0071334050119924	0.0245535522289306	0.00525928376478374	0.0191146307170623	0.010724257712348	0.009467041601191	0.021132908775122	0.00652501860888266	0.0153108923993053
0.00694144404929288	0.00643470349846996	0.0058532792986519	0.00709362335621538	0.0097979488876024	0.013557770242329	0.00943420726159958	0.00722926143412458	0.00932007278140769	0.0135879579852783	0.0174798610536763	0.011968902489455	0.00976379124968989	0.0123840873376892	0.0170292779753536	0.00862724340418498	0.0182556446944008	0.0342380282855016	0.0255338681664048	0.0128163923579522	0.0136004466131834	0.0179696468447605	0.0139882557274005	0.024590025638905	0.0118586551980812
0.0095162517575056	0.00696203787941446	0.00582590356463487	0.00729410305185677	0.00743966586717395	0.0141448184600116	0.00870473906211235	0.006689438425275	0.00845198908278888	0.0113836738069639	0.0179976842279381	0.0107637912496898	0.00920229923083289	0.0108363245389132	0.0165062443139525	0.00905607476635518	0.0134324704325531	0.0210224960714581	0.00945099660904809	0.0045414771317509	0.0105172442312464	0.0162065999503763	0.0102638326027624	0.014375155074022	0.00692175998676704
0.00834612521710365	0.007274501695476	0.00609684889587299	0.0070737738813994	0.00886899346621457	0.0140601273674634	0.00852377801670668	0.00727574228765199	0.0093342982383591	0.0137477462575469	0.0187212802911256	0.0116884459515342	0.00918253246216197	0.011613596890249	0.0191684724175006	0.0150406914233727	0.0130253907865354	0.0357549416921677	0.0270463981473823	0.0240784054255231	0.0112591183524936	0.015911835249359	0.0214595153419899	0.0246112811181871	0.0173911173600198
0.00532486973782154	0.0043019601356381	0.00355537176412209	0.00433934331320819	0.00558051443222234	0.0105235298982714	0.0071029691506079	0.005063352907121	0.00652940203457119	0.00986097097014311	0.0150451575552063	0.0093434786204615	0.00745008684145234	0.0091264576958068	0.0155915970556612	0.00641667355884545	0.00575270862625095	0.0099112563063436	0.0137517161525101	0.0142576296418824	0.0091972541559838	0.00608311967579193	0.00770738565875447	0.0142076751302622	0.0102644115457779
0.0084105533041105	0.0070243156066496	0.00627259945413946	0.00807716483334714	0.00918029939624518	0.013440989165495	0.008747828963692	0.00744115457778515	0.00990166239351588	0.0141934496733107	0.0193495988751964	0.0135622363741626	0.0100481349764287	0.0122085021917129	0.0169083615912662	0.0116001984947482	0.0186079728723844	0.0329009180382102	0.00639765114548013	0.0141406004466132	0.0133240426763708	0.00993284261020599	0.0240379621205856	0.0075674468613018	0.0154638987676784
0.00750748490612855	0.00560565710032258	0.0050465635596725	0.00682003142833515	0.00837267388967	0.0121407658589033	0.007454635679431	0.00618063022082543	0.0087792572988173	0.0120151352245472	0.0145016954759739	0.0093870647589116	0.0076226118600612	0.0106722355471011	0.0155376726490778	0.0140549995864693	0.0114820941195931	0.0291592093292532	0.0152973285915144	0.0165011165329584	0.0105658754445455	0.0117526259201059	0.0233285915143495	0.0159691506078902	0.0134559589777521
0.00573318997601523	0.0059052187577537	0.0059255644694401	0.00732040360598795	0.00953097345132747	0.0118256554461997	0.00800909767595735	0.00712736746340255	0.00896178976097928	0.0140318418658506	0.0201102472913738	0.011809941278637	0.0102408402944339	0.0122925316351005	0.0191536680175337	0.00682027954677034	0.0247116036721528	0.0250603754858986	0.0232812835993714	0.0101104127036639	0.0103816888594823	0.0145706724009594	0.0142467951368787	0.0218948804896204	0.0156014390869242
0.00817277313704411	0.00551335704242827	0.00464378463319827	0.004580100901497	0.00551840211727733	0.0120738565875445	0.00695112066826567	0.0050084360267968	0.00572715242742538	0.00889223389297827	0.0139356546191382	0.00828376478372346	0.00573691175254324	0.00768067157389796	0.0143084112149533	0.0064382598627078	0.0134129517823174	0.0304780415184848	0.0032965015300637	0.00477694152675546	0.0102592010586387	0.017686957240923	0.029095608303697	0.0044073277644529	0.006259614589364
0.00487809114217188	0.00456306343561329	0.0032039533537342	0.00428649408651065	0.00584889587296338	0.0102681333223058	0.00726697543627494	0.00542130510296917	0.0067567612273592	0.0104268464146886	0.0167173103961624	0.0113268546853031	0.0078777603175916	0.0107716483334712	0.0166791828632867	0.00637498966173189	0.00450343230502029	0.0141547431974196	0.00565222065999505	0.0204830038871888	0.00659085270035565	0.0045035977173104	0.00739335042593667	0.0112710280373832	0.00991555702588707
0.00417814903647343	0.00363857414605907	0.0033182532462162	0.0036926639649326	0.00592961707054836	0.00869274667107769	0.00543462079232489	0.00455429658423623	0.00524175006202963	0.0097943925233645	0.0129595566950624	0.0082021338185427	0.0062917872797949	0.00805706724009596	0.0163908692415847	0.0098396327847159	0.0151931188487305	0.0203127119344967	0.0101162021338185	0.0100549995864693	0.00937052352989831	0.0165758001819535	0.0114814324704326	0.0121111570589695	0.00994880489620383
0.0075429658423621	0.0059650980067819	0.0053952526672732	0.00605210487139196	0.00809569100984206	0.011026135141841	0.0077711520966008	0.0063150277065586	0.00763319824662974	0.0125309734513274	0.0127905053345464	0.00985286576792659	0.00824141923744937	0.00962947647010177	0.0146872053593582	0.0053945083119676	0.00466429575717478	0.0282672235547101	0.00602514266810026	0.00479447522950958	0.0106437846331982	0.004816144239517	0.00537804978909935	0.00540145562815319	0.0104500041353073
0.00797833098999259	0.0057767761144653	0.00536903481928709	0.00642378628732117	0.00864237862873216	0.0123458770986684	0.00741088412869078	0.00586709122487803	0.00751534198990987	0.0123170126540402	0.0153114713423207	0.00948589860226619	0.0078438507981143	0.0093457116863783	0.0154759738648582	0.00578215201389465	0.00643834256885288	0.0359861053676288	0.0259136547845505	0.0199550078570838	0.0109090232404268	0.00740021503597719	0.0305135224547184	0.0211183524935903	0.0147781821189314
0.0061054503349599	0.0045649656769498	0.00464651393598547	0.00531064428087009	0.00621487056488299	0.0108796625589281	0.00704441319990077	0.00617492349681583	0.00767273178397157	0.010604995451162	0.016060871722769	0.00957381523447196	0.00800206765362668	0.0111233975684393	0.0156888594822595	0.0137794227111074	0.017443470349847	0.0294636506492432	0.0177296336117774	0.0136976263336366	0.0128018360764205	0.0191326606566868	0.0272048631213299	0.0151893143660574	0.0126038375651311
0.00793904557108596	0.00560342403440578	0.0052927797535357	0.00628566702505998	0.00774592672235549	0.0126140104209743	0.00817037465883718	0.00683648995120339	0.00819369779174595	0.0121847655280787	0.0171115705896948	0.0101642544041022	0.00907683400876689	0.0115188983541477	0.0199450831196758	0.00641394425605825	0.00445926722355473	0.0263300802249607	0.0233935985443719	0.014793730874204	0.00935505748077086	0.00539368125051694	0.0201998180464808	0.0195954842444794	0.0137051525928376
0.00747283103134565	0.0056879497146638	0.00438276403936814	0.00504375155074024	0.00832710280373834	0.0118617980315938	0.00722032917045738	0.00531916301381195	0.00721172773137046	0.0119255644694401	0.0159489703084939	0.0097319493838392	0.00828169713009678	0.010636010255562	0.0178345877098668	0.00691175254321399	0.00424067488214376	0.0151417583326441	0.0036674385906873	0.007073277644529	0.0099091886527169	0.00556289802332315	0.011145314696882	0.0040478041518485	0.00832098254900343
0.0090311802166901	0.0072630882474568	0.00668042345546276	0.0069076999421057	0.0096610702175172	0.0141243900421801	0.00911148788354979	0.00762525845670335	0.0088895045901911	0.0137231825324622	0.0209386320403606	0.0123567116036722	0.00980315937474158	0.010744107187164	0.0182740054586056	0.00777867835580185	0.00587792572988175	0.0249000909767596	0.0168660160449921	0.0153388470763378	0.012164006285667	0.00663592754941694	0.022079563311554	0.0193567943098172	0.0173137044082375
0.00772599454139444	0.00579894136134317	0.00508080390373007	0.00592300057894303	0.0079121660739393	0.0112986518898354	0.00748093623356217	0.00550740219998348	0.0077245885369283	0.0126768670912249	0.0171722769001737	0.0104239516996113	0.00743735009511209	0.0108337606484162	0.0168918203622529	0.0186629724588537	0.0336169051360516	0.00950128194524857	0.00457993548920687	0.0189237449342486	0.0126967165660408	0.0328812339756844	0.0045085600860144	0.00700363907038295	0.0124517409643536
0.00533818542717726	0.00362244644777109	0.0035290712099909	0.00488363245389134	0.00763816061533374	0.0103136217020925	0.00599263915308909	0.00467099495492517	0.00678727979488878	0.0112439831279464	0.0140818790836159	0.009346538747829	0.00794103051856756	0.010839715490861	0.0167752874038541	0.00472649077826485	0.00278719708874369	0.0105498304524026	0.0173240426763708	0.0179249855264246	0.00605756347696636	0.00425407327764455	0.00908651062773968	0.021253411628484	0.0134204780415185
0.007834753122157	0.00592349681581343	0.00564709287900093	0.00677057315358533	0.00910569845339513	0.0124026135141841	0.0081591266231081	0.00670291952692087	0.00839955338681667	0.0127270697212803	0.0163579521958482	0.009706806715739	0.0084036059879249	0.0105705069886693	0.0172209081134728	0.0106990323381027	0.00477454304854853	0.0265961458936399	0.00582813663055168	0.0103364485981308	0.010293193284261	0.006436026796791	0.0118216855512365	0.00616020180299398	0.0103758994293276
0.00719096848895875	0.00594293275990408	0.0052254569514515	0.0059980150525184	0.0078966173186668	0.0116261682242991	0.00778264825076505	0.00592167728062197	0.00816317922421639	0.0119000909767596	0.0163951699611281	0.00943817715656277	0.00708775121991566	0.00962625093044418	0.0164158464973948	0.0234433876437019	0.00527590769994213	0.0131537507236788	0.00541162848399638	0.00711372094946657	0.0162746671077661	0.0049351583822678	0.00563195765445375	0.00674592672235549	0.00928814820941199
0.006458357455959	0.00491679761806304	0.0045370109999173	0.0056676867091225	0.00884170043834261	0.0113792076751303	0.00688603093209827	0.0054469440079398	0.00746365064924326	0.0130760069473162	0.0132877346786866	0.00826250930444135	0.00812579604664628	0.00973021255479286	0.0156146720701348	0.00494772971631795	0.0129935489206848	0.0135027706558597	0.0251647506409726	0.0229766768670912	0.00937449342486151	0.00939120006616496	0.00681424199818049	0.023037300471425	0.0167399718799107
0.00595343644032753	0.00470275411463074	0.0041517657761972	0.00564725829129106	0.00608411214953273	0.0108951286080556	0.0069330080224961	0.00558564221321647	0.00757009345794395	0.00965288230915561	0.0147990240674882	0.0094204780415185	0.007708047307915	0.0100492928624597	0.0145643867339343	0.0115569431808783	0.0199829625341163	0.0280626912579605	0.0124301546604913	0.01496278223472	0.0111740964353652	0.0224004631544124	0.017524191547432	0.0134681994872219	0.0114478537755355
0.00768017533702757	0.00537606484161775	0.0044261847655281	0.00540269622032919	0.00737705731535855	0.0128713092382764	0.0075694318087834	0.0058101893970722	0.0069572409230006	0.0112638326027624	0.0165451162021338	0.0106097924075759	0.0081569762633364	0.0101128111818708	0.0180358117608138	0.00590389545943266	0.0142861632619304	0.0352138780911422	0.0124047638739558	0.0148211893143661	0.0131919609626995	0.0195025225374245	0.0171498635348606	0.0093858241667356	0.0126354313125465
0.00732702009759327	0.00567446861301796	0.0058995947398892	0.00712505169134069	0.0092900504507485	0.0125595070713754	0.00778240013232986	0.00696493259449179	0.00928343395914321	0.0135438756099578	0.0155787776031759	0.0096929947895129	0.00859027375734019	0.0120387891820362	0.0194399139856091	0.00730741874121249	0.0117972872384418	0.0232889752708626	0.0150592175998677	0.0282750806384914	0.010175088909106	0.007879497146638	0.0148283020428418	0.0212988173021255	0.0186962203291705
0.00883946737242581	0.00618153998842117	0.004813663055165	0.00607410470597968	0.00875254321396083	0.0124079894136134	0.00781052022165249	0.00597866181457284	0.0082553965759656	0.0129941278637003	0.0187076337771896	0.0117709039781656	0.00841212472086679	0.0106577619717145	0.0172811181870813	0.0131554048465801	0.0046847241750062	0.0252195848151518	0.0141645852286825	0.0154570341576379	0.0128809858572492	0.0046847241750062	0.0124044330493756	0.0143828467455132	0.0129622032917046
0.00710487139194444	0.0067572574642296	0.0055122818625424	0.00556438673393435	0.00733545612439006	0.0124130344884625	0.00936523033661405	0.0071685551236457	0.00800810520221655	0.0122974112976594	0.0181545777851294	0.0118747001902241	0.00883648995120341	0.0105011992391035	0.0161216607393929	0.0064815978827227	0.00682888098585727	0.027427342651559	0.0254202299230833	0.0330866760400298	0.00919303614258543	0.00780985857249195	0.0204744851542469	0.0227762798775949	0.0183525762964188
0.00743271855098836	0.00567554379290383	0.0060640972624266	0.0059923910346539	0.00793639897444383	0.0126897692498553	0.00788363245389134	0.00680299396245143	0.00820883301629315	0.0127357538665123	0.0181787279794889	0.0105394094781242	0.00993209825490038	0.0124381771565627	0.0201362997270697	0.0071989909850302	0.00459606318749485	0.0336524687784302	0.0240172855843189	0.0287828963692002	0.0104359440906459	0.00613059300306015	0.0290064510793152	0.0231802993962451	0.0170466462658175
0.0104021172773137	0.00725655446199655	0.00551393598544374	0.00572673889670004	0.00707517988586554	0.0149682408402944	0.00907245058307836	0.00651865023571253	0.00748267306260857	0.0115408154825904	0.019228599784964	0.0130965180712927	0.00903275163344641	0.00999073691175259	0.0159041435778678	0.00875237780167068	0.00589727896782733	0.0311984120420147	0.0199684062525846	0.0112135472665619	0.0128426929120834	0.00666760400297744	0.0106157472500207	0.0272475394921843	0.0116380779091887
0.00672392688776778	0.00472119758498059	0.00416673558845424	0.0046921677280622	0.0051076834008767	0.0114325531386982	0.0069832106525515	0.00505210487139196	0.00630262178479863	0.009060871722769	0.0157771896451906	0.00888950459019109	0.00693036142585396	0.0094739062112315	0.0145663716814159	0.0196857993548921	0.0215869655115375	0.0208908278885121	0.00997535356877021	0.00900413530725337	0.0147892647423704	0.0226005293193284	0.0166090480522703	0.019093127119345	0.00955793565461917
0.00694218840459848	0.0059802332313291	0.00510478868579938	0.00484087337689193	0.00728004300719546	0.0116676040029774	0.00842304193201559	0.0066090480522703	0.0070673228020842	0.0108962864940865	0.0167038292945166	0.0106150856008601	0.00922859978496406	0.0104634852369531	0.018120502853362	0.0048158961210818	0.00824373500951123	0.0304470267140849	0.0105538830535109	0.0109770076916715	0.0100835332065172	0.00763683731701267	0.0186887767761145	0.00706467620544209	0.0104748986849723
0.0046961376230254	0.00397494003804485	0.00398081217434457	0.00614217186336947	0.00808750310148046	0.0093480274584402	0.00647034984699365	0.00533636589198579	0.0074659664213051	0.0115471011496154	0.0153886361756679	0.0094576131006534	0.00813704408237534	0.00895310561574729	0.0135104623273509	0.00561682242990656	0.00627590769994213	0.0300121578033248	0.0178743693656439	0.0241469688197833	0.00798304524026137	0.0112846745513192	0.0163369448350012	0.0123668017533703	0.0119933835083947
0.00670763377718967	0.00542411711190144	0.00441865850632704	0.0054112976594161	0.00831436605739808	0.0117364155156728	0.00771507733024566	0.0055634769663386	0.00722032917045738	0.0124622446447771	0.0168813166818295	0.0116209577371599	0.0094783723430651	0.0123909519477297	0.0200683979819701	0.005644694400794	0.00429757670994957	0.0397545281614424	0.0185399884211397	0.0189274667107766	0.0101096683483583	0.00495831610288646	0.0201475477627988	0.0146937391448185	0.0181759986767017
0.00768149863534863	0.005562732611033	0.00473418244975604	0.00486179803159377	0.0063778843768092	0.0131673145314697	0.0079537672649078	0.00561409312711937	0.0066619799851129	0.0102159457447688	0.0162266148374824	0.0102405921759987	0.00744355305599208	0.0091823670498718	0.0163906211231495	0.00807162352162769	0.0084469440079398	0.0227033330576462	0.0172071788933918	0.0171537507236788	0.0114267637085435	0.0070094285005376	0.0131475477627988	0.0166327847159044	0.0109621205855595
0.00711595401538336	0.00543883880572329	0.00624075758828883	0.00706277396410556	0.00901736829046403	0.0123804482673063	0.0077178893391779	0.00740898188735425	0.00887015135224551	0.0132659829625341	0.0186843933504259	0.0106823256967993	0.00888867752874043	0.0117786783558018	0.0185064097262427	0.0061141344801919	0.00431064428087009	0.0247656934910264	0.0141004879662559	0.0205941609461583	0.00817591597055664	0.00489703084939213	0.0204844098916549	0.0127394756430403	0.0121967579191134
0.00827582499379706	0.00610801422545698	0.0063048548507154	0.00592697047390623	0.00797411297659418	0.012289388801588	0.00765660408568359	0.0066724009593913	0.00754577785129437	0.0126791001571417	0.0163162682987346	0.010539161359689	0.0083281779836242	0.0105008684145232	0.018352824414854	0.0167122653213134	0.00495839880903153	0.0056218675047556	0.02952171036308	0.0289861053676288	0.0136159126623108	0.00548465801009017	0.0056218675047556	0.0285024398312795	0.0130105036804235
0.0084817632950128	0.006628566702506	0.00567752874038543	0.0063331403523282	0.0084729964436358	0.0122132164419816	0.00811024729137377	0.00670713754031926	0.0083412455545447	0.0122104871391944	0.0159427673476139	0.0113601025556199	0.0093917790091804	0.0115270035563642	0.0177581672318253	0.006458357455959	0.00551071044578614	0.021412455545447	0.0178611363824332	0.0139673310726987	0.008141592920354	0.00668679182863288	0.0105820031428335	0.0175560334132826	0.0130374658837152
0.0062526672731784	0.00443668844595156	0.0034548837978662	0.00403407493176745	0.00601232321561494	0.0111215780332479	0.00645298155652967	0.0049044744024481	0.00579447522950957	0.0095989579025722	0.0158120089322637	0.0092494417335208	0.0071469688197833	0.00906252584567038	0.014264576958068	0.00812306674385909	0.00319990075262594	0.0407991894797784	0.0043481928707303	0.00792151186833184	0.0087704077412952	0.00319990075262594	0.0161363824332148	0.00508584897857913	0.00989024894549669
0.0080802249607146	0.00573385162517577	0.00502787197088745	0.0049156397320321	0.00670316764535607	0.0108190389545943	0.00709387147465059	0.00567331072698703	0.0068837151600364	0.0110659167976181	0.0141323298321065	0.00829311057811598	0.00622380282855018	0.00834041849309407	0.0132118931436606	0.0054140269622033	0.00658291291042927	0.0347106939045571	0.0037352576296419	0.00448738731287737	0.00841311719460759	0.00710239020759245	0.0271909684889587	0.0046726490778265	0.00710851046232737
0.0056404763873956	0.0045843189148954	0.0041789760979241	0.00470225787776034	0.00713654784550494	0.0108543544785378	0.00706525514845755	0.00550202630055415	0.00671747580845259	0.0111668182945993	0.0172128856174014	0.0107388967000248	0.0077854602596973	0.00992763212306678	0.0163137044082375	0.006320486312133	0.0086345215449508	0.0170252253742453	0.0083227193780498	0.0099287073029526	0.00905078157307091	0.0125208833016293	0.0129736167397238	0.0073803655611612	0.0113443056819122
0.00905880406914237	0.00728343395914319	0.00616094615829958	0.00663071706227775	0.00838863617566788	0.0138937226035894	0.0090628566702506	0.0076726490778265	0.00859548424447941	0.0132481184351997	0.0157273178397155	0.0102095773715987	0.00857530394508314	0.0118731287734679	0.0193576213712679	0.0145475973864858	0.0181147134232073	0.0273225539657597	0.0202513439748573	0.0174649739475643	0.0132740054586056	0.01223604333802	0.0154526507319494	0.0207211975849806	0.0175949053014639
0.0090377140021504	0.00762062691257963	0.00739781655777026	0.00896112811181875	0.0115873790422628	0.0145030187742949	0.0100707137540319	0.0079720453229675	0.00931965925068236	0.0149486394839137	0.019098089488049	0.0115294020345712	0.009268298734596	0.0102948474071624	0.0173170953601852	0.0118687453477793	0.00617881068563396	0.0359435944090646	0.0198167231825325	0.0147435282441485	0.0155818377305434	0.00776900173682907	0.0348798279712183	0.0233199073691175	0.0160243156066496
0.00710354809362338	0.00547332726821605	0.00447895128608058	0.00527392275246053	0.00750351501116535	0.0117177239268878	0.00696385741460593	0.00550392854189068	0.00665329583988093	0.0102616822429907	0.0153635762137127	0.0101779836241833	0.00699222562236377	0.00862195021090071	0.0140368869406997	0.00530593003060129	0.00436920023157723	0.0229930526838144	0.0154419816392358	0.0121588785046729	0.0079782482838475	0.00436920023157723	0.0265644694400794	0.0148707302952609	0.0129147299644364
0.00698610536762883	0.00533694483500126	0.0053454635679431	0.0051232321561492	0.0072022165246878	0.0125155074022	0.0078874369365644	0.00645372591183527	0.00731420064510796	0.0115954842444794	0.0165363493507567	0.0101134728310313	0.0088268960383757	0.0098065503266893	0.0162883136217021	0.0066612356298073	0.0069042262840129	0.0365067405508229	0.00848134976428752	0.0112234720039699	0.0089783309899926	0.006890662476222	0.020819866016045	0.009514266810024	0.015831114051774
0.00558117608138287	0.00442974112976596	0.00412306674385909	0.00423058473244564	0.00625175750558268	0.0100765858903316	0.00673558845422217	0.0055417252501861	0.00625680258043175	0.0108331817054007	0.017813663055165	0.0099560003308246	0.007616160780746	0.0103550574807708	0.0170333305764618	0.00902588702340587	0.007011165329584	0.020754031924572	0.0083182532462162	0.00888429410305188	0.0106135141841039	0.00846042510958567	0.0174271772392689	0.00642577123480277	0.0117047390621123
0.0044734099743611	0.0043605987924903	0.0039737821520139	0.00565470184434706	0.00659697295509058	0.0091166156645439	0.0063655611611943	0.00559035646348526	0.0077991067736333	0.0111310065337855	0.0143471176908444	0.0094050946985361	0.00903680423455466	0.0114365230336614	0.0169579025721611	0.0121723596063188	0.0118548507154081	0.0255033495988752	0.0121104954098089	0.017201224050947	0.0102435695972211	0.0116408072119758	0.013996278223472	0.0100454056736415	0.0140185261764949
0.00968960383756517	0.00596476718220166	0.0052185096352659	0.00547332726821605	0.00577454304854853	0.0140507815730709	0.0083395914316434	0.00725382515920935	0.00783839219253993	0.00985691836903486	0.0192826068976925	0.0116714911917956	0.0090905632288479	0.0105280787362501	0.0149579852783062	0.00722057728889258	0.0181376230253908	0.0260013232983211	0.0156158299561657	0.0150666611529237	0.0105906872880655	0.0148962037879414	0.013021172773137	0.0173523281779836	0.00938590687288069
0.0050955255975519	0.00412728475725749	0.00401033826813334	0.00477743776362586	0.00610354809362338	0.009845918451741	0.00620701348110167	0.00522529153916138	0.00689182036225294	0.00985493342155327	0.0148702340583905	0.00936217020924658	0.00706848068811515	0.0093809445041767	0.0141990736911752	0.0040910594657183	0.0101258787527913	0.0223422380282855	0.0186777768588206	0.00589074518236707	0.00583946737242579	0.00905979654288318	0.0210573980646762	0.0167379869324291	0.0081178562567199
0.00725002067653628	0.00553916135968905	0.0053439748573319	0.00613125465222068	0.0081979985112894	0.0129282937722273	0.00768976924985528	0.0064613348771814	0.00812439004218016	0.0120945331238111	0.0168692415846497	0.0097927384004632	0.0094294103051857	0.0113740798941361	0.017643453808618	0.0208117608138285	0.00511082623438923	0.0334100570672401	0.0229607972872384	0.0226909271358862	0.0155145149284592	0.00510511951037964	0.0233083285088082	0.0186702505996196	0.0145208833016293
0.00628674220494584	0.00533768919030686	0.0056617318666777	0.00665685220411879	0.0091641716979572	0.0112238855346952	0.00779703912000664	0.0065127780994128	0.0078674220494583	0.0130481349764288	0.0170612025473493	0.0106160780746009	0.00786502357125137	0.00910387891820366	0.0160884128690762	0.00500463154412375	0.0224400793978993	0.0345877098668431	0.0241797204532297	0.0201085931684724	0.007301877429493	0.0119662558928128	0.0249075345298156	0.0148367380696386	0.0144231246381606
0.0062336448598131	0.00579430981721944	0.00477785129435119	0.0055681912166074	0.00864444628235882	0.0106580100901497	0.0079310230750145	0.00583433959143166	0.0073880572326524	0.013270862625093	0.017043503432305	0.0107501447357539	0.00776304689438428	0.0103256140931271	0.0179928872715243	0.0065973864858159	0.0060712926970474	0.0342522537424531	0.0188489785791084	0.0218006781903896	0.009209908196179	0.00882127202051117	0.0169823835911008	0.0185605822512613	0.0158880158795798
0.00501381192622614	0.0038183773054338	0.0036904308990158	0.00468571664874703	0.00845331238110995	0.010060871722769	0.0059861880737739	0.00505624017864529	0.00681200893226368	0.0129605491688032	0.0164581920436688	0.0094019518650236	0.0078350012405922	0.0095681912166074	0.0154311471342321	0.00505896948143249	0.0115943263584484	0.0164927632123067	0.0192788024150194	0.0120291125630634	0.00868439335042596	0.010278223472004	0.010756513108924	0.0121505251840212	0.0134643122984038
0.0095078157307088	0.0069992556446944	0.00560003308245805	0.0072081713671326	0.00911570589694817	0.0130900669919775	0.00885758001819539	0.00632999751881567	0.00863534860640148	0.0130908113472831	0.0169171284426433	0.0105274997932346	0.00798858655198085	0.0103381854271772	0.0158697378215201	0.00744479364816808	0.00567579191133903	0.0375994541394426	0.0202094946654537	0.0133051029691506	0.0121238938053097	0.00600066164916055	0.0337622198329336	0.0133956661979985	0.0113098999255645
0.00615284095608306	0.0055320486312133	0.00563510048796628	0.006935406500703	0.0094306508973617	0.0101517657761972	0.00771681415929206	0.00684327185509885	0.0085642213216442	0.013893226366719	0.0161796377470846	0.0105218757753701	0.0085375072367877	0.0104041022247953	0.0166848895872963	0.0119439252336449	0.0165780332478703	0.0305657927384004	0.0158716400628567	0.0225858076255066	0.0102237201224051	0.017277065585973	0.0198824745678604	0.0106623935158382	0.0156690927135886
0.00634686957240925	0.0055070713754032	0.00592341410966837	0.0071319163013812	0.0078607228517079	0.0115746422959226	0.00807344305681914	0.0071707881895625	0.0087127615581838	0.011855925895294	0.0163816888594823	0.0107860392027128	0.00886568522041191	0.0119495492515094	0.0154213051029692	0.0064147713175089	0.00454180795633118	0.0145497477462576	0.0290679844512447	0.0209057149946241	0.00876288148209416	0.00454180795633118	0.00733735836572659	0.0344548010917211	0.0169860226614837
0.00837647837234309	0.00529633611777357	0.00570267140848567	0.0062905466876189	0.00934976428748659	0.0131362997270697	0.00753411628483998	0.00641344801918785	0.00762277727235136	0.0132706145066579	0.0162556446944008	0.0100468943842527	0.00868464146886118	0.0107910015714168	0.016386320403606	0.0133376891903069	0.0042368703994707	0.0131596228599785	0.0391973368621289	0.0166531304275908	0.0108388057232652	0.00495633115540487	0.0063591100818791	0.0337193780497891	0.0138576627243404
0.00934562898023327	0.0086003639070383	0.00752013894632373	0.0082751633446365	0.009674551319163	0.0146344388388057	0.0103426515590108	0.0084402448101894	0.0099223389297825	0.0136780249772558	0.0193187494830866	0.013201306757092	0.0106535439583161	0.0124424778761062	0.0175674468613018	0.00728599784964025	0.00677661070217519	0.0434121247208668	0.0301982466297246	0.0452698701513523	0.0141113224712596	0.00873095691009845	0.0273220577288893	0.0202838474898685	0.0259525266727318
0.00845356049954515	0.00574749813911176	0.00652526672731786	0.00662525845670335	0.00772516747994378	0.0134776279877595	0.00825332892233895	0.0077040774129518	0.00865470184434706	0.0122083367794227	0.0179989248201141	0.0110444131999007	0.0100889918120916	0.011126705814242	0.0158266479199405	0.00685882061037137	0.00450351501116535	0.0124358613845009	0.0048574973120503	0.00459052187577539	0.0118804896203788	0.0044781242246299	0.00678934744851545	0.00553692829377225	0.00816747994375985
0.00918476552807877	0.00734281697130098	0.00538102721032175	0.00599189479778349	0.00621561492018859	0.0141638408733769	0.00891605326275747	0.0066162434868911	0.00773368621288564	0.0103593582003143	0.0163874782896369	0.00990554958233401	0.00814200645107935	0.010386320403606	0.0158914895376727	0.0163050202630055	0.022164006285667	0.0438520387064759	0.0211305930030601	0.0180202630055413	0.0160152179306922	0.0185398230088496	0.0203789595566951	0.0149921429162187	0.0159645190637664
0.00823058473244564	0.00662203291704576	0.00540641799685718	0.0078592341410967	0.00711099164667937	0.0134128690761724	0.00842535770407743	0.00684302373666365	0.0100625258456703	0.0120231577206186	0.0186336944835001	0.0123500951120668	0.0105285749731205	0.0137538665122819	0.0196796791001571	0.00713902902985694	0.0388403771400215	0.0340072781407659	0.00974501695475978	0.0059722934414027	0.0123266065668679	0.0393013811926226	0.0319952030435861	0.00991382019684067	0.010185096352659
0.0061588785046729	0.00412563063435615	0.0035308080390373	0.0043103134562898	0.00568240840294436	0.0127929038127533	0.00677479116698373	0.0052668100239848	0.00661979985112896	0.0102551484575304	0.0191187660243156	0.0113768091969233	0.0098660987511372	0.0117857083781325	0.017022330659168	0.0106489124141924	0.00973567116036726	0.0306943180878339	0.0180364734099744	0.0371368786700852	0.0115280787362501	0.0111730212554793	0.0140425936647093	0.0171284426432884	0.0187761144653048
0.00683814407410473	0.0059747746257547	0.00524530642626749	0.0047911669837069	0.00720403605987927	0.0115667852121413	0.0076793482755769	0.00609610454056738	0.0063351252998098	0.0105827474981391	0.0162165246877843	0.0097263253659747	0.00743395914316436	0.00865064924323881	0.0149344967331073	0.0254547183855761	0.031634769663386	0.034516747994376	0.0158334298238359	0.0205906045819204	0.0129057977007692	0.0259243238772641	0.0274945000413531	0.0165547928211066	0.0138168058886775
0.0075667025059962	0.00546637995203046	0.00481994872219008	0.00492490282027956	0.00752559755189813	0.0134592672235547	0.00785485071540817	0.00612786370027295	0.00678091142171866	0.0115065751385328	0.0165175750558267	0.00969125796046651	0.00793540650070303	0.00979100157141679	0.0162442312463816	0.0178890083533207	0.0188629559176247	0.0402901331568936	0.00721222396824086	0.0193411628483996	0.0135949053014639	0.00847522950955259	0.0259610454056736	0.0103318997601522	0.0121190141427508
0.00706277396410555	0.0059906542056075	0.00504399966917544	0.0059163840873377	0.00784624927632125	0.0115057480770821	0.00776288148209414	0.005832271937805	0.00751865023571253	0.0118098585724919	0.017767678438508	0.0100999090232404	0.00732387726408075	0.00990000827061455	0.0143190803076669	0.0165066578446779	0.0143787941444049	0.0335857249193615	0.0215281614423952	0.00786303862376978	0.0121076006947316	0.0167947233479448	0.0274955752212389	0.00824166735588458	0.0112743362831858
0.0060925481763295	0.00514564552146227	0.0056500703002233	0.00609759325117858	0.00761334877181376	0.0113654784550492	0.00722504342072618	0.00691158713092385	0.00836283185840711	0.0121859234141097	0.0165315523943429	0.00946927466710781	0.00854726656190556	0.0108125051691341	0.0160276238524522	0.00900975932511789	0.0155787776031759	0.0367809114217186	0.0367485733189976	0.0298215201389463	0.0115536349350757	0.0213895459432636	0.0231681415929204	0.0367425357704077	0.0220566537093706
0.00783070052104873	0.00528202795467705	0.0051697957158217	0.00666206269125798	0.00883516665288235	0.0133107269870151	0.00779621205855597	0.0063222231411794	0.0077015962285998	0.012790091803821	0.0172959225870482	0.00955967248366557	0.0085285749731205	0.00984054255231167	0.0170742701182698	0.00540302704490946	0.0157870316764536	0.0362338102721032	0.0227656934910264	0.021997518815648	0.0105442064345381	0.0217646183111405	0.022812422462989	0.027479530229096	0.0169735340335787
0.0061445703415764	0.00337929038127535	0.00323298321065257	0.00462360433380203	0.0056629724588537	0.0096313787114383	0.0054028616326193	0.00396575965594246	0.00578736250103384	0.0090100074435531	0.0153250351501117	0.00801348110164587	0.00647969564138618	0.0085535522289306	0.0142959225870482	0.0056597469191961	0.00262525845670334	0.0042244644777107	0.00336225291539163	0.00415631461417585	0.00677644528988506	0.00360846910925484	0.00273012984864775	0.0040104209742784	0.00702588702340586
0.00843462079232491	0.00659606318749485	0.00626474237035814	0.00711099164667937	0.0088582416673559	0.0125934992969978	0.00793623356215369	0.0070812174344554	0.0084892895542139	0.0133494334629063	0.0177770242329005	0.0113218923165991	0.0105158382267803	0.0127742122239682	0.0191721114878835	0.0061989909850302	0.00502613514184106	0.00827367463402533	0.00564725829129106	0.0109237449342486	0.0094657183028699	0.0062338929782483	0.00563832602762388	0.00583194111322474	0.0125768753618394
0.0054632371185179	0.00418914895376728	0.00497369944586885	0.00693259449177076	0.00953585311388639	0.0111537507236788	0.0065227028368208	0.00610387891820364	0.00876552807873629	0.0144127036638822	0.0170429244892895	0.0100922173517492	0.00870722024646434	0.0122245471838558	0.0190370523529898	0.00757224381771567	0.017373914481846	0.0303855760483004	0.0075857249193615	0.0264915226201307	0.00848242494417339	0.0173810272103217	0.0181941940286163	0.0090512778099413	0.0176081382846745
0.00701058638656854	0.00553221404350345	0.00523926887767763	0.00607038292945168	0.0070401124803573	0.0111272847572575	0.00717012654040197	0.00580646762054423	0.00729881730212557	0.0110623604333802	0.0148582416673559	0.0096714084856505	0.00733371929534366	0.0095103796212059	0.0151860061202547	0.0066171532544868	0.0242078405425523	0.0252104871391945	0.0220282027954677	0.0140282855016128	0.0100004135307253	0.0130138946323712	0.0215674468613018	0.0191290215863039	0.0126738069638574
0.00808204449590606	0.00605036804234557	0.00397237614754778	0.0044075758828881	0.00712910429244895	0.0130624431395253	0.00793077495657929	0.00523025390786537	0.0068332644115458	0.0117127615581838	0.0173710197667687	0.0114151021420892	0.00809097675957327	0.0113250351501116	0.0175486725663717	0.00565809279629478	0.00466338598957904	0.0254901993218096	0.0058755272516748	0.00627673476139279	0.00861657431147138	0.004813663055165	0.00963758167231829	0.00396666942353819	0.00895360185261769
0.0091755024398313	0.00634753122156978	0.00509486394839139	0.00526085518154	0.0080522702836821	0.0148083698618807	0.00869258125878758	0.00671830286990326	0.00718145728227609	0.0120980067819039	0.017173931023075	0.0111102472913738	0.00989769249855269	0.010539078653544	0.0175253494334629	0.0169089405342817	0.0052811181870813	0.0205955669506245	0.0287903399222562	0.0186996939872633	0.0145739806467621	0.00707220246464314	0.0181972541559838	0.0168857828136631	0.0157351749234968
0.00650864279215948	0.00566925812587877	0.0040631047886858	0.00421007360846913	0.00598850384583576	0.0116791828632867	0.00778901662393518	0.0055197254155984	0.00659234141096685	0.0100006616491605	0.0159823835911008	0.0088411214953271	0.00597915805144324	0.0091715325448681	0.0146743859068729	0.00487470019022415	0.0202128029112563	0.0387417087089571	0.0213174261847655	0.0190774956579274	0.009265817550244	0.0115125299809776	0.0205154246960549	0.0206437846331982	0.0118785873790423
0.0061885700107518	0.00537771896451908	0.00504077412951784	0.00571135555371766	0.00963195765445376	0.0105981308411215	0.0074355305599206	0.0059188652716897	0.0077612273591928	0.0137542800430072	0.0162189231659912	0.00998031593747419	0.0082175998676702	0.00980125713340506	0.0168859482259532	0.00469497973699448	0.0041029691506079	0.013067074683649	0.0139185344471094	0.0291128111818708	0.00768034074931769	0.0041029691506079	0.00439012488627907	0.0172247125961459	0.0141836076420478
0.00697709039781658	0.00562228103548096	0.00504739062112317	0.005771400215036	0.007127946406418	0.0110650897361674	0.00710586386568524	0.00583012157803327	0.00759895790257218	0.0116296418823919	0.0158937226035895	0.00915184848234227	0.0075904391696303	0.0104925978000165	0.0163558845422215	0.00633917790091806	0.0042952609378877	0.0361958481515177	0.0178108510462327	0.00837829790753457	0.0100192705318005	0.0054501695475974	0.0231956827392275	0.0159482259531883	0.0103224712596146
0.0065174923496816	0.00450574807708215	0.0042435695972211	0.00539889173765613	0.00627094533123813	0.0106970473906211	0.0065949053014639	0.00558349185344474	0.00748697378215203	0.0109850301877429	0.0128093623356215	0.00814514928459187	0.00734959887519645	0.0104837482424944	0.0153671325779505	0.0041259614589364	0.0150822099081962	0.0365939955338682	0.0162431560664957	0.00730229096021837	0.00583781324952446	0.011911752543214	0.0298301215780333	0.023055909354065	0.00913580349019935
0.0061702919526921	0.0052524191547432	0.00505665370937063	0.00540749317674305	0.0103343809445042	0.011349019932181	0.00750516913406668	0.00638623769746094	0.0071554048465801	0.0140339922256224	0.0181435778678356	0.0116054089818874	0.00940923000578947	0.0113108096931602	0.0176815813414937	0.00633198246629726	0.00651385327929867	0.0281468034074932	0.0148654371019767	0.0256923331403523	0.0093170953601853	0.00617467537838063	0.0111672318253246	0.0150997436109503	0.0200863452154495
0.0100367215284096	0.0061846001157886	0.00445273343809447	0.00446365064924326	0.0056307997684228	0.0139674137788438	0.00750723678769335	0.00555462740881649	0.00687213629972709	0.00976618972789683	0.017700603754859	0.00904763873955838	0.0070386237697461	0.00927185509883388	0.015423620875031	0.018477049044744	0.0049019932180961	0.033214953271028	0.0335406500703002	0.0040712926970474	0.0162338102721032	0.00683268546853033	0.0307910842775618	0.0335423868993466	0.00607170622777275
0.00695839880903153	0.00395831610288646	0.0034246960549169	0.00497245885369285	0.00580514432222316	0.0109815565296502	0.0055711686378298	0.004434786204615	0.00632809527747914	0.00947638739558353	0.0142242990654206	0.00879025721611118	0.00674030270449096	0.00932883963278476	0.0161586303862377	0.0230441650814655	0.0068139111736002	0.0097198742866595	0.0163041932015549	0.0143360350674055	0.0127632123066744	0.00738102721032175	0.00859424365230339	0.0233015466049128	0.0126103713505913
0.00767752874038543	0.0049812257050699	0.00428194524853199	0.00432850880820447	0.00577313704408239	0.0122448928955421	0.00673583657265737	0.0056911752543214	0.0061690513605161	0.00942378628732119	0.0150502026300554	0.00908171367132583	0.00737929038127535	0.00967074683648999	0.0165748077082127	0.0140963526590026	0.0226957240923001	0.0114776279877595	0.0078804896203788	0.0082912910429245	0.0112284343726739	0.0173715160036391	0.00854610867587465	0.00529658423620877	0.00852923662228107
0.00754759738648584	0.00515284095608305	0.00398627077991897	0.00347324456207098	0.0048121743445538	0.0128077082127202	0.0072009759325118	0.00514250268794973	0.0052615995368456	0.0085949053014639	0.0169349102638326	0.0096199652634191	0.00731891489537675	0.0091334050119924	0.0162870730295261	0.0094469440079398	0.0191436605739806	0.0249508725498304	0.00237532048631213	0.00441013977338518	0.0106647919940452	0.0199110081879083	0.00964576958067988	0.0028064676205442	0.00539607972872386
0.00787718137457615	0.0063504259366471	0.0061616078074601	0.0063945083119676	0.00801240592176	0.0128272268629559	0.0079673310726987	0.00677297163179226	0.00747150773302458	0.011104375155074	0.0167429493011331	0.010963940120751	0.0082462161938632	0.00843371102472917	0.0142495244396659	0.012166487470019	0.00498362418327683	0.0460999090232404	0.0127533702754115	0.00862501033826817	0.0144120420147217	0.00628872715242744	0.0250569845339509	0.0145918451740964	0.0101290215863039
0.0082130510296915	0.00572996443635764	0.0045340335786949	0.00520825407327766	0.0084759738648582	0.0129316020180299	0.00686560251426684	0.00550996609048054	0.00682077578364075	0.012231080969316	0.0164718385576048	0.0100129021586304	0.00782673062608554	0.0090836986188074	0.0159805640559094	0.0073885534695228	0.0218219336696717	0.0337932346373336	0.0252951782317426	0.0222102390207592	0.0115129435117029	0.0243792903812753	0.0180009097675957	0.0149308576627243	0.0151053676288148
0.0076159953684559	0.00694963195765447	0.0055929203539823	0.0057936481680589	0.0071757505582665	0.0127749565792738	0.00827474981391121	0.0062140435034323	0.00789818873542306	0.0116920023157721	0.0176112811181871	0.0108622115623191	0.00717690844429743	0.00900016541229017	0.0139149780828716	0.0209111736001985	0.00560317591597058	0.008325448680837	0.0239368125051691	0.014275742287652	0.0114783723430651	0.00556455214622449	0.0049114217186337	0.0112789678273096	0.0144775452816144
0.00782896369200234	0.0062821106608221	0.0055963940120751	0.0056090480522703	0.00820651724423127	0.0124060871722769	0.00799230832850884	0.0065164998759408	0.00733247870316767	0.0117282276073112	0.0170598792490282	0.0111052022165247	0.00891779009180386	0.009644694400794	0.0164622446447771	0.0082152840956083	0.0153063435613266	0.0411963443883881	0.0278581589612108	0.0307471673145314	0.0130736911752543	0.0152002315772062	0.02237887685055	0.0184179968571665	0.0151769911504425
0.0089372260358945	0.00673360350674057	0.00517533702754117	0.00634190720370526	0.00791208336779425	0.0136064014556281	0.0087798362418328	0.00669671656604088	0.00813828467455133	0.0120133983955008	0.0170296915060789	0.0105083119675792	0.00801993218096106	0.00992175998676705	0.0150137292200811	0.00639525266727319	0.0112898023323133	0.0281195930857663	0.0120533454635679	0.0069992556446944	0.0102320734430568	0.0160643453808618	0.0156402282689604	0.0147075510710446	0.0115919278802415
0.00857770242329008	0.00687536183938468	0.00676701678934747	0.007021090066992	0.00850549995864695	0.0139469026548673	0.00917384831692999	0.00810751798858659	0.0098039864361922	0.0134361922090811	0.0185638904970639	0.0119977669340832	0.0096712430733604	0.012141675626499	0.0184538913241254	0.00695939128277233	0.00555264246133489	0.0192549830452403	0.0251469688197833	0.00708328508808206	0.0126829046398147	0.00652890579770079	0.0168208584897858	0.0246664461169465	0.010852204118766
0.00765685220411879	0.00493441402696223	0.00427384004631546	0.00465643867339345	0.007329170457365	0.0124710114961542	0.0078406252584567	0.00606401455628155	0.00689570755107106	0.0116666942353817	0.0190610371350591	0.0114864775452816	0.00876230253907868	0.0115351914647258	0.0179757670994955	0.0184289140683153	0.0178075428004301	0.0261133901248863	0.0078775121991564	0.0247014308163097	0.0125988751964271	0.0320554131171946	0.0161078488131668	0.0083504259366471	0.0129703912000662
0.00641038789182039	0.00508965346125219	0.00556116119427675	0.00621098337606486	0.0089423538168886	0.0103623356215367	0.0069173765610785	0.00643933504259369	0.007833512529981	0.0124668761889008	0.0173511702919527	0.0098773467868663	0.00801802993962453	0.00982664791994049	0.0151941940286163	0.0059985112893888	0.00379100157141678	0.0362132164419817	0.0181471342320734	0.013090728641138	0.00917872797948891	0.00479199404515758	0.0308565875444546	0.0275302290960218	0.014498139111736
0.00850574807708215	0.00592994789512863	0.005628566702506	0.00581432470432555	0.00889231659912335	0.0139026548672566	0.00832470432553141	0.00664758911587133	0.00771871640062859	0.0128565048383095	0.0176071458109338	0.0114949135720784	0.00873318997601526	0.0114501695475974	0.0191071871640063	0.00702687949714666	0.0092175171615251	0.0121369613762303	0.0108539409478124	0.00853916135968905	0.0101035480936234	0.0088455876271607	0.00885956496567698	0.00852956744686134	0.0106276569349103
0.00788082044495908	0.0065671987428666	0.0059495492515094	0.0059650980067819	0.00735133570424284	0.0122253742453064	0.0083644859813084	0.00728988503845837	0.00788115126953935	0.0112252915391614	0.015341576379125	0.0100924654701844	0.0082778926474237	0.00841609461582999	0.0133221404350343	0.00478603920271278	0.0182998924820114	0.036884459515342	0.0185596724836655	0.0182922008105202	0.00960689769249859	0.015244644777107	0.0297789264742371	0.0168922338929782	0.0130548341741791
0.00670870895707553	0.0051927880241502	0.0049250682325697	0.00590306839798199	0.0088105202216525	0.0126331982466297	0.00798825572740057	0.00633132081713673	0.00719940451575554	0.01225465222066	0.015345298155653	0.0109222562236374	0.0090448267306261	0.0101860061202547	0.0173575386651228	0.0221692167728062	0.00640757588288813	0.0165802663137871	0.0125550409395418	0.0191892316599123	0.0129744438011744	0.00810801422545698	0.010065916797618	0.00759995037631298	0.0132420808866099
0.00671946075593418	0.005088164750641	0.00421329914812673	0.0051146307170623	0.00570167893474487	0.0119983458770987	0.00793259449177075	0.005695641386155	0.00737077164833349	0.0100836159126623	0.0175370937060624	0.0113060127367463	0.00817235960631878	0.0103955834918534	0.0154220494582748	0.0050238193697792	0.00706045819204369	0.00948374824249446	0.0206437019270532	0.0128032420808866	0.0074639814738235	0.0066085518153999	0.0090129021586304	0.0172242163592755	0.0105288230915557
0.0062771482921181	0.0063630799768423	0.00477264080721199	0.00488388057232654	0.0077263253659747	0.0115109585642213	0.00805855595070717	0.0061505251840212	0.00683061781490367	0.0116995285749731	0.0153832602762385	0.0105186502357125	0.00851410139773387	0.00958167231825328	0.0136078901662394	0.0141305930030601	0.0177449342486147	0.0425115375072368	0.014746588371516	0.0160144735753867	0.0140554958233397	0.0177436109502936	0.0264553800347366	0.00991944421470519	0.0135235298982714
0.00639169630303534	0.00663493507567614	0.00616466793482758	0.0079048052270284	0.00956587544454556	0.0101291042924489	0.0075619882557274	0.0069398726325366	0.00914820941195935	0.0142485319659251	0.0170222479530229	0.0107994375982136	0.00821296832354646	0.0109335042593665	0.0167694152675544	0.00532635844843274	0.0175698453395087	0.0367245885369283	0.0176349350756761	0.0223971549086097	0.00714465304772147	0.0195509883384335	0.0238924820114135	0.0250498718054751	0.0159059631130593
0.00743296666942355	0.00517318666776944	0.0047560168720536	0.00562873211479615	0.00732354643950048	0.0110822099081962	0.0072413365313043	0.0062702836820776	0.0077305433793731	0.0118999255644694	0.0171044578612191	0.0104886279050533	0.0087615581837731	0.0120822926143412	0.0186181457282276	0.0123128773467869	0.0132171036307998	0.0364189893309073	0.0179684889587296	0.030085683566289	0.0113480274584402	0.0152593664709288	0.0179432635844843	0.0106942353816889	0.0213601025556199
0.00873980646762058	0.00537887685055	0.0045132743362832	0.00546910925481765	0.008662062691258	0.0110984203126292	0.00701819535191467	0.00556703333057648	0.00700256389049708	0.0127002729302787	0.0163633280952775	0.00913629972706976	0.00670391200066167	0.0085412290133157	0.0159824662972459	0.00678281366305519	0.0137131750889091	0.0246768670912249	0.0167603175915971	0.0157293854933421	0.0128469936316268	0.00983409147299649	0.0141531717806633	0.0133774708460839	0.0118222644942519
0.0068953767264908	0.00545198908278887	0.00571755851459766	0.00732214043503434	0.0100020676536267	0.0121024729137375	0.00784839963609298	0.00689057977007694	0.00934587709866847	0.0142387726408072	0.0163340501199239	0.011434786204615	0.008514266810024	0.0104059217599868	0.0187097841369614	0.00817186336944837	0.0084882970804731	0.0241560664957406	0.0231274501695476	0.0297553552228931	0.0102697047390621	0.00850343230502029	0.0222001488710611	0.0230693904557108	0.0184128690761724
0.00652485319659253	0.0057367463402531	0.00564634852369533	0.00644206434538088	0.0095033495988752	0.0117618890083533	0.00851740964353656	0.0069178727979489	0.00828475725746426	0.0138480688115127	0.0188527830617815	0.0113442229757671	0.00841113224712598	0.0121223223885535	0.0182531635100488	0.00557207840542554	0.00527623852452239	0.0395083119675792	0.0073880572326524	0.00823769746092137	0.0077186336944835	0.0065120337441072	0.031842279381358	0.0062197502274419	0.0132249607145811
0.0055414771317509	0.00426416342734267	0.00369655115375074	0.00560267967910018	0.00797857910842777	0.00951104127036643	0.00618096104540569	0.00490860970970145	0.007135389959474	0.011217351749235	0.0139995864692747	0.00943569597221078	0.00811355553717645	0.0096269125796047	0.0153213133735837	0.0407238441816227	0.0452368703994707	0.027396327847159	0.0224348689107601	0.0174534777934001	0.0212092465470184	0.0452132164419816	0.0206079728723844	0.0178252419154743	0.0143980646762054
0.00754974774625757	0.00789835414771319	0.00650202630055415	0.0072663137871144	0.00965536349350761	0.0130843602679679	0.00915209660077747	0.0067718964519064	0.0089829625341163	0.0139682408402944	0.0174568687453478	0.010470846083864	0.00779447522950958	0.0102437350095112	0.0185815069059631	0.0080005789430155	0.00629244892895544	0.0352181788106856	0.0062439831279464	0.0343160201802994	0.0113655611611943	0.00645397403027047	0.0311157886030932	0.0063422380282855	0.0193816888594822
0.00804300719543464	0.0068013398395501	0.0055921759986767	0.00474319741956829	0.00778066330328346	0.012719295343644	0.00895219584815156	0.0066115292366223	0.00705731535853116	0.0122309982631709	0.0176685137705732	0.0109516996112811	0.00873393433132084	0.010632288479034	0.0170268794971466	0.0102152840956083	0.00545124472748327	0.00969208502191717	0.00838251592093295	0.00615275824993799	0.0139264742370358	0.0075956496567695	0.0056639649325945	0.0054538913241254	0.0089404515755521
0.00705723265238609	0.0053613431477959	0.00411678107683403	0.004946571830287	0.00728351666528825	0.0115327929865189	0.00725134397485735	0.0051361343147796	0.0071264576958068	0.0114784550492102	0.0166353486064015	0.010978909933008	0.00835679430981725	0.0103303283433959	0.0184337937308742	0.0058619634438839	0.00417492349681583	0.0132190058721363	0.0082019684062526	0.0141133901248863	0.0082962534116285	0.0044115457778513	0.00655735671160369	0.0106862955917625	0.0115820031428335
0.0064654701844347	0.0046778595649657	0.00399106773633283	0.00532180961045408	0.00840277892647428	0.0115028533620048	0.00726639649325947	0.0055048383094864	0.0070628566702506	0.0124338764370193	0.0162728475725746	0.0103055164998759	0.00819469026548676	0.0108096104540567	0.0186849722934414	0.0087285584318915	0.00627665205524773	0.0192586221156232	0.0107691671491192	0.0221058638656852	0.0106116119427673	0.0077473327268216	0.00602778926474239	0.0219603837565131	0.0153744934248615
0.00484567033330579	0.00489934662145399	0.00430204284178316	0.00551790588040693	0.0076577619717145	0.0087737986932429	0.0064763873955835	0.0051004879662559	0.0071601190968489	0.0116237697460921	0.0148341741791415	0.0081259614589364	0.00657993548920687	0.00964651393598549	0.0141004052601108	0.0112280208419486	0.011282027954677	0.018362749152262	0.00405499958646929	0.00565668679182865	0.0110165412290133	0.0112998097758664	0.0170970143081631	0.00435075676122738	0.0097503928541891
0.0072477049044744	0.00564676205442066	0.0055805971383674	0.00668356628897529	0.0096499048879332	0.0119320982549003	0.00738962864940867	0.0062195021090067	0.0078557604830039	0.0134413199900753	0.01591919609627	0.00881796377470851	0.00682325696799274	0.0081756678521214	0.0148789182036225	0.0088077082127202	0.0255561161194277	0.0306448598130841	0.0171509387147465	0.0205293193284261	0.0118581589612108	0.0121255479282111	0.0237235133570424	0.0171486229426846	0.0177892647423704
0.0106520552477049	0.00803275163344638	0.00668712265321315	0.0100100074435531	0.0112026300554131	0.0149330080224961	0.0097495657927384	0.0078317757009346	0.0108545198908279	0.0151065255148458	0.0191009842031263	0.0120530146389877	0.0101305102969151	0.0138179637747085	0.0205381688859482	0.0090027293027872	0.0064093127119345	0.0165212141262096	0.0366455214622446	0.027213629972707	0.012587544454553	0.0070480522702837	0.0110676536266645	0.0333845835745596	0.0213310726987015
0.00574576131006536	0.00518426929120836	0.0040388718881813	0.00605756347696636	0.0090023157720619	0.0110946985361012	0.00754503349598878	0.00528963692002318	0.0076058225126127	0.0126452733438095	0.0144508311967579	0.0103065916797618	0.0079275494169217	0.0112246298900008	0.0178060540898189	0.00454883797866184	0.00402960879993385	0.00643644032751635	0.00430568191216609	0.00744504176660328	0.0074880489620379	0.00428690761723598	0.0041106608220991	0.00502861632619306	0.0112143743280126
0.00751956000330826	0.0056961376230254	0.00473070879166324	0.0043125465222066	0.00559085270035566	0.0119184517409644	0.00780597138367383	0.00574691919609629	0.00603829294516585	0.0093961624348689	0.0148221817881069	0.00932305020263009	0.00712331486229429	0.0079638574146059	0.012719212637499	0.0046278223472004	0.00443189148953769	0.0287584980564056	0.0094269291208337	0.00927905053345467	0.007201224050947	0.00443189148953769	0.0218294599288727	0.0151865023571251	0.010330411049541
0.00721966752129685	0.00652758249937973	0.00491994045157557	0.0049423538168886	0.00739020759242414	0.0127186336944835	0.00940071127284761	0.00620114134480194	0.00634926805061618	0.0102922008105202	0.0164684476056571	0.0121690513605161	0.00934141096683488	0.0113500951120668	0.0165637250847738	0.0104177487387313	0.0053122984037714	0.031045984616657	0.0137867835580184	0.0153525762964188	0.0102864113803656	0.0053122984037714	0.0182721859234141	0.0157151600363907	0.0133075841535026
0.0069740302704491	0.00582524191547435	0.00568141592920356	0.0070279546770325	0.00904069142337279	0.0131237283930196	0.00845248531965928	0.00718972789678275	0.00927723099826321	0.0142843437267389	0.0178105202216525	0.0111386982052767	0.00914787858737908	0.0117358365726573	0.0186106194690265	0.0068515424696055	0.0047243404184931	0.0242797948887602	0.0110923000578943	0.0188395500785708	0.0092238028285502	0.0047243404184931	0.00772417500620298	0.0187525432139608	0.0158462492763212
0.00585716648747004	0.0045053345463568	0.00397312050285338	0.00604044330493757	0.00757977007691673	0.0114066661152924	0.00680175337027543	0.00537184682821936	0.0077770242329005	0.0110496236870399	0.0168187908361591	0.0095695145149285	0.00771358861963446	0.00927681746753788	0.0129695641386155	0.0039874286659499	0.00744975601687208	0.0258589033165164	0.0184937556860475	0.0127466710776611	0.00942113969067906	0.0057268216028451	0.0110119923910347	0.0137934000496237	0.0133454635679431
0.00906674385906877	0.00706699197750395	0.00601372922008107	0.00693036142585396	0.00782094119593088	0.0133829294516583	0.00830038871888184	0.00674187412124723	0.00812132991481269	0.0122361260441651	0.0177025887023406	0.0108412042014722	0.00876015217930696	0.0113560499545116	0.0153936812505169	0.00926970473906216	0.00553287569266399	0.0126528823091556	0.00537507236787695	0.00840790670746839	0.0126269952857497	0.00648945496650403	0.00655247704904476	0.0059569928045654	0.0118263170953602
0.00586700851873296	0.00534554627408818	0.00419295343644035	0.0049990075262592	0.00702861632619305	0.0103594409064593	0.00758498056405593	0.00536266644611697	0.0065835745595898	0.0106337771896452	0.0160416838971136	0.0103468695724092	0.0073556364237863	0.0101660739392937	0.0147488214374328	0.0052051939459102	0.0044038541063601	0.0136054089818874	0.0145538003473658	0.0052034571168638	0.00703969894963198	0.00604896203787944	0.0103846662807047	0.0076191382019684	0.00705781159540156
0.00915341989909855	0.0058987676784385	0.00582863286742207	0.0057010999917294	0.00855264246133491	0.0127297163179224	0.007901827805806	0.0069879249028203	0.00786767016789349	0.0131461417583326	0.0191190968488959	0.0116797618063022	0.0101690513605161	0.0108942188404598	0.0189895790257216	0.00727367463402533	0.0045679430981722	0.00762989000082708	0.0090536762881482	0.014026135141841	0.0116120254734927	0.005250930444132	0.0064516582582086	0.00961409312711939	0.0174593499296998
0.00937920767513031	0.00819096848895876	0.00790207592424119	0.0079094367711521	0.0107390621123149	0.0139224216359275	0.00967893474485159	0.00815978827226865	0.00973112232238859	0.0158857828136631	0.0185396575965594	0.0116825738152345	0.00973649822181793	0.0112814490116616	0.0176159126623108	0.00822802084194858	0.0106569349102638	0.0100965180712927	0.0155676122735919	0.0125050864279216	0.0100928790009098	0.0102933586965512	0.00734141096683486	0.0127628814820941	0.013915474319742
0.007572657348441	0.00700686461004054	0.0058025804317261	0.00658067984451247	0.00850293606814989	0.0112804565379208	0.00780415184848237	0.00598230088495577	0.00767579191133903	0.0125178231742618	0.0174921015631462	0.0105437929038128	0.00824861467207015	0.0087543627491523	0.0167665205524771	0.00624522372012243	0.0170301877429493	0.0230703002233066	0.0339506244313952	0.017773881399388	0.00947307914978087	0.0125330411049541	0.02061492018857	0.0223765610784881	0.0161910511951038
0.00538598957902574	0.0036661979985113	0.00334579439252338	0.00429162186750477	0.00552766520552479	0.0104448763543131	0.00619940451575554	0.00483119675791913	0.0066295591762468	0.0100454056736416	0.0168834670416012	0.00982689603837569	0.0076508146555289	0.0105818377305434	0.0152003142833513	0.0157586634686957	0.0105149284591845	0.0288030766685965	0.0117174758084526	0.0103047721445703	0.0145485071540815	0.009916714911918	0.0170561574725002	0.0120989992556447	0.00955983789595571
0.00732577950541727	0.0057325283268547	0.00578661814572825	0.00677958812339759	0.00842221487056493	0.0120069473161856	0.00795732362914568	0.00652526672731786	0.00829583988090317	0.0131835249359027	0.0151630138119262	0.00939086924158469	0.00714283351253	0.0094736580927963	0.0153682077578364	0.0151733520800595	0.018899346621454	0.00787097841369617	0.0050535108758581	0.00597419568273925	0.0139048052270284	0.0236287321147961	0.00605069886692583	0.00506401455628155	0.0096652055247705
0.00607245058307834	0.00534083202381939	0.00430005789430157	0.00579480605408984	0.0071351418410388	0.0105532214043503	0.00745322967496487	0.00584021172773139	0.00772971631792244	0.0118329335869655	0.0138625423868993	0.00964866429575721	0.00752228930609546	0.00926176494913576	0.0148180464808535	0.00503382681333225	0.0056303035315524	0.0180697212802911	0.0321876602431561	0.0326524687784303	0.00710081879083618	0.00538144074104708	0.010961541642544	0.0323993052683815	0.0237125134397486
0.00715523943428999	0.00534256885286579	0.00542635017781823	0.00570366388222647	0.00771582168555125	0.0124017037465884	0.0080091803821024	0.00671797204532299	0.00785633942601937	0.012629807294682	0.0183968240840295	0.0113086593333885	0.0104925150938715	0.0103309899925564	0.0172555619882557	0.00592242163592757	0.0111154577785129	0.0190402778926474	0.0293062608551815	0.00666760400297744	0.00922090811347287	0.0061870813001406	0.0151779009180382	0.0218302042841783	0.0120129848647755
0.00594392523364488	0.00476486642957574	0.00445050037217767	0.00607269870151354	0.00670101728558434	0.011619882557274	0.00705408981887356	0.0056100405260111	0.00736051608634523	0.0106227772723513	0.0168066330328343	0.00970052104871396	0.00819543462079234	0.0100840294433876	0.0165958977752047	0.0158735423041932	0.0068718054751468	0.0171295178231743	0.00964659664213056	0.00457753701099994	0.0100067819038955	0.0106824911090894	0.0113511702919527	0.00858398809031515	0.00796625589281286
0.00655694318087836	0.0054207261599537	0.00445008684145234	0.00570118269787447	0.00835447853775539	0.0110636837317013	0.007493176743032	0.00557646183111407	0.00685294847407164	0.011775121991564	0.0161661566454388	0.00961946902654871	0.00741336531304278	0.00991977503928546	0.0165758828880986	0.00600884955752214	0.00673285915143497	0.0163236291456455	0.00443089901579689	0.00799495492515096	0.00819411132247129	0.00921991563973207	0.00960276238524526	0.0041339012488628	0.0104557108593169
0.00732602762385247	0.00563137871143828	0.00537945579356548	0.00626366719047227	0.0078735423041932	0.0121420064510793	0.00776676867091227	0.0060386237697461	0.00794665453643207	0.0111670664130345	0.0172329005045075	0.0116215366801753	0.0085919278802415	0.0104555454470267	0.0161370440823753	0.0147224381771566	0.0141342320734431	0.0292411711190142	0.0138366553634935	0.0246021834422298	0.0122155322140435	0.0183793730874204	0.0232817798362418	0.0209536845587627	0.0130388718881813
0.00536448598130843	0.00379604664626583	0.0039121660739393	0.00534414026962205	0.0072925316351005	0.009562732611033	0.00615135224547186	0.00521983293358698	0.00706169878421969	0.0121085104623274	0.0140258043172608	0.00887544454552977	0.0072630882474568	0.00967157389794066	0.0167047390621123	0.0145595070713754	0.00769349102638328	0.0189072037052353	0.00664750640972626	0.00965486725663721	0.0117518815648003	0.00505607476635516	0.0133720122405095	0.00875990406087176	0.0107908361591266
0.00662170209246549	0.00457282276073114	0.00356612356298075	0.0045384997105285	0.00671946075593419	0.0113892151186833	0.0069039781655777	0.00501918782565546	0.0063922752460508	0.0113896286494086	0.0153879745265073	0.0089549251509387	0.00768861136382435	0.0103462079232487	0.0176046646265818	0.0316164916053263	0.0121535853113886	0.0209228351666529	0.0124002977421222	0.0227357538665123	0.0177412951782317	0.0151845174096435	0.0108967000248119	0.0119866016044992	0.0164946654536432
0.0079181209163841	0.00561955173269376	0.00501530063683734	0.005885700107518	0.00829765941609465	0.0126530477214457	0.00744032751633448	0.00608154825903567	0.00762964188239188	0.011847241750062	0.0180682325696799	0.00963617566785216	0.00832652386072289	0.011156480026466	0.0183506740550823	0.00841419237449346	0.00478810685633945	0.0209229178727979	0.0161160367215284	0.02083855760483	0.0107164006285667	0.0053773881399388	0.0146153337192953	0.0157584980564056	0.0164458688280539
0.00549383839219256	0.0044753949218427	0.00448598130841123	0.0060527665205525	0.00757571747580847	0.0101188487304607	0.00639723761475479	0.00563518319411134	0.0074576131006534	0.0117452650731949	0.0153520800595484	0.0100381275328757	0.0074986353486064	0.00985170788189567	0.0155011992391035	0.00413456289802334	0.00454734926805063	0.008513026217848	0.00431023075014475	0.0105275824993797	0.007517988586552	0.0047201224050947	0.003873294185758	0.00555958977752049	0.0112723513357042
0.00727656934910266	0.00519866016044994	0.00407989413613434	0.00485683566288977	0.00652402613514186	0.0120215863038624	0.0075437101976677	0.0056157472500207	0.00657307087916634	0.010455876271607	0.0155889504590191	0.0101420064510793	0.00787114382598629	0.0099050533454636	0.0162984037714002	0.00509536018526179	0.0040215863038624	0.0151661566454388	0.00342329005045077	0.00406202960879996	0.00940972624265987	0.00487569266396495	0.011580100901497	0.0039755189810603	0.00665288230915559
0.00871623521627661	0.00820784054255234	0.00742560582251264	0.00747729716317924	0.0093185840707965	0.0134445455297329	0.00971623521627661	0.00766586717393104	0.0085533868166405	0.013081961789761	0.0199947068067157	0.0131163675461087	0.0100268794971466	0.0119166322057729	0.0188967000248118	0.0068727979488876	0.0068126705814242	0.0353662228103548	0.0056001157886031	0.0121587130923828	0.0101241419237449	0.00775518981060295	0.0254806054089819	0.0056001157886031	0.0131012323215615
0.00650475560334135	0.00537474154329669	0.00509139029029859	0.00491927880241504	0.00709420229923085	0.0121823670498718	0.00779298651889838	0.0068094450417666	0.0073170126540402	0.0108407079646018	0.0180487139194442	0.0112054420643454	0.0100309320982549	0.0113326441154578	0.0163317343478621	0.00721809610454059	0.00480464808535276	0.0174393350425937	0.00943197419568278	0.0143405011992391	0.0108669258125879	0.00629244892895544	0.0146314614175833	0.0154892068480688	0.0141999007526259
0.00686560251426683	0.0050181126457696	0.00443710197667689	0.00418997601521795	0.00598254900339098	0.0116766189727897	0.00749698122570509	0.00624265982962536	0.00637647837234309	0.0104184103878918	0.0165636423786287	0.0106998593995534	0.0087852121412621	0.0095425523116368	0.0183960797287238	0.00729435117029198	0.0072333967413779	0.0191168637829791	0.013304358613845	0.0129263915308907	0.0104282524191547	0.00985385824166739	0.0147717310396162	0.0109948722190059	0.0108041518484823
0.00692250434207263	0.00539988421139693	0.0045649656769498	0.00600380448267308	0.00723323132908777	0.0123945083119676	0.00780630220825409	0.00598213547266564	0.00759399553386819	0.0109418575800182	0.0168830535108759	0.0105029360681499	0.008078240013233	0.0103715987097841	0.0148905797700769	0.010398726325366	0.0044457034157638	0.0216403109751054	0.0198875196427095	0.0156964684476056	0.0116955586800099	0.00487089570755109	0.0138544371846828	0.0167086262509304	0.012582582085849
0.00849375568604749	0.00565337854602599	0.0054382598627078	0.006632288479034	0.0071979985112894	0.0128952113142006	0.0075449507898437	0.00624439665867176	0.00885642213216445	0.0120693077495658	0.0163259449177074	0.0094602596972955	0.00834438838805727	0.0103567116036722	0.0134304027789265	0.0052069307749566	0.00713075841535028	0.0320445786121909	0.0336740550822926	0.0316256719874287	0.0107106939045571	0.007131668182946	0.0278369034819287	0.0336737242577124	0.0175483417417914
0.0097377388139939	0.00657993548920687	0.0066189727896783	0.00779670829542637	0.0099368952113142	0.0142622611860061	0.00859821354726661	0.0071356380779092	0.00901232321561496	0.0131720287817385	0.0192268629559176	0.0112022165246878	0.00854561243900425	0.0112754114630717	0.0174409064593499	0.0191086758746175	0.0198840459846167	0.0548138284674551	0.0268100239847821	0.03019262261186	0.0165331238110991	0.0220424282524191	0.029238524522372	0.0245050864279216	0.0211195103796212
0.00959639401207513	0.0067555206351832	0.0053063435613266	0.0064731618559259	0.00921073525762968	0.0135848978579108	0.0087045736498222	0.00622363741626004	0.0082036225291539	0.0137307087916632	0.0167657761971714	0.0111182697874452	0.00806376643784635	0.0107470019022413	0.0185296501530064	0.0170094285005376	0.025772640807212	0.0332211562319081	0.0264873046067323	0.0187421222396824	0.0126588371516004	0.0188197833098999	0.025413696137623	0.020911835249359	0.0139886692581259
0.0079272185923414	0.00646241005706726	0.00678066330328345	0.007941609461583	0.0095321313373584	0.0120367215284096	0.00839483913654786	0.00741146307170625	0.0101764949135721	0.0139398726325366	0.0166494913572078	0.0106998593995534	0.00913927714829216	0.0128974443801174	0.0202628401290216	0.00846910925481766	0.0113013811926226	0.0119262261186006	0.0133561326606567	0.00677983624183279	0.0093073360350674	0.00839268877677615	0.0059780001654123	0.0118460838640311	0.0100540071127285
0.0077418741212472	0.00534232073443059	0.00472541559837898	0.0053541477131751	0.0069685716648747	0.0125430485485072	0.00758101066909273	0.00623099826317097	0.00712439004218015	0.0116660325862212	0.0168923165991233	0.00940724505830787	0.00721371267885206	0.0088312794640642	0.0153708543544786	0.00506939045571088	0.0094739889173766	0.0271870813001406	0.0293467868662642	0.0178268960383756	0.010838474898685	0.0123730874203953	0.016079563311554	0.0138945496650401	0.0154345380861798
0.00836316268298738	0.00591952692085024	0.00537829790753455	0.00717947233479449	0.00974112976594166	0.012474485154247	0.00816549499627824	0.00644065834091475	0.00885369282937727	0.0140666611529237	0.0136733934331321	0.00906500703002238	0.007961458936399	0.0112178479861054	0.0194011248035729	0.00683855760483006	0.00450202630055415	0.0090520221652469	0.0150984203126292	0.0206809196923331	0.00885236953105617	0.0059967744603424	0.00493995533868168	0.0157479116698371	0.0141469688197833
0.0047634604251096	0.0038747828963692	0.00296030105036805	0.00356364237862875	0.00490116615664546	0.0090352328177984	0.00586957240923	0.00453990571499464	0.0058305351087586	0.00874129517823178	0.0153070052104871	0.0093160201802994	0.0072576296418824	0.010074518236705	0.0160446613183359	0.00299669175419735	0.0039193615085601	0.0241795550409395	0.005199983458771	0.00443635762137129	0.00674501695475976	0.00340236539574893	0.00521735174923499	0.0061683070052105	0.00634562898023325
0.00875998676701683	0.00648871061119843	0.00573310726987017	0.0067513026217848	0.00880828715573571	0.0135176577619717	0.00874137788437684	0.00667397237614757	0.0087396410553304	0.0138482342238028	0.0155502439831279	0.0117673476139277	0.00959498800760901	0.0112838474898685	0.0172402613514184	0.00860425109585646	0.00537118517905883	0.0405159209329253	0.00603647340997438	0.0225719956992804	0.0098192043668845	0.00537118517905883	0.0153524935902738	0.00517666032586223	0.0127928211066082
0.00658688280539246	0.0069176246795137	0.0072568852865768	0.00745455297328593	0.0102887271524274	0.0114157637912497	0.00909842031262927	0.00788801587957987	0.00844338764370196	0.0133905384170044	0.0183078322719378	0.0125571085931685	0.0093407493176743	0.010527996030105	0.0180062856670251	0.00722115623190805	0.00572599454139445	0.0175853113886362	0.0220336614010421	0.0242979075345298	0.00997593251178567	0.00765023571251346	0.0213518319411132	0.0155671160367215	0.0206140104209743
0.00686237697460924	0.00615052518402119	0.0045397403027045	0.00439062112314947	0.00600363907038295	0.0122415019435944	0.0082454718385576	0.00612364568687455	0.0063895459432636	0.0097073029526094	0.0162902158630386	0.00952890579770081	0.0075439583161029	0.00910743528244153	0.0154495078984369	0.00645455297328593	0.00488429410305187	0.0340629393763957	0.0171621867504756	0.0095681912166074	0.00953833429823839	0.00520188570010753	0.0203017120172029	0.0146785212141262	0.00936977917459271
0.00787470019022416	0.00537234306508976	0.0045184848234224	0.00448647754528163	0.0071755024398313	0.012525514845753	0.00757720618641967	0.00596327847159046	0.00685311388636178	0.0115545447026714	0.0162438177156563	0.0101202547349268	0.0077166487470019	0.0099120006616492	0.0170387891820362	0.00807145810933755	0.00427756182284346	0.0284091472996444	0.0266207923248697	0.0206872880655033	0.0108020841948557	0.00647580845256805	0.0206038375651311	0.0176866264163427	0.0117876933256141
0.00957604830038876	0.00720006616491607	0.00558680009924739	0.00560946158299564	0.00901108262343896	0.0138016706641303	0.00928070465635601	0.00694103051856755	0.00782863286742207	0.0130736911752543	0.0176704987180548	0.0111381192622612	0.008332892233893	0.0109297824828385	0.0182866594988008	0.0314783723430651	0.00603870647589118	0.0083692002315772	0.00402001488710613	0.00500901496981228	0.0150352328177984	0.00603870647589118	0.0051376230253908	0.00402001488710613	0.0094080721197585
0.00800934579439254	0.00714870564882973	0.00693846662807049	0.0073439748573319	0.0090253080803904	0.0143447192126375	0.0098047307914978	0.00828914068315279	0.00974849061285258	0.0130613679596394	0.0205449507898437	0.0137271524274254	0.0104392523364486	0.0129210156314614	0.0205447853775536	0.00618129186998596	0.00574005458605577	0.0189239103465388	0.00554280043007197	0.0111679761806302	0.0107012654040195	0.0074304027789265	0.0210293606814986	0.00615226201306759	0.0110466462658175
0.00840749317674307	0.00621578033247873	0.00511429989248203	0.0064217186336945	0.00959407824001327	0.0132752460507816	0.00814002150359774	0.00620899842858327	0.00783483582830206	0.0140954428914068	0.0176755437929038	0.0099970225787776	0.0079361508560086	0.00970655859730381	0.0181634273426515	0.0060812174344554	0.00569696468447608	0.0349427673476139	0.0249099330080225	0.0234786204615003	0.00968935571912997	0.0057480770821272	0.0286698370688942	0.0169432635844843	0.0137455131916301
0.0084662972458854	0.0073160201802994	0.00697684227938138	0.00599247374079896	0.0088393846662807	0.0143338020014887	0.0096023488545199	0.00774170870895709	0.00829790753452985	0.0133549747746258	0.0180576461831114	0.0135521462244645	0.0117970391200066	0.014357786783558	0.0201690513605161	0.0106946489124142	0.00580423455462743	0.0112247125961459	0.00445901910511953	0.0071086758746175	0.0124774625754693	0.0059730377967083	0.0105054172525019	0.00507857083781327	0.00932950128194529
0.007320486312133	0.0068715573567116	0.0060779918947978	0.00679679100157143	0.0094403275163345	0.0131658258208585	0.0091262095773716	0.00721908857828139	0.00882474567860396	0.0141014804399967	0.0169127450169547	0.0116371681415929	0.0086479199404516	0.0116599950376313	0.0175648829708047	0.0161421718633694	0.0152508477379869	0.0273373583657266	0.0213727565958151	0.0217432801257133	0.013949053014639	0.0118608055578529	0.0228843768091969	0.0236168224299065	0.0168578281366305
0.00663038623769748	0.00508088660987513	0.00444107187164009	0.00417757009345796	0.00599867670167895	0.0112190058721363	0.00724547183855763	0.00570275411463074	0.0060463154412373	0.00976279877594909	0.0148075428004301	0.0106390703829294	0.00813505913489376	0.0100685633942602	0.0160814655528906	0.0109672483665536	0.0128730460673228	0.0302482838474898	0.0173656438673393	0.0134015383342982	0.0111948556777769	0.0119936316268299	0.0245099660904805	0.00786924158464977	0.011905549582334
0.00659771731039618	0.00494500041353075	0.0040002481184352	0.00527921594574479	0.0070522702836821	0.0110641799685717	0.00717095360185264	0.0052353816888595	0.00736341080142257	0.0113853279298652	0.0173793730874204	0.0111158713092383	0.0080329170457365	0.011526672731784	0.0186915060789017	0.00507269870151354	0.00385832437350097	0.0149526920850219	0.0038275576875362	0.0074395004548838	0.00913232983210656	0.00503151104127039	0.00843296666942356	0.0043658092796295	0.00986154991315859
0.00752551484575306	0.00517417914151023	0.00396567694979739	0.0050947812422463	0.00640625258456705	0.0115948225953188	0.00737325283268549	0.0050777437763626	0.0068889256471756	0.0108339260607063	0.0166183111405177	0.00948068811512699	0.0067822347200397	0.00990191051195108	0.0163538168885948	0.00557050698866928	0.00392788024150196	0.0150457364982218	0.00462046150028949	0.0056585063270201	0.00992192539905719	0.0046172359606319	0.00662592010586389	0.00454511620213384	0.00757455958977754
0.00734124555454473	0.00572574642295925	0.0061239765114548	0.006510545033496	0.00826623108096934	0.0135410636010256	0.0080772475394922	0.0065815896121082	0.00777131750889093	0.0124586882805392	0.0158028285501613	0.00974617484079071	0.0078574973120503	0.0102887271524274	0.016773964105533	0.0086228599784964	0.00712505169134069	0.0131933669671657	0.005638491439914	0.00525920105863868	0.0110708791663221	0.00851145480109174	0.00553064262674719	0.0062735092217352	0.0120798114299892
0.00509544289140685	0.00416690100074438	0.0042482011413448	0.00498230088495577	0.00784715904391698	0.0103058473244562	0.0065808452568026	0.00598089488048964	0.0070777437763626	0.0113218923165991	0.0170432553138698	0.0108949631957655	0.00878107683400881	0.0106673558845422	0.0166793482755769	0.00819113390124887	0.00483888842941033	0.00811818708130017	0.00354238689934664	0.005823587792573	0.00975320486312136	0.00519667521296834	0.00909618724671247	0.00388404598461668	0.00850053758994295
0.00814415681085108	0.00592002315772064	0.00555735671160369	0.00601554875527254	0.00817095360185264	0.012453395087255	0.00821743445538007	0.0058505499958647	0.00740691423372758	0.0116541229013316	0.014209908196179	0.00982962534116289	0.0072227276486643	0.0088659333388471	0.0158950459019105	0.0100275411463072	0.00482176825738154	0.0152386072285171	0.0135170788189562	0.0203519973534034	0.0115310561574725	0.00482466297245887	0.00599371433297496	0.0148514597634604	0.0149724588536928
0.00613084112149534	0.00501703746588374	0.00437010999917296	0.00507336035067407	0.0067983624183277	0.0101767430320073	0.006632288479034	0.00531618559258955	0.00711719460755936	0.0106095442891407	0.0169249028202796	0.010526672731784	0.008893143660574	0.0113650649243239	0.0180423455462741	0.0047634604251096	0.00399933835083949	0.00568340087668516	0.00383665536349353	0.0062269456620627	0.00854255231163679	0.00400388718881815	0.0065848151517658	0.00401802993962453	0.00758125878752794
0.008616160780746	0.00669721280291128	0.0057468364899512	0.00665734844098919	0.00885964767182206	0.0125228682491109	0.0085437101976677	0.00619659250682328	0.0080532627574229	0.0127969564138616	0.0185133570424282	0.0119999172938549	0.00810801422545698	0.0108637002729303	0.0152729302787197	0.00667951368786703	0.0139802332313291	0.0159542635017782	0.00511595401538336	0.00567504755603344	0.0103607642047804	0.0153866512281863	0.00811396906790177	0.0054907782648251	0.00970813001406009
0.00854354478537758	0.0063239599702258	0.00601720287817387	0.00545571085931687	0.00751335704242827	0.0131613596890249	0.00794772971631794	0.00643139525266729	0.00703208998428585	0.0113122984037714	0.0178281366305517	0.0112674716731453	0.00888967000248123	0.0098020841948557	0.015642213216442	0.0079767595732363	0.0052403440575635	0.0163708543544785	0.0189288727152427	0.0108660160449921	0.0123357042428252	0.00582598627077994	0.00562252915391616	0.0167626333636589	0.0118973616739724
0.00859267223554713	0.00572525018608885	0.00490530146389879	0.00532354643950048	0.00781920436688449	0.0128146555289058	0.00764006285667027	0.00569010007443555	0.00667157389794064	0.0112788024150194	0.0180076916714912	0.0101047886857994	0.00769671656604088	0.0087770242329005	0.0142196675212968	0.0052319080307667	0.00450872549830454	0.027990075262592	0.014037300471425	0.0307424530642627	0.0102119758498056	0.00450872549830454	0.0167636258373997	0.0127199569928046	0.0110144735753867
0.0052084194855678	0.0045429658423621	0.00474840790670749	0.00540054586055746	0.00706153337192956	0.0098182118931437	0.0062027127615582	0.00558043172607727	0.00722876519725417	0.0117250020676536	0.0138644446282359	0.0088059713836738	0.00790803076668599	0.00992490282027959	0.0163111405177405	0.0095429658423621	0.00559978496402285	0.00784451244727486	0.0111529236622281	0.0181968406252585	0.009341576379125	0.00882838474898687	0.005708047307915	0.010226118600612	0.0117761144653048
0.0051858407079646	0.0048216028450914	0.00520436688445954	0.00492068480688117	0.00645852286824913	0.0101104127036639	0.00740038044826733	0.00651740964353653	0.00688082044495908	0.0098824745678604	0.015827309569101	0.0113400876685138	0.00967868662641638	0.0109822181788107	0.0181062773964106	0.00753684558762718	0.019798775949053	0.0105581837730543	0.003637250847738	0.00449896617318669	0.00707360846910927	0.0140800595484244	0.00913001406004471	0.0045219584815152	0.0072920353982301
0.0051683070052105	0.00425671987428668	0.00399619551732696	0.0040975105450335	0.00569679927218594	0.0097563476966339	0.00689653461252173	0.00562864940865109	0.0062081713671326	0.010606236043338	0.0182195021090067	0.0108330989992556	0.00792523364485984	0.009596228599785	0.0176426267471673	0.0058963692002316	0.0053685385824167	0.0165435447853776	0.0083697791745927	0.00776685137705734	0.00851476304689442	0.0073462079232487	0.0104698536101232	0.0082687949714664	0.0104424778761062
0.00844744024481022	0.00721181043751553	0.00708452568025807	0.0072418327681747	0.0103096518071293	0.0118923165991233	0.00877644528988506	0.0066709122487801	0.0086003639070383	0.013668348358283	0.0159684062525846	0.0109449177073857	0.00861458936398977	0.0107531221569763	0.01739748573319	0.00589992556446946	0.0056560251426681	0.0092793813580349	0.00569944586882807	0.00663956661979987	0.00912190885782817	0.00617632950128197	0.0070274584401621	0.0061529236622281	0.00976709949549255
0.0056542883136217	0.00446902654867259	0.00431188487304609	0.0052002315772062	0.0078386403109751	0.0107891820362253	0.0063895459432636	0.0053630799768423	0.0067743776362584	0.0114755603341328	0.0153048548507154	0.00943164337110251	0.0085202216524688	0.0106929120833678	0.0181951865023571	0.0047300471425027	0.0034830865933339	0.0256295591762468	0.016268298734596	0.0146441981639236	0.0084117938962865	0.00383036969646847	0.0150688115126954	0.01362732611033	0.0138783392606071
0.0043964932594492	0.00404995451162023	0.00372293441402698	0.00451335704242827	0.00675957323629147	0.0089542635017782	0.0059084442974113	0.00493507567612276	0.00647225208833018	0.0105707551071045	0.0166721528409561	0.00910396162434873	0.00783905384170046	0.0098884294103052	0.0166479199404516	0.00656951451492848	0.0136160780746009	0.0101645025225374	0.0076003639070383	0.0120210073608469	0.0100739392936895	0.0081205855595071	0.0092423290050451	0.00754701844347037	0.0113687867008519
0.0080831196757919	0.0067090397816558	0.00562922835166655	0.0069306922504342	0.00868563394260198	0.0121946075593417	0.00830617814903651	0.0067414605905219	0.0084763873955835	0.0130817136713258	0.0139622032917046	0.00924034405756353	0.00740344057563479	0.0111312546522207	0.0193419072037052	0.0082096600777438	0.0053187494830866	0.0254319741956827	0.0066035894466959	0.00774940038044829	0.010663303283434	0.0053187494830866	0.0175566950624431	0.00560863452154497	0.0106527168968654
0.0080406087172277	0.00627392275246053	0.00574063352907123	0.0061257133405012	0.00736051608634524	0.0139470680671574	0.00858531138863621	0.00709345794392526	0.00832784715904396	0.0116454387560996	0.0187076337771896	0.0132105698453395	0.00941692167728066	0.0117359192788024	0.0168116781076834	0.0179458274749814	0.0216568522041188	0.0353978165577703	0.024054668761889	0.0349534364403275	0.0123119675791911	0.0252821106608221	0.0274368538582417	0.0196327020097594	0.0269381358034902
0.00687742949301135	0.0057332726821603	0.00524199818046483	0.00641940286163264	0.00757224381771568	0.011345298155653	0.00703175915970559	0.00584004631544126	0.0082141262095774	0.0114230419320155	0.01591299313539	0.0100933752377802	0.00814961541642546	0.0105782813663055	0.0143266065668679	0.00477661070217519	0.00461434124555456	0.0294816805888678	0.00530386237697463	0.0056055743941775	0.00845289885038461	0.00461434124555456	0.0257461748407907	0.0063786287321148	0.00828153171780665
0.0085644694400794	0.0054813497642875	0.00457927384004633	0.00526317095360187	0.00789198577454307	0.0130062856670251	0.0075793565461914	0.00574973120502855	0.00746232735092219	0.012233562153668	0.0174576958067984	0.010590025638905	0.0079881730212555	0.0105371764122074	0.0166351831941113	0.0135022744189893	0.015519311884873	0.0413554710114961	0.0341581341493673	0.0122673889670002	0.0142377801670664	0.0158532792986519	0.0221971714498387	0.0343024563725085	0.0141433297494004
0.00624481018939709	0.00387610619469029	0.0041276982879828	0.00475212968323548	0.0065095525597552	0.0108071292697047	0.0058730460673228	0.00510908940534284	0.00649640228268963	0.00994094781242251	0.0146942353816889	0.00785807625506577	0.0068463319824663	0.00826987015135228	0.0145686047473327	0.029909354065007	0.025517988586552	0.0296963857414606	0.0108522868249111	0.0198563394260194	0.0158579935489207	0.0279189479778347	0.0271143825986271	0.00980878339260611	0.0164980564055909
0.00807484906128527	0.00646786866264166	0.0059153916135969	0.00705971383673809	0.00911429989248205	0.014337854602597	0.0093145314696882	0.00712885617401375	0.00891828632867426	0.013219832933587	0.0165041766603259	0.0108674220494583	0.00929732859151439	0.0116585890331652	0.0187757009345795	0.00558928128359939	0.00506492432387728	0.0105632288479034	0.00725382515920935	0.0072511785625672	0.00800851873294189	0.00530692250434209	0.00591109089405345	0.0066488297080473	0.013773881399388
0.00666652882309158	0.00686188073773883	0.00698949631957656	0.00766958895045904	0.00898362418327685	0.0125166652882309	0.00919493838392197	0.0073377718964519	0.0092108179637747	0.0134394177487387	0.0183859895790257	0.0120262178479861	0.00957108593168476	0.0113423207344306	0.0165837399718799	0.00932412538251596	0.0156551153750724	0.0251437432801257	0.00588818129187	0.0071658258208585	0.0139326771979158	0.0172516747994376	0.0249310230750145	0.00722065999503765	0.0127831444876354
0.00987974526507323	0.00713034488462494	0.0067612273591928	0.00762319080307669	0.00876023488545203	0.015886940699694	0.00925258456703337	0.00736241832768177	0.0090586386568522	0.0135905218757754	0.0168718881812919	0.0106309651807129	0.0084680340749318	0.0097760317591597	0.0165312215697626	0.00839202712761562	0.0397606484161773	0.0308517905880407	0.00559333388470766	0.007003721776528	0.015517988586552	0.0254542221487056	0.0221678107683401	0.00559333388470766	0.0101408485650484
0.00739310230750147	0.00506178149036476	0.00419493838392194	0.0059822181788107	0.00795161690513607	0.0122716896865437	0.00723248697378218	0.0056669423538169	0.00768331817054009	0.0124934248614672	0.0164071623521628	0.00980911421718638	0.0073663055164999	0.0092188404598462	0.0160576461831114	0.0046746340253081	0.0254296584236209	0.0275297328591514	0.0233103134562898	0.029350343230502	0.0129015796873708	0.0240172855843189	0.0218407079646017	0.0179157224381772	0.0169528574973121
0.00803870647589119	0.006065834091473	0.00546315441237286	0.00645719956992807	0.0085172442312464	0.0122674716731453	0.00756041683897116	0.0063514184103879	0.00860176991150446	0.0130177818211893	0.015597551898106	0.0097226035894467	0.0078287982797122	0.0114127863700273	0.0174799437598214	0.0148473244562071	0.00445719956992806	0.0233252832685469	0.0251534198990985	0.00670217517161527	0.0125471011496154	0.00457803324787034	0.0188562567198743	0.0174753949218427	0.0105135224547184
0.00563071706227775	0.0041745099660905	0.00404102224795304	0.00578909933008025	0.00822975767099498	0.010203705235299	0.00680812174344556	0.00557571747580847	0.00776610702175174	0.012710611198412	0.0174031924571996	0.0107458440162104	0.00832305020263009	0.0105619882557274	0.0170910594657183	0.0083414936729799	0.0275593416590853	0.0278492266975436	0.0132860805557853	0.0339920602100736	0.0077340170374659	0.0213108096931602	0.0170369696468448	0.0148512116450252	0.0217790918865272
0.0069183690348193	0.00595930857662727	0.0053469522785543	0.00639765114548013	0.0080346538747829	0.0109263088247457	0.00788776776114467	0.00622909602183444	0.0082195021090067	0.0117700769167149	0.0163787941444049	0.011199983458771	0.00925399057149951	0.0113237945579357	0.0181943594409065	0.00495641386154993	0.00470093457943927	0.0219886692581259	0.0149170457364982	0.007524191547432	0.0095547928211066	0.00541386154991318	0.0210719543462079	0.0115097179720453	0.0115398230088495
0.00480845256802583	0.00422082540732778	0.00394301546604915	0.00474079894136136	0.0058928955421388	0.0107074683648995	0.00679397899263918	0.00550153006368375	0.00663882226449427	0.0103273509221735	0.0175734844098916	0.0101659085270035	0.00685981308411217	0.00925953188321896	0.0145525597551898	0.0056696716566041	0.0178088660987511	0.0161177735505748	0.00351211645025227	0.00382921181043754	0.0111042097427839	0.0099497973699446	0.0135631461417583	0.00370316764535607	0.0060286990323381
0.00779976842279383	0.00633611777355059	0.0046132660656687	0.0063076668596477	0.00944380117442731	0.0128982714415681	0.00878860309320988	0.00575088909105949	0.00826978744520721	0.0128895045901911	0.0189724588536928	0.0117344305681912	0.00960499545116206	0.0132650731949384	0.0206585063270201	0.00616896865437104	0.00513555537176414	0.0121616905136052	0.0197768588206104	0.0201071044578612	0.0104689438425275	0.00592424117111904	0.00686138450086844	0.0171954346207923	0.0151598709784137
0.00820949466545367	0.00740029774212226	0.0062234720039699	0.00686560251426683	0.00984401621040446	0.012649656769498	0.0088102721032173	0.00738764370192707	0.00855793565461917	0.013721776527996	0.0182891406831528	0.0115384170043834	0.00878488131668187	0.0100463981473824	0.0175469357373253	0.00689273012984867	0.00581796377470849	0.0174743197419568	0.00674055082292616	0.00709271358861965	0.00996815813414941	0.0075479282110661	0.0126538747828964	0.00810106690927139	0.0143568770159623
0.00659498800760898	0.00592845918451743	0.004386320403606	0.00428252419154745	0.00581573070879168	0.0105307253328922	0.0074860640145563	0.0051648333471177	0.00574509966090483	0.0093140352328178	0.0164208915722438	0.0104063352907121	0.0072271937804979	0.008145314696882	0.0137432801257133	0.0124758911587131	0.0294072450583078	0.0375920105863865	0.0351624348689108	0.0302263667190472	0.00998651889835419	0.0298340087668514	0.0312526672731784	0.0326676040029774	0.0133974030270449
0.0066513108923993	0.00567744603424036	0.0051626002812009	0.00802886444462827	0.0105083119675792	0.0119277148292118	0.00772988173021258	0.00624712596145896	0.00916838971135559	0.0150901496981226	0.0166078901662394	0.0116044992142916	0.0093695310561575	0.012901827805806	0.0192386899346621	0.006073277644529	0.00450839467372428	0.00718443470349849	0.00592192539905718	0.00936390703829298	0.0083457116863783	0.00555719129931356	0.00850715408154828	0.0064204780415185	0.0125191464725829
0.0081675626499049	0.0061463071706228	0.00546381606153339	0.00640153833429826	0.00945480109172115	0.0130010751798859	0.0080537589942933	0.0061509387147465	0.00794342899677448	0.0132117277313704	0.0173458770986684	0.00960714581093379	0.00765594243652305	0.0104126209577371	0.0162424117111902	0.0235164171697957	0.0052009759325118	0.0176578446778596	0.00469200231577208	0.0194896203787942	0.018094367711521	0.00572326523860725	0.0133920271276156	0.0050052104871392	0.0129450831196758
0.00673881399387977	0.00473459598048137	0.0043447192126375	0.0051920436688446	0.00792101563146144	0.011520552477049	0.00677404681167813	0.00527119344967333	0.00675833264411548	0.0109831279464064	0.0149909850301877	0.00995815069059635	0.00721387809114219	0.00929641882391866	0.0135160036390704	0.00443247043255316	0.00736523033661403	0.030853444710942	0.030870813001406	0.0212432387726408	0.0082004796956414	0.00655272516747996	0.0175504921015631	0.0243397568439335	0.0118523695310562
0.00596642130510299	0.00516524687784304	0.00481324952443969	0.0064629890000827	0.00909246547018446	0.0110457364982218	0.0075243569597221	0.00599148126705816	0.00829699776693412	0.0138080390373005	0.0173057646183112	0.00987643701927057	0.00738201968406255	0.0108544371846828	0.0184270945331238	0.004315523943429	0.0221321644198164	0.029090728641138	0.0344801918782566	0.039762716069804	0.00723976511454803	0.0127599867670168	0.0173307418741213	0.0306647092879001	0.0204734926805062
0.007711769084443	0.0053940120750972	0.00425233644859815	0.00431411793896289	0.00664701017285587	0.0123232156149202	0.00721735174923499	0.00532338102721034	0.00642510958564223	0.0106019353237946	0.0145413944256058	0.00917136713257798	0.0067904226284013	0.0092362914564552	0.0163494334629063	0.0149657596559424	0.0145571912993135	0.0290984203126292	0.015095691009842	0.0239905714994624	0.0156293110578116	0.0203765610784881	0.0260380448267306	0.0183404184930941	0.016654619138202
0.0053333884707634	0.00448275576875364	0.0046639649325945	0.00529484740716238	0.00860731122322392	0.0101570589694814	0.0062551484575304	0.00540104209742786	0.00721197584980566	0.0122921181043752	0.01199379703912	0.00813299148126708	0.00731213299148129	0.00983930196013567	0.0165752212389381	0.0072653213133736	0.00800562401786456	0.0221293524108841	0.00951972541559841	0.0191220742701183	0.00799239103465389	0.00904011248035733	0.0161847655280787	0.0105223720122405	0.0138553469522785
0.00665982962534118	0.00448168058886777	0.0047053180051278	0.0051289388801588	0.0073955007857084	0.0123158547680093	0.00747109420229925	0.0061084277561823	0.00716475064097264	0.011689438425275	0.0178568356628898	0.0106535439583161	0.0083150277065586	0.0101779009180382	0.0172941030518568	0.00910859316847246	0.00889521131420069	0.0297906707468365	0.0129200231577206	0.015418658506327	0.0111032999751882	0.00783409147299646	0.0167164006285667	0.0135570258870234	0.0116485815896121
0.0071413448019188	0.00555884542221489	0.0045835745595898	0.00468778430237369	0.00809817219419406	0.0120572326523861	0.00713373583657268	0.0057542800430072	0.00621635927549419	0.0119864361922091	0.0154423951699611	0.0092788851211645	0.00797345132743365	0.00969787445207183	0.0161135555371764	0.0069005045074849	0.00535001240592178	0.0164022826896038	0.00902489454966509	0.0164326358448433	0.0091910511951038	0.0070873376891903	0.0090542552311637	0.0161587130923828	0.0137448515424696
0.00824911090894057	0.0066786039202713	0.00517839715490863	0.00629765941609464	0.0095164998759408	0.0125235298982714	0.0081232321561492	0.00631990736911755	0.00816764535604998	0.0132628401290216	0.0170289471507733	0.0106009428500538	0.00868480688115131	0.0104218840459846	0.0169555040939542	0.0132781407658589	0.0157945579356546	0.0295389959473989	0.0285910181126458	0.024889421884046	0.0123883880572327	0.0223227193780498	0.0144839136547846	0.0262803738317757	0.0132262013067571
0.0053437267388967	0.0041438259862708	0.00351368786700854	0.0035996195517327	0.00463419072037054	0.0100029774212224	0.00614283351253	0.00508874369365646	0.00545719956992806	0.0085582664791994	0.0151480439996692	0.00854420643453812	0.0069648498883467	0.00996195517326941	0.0164343726738897	0.00504788685799357	0.0030460673228021	0.0146914233727566	0.00473856587544457	0.00495360185261767	0.0077572574642296	0.00301406004466132	0.00612860805557855	0.00580324208088663	0.00659407824001325
0.0072643288396328	0.00475684393350428	0.00434959887519645	0.00477785129435119	0.0077961293524109	0.0118804069142337	0.00720387064758913	0.00577826482507653	0.00706277396410555	0.0117345132743363	0.0168493921098338	0.00953519146472587	0.0081603672152841	0.00986568522041191	0.0175836572657348	0.0151377057315358	0.0201874121247209	0.0257637085435448	0.0206512281862542	0.016966421305103	0.0129277975353569	0.0202318253246216	0.0142663964932595	0.0134524853196592	0.0124277561822843
0.00609759325117859	0.00506029277975356	0.00385882061037137	0.00457455958977754	0.00781630965180715	0.0103807790918865	0.00696443635762139	0.00514390869241587	0.00622231411793898	0.0115339508725498	0.0162031262922835	0.00921032172690435	0.00788586551980813	0.0087700769167149	0.01611181870813	0.0133678769332561	0.0105657100322554	0.0278554296584236	0.0114141923744934	0.0186091307584153	0.0096900173682905	0.0123219750227442	0.0184038541063601	0.0149550905632288	0.0200698039864362
0.00697957158216858	0.00534703498469938	0.00447283103134565	0.00510007443553058	0.00719733686212888	0.012157803324787	0.0075357704077413	0.00613472831031348	0.00703895459432637	0.0108306178149036	0.0168458357455959	0.0101357207840543	0.00798734595980483	0.0100414357786784	0.0148794144404929	0.00472276900173685	0.0113448019187826	0.029705566123563	0.0151598709784137	0.0106545364320569	0.0107187991067736	0.00977809941278641	0.0139511206682657	0.0124909436771152	0.0100600446613183
0.00932850880820449	0.0070505334546357	0.00639037300471427	0.00663890497063934	0.00905756347696638	0.0143381027210322	0.00879885865519811	0.0069530229096022	0.007937887685055	0.0122942684641469	0.0184875527251675	0.0125997022578777	0.00995467703250355	0.0109101811264577	0.0160425936647093	0.0080784881316682	0.00800727814076589	0.0196253411628484	0.00497618063022085	0.00897270697212806	0.0148937226035894	0.012532875692664	0.0139469853610123	0.00695145149284594	0.0121082623438921
0.00745968075428006	0.0052759076999421	0.00454089818873544	0.0046731453146969	0.00751831941113227	0.013140352328178	0.0074748986849723	0.00610900669919777	0.0070131502770656	0.0118061367959639	0.0176930774956579	0.0103101480439997	0.00777007691671493	0.00960350674055086	0.0151669010007444	0.0082113142006451	0.00968431064428091	0.0303902075924241	0.0136371681415929	0.0115269208502192	0.0104992969977669	0.011957737159871	0.0159457447688363	0.0118271441568109	0.0111716979571582
0.0075327929865189	0.00547878587379044	0.00411057811595404	0.00536465139359857	0.00756083036969649	0.0120325862211562	0.00701877429493014	0.00527557687536186	0.00677363328095279	0.0113910346538748	0.0151013977338516	0.00962352162765697	0.00712306674385909	0.0099562484492598	0.0153056819121661	0.020465801009015	0.0242347200396989	0.0247847986105367	0.0114530642626747	0.0076508146555289	0.0133299975188157	0.0242462989000082	0.0228259035646349	0.0110521048713919	0.00835977173103964
0.0069368952113142	0.00632900504507487	0.00590985030187745	0.00607245058307834	0.00661971714498389	0.0114122074270118	0.00807956331155407	0.0068220990819618	0.00758456703333059	0.0102213216441982	0.0161113224712596	0.0106197998511289	0.00971400215035981	0.0126901827805806	0.0175643040277893	0.00526821602845093	0.0050725332892234	0.0287812422462989	0.00466958895045904	0.00596385741460593	0.00767992721859236	0.00544082375320488	0.0173534033578695	0.00555834918534449	0.0077991067736333
0.00852137953849974	0.0057622198329336	0.0057475808452568	0.00687445207178896	0.00873062608551819	0.0118547680092631	0.00781581341493675	0.00682441485402367	0.00806814986353488	0.0115865519808122	0.0172039533537342	0.0103209825490034	0.0074773798693243	0.00987941444049297	0.0167082127202051	0.0128315275824994	0.00742800430071956	0.0390390373004715	0.015414936729799	0.0208263998015052	0.0124288313621702	0.00742800430071956	0.0273194111322471	0.015334132826069	0.0152603589446696
0.0074988834670416	0.0067414605905219	0.00519014142750809	0.00623993052683816	0.00778637002729305	0.0120287817384832	0.0085239434289968	0.00602142089157226	0.00820436688445956	0.0123195765445373	0.0177820693077496	0.0113707716483335	0.00878843768091972	0.0107817384831693	0.0164094781242246	0.0239308576627243	0.00903457116863786	0.0399586469274667	0.0294926805061616	0.0173649822181788	0.0139430981721942	0.0116915887850467	0.030166487470019	0.0203940120750972	0.0117007691671491
0.00413381854271774	0.0034491770738566	0.00314498387230173	0.00339566619799853	0.00533735836572659	0.0077814903647341	0.0052529153916136	0.00436150856008604	0.0052663137871144	0.009099330080225	0.013973947564304	0.0091485402365396	0.00747001902241339	0.00888388057232656	0.0153125465222066	0.0230177818211893	0.0284527334380944	0.0314381771565627	0.004513026217848	0.0153323132908775	0.010373914481846	0.0284324704325531	0.0123255313869821	0.011064593499297	0.012601273674634
0.00718153998842116	0.00657009345794394	0.0050994954925151	0.006740385410636	0.00920246464312303	0.0120680671573898	0.00815805144322226	0.00627905053345466	0.00782441485402368	0.0127761144653048	0.0169952030435861	0.0104813497642875	0.00795434620792327	0.0111978330989993	0.0174399966917542	0.00652460507815733	0.0062069307749566	0.00776139277148294	0.00499197750392856	0.0111606980398644	0.0109798197006038	0.0089104292448929	0.00854213878091145	0.00658415350260527	0.0138014225456951
0.00810760069473164	0.0061588785046729	0.00490803076668599	0.00537226035894469	0.00762542386899349	0.0128002646596642	0.00756339426019355	0.0061563973203209	0.00745231990736913	0.0119421884045985	0.0193591927880241	0.0111407658589033	0.00898949631957658	0.0098957902572161	0.0160659995037631	0.00775171615251015	0.0071146307170623	0.0275522289306095	0.00405748077082129	0.00518261516830703	0.0112740881647506	0.00621536680175339	0.021834753122157	0.00558671739310233	0.0105781986601604
0.00713381854271774	0.00573591927880244	0.00581870813001408	0.0062806219502109	0.00778206930774959	0.0120496236870399	0.00771706227772726	0.0067644528988504	0.0087186336944835	0.0122374493424861	0.0185145149284592	0.0117115209660078	0.00867645356049957	0.0120227441898933	0.0184352824414854	0.00823521627656938	0.014322967496485	0.0309621205855595	0.0317064758911587	0.0046649574063353	0.0122884790339922	0.0167613927714829	0.023525514845753	0.0317019270531801	0.0076464312298404
0.0080005789430155	0.0062227276486643	0.00584748986849725	0.0067335208005955	0.00875907699942109	0.013334132826069	0.00861045405673644	0.0068032420808866	0.0084657183028699	0.0129522785542966	0.0163121329914813	0.0103231329087751	0.0080989992556447	0.0103161028864445	0.0167933173434786	0.0109296997766934	0.0048483169299479	0.0363119675791911	0.00521222396824086	0.0248891737656108	0.011560251426681	0.0048483169299479	0.0291864196509801	0.00521222396824086	0.0165794392523365
0.00717219419402864	0.00616764535604997	0.00547531221569764	0.007198742866595	0.00891977503928546	0.0127742949301133	0.0084056736415516	0.00643437267388969	0.00832751633446368	0.0122380282855016	0.0171084277561823	0.0101382019684063	0.00835423041932017	0.0100426763708544	0.0151964270945331	0.00780779091886529	0.0203653130427591	0.0279275494169217	0.0124578612190886	0.0187021751716152	0.0112197502274419	0.0220492928624597	0.0212174344553801	0.0141453974030271	0.0156811678107683
0.0060740219998346	0.00413530725332894	0.00337895955669508	0.00585733189976017	0.00802861632619307	0.0107297163179224	0.00691597055661238	0.0049977669340832	0.00847001902241339	0.0123880572326524	0.0172687122653213	0.0109153089074518	0.00851856752956748	0.0115273343809445	0.0175215449507898	0.00599462410057069	0.00603796212058558	0.0329784136961376	0.0127331072698702	0.0138759407824001	0.00761045405673644	0.0060381275328757	0.00564982218178813	0.0122853362004797	0.0145218757753701
0.00997245885369287	0.007115540484658	0.0050982549003391	0.0065293193284261	0.00803233810272105	0.0140765858903316	0.0091230667438591	0.0063793730874204	0.008956496567695	0.0121916301381193	0.0197775204697709	0.0128407079646018	0.00833636589198579	0.0108875196427095	0.0158048962037879	0.0088587379042263	0.00558555950707139	0.0241614423951699	0.0326095442891407	0.0206545364320569	0.013340335786949	0.00568629559176249	0.0143013811926226	0.018550326689273	0.0176466793482756
0.00773285915143497	0.00555520635183196	0.004324208088661	0.0049079480605409	0.0062692912083368	0.0132482838474899	0.00807393929368954	0.0057747911669837	0.00671334050119926	0.0096424613348772	0.0165507402199983	0.0108129186998594	0.00783285088082046	0.0103027871970888	0.016551567281449	0.0183592754941692	0.0158733768919031	0.022293193284261	0.0161531717806633	0.0105960631874948	0.0153498469936316	0.0122579604664626	0.0130448267306261	0.011472003969895	0.0090792324869738
0.00671408485650486	0.00613605160863454	0.00618468282193369	0.00710776610702177	0.0100104209742784	0.0123461252171036	0.00878934744851546	0.00659432635844845	0.00837556860474735	0.0134825903564635	0.0166975436274915	0.0104426432883963	0.00898982714415685	0.0124286659498801	0.0188986849722935	0.0102618476552808	0.012767761144653	0.0449427673476139	0.0234303200727814	0.0147770242329005	0.0126865437101977	0.011893143660574	0.0231704573649822	0.0295680258043173	0.0149480605408982
0.00775618228434375	0.00431833595236128	0.00400206765362669	0.0044232073443057	0.00610660822099084	0.0128573318997602	0.00700951120668268	0.00581209163840875	0.00648043999669177	0.00998850384583578	0.0172347200396989	0.0101992391034654	0.0077951368786701	0.0103923579521958	0.0160684806881151	0.00915730708791668	0.00530642626747169	0.0367954677032503	0.0151523447192126	0.0130874203953354	0.0110247291373749	0.0050999917293855	0.0158759407824001	0.0116963857414606	0.0145437929038128
0.00815523943428999	0.0058750310148044	0.0054152675543793	0.00654106360102558	0.00874700190224135	0.0114752295095526	0.00731717806633035	0.0064929286245968	0.00784418162269459	0.0132593664709288	0.0155804317260773	0.010413613431478	0.0085510710445786	0.0109481432470433	0.0173554710114962	0.00682970804730794	0.00451616905136054	0.034095691009842	0.0344414026962203	0.00627061450665786	0.0104674551319163	0.00451616905136054	0.0218957902572161	0.0218039037300472	0.0099485567777686
0.0115842362087503	0.0075357704077413	0.00671606980398646	0.0066058225126127	0.0079963609296171	0.0161204201472169	0.0100101728558432	0.00812025473492684	0.00905011992391039	0.0127849640228269	0.0209406169878422	0.0121489537672649	0.00958216855512369	0.0113190803076669	0.0183687039947068	0.0098280539244066	0.00609362335621539	0.0541607807460094	0.0176612356298073	0.017561492018857	0.0162898850384584	0.00649276321230669	0.0375754693573732	0.0215920105863866	0.0170788189562484
0.00525978000165415	0.003954015383343	0.00384575303945085	0.00488280539244068	0.00757050698866928	0.0099044744024481	0.0065058307832272	0.00488404598461668	0.00666363410801424	0.0114591018112646	0.0161817881068564	0.009880737738814	0.00737151600363909	0.0092759904060872	0.015216193863204	0.00294351170291955	0.0061433297494004	0.0202405094698536	0.0111597055661236	0.0241082623438921	0.0049572409230006	0.00890166239351588	0.0159679927218592	0.0124524026135142	0.0127792572988173
0.0057412124720867	0.00471143825986273	0.0042937722272765	0.0060306839798197	0.00815126953932679	0.0101128111818708	0.00667496484988837	0.0053261930361426	0.0079952857497312	0.0123562153668018	0.0150975932511786	0.0100246464312298	0.00801654122901334	0.0100308493921098	0.0156176494913572	0.00571524274253579	0.00505946571830289	0.0242025473492681	0.0356601604499214	0.0190163758167232	0.00743007195434623	0.00532586221156234	0.0150704656355967	0.0226526341907204	0.0170526011082623
0.0091985774543049	0.00729608799933837	0.00632214043503434	0.0071583822678025	0.0100026465966421	0.0142200810520222	0.0091587130923828	0.00697436109502938	0.00875535522289309	0.0136456041683897	0.019160284509139	0.0116249276321231	0.00975469357373258	0.0120114961541643	0.0167927384004632	0.00928202795467708	0.00842080886609879	0.0179493011330742	0.0358370688942189	0.0190133983955008	0.014428583243735	0.0095684393350426	0.0104217186336945	0.0202314945000414	0.0154681167810768
0.0080094285005376	0.00589653461252173	0.00666206269125798	0.0076627243404185	0.00926374989661736	0.0125796046646266	0.0079638574146059	0.00735629807294684	0.00898602266148379	0.0133342982383591	0.0178818956248449	0.0108396327847159	0.00984302373666368	0.0114478537755355	0.017274584401621	0.0087782648250765	0.0152721859234141	0.0175655446199653	0.0165570258870234	0.0315585973037797	0.0113647340997436	0.0121754197336862	0.00697221073525765	0.0199007526259201	0.0150078570837813
0.00572615995368458	0.00591919609626997	0.0052474567860392	0.00581258787527915	0.00801248862790508	0.0126470928790009	0.00839947068067161	0.00646191382019686	0.00755173269373917	0.0123883053510876	0.0163946737242577	0.0117089570755107	0.00891506078901666	0.00997866181457286	0.0165182367049872	0.0053197419568274	0.0048050616160781	0.0209790753452981	0.015327929865189	0.0107348440989165	0.00881829459928876	0.0048050616160781	0.0201138863617567	0.0131685551236457	0.0150249772558101
0.00680067819038957	0.00511678107683403	0.00547994375982138	0.0058465801009015	0.00774187412124723	0.0116679348275577	0.0073749069555868	0.00625779505417255	0.0071722769001737	0.0111592093292532	0.0151938632040361	0.0100717062277727	0.00690364734099746	0.0087556033413283	0.0157101149615416	0.011165246877843	0.00771846828219339	0.0148490612852535	0.00628674220494585	0.00571102472913739	0.011144156810851	0.00548424447936484	0.00506467620544209	0.00549979323463735	0.0082987345959805
0.00780481349764289	0.00581697130096768	0.0056854685303118	0.00689670002481187	0.00980001654122905	0.0124468613017947	0.00742403440575636	0.00677520469770906	0.00827309569100988	0.0132356298072947	0.0157982797121826	0.00965073194938389	0.0081234802745844	0.00984029443387648	0.0162346373335539	0.0078609709701431	0.0250030601273675	0.0322060210073609	0.0189454966504011	0.0301824497560169	0.0128413696137623	0.0106840625258457	0.0217842196675213	0.0274280870068646	0.0152961707054834
0.00709362335621539	0.0067988586551981	0.0044882970804731	0.00509536018526178	0.00835332065172445	0.013028533620048	0.0089727896782731	0.00590811347283105	0.0074736580927963	0.0134383425688529	0.0195617401372922	0.012160201802994	0.00867322802084198	0.0113397568439335	0.0185226201306757	0.0067268216028451	0.0071571416756265	0.0155991233148623	0.00905690182780585	0.0133896286494087	0.00917707385658758	0.0066238524522372	0.0109521131420065	0.0110774956579274	0.0153790422628401
0.00900554131171949	0.00662964188239189	0.0066886940699694	0.00580415184848236	0.00812116450252257	0.0135570258870234	0.00843056819121664	0.00744338764370195	0.00755421387809116	0.0118938053097345	0.0195012819452485	0.0109872632536598	0.00894103051856757	0.0105053345463568	0.0192281862542387	0.0151982466297246	0.0225433793730874	0.031648498883467	0.0107305433793731	0.0132387726408072	0.0193114713423207	0.0291824497560169	0.0208618807377388	0.0129010007443553	0.0124351997353403
0.00781382846745516	0.00575915970556615	0.00501604499214294	0.00595062443139527	0.00753089074518238	0.0132922835166653	0.00803581176081386	0.00614399139856094	0.00789157224381773	0.0114701844347035	0.0157349268050616	0.0101305102969151	0.0076798445124473	0.00968935571912996	0.0137134232073443	0.00683020428417834	0.0153348771813746	0.0270277892647424	0.0209255644694401	0.0096946489124142	0.0113559672483666	0.0107313704408238	0.0191052849226698	0.0227376561078488	0.00872864113803659
0.0054548837978662	0.00446836489951205	0.00391555702588704	0.00483599371433299	0.0065280787362501	0.0103170953601853	0.00625357704077415	0.00466553634935078	0.00645868828053926	0.0103665536349351	0.0161035480936234	0.00911860061202551	0.00790513605160865	0.0096709122487801	0.0167560168720536	0.00378653543958318	0.00326019353237947	0.0329829625341163	0.0188254073277644	0.0153780497890993	0.00610081879083618	0.00326019353237947	0.0163066743859069	0.0175084773798693	0.0125932511785626
0.0063029526093789	0.00534505003721778	0.00467281449011663	0.00619593085766275	0.0078106856339426	0.0106898519560003	0.00690182780580599	0.00578364072450585	0.0079742783888843	0.0124156810851046	0.01639128277231	0.0093966586717393	0.0089842031262923	0.011106773633281	0.0175931684724175	0.00472293441402698	0.00413348771813748	0.0190135638077909	0.0130810520221652	0.0135039285418907	0.00746687618890085	0.00452576296418826	0.0079393763956662	0.0135743941774874	0.0125878752791332
0.00727268216028453	0.00465387478289639	0.0043907865354396	0.006998759407824	0.00954337937308746	0.0122529153916136	0.00740178645273346	0.0061803821023902	0.009234802745844	0.0133969894963196	0.0163280952774791	0.009368952113142	0.0078871888181292	0.0103704408237532	0.0154912745016955	0.00612488627905056	0.0038522868249111	0.0202072615995369	0.0241856752956745	0.0206160780746009	0.0084112976594161	0.00475858076255068	0.0141682242990654	0.0282939376395666	0.019191382019684
0.006182615168307	0.00481829459928875	0.00627061450665787	0.00768216028450916	0.00942965842362091	0.0114268464146886	0.00674915226201309	0.0066884459515342	0.00912091638408738	0.0135003721776528	0.0178920684806881	0.0099898271441568	0.0084203126292284	0.00982648250765036	0.0151837730543379	0.0108792490282028	0.0209089405342817	0.0371171946075594	0.0177660243156067	0.0160796460176991	0.0121520138946324	0.0167781821189314	0.0263848316929948	0.0185716648747002	0.0151473823505086
0.00667678438507983	0.00570870895707553	0.00551261268712267	0.00603696964684478	0.00839641055330415	0.0114776279877595	0.00726771979158054	0.0061200893226367	0.0072725167479944	0.0124336283185841	0.0151149615416425	0.00928765197254159	0.0080827061450666	0.00898536101232326	0.016202464643123	0.00663915308907454	0.0042989827144157	0.0336999421056984	0.0216390703829295	0.0246821602845091	0.01059010834505	0.00524042676370857	0.0207681746753784	0.0235859730377967	0.017482011413448
0.00913357042428257	0.00753072533289226	0.0056590025638905	0.00671433297494006	0.00930229096021839	0.014033495988752	0.00926763708543549	0.00639483913654787	0.00806633032834342	0.0127744603424034	0.0192957571747581	0.0120643453808618	0.00865734844098919	0.0097720618641965	0.0137670994954925	0.0109931353899595	0.0237486560251427	0.0458759407824001	0.0328519560003308	0.0280151352245472	0.0133296666942354	0.0217961293524109	0.027586303862377	0.0243075841535026	0.016408651062774
0.00576726490778267	0.0048589860226615	0.00543164337110249	0.00728773467868664	0.00933487718137461	0.0109354892068481	0.00707857083781327	0.00642899677446036	0.00859780001654126	0.0135640559093541	0.0182156149201886	0.0113649822181788	0.0091023075014474	0.0108588206103714	0.0172626747167315	0.0089356546191382	0.0050492928624597	0.026514349516169	0.0188540236539575	0.0192141262095774	0.00912662310809697	0.00739235795219587	0.0136005293193284	0.0156538747828964	0.0146196344388388
0.00825026879497148	0.00599636092961709	0.00488818129187	0.00499809775866349	0.00708402944338766	0.0123812753287569	0.00783070052104873	0.00588429410305188	0.0065644694400794	0.0116480026465966	0.0150265486725664	0.00981101645852289	0.00824836655363496	0.0099239930526838	0.0159191133901249	0.00685435447853777	0.004755272516748	0.0299461582995617	0.0105685220411877	0.0121936150856009	0.00877321975022747	0.00535629807294684	0.017599950376313	0.00941683897113559	0.0115257629641882
0.00729344140269624	0.00520883301629313	0.00435671160367217	0.00624290794806056	0.0080458192043669	0.0115501612769829	0.0071989909850302	0.00580646762054423	0.0084380117442726	0.0119025721611116	0.0163280952774791	0.00987817384831697	0.00759383012157806	0.0117479116698371	0.0154207261599537	0.00789860226614841	0.0157910015714167	0.0257310396162435	0.0275448680836986	0.0175916797618063	0.00860904805227031	0.0122905466876189	0.0175265900256389	0.0273311554048466	0.0120358117608138
0.0076480853527417	0.00648002646596644	0.0057124307336035	0.0081262095773716	0.00983235464395009	0.0131550740219998	0.00883558018360769	0.0069423538168886	0.0100221652468778	0.0143489372260359	0.0172855843189149	0.0108688280539244	0.0089775039285419	0.0121454801091721	0.0184755603341328	0.00576230253907867	0.0143514184103879	0.0299106773633281	0.0249449177073857	0.0311004052601108	0.0110344057563477	0.0197866181457282	0.0244882970804731	0.0187087916632206	0.0170357290546688
0.00823653957489043	0.00565056653709373	0.00613481101645854	0.0053964932594492	0.00816896865437106	0.0121779009180382	0.00799437598213549	0.00700330824580268	0.00705268381440743	0.0120154660491274	0.0172525018608883	0.010992556446944	0.00858167231825328	0.0104428087006865	0.0176678521214126	0.0262537424530643	0.0112475394921843	0.0193157720618642	0.0152697874452072	0.0302083367794227	0.0151061119841204	0.0082727648664296	0.010166404763874	0.0144704325531387	0.0149917293854933
0.00868414523199077	0.0062806219502109	0.0056135141841039	0.00545951534198993	0.00778289636920026	0.0136064841617732	0.00797518815648005	0.0062224795302291	0.0072356298072947	0.0123411628483996	0.0175657927384005	0.0105137705731536	0.0081655777024233	0.0100804730791498	0.0157512199156397	0.00763352907121	0.00489124141923747	0.034544041022248	0.022814903647341	0.0264527334380945	0.0100985030187743	0.00676312960052934	0.0255014473575387	0.0124402448101894	0.0168938053097345
0.00559019105119513	0.00448788354974777	0.00397411297659418	0.00455528905797703	0.00726424613348774	0.0113414109668348	0.0076231080969316	0.00568091969233316	0.00686965511537509	0.0117564304027789	0.0196241005706724	0.0117422876519725	0.00964006285667029	0.0109402034571169	0.0162840129021586	0.0074100570672401	0.00802208254073279	0.0245125299809776	0.0067983624183277	0.0150045488379787	0.00868133322305851	0.00810851046232738	0.0167518815648003	0.00793060954428916	0.0111745099660905
0.00804524026135144	0.00456728144901168	0.00588379786618148	0.00786527168968657	0.0113206517244231	0.0131939459101811	0.00743313208171369	0.0067594905301464	0.0089542635017782	0.0148159788272269	0.0180951947729716	0.0111106608220991	0.0085939955338682	0.0114694400793979	0.0180096766189728	0.00549797369944589	0.013665784467786	0.0385490033909519	0.023098172194194	0.0336776114465305	0.00936738069638578	0.0139189479778348	0.0250444131999008	0.0162415846497395	0.0199210983376065
0.00715358531138866	0.00597485733189978	0.00524439665867176	0.00635447853775537	0.0087545281614424	0.012011165329584	0.00769547597386488	0.00643710197667689	0.0087286411380366	0.0132502687949715	0.0193513357042428	0.0116740550822926	0.00871879910677368	0.0103156066495741	0.0170922173517492	0.00730948639483916	0.030716731453147	0.0359472334794475	0.00490430899015799	0.0395415598378959	0.00977255810106695	0.0305858903316516	0.0316996939872633	0.00490430899015799	0.0207852948474072
0.00661417583326443	0.0044055909354065	0.00367058142419984	0.00373790422628403	0.0055828302042842	0.0125253494334629	0.00715085600860146	0.00523670498718057	0.00599619551732695	0.00923744934248619	0.0160101728558432	0.0102993135389959	0.0077040774129518	0.00839417748738734	0.0146373335538831	0.00455057480770823	0.0157543627491523	0.0172474567860392	0.0141793896286494	0.00990430899015801	0.00657025887023408	0.011204945827475	0.0219525266727318	0.0128903316516417	0.0104351170291953
0.0067886857993549	0.00577512199156399	0.00479199404515757	0.00548565048383097	0.00778529484740718	0.012059631130593	0.00766810023984784	0.00615457778512946	0.00752642461334879	0.0118165577702423	0.0179822181788107	0.0109245719956993	0.00830626085518157	0.0107009345794393	0.0158680009924737	0.0110269622032917	0.00442279381358037	0.0412468778430237	0.0272579604664626	0.035491936150856	0.0112302539078653	0.00468042345546276	0.0143588619634439	0.0207491522620131	0.0238038210239021
0.00521958481515179	0.00554329666694238	0.00612835993714335	0.00666884459515344	0.0086281531717807	0.011114299892482	0.0077265734844099	0.0071903068397982	0.00843916963030356	0.0137558514597635	0.0171034653874783	0.0112711107435282	0.0089067074683649	0.00995360185261769	0.0173233810272103	0.012278223472004	0.0138073773881399	0.0380646762054421	0.0143146141758333	0.015065834091473	0.0090983376064842	0.0272935241088413	0.0216452733438094	0.0154490116615665	0.017462079232487
0.00700107517988588	0.0057847159043917	0.00411421718633696	0.00439583161028867	0.00618675047556035	0.0119441733520801	0.0074806054089819	0.0052905466876189	0.00635505748077084	0.0103219750227442	0.0154543048548507	0.0100572326523861	0.00731345628980236	0.00855074021999837	0.01421743445538	0.0157791745926722	0.0221703746588372	0.0425680258043172	0.0404271772392689	0.0417564304027789	0.0135002067653627	0.0133141179389629	0.0315361012323216	0.037258373997188	0.0215550409395418
0.00946340253080809	0.0074930113307419	0.0051868331817054	0.00451608634521547	0.00678686626416344	0.0144557935654619	0.00961673972376151	0.00707633777189647	0.00678157307087919	0.0110287817384832	0.0157010172855843	0.0110923827640394	0.00925829129104297	0.0099869324290795	0.0178292945165826	0.0077881895624845	0.0247492349681581	0.0392584567033331	0.00891696303035319	0.0326225291539161	0.0127358365726573	0.0226759573236291	0.0353011330741874	0.0225308907451824	0.0112849226697544
0.00447001902241339	0.0027216111157059	0.00268563394260193	0.00321329914812673	0.00417384831692997	0.0088762716069804	0.0048787527913324	0.0040809693160202	0.00537482424944175	0.00825870482176828	0.0144647258291291	0.00841361343147801	0.00711570589694816	0.0091517657761972	0.0151653295839881	0.0214751468034075	0.006249689851956	0.0182410884128691	0.0386028450913903	0.0166185592589529	0.0102152013894632	0.0119727896782731	0.0110774129517823	0.0341396079728724	0.0103766437846332
0.00600512778099415	0.00433107269870153	0.0046590025638905	0.00516847241750064	0.006330411049541	0.0109789926391531	0.0062551484575304	0.00591729385493344	0.00735596724836658	0.0104095608303697	0.0150801422545695	0.0097809941278637	0.00812157803324789	0.0103261103299975	0.0154644777106939	0.0044691919609627	0.00435307253328925	0.0338321892316599	0.0215504921015631	0.0144775452816144	0.00766652882309157	0.00377371598709786	0.0177270697212803	0.0172540732776445	0.0158216855512365
0.00562873211479615	0.0053127946406418	0.00472467124307338	0.00548267306260857	0.00690654205607478	0.0109772558101067	0.00747580845256805	0.00578182118931438	0.00734637333553885	0.0106396493259449	0.0164822595318832	0.0100783227193781	0.0078156480026466	0.0100239847820693	0.0155535522289306	0.00630799768422796	0.00413232983210655	0.022053345463568	0.0190283682077578	0.0158117608138285	0.0067941444049293	0.00438499710528494	0.0213663882226449	0.0177805805971384	0.0140958564221322
0.00789471507733026	0.0056587544454553	0.0055803490199322	0.00657348440989167	0.0100400297742122	0.0124630717062278	0.0074726656190555	0.00589355719129934	0.0078000992473741	0.0136845587627161	0.0173085766272434	0.0112886444462824	0.0086197171449839	0.0100291125630634	0.0166392357952196	0.00699379703912003	0.00435844843271857	0.0310673228020842	0.00482912910429246	0.00748713919444217	0.0105089736167397	0.00457571747580848	0.0131095029360682	0.0064112976594161	0.0131893143660574
0.00630005789430157	0.00462716069803989	0.00434877181374578	0.00548316929947897	0.00894657183028703	0.0112226449425192	0.00716326193036144	0.00582325696799275	0.00764849888346706	0.0130129848647755	0.0164949962782235	0.0105844016210404	0.00781978330989995	0.0103641551567281	0.0165612439004218	0.0133193284261021	0.0212904639814738	0.0281103299975188	0.0115249359027376	0.0138900008270615	0.0092204945827475	0.0230378794144405	0.0214461169464891	0.0110641799685717	0.0113887188818129
0.008134149367298	0.00601943594409067	0.00522289306095445	0.00713456289802334	0.0080764204780415	0.0131630138119262	0.00796418823918619	0.00668555123645689	0.00914283351253	0.0125380034736581	0.0172313290877512	0.0105578529484741	0.00882367049871809	0.0119227524605078	0.0186077247539492	0.00563658919857748	0.00463741626002814	0.0290875858076255	0.0253983127946406	0.0127601521793069	0.00888660987511375	0.00467769415267556	0.0209647671822016	0.0214172525018609	0.0137996857166487
0.00776395666198	0.00580564055909356	0.00531370440823755	0.00653717641220745	0.00821619386320406	0.0130317591597056	0.00780853527417089	0.00654031924571998	0.008752791332396	0.0131511041270366	0.0158578281366305	0.0101522620130676	0.00906848068811516	0.0130132329832106	0.0167417914151022	0.00842436523033664	0.0122032917045736	0.0310942850053759	0.0261262095773716	0.031428583243735	0.0118340914729964	0.0093529898271442	0.0181941113224713	0.0275807625506575	0.0188928128359937
0.00753089074518239	0.0057849640228269	0.0043992225622364	0.0046412207427012	0.00736291456455217	0.0134849061285254	0.00898172194194033	0.00647357538665125	0.0069708047307915	0.0118256554461997	0.0191708708957076	0.0124954098089488	0.00930402778926479	0.0109054668761889	0.0171104954098089	0.01412422462989	0.0241024729137375	0.0413121329914813	0.0117951368786701	0.0153083285088082	0.0138708957075511	0.0198269787445207	0.0182893060954429	0.0142559755189811	0.014073277644529
0.0064514101397734	0.0045095525597552	0.0041086758746175	0.0046728971962617	0.00687213629972709	0.0108743693656439	0.00636663634108016	0.00539665867173933	0.00654627408816477	0.0106507319493838	0.018778843768092	0.0118489785791084	0.0084543875609958	0.00964353651476308	0.0158786700851873	0.00478628732114798	0.003504342072616	0.00899917293854936	0.0032640807211976	0.00462467951368789	0.00787544454552975	0.00422032917045739	0.00580861798031596	0.00328847903399224	0.0069049706393185
0.0061747580845257	0.00396352659002566	0.0041368786700852	0.0051314200645108	0.0071774873873129	0.0110875031014804	0.0068742866594988	0.00569100984203128	0.0072519229178728	0.0112352162765694	0.0133942601935324	0.00917417914151025	0.0074855677776859	0.00976627243404189	0.0146355967248367	0.0097803324787032	0.0103051856752957	0.0303694483500124	0.0099193615085601	0.00851310892399308	0.00810611198412044	0.015545281614424	0.0159207675130262	0.0071086758746175	0.0112231411793896
0.00750574807708215	0.00660069473161858	0.00511793896286496	0.00589223389297827	0.0077525432139608	0.0128928955421388	0.0085983789595567	0.00643205690182783	0.00795186502357127	0.0120841121495327	0.0161679761806302	0.0104392523364486	0.00765470184434705	0.00989182036225295	0.016129186998594	0.0058025804317261	0.00521123149450006	0.0443158547680093	0.0144205607476636	0.0254777106939046	0.0091286907617236	0.00521123149450006	0.0245332892233893	0.0202435695972211	0.0177902572161112
0.00668050616160783	0.00496410553304113	0.0043935158382268	0.00503771400215038	0.00706194690265489	0.0105081465552891	0.00687296336117776	0.0057035811760814	0.00704077412951785	0.0112439831279464	0.013747828963692	0.0087583326441155	0.00681846001157889	0.00922446447771073	0.0159448350012406	0.0261542469605491	0.0269972706972128	0.0271582168555124	0.0336910098420313	0.0154451244727483	0.011801257133405	0.0219865188983542	0.0157327764452899	0.0278855346952279	0.0151344801918783
0.00729914812670583	0.0064207261599537	0.0049832106525515	0.00720039698949634	0.0099735340335787	0.0122686295591762	0.0077916632205773	0.00616847241750064	0.0087910015714168	0.0134448763543131	0.016106773633281	0.0098938053097345	0.0076597469191961	0.0106767016789347	0.0170734430568191	0.00586030932098257	0.0163010503680423	0.0244332974940038	0.0281777355057481	0.0172395169961128	0.0093563807790919	0.0141934496733107	0.0182108179637747	0.017683235464395	0.0182349681581342
0.00647175585145979	0.0054070796460177	0.004495657927384	0.0051878256554462	0.00760789016623937	0.0106916714911918	0.0071281945248532	0.00543991398560915	0.00681449011661569	0.0110681498635349	0.0143241253825159	0.00858067984451249	0.00714548010917213	0.0084998759407824	0.0142953436440327	0.00959399553386821	0.0102585394094781	0.00973509221735179	0.00441146307170624	0.0127637912496899	0.0102325696799272	0.010258373997188	0.0111160367215284	0.00674452071788936	0.00996245141013981
0.00801720287817387	0.00537871143825988	0.0052687949714664	0.00561740137292203	0.00847845504921019	0.0138254900339095	0.00833198246629726	0.00695591762467954	0.0081056984533951	0.0126916714911918	0.0195745595897775	0.0109388801587958	0.00875725746422963	0.0118368207757836	0.0178598957902572	0.00855404846580104	0.0195322140435034	0.0322510131502771	0.0212647423703581	0.0181670664130345	0.0136562732611033	0.0166547845504921	0.0204452071788934	0.0169357373252833	0.0166615664543876
0.0054063352907121	0.00467579191133903	0.00365958150690599	0.0041126457695807	0.00770019022413367	0.0093235464395005	0.0071269539326772	0.00479257298817304	0.00601728558431894	0.0113087420395335	0.0138019187825655	0.00987197088743698	0.0066117773550575	0.00858746174840795	0.0149507898436854	0.005575138532793	0.00902679679100161	0.0236164916053263	0.0087468364899512	0.0154785377553552	0.00811942767347616	0.0128112645769581	0.0159161359689025	0.00953163510048801	0.0148602266148375
0.00800339095194775	0.0063060954428914	0.0059151434951617	0.00626465966421307	0.00886312132991485	0.0116102059383012	0.00705268381440743	0.00577611446530479	0.00763534860640147	0.0122929451658258	0.0137283103134563	0.00768538582416675	0.0055249359027376	0.0083147795881234	0.0153037796708295	0.00761061946902657	0.00490166239351586	0.0365111239765115	0.0219033992225622	0.0227023405839054	0.0111084277561823	0.00490166239351586	0.0222990654205607	0.0219659250682325	0.0174815978827227
0.0067013481101646	0.0062982383591101	0.0055612439004218	0.00750525184021175	0.0088515424696055	0.012587544454553	0.00849011661566458	0.00668803242080888	0.0091829459928873	0.0132750806384914	0.0174941692167728	0.0103374410718716	0.00846017699115048	0.0104887106111984	0.0146417996857167	0.0060997436109503	0.0159619551732694	0.0281777355057481	0.0233685385824167	0.0171609461582996	0.0120491274501695	0.0189865188983541	0.0180490447440245	0.0195495823339674	0.013462161938632
0.00629269704739064	0.00496642130510299	0.00422859978496404	0.00509990902324045	0.00584715904391698	0.0109958646927467	0.00636001984947483	0.00485311388636178	0.0064251922917873	0.00936804234554631	0.0158234223802829	0.0100933752377802	0.00779207675130264	0.00973385162517578	0.0152834339591432	0.0092923662228104	0.0190143081630965	0.0060777437763626	0.0050680671573898	0.00573021255479284	0.00918096104540571	0.0213492680506162	0.00374195682739229	0.00549995864692749	0.00793218096104543
0.00910222479530233	0.00709312711934499	0.0061458109337524	0.00697361673972378	0.0094494251922918	0.0133431477958812	0.00912422462989	0.00722281035480938	0.00929459928872719	0.0148900835332065	0.0169864361922091	0.0110466462658176	0.00814796129352413	0.0105210487139194	0.0155867173931023	0.0075828302042842	0.0235724092300058	0.0290038044826731	0.0405163344636507	0.0213586965511538	0.0113338847076338	0.0310999090232404	0.0289014969812257	0.0404947481597883	0.0154983045240261
0.00730526838144076	0.00578529484740718	0.00577181374576133	0.00709122487800846	0.0086563559672484	0.0123062608551815	0.00748573318997604	0.00679025721611118	0.00853758994293279	0.0133247043255314	0.0169269704739062	0.0101629311057812	0.0082217351749235	0.0105598378959557	0.0176959722107353	0.00568637829790756	0.00773294185758	0.0069542635017782	0.0109176246795137	0.00648267306260857	0.0110262178479861	0.00569845339508727	0.00534289967744605	0.0121979985112894	0.0111483748242494
0.00632404267637088	0.00701827805805974	0.00599528574973123	0.00656810851046235	0.00796369200231579	0.0117809941278637	0.0083783806136796	0.0068629559176247	0.00834281697130101	0.0122935241088413	0.0145290712099909	0.0104729964436358	0.0081787279794889	0.010775121991564	0.0169312711934497	0.00407162352162768	0.0176213712678852	0.0342930278719709	0.0370443304937557	0.00735472665619057	0.0079015796873708	0.0163577040774129	0.0326292283516665	0.0370436688445951	0.0117156562732611
0.00420610371350593	0.0047797535356877	0.00476337771896454	0.00496038375651313	0.00706872880655034	0.0091448184600116	0.00719493838392194	0.00604176660325864	0.00706343561326608	0.0106160780746009	0.015233479447523	0.0099960301050368	0.00727656934910266	0.0102945165825821	0.0163585311388636	0.00456827392275248	0.0077782648250765	0.030044661318336	0.0270536762881482	0.0215356877015962	0.00720130675709207	0.0060104209742784	0.00919650980067823	0.0218774294930113	0.0117286411380366
0.0083454635679431	0.0060396162434869	0.00678405425523118	0.00823868993466217	0.0101989082788851	0.012729220081052	0.0080668265652138	0.00718501364651396	0.0099711355553718	0.0145264246133488	0.0201532544868084	0.0126902654867257	0.00908030766685969	0.0116207923248697	0.0184524026135142	0.00624927632123069	0.0049780001654123	0.0392517575055827	0.0403732528326855	0.0090559920602101	0.00990439169630308	0.00524729137374909	0.0361406831527583	0.0406489124141923	0.0123993879745265
0.0051752543213961	0.003636010255562	0.00363245389132414	0.00525870482176827	0.00585468530311804	0.00943834256885291	0.00547977834753124	0.00467107766107024	0.00699859399553389	0.0095610784881317	0.0163352907120999	0.0086187246712431	0.00747183855760485	0.0108115126953933	0.0148089488048962	0.0197735505748077	0.0080460673228021	0.0335069886692581	0.0271979985112894	0.0150772475394922	0.0155979654288314	0.00977793400049628	0.0115793565461914	0.0272328177983624	0.0107657761971714
0.00710503680423457	0.00517591597055663	0.00526250930444134	0.00702125547928213	0.00920701348110169	0.0104014556281532	0.0066213712678852	0.0063840873376892	0.00843180878339263	0.0132189231659912	0.0154389215118683	0.0095880406914234	0.0082237201224051	0.0094674551319163	0.0153238772640807	0.00906021007360851	0.0276580927962948	0.0099757670994955	0.0369516169051361	0.0241136382433215	0.00834389215118687	0.0275756347696634	0.0049909023240427	0.023213712678852	0.016482011413448
0.00594227111074355	0.00498180464808537	0.0041497808287156	0.00568761889008355	0.0070438342568853	0.0101787279794889	0.00701629311057814	0.00540972624265985	0.0072132991481267	0.0107244231246382	0.0152996443635762	0.0092527499793235	0.00717740468116783	0.00898106029277979	0.0147331072698702	0.00419196096269955	0.0038602266148375	0.0226527168968654	0.0187814903647341	0.014691919609627	0.0065761310065338	0.0038602266148375	0.0182482011413448	0.0192520883301629	0.0123554710114961
0.00720238193697794	0.00552237201224053	0.00433835083946739	0.00514862294268466	0.0062094119593086	0.0107883549747746	0.0071516830700521	0.0054060871722769	0.00687114382598629	0.00981184351997358	0.0147150773302456	0.010262095773716	0.0070151352245472	0.0104519063766438	0.0162813663055165	0.0154912745016955	0.00832660656686794	0.0052927797535357	0.00755578529484743	0.00632627574228767	0.0105901910511951	0.00767273178397157	0.00380754280043009	0.0062549003390952	0.00888842941030523
0.0087394756430403	0.00627516334463653	0.00573343809445043	0.00682623438921514	0.00968538582416677	0.0132740054586056	0.00794318087833928	0.00626490778264827	0.0079871805475147	0.0128824745678604	0.0173220577288892	0.0103824332147879	0.00829170457364985	0.0115021917128443	0.0190918038210239	0.00677909188652719	0.0079881730212555	0.0344154329666694	0.00989934662145401	0.021771400215036	0.0097926556943181	0.0082121412620958	0.0219526920850219	0.014288230915557	0.0173773881399388
0.00932329832106529	0.0072009759325118	0.00709990902324045	0.00761194276734763	0.0099352410884129	0.0136818294599289	0.0088188735423042	0.00826805061616081	0.0098448432718551	0.0154331320817137	0.0166641303448846	0.00996518071292701	0.0096852204118766	0.0122896369200232	0.0191659912331486	0.00961202547349273	0.0165389959473989	0.0313940120750972	0.0074276734761393	0.00580043007195437	0.0121422545695145	0.0124033578694897	0.0231893970722025	0.00995914316433715	0.0136611529236622
0.0080655859730378	0.00613795384997107	0.00557646183111407	0.00648738731287737	0.0080163758167232	0.0133686212885617	0.00854776279877597	0.0071123976511455	0.00789173765610787	0.0122624265982962	0.0179086097097014	0.0123433959143164	0.0098478206930775	0.0107571747580845	0.0165989579025721	0.0106258373997188	0.0252031262922835	0.0307532048631213	0.0148194524853197	0.0127077164833347	0.0133902902985692	0.0160309320982549	0.0219412786370027	0.008896865437102	0.0116805061616078
0.00652253742453066	0.00526813332230586	0.00425895294020348	0.00468158134149369	0.00713754031924574	0.0108722190058721	0.00753039450831199	0.00564651393598546	0.0069334215532214	0.0109377222727649	0.0165722438177156	0.00996600777437768	0.00790885782813665	0.00913902902985696	0.0154007112728476	0.0245399057149946	0.0252671408485651	0.0325044247787611	0.0273648995120338	0.022525432139608	0.0173634935075676	0.0255700107517989	0.0243914481846001	0.0273852452237201	0.0155411463071706
0.00616524687784304	0.00539765114548013	0.00523678769332564	0.0062142916218675	0.0075305599206021	0.0112862459680754	0.00778008436026799	0.00643346290629396	0.00764088991812094	0.0112586221156232	0.0171147134232073	0.0106657017616409	0.00880712926970477	0.0105902737573402	0.0150652551484575	0.00784815151765779	0.0091197584980564	0.029696799272186	0.0045120337441072	0.00578306178149039	0.00808750310148046	0.0059715490860971	0.0155505748077082	0.0045120337441072	0.0116589198577454
0.00503730047142505	0.0034946654536432	0.00437085435447856	0.00563170953601855	0.0081195930857663	0.0097723099826317	0.0058822264494252	0.0055637250847738	0.00804292448928957	0.0128014225456951	0.0166796791001571	0.0108675874617484	0.00812637498966175	0.0097183855760483	0.0182291787279795	0.0144177487387313	0.010042180133984	0.0291618559258953	0.0340954428914068	0.0302112314945	0.0102821933669672	0.00749516169051363	0.0158866098751137	0.0293653130427591	0.0149792407575883
0.0057003556364238	0.00455603341328263	0.0037938962864941	0.00465147630468946	0.00680365561161196	0.0109650153006368	0.0067792572988173	0.00550392854189068	0.007206186419651	0.0114295757174758	0.0171891489537673	0.0109439252336449	0.0080366388222645	0.0104777106939046	0.0168158134149367	0.0133266065668679	0.00340699693987265	0.0352615168307005	0.00337283930196016	0.00492812835993717	0.00864775452816147	0.0035013646513936	0.0289464891241419	0.00337283930196016	0.00911496154164258
0.0089715490860971	0.0074519063766438	0.00681010669092716	0.00767504755603344	0.00991431643371106	0.0141483748242494	0.0094011248035729	0.0082705318005128	0.00948424447936486	0.0143615912662311	0.0191710363079977	0.0114180795633116	0.00902712761558188	0.0115297328591514	0.0159099330080225	0.00830576461831116	0.0285359358200315	0.0374668761889008	0.0235771234802746	0.00727590769994213	0.0117327764452899	0.0284921842692912	0.025050946985361	0.0231145480109172	0.011910511951038
0.00840699693987266	0.00725126126871228	0.00604218013398398	0.00876883632453895	0.0111263749896617	0.0128256554461997	0.0088622115623191	0.00719866016044994	0.00988437680919697	0.014713092382764	0.0173696137623025	0.0117042428252419	0.00988859482259536	0.0113361177735506	0.0168287982797122	0.00815995368455878	0.029091969233314	0.0428888429410306	0.0271690513605161	0.0216585063270201	0.0094719212637499	0.0137680919692333	0.0209873459598048	0.0252815317178066	0.0160602927797535
0.007303118021669	0.005684476056571	0.0050705483417418	0.00553395087254985	0.00880506161607811	0.011146555289058	0.00741220742701185	0.0058445951534199	0.00786279050533457	0.013322967496485	0.0169810602927798	0.0104625754693574	0.00794591018112648	0.010710611198412	0.0166862955917625	0.00525035150111655	0.0065862211562319	0.0258529484740716	0.0185188156480026	0.0235796046646266	0.00987370771648338	0.00580266313787116	0.0183957489041436	0.0202866594988008	0.0179668348358283
0.0102672235547101	0.00904689438425279	0.00814539740302708	0.00902390207592428	0.0113774708460839	0.0142259531883219	0.0104031924571996	0.008622363741626	0.010900669919775	0.0158374824249442	0.0170449921429162	0.0128715573567116	0.0113008022496071	0.0148172194194029	0.0206167397237615	0.0086852204118766	0.0072848399636093	0.0219526093788769	0.0246287321147961	0.0205848978579108	0.0110407741295178	0.00874799437598218	0.0172409230005789	0.0187163179224216	0.0161181870813002
0.0088710611198412	0.0058582416673559	0.0061468034074932	0.00650616160780748	0.00875907699942109	0.0141583822678025	0.00830138119262264	0.00756083036969649	0.00862426598296256	0.0142433214787859	0.0207893474485154	0.0127499793234637	0.0106247622198329	0.0128268133322306	0.0181881564800265	0.0073956661979985	0.00506269125796049	0.0272019684062526	0.0109861880737739	0.0301731866677694	0.0112728475725746	0.00637374906955589	0.0283264411545778	0.0122109833760648	0.0215451989082789
0.00647977834753124	0.00455892812835995	0.00368389711355556	0.00455363493507569	0.00569208502191715	0.0106199652634191	0.00628277230998265	0.00450624431395255	0.0060171201720288	0.00898279712182618	0.0182930278719709	0.0108282193366967	0.00832950128194528	0.0119073691175254	0.0169377222727649	0.005632288479034	0.00389777520469773	0.0125599206021007	0.00427466710776613	0.0055394921842693	0.00819493838392197	0.00461847655280789	0.0237394756430403	0.00492895542138783	0.00680067819038956
0.0066953932677198	0.00483144487635433	0.00429046398147384	0.00437532048631216	0.00619295343644035	0.01066454387561	0.00670713754031927	0.00557753701099994	0.00617591597055663	0.00992961707054837	0.0160400297742122	0.010250930444132	0.00787263253659749	0.00855843189148957	0.0146461004052601	0.0154412372839302	0.00888536928293776	0.0415579356546192	0.00407766107021753	0.00381358034901995	0.0087311223223886	0.013334132826069	0.0231723596063188	0.00396741377884379	0.00639442560582254
0.00794218840459848	0.0045432139607973	0.004135389959474	0.00501604499214294	0.00692639153089077	0.0120308493921098	0.00654362749152264	0.00540120750971799	0.00626821602845093	0.0106300554131172	0.0178933917790092	0.0108017533702754	0.0085429658423621	0.00969746092134649	0.0171946075593417	0.0204725002067654	0.00734686957240925	0.0102262013067571	0.00351087585807628	0.00449979323463736	0.0131075179885866	0.00848978579108431	0.00601571416756267	0.004002481184352	0.00830642626747169
0.0049750227441899	0.00447647010172858	0.00457158216855514	0.0053368621288562	0.00713745761310067	0.00974278388884297	0.0069096848895873	0.00548713919444216	0.0070391200066165	0.0116030105036804	0.0146974609213465	0.008940368869407	0.00815829956165745	0.0094996278223472	0.017449673310727	0.00475138532792989	0.00354015383342984	0.0321146307170623	0.0038178810685634	0.00593168472417503	0.00664163427342654	0.00445356049954513	0.0165407327764453	0.00425349433462908	0.00792424117111903
0.0079747746257547	0.00644380117442728	0.0053491853444711	0.00524472748325203	0.00634951616905138	0.0125271689686544	0.00785799354892072	0.0065090563228848	0.0073601025556199	0.0106597469191961	0.0156898519560003	0.0093122984037714	0.008116781076834	0.00940153833429827	0.0140388718881813	0.00485890331651644	0.0050648416177322	0.0171321644198164	0.00415035977173106	0.00727020097593253	0.00666950624431397	0.0052019684062526	0.00615126953932679	0.00455156728144903	0.0087640393681251
0.0087433628318584	0.00668910760069475	0.00568282193366969	0.00675088909105948	0.00622115623190805	0.0124120420147217	0.00828963692002319	0.0062618476552808	0.0085429658423621	0.0109370606236043	0.0163772227276487	0.0102431560664957	0.00871102472913741	0.0109834587709867	0.0155678603920271	0.013293193284261	0.00521189314366059	0.0238436853858242	0.0146462658175502	0.00704590191051197	0.011022413365313	0.00602977421222399	0.0236991977503929	0.0112293441402696	0.0105803490199322
0.00752154495078986	0.006022330659168	0.00518484823422383	0.0048565048383095	0.00684765528078738	0.0117782648250765	0.00780952774791169	0.0066317922421636	0.00702199983458773	0.0110526838144074	0.0141381192622612	0.0088312794640642	0.00813729220081054	0.009644694400794	0.0150309320982549	0.00485658754445457	0.0278204449590605	0.0193516665288231	0.0271833595236126	0.0153312381109917	0.00650326689273015	0.0201749234968158	0.0150416838971136	0.0241499462410057	0.0144481846001158
0.00715035977173106	0.0055454470267141	0.00496542883136219	0.0066129352410884	0.00847779340004965	0.0117350095112067	0.0071002398478207	0.00559953684558765	0.0084117938962865	0.011879497146638	0.0168222644942519	0.0111806302208254	0.0085019435944091	0.0107896782730957	0.0170846083864031	0.00721032172690433	0.00434306508973619	0.0129322636671905	0.0191611115705897	0.0172898023323133	0.00927599040608721	0.00478835497477465	0.0091592093292532	0.0183524108841287	0.013833512529981
0.00849218426929123	0.00679827971218264	0.00542957571747583	0.00613381854271775	0.00782962534116287	0.0133827640393681	0.00832379455793569	0.00636969646844763	0.00762004796956416	0.0121667355884542	0.0179046398147382	0.0114172525018609	0.00802737573401706	0.0110569018278058	0.0186270779918948	0.00717269043089904	0.00529170457364984	0.0268680009924737	0.00439905714994626	0.00954834174179146	0.0128118435199735	0.00634959887519645	0.0175706724009594	0.00514440492928627	0.0120541725250186
0.0063843354561244	0.0054902820279547	0.00475634769663388	0.00695633115540486	0.00963907038292949	0.0118135803490199	0.00820254734926807	0.00607484906128527	0.0086011082623439	0.0128309486394839	0.015628566702506	0.00980952774791171	0.007874534777934	0.0111298486477545	0.0163040277892647	0.0199546770325035	0.0201015631461418	0.0323202381936978	0.0131329914812671	0.0152862459680754	0.0143886361756679	0.0217197915805144	0.0178042345546274	0.0145184848234224	0.0175023571251344
0.00596493259449179	0.00427772723513359	0.00423331403523284	0.00431916301381195	0.0068698205276652	0.0110267967910016	0.00656463485236955	0.00529046398147384	0.0064063352907121	0.0117271524274254	0.0178927301298487	0.0099168803242081	0.00766280704656358	0.0097947233479448	0.0169913985609131	0.0094158464973948	0.00846522206599955	0.0303202381936978	0.0110048796625589	0.016720453229675	0.0110615333719295	0.0106108675874617	0.0189700603754859	0.0093165164171698	0.0125695145149285
0.00748465801009017	0.00619684062525848	0.00646116946489127	0.00700463154412375	0.00795318832189233	0.0128266479199405	0.00884848234223806	0.0077073029526094	0.00886427921594579	0.0130038044826731	0.0163680423455463	0.0109157224381772	0.00869555868000996	0.0110320072781408	0.0154293275990406	0.0309893309072864	0.0185793565461914	0.041120420147217	0.00659697295509058	0.00503308245802665	0.016599950376313	0.0205473492680506	0.0247858737904226	0.0060054586055744	0.0102686295591762
0.00584591845174098	0.00454089818873544	0.00446687618890085	0.00490265486725666	0.0068300388718882	0.0116578446778596	0.00691249689851958	0.00617864527334383	0.00730485485071543	0.0124704325531387	0.0163064262674717	0.0103778843768092	0.00855942436523038	0.0106166570176164	0.017284509139029	0.00527673476139279	0.0156226945662063	0.0092368703994707	0.00448887602348857	0.00703250351501118	0.0092736746340253	0.0208975270862625	0.00487221900587215	0.00486560251426683	0.00967943098172198
0.00636316268298737	0.00524811843519976	0.00440228268960386	0.0055100487966256	0.00719667521296835	0.010516747994376	0.00747531221569765	0.00570573153585313	0.0075781159540154	0.0111834422297577	0.0126092134645604	0.00893102307501451	0.0066231080969316	0.0090668265652138	0.0137283930196014	0.00781432470432555	0.00481027210321729	0.0166393185013647	0.00841096683483586	0.0164890414357787	0.00957977007691676	0.00441766603258624	0.0132238028285502	0.0110402778926474	0.0133630799768423
0.00660168720535938	0.00491754197336864	0.00345273343809447	0.0044187412124721	0.00554180795633118	0.0099143991398561	0.00673087420395338	0.0049099330080225	0.0057771069390456	0.0093123811099165	0.01488818129187	0.00965834091473	0.00640889918120918	0.0080485485071541	0.0149165494996278	0.0083736663634108	0.00385840707964604	0.0245595897775205	0.0112084194855678	0.0126033413282607	0.00964337110247295	0.0039089405342817	0.0157584980564056	0.00949822181788111	0.0093836738069639
0.00704887933173437	0.0052982383591101	0.00430080224960717	0.00550351501116535	0.00709139029029859	0.010754031924572	0.0066788520387065	0.00543644032751635	0.00735919278802417	0.0115714994624101	0.0157383177570093	0.009801257133405	0.00807708212720208	0.0105376726490778	0.0161148788354975	0.00417285584318917	0.019778926474237	0.0267696633859896	0.0104669588950459	0.0313255313869821	0.00885766272434046	0.0235380861798032	0.008598709784137	0.0117325283268547	0.0189415267554379
0.00601472169382187	0.00439136547845507	0.00446207923248699	0.00559358200314285	0.00723496815813417	0.0105746422959226	0.00652518402117279	0.0056451906376644	0.0075253494334629	0.0107450996609048	0.0159099330080225	0.00876701678934749	0.0077454304854851	0.0100953601852618	0.0153608469109255	0.0290263005541312	0.0291425026879497	0.0228063849143991	0.0192946819948722	0.0095081465552891	0.0182184269291208	0.0358121743445538	0.0156266644611695	0.0128804896203788	0.01137267388967
0.0070737738813994	0.0049143991398561	0.00423868993466217	0.00583144487635433	0.0078632040360599	0.0109767595732363	0.00700215035977175	0.00543486891076009	0.00802952609378879	0.0115512364568687	0.0170566537093706	0.0103731701265404	0.00843991398560917	0.0106862955917625	0.0168097758663469	0.0192092465470184	0.00775295674468615	0.030303118021669	0.0305606649574063	0.00556786039202715	0.0131616078074601	0.0105091390290299	0.0156542883136217	0.0236675212968324	0.0109079480605409
0.00872938549334218	0.00651236456868747	0.00694946654536434	0.0078812339756844	0.00845595897775208	0.0140468116781077	0.0084905301463899	0.0080762550657514	0.00975965594243656	0.0123374410718716	0.0169772558101067	0.0103486891076007	0.0088144074104706	0.0112305847324456	0.0180909767595732	0.0191052022165247	0.0296427094533124	0.0373108096931602	0.0281368786700852	0.014855843189149	0.0174505003721777	0.0209023240426763	0.0262129683235464	0.0193261930361426	0.0168886775287404
0.00629592258704824	0.00485882061037137	0.00341535026052438	0.00398585724919363	0.00645529732859153	0.011101811264577	0.0071232321561492	0.00495972210735259	0.00543139525266729	0.0100326689273013	0.0162850053758994	0.0100526011082624	0.0069789926391531	0.00828070465635599	0.0138940534281697	0.00483706889421886	0.00554900339095197	0.0181085104623274	0.0114920188570011	0.0142950128194525	0.00917161525101319	0.00502018029939626	0.0109113390124886	0.0124254404102225	0.0108507981142999
0.0067991067736333	0.0043274336283186	0.0032962534116285	0.00406103713505915	0.00683582830204286	0.0117686709122488	0.00710958564221324	0.005081961789761	0.00615755520635185	0.0110523529898271	0.016853362004797	0.00989942932759908	0.0072378628732115	0.00976337771896456	0.0155542965842362	0.00388851211645027	0.0174586055743942	0.0317233479447523	0.0347451823670499	0.0350309320982549	0.00893408320238197	0.0203297494003804	0.0252306674385907	0.0343240426763708	0.0197641220742701
0.0058699032338103	0.00554784550492104	0.00436440327516336	0.0052306674385907	0.00664899512033746	0.0099755189810603	0.00729062939376398	0.00536001984947484	0.0070673228020842	0.0108766851377057	0.0155918451740964	0.0094268464146886	0.0068802415019436	0.00898056405590939	0.0145800181953519	0.0047671822016376	0.00425630634356135	0.035976428748656	0.00385741460590524	0.00530303531552396	0.007582582085849	0.0063613431477959	0.0175829956165743	0.00398453395087257	0.0100896534612522
0.0085177404681168	0.00630361425853943	0.00590927135886198	0.00605930030601276	0.00798329335869657	0.0127998511289389	0.00759275494169219	0.00601157886030934	0.00723579521958483	0.0120940368869407	0.0169163840873377	0.00953643205690186	0.00756810851046235	0.0099272185923414	0.0175729881730213	0.00985451989082793	0.0104349516169051	0.0256038375651311	0.00437159870978416	0.00499437598213549	0.0119090232404268	0.0119943759821355	0.0171404350343231	0.00459234141096685	0.0102044495906046
0.00903779670829545	0.0072309155570259	0.0065224547183856	0.0081685551236457	0.0100830369696468	0.0128362418327682	0.00917922421635931	0.0073625837399719	0.0093151104127037	0.01324844925978	0.0168378132495244	0.0112632536597469	0.0091364651393599	0.0109094367711521	0.0146072285170788	0.0069000082706145	0.005761475477628	0.0223630799768423	0.0063526590025639	0.0065471838557605	0.0109866843106443	0.00638119262261188	0.0125447026714085	0.0064551319163014	0.0106085518153999
0.00779852783061783	0.00598635348606404	0.00526275742287654	0.00617583326441157	0.0086043338020015	0.0137830617814904	0.0085003721776528	0.00617492349681583	0.00751360516086348	0.0125979654288314	0.0172477049044744	0.0104586055743942	0.00909949549251513	0.0112251261268712	0.0173719295343644	0.0236934910263833	0.0092751633446365	0.0417969564138616	0.0221282772309983	0.016839715490861	0.0171990736911753	0.0109934662145397	0.0223479447522951	0.0131408485650484	0.0146552807873625
0.00588603093209827	0.00404019518650238	0.00369630303531554	0.00443610950293609	0.00779282110660824	0.0107696633859896	0.00626267471673147	0.0048978579108428	0.0066983706889422	0.0119392109833761	0.0156643784633198	0.0091301794723348	0.00763634108014227	0.0096599950376313	0.0168017533702754	0.0122437350095112	0.0141918782565545	0.0229177073856588	0.00758754445455299	0.0141312546522207	0.00891630138119266	0.0112721859234141	0.0110444959060458	0.0079233314035233	0.012675791911339
0.00681680588867755	0.00496526341907206	0.00552477049044746	0.00641642544041025	0.00889992556446948	0.0111485402365396	0.00691729385493344	0.00692936895211316	0.0082500206765363	0.0130463154412373	0.01700620296088	0.0100673228020842	0.00869249855264249	0.0097518815648003	0.0160283682077578	0.00640889918120918	0.0060870895707551	0.0220014060044661	0.0183271028037383	0.0270428417831445	0.0106064841617732	0.00589835414771319	0.0195074021999835	0.0183273509221735	0.0166189727896783
0.00620039698949634	0.00489521131420066	0.00493201554875529	0.00577809941278639	0.007250930444132	0.0110903978165578	0.0074736580927963	0.00619138201968408	0.0076437019270532	0.0111182697874452	0.0155765445372591	0.0105096352659003	0.00925432139607977	0.0101927053180051	0.0181649987594078	0.00393284261020596	0.0038557604830039	0.029182615168307	0.0119176246795137	0.0137821520138946	0.00770416011909687	0.0038557604830039	0.0176765362666446	0.0156250930444132	0.0129272185923414
0.0070121578033248	0.00474270118269789	0.00426275742287654	0.00499545116202136	0.00922115623190807	0.0115628153171781	0.00664113803655614	0.00561963443883883	0.00719667521296835	0.0136929947895129	0.0168336779422711	0.0102813663055165	0.0077275659581507	0.0104731618559259	0.0173191630138119	0.00513497642874868	0.0035931684724175	0.00562889752708628	0.00379968571664877	0.010786287321148	0.00887833926060709	0.00507038292945168	0.00385658754445457	0.00446588371516006	0.0134246960549169
0.0094644777106939	0.00713274336283188	0.00594772971631795	0.0068814820941196	0.00915275824993801	0.0153674634025308	0.0093321478785874	0.00714887106111986	0.00889942932759907	0.0132558101066909	0.0197028368207758	0.012544123728393	0.00959680754280047	0.0122301712017203	0.0186939045571086	0.0093007195434621	0.00562716069803988	0.00613001406004469	0.0208952113142006	0.0189998345877099	0.0116601604499214	0.00674940038044829	0.00528144901166159	0.0192988173021256	0.0167679265569432
0.00466909271358864	0.00458812339756846	0.00475419733686214	0.00667355884542223	0.00836961376230256	0.00996369200231581	0.00716094615829958	0.00602241336531307	0.00836109502936072	0.0136494913572078	0.0168924820114134	0.0100769167149119	0.0083059300306013	0.0101551567281449	0.0166057398064676	0.00612505169134069	0.0128637829790753	0.0501363824332148	0.0248448432718551	0.0215260110826234	0.00860474733272685	0.0109978496402283	0.0249395418079564	0.0236343561326606	0.0147240095939128
0.00571896451906379	0.00433123811099167	0.004874534777934	0.00639260607063107	0.00796501530063686	0.0116073939293689	0.00740095939128279	0.00625274997932349	0.00849011661566458	0.0118801587957985	0.0128790836159127	0.0091101645852287	0.00806442808700689	0.0110450748490613	0.0172325696799272	0.0156897692498553	0.0184734099743611	0.0297760317591597	0.012342899677446	0.0122329832106526	0.0124753122156976	0.0217394756430403	0.0180820444959061	0.0145104623273509	0.0122716896865437
0.00660466462658178	0.00516218675047558	0.00427946406417999	0.00464709287900093	0.00691704573649824	0.0110200975932512	0.00717806633032837	0.00544826730626088	0.00652262013067573	0.0106910098420313	0.015090728641138	0.0104905301463899	0.00757927384004634	0.00876577619717149	0.0153089901579687	0.00380853527417089	0.00972301712017207	0.0293935985443719	0.019316764535605	0.025777603175916	0.00800810520221655	0.0192367876933256	0.0168245802663138	0.0128976924985526	0.0153290877512199
0.0076043338020015	0.00464634852369533	0.00395045901910514	0.00542510958564223	0.00905260110826237	0.0125376726490778	0.0073452154495079	0.00573782152013896	0.00740997436109505	0.0137994375982135	0.0211707881895625	0.011684476056571	0.009216111157059	0.0119386320403606	0.0190345711686378	0.00700041353072535	0.00371309238276406	0.0213638243321479	0.00383921925399059	0.0070081879083616	0.0103323959970226	0.00456637168141595	0.0097275659581507	0.0048455876271607	0.00970639318501369
0.00853494334629066	0.00711429989248203	0.0066018526176495	0.00695269208502194	0.00919435944090649	0.0130784054255231	0.00881308411214955	0.00757331899760154	0.00849408651062777	0.0144632371185179	0.0165559507071375	0.0117728889256472	0.00918641965098011	0.0107819038954594	0.0174097262426598	0.0077711520966008	0.00546828219336698	0.0449021586303863	0.0209177900918038	0.0100121578033248	0.0125423041932016	0.00665188983541479	0.0363098172194194	0.0217352576296419	0.0139019932180961
0.00857753701099996	0.00716127698287985	0.00621396079728726	0.0083986436192209	0.0110785708378132	0.0139419402861633	0.00910776610702179	0.00682590356463488	0.00918964519063771	0.0141936977917459	0.0185956496567695	0.0113230502026301	0.00891853444710946	0.0117427011826979	0.0183001406004466	0.0146616491605326	0.0197392275246051	0.0317271524274254	0.0223103134562898	0.0169441733520801	0.016152840956083	0.027696881978331	0.02047828963692	0.0307191299313539	0.0189749400380448
0.00598155652965017	0.0055516499875941	0.00563741626002814	0.0069752708626251	0.00864080721197588	0.010176412207427	0.00764353651476307	0.0068096931602018	0.00934116284839967	0.0132843437267389	0.0188474071623521	0.0121025556198825	0.00915548755272521	0.0110396162434869	0.0171906376643785	0.00500603754858988	0.027483169299479	0.0369599702257878	0.0324921015631461	0.0414388388057232	0.00683070052104874	0.0274787031676453	0.0313618393846663	0.0290066991977504	0.0221147134232073
0.00615829956165745	0.00449598875196429	0.00412835993714335	0.00657977007691673	0.0105321313373584	0.0115611611942767	0.00687767761144655	0.00511727731370443	0.00860052931932846	0.0145922587048218	0.0173284261020594	0.0108600612025474	0.0090438342568853	0.0113740798941361	0.0183821023902076	0.00532338102721034	0.0035998676701679	0.00681846001157888	0.0183773881399388	0.0137685054999586	0.00745372591183527	0.0041702919526921	0.00446563559672486	0.0139532710280374	0.0143836738069638
0.0061128938880159	0.00487693325614095	0.00485021917128445	0.0050915557025887	0.00707460094285007	0.0113395087254983	0.00655388305351089	0.00568174675378383	0.00634877181374578	0.0104992142916219	0.0161616905136052	0.0095533868166405	0.00719808121743448	0.0091306757092052	0.0158154825903565	0.0082499379703912	0.0079960301050368	0.0347061450665785	0.0112019684062526	0.0156842279381358	0.0125359358200314	0.0110892399305268	0.0196092134645604	0.0117126788520387	0.0134160119096849
0.00647630468943845	0.0056432056901828	0.00351087585807628	0.00400636837317015	0.00489157224381773	0.0120568191216607	0.0085968902489455	0.0052116450252254	0.00631370440823755	0.00837755355222896	0.0140604581920437	0.00943892151186838	0.0076748821437433	0.0103065089736167	0.0157642874865603	0.00499073691175256	0.0044868083698619	0.0237465056653709	0.0160585559507071	0.0110107517988587	0.0078992639153089	0.00463460425109588	0.0132581258787528	0.0138619634438839	0.00898081217434459
0.0057867008518733	0.00376883632453894	0.00442056074766357	0.00570540071127287	0.00857323629145647	0.0101181870813001	0.00641882391861718	0.00592672235547103	0.00759473988917379	0.013212472086676	0.0163866512281862	0.0098980233231329	0.00858886775287406	0.00914854023653961	0.0152465470184435	0.0145681085104623	0.0174265155901084	0.0273787941444049	0.00437970391200068	0.00573294185758004	0.0124057563476966	0.0132221487056488	0.0159660904805227	0.00437970391200068	0.0121238110991647
0.0101917128442643	0.0070789843685386	0.0045088082044496	0.00456761227359195	0.00549896617318668	0.015695641386155	0.00897551898106033	0.006131668182946	0.00659895790257218	0.0104218013398396	0.0199822181788107	0.0119895790257216	0.00873790422628404	0.012376395666198	0.0177273178397155	0.00859217599867674	0.00544586882805394	0.0092771482921181	0.005063352907121	0.0096101232321562	0.0145538003473658	0.0064751468034075	0.00379025721611118	0.00750053758994296	0.0103927714829212
0.004823587792573	0.0040668265652138	0.00475345298155655	0.0057345132743363	0.00908055578529489	0.0095147630468944	0.00618319411132249	0.00557455958977754	0.00766305516499878	0.0121858407079646	0.0143597717310396	0.0086839798197006	0.0078391365478455	0.0102538251592093	0.0178029112563063	0.00783690348192873	0.00363857414605907	0.0187557687536184	0.0122545695145149	0.0321037135059135	0.00905384170043839	0.00495169961128114	0.0146328674220495	0.01263973203209	0.0158350839467372
0.00828053924406587	0.00654825903564637	0.00405797700769169	0.00443412455545449	0.00669274667107769	0.0119958646927467	0.00790265486725666	0.00478215201389466	0.00631014804399968	0.00997121826151686	0.0148292945165826	0.0091646679348276	0.00630865933338849	0.00989215118683323	0.0161673972376147	0.0097308742039534	0.014346538747829	0.0377245885369283	0.013980150525184	0.014237283930196	0.0142950128194525	0.0131953519146473	0.0159388801587958	0.0152382764039368	0.0130307666859648
0.00851203374410722	0.005931684724175	0.0057746257546936	0.00620180299396247	0.00809593912827726	0.0132689603837565	0.00811802166901003	0.00700785708378134	0.00782400132329834	0.0118207757836407	0.0177103630799768	0.0101765776197171	0.0077156562732611	0.010346538747829	0.0161667355884542	0.00696327847159047	0.010068315275825	0.0268905797700769	0.0083116367546109	0.00575684393350428	0.0129033992225622	0.0114447936481681	0.0224532296749648	0.0118551815399884	0.0095051691340667
