# Supplementary material for: Empirical comparison of cross-platform normalization methods for gene expression data
Source: BMC Bioinformatics. 2011 Dec 7;12:467. doi: 10.1186/1471-2105-12-467 (PMC3314675; doi:10.1186/1471-2105-12-467)
Supplement: Additional file 4 — Raw bootstrap results for all statistics presented. [file 1471-2105-12-467-S4.zip › bootstraps/figure8/unequal_AFX_ILM_rsquare_boxplot.pdf.csv]

DWD.15.5	DWD.13.7	DWD.10.10	DWD.7.13	DWD.5.15	EB.15.5	EB.13.7	EB.10.10	EB.7.13	EB.5.15	GQ.15.5	GQ.13.7	GQ.10.10	GQ.7.13	GQ.5.15	XPN.15.5	XPN.13.7	XPN.10.10	XPN.7.13	XPN.5.15	XPN.mod.15.5	XPN.mod.13.7	XPN.mod.10.10	XPN.mod.7.13	XPN.mod.5.15
0.994184052612386	0.995798354666474	0.98888323926005	0.996321749923854	0.995186022459026	0.964548663398684	0.982836433492883	0.9921593490271	0.983405635728712	0.964645403877868	0.927194699479338	0.92350515445392	0.982563388951126	0.924072613805191	0.926847350763836	0.949104066637462	0.969362062000916	0.999994162396945	0.96962259974958	0.955845537643265	0.976029799033656	0.969361737393462	0.999983402324598	0.976979879293424	0.977274075901229
0.99333595784119	0.995705128023505	0.988972953158867	0.99650077152028	0.995044024791632	0.960369486522395	0.98222728114164	0.992302034890996	0.98259663111784	0.96213439674376	0.924913541509444	0.92527701734542	0.983458707512458	0.927765908171947	0.929194681417964	0.962887671749135	0.969519084560657	0.999994128770693	0.970106534330667	0.968047832005182	0.96949507798268	0.97941336288194	1	0.982540486651008	0.980294621476605
0.994303676557767	0.99569348203312	0.988576742142537	0.996532732687308	0.99477311718278	0.965640022304	0.984294374195527	0.991935655539582	0.983215758847376	0.963992589586627	0.926732072479344	0.923068753387053	0.982725637363093	0.923636440522804	0.926209207476298	0.943126641463837	0.969283240961417	0.999977913905706	0.96888274872761	0.967976630942788	0.978491196815439	0.969292908882676	0.999942072805992	0.975666916070913	0.97621979179404
0.993594583599006	0.995529086130204	0.988853403779606	0.996622116874	0.99517672641195	0.96216083966318	0.9827588006709	0.992218449382693	0.98267946572827	0.962988517564258	0.924575959609462	0.921659481877617	0.983340606701351	0.926429947115278	0.928665440176226	0.946951816997545	0.968774449031976	0.99999773577526	0.969490051391116	0.968695300428032	0.979165021074858	0.975704955147975	1	0.976753806445947	0.97933206178262
0.99385187929862	0.995691577846924	0.988868190923448	0.996521386331053	0.995519242459098	0.96325156928989	0.98267157949814	0.992274557399478	0.983787708933674	0.964675645009252	0.92561460124276	0.921345194108116	0.98313779358316	0.92672489436856	0.929064995381208	0.95072028558469	0.969433278743802	0.99999828864925	0.969863922201076	0.967239473464364	0.970987099212827	0.969417393010323	1	0.981306796086468	0.981372425413545
0.993760532932826	0.995525261404153	0.988682271497622	0.996645602216984	0.995551127918295	0.962579517151847	0.98260505742681	0.992304232004514	0.983711721449955	0.96425243874592	0.927100081925122	0.925992881987996	0.983316150747638	0.924913125399816	0.92777380900137	0.948484120988083	0.96939576561865	0.99999839081417	0.96979275884649	0.952642640738612	0.973066065173277	0.97460505221267	0.999945794633963	0.97936218515683	0.977861282730156
0.994655948217742	0.995674078166583	0.988984185994263	0.99654840352354	0.995197452171294	0.964433211184065	0.98351878308478	0.99237720917165	0.983163439360662	0.963728748680384	0.927463680990476	0.925028238691593	0.983757632122265	0.926086560097351	0.928345664880183	0.968125224415567	0.969530960900384	1	0.96964221528472	0.956133392312372	0.97815247438212	0.978740979632651	0.99927084106054	0.979701498802873	0.975859186636514
0.994443309906656	0.995567204025444	0.988662934389643	0.996361042126538	0.994814794753523	0.964431669838182	0.982826272195574	0.99193851205869	0.983922794487586	0.964059291613961	0.928223620706322	0.923895282020257	0.982771661532505	0.924019287911738	0.926693829085945	0.955525010609623	0.96907495019481	0.999999696196414	0.969738787675069	0.970121944724192	0.97395869303928	0.97464847878253	1	0.97059393152563	0.979815996382095
0.994326987268387	0.995760663045445	0.98905103072817	0.996324054018388	0.995185249354978	0.96218222365046	0.982120728872521	0.992419505059242	0.98192865151229	0.962896145731407	0.927521318418595	0.926321810186995	0.98371254217079	0.925503193257414	0.928836973153975	0.955263193855835	0.96967361557531	1	0.96952020452504	0.971648746132935	0.97648129278309	0.98019330737596	0.999314464651656	0.981220092327048	0.977684906872117
0.993885358256444	0.995410323122685	0.988559051486686	0.995967014719037	0.99458847379455	0.96365755848411	0.983194937337304	0.992086878384227	0.98154172221198	0.961270775521249	0.927376119984397	0.92185869664646	0.983171072313268	0.925684493118215	0.928239590992195	0.942969404924467	0.96930961490949	0.99997193911219	0.969010040502197	0.97142927883018	0.973819778853337	0.969309897046134	1	0.98294227572889	0.976427466398456
0.99395058817984	0.99547524136866	0.988686268941522	0.996507393172576	0.99500311578507	0.9638068103267	0.983006457999627	0.992259696668158	0.98293092811727	0.963043174646556	0.927008863171178	0.924443533000378	0.98296924411577	0.925035371882104	0.927296315414209	0.960588088162745	0.968999021772672	0.999984458931693	0.969399201572603	0.961871304302418	0.978696258066212	0.977788775628671	0.999985730526082	0.978834578447718	0.974588647060853
0.99405534456416	0.995371094734017	0.98877158157194	0.99615375566799	0.994868713056238	0.96409624012285	0.982680090303936	0.991783170531568	0.98166616329508	0.962788778174096	0.928241520656705	0.925864165971902	0.982731380067733	0.926677067778839	0.928575844735355	0.954576507213941	0.969763975973413	0.99999689949829	0.96848730868517	0.967390318345686	0.979323912011506	0.97922628502754	0.999277439160016	0.978139252410423	0.97890258064076
0.994418979867304	0.99569947312353	0.98884393707381	0.996259200498128	0.995034723353237	0.964301332932802	0.98340679618525	0.992117658588873	0.982893645380378	0.963767334468381	0.926558532910133	0.922631039728289	0.98278498185948	0.925842532610509	0.928950907969836	0.953544853389422	0.969211972824165	0.99998504069619	0.96921409605626	0.95163082951805	0.97951418094533	0.975772658544944	0.99962997630795	0.96921307901774	0.97662646440667
0.994288226307047	0.995565393761521	0.989041962212907	0.996540345973393	0.995308187768792	0.962585143675926	0.982002048683623	0.992464264363845	0.981664489951857	0.962929894893762	0.927812473930954	0.92437498960452	0.98408080991796	0.925942387077618	0.928193968041473	0.954898975976602	0.969130798708538	0.99999642537172	0.969495932906425	0.958687739307656	0.972732456814016	0.969130798708541	0.999775897126996	0.975358535107822	0.979904753109134
0.993397999655486	0.994743337674014	0.987984456230166	0.996588402918776	0.99558702294984	0.963073632944403	0.982301985112342	0.991308751915535	0.983858624680253	0.965554008968062	0.929048682474526	0.926921515684405	0.981560589996831	0.922885170619736	0.927508804781032	0.961455643545076	0.969130529901553	0.999998709357861	0.969649559104865	0.944066246909004	0.979327636302724	0.984550699541564	1	0.974497078046897	0.975766096649411
0.994182263420896	0.995632712902463	0.988881792578101	0.996562156725302	0.99475495921605	0.96433313019962	0.98331886726681	0.992133039794294	0.983889128656308	0.963483766714024	0.927163391367945	0.92243250826847	0.983903091247582	0.92376098370494	0.926930275850522	0.956386120497823	0.96932553917097	0.99999877500019	0.969243161995058	0.973437544061764	0.97375380857806	0.978131861086852	1	0.979505653062456	0.97697595393501
0.993472931729453	0.99484134983656	0.988102033922561	0.99671921307901	0.995594234373835	0.964417543681164	0.98349456025465	0.991215467358885	0.983743804879043	0.96531705908923	0.927079672732105	0.922406872634212	0.98125339716664	0.922970667953188	0.92808747653754	0.965382210690981	0.969125735255118	0.999982345478653	0.969101242448937	0.95232021220921	0.974722791589837	0.969134356103467	0.999789162148607	0.969102979319595	0.974313445996207
0.994154281838467	0.995822488671046	0.988775779734804	0.99652813378523	0.99514351401538	0.96407207644943	0.983261822329858	0.99194761594664	0.98308984524824	0.962809910757333	0.926411256799197	0.922357690494486	0.983079710936226	0.927656012307293	0.929264748024524	0.950878346112463	0.969751414309885	0.999990750129052	0.969908812938075	0.95760274899076	0.969252195641795	0.971457786861533	1	0.978410358808468	0.976258519105002
0.992936411415996	0.994611827091077	0.988523421819508	0.996721123030586	0.995420218718762	0.962838333482997	0.98285063687925	0.992058723140549	0.98342398308535	0.965478748644576	0.92409473357965	0.92214578868153	0.98261297978357	0.92130235036373	0.926522395393365	0.95360922206615	0.968852657432227	0.99999201588964	0.969056879143555	0.957072716138619	0.974218355251795	0.968852665859592	1	0.974636854502654	0.976137181334705
0.994426861506032	0.995923430390248	0.988971460873463	0.996214467524873	0.994890725969557	0.9647153743435	0.983592799149796	0.991910660288382	0.98408593267641	0.965838314756527	0.924617458192054	0.92002705930784	0.982496344247322	0.927117131281606	0.930133856876749	0.942836202470838	0.968945702246365	0.999999599157834	0.969505967353572	0.962745457498076	0.974240536929095	0.968941444317469	1	0.98648971615132	0.981113942659453
0.99398109266895	0.995558477709268	0.9886977683	0.996455529829194	0.995116983191322	0.964633778242524	0.983274630042998	0.992238047112662	0.983115930081502	0.963968390118236	0.927465954212467	0.923821419542568	0.98292832414065	0.926727206549945	0.929804250688946	0.949958054257182	0.969730758615417	0.999996465382771	0.969526434749221	0.956366274819812	0.97029370884336	0.969735413520447	0.999763597634152	0.97820228703708	0.970536435198587
0.993690600108604	0.995157138778782	0.988699491754416	0.996716743305353	0.994507336554127	0.963777038191873	0.98252746990674	0.99225932523043	0.981820193507142	0.959183641161958	0.928417316395364	0.924347064652258	0.982529997917117	0.924099059829794	0.925129086365124	0.953516006151545	0.969538658027068	1	0.969102359154797	0.963792660200271	0.976267804233287	0.969533120045157	0.99994156437055	0.9792325301775	0.972916660200705
0.994114617534223	0.995405418378998	0.988547739126703	0.99647622823296	0.9950681468679	0.964989575875072	0.983900059948685	0.992141666368685	0.983323479234564	0.963017042747968	0.927539948074631	0.9222002826983	0.982950775824746	0.921724368925384	0.925611613843464	0.955252202781044	0.969344568580123	0.99997899246588	0.968825188823433	0.945910546907048	0.973355451704156	0.970772490006667	0.99989872780978	0.968834570329608	0.975895021357148
0.993761896434273	0.99535347148253	0.988680521825653	0.996661211547586	0.99532316110999	0.96394109898341	0.983514980718987	0.992048555652576	0.98346214243986	0.96488160225061	0.929529994758841	0.926156137998678	0.982775054506926	0.92509738653489	0.92749169889677	0.968195989195382	0.96964449364695	0.999968392040187	0.969505206668167	0.952602918942572	0.976162342244423	0.985893913992566	1	0.979318994277502	0.978254347685893
0.99326876092984	0.995209460049066	0.988762603649345	0.996839309019326	0.995478543379408	0.961968138816637	0.98236039397686	0.992219510470099	0.982213173377377	0.962300634621245	0.92553779943945	0.923403265467514	0.982661407282527	0.923980758647254	0.927633391747842	0.950996067832877	0.969049334981071	0.999989621890347	0.969165741621756	0.952474128940887	0.977213747129327	0.977010128304978	1	0.969176365120132	0.977787591932955
0.994456965201572	0.995815357870127	0.98899220557001	0.996384962326469	0.995028145220288	0.96334366310131	0.983096188967823	0.99228545936112	0.982573384288648	0.963466956481185	0.924695109544917	0.922368103894581	0.983330743606337	0.92722366518301	0.9290602233894	0.95399534051781	0.969586175842714	0.99999183918546	0.969664772348384	0.958383597040361	0.97461150546822	0.977568473736354	1	0.97600415593111	0.982067416096668
0.994645958435584	0.995885059541202	0.988793151670254	0.99634116594737	0.995169634366244	0.963824500811583	0.982897244718673	0.992293799595063	0.98310863726408	0.964596898948712	0.926615651889558	0.923260397990483	0.98371757746655	0.925612409209569	0.929154679370448	0.955067611284672	0.969410111232696	1	0.969448549519196	0.948839520296306	0.974073450180366	0.970222200668574	1	0.969448549519224	0.978498383669156
0.993627127502254	0.99514565361069	0.988402269728164	0.996783219379382	0.995414500429568	0.965003429666527	0.984120388426857	0.991920671177155	0.984263627094327	0.965785759100904	0.926728784352495	0.92181212813198	0.982812166998874	0.92250881356844	0.926809528942924	0.951502527265402	0.968852256940312	0.99999241150887	0.969142651593548	0.944613688674436	0.976323805915814	0.97060725996526	1	0.970029892029607	0.974228442042016
0.994765318811644	0.99587195494346	0.989066313776363	0.99655273036791	0.995260215811846	0.964586438254598	0.983565474509706	0.992257104379167	0.983198284854994	0.963399026507743	0.92820554828106	0.92578502558337	0.983385219533624	0.925701069955313	0.928593130345329	0.962824130667588	0.969772681502938	0.99999541530527	0.969554242143746	0.951110208706728	0.974763001279694	0.976148946253697	0.999971863178749	0.978096577139178	0.979066088064981
0.993830236081501	0.995142128466877	0.988614645498161	0.99674203018828	0.995066785914467	0.963968523544342	0.983293448405803	0.992190582172678	0.98288234570411	0.9626585158526	0.927762962217227	0.923041842252425	0.98248913256073	0.924187377978683	0.927264758474118	0.962315642568047	0.96901649636982	0.99999588630031	0.968951657032848	0.954500124329796	0.977354347573329	0.979634031874974	1	0.968947903653806	0.974285489482134
0.99417519848299	0.99547968626947	0.988802457781694	0.996448214673772	0.995259898723335	0.964219457733878	0.983265665293775	0.991938751710422	0.982777925444354	0.963322850814845	0.92689395438631	0.923211815383162	0.982816297563865	0.92716113098439	0.92883497678995	0.953470871830092	0.969665326923572	0.999973038194432	0.969324527246125	0.95276734612055	0.973443884470236	0.97420553254639	0.99994301062134	0.986916855042094	0.974311944311206
0.99285920855772	0.994549964453943	0.988307632179197	0.99678679137143	0.995286644612568	0.961244166311362	0.981674605183911	0.991949863493179	0.982393873326463	0.961296440600644	0.926097051033185	0.92309819794935	0.982375127895436	0.921682552373664	0.924965081408077	0.965154490086497	0.968714604438605	0.99998043822873	0.96892756474524	0.950555163523356	0.971603020883819	0.982017046458735	1	0.974840998694162	0.976134225875964
0.994503182891853	0.99576782900391	0.98896031504799	0.996405519127804	0.995363458183914	0.964466717882387	0.983308719682566	0.992156156369863	0.982811273439147	0.964498783586146	0.925749264587865	0.921291434798445	0.982634843563522	0.924430796316138	0.928672746071413	0.953611528633904	0.969705239311668	1	0.969490410670207	0.96775555960367	0.972410115080933	0.97702363171948	0.999820856771333	0.978538264329742	0.980615061444827
0.9939559572143	0.995459463515779	0.988629301001047	0.996327537235652	0.995114573737695	0.962404452307275	0.98232205553891	0.991864948715116	0.982787975097735	0.96353376958891	0.92734417287614	0.92487017919729	0.98222363111256	0.921630779197072	0.925850314582423	0.960598390129229	0.969382518315155	0.999991825493316	0.969530394262447	0.956321844930649	0.975054756639415	0.97657879286461	1	0.975143849046588	0.973858916494254
0.994094083812414	0.995726805710575	0.988686741466929	0.996498958855286	0.994904373638728	0.96355205635908	0.983155833119337	0.99228436054868	0.983516754492053	0.963602869775954	0.927455175801245	0.925329116823396	0.983371089239487	0.924093283794582	0.927288819789658	0.96701523062841	0.969541390639563	0.99999920114375	0.96976615606012	0.962045233782193	0.973481055563327	0.98119302415141	0.999820093743904	0.977762841473114	0.976317468533998
0.994070960645306	0.995578877569373	0.988829081866792	0.996435954531405	0.99470974269911	0.96247403137561	0.98209492226084	0.992301449518545	0.983698856714603	0.964134503058148	0.925311525881458	0.922627648938591	0.983006477594972	0.925094920492882	0.928220314581476	0.950061195283314	0.968285618742436	0.999997217487022	0.96973651987164	0.96029038414771	0.972172714215863	0.9683082944504	1	0.980273427318737	0.975905959680287
0.994550663941786	0.995768705168812	0.98871588761665	0.996447032493844	0.995260559115527	0.964703503654293	0.983729966383202	0.992262550986002	0.983183863814233	0.965079799208825	0.928779935857185	0.925256257389393	0.983029023238828	0.924741058137799	0.927258964588315	0.970506955950285	0.969411538249494	0.999993978972008	0.969296264690249	0.96816655531469	0.975755369254353	0.981747587035258	0.999985782979236	0.984416051852845	0.977550630137007
0.994144620018426	0.99523886515624	0.988630297156286	0.996567010337325	0.995263603127129	0.964482127429726	0.98300783911254	0.991990828919477	0.982804482092924	0.962925382303003	0.92830631951367	0.924671908055117	0.98274943954384	0.925402967892958	0.929334016562659	0.948327134730731	0.969024579736837	0.99997327035761	0.96904696538406	0.94410777936411	0.979116370802895	0.96900892889517	0.999728279966275	0.969049073729957	0.976415569986175
0.994543610269637	0.995710514120042	0.988729760415954	0.996412404919157	0.99517035783061	0.964768777629307	0.98318119501185	0.992059955223294	0.984299172143526	0.965315060018278	0.926273635690039	0.923583933947108	0.983000622402486	0.92490805629056	0.926844672202246	0.968251444532544	0.969062056872022	0.999999192629937	0.970125429599303	0.969828177895946	0.977165558582953	0.983576821940486	0.9983408513716	0.984867440924291	0.972633737925894
0.99442905571595	0.99547491701067	0.988909142177	0.996660094740316	0.995097214829594	0.964183638404948	0.982570535260518	0.99230707038598	0.982709982147303	0.963310780994802	0.928663835347216	0.925707173434895	0.983537972771465	0.926453197953949	0.928384873277615	0.969441583992845	0.969467763894733	0.999997998182264	0.969472954773112	0.963327497417203	0.974351127298477	0.984155032757266	1	0.981058943660356	0.981719167759763
0.99398861299955	0.995166764817845	0.988290177954257	0.996349650532504	0.994454577432186	0.9639208160989	0.9829066612302	0.991458124444464	0.983407399080685	0.962642428734146	0.928148711434836	0.923307565050864	0.981700856159777	0.919916421981606	0.9238432409222	0.95493160215643	0.968875045321121	0.999997603365537	0.969536053906048	0.943926059177164	0.97413034395847	0.968877109915108	1	0.969537902333885	0.972824670850963
0.994007889163283	0.99512523906083	0.988243285386596	0.996602942656277	0.994600196672976	0.964181018035113	0.982683159588793	0.991571965324177	0.98186881304188	0.959521871636434	0.92658530021648	0.922457241144362	0.981030189517047	0.924660673207649	0.927145089578556	0.959723734463887	0.968990838786064	0.999997183544237	0.96902767419463	0.952564660080584	0.973420813646923	0.968982647597012	1	0.980164395540526	0.97410566425765
0.994266612651967	0.99554269286749	0.988663320950904	0.996352470451196	0.995161002085918	0.963760893343367	0.982910135221852	0.99209313758906	0.983267057624307	0.96335750673206	0.925605810727998	0.92100375261177	0.983328947082383	0.925679485025844	0.929148392375875	0.950337109562836	0.969475887937733	0.999976256182637	0.969482049285786	0.95472490160771	0.972638775340603	0.97074984205757	0.999771539186084	0.979723475858836	0.980760582854895
0.994416483801	0.995826422586863	0.989152133142036	0.996591214464012	0.99520407468426	0.964511256229798	0.983290562298748	0.992372360826664	0.98318069768306	0.96390545792947	0.926328296522238	0.922015392384517	0.983585946358513	0.92728336329716	0.929442344859672	0.957378948877894	0.969770611648748	0.999995675484366	0.969613404380267	0.955663177538029	0.971517043847913	0.977104260183662	0.999954825823013	0.979033093235977	0.978986948376453
0.994156776075078	0.99532723654491	0.988810625869648	0.996462090398533	0.99543442005059	0.964023552907098	0.982644781743535	0.992223023514579	0.98303008956692	0.964488634986255	0.926108280680264	0.921195070711201	0.98284150921585	0.92443394821131	0.928223141879186	0.950149999911864	0.969273943303397	0.999980264824333	0.96935735668714	0.966519094641799	0.97303227931541	0.969275824028154	1	0.978137245925665	0.981384505721735
0.99429279792568	0.99564785481689	0.98821577480534	0.995949154488027	0.99518146902426	0.964481408142312	0.983313687514736	0.991155702972202	0.981928640939143	0.9641610674478	0.928341206274889	0.923092974948188	0.981968164299656	0.924320237658827	0.927266583541738	0.950880706664237	0.970642683655526	0.99994247072618	0.969182782486365	0.966815057269123	0.979454325862636	0.96899578787229	1	0.982533887786828	0.970777016667009
0.99449585596728	0.99582916807186	0.98900504158476	0.996429598554423	0.995302984928879	0.96246250446223	0.982508727585637	0.992539279647935	0.983241792530844	0.964004939098346	0.927721379228278	0.924316829397083	0.983443867172478	0.924464261357278	0.928459726587995	0.96624127149526	0.969605021453232	0.99999916366145	0.969581776533888	0.961419176927383	0.975907491728473	0.981378491594286	1	0.976710216926492	0.97575185417283
0.994462650454385	0.995752998344758	0.98873747352793	0.996412495826933	0.995424587383272	0.963922420622116	0.983236168254183	0.991969495286623	0.983216866170304	0.96355603148691	0.929085153648504	0.92597306264959	0.982604947501672	0.923019216176908	0.927138985937596	0.962957854031238	0.969749340514132	0.999961440863672	0.969729588497116	0.954942645123865	0.978785312016107	0.96974586622347	1	0.978268387610573	0.975254869503868
0.994049481304936	0.994694986329874	0.98879443608164	0.9966797547438	0.995376120441284	0.964143552979788	0.981777518392773	0.992089314501607	0.981903394774797	0.963379956489844	0.927177142965773	0.924441874945428	0.982827618725722	0.92573996986302	0.927873739279145	0.9565766622082	0.96888549785981	0.999993735057446	0.968546582257899	0.964056827222207	0.976802195966125	0.977989805691602	1	0.981128720312593	0.980321003477714
0.994267684854062	0.995728043528948	0.988804484618423	0.9960282607665	0.99499291010611	0.964504662791557	0.983064218457593	0.991909706483126	0.98148004131464	0.962459930130184	0.928699512007212	0.924065487627956	0.98254013740013	0.925086957643116	0.927561714721915	0.936149982431824	0.969552545711673	0.99999098695668	0.969141149989176	0.963427669729907	0.980199615997345	0.969548725550216	0.999764149454669	0.97504157253076	0.975497572780006
0.99420906660548	0.995339173183823	0.988612880011993	0.99650164784423	0.995149013651643	0.96438782149759	0.983110848846468	0.991711624220312	0.982233928166308	0.963756093318718	0.928202018221265	0.924877256987897	0.982430994873474	0.924534285304167	0.92756516477369	0.9706940283991	0.969289370325437	0.999982489764234	0.969216595783213	0.94875235935551	0.975325002605407	0.97578278947755	1	0.974095410969508	0.97719180831556
0.993810707656749	0.995512746163888	0.988902871212445	0.996624578278003	0.995380131473722	0.962935498951544	0.982863662092426	0.992412510482798	0.983263970179625	0.9643308791093	0.926851288606089	0.924889032195714	0.983682337268408	0.925844008521793	0.929782606817741	0.955960442187296	0.96954936493838	1	0.96965113899763	0.966446295647801	0.97486298273912	0.975448795004636	0.999864767611653	0.98074672792772	0.977449343721307
0.994488772528273	0.995930091631152	0.988836251484314	0.996340601257112	0.99484433203238	0.965988286974425	0.984198015104648	0.992064196749373	0.982812052270375	0.963184589534134	0.926358304213578	0.920616217520724	0.98334108558886	0.924849403167546	0.926982976411673	0.959745668506659	0.969494912330718	0.999996916936385	0.96902283160036	0.96954181924154	0.97356795044285	0.971788902635868	0.99976451468038	0.98123692983842	0.973294461687435
0.993799273250853	0.995131656776003	0.988422232901854	0.996668252712927	0.995324165382152	0.96439843015486	0.98286087048604	0.99182638236063	0.983585645034622	0.96398336350637	0.92856194332098	0.925007849628966	0.982732760924817	0.925735390551778	0.928653557479746	0.953637328494953	0.969503410789526	0.999985143317523	0.969587155548313	0.958428036933742	0.973404056764874	0.97362459983951	1	0.974668275205155	0.979376016604064
0.992089596066493	0.994366280239006	0.9885798333879	0.996730236045685	0.995102912105497	0.959338630909138	0.981046946909493	0.991989526843807	0.981593177210874	0.964700441341218	0.92693456976415	0.925534555930061	0.98261495937052	0.924555845122883	0.927860788303128	0.951648857287068	0.969293890802022	0.999996913122907	0.96856438718816	0.973512073906585	0.976891080624056	0.982200961253784	0.99998481494942	0.978147227655576	0.98084718147499
0.9944101663348	0.995441327431575	0.988811432947815	0.996338434755186	0.995249631620025	0.964129274521072	0.98215530244712	0.992141674892175	0.982887775077738	0.96503621640196	0.927336660828406	0.924853838278822	0.983193681126714	0.923997378482586	0.928208884817403	0.968408200619596	0.968615994620413	0.999998729092789	0.969479357617016	0.967979984998956	0.973812276081017	0.975016231890178	0.999739328699824	0.97942049752439	0.975101580018619
0.99446502528352	0.995688629728562	0.988926385853326	0.996218784660218	0.994303990700213	0.963062356112894	0.982633554848455	0.992340954278496	0.98241055291897	0.96132965818413	0.927278657015131	0.924844599228142	0.983177961146095	0.926050283319024	0.927035630971992	0.94769215055647	0.969228651258553	0.999986520226323	0.969639113260362	0.964458431292524	0.97981457336184	0.970500178350688	0.999963475418818	0.977727664864917	0.972514685243175
0.99414568709812	0.995268783807969	0.988740090509468	0.996559881759132	0.995158516774936	0.96341851404511	0.982281310353798	0.99208270183956	0.98290750692836	0.963783491373687	0.92741602763677	0.925108284240273	0.983123510193293	0.925446844115772	0.927999140006299	0.959140946468612	0.968680898838795	1	0.969542707689446	0.965332817447492	0.97562000130152	0.975978778945114	1	0.97473892192817	0.97405877250236
0.9949488206743	0.996136094424093	0.988902425309254	0.99630505130002	0.995097444567715	0.963686498308796	0.982916484404331	0.992045981483164	0.982542869991733	0.963081804336755	0.927666450972035	0.924405435675711	0.983078326448472	0.92590757316144	0.927557585093899	0.953268158429345	0.969552176023717	0.999998399411725	0.969531121447399	0.969322589746355	0.977494907708943	0.969552176023713	0.99965252730862	0.974833958710438	0.977476584428284
0.994083282607228	0.9954181543313	0.988410965795373	0.996405646400332	0.995110712874523	0.966909646561878	0.984706145175193	0.991275620956406	0.983727363317381	0.965056795133214	0.927938902880532	0.92271512119498	0.981337486362748	0.92647648460354	0.928888848163861	0.935706152643869	0.969417625417348	0.999992971892395	0.969249896596508	0.964145019651034	0.977483749981456	0.96941762541735	1	0.978219895932388	0.977433703131506
0.994165433940278	0.995562467213032	0.988941351214636	0.99626453638323	0.99526494843991	0.96348110927228	0.982659197634966	0.992404359065559	0.98267260681356	0.963295704022534	0.92640866095871	0.922592988729925	0.98255153193676	0.923572484135475	0.926994097528084	0.957193314151134	0.969535004573017	0.999993732733225	0.969499601470585	0.956743606050727	0.978952773072205	0.978833590858444	1	0.978093940319618	0.975571023498386
0.99428573916298	0.99554121103809	0.988796286337625	0.996031606482647	0.994162579402445	0.964220339881902	0.983085178114375	0.991800389872908	0.982769975601412	0.959951125200425	0.927120324101347	0.923163913906357	0.982268822344354	0.926393324714912	0.926605386016321	0.96389582484965	0.968906919794645	1	0.969043412909636	0.949829355532153	0.977446902554308	0.981497009171041	1	0.969043412909637	0.975140204326768
0.994332493563369	0.995950428226992	0.98874901829337	0.996273940035667	0.995016828205285	0.96294809884262	0.98232075716127	0.991777703768	0.981874732364774	0.961425708614853	0.927440705565383	0.924737743987493	0.982704549325695	0.924601819454467	0.926432842612273	0.954424516353156	0.969877955478035	0.999999176702996	0.969946963604355	0.970648056932735	0.97752258373315	0.98103732927371	1	0.97794518094894	0.97619950972534
0.994353692861058	0.99554695829724	0.988927622954932	0.996489166108933	0.995237226598372	0.964554577553986	0.983201427334577	0.992382955309505	0.983196309928811	0.9631467582322	0.925638870321245	0.921399261501757	0.983286650344704	0.92359422551545	0.927431456907743	0.958274365468825	0.969224254790752	0.999986924856108	0.969428866015502	0.954724966796521	0.97019074362627	0.969225751654467	0.999954062317875	0.969433184559333	0.97584745523325
0.994046164876552	0.99542701848195	0.988925619160405	0.996476128725442	0.995160683098452	0.965138130494767	0.983085339659271	0.992275810604364	0.983347042464098	0.96306708488065	0.927471233688217	0.92464947672546	0.982893309139038	0.925080158285083	0.927927880478474	0.961340109901845	0.969059225422168	0.999998897168737	0.96966302724012	0.956761012061846	0.974299165785562	0.98278636397915	0.999867446537525	0.969663204902585	0.977802132171879
0.994019251662087	0.99552658023392	0.988642460087138	0.996393751473172	0.995227399882865	0.964593691134829	0.983568721545236	0.991839594125126	0.982545148630605	0.96317230537	0.927051591636604	0.922677039928604	0.982695174843596	0.92585518160742	0.928016697466393	0.954321043076533	0.969236228456454	0.999971149827436	0.968885066314394	0.965531259061925	0.976200923051123	0.98170317753499	0.998466811257591	0.97395355635075	0.969884117258293
0.993993236205765	0.995027001417656	0.988963965595076	0.996680271125796	0.995473653285543	0.963158639473479	0.981689562375207	0.992125692451768	0.982864632167634	0.962792117487117	0.927990635994412	0.926427009636552	0.982759335089516	0.927349993569164	0.928813876053807	0.963919111073613	0.969515816053147	0.999994907801192	0.969987850784686	0.971678411916074	0.980115216362942	0.979563387808953	0.99850466696606	0.980909431026466	0.978277965361376
0.99354288738337	0.995509985456957	0.988927960805494	0.99646411766325	0.99529275267644	0.963867181852715	0.983308758938303	0.991999373180662	0.98351628634107	0.965427548036529	0.92718273358164	0.925425447700258	0.982725016122	0.922897793497086	0.927823425578882	0.952482759906554	0.969160770656627	0.999998652109457	0.968909303451672	0.957742025538751	0.979755682888157	0.97796666358981	0.999827363495925	0.978760500059597	0.977460035127527
0.99354100994441	0.995042060348903	0.988465807452867	0.996784195711004	0.995209539386063	0.962262489222624	0.982480477671545	0.99175337318366	0.982496747177324	0.963880613625829	0.928865099311653	0.924684319130851	0.981908865990996	0.923795379737512	0.927449082209586	0.96594215103829	0.97050594413627	0.99998899804805	0.968975919409322	0.94607886133343	0.978830359909317	0.984762272778286	0.99998444718884	0.974865152643122	0.97331816383073
0.99481392617905	0.996181998345688	0.989170579808631	0.996331715391462	0.99501317254433	0.963757350961758	0.98318789568207	0.99234835809739	0.983373197478214	0.962998389866514	0.927747555243899	0.925223640204555	0.98388438648117	0.927977650381641	0.930974049846732	0.95737118018575	0.969679174625524	0.999998304339355	0.96996764993355	0.947064061575452	0.975518130019163	0.97917713953811	0.999983837335157	0.984990865618383	0.978681410907168
0.994265219565035	0.995601385285978	0.988807108991474	0.996602507079096	0.995247500132637	0.965652538751701	0.984535733404536	0.992146346284334	0.983583227214455	0.9634876324658	0.926880766069826	0.921053431545754	0.982751415406895	0.923906577577287	0.92690181459214	0.96388925755228	0.969067986215806	0.999995701292733	0.96910788535598	0.966341431044888	0.97385404541025	0.969084469224517	1	0.976537592233911	0.973837725842876
0.993966928133376	0.995112998101184	0.988367140385395	0.996635866251068	0.994959412873943	0.9634859292312	0.98310658566128	0.991850465248382	0.983231219311514	0.962588455869532	0.926445125702006	0.92314263427975	0.982243699015447	0.923326326659849	0.926102395728198	0.958941804352973	0.969211146283165	0.99999194241628	0.969485289386302	0.960275158903717	0.971265193325648	0.969231835673328	0.999222194982082	0.976820165849644	0.973850457807122
0.994899265578258	0.9959401934928	0.988694824621842	0.996293423578553	0.995316096802822	0.965043726380327	0.98365183090205	0.991831921823094	0.983923299367778	0.96377410018162	0.92735112674517	0.922383497869067	0.982517289622397	0.926139575334055	0.928499998868648	0.952026717342972	0.96930161819667	0.999992827020973	0.969547886698363	0.971245981773047	0.973851210074976	0.96930161819667	1	0.98351305449274	0.9773602854389
0.99457115390609	0.995855061541708	0.989041611828918	0.996504210933472	0.995299658754767	0.964905756657358	0.98327131076571	0.99216530750318	0.982691405735434	0.963237566946466	0.928194995715602	0.92481764363596	0.983162366370262	0.92637781774264	0.927626391215503	0.945391343686134	0.969479871460303	1	0.96976052523065	0.95933601159953	0.974018429598103	0.971852671109495	0.999821480876268	0.980904941342454	0.976490191041847
0.994356002296846	0.99570809091208	0.988824074039161	0.996382423577299	0.99458711037687	0.965788120696549	0.984030133444685	0.991989550793675	0.983873695335998	0.963566488066504	0.927255408440817	0.921931074197141	0.983011761390304	0.92413226823134	0.927499567911584	0.95958292863036	0.96913331067346	0.999994253468946	0.969172170038255	0.93452819098382	0.973979662417819	0.969134553271222	1	0.96917217003826	0.971569634902471
0.994190082988397	0.995717815205973	0.988380541942033	0.996515950329532	0.994903368507694	0.964970938602538	0.983844879096011	0.99184367482868	0.982814928621728	0.960971198534482	0.927793522193515	0.923339085109375	0.982552630674961	0.922209343791856	0.925282762764893	0.954140840001677	0.969169220391404	0.999986907333823	0.96890974468007	0.951247137611606	0.975344899374274	0.970479553370027	0.999986300020888	0.977166189251492	0.978027219845082
0.99457207473963	0.995908345175822	0.988968591404175	0.996288899343503	0.99525414450657	0.964567932032757	0.983276608590095	0.992351766627482	0.983274744500327	0.963508695592024	0.927392649633078	0.92303497355396	0.98326483409497	0.921995576034576	0.926673717109642	0.962506022234593	0.969673912580734	0.999995257823075	0.969113868473648	0.95607274802211	0.974899227479923	0.96967392449516	0.999943242596215	0.970411372529378	0.976424006854835
0.994665760179617	0.995706999562856	0.988590834952025	0.996167902438911	0.99513951573281	0.964652208942068	0.983344979499058	0.991781058441197	0.983456910209544	0.96500866532938	0.928332552236038	0.924177808763945	0.982346444127007	0.921192634262046	0.926206558928606	0.963837840933514	0.968926886624435	0.999995008361986	0.969357318509994	0.956447918385824	0.977646292838252	0.975238965663296	0.999588965929488	0.981153246157491	0.981797265375705
0.994612170957463	0.995929969286988	0.988755715213152	0.996289765036971	0.995126521964693	0.965070942884	0.983933470322275	0.991803600907796	0.982770311848309	0.964252315191262	0.927976828459293	0.922784000760976	0.982926550197462	0.925949779669763	0.929006955861372	0.959476417486827	0.969621606621073	0.999980845182336	0.96955641590076	0.973291572324914	0.976065178795795	0.969621606621087	0.999985703321487	0.97773866240734	0.978277884431936
0.994453659934564	0.995293173593326	0.988662281335037	0.996494469532429	0.995368914372906	0.96334040185036	0.981830009088582	0.991966387526105	0.982819420796788	0.964150872772525	0.92704676230365	0.923260389722658	0.982658571783448	0.925906321048633	0.930149617642198	0.95629353428109	0.969536670657074	0.999993977799386	0.969402184113558	0.94826882756894	0.971481489380734	0.971253636162762	1	0.98309314270981	0.97481268588144
0.99363084534188	0.994841314589484	0.988160436821996	0.99658190307815	0.994459721713948	0.963679477859754	0.98288076278478	0.991441542492938	0.98338187348101	0.960236728463915	0.927921066344408	0.924888735833547	0.981658732723248	0.923121618952598	0.924630009405846	0.957884434031413	0.968850925911652	0.999962438421447	0.969223224392048	0.959971445300742	0.977487100141203	0.98029721239134	1	0.974336463133169	0.973542372074292
0.99414413473605	0.995587738557284	0.988981481440288	0.996552924826018	0.995098890284652	0.96303149616412	0.98226598155703	0.992452002657777	0.98266542187689	0.962769866776498	0.926761615958786	0.923097727990825	0.98346807327542	0.926859478536629	0.929022340296022	0.95255551076794	0.969360916543784	0.99998258622195	0.969327055247156	0.956574607809085	0.975781189005625	0.974868913323343	1	0.97670866919898	0.976614007845875
0.99450872628723	0.99546015107627	0.988607262028705	0.99633000415361	0.995356670799452	0.964235835042713	0.983345939078678	0.992163751523684	0.983833813083126	0.964939163300965	0.926826503930721	0.924790980147757	0.98277936829068	0.922077887748511	0.928120575780137	0.958434848140192	0.969567286199515	0.999989967274057	0.969514194538466	0.9591189464901	0.975592295181599	0.984457333355847	1	0.975927843380747	0.978658070689748
0.993761438294516	0.995480002046117	0.988841744707663	0.996432127165332	0.99518032146101	0.961844732343607	0.981845561760085	0.992404557727254	0.982974876840753	0.963162894047993	0.92857595676727	0.925372717304547	0.983143428260595	0.9238512668112	0.927791888745307	0.954446038472148	0.969267448026892	0.999996128880027	0.969593336583283	0.956013813167244	0.981208272013095	0.983181889548145	0.999985775348816	0.98017813730094	0.975944519721984
0.994604044504693	0.995949853271825	0.988876352426004	0.996366053565915	0.995071036812507	0.964462592515633	0.983861984697535	0.992285272335515	0.983677467161134	0.964454704909443	0.926391396143042	0.922218207349707	0.983697512758306	0.923271695377903	0.927290153598083	0.968031693518373	0.969529757473452	0.999968330080954	0.96946261463316	0.941398346524724	0.97435477641821	0.97482510394826	0.999857971550224	0.9712028074842	0.978718376488114
0.993960079804212	0.995276351071905	0.988197852754169	0.996483376262176	0.995243874756025	0.963498343998857	0.983129133984773	0.99158174591287	0.983960583159323	0.964629704060513	0.928139981865893	0.925539601817544	0.982356739601837	0.921860994040857	0.92675781581583	0.964806465538962	0.969152797754953	0.999964205824187	0.969446488616982	0.941885990446064	0.971488804941136	0.984670229826562	0.999955580385921	0.969468895193145	0.978485609246827
0.994197360615747	0.995100187763567	0.988684181748298	0.996746216738425	0.995529761309285	0.962756314935767	0.981810141785697	0.992108286333055	0.98255816739295	0.962604821850604	0.927343849090054	0.92499762818827	0.98243086585463	0.92517195465681	0.928749564851502	0.954758651980286	0.96907002267708	0.999998932763992	0.969609354419297	0.955514173591303	0.977255798674726	0.979383492003178	1	0.96960339578542	0.976584884172474
0.993666376608465	0.99478724539184	0.988340728988067	0.99633208859796	0.995222123303491	0.962480438299417	0.981814188501611	0.992049491342807	0.983122437488751	0.964267152726784	0.925379272372752	0.922157620027477	0.98255739156504	0.920267757539498	0.925992435024903	0.95584979604756	0.969019015723627	1	0.969100229356188	0.934713687971204	0.973089901687555	0.97916286724151	0.99998502510821	0.96909531519291	0.975964987835644
0.994289444353339	0.995895822914066	0.989134874134473	0.996188371854122	0.994884804288303	0.962326957006647	0.98256050146681	0.99257584140384	0.983858571776438	0.964158961402645	0.92539314093214	0.919421186305721	0.98339601065811	0.922942609424919	0.927275452277497	0.963516465612883	0.969607113168652	0.99999354661571	0.96947246728765	0.954869760529005	0.97559789604618	0.969607116906232	0.999955534996967	0.97803948079067	0.973922208205846
0.993977211801193	0.995564614180822	0.98869027289395	0.996407061551013	0.99524267066549	0.964745383716588	0.983521194223933	0.992029119895708	0.983122754144935	0.964530889861353	0.928274745086297	0.926502612799665	0.983081200018935	0.925458985923347	0.92773913225456	0.965631083941693	0.96941078831008	1	0.969238897136462	0.954342787892578	0.974641361192328	0.985501938140182	1	0.96923889713646	0.97524375631559
0.994509934265893	0.99574600054961	0.988748941283917	0.996503197132614	0.995090339764887	0.964055001192616	0.983213143802403	0.991950838661912	0.98250848903669	0.961922145822242	0.928947022979275	0.924255041206524	0.982918542842264	0.925510278682722	0.927253562093462	0.951266028632624	0.969508641208653	0.999975263960927	0.96976270691704	0.953989494688152	0.977607708496644	0.96951027818109	0.99976714302495	0.969747407736059	0.978181795169403
0.994324035119993	0.995330620568958	0.988716726486202	0.996481500696875	0.995183634920225	0.9662928329996	0.983941525277618	0.991877122289958	0.983251839452163	0.964099377210756	0.926682290305068	0.921072044404372	0.982888414318532	0.925164117602738	0.928232386621644	0.93993973941167	0.96897617192631	0.999991270974712	0.969074356702643	0.96138326305421	0.976867450808095	0.97028359038869	0.999873271168054	0.969074531508711	0.971764382846752
0.994112956014026	0.99540081307739	0.988262232717227	0.99654114601596	0.99514298427318	0.964039941536354	0.983328514995235	0.991615390808522	0.98289780912595	0.96224452745458	0.928176724534681	0.925154014722769	0.982648281112888	0.921562978564971	0.925703280800065	0.94337544302752	0.969476168555373	0.99999895125242	0.969106556927535	0.943166461067966	0.975209066592784	0.969470476344756	0.999942872115591	0.970847030233368	0.973818360431671
0.994132780987874	0.995265914394592	0.988787568559932	0.99641474197988	0.995270910151544	0.962630472750618	0.981872941351515	0.991997783457325	0.98241925092686	0.963732857649732	0.929018533704922	0.925377834008326	0.98290242545231	0.925538753505536	0.928554712799273	0.965496013997366	0.969036824705926	0.999982977791663	0.969101737394045	0.954377707752494	0.972566382171012	0.97720864017649	0.999034620885453	0.975869250979675	0.97702669875881
0.994480341435428	0.99565119280075	0.988755080704171	0.99641945653142	0.99508886316939	0.964519683302889	0.983313673909613	0.992350083628789	0.983648648151328	0.963998162831647	0.926394483965616	0.922519320670082	0.98310558811627	0.922382531180403	0.927368515089429	0.94802313769962	0.969241778115226	0.999973211290106	0.969196945588853	0.94502336003928	0.971565782549059	0.973756579514897	0.999943605803208	0.969196946024021	0.976719258097122
0.994374378013735	0.995710601822206	0.988777368841814	0.99652360586152	0.995120659276257	0.963507876272231	0.983081814284493	0.992318939635272	0.982840989583594	0.962559888524527	0.9263040778684	0.922338338213836	0.983239370019617	0.92304995312519	0.926954197719532	0.949064210492231	0.969636143267923	0.999996809010739	0.969302631284413	0.963854194669353	0.974480216754985	0.977010315615715	1	0.97624145424435	0.972785026271917
0.99409866099981	0.995056994447098	0.98859085879914	0.99666184135389	0.994931594653524	0.96481771720102	0.982964644071172	0.99219066962987	0.982566682700572	0.962661009877602	0.929792098696833	0.925815227620488	0.982784083199147	0.923250462262577	0.92675457525627	0.976054318294968	0.969429514014472	0.999997956225807	0.969128204053594	0.943634201032923	0.97668338801302	0.981146043591065	1	0.969107691598587	0.977585964012281
0.994444447658345	0.995847429778632	0.988827436652902	0.996525017382171	0.994980468595128	0.964199561557802	0.983298576157016	0.992325936447175	0.98326089007299	0.96402385270613	0.92763972570895	0.924096844950978	0.983898266050664	0.925296514603333	0.927937678665449	0.962340056218705	0.969821940154842	0.999987682916227	0.969623250984183	0.96306980246618	0.97585882290247	0.979206199633925	1	0.975244407715833	0.97613900989254
0.993825615591182	0.995111423704407	0.988516690452173	0.996643004235884	0.995252794037876	0.96412812056797	0.98254458179683	0.99187626215928	0.983608964387858	0.966038732034362	0.926178846796577	0.923455159936184	0.982393262524907	0.922100183265007	0.926787665024802	0.9518728587796	0.96890878330746	0.999984891344268	0.96909190781469	0.946197785486143	0.975001096346725	0.974971853842205	0.999984615486384	0.974731912412016	0.975524407982145
0.993711558532663	0.995454373198866	0.988825884986492	0.996479727961754	0.995086104721285	0.963131931318074	0.982268303191916	0.992247158039392	0.983379805280936	0.964694003045492	0.92833268916941	0.925844728259132	0.983009625329684	0.923332202416501	0.926989629737326	0.9585253358029	0.96881974097199	0.99998576831161	0.969320376165582	0.962051539782202	0.97725956666769	0.979924734802157	0.99992440704929	0.96931976562015	0.979079149293696
0.994178071409138	0.995765271537252	0.98897568217015	0.996380474576377	0.995151363349345	0.962968117910841	0.983050056829818	0.992323030393653	0.983342169575163	0.9636279942186	0.927133011510875	0.92470487426477	0.983523902232082	0.92598184838085	0.929026956029866	0.96005266828386	0.969428957094555	0.999999275700744	0.969602153325642	0.969801293365363	0.975222055028348	0.972700463064643	1	0.98256408386742	0.98057401227255
0.993667680735742	0.994794899355485	0.988447768995412	0.996592843830699	0.99538696936817	0.964589067009272	0.983342123241645	0.99147618379337	0.983071486046661	0.96357164072233	0.92813367928921	0.92542588604382	0.981477368003357	0.923970186290171	0.92682629962276	0.957476000150795	0.9691969547936	0.999987915214478	0.968815898706622	0.959983175896964	0.977010995171241	0.973629116025602	1	0.97562657160149	0.97152019638787
0.994631427942654	0.99592851328836	0.98892520556137	0.99640999333222	0.995197206647508	0.96426465085162	0.982791868166997	0.992073463756795	0.983692525407542	0.965056692221072	0.927701589340028	0.925316672966226	0.983294869863167	0.926578235097237	0.929202008677348	0.960756809263035	0.969476150476332	0.999999512355873	0.970061914650507	0.965059335367763	0.975091961491882	0.978117070465416	0.999593789165944	0.979913559457725	0.97044371135069
0.993966928793136	0.995149918791559	0.988667650191165	0.996609694251327	0.995422100074236	0.963106863360522	0.982179327036683	0.992358319552266	0.98227963869766	0.963192780300582	0.927518866050005	0.925399136644013	0.982718615454925	0.921594042945113	0.926770387789738	0.95091382062029	0.968993653569898	0.999984652844735	0.969018692107265	0.947307731355942	0.972681075213388	0.98038332872129	0.999974216126244	0.96901198319781	0.979343780096805
0.993675873381063	0.99528583955539	0.988977718127116	0.99654129609292	0.995162956665608	0.96346219279501	0.982449642239613	0.992497717621037	0.981456982680294	0.962295145196464	0.92654457198527	0.921910225660876	0.983394255784298	0.92521315940139	0.927741972675578	0.947294840735443	0.969352307193943	0.99999076400512	0.968807211645175	0.959645222205707	0.973162961706445	0.969362761718703	0.999985506788214	0.974312094839928	0.97968384237419
0.993618788764227	0.994973658865236	0.988879174908716	0.996623865418125	0.995242222473732	0.96370812858984	0.983107318236753	0.992188279979427	0.982787587039313	0.963996519102482	0.930202476154931	0.927071414486783	0.982713756198868	0.923036120534583	0.927928753942958	0.966822129087294	0.96924502069298	0.99999628584392	0.969060785527097	0.955923847085287	0.976063967868779	0.977330487405777	0.999927542557397	0.974632817857867	0.976159078706463
0.994294702811087	0.995581800257885	0.988897553543538	0.996319104807345	0.995120690793888	0.965804254590016	0.983677401069968	0.992355884370197	0.982908008970663	0.96392753865764	0.926661534379243	0.922463016676399	0.983221379192893	0.92357844510367	0.928188897656201	0.94489520043943	0.96928908667309	0.99997210688961	0.968683040147802	0.953756361454727	0.975316007479402	0.9692938240315	1	0.97553901524542	0.97881762291704
0.994461597345541	0.99564443692683	0.988938319917329	0.996612597955093	0.995193997073784	0.964040676918888	0.9830222211706	0.992379918367203	0.983298541392202	0.963334675483814	0.92720334807554	0.92378496795985	0.983337217022868	0.925537403698941	0.927397633493164	0.956843620109734	0.96928605406297	1	0.969573631813002	0.968232196512007	0.979247827167452	0.97966944931823	0.999960111575872	0.978175982864972	0.977213708603386
0.994363782066767	0.995709563080825	0.988913652099643	0.996434139174147	0.995289410858686	0.962966608027667	0.982581237679604	0.992200047410936	0.983016488407453	0.96358475367289	0.92837820752255	0.924213922974571	0.983054206813803	0.92618015314539	0.928706459559007	0.954437073653375	0.96906028311524	0.99999702604424	0.969557911643038	0.952460982336832	0.974256195428069	0.969060291801142	0.999927453990715	0.969557911643036	0.979188684292736
0.99400159439524	0.995487724071764	0.988772982420603	0.996465118898885	0.99510411347328	0.965929642960014	0.983956924313134	0.99207333691819	0.984488909636938	0.96496571199209	0.92677308990115	0.92238798171683	0.983197220219646	0.923782821296645	0.927712702134244	0.935169500634793	0.969010870259371	0.999998818792335	0.96931922949048	0.93507722856207	0.973722047850206	0.96900484646071	0.999954064852436	0.97110345544888	0.971982643373805
0.993534732651092	0.99539088799545	0.988653366565232	0.996698077907554	0.995092151039183	0.961623926315932	0.982296747637783	0.992319304226486	0.98283088395756	0.962916046344914	0.927153889200933	0.923702704078724	0.983089523137881	0.922694605937797	0.925140365194885	0.961212220701116	0.968910197885764	0.999997051761862	0.969028728221644	0.94921225799705	0.969473943981178	0.979335986328603	0.999992257426878	0.97526089680245	0.977990314419603
0.994114920197258	0.99499101117147	0.988210178981137	0.996583372919536	0.99511338017207	0.964421308241152	0.982889308031764	0.991586607607745	0.983123209171694	0.96269551127563	0.928657299908633	0.926381776074525	0.981512759325108	0.923635389558447	0.926797312197048	0.962927539856585	0.969518720783576	0.999993297437515	0.968940867823385	0.947491057461734	0.972946320854214	0.9759172224769	0.999479489352219	0.979161914282534	0.975374707004697
0.994665771917555	0.9959422895226	0.988753773390546	0.99642238520432	0.994844810618875	0.965313495595496	0.9838336485139	0.992152621087598	0.98385730528772	0.963608482594918	0.926594696768596	0.922775409782025	0.9831463663409	0.924434382394405	0.928059330331882	0.949749570614702	0.969317109448951	0.999986197758188	0.969438451936626	0.95133771142639	0.97417832491449	0.969320768275817	0.999873413457244	0.96944284984991	0.977334152026388
0.993923032385548	0.9954285653976	0.988909295763575	0.99650324485692	0.995061221986127	0.965743996053024	0.983357065413869	0.992235413320155	0.982324693744508	0.962618728094572	0.92652160018801	0.92205062231329	0.982960337074545	0.92326375356527	0.927566756557596	0.942028681067773	0.96939103036284	0.99998459079246	0.968949573479263	0.944271309043057	0.974364822659417	0.969391573460295	1	0.96967534111209	0.9742260444024
0.994020961557882	0.994888326712846	0.988885618094672	0.996802949781572	0.995415640947275	0.963437391207332	0.981949946054607	0.992300530086073	0.982107886780685	0.962458367435814	0.928025775525631	0.925109960153492	0.98274856505043	0.927105775632894	0.92927032201042	0.96112725502139	0.969648530132823	0.99999607588086	0.969283105991134	0.956786928163407	0.974250601756983	0.979286668255251	1	0.988735633040762	0.97639900284258
0.99405837390494	0.995328768551373	0.98898388727245	0.99631603720932	0.995049537409258	0.963357686792407	0.9820454199982	0.992526058444715	0.982260924133867	0.963974132167278	0.928229927012944	0.925647810939755	0.983754983873324	0.924890909136971	0.928498121086034	0.965014748155025	0.96873976250174	1	0.96938621828517	0.963557186184395	0.971201619643294	0.984573257449777	0.999303363964625	0.972434408161468	0.97637671718949
0.99423581759436	0.9956938783377	0.988501609627833	0.995407603387124	0.994890345604695	0.96475508522353	0.983339756229977	0.991353842003598	0.982404725951835	0.965493803017284	0.927919294683097	0.923795228148777	0.982668177938906	0.924320583246548	0.929588388076435	0.95251250235275	0.969785369057927	0.999995322526588	0.969405640285945	0.962684773469177	0.973716850012873	0.969786314501593	0.999940504366345	0.98380925986829	0.972235319316782
0.993890323685292	0.995277546377825	0.98870298480075	0.996254041794213	0.995326536282212	0.963487941638104	0.982729948898028	0.9919564803909	0.982639537959407	0.9641882074185	0.929150196384385	0.92655235552003	0.982895945313005	0.922231892263757	0.92714364965435	0.967084150347707	0.968110049182935	1	0.969499952095843	0.948824169764293	0.97728931837224	0.982763059166842	1	0.971751511354668	0.974485424600783
0.994659378864465	0.995864969802065	0.989021887894804	0.99637571769773	0.99506933554671	0.96435664204787	0.983408593379175	0.99231255735271	0.982881414222674	0.962921384031208	0.928709459282275	0.924203654405093	0.98342984170539	0.924287985280627	0.927064612864836	0.968218400491744	0.969680729412185	0.999996634115898	0.969687974605978	0.971971159611848	0.974914388043758	0.969680729412186	0.999860057922506	0.97215058483752	0.976700550214814
0.99340056190112	0.994713274251147	0.987756888646328	0.99679367607145	0.995276146779567	0.963914398917135	0.98275375996882	0.99123650155541	0.982665257586994	0.962187803798893	0.928059896707655	0.923388235132287	0.981394614460032	0.922892379199171	0.926046897432023	0.967498822498843	0.96934760797532	0.999997160112646	0.969278029068426	0.952906964590967	0.977456423154768	0.978276436292247	0.9998651670285	0.97595757472425	0.972312446566393
0.994471172923328	0.995528406631055	0.98903165472483	0.996443424303495	0.9949672125743	0.963754283964566	0.98268739134145	0.992280046603816	0.982187232964114	0.962947467037198	0.927083118305588	0.922949053950812	0.983171605735348	0.92742760217478	0.928892185146939	0.95858783116556	0.969183676182183	1	0.969148060764966	0.971505060973197	0.97481565335925	0.969182661282567	1	0.987552538710007	0.983120304132683
0.9940574034608	0.995114325275904	0.988840797644757	0.99633844730685	0.995165595647695	0.963142512049234	0.982607799036405	0.99210881273124	0.981341825206615	0.96188791021835	0.927935588735137	0.926140174585968	0.98250157442441	0.921464900160269	0.92626696387155	0.95913290314604	0.968509054914844	0.999995507149043	0.969168018420318	0.947914422707008	0.977518540933736	0.986131113735032	0.999940216322093	0.977351491333092	0.9750189775299
0.994344771828422	0.995543240860383	0.988742017658016	0.996641677508647	0.99532158788389	0.963834189430897	0.982851229721045	0.992059148870772	0.982972692164943	0.964118476082033	0.928592058610246	0.92476667244563	0.982837528638044	0.924884284348178	0.929285808996274	0.936430184511073	0.96968093781427	0.99999226013751	0.969755556311534	0.94708982317522	0.978692822420972	0.972198683789273	1	0.969760171832303	0.976420800060063
0.994147690421919	0.995466462964735	0.989036154303066	0.996463805642815	0.995222995937025	0.963628918262118	0.98272718599553	0.992284605427135	0.981725248271644	0.9622236483158	0.927896494555821	0.924765962596712	0.9837121335698	0.928440954295568	0.930917545753251	0.946503809364531	0.969696595568486	0.99999734080314	0.969530307533969	0.964316524289082	0.976880247179707	0.969696595568485	0.999483851845405	0.986098790126835	0.97690497114409
0.994482516738743	0.995694884166722	0.988859830990481	0.995958247374675	0.994712919508252	0.96328327790533	0.98262943936668	0.99180776970847	0.982822857486797	0.963849247145673	0.928176511302877	0.925115006816022	0.98329642762111	0.925692948811146	0.928833957316676	0.96143827564771	0.969590565803115	0.999986415890593	0.969690248886787	0.968525100284057	0.9802999618829	0.969602666632588	1	0.985354328376502	0.97698150768114
0.9942711608182	0.995563356777605	0.988575490966865	0.99652806448586	0.995212266124287	0.964062641287118	0.983342723461624	0.991974622671763	0.983774007955076	0.96437048267681	0.927140905449847	0.922211521096606	0.983392546025178	0.923908654593476	0.92794464032705	0.952406551891587	0.969279235950619	0.99998403002429	0.969343766164212	0.93488530521977	0.971495345121975	0.969284979051393	1	0.969349450713493	0.976622288255444
0.994016851974468	0.995440918187297	0.98865586900837	0.996629882294242	0.995202440754522	0.964321073945927	0.982832767776835	0.992018375014018	0.98213100503065	0.963279354998142	0.928407427833159	0.92537319057624	0.98291871807189	0.923402084148974	0.926336867471955	0.960369425384926	0.969563616178353	0.999995170166098	0.969230294883566	0.952281452463038	0.975549656026058	0.97641327172845	1	0.978723859257693	0.974295350999985
0.993965366165143	0.995635702460942	0.988731330680367	0.99653479302347	0.994928253289889	0.96393869325902	0.98320048991096	0.992333539636448	0.982908619748697	0.963905540293474	0.926862523425184	0.922619944965066	0.983268655445393	0.922006298432409	0.92638853573468	0.961284174894008	0.96920936753711	0.999990590252238	0.969030926847502	0.94550229832214	0.972874483903777	0.979019993284345	0.999861635132585	0.971734463215233	0.97859873079441
0.994426049289413	0.995616204267663	0.98881440014675	0.996425375252923	0.995108170616876	0.965532375352495	0.98398259175404	0.992215323975177	0.983130346439608	0.962265515808253	0.928569747206807	0.925700637303915	0.983308353297135	0.923240050009361	0.925996419440675	0.963992140563426	0.969571892368794	0.999988697296505	0.969338808311128	0.95869707823775	0.979004108243746	0.978962820873805	1	0.976146536842337	0.971680987301669
0.993933435824283	0.995383269362932	0.98871296469507	0.996711499718793	0.995286036521702	0.963336850927257	0.983060201473486	0.992171674080398	0.982876809136979	0.96295488660751	0.928258706788556	0.923861318304931	0.982933492651574	0.92243322457539	0.925938919446701	0.957008043020575	0.969317328917262	0.999995993304076	0.96926911044573	0.945686486820433	0.97455750089977	0.969324243852607	0.999839869785403	0.973316939572966	0.976921130801188
0.994237960676937	0.995717202452166	0.988982853795037	0.996385470108133	0.994840967327097	0.965069603026642	0.983253546688543	0.992430765844798	0.983505047271753	0.96208013267127	0.927434490794136	0.923913684118034	0.98306450079957	0.926533440741004	0.927913915810581	0.962371559130916	0.969766133742515	0.999996354463256	0.969751859413046	0.958891466866626	0.977331413865583	0.977790443275235	0.999956891873916	0.981864028288404	0.972311670073128
0.99421158472222	0.99563860499769	0.98888061222002	0.996580112569688	0.995197732493446	0.965519966529545	0.983666193412612	0.992406538996856	0.98342933920334	0.965983760642647	0.927245045979902	0.922482762848368	0.983428841282993	0.923046854567942	0.927867751691495	0.95407302490137	0.969264500526376	1	0.96907446794164	0.949797228503136	0.979030443182785	0.969262495698894	0.999839082030373	0.972493102747085	0.978148382316173
0.99348477096445	0.995326654622829	0.98850289959804	0.996274972679964	0.9950557779217	0.961328095935627	0.982171541820546	0.991726953842937	0.982321772922042	0.964136537671292	0.927935861877563	0.926561283059785	0.982776007797803	0.925523168300094	0.927210808577533	0.963824781126702	0.969570238747753	1	0.969511589335886	0.973074100920797	0.978480205670746	0.982408403483775	1	0.980862997255921	0.978134046183552
0.994232314006732	0.995340166923315	0.98866867643518	0.99644441065098	0.995143344995957	0.96386326634072	0.98255167311966	0.992260591137408	0.98264351002776	0.96341213346994	0.926668340362583	0.922554296676659	0.983395871640068	0.922439444786188	0.926565969895343	0.949720829116778	0.969092902098104	0.999989192814208	0.969415257192617	0.947879621566899	0.97787593350506	0.969107792207066	1	0.969421645648525	0.981000088824023
0.994583905161929	0.995884820070785	0.988794562758855	0.996237383440136	0.995029738834764	0.964584363915892	0.983462243787009	0.991919005281764	0.983732564574743	0.965389760437656	0.926730944003538	0.92317796289297	0.983218813922675	0.926498142122844	0.92843195989383	0.96044151064063	0.970137094587857	0.999981994616586	0.969512118770324	0.960920953422976	0.973987167889733	0.97013047878062	0.999870371209338	0.977480521837468	0.975116250032655
0.99443334460086	0.995463773568057	0.988685146889153	0.99639752597401	0.995133487291283	0.965324016190943	0.98389230995341	0.992116631101623	0.98314171540494	0.96486566310746	0.928216367480658	0.923257859883535	0.982553657244557	0.924063319508527	0.927436773130395	0.960244912259269	0.96915687999986	0.999997170596394	0.968718314340905	0.956597443388895	0.975607729395531	0.973185300632327	0.999955366885035	0.97780462822809	0.970689165510329
0.993141484761405	0.995082742847144	0.988539976934494	0.9964275961733	0.99514418127377	0.960832118479289	0.981638465228875	0.991722957341827	0.98324946916955	0.963672756241805	0.928050016542056	0.926358201506154	0.981767098031353	0.924086373370328	0.92680140719941	0.960380246242148	0.968873429505324	0.99999362259961	0.969843977431508	0.966667686528436	0.973984823144352	0.979369223974666	0.99986754010663	0.974892772281107	0.978257315642543
0.993820712278237	0.995548614114616	0.988929364137817	0.99649679503689	0.995222313736696	0.963166444056477	0.983135255390803	0.992176687061706	0.982786694308968	0.96435919859962	0.925131853488563	0.924223955668938	0.983064973083217	0.92327783322992	0.928100843673822	0.957110945419092	0.968901756865397	0.99999081497718	0.969218598949976	0.957777773849653	0.973138373072868	0.974996986328383	0.999758536547648	0.975412362034866	0.978060214611934
0.99421513917531	0.995745625060683	0.9889991555537	0.996495215645786	0.995320706676425	0.96306086242892	0.98273664308206	0.992247573889269	0.982776047630904	0.963430217034338	0.928909528210733	0.926603717618584	0.983179646691862	0.925644115617527	0.927889283903696	0.963434206692219	0.969919553638944	0.999994464197436	0.969625166428752	0.963529696215631	0.974757017363	0.983835873731778	0.999909969581896	0.98057203265147	0.97853868999106
0.99363235783711	0.99526598811836	0.988553349481562	0.996685314573092	0.995310269445615	0.96223072463111	0.982441473580684	0.992124413587576	0.98290312414711	0.962907400050186	0.9256142830403	0.923940004859166	0.982559010169673	0.92111388000643	0.925419411271654	0.96714167366637	0.96893565057783	0.999996448630306	0.969100521557562	0.95756957709	0.972154433827717	0.980784587034555	0.999982575956472	0.973114357124788	0.97557761218198
0.994359625551725	0.99557606807554	0.989149651350872	0.99659570502132	0.995201797548819	0.963251012582446	0.982318897695918	0.992434218921553	0.981505759539838	0.96190089280445	0.927912138695424	0.925574243391974	0.983298245690937	0.9258453497427	0.927607891366434	0.96308441568039	0.969059704589978	0.99999880577829	0.969561410463827	0.958982411898732	0.975708507986262	0.983090243096923	0.999358205764488	0.98208624359551	0.979143198305274
0.994548120359999	0.9957304316986	0.988521050576474	0.99649523410676	0.994711624099624	0.965155941602524	0.983734472192358	0.991922478808657	0.983756405717062	0.963782936870011	0.928043784737377	0.923745414872799	0.98294189738029	0.921733250303612	0.925520937566138	0.944866843983089	0.96939918301821	0.999966927971294	0.969127436429117	0.955168756333408	0.97788171084186	0.96939918301821	0.999986212762581	0.974486350100426	0.977848016395792
0.994289841312577	0.995742607110112	0.988751673530033	0.996410905591422	0.994835981339683	0.96428847117343	0.983470947323553	0.992002390938354	0.982972137315687	0.963254144489815	0.927953825135055	0.923735360673347	0.982866174967196	0.923566590288764	0.92707908474358	0.957217686684826	0.968708835130153	1	0.968799722736446	0.966121135561768	0.974467804507152	0.968708835130152	1	0.968802904609524	0.977970617517719
0.99393235692949	0.995201613929328	0.988444287142615	0.996497967843644	0.995304831006605	0.964855469770445	0.98384816112386	0.991646239065845	0.983942403592365	0.965011932667616	0.926663044038724	0.922907030304511	0.982543561766646	0.924077883026046	0.927613786093497	0.95278694268749	0.969117442994227	0.999980919982292	0.969196844445979	0.935636350253053	0.974459326791062	0.97045462000989	1	0.969194436503825	0.974348130758186
0.994229280966317	0.995784353723168	0.988749983173102	0.996280760145937	0.994888375326356	0.96393177786159	0.983843866622733	0.99211558335549	0.982990110530324	0.963351340562977	0.924116950819848	0.91880860920549	0.982476054964644	0.92443172416529	0.9271483635282	0.950708079112614	0.969157121081555	0.999994753748028	0.969084283225148	0.959485846195714	0.967910601775318	0.969145006802228	1	0.979398918573422	0.978340671183762
0.993584316187395	0.995215915991934	0.988259003590013	0.996605309069038	0.995253107708476	0.9643520378574	0.98325154179175	0.991602669909025	0.982434777457348	0.964000563688834	0.929769101263639	0.92654246910469	0.981771861163389	0.921138866591504	0.926037172922652	0.971166879039204	0.96922595301859	0.999997704932463	0.969026347618585	0.94189314663694	0.97720246213759	0.974458081981992	1	0.974638770549768	0.975319991495759
0.993655213312829	0.99532772229727	0.98856690996252	0.99648210145538	0.995146544507814	0.962623151516981	0.98271095170688	0.991893950211735	0.982353459192496	0.963453129328335	0.926383323722376	0.922673470488125	0.983189499820028	0.922687120725362	0.926227573689802	0.954859569090235	0.968998017466146	0.999995308508912	0.969190945346224	0.948183788187736	0.9670799844643	0.968991548142833	0.999986120117656	0.969196949958312	0.97572959856196
0.993926967447014	0.994832030442335	0.988453497720158	0.996625068049485	0.995229084494567	0.965242195712302	0.98290946289558	0.991606475533829	0.983133944434553	0.964667598482007	0.927445588628912	0.923287877477555	0.98223364328627	0.923379799916968	0.926603489731271	0.964288690508695	0.968781057792916	0.9999855890554	0.96880308428411	0.958479590565146	0.972076307300625	0.96878105779291	0.999265473921356	0.975040583699852	0.97695562055277
0.994356685047874	0.995560923560088	0.98865319631817	0.996030769887507	0.994652096400051	0.965089790047586	0.983336882792195	0.991988558046242	0.981953715572714	0.962417905419112	0.926726871172845	0.922993726714683	0.983510274481096	0.92548628116501	0.9289440013867	0.949819840751913	0.969318155252672	0.999986959490134	0.969175142312905	0.96795597812761	0.970687792023596	0.969312980146007	0.99994198459132	0.990084249607657	0.975161235177758
0.99348517722403	0.995284350536937	0.98815715224573	0.995766447066466	0.99366013180708	0.96448031945115	0.982883950640157	0.99100570520706	0.981589537098896	0.959649371217805	0.927814523940189	0.923336936547812	0.98128933555545	0.924758795313501	0.925835175244746	0.95597311855496	0.969491934236927	0.999877901740333	0.96903457798894	0.962271931421416	0.976664675770169	0.969494478573997	1	0.983248932190495	0.97309848516618
0.994036091872015	0.995544958344717	0.988910953413888	0.996602922168045	0.995003338153924	0.962548033704617	0.982874687938572	0.99234300014842	0.982458104484582	0.963181279765002	0.925970661371563	0.921945197638063	0.98296013153725	0.924373429992743	0.92757499464036	0.952561822235228	0.969059169280233	0.999991602409293	0.96910031689398	0.95304885812764	0.97326080340492	0.96905524639381	0.999819236325748	0.973674531345242	0.97647009752361
0.994606193943254	0.995912610528777	0.988968715472151	0.99627532687493	0.994945581097236	0.963364432164268	0.982784550717147	0.9920772869565	0.982835204246792	0.963620156921004	0.926617331553273	0.922373878435825	0.98333048828728	0.92719465517666	0.929521474310963	0.95997256142764	0.969702442662133	0.999991413350732	0.969223377282509	0.954232835589547	0.973766927827932	0.975360894117881	1	0.975657860910046	0.975069655962833
0.994260417115007	0.995619004586946	0.988888801310564	0.99642302531809	0.995236857020583	0.962558132595092	0.98262164903388	0.99228718836409	0.982904207162064	0.96363923179823	0.92678919324443	0.922901394454797	0.982711356043282	0.927995231921523	0.929429033598466	0.963082268216698	0.969372585821931	0.99999946044329	0.969543945586954	0.95253713147045	0.97563621346787	0.969365758689903	0.999857153658	0.980265779854708	0.972224574050132
0.994346980920242	0.99565209801556	0.988805589755783	0.996340657277252	0.995184450292626	0.964557053293206	0.983466556838157	0.992037640546175	0.983374686443119	0.963609032944842	0.928070795706487	0.92536290868758	0.982571086288305	0.923835113887362	0.927528892877434	0.966027571400248	0.969206862785965	0.999991689557607	0.969028884294516	0.957129717368229	0.97556018129465	0.982381522764842	1	0.969028775709606	0.97367692222843
0.994013427607588	0.995963604148936	0.988953421438723	0.996475209685163	0.995132767069653	0.964966450594426	0.983447006654157	0.992167977004627	0.982763926809664	0.963329315146828	0.926592487578252	0.922408092746649	0.983200621786497	0.925960298413252	0.927119789045231	0.946420249506746	0.969539585381779	0.99999272960579	0.969571023367556	0.96175711161712	0.972843017161273	0.969541648227848	1	0.976867326019753	0.97638878046056
0.99409773779605	0.99556697175064	0.988912107148833	0.99652672897181	0.994980166831703	0.96461940539604	0.984277243952838	0.992061207429832	0.983598114271938	0.964197999166842	0.925599563788716	0.92049937754363	0.982309533080942	0.924152101334802	0.928812717462533	0.956602879822983	0.968957051710115	0.999981428857665	0.969162593761922	0.941439771067994	0.97656011150606	0.968982404131948	0.999944063971868	0.969162593761923	0.972385481712527
0.994325264350166	0.995540237167197	0.988884225839331	0.99650229625229	0.995315939740233	0.963439655937516	0.98210584791238	0.992436622171748	0.982414450534293	0.96359866693645	0.928444551387885	0.923590191653552	0.983477789456928	0.92291826740639	0.927118326670611	0.966724428578688	0.969227393662538	1	0.969484258494181	0.949057220502554	0.979437192636568	0.972796563730256	0.999957061691417	0.969485101509985	0.978378906611692
0.994058993569728	0.995660904978017	0.988937047072163	0.99657949775171	0.995302697439247	0.96293336643885	0.982209253352244	0.992271678003804	0.98245657111744	0.961572042010877	0.927312695844874	0.923583023025415	0.98309617840997	0.923340743082804	0.926994996791305	0.94861000273561	0.969582246650518	0.999972850363336	0.969722944253886	0.948064701974997	0.977711352362004	0.969573936228966	0.99995408455984	0.974211753940824	0.974358775446384
0.99383687870978	0.99529940380951	0.988551498093579	0.99636944167986	0.995200092206237	0.965065341024676	0.983595905805164	0.991286883278586	0.983194685767694	0.96380205027378	0.928592670550087	0.923438887165428	0.981451123852915	0.925067840265014	0.928546129550376	0.93516088853037	0.96923914062904	1	0.969070520228664	0.963515051068284	0.97584877493346	0.96923507438049	1	0.979462789521229	0.979226470564126
0.994208500086093	0.995553715584138	0.988592532942194	0.996273042355426	0.99520625242907	0.965194254764399	0.98349339857668	0.991706383851977	0.98264465675854	0.96291072422143	0.927182184214876	0.921818311156537	0.982365457564785	0.924348512463944	0.928056210320105	0.952407739003862	0.96950922651026	0.999976129864243	0.969543469280036	0.96602870935917	0.974943494707532	0.979204816410652	1	0.983886418135028	0.97727316986905
0.99414708889177	0.995570126607016	0.98920985599505	0.99652230728451	0.995024807081713	0.961823227262483	0.981778939483506	0.992635380031757	0.981699204645128	0.962008345084157	0.925150548069017	0.923862238761693	0.983813735973432	0.926598184376794	0.929293924987322	0.959173295231033	0.969015567573608	0.999997775040084	0.969916367989744	0.960854832418813	0.978523246199908	0.980011971321753	1	0.988530330877032	0.982879256249807
0.993553793896713	0.99493766844825	0.98853712686174	0.99676129786108	0.995385630779072	0.962735992509403	0.982080830936047	0.99211941683657	0.982242946437588	0.962673626525036	0.930083530008864	0.927324192313557	0.982697846018462	0.925014384293807	0.928671865102997	0.96197519436884	0.969514091835377	0.999988151748058	0.969141842642978	0.948526453252002	0.97399871128194	0.973944858375934	0.999955758074365	0.969102300504863	0.979544387122868
0.99452669175551	0.995593620557442	0.988838160364456	0.996475915536558	0.994860929399688	0.965087205831071	0.982864224336568	0.99224753719497	0.982451836034222	0.962733998247885	0.927433377379945	0.92303247852159	0.982941651523638	0.923195306204308	0.92768859239811	0.94699404947988	0.969409901358724	0.99999848267595	0.96935575569645	0.9523386214586	0.97190942874871	0.96941088092798	1	0.969362531412276	0.974008644814623
0.993554799472836	0.995710710958427	0.9888650615175	0.99655147346168	0.995121332256193	0.962582838388282	0.98291575825943	0.992304522660073	0.98254767969395	0.962864128558216	0.925158565492201	0.923685022057272	0.982990456496432	0.924124855194892	0.92654399413815	0.96446499487644	0.969567035762207	0.99998584807438	0.969004614678497	0.954362761695814	0.971802186861304	0.973599307965595	0.999771888075143	0.975799999610375	0.975477724088586
0.993654297618192	0.99513650010707	0.988297826209218	0.996571124065027	0.995342189314822	0.963881941875665	0.982796903617938	0.991803957855035	0.982983792329286	0.962941020538148	0.928520578570606	0.924574272814209	0.98211829312342	0.921920513794962	0.926644982196426	0.95071671632547	0.969650458545086	0.999988234643427	0.96944265085149	0.955401418294667	0.975220501661923	0.96965464311826	1	0.976115924506722	0.974156781717107
0.994568055505122	0.995937187942818	0.98881032778682	0.99638933038258	0.995302231232403	0.964994977833045	0.983525707378918	0.992096316263145	0.983586291273707	0.965462336678357	0.926788457516175	0.923770696867397	0.983319721212	0.92661896537115	0.92932732056837	0.964078532915955	0.969719951302037	0.999997488559603	0.969589784343256	0.965831136336625	0.970747793765346	0.98007586523515	0.999838616878556	0.976914207833205	0.977950026966345
0.994571605079008	0.995688586115832	0.988975553174333	0.99586619713883	0.994419469268633	0.96601669732971	0.984145826666332	0.992336434807417	0.981596167690137	0.961490920905983	0.928215162912667	0.92356095317109	0.983562924693726	0.926212681119495	0.927760497776144	0.945221953761975	0.96954221842912	0.99999526062578	0.968545993600916	0.963831178798827	0.974495134518996	0.975751068827556	1	0.978819798477906	0.97398309431454
0.993978960732799	0.99557434446653	0.98885873145905	0.996532604261114	0.995083566811797	0.963441195312298	0.982558596812754	0.992017256064992	0.983401489515447	0.96360609316155	0.928974551602316	0.924713268287355	0.98255280760543	0.925914980997963	0.927896079663825	0.956771486141715	0.9691929028601	0.99999198509425	0.96957247593873	0.957243108403352	0.979279437437964	0.969176469138007	0.999892121528655	0.978907561437767	0.97854392477854
0.994237596797687	0.995648014602832	0.988785723840714	0.996336505098618	0.994687724364405	0.96329089865425	0.982624912783651	0.992151196848286	0.98118843987204	0.959450714889775	0.927658742521105	0.923817311156198	0.98271994878202	0.922893111215059	0.92553963598315	0.965726496835726	0.969663805101099	0.99999834200479	0.969151343394205	0.968968890046626	0.977370605301196	0.97633011773218	0.999899931546244	0.986047827365714	0.97540852725962
0.99389858179538	0.995391622987103	0.988344512191178	0.996513003111237	0.995559594544332	0.964841692315185	0.983866912837495	0.99169738444116	0.983488236593733	0.964752435233852	0.928441984865168	0.92495981298908	0.982081386074924	0.922020105698064	0.927396966177042	0.950867604930095	0.96927231321244	0.999987393819116	0.9691941251184	0.94726718164455	0.976632089244954	0.969272245409462	0.999639886683764	0.971701018220513	0.980472985620256
0.993791922293297	0.995276409466882	0.988443692833645	0.996480883138236	0.995177648537173	0.965137809337382	0.98361386023864	0.991884029446261	0.983495636716998	0.96439383675313	0.925416017204015	0.920853596271374	0.98226500551719	0.920527784759256	0.92588612889068	0.944863761194987	0.969101294832792	0.999969028742917	0.969551869013242	0.961344186757423	0.975702259838167	0.969102620228633	1	0.978018341840163	0.975769241532885
0.994240469369638	0.995713174685613	0.988740649576893	0.9963115493122	0.995201434441298	0.96456460089293	0.983728756229172	0.991939089268152	0.9833954308674	0.964321881388832	0.926732788291487	0.921844535653424	0.983063543392105	0.923131916840298	0.927516719801903	0.949293969536682	0.969405028204234	0.999998873716886	0.969179186034079	0.942434280763955	0.97646839845874	0.970835183128564	1	0.96917440200641	0.975251932730706
0.994333070300147	0.995543717136865	0.989184128327948	0.99644825013599	0.995390860890014	0.96218978651529	0.981738916898692	0.992737508661984	0.981722085957765	0.962495909292715	0.926827913011384	0.924494519995714	0.983389554214666	0.923577008274918	0.927687520540003	0.951667064908783	0.969703580282045	0.999993319957322	0.96959595834461	0.956983410575707	0.9819231782218	0.977451032612451	0.999768990145724	0.976777572777286	0.977247834822368
0.993950893148914	0.99555445409432	0.988610108970287	0.99647968524865	0.99532098935437	0.963143533318924	0.982891598260618	0.99216468973665	0.982661309295787	0.96217594174717	0.927150888141237	0.92403103586341	0.982405730137377	0.92284773878062	0.926307220789755	0.951393022674372	0.969309793012575	0.99999298397538	0.969533346306526	0.962285225883804	0.968867238159925	0.969313110876914	1	0.98198978500402	0.976861424282136
0.992968463068425	0.99434953609464	0.988420759052697	0.99649961215864	0.995505622308192	0.961023516905162	0.98077588700264	0.991630397347426	0.983083656458598	0.963218998921024	0.925941794385877	0.924403893352198	0.981727280152354	0.921044167777225	0.925741711798041	0.96298720440718	0.968235850198117	0.99999731085003	0.978942107280615	0.966598941612814	0.972619281051512	0.982300821517195	1	0.978290899101288	0.972745851299843
0.994347245337785	0.995605394977268	0.988699005113807	0.99664024302576	0.995306043506196	0.963324508443484	0.98295530607554	0.992007138881748	0.98241149867674	0.962328237887918	0.929986009220206	0.926862969197746	0.98277842601671	0.925362003286513	0.927374732852603	0.972355155589887	0.969924940757142	0.999998230302139	0.969443907974238	0.966826821390008	0.97824472366308	0.988001456938235	1	0.984758971028281	0.979081078656403
0.994236099127965	0.995805204430703	0.989051319644287	0.9961891135254	0.99516215839977	0.96380010563656	0.98302620665991	0.992412795076484	0.98243508249454	0.964429934106183	0.927669069209339	0.92447920046217	0.98353445519291	0.92752974694331	0.930602370931105	0.959630920164532	0.969686680329333	0.99999972920651	0.969252532371482	0.965451730904827	0.97464413142243	0.978727602227952	0.999956025687107	0.985639515657438	0.979829699189203
0.994880420856854	0.99604834235321	0.988978835839922	0.9960999077065	0.995013423487911	0.96555447086491	0.98386016787688	0.99240680647796	0.983410826379776	0.964132214647195	0.927952127225757	0.924744895045191	0.984375800003843	0.927244187971155	0.929815533689258	0.967806673111463	0.969977724839161	1	0.969570021162905	0.963577329843913	0.9767357645229	0.977264354485028	1	0.987914474923553	0.978180846707413
0.992992224382733	0.994409572906726	0.988117733362027	0.996777437621492	0.995469399914022	0.961759346219832	0.981774942566916	0.991306144291173	0.982688870035765	0.963873703097798	0.927552889048038	0.924570251301559	0.98161033173262	0.924353314968783	0.927852831866882	0.96926119946519	0.969088177886386	0.999998465707786	0.968984565777419	0.962728916415118	0.971802684199846	0.991692827483398	0.999984561148284	0.977124317449292	0.976409019088434
0.993664559202817	0.995631863137245	0.988954719239842	0.996477053897564	0.994912901789115	0.96272172440559	0.982902356907588	0.992168935301605	0.98396281496008	0.964214198019988	0.925865782219107	0.922805231627311	0.98331567561043	0.92683713394815	0.928002911209255	0.95552157586283	0.96929933207173	0.999999674790785	0.969905223318123	0.976022734795463	0.974251689720039	0.979938640842204	1	0.98166750923763	0.97588236191665
0.994343053302982	0.995879061058276	0.988962895499242	0.996330502824344	0.994522932589933	0.964097770305868	0.983646154682682	0.991905794451777	0.983125275919617	0.96269831664033	0.925957836874496	0.922107013182762	0.982885240684633	0.925478953675146	0.927562104707098	0.957319184668759	0.969227401041004	1	0.96944622664749	0.97009929006564	0.974073021025563	0.97051067503526	1	0.98402207498782	0.97216684570144
0.994002431920274	0.995345414618567	0.98902994175419	0.99669611713229	0.99511200558662	0.962314767271896	0.98227444990293	0.99256420404919	0.982046943328608	0.961237535778254	0.927548796349453	0.923446001757644	0.982873828524142	0.924281182208969	0.92755054063712	0.943427689604192	0.969405870172886	0.999997596702402	0.96903158618031	0.951674166302576	0.98219052723958	0.96939430047184	1	0.969032278962182	0.97477770086894
0.993816617497338	0.995719943331781	0.988873538045476	0.996582570848544	0.995092592363444	0.964205405481663	0.983304021306698	0.992243736423598	0.983672164964021	0.964959867541118	0.925836340318964	0.920883026211876	0.982953316808365	0.922531175428104	0.92630689684678	0.949053630606497	0.969101538080557	0.999995582172348	0.969425061303738	0.948568815648892	0.974802211327115	0.969098170710976	0.999988305440286	0.969425206242271	0.972204248338135
0.99429309261514	0.995427728107185	0.988563699357233	0.99653681629648	0.994185509725715	0.96421050616308	0.982823643442048	0.99214497421519	0.98361350751062	0.960773251075496	0.927717377335613	0.923565046030973	0.982787538979368	0.924013658856228	0.926116705410308	0.953050111545699	0.96935702725673	0.999980453251605	0.969472707472112	0.96618529670685	0.975936912008697	0.969366193519177	1	0.978191381230568	0.975262784169774
0.993595914284656	0.99525716434209	0.988407428718698	0.996468402266729	0.995445176092067	0.96295243814303	0.982720272016105	0.991649854098969	0.983374002456217	0.963760651161708	0.927365620588272	0.92487821151652	0.982061725785766	0.923559317958725	0.927772382763124	0.964524633944603	0.969450039117861	0.999990741186544	0.969415498498354	0.96754539663724	0.978528271266247	0.971024492785897	1	0.969412734520114	0.97394568435313
0.994765952962122	0.996135919573485	0.988875246327247	0.996320029483975	0.99505557852706	0.965947561860556	0.98401585976666	0.99199274219265	0.983587062008041	0.96473476922106	0.926735238483375	0.923107631429193	0.983127217447596	0.92517396808505	0.927491186198723	0.9497656073953	0.969793190738125	0.999988156507095	0.969926349727344	0.951414426482883	0.971370030941223	0.969793190738126	0.999700153609679	0.97622380398995	0.97754254914182
0.993763167665088	0.995247535479139	0.989044432721753	0.996530602784604	0.995260947874524	0.96274572203939	0.981873412666365	0.992138815119044	0.982811239193173	0.963253274379135	0.928076731646458	0.925552026281446	0.982904419532788	0.926222512895152	0.92875960127466	0.961725147532953	0.96898327723105	0.999989336899862	0.969425647291926	0.95879699487458	0.978823515743711	0.982815069717067	1	0.9737750392973	0.975582965196973
0.993990305260785	0.99500365743369	0.98889849262504	0.99655479592121	0.995227158063013	0.96216527393982	0.981238839836755	0.992067468676303	0.982752655455592	0.962939162342205	0.926503422681211	0.925115929804196	0.982824509478425	0.924275176166951	0.928218745579698	0.964101448739975	0.968861520946104	0.999995533197184	0.969529401510906	0.944155906326267	0.97353725929363	0.976816548693727	1	0.969530011656578	0.979113289242246
0.994160164717218	0.995340357940944	0.98863833074101	0.996442919632922	0.99506602185291	0.963396305338137	0.982330523840531	0.992002840130058	0.982143457111385	0.962684890019788	0.928346866215273	0.927212097417761	0.98262514287883	0.922542937076386	0.926354819511294	0.961798971731731	0.969149484095008	0.9999838570621	0.969522933433564	0.94441554323407	0.978644833021029	0.97910604636975	1	0.96951514485867	0.97771996660315
0.994204808223016	0.995676174705228	0.988485283150753	0.996319346916298	0.995189081418986	0.964404911598266	0.983277686110488	0.991923279719402	0.9822993441659	0.963646334049515	0.927444773768135	0.923502507960443	0.982955265598775	0.922872905403532	0.927354702512507	0.9645858930261	0.969598849771506	0.999986059918465	0.96919361543995	0.95027044067998	0.972497871993053	0.969596800345462	1	0.96918559729745	0.981087833667273
0.993780124121781	0.9952439958193	0.988809278388464	0.996344695603227	0.99524581693305	0.963951330899952	0.98328604527091	0.99220476147893	0.98300846616506	0.965195893916185	0.928031962211525	0.92617309831455	0.982853700008542	0.92168927226151	0.926571535949963	0.949066685903631	0.969338831639525	0.99999798585495	0.969011406750137	0.945271659303308	0.981375620000357	0.98225150931827	0.999606105018781	0.969017931895293	0.972410403523164
0.99350411686021	0.995145506473083	0.988441563558875	0.996710184374074	0.99476685651924	0.963257042610957	0.982829577493152	0.991825827325047	0.983299629811688	0.962492173688822	0.928022723767518	0.92485716819466	0.981856418827971	0.92368690659597	0.927103759207929	0.969346457037805	0.968641995275037	0.999983212037878	0.96893433237033	0.941627535970285	0.97487224349182	0.974235768884594	0.999987667596358	0.968934006719974	0.975478045558018
0.993727322185113	0.995368752148408	0.98849654127128	0.996620726737198	0.99508081309467	0.96255638151738	0.982587634147504	0.99191226099385	0.98225037520126	0.963004068575638	0.927168414756952	0.92593257746084	0.982540743148445	0.9244117999419	0.926844433034515	0.956821172350928	0.969513559149963	0.999988324628158	0.969387295596257	0.960563522560402	0.977871111651274	0.977273130378366	1	0.98214471869655	0.975177380618016
0.993911424757498	0.995386740026904	0.98884939913409	0.996370883179584	0.994814572525363	0.962552609746175	0.982765728266883	0.992312222891369	0.981853131405295	0.96213669940523	0.92766219363067	0.9239483466193	0.98299289582677	0.921795309973893	0.92537621130478	0.9532984145869	0.969487479829167	0.99999586369952	0.969207545288569	0.957991376721508	0.975861085505007	0.969479074245385	0.999967590750768	0.973995122693472	0.980328201004508
0.99429706154879	0.995580548348537	0.98887375922219	0.996666723279893	0.995256510022228	0.963771854556357	0.982594381357284	0.992213752126624	0.982289975356125	0.962889392835858	0.929635498237312	0.9270013254603	0.983523779435518	0.928577943066594	0.928970548775066	0.967539665657308	0.969738248053056	0.999997810758105	0.969987880413185	0.96290887056327	0.972728206586244	0.98260152831383	0.999766213858734	0.989330977931737	0.978911851817082
0.994566581420807	0.995737936564282	0.988833567082546	0.996306107961546	0.99512546603325	0.96550650061518	0.983850539728237	0.99207330079675	0.983969572803635	0.96633527896083	0.928227851403391	0.923733670821722	0.983193786318413	0.922570627331472	0.927763389805497	0.942673864088132	0.969599808170564	1	0.969520331707215	0.95710378031726	0.980127958559313	0.98056567463227	1	0.975496896815532	0.975887200896682
0.993213369949429	0.994450332535892	0.988343766779512	0.996526468199348	0.995195952642473	0.961785002029004	0.981102971718725	0.991767998852541	0.98333001115135	0.96415837868488	0.924521780492148	0.923864446112143	0.982476274649717	0.922999782466578	0.926915770620847	0.958750469136425	0.968438644460266	0.99999774846297	0.969389854765976	0.959724325067872	0.96929430109525	0.982262214101286	0.999955736347595	0.975960335178513	0.979487730719408
0.993924530031011	0.995105260131093	0.988238883003978	0.996677609491601	0.995474169742746	0.964564327951766	0.983199848978768	0.991709472328568	0.982962356910643	0.965292383106927	0.928242677965013	0.92463701137041	0.982668515702501	0.921749311124854	0.92681838009335	0.965315472711308	0.969305126925126	0.999959488503496	0.969323642353398	0.945886037150818	0.97412238120312	0.969305126925123	1	0.97371517705308	0.97955738743022
0.994537303356822	0.995877408099354	0.989183794642986	0.996206064980688	0.994877758095722	0.96295069081212	0.98242717471621	0.99253726504796	0.983592843423854	0.964696982663196	0.925007209461623	0.921072944966435	0.983519356490486	0.925650083709294	0.928096094347096	0.95538116925561	0.969519678720134	0.99998744557851	0.969414281543823	0.959797698163964	0.974620681692961	0.977432818203715	0.999975049701582	0.98824869927054	0.976535119407357
0.993921839199676	0.995470870395395	0.988673805041753	0.996662831405488	0.995264593511908	0.965467998837619	0.98340718109307	0.991699220174293	0.983524551300048	0.96483123289033	0.928697946847247	0.92381999160429	0.98268481141343	0.924177412623675	0.927815557910749	0.94428921191012	0.969408594189847	0.999995960894954	0.969259315388402	0.953086726584296	0.976078987597914	0.97380809271538	1	0.974328828024322	0.975187633306416
0.993130734084122	0.994614258169898	0.988231034127466	0.996517738552797	0.995310158060825	0.96148668728674	0.981225084449495	0.991594892409712	0.982730079142814	0.96430102567951	0.927764499762384	0.925380510617323	0.981726252004749	0.922599843343005	0.926698999069852	0.961645755803665	0.969061646113754	0.999988665387142	0.969329376433688	0.959509256175078	0.971812927483265	0.9760474123652	0.999987764676386	0.978388009906015	0.97424954952072
0.993861130414598	0.994794586837854	0.989068657097187	0.996759899108722	0.995260181371375	0.96213633783997	0.980664250748076	0.99240997073304	0.982345583299594	0.962408110802718	0.927159675063909	0.925038145537497	0.982804731897393	0.927959673990831	0.929246799935684	0.962670128893624	0.968486489724188	0.999998085640987	0.969643734159952	0.962623852977814	0.979437489398205	0.979380782436864	1	0.978993576634485	0.977043852291957
0.99428229795059	0.995596925012396	0.988681672052382	0.996384217522229	0.995191105698603	0.963593945642053	0.982952646296738	0.992091368843406	0.982999349568365	0.964140370460965	0.926551871732178	0.922747571934305	0.98259079061377	0.922316479138954	0.926864561154686	0.936114155337177	0.969536284964195	0.999995247986629	0.969451122512505	0.94588630967041	0.971490564180164	0.969536284964214	1	0.9694540207074	0.977643973308736
0.993958357967008	0.99532230737511	0.989008476923467	0.996638918426358	0.995361725511742	0.963500704550234	0.982195620019484	0.992249021020415	0.981687436919461	0.963078371556964	0.928798375410787	0.924445807526673	0.98288175925602	0.924138625350105	0.927788863824077	0.958866100593123	0.96923165253632	0.999991961192654	0.96914144720026	0.949108876294579	0.974564638943862	0.969231824134097	0.999943095589505	0.97653840000917	0.978295557163529
0.993893421079282	0.99490752814128	0.98869838184274	0.99653965839426	0.995294956369695	0.963747347442359	0.981934812912412	0.991637404386125	0.983754900853276	0.963599611801452	0.928748535098258	0.923855147265797	0.982194728382405	0.925188195446464	0.928092754475338	0.954026172787272	0.969348369836797	0.999986739733405	0.96938378157218	0.958356463871956	0.971541321427997	0.969363424286428	1	0.972644173828695	0.975395260902388
0.993864505771806	0.995527148545195	0.988407508668414	0.99648910584149	0.995408528781532	0.96499647185427	0.983873566593453	0.991792947029584	0.983236549501327	0.962567336901733	0.925459664836747	0.921557828430386	0.98190755490333	0.923635243092939	0.927586801567088	0.945444076829412	0.968954315744936	0.9999719188805	0.968916545132993	0.952304522194517	0.972602354243964	0.968932614989565	1	0.968911087858324	0.973985566494263
0.993911502324222	0.995482295754732	0.9888352261863	0.996156275700845	0.995569300476217	0.962552986118839	0.98245626209869	0.992069332049873	0.983042522734162	0.965344166323048	0.929097410585369	0.925708197237496	0.982831609112258	0.92493919125284	0.930301723769459	0.956322868940974	0.96941721507871	0.999986769883355	0.969526555336994	0.949226111002916	0.974448603832508	0.9694136514858	0.99995525572274	0.969525321096714	0.97314493488575
0.994214524845872	0.99560318322978	0.988633158614173	0.996362277173852	0.995297519744117	0.964480123997262	0.983347578193097	0.991981874580045	0.984175441958892	0.966320719620142	0.92675459912806	0.92148334429378	0.982179289829423	0.92138883883561	0.92645906356008	0.953477273828972	0.968948015421932	0.99999428902565	0.969480032439472	0.967428455936639	0.97798465110047	0.96894366027551	1	0.978071973279869	0.974293718600395
0.99416015537471	0.995679247089538	0.988848770301855	0.996478877254294	0.99554280209673	0.963959810317568	0.982996449563537	0.992040507015843	0.982212719326968	0.96333444181147	0.928427135015814	0.92475768261753	0.982853297477976	0.926130657070394	0.93040410725724	0.955154707204616	0.969521964436706	0.999990621340204	0.96957181536552	0.953982074020466	0.97467659570157	0.969521354780148	0.999425575701436	0.98167779481227	0.983986362923548
0.99432552480907	0.995651754198795	0.98902952096261	0.996468421698607	0.995200108729797	0.963511310378203	0.982475260062228	0.99237022740913	0.98170051624232	0.962854836278978	0.926701673172636	0.92300022023376	0.983077903776695	0.925312961333442	0.927839837810182	0.960258249942737	0.969189781271884	0.999992506185345	0.96915518849079	0.96152216609505	0.979984822456373	0.976121854550115	0.999288271485437	0.979286666783163	0.976043227806265
0.994082633167603	0.995394498804213	0.988407137192464	0.996392858187744	0.995244367557603	0.96516669081714	0.983538979396838	0.99150354545936	0.983573051976572	0.96396393966408	0.92749899733325	0.922166088293037	0.981908003437052	0.921916866668643	0.927282916378225	0.95446822040606	0.96934323430091	0.999983325648297	0.969502633108894	0.94219807718875	0.973856696176384	0.976184836421578	1	0.969501691502577	0.979064385096615
0.994064717402685	0.99564712101962	0.988643910872787	0.99651935600407	0.99502034929036	0.96430804865275	0.983362136375462	0.991958479471954	0.98320084786998	0.963753189748215	0.927886072033905	0.923211302693404	0.983150481862952	0.9249808839083	0.927882739748948	0.958766227717122	0.969469169334483	0.999999392720776	0.969617688537784	0.955137782106344	0.975233952817303	0.969465034896233	1	0.975558679751923	0.981922462128276
0.994735815380941	0.995805744204285	0.988890399068975	0.996230668028627	0.995215637280268	0.964507406820916	0.983307602575285	0.992150447139603	0.981964487067562	0.962384159687863	0.927909101704281	0.923546514568958	0.982677911521055	0.924679379736171	0.929153750178704	0.957978356504958	0.96948387143685	0.99999173529157	0.969411288303707	0.952157934132684	0.97617508272619	0.973593369770196	0.999941147313352	0.969418913972878	0.974043351912514
0.994544965299792	0.99595606342163	0.988855784962354	0.99641055113482	0.994800192945648	0.965004009923802	0.98357466975695	0.992217578591673	0.982781350690678	0.96307848834976	0.92665411844284	0.921737201560393	0.98360034207705	0.926179771145242	0.928716604613922	0.935719320918706	0.969430511196352	0.999992928486534	0.969571605007989	0.953258456236755	0.979189070536326	0.969435847754142	0.999985421663322	0.984335063218822	0.978146478514535
0.99391513716105	0.99545332028363	0.988691200891837	0.996656762267433	0.995144578390823	0.963865674472653	0.98304859892679	0.99232418865681	0.982465081406703	0.96288915619629	0.927649118899908	0.923858982873441	0.983365247996785	0.924243869393584	0.926735737349951	0.95234362549945	0.969123567035498	0.999997258426984	0.968989936536008	0.943111544197333	0.976998564016605	0.9691235670355	0.999938095766282	0.968980734263678	0.972287199014634
0.994082231478556	0.995249268704483	0.988701149149802	0.99652687438453	0.99514807872119	0.96327979243227	0.982528146323445	0.992223058692312	0.982188877770243	0.963188692507537	0.928371436489196	0.926168253247686	0.983263869917936	0.922917380834993	0.927820998342343	0.964495586047028	0.969030525384778	0.999996796841022	0.969260156140115	0.943401289292328	0.976011309372707	0.986432252227557	0.999927880997234	0.971405085080035	0.97632513174745
0.994460290285425	0.9956799551111	0.988690493112765	0.996491924022915	0.995147761853174	0.964621031800986	0.983161520307901	0.99200061004401	0.982782397931054	0.96353473309553	0.931296947780046	0.926854773743406	0.983434533509894	0.927240170395123	0.928136943194458	0.965632142858385	0.969967462649207	0.999993538256216	0.969644167648703	0.957060277566388	0.982157727038824	0.98430607798681	0.998747207467588	0.979770857542954	0.976463193516483
0.99429385040113	0.995821695489476	0.989027147549687	0.996381286786357	0.99465599114485	0.96272835547333	0.982590551444277	0.992083866726991	0.982285972103266	0.963054765509438	0.927565552254101	0.92246451240029	0.98336337888263	0.92708984733651	0.929417895270088	0.95722125669309	0.969373823719079	1	0.969501776513737	0.963152999548736	0.97351163809905	0.971355075749332	1	0.985580290404225	0.980906773241197
0.994185593021934	0.995582509376175	0.988675670981915	0.996522711337562	0.99514734159855	0.96382858498922	0.982871273119125	0.992116987226496	0.98281629638007	0.962970675769133	0.929169136123083	0.926169132110397	0.98272502405918	0.92210251824346	0.925493198823063	0.963569468048036	0.969249031271322	0.9999777422205	0.96906977610187	0.948987680653068	0.972189124833883	0.96924690874426	0.999984501047072	0.973761297351523	0.971910773740055
0.994860649339663	0.996208221333156	0.988725228128055	0.996116742575312	0.99474890902446	0.965075438419673	0.98330452942538	0.99169802349383	0.98339120125983	0.964505563975715	0.926935020444517	0.922399526623357	0.983309217053926	0.925737850443912	0.929049063938989	0.952512691552466	0.969386699803123	0.999984352424508	0.969330098634174	0.970404285162682	0.975768050891586	0.975253898926598	0.999865596714495	0.98694946757585	0.974699351871427
0.993789873184765	0.994860499996976	0.987939158627	0.996651377078062	0.995501153956948	0.964976598568315	0.983261379423513	0.990940801487163	0.983650034167534	0.963756803900208	0.92783544836507	0.924751761864888	0.980432858977226	0.920903017398405	0.926986450950859	0.958262313291237	0.969295245442722	0.999913106420355	0.969145801532698	0.962719063592286	0.973281056015718	0.969317322863063	0.999992489465376	0.983309068971996	0.976173002728405
0.994180806371477	0.995412249172629	0.988841259905288	0.996468330369563	0.995089237279997	0.96293126282018	0.982135018409906	0.992607564904216	0.98182039201138	0.961342795104447	0.926515572649224	0.922331145583976	0.98339479295517	0.924085355644687	0.92722088128787	0.95003501240577	0.969607939681502	0.99999673912192	0.969591864346183	0.966903413504696	0.977496988435802	0.979923806823553	0.9999574328746	0.97884714212475	0.978076204153913
0.994520664429551	0.99550065595321	0.988543894788781	0.99638073812056	0.994886775174428	0.964147132853744	0.983000098434988	0.992118185402285	0.983036590621736	0.963946646301638	0.9280864857581	0.924773147853078	0.983093019207508	0.923057637291455	0.926464239682898	0.95418823440058	0.969311198366134	0.999986943433686	0.96923205299268	0.956679879571403	0.974828917330729	0.974236953279453	0.999634258408456	0.97462962032775	0.975527771851915
0.994574048473993	0.99575278628558	0.989103440023652	0.996493864122538	0.995236795959679	0.963976863650367	0.982795850242323	0.99240709298349	0.982569461332495	0.962793702733472	0.92688621606328	0.924988031084222	0.983521423512735	0.927094745799931	0.929684856471955	0.96142420282741	0.969404572267263	0.99999831299618	0.96942186229111	0.959891312507406	0.977152139691978	0.98311962462453	0.999985842798438	0.987418702907542	0.977097474868032
0.993994879215983	0.99552415210534	0.988851213905862	0.996624697736096	0.99508819122205	0.9632453939407	0.983165336341717	0.992310801721954	0.982867806561934	0.9639173209351	0.9278416801557	0.923698815378165	0.983545325830653	0.924719985518422	0.927535639162419	0.950483278987503	0.969292346841105	0.99998999085868	0.96902411974332	0.95833866350319	0.977246106071877	0.969305430125836	0.999956257775285	0.969024121449744	0.978015086100934
0.994375695028977	0.99566845685055	0.988743107667368	0.996253378277694	0.995274240871592	0.962974144838	0.98261657240462	0.992054731394692	0.98333177690856	0.96524955232077	0.927011647849884	0.925097624573429	0.982834733697921	0.922553628275367	0.927727459858221	0.955666301540248	0.96932384059037	0.99999325590734	0.96947457853999	0.947462521081684	0.973515651556036	0.970362196884713	0.999945575782071	0.973861185629723	0.976090296805755
0.99477828351603	0.995728264041187	0.988769162969767	0.996339301905871	0.995111642763975	0.965520521145878	0.983575621559547	0.992113734293107	0.98271946175995	0.96389826505505	0.926155761339803	0.92131881129367	0.982824563463835	0.926390531048819	0.92926842290562	0.956661791775104	0.969651164901912	1	0.96916183684287	0.971788403977607	0.97589469096702	0.977720023618745	1	0.988276199224084	0.980714987986883
0.994839555594232	0.995921470119097	0.989250283126795	0.996101355510875	0.994889232972736	0.96454932191338	0.98264620782393	0.992208961772151	0.98274166924679	0.964590249677818	0.926960279481154	0.924469277242241	0.983424838484084	0.927455758355918	0.929993925001373	0.957732003205857	0.969025716202963	1	0.969925045517653	0.965324738085177	0.97487847445038	0.979337920086133	1	0.977767348701254	0.979713902920275
0.994348865433281	0.99566353869434	0.98866960733152	0.995935037639896	0.995228637754874	0.964977011980415	0.983756074060958	0.992005239160515	0.981414129946867	0.963298571377472	0.927512995226208	0.922645011329641	0.98313782973558	0.927117338599583	0.930956964649193	0.947413200370676	0.969399853050803	0.999989359845972	0.968737294703515	0.967181948291657	0.97341084708892	0.96939994544509	1	0.98860665695168	0.975127795411212
0.994591244017828	0.995919184784995	0.98881242790095	0.99633504155158	0.995061305553853	0.96632762017267	0.98423946212355	0.99187571901686	0.983488309672806	0.964023735428435	0.927694016939733	0.922326197840306	0.98307918061513	0.927066860988593	0.930312898656036	0.949651491920209	0.969764643407888	0.999982993225629	0.968981497984646	0.962873976986013	0.97537732285927	0.969754282747592	0.99981690900704	0.982205814231573	0.974797237546847
0.99418705122594	0.995557968745618	0.98865074751883	0.99645372832246	0.995284121876017	0.962720889004604	0.982761613315208	0.991932878326676	0.982805662428639	0.96342517337752	0.928003491314604	0.9260670002191	0.983048587881962	0.92551631141553	0.92846118680653	0.95376599607335	0.969339678958025	0.999990457591588	0.969492593373928	0.96274182084711	0.975155434525518	0.976782516768319	0.999954585523444	0.981727138795513	0.978310678637008
0.994679549629308	0.99543968646066	0.98874590472976	0.99609181539599	0.995279309955303	0.963880491940517	0.98229482026803	0.99179559548033	0.982670667574429	0.9636545734821	0.928999090972444	0.926323291529058	0.982170465835872	0.92194872884346	0.92755587845193	0.970207533110704	0.968575413958433	0.999993754804696	0.9689781655295	0.955929110961296	0.972379402764372	0.981031720469613	0.999825034653304	0.976314947749607	0.978728363339796
0.994085376527171	0.995262342176143	0.988283443989152	0.99630437024981	0.99523240150832	0.96415839504555	0.982096235215055	0.991399242766224	0.98328608743975	0.96481515101631	0.928144415451755	0.92508201636383	0.981508050058916	0.921423844130222	0.926700054869373	0.95498126873148	0.96882800866233	0.99995315730214	0.969306775650264	0.950985148741028	0.978350105453653	0.982140679541186	1	0.969310239169094	0.97675030235691
0.99416052669145	0.995467600680576	0.988673807173015	0.996550981591284	0.99521794069233	0.965557961528536	0.983806628284277	0.992016357216	0.982416078384443	0.961933973902303	0.92643693641926	0.921104172376393	0.982764099234128	0.924863711496282	0.927024618153626	0.955023416534183	0.969438844362754	0.999999643168546	0.969276027571908	0.960147615430522	0.979555701335278	0.969438844362747	1	0.98050981412791	0.975008400952692
0.9943721753634	0.99566659149513	0.988894585535234	0.99638114608346	0.994867402907087	0.963421721230054	0.982167527804059	0.992554202186667	0.981836187733365	0.961042378974213	0.926835863684822	0.923416672999455	0.983489968640086	0.924081923682188	0.926540435900268	0.96042615027837	0.969194691127032	0.99998831778936	0.969218528991127	0.970098024477527	0.974368263261932	0.974869958809166	1	0.97890734273961	0.972571059609434
0.99428415647032	0.995691951686878	0.988819293556544	0.99628326106106	0.995064346431287	0.965225265071997	0.983752638335398	0.992269339210977	0.982353821585775	0.965074553615687	0.9260763468945	0.921397495032051	0.983374779011537	0.921794341336907	0.926952355898074	0.955769582819105	0.968915417359427	0.999976599367742	0.968895819402397	0.961829053627764	0.974488046737506	0.968910144090934	1	0.974464709109673	0.97378920045358
0.993327609826206	0.995132059331185	0.988658083026051	0.996819232171904	0.995525656578623	0.962562806122513	0.982450517932648	0.992099873533937	0.982023342217684	0.962317108926753	0.92758659305901	0.926257484318812	0.982945246520658	0.923986399369694	0.928207347377286	0.957390161492753	0.969690622383598	0.999996259928667	0.96907965642058	0.953705835346794	0.97580052417777	0.984856688563737	0.999937336912963	0.973265178303774	0.978357725867193
0.994141848619205	0.995569077913807	0.988711898154499	0.99632748546073	0.99494071410286	0.963894009707358	0.98290520179694	0.992272697510861	0.98320782600745	0.962687598560903	0.928033521889397	0.924428038795816	0.983085834676912	0.921705964422462	0.925732832300561	0.964678740838034	0.969668628844925	0.999992239575415	0.969263360790664	0.957608444379633	0.971853824347195	0.979851723009986	1	0.969263282079096	0.974116034479056
0.994035800862833	0.994926479599364	0.988247722234352	0.99654461051099	0.995349045846187	0.963720570869728	0.982318699263067	0.991815742606066	0.98316920440495	0.963643225455818	0.927164887414648	0.921674884398474	0.982082032568002	0.920277883961322	0.92587609346143	0.946681814020428	0.96846661273044	0.999999570451253	0.969079630092356	0.947278589734278	0.974213021722828	0.968472197326527	0.999942792931462	0.96906286833019	0.972643668151538
0.994110851643575	0.99532749294076	0.988725460962807	0.99647405546684	0.9952054553905	0.963261866923582	0.982460931610967	0.992355522157756	0.98257349419334	0.96403509720925	0.92769816903445	0.923204391846803	0.983430514194755	0.92464763768755	0.927139860689672	0.93577282944674	0.969575519812377	0.999996562160026	0.969130622220075	0.95850281648583	0.97445904949912	0.969582142343453	0.99998544539945	0.97954572023555	0.971994018560053
0.99415402900374	0.99499608468523	0.988330750487458	0.996331951361237	0.995182379549174	0.965092746536453	0.982374579291194	0.991253909412615	0.98348358983806	0.96462357660688	0.928862080347025	0.92344102972492	0.982190046971779	0.92443346939729	0.927700559019886	0.96549566200265	0.969315810165268	0.999961661106743	0.9693450319835	0.97490293548758	0.973275481084863	0.969313641557253	1	0.97974358373431	0.976294994354642
0.9945332421654	0.995467419138003	0.988949549030582	0.996477976498969	0.994325820042326	0.963716220878186	0.98218988899261	0.992418527811908	0.98116774576984	0.959521685406813	0.92554625639523	0.921255593111242	0.982772320519567	0.926299628430276	0.926281978015572	0.948197713041906	0.968983169385566	0.999982906693483	0.969180782858353	0.966662253551042	0.977615992679869	0.97385982767079	1	0.989484078738676	0.977856367731946
0.9941997223221	0.995592411195297	0.989028642823243	0.996553211856846	0.995350507488424	0.963022090470527	0.982056101524588	0.992445595364104	0.981537115849824	0.963377740419567	0.92653555468381	0.922684936822687	0.98273707201597	0.923706828030741	0.927797217488193	0.954186059493373	0.969428725431418	0.999987675384987	0.96902225350899	0.95207030847735	0.97377460309521	0.969430462174246	0.99998239612676	0.978146752390737	0.974129537673863
0.994341405132036	0.99558932417766	0.988796964893799	0.996418658168977	0.994766079294344	0.9645388037533	0.983490071287209	0.992201056293816	0.982857424086396	0.96226386313914	0.925537320615529	0.920755534246482	0.983153568353025	0.925562670365575	0.927334052597655	0.946548348709177	0.969189264860662	1	0.968809059598014	0.95396338389537	0.977016087749756	0.972555593947771	1	0.968808006978604	0.97826132938456
0.994108451030788	0.995528102313352	0.988774087707802	0.99665952328853	0.995481031131548	0.964488122923789	0.983180146140438	0.992173634420008	0.983311463616714	0.964476044972794	0.926059726500889	0.922971266345965	0.983075193385571	0.923359861971715	0.928087975063644	0.961409011117467	0.9694165625536	0.999988725037912	0.969618160816342	0.935632741590207	0.970864756213751	0.976985187617778	0.99994463196102	0.9696232902148	0.973835081951756
0.994640478283998	0.995911044280394	0.988982884388156	0.996476724296985	0.995079726185456	0.963586303959505	0.98291740928569	0.992380953275104	0.98302268179573	0.962855492437369	0.9270270548188	0.924065826454905	0.98310751175458	0.925444949644453	0.928284592685778	0.958678291053452	0.9698082293437	0.999988926320432	0.969569434275273	0.971773356193212	0.975948854250148	0.982194055232233	0.99956617343484	0.983161097053229	0.97760688567933
0.99432227963108	0.99545149830611	0.98865302375447	0.996165027357328	0.99527069883972	0.96425632783403	0.982693599279108	0.991720557776217	0.98261278228726	0.96378235560426	0.929313935368292	0.926252227859083	0.982599015424583	0.923485276379017	0.927882910831178	0.962581078269679	0.969666008456161	0.999996156432945	0.969974562192728	0.954199152884237	0.977470082692532	0.986685908717805	1	0.976975258513262	0.972293172776882
0.994712827817162	0.99562561716535	0.9887944583657	0.996399593307674	0.995208810286392	0.965227182229005	0.983153705314664	0.991924941491253	0.984079191373303	0.965725521711873	0.927969840760395	0.923988315167336	0.983080519716344	0.923774262490497	0.928233410241401	0.94222257278941	0.96987325789499	0.999994807926277	0.969628974481547	0.951291820034784	0.976251106411395	0.969865656667642	0.999607007888385	0.979115350247788	0.976365926270697
0.994283092653616	0.995579069334437	0.989002602393643	0.996307121665619	0.995240236431172	0.96379408853278	0.98250200414345	0.99213757046195	0.98171664508264	0.962016502223667	0.927968467594167	0.925529264303653	0.982632513694115	0.925566421929354	0.928799437927567	0.963466064225383	0.969580692328632	0.999995013450117	0.96961340298037	0.954773021562012	0.980484834342116	0.985998393198068	1	0.971830405401851	0.98113258193351
0.993956251915279	0.995568136886292	0.988677656622126	0.996515133800828	0.9949493835307	0.962910452266823	0.982763439746146	0.992083216416773	0.983142575605335	0.962067762105517	0.927953283693226	0.926231968091364	0.98277024196456	0.924639313706541	0.92716400442153	0.963611626377538	0.969487246577054	0.999999631605274	0.969658330225344	0.963644238863084	0.978110985921055	0.978943311211567	1	0.976310172402507	0.975892965219625
0.9945380748282	0.99577543065812	0.98857122839415	0.996321214143652	0.994923595022896	0.965336374024135	0.983639824002677	0.991902693964255	0.982729694629456	0.964175146836352	0.928273119870529	0.922407372346873	0.982624630673222	0.92264203450404	0.926456081377012	0.936080397331023	0.969654635568195	0.999989914523007	0.969236644023718	0.948402425871532	0.977120864621842	0.969654172944463	1	0.9692356205185	0.9754256167611
0.994232635677532	0.99574568614022	0.988709479342052	0.99643948130692	0.994885188698534	0.963472941790773	0.98315723204907	0.991972233538158	0.98374859433836	0.964962463160536	0.926783659646491	0.923781111456757	0.982936593001375	0.924367504744192	0.926923321261673	0.948876437985122	0.969259877787092	0.999999601936545	0.96938235654966	0.963963474548304	0.97782395020259	0.974620623266168	0.999315305802883	0.978906814348254	0.97895940070646
0.993945996879398	0.995473324793886	0.988591833623288	0.996305290896315	0.995350428760716	0.9634186877478	0.982932154892158	0.992231293539613	0.982938681447823	0.96411796941152	0.92627593041435	0.922928011344197	0.982705185799035	0.92121593013137	0.925908920550587	0.958087036590679	0.96893943191547	0.99999162168177	0.969319838413313	0.943719167892215	0.97328445029208	0.968936633787462	0.999946397596043	0.975908023495634	0.97903136577475
0.994350474723342	0.995901531645756	0.988997490080805	0.996363618538196	0.995165375067992	0.96409295692677	0.983167270038428	0.992317137981324	0.981934773183734	0.963292455958634	0.926843343137195	0.922665946668988	0.98267249336229	0.923690259358828	0.927703637526577	0.960308677208846	0.969682796525159	0.999988866397543	0.969098207463975	0.949030850996187	0.976251019997448	0.969682797059972	0.999744225359334	0.96910793625077	0.978833646901624
0.993772616362054	0.995152109045502	0.988874771411105	0.99668348777332	0.995405448193527	0.96315636001398	0.982165308920857	0.991959575788126	0.982785891497494	0.963009005763169	0.928871114043442	0.926102931320185	0.982197674955742	0.926728933263213	0.928553714482898	0.963087973364477	0.96980037004869	0.9999882852138	0.96969748757149	0.95935355869853	0.97743614425435	0.98570889479869	0.999956354884642	0.97749010390942	0.969087073088328
0.9945355445341	0.99570868734433	0.98894347225434	0.996471716064308	0.99502267654789	0.964646184129146	0.983382427708374	0.992186669130917	0.983238174972866	0.963357850889747	0.92727088356177	0.923042739833064	0.98316229350769	0.926222175832307	0.928108590653272	0.953375896297375	0.969583894297465	0.999984362538213	0.969390172390586	0.95729887402266	0.97283542363902	0.971841070709356	0.99994472638343	0.978814506263323	0.970677691010688
0.994404546987763	0.995576799128967	0.988816419244947	0.996367672224913	0.995083750424727	0.963934470427336	0.983074767891545	0.992154794253222	0.98361309036244	0.963903127399038	0.926060869798912	0.921918715882441	0.982822472953815	0.92501999511814	0.92849585974684	0.95095812345467	0.969778010970933	0.999994778220644	0.969620857447277	0.959855648074845	0.979066412370903	0.969777233156921	0.999940878716734	0.980669222562574	0.975759014832363
0.99322169168838	0.9952879891763	0.98911800254268	0.99663177021977	0.99522372878344	0.960928635233705	0.982092515909097	0.992515444527622	0.982982729573778	0.963469558128913	0.924179071925587	0.920222793876399	0.982811042722795	0.92496831889155	0.927920828312054	0.943968480087576	0.96883865896264	0.999998830023786	0.968932983997527	0.956161179936657	0.971843396507018	0.973099330684173	0.999825922736365	0.975728627317385	0.974721087355068
0.994346071628183	0.99549542728304	0.988811979926176	0.996533911493545	0.99508460356766	0.96442017196487	0.982954443060688	0.992128526360211	0.983114366920764	0.962760245767402	0.92806087432485	0.925929402961871	0.983137414043177	0.928166213488913	0.92938005439172	0.959798246096182	0.96967198851666	0.999979026338085	0.969957083988655	0.964029477064319	0.977307307166048	0.978982320810086	1	0.980532776774555	0.981365731309363
0.99417782968331	0.995623352532198	0.988599246537107	0.99655868528679	0.995227325550208	0.964943924565228	0.983533072180314	0.991929530806515	0.98322058795962	0.964046363337947	0.927107836181018	0.92351096111406	0.982581306280429	0.92601874502407	0.92939248777489	0.95329552255513	0.9696283252855	0.999958292014628	0.969501584275928	0.949108851837754	0.976367517190185	0.96962834243996	0.9997509439204	0.969502199631578	0.976186640576388
0.99442340648186	0.9959050502869	0.988901844782392	0.99656432848677	0.995320317909455	0.96384569340649	0.983115289616128	0.992417635053354	0.98267650901523	0.962130039999207	0.92698457825025	0.925049187534937	0.983452407796403	0.926210154347447	0.92837415550776	0.962795510902483	0.9698565877057	0.99999420992768	0.969496174209106	0.958388035373952	0.97272188791955	0.973099518309082	0.999822024150058	0.98067831741577	0.975327202039704
0.994459448063653	0.99564344397275	0.988771834734804	0.99632506688849	0.995342741316251	0.96431962091547	0.98337492266294	0.992121700201864	0.984726459074086	0.965715335872026	0.927173519717305	0.924651866084542	0.98305821726885	0.923641371715293	0.927103212516064	0.964872346810998	0.969542037189636	1	0.969659421024424	0.96422673106748	0.97518097343538	0.980635319986527	0.999750296209307	0.985063905284207	0.978831228226836
0.993623102960587	0.995069841677508	0.988416879741829	0.996558523554013	0.995216452155122	0.962201567369878	0.982215725814035	0.991998625428142	0.982206831859333	0.96171082258232	0.926486452968983	0.923437345958134	0.982705522153284	0.921308498125332	0.92517562501286	0.95569893103883	0.968985733976982	0.999985033165207	0.969172432063784	0.952215718911017	0.977769450339533	0.970612079945066	0.99997201694251	0.97546483640939	0.97534066440045
0.99386702362835	0.995127357912118	0.98863604302419	0.996625482063916	0.995390168717167	0.962274027565745	0.981669886277493	0.992106478436412	0.982916970374873	0.962660979802808	0.930228221815838	0.927068332454965	0.982628156469437	0.924442525588608	0.927761824628072	0.977703359240139	0.968673166607061	0.99999299665858	0.969722811604965	0.951782218002684	0.971056457566183	0.990896848350723	0.999985717352062	0.969713490944537	0.976960587834628
0.99441457142692	0.995792611645698	0.989252548756169	0.996525992022837	0.995084340457063	0.964583933746478	0.98280411940756	0.99266998481556	0.98310375638618	0.963137764819399	0.926275941726086	0.920660827464203	0.983930058570766	0.924134729223097	0.927628797234825	0.942181638550715	0.969488702144477	0.999996681652297	0.969269226035473	0.94879173204106	0.974583249861953	0.969488801560648	1	0.9757472574505	0.977769656702491
0.994017181500483	0.99539921280544	0.98881583937205	0.996601982514512	0.994844349030772	0.964335244143827	0.983659246443795	0.992277430363084	0.982752028680094	0.961331676710622	0.925985365974113	0.921190093292941	0.982356264235295	0.923849767910196	0.927048092609672	0.946391638467966	0.969036056814255	0.999996282158429	0.968797324453867	0.950714099522608	0.97428792216934	0.97299853470695	0.999939109787793	0.968797370981259	0.97512989914554
0.994200115922755	0.995807099964805	0.989104901907603	0.996298415088121	0.995529263800923	0.96163286779067	0.981860387195625	0.99264162025911	0.981920928301038	0.963043570327458	0.925370461359385	0.925649754916629	0.98342269365686	0.925524513457518	0.92911996071655	0.963978197286145	0.96953905929983	0.999996730791336	0.969502848837483	0.962972781316527	0.97498875975186	0.982472291310101	0.99891829868465	0.977372555388397	0.981781817019222
0.993938530955748	0.995295481447287	0.98857353214207	0.99671787613805	0.995458845088845	0.964041145457586	0.982838459162318	0.99186211725503	0.983304727298092	0.962670550534553	0.927681190559862	0.924169541844995	0.982371111791973	0.925355184006804	0.928259290088492	0.955619911980604	0.969175429729433	1	0.969745493972969	0.956145448027142	0.972193513630967	0.973507917492112	0.999768045908556	0.97563901085416	0.97653188544184
0.994577474034239	0.995813795999156	0.988730189223867	0.99627249140745	0.995356591634165	0.966125120980872	0.983856759781895	0.992039231301944	0.983614060070893	0.965572214785284	0.927843042760533	0.922902773049722	0.982966523344137	0.920858358076246	0.926745734314626	0.942683141069612	0.969819904638442	0.999995500590243	0.969354531171932	0.943876903087484	0.975346847756898	0.969819904638428	1	0.969348252685486	0.972102970003057
0.994027656630515	0.995359425315425	0.988772723538858	0.99659576470176	0.995227557983404	0.964242654539864	0.982776114645092	0.992282739921727	0.982445809625672	0.962336714587365	0.92846506813838	0.925020428374532	0.983147531816831	0.924973786563204	0.928577509297771	0.950478303926482	0.969157082801727	0.999990051454796	0.969408761129522	0.958223650387299	0.978587631733098	0.969157082801726	0.99976551761299	0.97322998446476	0.977341734420652
0.994117720458526	0.995663207904571	0.988935082190155	0.996185794377814	0.995139754001279	0.964335701211632	0.9834980313213	0.991985755878743	0.98191853617339	0.96430048335414	0.92819311907113	0.924474892616665	0.982878761561729	0.924974676197886	0.927972676217318	0.955542838007244	0.969095033597612	0.999996133861975	0.968201337813668	0.965296112840906	0.97716313247846	0.969095033597613	0.999941395550636	0.97607759947501	0.975011260258653
0.994183337997094	0.995443868475725	0.988783929318443	0.996625231782327	0.995102998850046	0.963344576834076	0.982951201289403	0.992033104832572	0.982653668583623	0.962447855430898	0.927038157965198	0.921655391783444	0.982518054685363	0.924142710610038	0.927216709455241	0.943621153300177	0.969159942600388	1	0.969253481778284	0.934721823761376	0.973652486034426	0.969153371722518	0.999985973305707	0.969254160249208	0.976377929198797
0.994782826667662	0.996167327554425	0.988900112370472	0.99627464558404	0.995119449774534	0.964656951065124	0.98337461754397	0.991991275423347	0.983601243085254	0.965205977570306	0.928381659154423	0.925463163334851	0.98348478517256	0.927080068521108	0.929676390495126	0.968982314420897	0.970003223718111	0.99999850306883	0.9700991068377	0.97792790839603	0.974562850581724	0.97812465667734	1	0.99011113776049	0.97964907019143
0.994059912371021	0.995612230050854	0.988897287576458	0.996385464814833	0.995223788350374	0.962891785628376	0.982091647276256	0.992359308096079	0.982567638478467	0.963405341405893	0.92767889452534	0.925249171007875	0.982840825936734	0.926381165785811	0.929805031642793	0.965917970964477	0.96955138843323	0.999997855351978	0.969462807796881	0.97746668358245	0.97424579080285	0.982990128609272	1	0.992775478403525	0.980256278243375
0.994537406706374	0.995688017284908	0.988857074534504	0.996062926897087	0.995066028276533	0.96409415122961	0.982744959221213	0.991945936956942	0.983443949721098	0.96471548067482	0.929329627419698	0.926679988416755	0.98274637502789	0.926081367241223	0.928888612550443	0.969342175436513	0.96969318405148	1	0.969533115227874	0.960990411372435	0.975309003119402	0.98341155802009	0.997657888587404	0.978971866109087	0.974316865010238
0.99462011142207	0.995675832174806	0.988931527746614	0.996286644109638	0.995143602619075	0.964123634730847	0.982637150556604	0.992105759195823	0.982911132740498	0.964145117901566	0.929172968553763	0.925874530913443	0.983250075279266	0.925889883230006	0.929324244485754	0.970171323867572	0.969558635197764	1	0.969703743878975	0.968988621412838	0.978202919457308	0.987780911739648	0.998861084916979	0.976932065158482	0.983672953808699
0.993273212336332	0.99548306515332	0.98912280623808	0.996418260002117	0.995259048209323	0.960828739299614	0.981683417050167	0.992354512979592	0.98213989798755	0.962895296667593	0.927149645133543	0.925069718932353	0.983088512429638	0.926451003811338	0.928853836428462	0.954662973473458	0.9698984430251	0.99999879440708	0.969831191504794	0.970336779740797	0.980545846747686	0.986443702440182	0.998380010192686	0.97608447951058	0.978765315028217
0.994323662817968	0.995710612757134	0.988647909053504	0.996561073930316	0.994622686596675	0.965012078755496	0.983707337958812	0.992255758106865	0.983038588501173	0.961425673725527	0.927683944650568	0.922575448422199	0.983352099374255	0.923947459177952	0.925580188935396	0.951687431404594	0.96927925778651	0.999957661856257	0.96931847515881	0.942526234172277	0.97229515236135	0.971096949415703	0.999984675420929	0.969323857504812	0.97239452594078
0.994260700300913	0.99572236605624	0.988752086768313	0.996382814314527	0.994963892816325	0.964417816884513	0.983021723541883	0.99194298084681	0.98261084061373	0.963794761722392	0.927812154776946	0.923262588191632	0.98263311423189	0.923558422556757	0.926691565885487	0.954711912761946	0.969199091881086	1	0.969653523020154	0.946166023225374	0.973135803651503	0.96919064710307	0.99982344101218	0.974165486165888	0.975126064227046
0.994283609995278	0.995803680698451	0.988697599770075	0.996306835677793	0.995228373730428	0.965610258381334	0.983799423621048	0.991893798653933	0.983533972567984	0.963314805268214	0.927766028402291	0.922446032026937	0.982751665473279	0.924620689851325	0.9280658182451	0.950520492955775	0.969446729586197	0.999996830700576	0.969180790287467	0.945367273850664	0.976948047950728	0.969444999330047	1	0.969180819177507	0.973395520519474
0.99415384691931	0.99541985954186	0.988792319399603	0.996603374732746	0.994942955288544	0.96316379307218	0.982077720174338	0.991937274962468	0.982800693238105	0.962688057831586	0.926542098746869	0.924479971414866	0.982616876948445	0.927440397181678	0.92873672963032	0.961072069502008	0.969656072662782	0.999997387586852	0.969559748293954	0.96121185385276	0.97127173442721	0.980712269924486	1	0.978503761312811	0.976890129308237
0.993874437564117	0.995548362447244	0.988612293424052	0.996664874074583	0.995183114673529	0.965102058754231	0.983580060219306	0.991965089738096	0.983166337588849	0.962296430594897	0.927091429156694	0.922739620852971	0.982847549841823	0.92321888100252	0.926180458116992	0.9449219558681	0.969148636138825	0.999986278634138	0.969243888315695	0.960192634413663	0.97479969351422	0.971491664033395	0.999992167373983	0.970540906321965	0.975171997380545
0.993977151942783	0.995675038831626	0.988868277164173	0.996381098165155	0.995170872734651	0.962850094664357	0.982718008647467	0.992058688067994	0.981188738914922	0.96310178903214	0.927390719509085	0.924850567114621	0.983100554490137	0.924647135375695	0.928019789105755	0.966579051503104	0.969552325866335	0.999995859711312	0.969072226110724	0.956786986642241	0.97112327814767	0.984612969190673	0.999984971405902	0.983649724540998	0.983157801745764
0.994338190630355	0.995364632589524	0.988536035701013	0.996458380248805	0.995466070010036	0.96354499982379	0.982168740407435	0.992145001328217	0.982850351338494	0.963084711196108	0.927406087680666	0.922404798869776	0.982737063512792	0.922872558188509	0.927175729952325	0.962149623662652	0.968994648697623	0.999998838805895	0.969354110448612	0.950677637798432	0.972282322440686	0.973218188531578	0.999985558258436	0.980916641523953	0.972683899985398
0.99403473813044	0.995475815278466	0.988761107841452	0.996423363991586	0.994937748236698	0.964998167818	0.984654919758774	0.992092192248164	0.982332281103408	0.962829476360477	0.925125416391874	0.920518374091564	0.982456965925564	0.922496912482025	0.926531558777746	0.950147225151074	0.968808790340563	0.999997219037628	0.968356654629783	0.9578489190231	0.966962749995634	0.97195201423438	1	0.973345753338031	0.978512929326229
0.9943688993896	0.995649567558171	0.988655340605765	0.99656984484108	0.994933097779642	0.964539416172047	0.983424061653104	0.992064059074424	0.98392623109373	0.963749226789333	0.926774164850511	0.921908491596385	0.983071576257433	0.923496807868177	0.92788965888567	0.951799614472555	0.96922320206765	0.99998702711206	0.969107770183638	0.945098459033506	0.973980435169136	0.969230012870728	1	0.969115264813136	0.976470824046817
0.99390753995514	0.995457929894815	0.988668287533281	0.996631579462383	0.99530928452234	0.963071058481768	0.983134101852747	0.992110286660207	0.982813154385025	0.963471964797097	0.927004470143956	0.926512983725647	0.98305823645312	0.92456367059116	0.92702667409173	0.965606423805802	0.969429429600158	0.999996859908807	0.969631716676127	0.953026952050175	0.975587909078588	0.982454403526866	0.999937910193867	0.97694110655856	0.974155583025553
0.994191343154598	0.995576706902132	0.988756808953951	0.996374225397185	0.994927696945655	0.965097655205356	0.983655198289768	0.991730554554057	0.983821938876938	0.965497520669481	0.927170824542593	0.922082669199127	0.982308920148464	0.926692622694269	0.928294619288716	0.943365632883544	0.969506074372682	1	0.96944838469156	0.974263598606876	0.976200826110227	0.971701870817549	1	0.988114024668717	0.98098784516858
0.994180658749046	0.99563323884746	0.988412050428364	0.996646886049638	0.99533106437144	0.964911704581798	0.983879052137502	0.991836140776843	0.98252572990377	0.962935192471057	0.928026376326906	0.923083721537007	0.982310229170656	0.923008643459065	0.927279504079447	0.951510278275695	0.969464442884908	0.999995977684612	0.968814972876572	0.954843148865447	0.977262956547752	0.9802514271302	0.999905224845744	0.975937270396425	0.977874796810877
0.99415143840395	0.995775107098639	0.989128718425933	0.996401940948206	0.995412720060843	0.961820854259715	0.981689712769835	0.992443574285203	0.983095122930137	0.964222546811243	0.928759068459762	0.928059349818887	0.983172412370627	0.924908972479945	0.928695873707975	0.95982585633496	0.9693790125851	0.99998951673849	0.969896000212688	0.951695080098312	0.978060717130322	0.979288449047585	0.999936109670654	0.969896000212688	0.977773162518404
0.994077797268626	0.995297051567596	0.988606817018622	0.996422155568054	0.995449997532188	0.963009394173826	0.982658888419596	0.991917520406402	0.98313244689948	0.96462784373238	0.927992060086524	0.925023194810179	0.982031982552432	0.921248319245965	0.927143405825918	0.963149242366597	0.969404358887592	0.999986665071778	0.969475070086255	0.949542896814572	0.97114110740916	0.981619750536354	0.997013592034093	0.98126314840898	0.97982695299036
0.99407384967939	0.99521462098947	0.988706568875451	0.996681020160408	0.995466834089668	0.96358551012862	0.98290315635672	0.992160629065101	0.984095900338506	0.965126498147203	0.927458345343284	0.924553519527207	0.982787419668999	0.922957799622071	0.927947786796009	0.958229440099412	0.969296749859508	0.999995055335078	0.969494392454028	0.949228520432084	0.972133875902788	0.98061756614353	1	0.969501019421615	0.974169900748675
0.99412169673188	0.995111186540046	0.988459544496943	0.996584151908205	0.995154491943382	0.963394807290932	0.981795339868632	0.991963509035664	0.98319524925521	0.963770384842298	0.927774032326919	0.92442852154633	0.982467060045673	0.923962772301704	0.927589743844191	0.966376208471945	0.968726452973182	0.999977221963614	0.96949270839366	0.949830294817587	0.975518057115598	0.982595591600062	1	0.982028482071142	0.978305406170128
0.994430423105116	0.995830706024102	0.98894412053577	0.996536073260558	0.9951195743844	0.964258475544406	0.983445476392012	0.992270271715267	0.98337302258268	0.965147542255046	0.92720686412875	0.922277919103289	0.98323338457253	0.924089035099557	0.927798161642792	0.951369794879497	0.969573961666517	0.999992487816433	0.969483848331738	0.94786855443339	0.97443191836377	0.969574023720468	1	0.969483852058248	0.975204163277545
0.99422741104925	0.995534138297381	0.98870625890436	0.99637965291187	0.9952782658717	0.962596288390753	0.982096177954252	0.9919702522507	0.982865745108294	0.963807381765701	0.928106983124378	0.923712139896093	0.982480693917068	0.9243447731991	0.92787712624561	0.96743229763636	0.968759667680645	0.999971730991063	0.96975946872649	0.9429351791263	0.970576931814997	0.968761317857401	1	0.974761302611514	0.977487271277891
0.994538330121266	0.995897741156358	0.988973685246262	0.99644893637506	0.99520740913829	0.963685942695952	0.982948597966045	0.992421842069828	0.982719672589017	0.964620030715777	0.927189602532906	0.924279261242597	0.983597979435262	0.925471898643116	0.928629018563162	0.95870107571489	0.9698449010619	0.999999762226176	0.969754781880107	0.96623672338664	0.977207088842058	0.977199201073487	1	0.983242435521422	0.976308841251876
0.994386755280437	0.99577261627406	0.988938260589287	0.996373944546277	0.995157941506092	0.964619343013731	0.983268813845002	0.992121073740483	0.983028315309918	0.963732322415686	0.926044917551229	0.921988394826615	0.982878113849746	0.925119500664937	0.927189414707135	0.957752395471987	0.969255361604177	1	0.96945782475899	0.965831173627614	0.976054655240993	0.97673952641319	0.999955858248405	0.979794006520202	0.97522943455871
0.994156458857031	0.995356991392732	0.988976568034302	0.996447111372016	0.995259450367937	0.963523839285446	0.982551803992678	0.992570115523944	0.982501219690826	0.962857491218444	0.926558841124563	0.921522350486674	0.983071201191135	0.922448202690427	0.92730163942445	0.944066968411018	0.969024900626003	0.999995256906466	0.969012676729676	0.943514456413014	0.97328351671658	0.969032233641688	0.999961457651246	0.969018307031643	0.97471917002488
0.99362884868101	0.995358802075462	0.98874612510863	0.996545120087652	0.995013379992714	0.961921895427998	0.98266161180732	0.99231611814285	0.98204727505945	0.962113729880986	0.928190840788989	0.926028759178297	0.983323084679783	0.927007807535181	0.928485400751627	0.967402313775478	0.969538494823846	1	0.969083139949994	0.971387039093292	0.975157706147702	0.988710384638004	0.999985649422525	0.977089681704316	0.97497997166279
0.993776216729337	0.994936512735658	0.988445900320033	0.996241758471394	0.995270309466363	0.964945725986687	0.982995777439782	0.99172948388482	0.981539812517946	0.962946676590402	0.92862515952434	0.924206633587929	0.98259235638732	0.921952742683753	0.927169547758608	0.94534803442452	0.969203043896557	0.999944535052424	0.968961082635576	0.959591006353502	0.98057145991549	0.97355135113202	0.999706046736985	0.972477066654458	0.978862033032796
0.99432784652919	0.995597238766361	0.98897017309228	0.996158188625804	0.994796416519746	0.964744693798569	0.983429486668846	0.991882691126052	0.984191865625136	0.964664036073344	0.92738171633957	0.924705180912318	0.982733420649826	0.924238588142326	0.927967570323586	0.94788905933579	0.968989398052428	0.999990803938492	0.9694762516353	0.954581415478944	0.975682332753976	0.968989398052425	0.999942426188607	0.969471692099673	0.982509532300286
0.993788621782371	0.995164443694683	0.98911924926666	0.996738865541466	0.994756681974824	0.96325693444605	0.981465394305612	0.992601282885257	0.982398400796424	0.962211435875874	0.926924190473834	0.922499365307868	0.983771492680806	0.92633296574135	0.927347534722367	0.963664325738992	0.968708593620195	0.999999693528296	0.969515729147913	0.962419732697677	0.97627095001568	0.976479267117672	0.999955758964984	0.980648751450955	0.979885824565138
0.994037825737677	0.99547867399406	0.988753686408512	0.996498301575887	0.995080969369742	0.963098742704104	0.982645250257505	0.9923412682279	0.982671972425653	0.960497642292177	0.92842468197812	0.925473105296242	0.982601472870621	0.921711118940258	0.925383480189821	0.964742447596657	0.969563000589457	0.9999904089802	0.969493387435272	0.961103060721924	0.977875372257507	0.981527826549898	0.999768617722226	0.975424378223276	0.97691770507159
0.994696746344364	0.99577856856919	0.988793594660401	0.995894192501088	0.995069543291255	0.963881039118623	0.98289865103215	0.99232490694433	0.98230666580441	0.963312948985752	0.92705892020035	0.92403367296018	0.983362908911698	0.92300072835953	0.927727002038747	0.963845282257318	0.969685592388087	0.999998597619645	0.968843268276112	0.957824589457846	0.975859082791116	0.983220795007588	0.99993591049446	0.978341209463994	0.976786614130585
0.994669847079155	0.995886821931232	0.988732083990205	0.996431598074875	0.99445176543879	0.964926905764658	0.98351245589634	0.992216866449298	0.983117826844837	0.962709321094526	0.928064310190871	0.923662487318071	0.984421613244738	0.925198909300442	0.927476558650156	0.953290352855595	0.969839558281562	1	0.969398235395618	0.946806407829047	0.9738447052677	0.969839558281562	0.999954510938297	0.9693982353956	0.972438453439648
0.99435144376316	0.9955963501302	0.98896569432145	0.996567910641015	0.99536389569021	0.962725086451865	0.982102372520213	0.99242839502085	0.983196010259727	0.964643863350701	0.928886255296344	0.925913467608144	0.9831977102868	0.926291170911889	0.928727549091663	0.956762560283464	0.96935760497959	0.9999995905554	0.970001998360898	0.974309089849223	0.979387414441711	0.986052801082156	1	0.986598945676523	0.978471617144916
0.99455528037073	0.995807272190862	0.988958783227443	0.996330196441136	0.9950066378492	0.96382416642734	0.983130818016129	0.99240570748353	0.98329348182474	0.963687361649414	0.926067291204701	0.922857306849746	0.983898329487595	0.92457356591972	0.928272270604107	0.948055516626344	0.969574664647812	0.999987111224707	0.96956649813323	0.94823841625199	0.974909279877166	0.977887899908084	1	0.969570838447362	0.975615326417047
0.993957251102537	0.99544797367295	0.988696437118911	0.996666802430802	0.995286086024357	0.963494398672674	0.982773277910662	0.992002210658223	0.982287364763473	0.962018857974253	0.929463677616788	0.927061233240694	0.982942507891965	0.925110485724682	0.92775124282703	0.963806465852084	0.969759489999233	0.9999995138485	0.96956500088759	0.966396301660277	0.977851411747698	0.97684513802081	0.998739026293617	0.979759600129627	0.97803821541749
0.99412039909328	0.995389287735767	0.988643721438206	0.99658636265405	0.995169587692516	0.96479941475322	0.983091620537084	0.992026453336867	0.98312622319007	0.964132546634402	0.928750622686448	0.925747972107847	0.98236203252362	0.923085522613833	0.927455004648193	0.961247776227018	0.96916743658495	0.999996879660817	0.968976498298467	0.948785678372073	0.977069518787104	0.978370038404928	0.999984528738772	0.978755799488935	0.97498482686029
0.994302391606236	0.995541469023133	0.98863512369518	0.996159387306687	0.995120204722298	0.965554840253576	0.984298415793263	0.992152879602733	0.982658011831371	0.964212044467	0.926297551979546	0.922155290890188	0.983255114232786	0.922076092457665	0.927511354503798	0.94928572818117	0.969430798389704	0.999975208837533	0.96894102255823	0.951426184082101	0.973073631185324	0.969432122502021	0.999983988628778	0.972507432992877	0.972932148050167
0.994354421524126	0.995618818090417	0.9888850733886	0.996629160005099	0.99511296476089	0.962906987318673	0.982564598637437	0.992390488360607	0.982410844962162	0.963394078171072	0.926002544344994	0.921596413162213	0.98351255982716	0.926282235793292	0.92848430072682	0.9573099567575	0.969245336351176	0.999998260040877	0.96961082807436	0.973823248197095	0.975535626038364	0.984705675547963	1	0.980904332230027	0.97388698628698
0.99410175518431	0.99511850740003	0.988400097729713	0.99665382958815	0.995395115166408	0.96445110224578	0.983174931623823	0.99199112195481	0.983005619206743	0.964033453263669	0.927794663156971	0.924004947411476	0.982334676898513	0.924495774532767	0.92734980447108	0.957773379715008	0.969224631208518	0.999987862029233	0.969364477503748	0.96115293481347	0.980941524852872	0.978230210131528	0.999937079166973	0.977439350997098	0.976324542735572
0.99439161451734	0.995538104120769	0.98904545519017	0.996634694207655	0.99522418925007	0.963081989043071	0.98246027577248	0.99242503237431	0.982579867782433	0.964409958357703	0.926914654566623	0.92395092616896	0.983303410436505	0.923759426343014	0.928564429208756	0.957138973554447	0.969057136103895	1	0.969052107345434	0.944356329154252	0.974499491923097	0.982782260744442	1	0.969061815603408	0.978718281314468
0.99402953950245	0.99561279297205	0.98901547351444	0.996391403099638	0.995229334165081	0.964305296400735	0.983471130040963	0.992357942556835	0.98297358875656	0.964054872783857	0.926233778693544	0.92309857965805	0.98292430546963	0.926088659973503	0.928013264986602	0.948347161570077	0.969623655582142	0.999999666042443	0.96919312493138	0.9647375013608	0.97208168274515	0.969627839327893	0.999955194870884	0.978245672162857	0.980712494604419
0.994298308525958	0.995646242791443	0.988763870505767	0.996367555052255	0.99499561062052	0.96458301691151	0.983256162597514	0.992295417722632	0.981636625056807	0.96183153916485	0.926602431970128	0.922605809891072	0.983507173338464	0.925082888396223	0.92735373377433	0.950269533091566	0.96974504056474	0.999998566189695	0.96882547120561	0.956681500670651	0.9721734238684	0.971807319066038	0.999955401465562	0.968825124214797	0.977368092445286
0.994107091367751	0.995518703812237	0.988857971462609	0.996436703086323	0.995232166715272	0.96268906460667	0.982621776025415	0.992277166592112	0.98277775483645	0.963294474042768	0.928537828076465	0.924469307237944	0.983473927595774	0.926505084032803	0.928663872952466	0.965189296841178	0.969674482619308	1	0.970052080765264	0.975802869479595	0.97915271562958	0.977780269222597	0.999638376683028	0.980622035368083	0.979744059556286
0.9945184410954	0.995851618523527	0.989129650547277	0.996418571224651	0.995059268196462	0.964220345341794	0.983031192123078	0.992274796094062	0.983393189035826	0.963715243538434	0.925920655335144	0.923142471935844	0.983405773691898	0.92620026858375	0.927939907812148	0.96353767258338	0.969678838848957	0.999998129184333	0.969866406272538	0.956307974765784	0.973214899589198	0.979088596915375	1	0.978982028395218	0.979596233975375
0.994017714851562	0.995451796345408	0.98880865595389	0.995939233558571	0.994731819248275	0.96458164567998	0.98323756966336	0.992147258218306	0.981320491973766	0.962630381549124	0.929384471093257	0.926178025787898	0.983433473340557	0.925597903302411	0.929274985010563	0.96622153810239	0.969504871919667	0.999998468652033	0.969181355347246	0.96677606779976	0.979953657815414	0.981114214126212	0.999597334912824	0.985110772835448	0.974209354169785
0.994512266153956	0.995638986082799	0.988899536490884	0.99637891163198	0.995346413854438	0.96456240477008	0.98344679757454	0.99212183008707	0.982844086826385	0.964169754733	0.926375468564507	0.92176113040423	0.983194547642544	0.924932578890332	0.92913942920316	0.946681420636542	0.969538432817004	0.999998421997555	0.969455280321128	0.935908057399793	0.977082078636732	0.969538432817004	1	0.974460134197515	0.975296597016534
0.994037923527302	0.995376611243753	0.988667796935645	0.996588900392516	0.995572007381613	0.964059068844264	0.982820204699543	0.991729612606021	0.98215522030795	0.963746969959967	0.927900683293675	0.923964311661463	0.982186641905564	0.927044247099956	0.929396842310739	0.935682205405665	0.969316244156423	1	0.969370430200484	0.973162823609466	0.97748204031506	0.973875001493223	0.998725365529473	0.981656564987753	0.974132574304337
0.993976164520128	0.99553588479265	0.988899601806134	0.99574038814674	0.99494428846041	0.965024590018037	0.983526692235643	0.99201655343233	0.98093405331626	0.96318632318971	0.927036172131818	0.922827769579743	0.982973894741743	0.924833653513014	0.928504034932383	0.940767736096236	0.969399946233628	0.999998956875437	0.968067204705172	0.964176102906532	0.975569695569276	0.97077626421142	1	0.98610479693123	0.974587956156982
0.99326402080959	0.994869285841162	0.988157318776833	0.996729575119238	0.995526015971508	0.963708198976733	0.983388621906857	0.991484397965712	0.982247906034992	0.962366067141813	0.927772562897304	0.925972435443845	0.981583472628463	0.92109235582679	0.926470041850427	0.953410440403132	0.969362916926864	0.999981725744036	0.969041619708523	0.94842745295055	0.975950533437416	0.9831817383398	0.99998590044632	0.972313830814667	0.973675992957902
0.994264273133488	0.99572810483709	0.98904767035693	0.996425572602733	0.995276671561196	0.96271876887496	0.981989004534286	0.992406057056056	0.982530442108605	0.962459178328446	0.926643146541708	0.924693569801242	0.983442629109687	0.924401849486437	0.927570586247991	0.960366051307815	0.969637059606242	1	0.969721269151702	0.950076951110327	0.97676106293524	0.978223488349127	0.999587449301232	0.978640242077643	0.976606500120528
0.993845514952665	0.995379318952469	0.988593730623206	0.99645866024903	0.995331371630145	0.963283710021033	0.983109303793889	0.992020917117413	0.98358216940165	0.964234747487204	0.927908417209482	0.927027021029872	0.98256071697018	0.922885749245022	0.92710536161237	0.962491572587855	0.969543840161562	0.999993165819906	0.969426987543708	0.960963194756	0.977300569478753	0.979285001752548	0.999866339069834	0.978723185997994	0.977065619332135
0.993842026190527	0.99523618771442	0.98838980962834	0.996717810634587	0.995245479552092	0.964242192192486	0.983004907119991	0.991546630302393	0.98305096959712	0.962861983443067	0.92630122128361	0.921788576106117	0.982636199544547	0.928161045004998	0.930132296720964	0.947795336574799	0.96972372773464	0.99998925961886	0.9694604936258	0.973921192990112	0.97242473297819	0.974444364916637	0.999954416698541	0.982373736756626	0.97580054266417
0.993886343886382	0.995681647821488	0.988807817319644	0.996464758852627	0.994876701504914	0.961568083811235	0.9816527681703	0.991849091679786	0.98294870283806	0.963792204236294	0.92673506671056	0.924350719950666	0.982083726710104	0.922823113989204	0.926746996945035	0.965520258099544	0.969098299733667	0.999996249089678	0.969830319270697	0.959638669180512	0.974599037519728	0.969098299733674	1	0.979038233885223	0.979277383476107
0.994279346165814	0.995718767610556	0.988715702631778	0.996465403738822	0.9950391180246	0.964630577539227	0.983833583840326	0.991991922579724	0.983513191602428	0.963074397280702	0.927065136504734	0.922896956738976	0.983115574297328	0.924459939405542	0.927243594985101	0.963382866345085	0.96958179577675	0.99999039135236	0.969303677153422	0.950664865992174	0.972312985350469	0.969583057060778	1	0.969303682687218	0.975298992678087
0.994535484113467	0.996018348951606	0.989035152670586	0.99612352856949	0.995058668868427	0.964734600678865	0.98345776435227	0.991919294580958	0.982237131041418	0.962690313531606	0.927740992168237	0.922013971515273	0.982779058314863	0.926906037348995	0.929922081190513	0.952102655651465	0.969731210965243	0.999995371680166	0.969598012296713	0.966858726185621	0.97674668089884	0.969731210965251	0.9999855240935	0.984245626806382	0.975451952979839
0.994396609180964	0.995341280744314	0.988529911919777	0.99653149662099	0.995291043149678	0.96356370087371	0.982668553315857	0.99206230041081	0.982995544285973	0.96281493618444	0.929012247190048	0.924687014098357	0.983327713572976	0.923718547140026	0.92760614134769	0.955733558078521	0.969517063794415	0.999970388147029	0.96952286574968	0.944706122239078	0.977920344436138	0.96951861528506	1	0.969522802202265	0.973884068651247
0.994048163981648	0.995313016054466	0.98849355952243	0.996613343519877	0.994799611537213	0.964443243818547	0.983642115305343	0.992097776098782	0.982099925955014	0.960920953006811	0.925910169456242	0.921471773243812	0.98279940126092	0.92400406072312	0.925562558284785	0.954096091308548	0.969193759408708	0.999993918641104	0.969018488998318	0.950435973139102	0.96806303279038	0.969191912112588	1	0.975349255504654	0.974686606959301
0.994328081085003	0.995484114356006	0.988803511900578	0.996636175114603	0.995501930861463	0.96379639896328	0.983025765029619	0.992103216985557	0.982879284217167	0.963784996393606	0.927184575217858	0.924591555062847	0.98308578369518	0.925559618388504	0.928663021038444	0.955642564057583	0.969432658432348	0.99999966529601	0.969534101935187	0.957293346734938	0.974271284566399	0.973834822007788	1	0.975736409344023	0.978216925119448
0.99387962692124	0.9955506271826	0.9890173931196	0.996054738756354	0.994453786550632	0.963026636379707	0.983120277416037	0.992309023127234	0.982769122438602	0.962202793718622	0.92620014412665	0.923278207498735	0.982800993426028	0.92433788572504	0.928134415798319	0.9523724653964	0.969067594611535	0.999999243517599	0.96876647660883	0.947781186649276	0.971536097571562	0.969069757693786	0.999985938032467	0.976117815140704	0.973791207573328
0.994264720411528	0.995760924098677	0.988795483578646	0.99635988142381	0.995157708958188	0.963866089209696	0.983056997796108	0.992097841672611	0.9829155454498	0.96422317103712	0.927666576658382	0.924349492510441	0.982676755807272	0.923671834661452	0.92820225025881	0.94719149569656	0.969200496845	0.999993485459552	0.969241590657187	0.958040481428735	0.976314959434716	0.969204145676368	0.999944532023095	0.969241590657211	0.9799601473703
0.994323329730065	0.995569735445919	0.98875686085835	0.996299247958012	0.995220511818208	0.963865019175136	0.98285884641293	0.992312931950756	0.983113808312553	0.963462554491606	0.924764674713778	0.920392756280906	0.982825247818998	0.922617629100151	0.927032095479637	0.943412948829825	0.969147057797777	0.999983720519354	0.9693720741224	0.946243838058836	0.972940581391084	0.969147565409517	0.999986116314546	0.96937836664532	0.97334125861262
0.993713177810142	0.995358718091902	0.988549902659988	0.99660843226069	0.994922003784464	0.96261322168999	0.982932526117873	0.99173360764911	0.9823921594884	0.961969479285452	0.926795984793079	0.923574408421523	0.982675945485793	0.924432433002405	0.926500310598353	0.962257466212811	0.969224420351283	0.999997728348043	0.96954002394659	0.965370286784084	0.974724075105926	0.971358947904086	1	0.969542040971994	0.976082371312737
0.994171942415624	0.995483335527295	0.988614365877913	0.996573240382334	0.995493195809462	0.965347455562288	0.983637901643976	0.992089098369377	0.98380885423312	0.964609173945537	0.926805906179373	0.922226699810679	0.98330183683517	0.926697143469701	0.929793457791615	0.950073883793434	0.96980845409227	0.999988348206604	0.969698225947583	0.950304757936448	0.970968471201187	0.96980855810843	0.999955878177656	0.974522193331178	0.97745752596586
0.993462048907253	0.995098370968627	0.989001778882506	0.996161657701187	0.995445120980013	0.961206753251585	0.981009428545917	0.99242880595149	0.9823111439892	0.963812805540031	0.925081824440252	0.923883159913026	0.98351736829515	0.926355450486626	0.929605769196275	0.958334720973622	0.96848302433358	0.99999959439265	0.969730469782655	0.97417627902609	0.973009452982273	0.98093605747414	0.999985652201738	0.984248425185676	0.978099476487624
0.994164992915827	0.995583829134082	0.98895806909915	0.99649206018425	0.995190137580304	0.964955829836354	0.982911985524005	0.992342967203584	0.98306312759182	0.963402491494704	0.927126848248895	0.921922763603372	0.982875608808504	0.925769594630639	0.928566718768687	0.95670785898924	0.969700970267279	0.999998090005288	0.969541019764434	0.961871089304334	0.9719569679742	0.975691338072177	1	0.978130547067325	0.977363224775411
0.994047151412778	0.99501970488913	0.988755070057118	0.996752329553844	0.995412111173405	0.963332834406998	0.981904459143155	0.992012193775102	0.982789144540506	0.963735388028375	0.926682680637956	0.925191722299913	0.982678055502046	0.926120875850645	0.928613729019699	0.96007280702106	0.969228325396926	0.9999991286416	0.969761756635083	0.959056682537271	0.973282350001124	0.986240711358493	1	0.981579800650878	0.976795475122233
0.99460937163014	0.99592224232821	0.98927945432311	0.996382128995343	0.99522547584537	0.963368612941647	0.98271971723197	0.992650177049567	0.981712122825571	0.9631366138428	0.925946439309032	0.922892724690178	0.983894337861494	0.927548897885027	0.931112730469969	0.958266583822016	0.96974398456714	1	0.969486927559234	0.96614307920873	0.971344454987183	0.976420666282403	1	0.990066320161415	0.982461705056379
0.994535391590144	0.99595755454161	0.988697762027081	0.99625120682314	0.995131057459688	0.965192296110495	0.98397041388847	0.99213016042659	0.983482551475514	0.964678515735257	0.927593359991898	0.923620633093923	0.983422112363339	0.925100793215033	0.928660836487452	0.957608805849313	0.96985795034716	0.999969763053095	0.969637872926104	0.96140577688727	0.97348291652519	0.969862328037525	1	0.976963796524883	0.976616725907956
0.99211582416581	0.99511162951155	0.988984435134721	0.9965915292459	0.99531872241485	0.96069305439826	0.982513602816289	0.992123984141323	0.98241205832969	0.963463717894556	0.927826667252831	0.926412308784066	0.983253984090606	0.927185913460198	0.930472459223972	0.97044409389134	0.969409424324358	0.999999400451526	0.968946173408266	0.96644881573493	0.975145607725235	0.985229255289894	0.996127630741642	0.981151649293143	0.973937568000896
0.994633776698816	0.995943735376446	0.988995080706556	0.996451290223284	0.9950016912404	0.963673830440768	0.983209156753546	0.992189461800842	0.98307178516774	0.962205566762295	0.927214479537282	0.92373007858043	0.983036398769197	0.925025588321258	0.927026990788843	0.960779419376904	0.969510630911537	0.99999866515052	0.969758468574769	0.96978042409722	0.977942116598207	0.969524392812744	1	0.980713331462058	0.972915437443453
0.994396566339026	0.995575271224806	0.9886943904253	0.996371353782697	0.994881675056452	0.966022778587065	0.98405670201438	0.991886011416164	0.983200465267845	0.963092876961735	0.927126000534656	0.923001959764482	0.982563692549544	0.922502894206718	0.925712977517702	0.94934327906153	0.969150334568974	0.999987690184378	0.969047997754958	0.940946960236838	0.97582663988585	0.969144665593904	1	0.97535481161074	0.97275553386179
0.99354208036662	0.99477861526726	0.98830764119468	0.996681220729429	0.995078024423281	0.962956169481852	0.982022356597808	0.991876424125702	0.983375257833179	0.96287806215661	0.926632373713173	0.92359087696294	0.982507591895442	0.923863224112274	0.926965238626431	0.94937511537584	0.968701912626078	0.999996109233894	0.96895154991799	0.954526768327202	0.974166868941243	0.977643415523433	0.999884576875135	0.980234944118514	0.978363333018446
0.994588264052828	0.995542897629442	0.988702574375562	0.996245199641882	0.995047703796476	0.964789908904491	0.98288197494953	0.991928300673991	0.983430530566752	0.964981029599606	0.928591271389252	0.924281607585111	0.983061678388111	0.925442265180891	0.92802007207321	0.953649876188454	0.969701429886935	0.999986682345017	0.969644535816125	0.96711181913782	0.97924846960324	0.97319975996067	0.999955355164335	0.987302625764903	0.97783048451569
0.993869457350728	0.995536403542462	0.98892994528931	0.996599101983687	0.994908949276927	0.962526350174925	0.982562003494905	0.992350191788838	0.982368008644566	0.962021422189817	0.92760573571077	0.924922856110655	0.98328723050716	0.925363417536175	0.926789284554721	0.968526639159507	0.969329525685964	0.999999712078913	0.969331125064703	0.967823829160256	0.979918049419144	0.97883735891913	1	0.978289628207962	0.975243785108304
0.994130382853913	0.995293092828899	0.988472429394618	0.996598854635567	0.995378985652213	0.964747800900813	0.983513116078668	0.991839914697518	0.984134867398616	0.964748165742082	0.92796740323767	0.924562269794717	0.98259369827861	0.924600685718286	0.92900372247595	0.941105448986834	0.969331648751473	0.999997185334423	0.969332452434675	0.968743421623537	0.975061810600686	0.969325636600783	1	0.969326508273713	0.974767241140887
0.99451263857957	0.99566550237079	0.98872937301659	0.996242612252844	0.995140887285039	0.963333355933636	0.982812769341677	0.992272787153468	0.98316881723089	0.962968123976547	0.926842637450348	0.925147198968442	0.982874731490043	0.920575945552778	0.925545481812357	0.96258873425586	0.969678245892262	0.999997985585979	0.969504554454923	0.95546252669466	0.972394405214035	0.982394513927716	0.999848799102869	0.974365758141998	0.980601111412226
0.99478198833491	0.996008751031377	0.98897567333624	0.996481171903838	0.994959809862498	0.964308492089418	0.983322079218042	0.992171419805615	0.98339713219787	0.963486672835617	0.92715345589407	0.924841135184324	0.983584360442702	0.927412913795978	0.928900525326506	0.959267821206208	0.969942472332917	0.999995361234143	0.969720221969835	0.958260610129075	0.976507502218535	0.969943578967374	0.99956342752774	0.980728402673143	0.98188620951238
0.9941066804555	0.995463364779568	0.988510858132068	0.996442053805521	0.995155062615633	0.964529044537224	0.98325362609324	0.991995961836948	0.982973463614585	0.963619572200569	0.92778220494978	0.923349831939064	0.98251425122737	0.921688976960146	0.92603439823437	0.957012413984582	0.969500838817868	0.999985373830614	0.969353748825948	0.962151499809198	0.974685440088992	0.97106183454094	0.999984592653718	0.971075943234766	0.97538322700384
0.994472339320125	0.995546701649964	0.988872959912257	0.996741136886644	0.995335058093375	0.963851556976367	0.982538979083063	0.99237388253175	0.982528588960555	0.963147155912088	0.926846502856725	0.922140351535703	0.983177665980367	0.92497287747078	0.928193752507874	0.952433473444531	0.969450209174312	0.99998733972439	0.969871477252441	0.95486839730788	0.976816721289473	0.969449854886981	0.998380673778904	0.972909883539372	0.975078278184853
0.994308975672423	0.995790511793188	0.988837294950387	0.996487173476935	0.99493542735916	0.96452463813886	0.983147889173627	0.992177633288493	0.982832109675293	0.963230364289294	0.926112077176438	0.922994852762416	0.983491527602885	0.924209036162605	0.927509873233215	0.947314997666443	0.969585868980566	0.999973265719721	0.969590657500313	0.965718886363206	0.972551134609165	0.96960313500647	0.999763102664118	0.980564121776307	0.97875574847433
0.99440053109285	0.995588721187513	0.988761495723222	0.996473196972563	0.99494332434439	0.964790988312583	0.983618092547955	0.992064962668019	0.984186773170676	0.965981436639377	0.927259289761789	0.923114860718937	0.982282941153574	0.922701961595257	0.926565113825055	0.94534936478511	0.969485263017082	0.999982225733523	0.969437780567423	0.951413418563271	0.974556125030855	0.969477382781074	1	0.976808420045473	0.977184522678177
0.994563467533937	0.99591192781447	0.98912831490423	0.996376318118001	0.99505713235058	0.963041515370073	0.982445241238803	0.992450181774547	0.98204292612182	0.963418457685547	0.928220963862756	0.92529583834885	0.983833048693967	0.926759722449646	0.929798911752758	0.970756665123007	0.969822741989693	0.999996725590464	0.96961979852391	0.97612713042689	0.97904838576577	0.979920490952842	1	0.99349725856516	0.96887674632677
0.99428953280483	0.995396931521834	0.988630570994284	0.996487345268969	0.995221088701462	0.964334120307498	0.98324960835182	0.991947060089203	0.983617236334684	0.963730091505824	0.927723913588616	0.92437252843794	0.982872991855925	0.924165890671683	0.927903983978368	0.943683944132661	0.969566343393847	0.99998975830516	0.969270594067627	0.96544109090129	0.977299979371806	0.969572309547394	0.999941968627281	0.975712632660439	0.9735354813381
0.994770643793892	0.995949713436927	0.988724106916184	0.996099102315146	0.9950902436406	0.964780552630203	0.983749109602338	0.991991739491025	0.982617594131595	0.964139805420419	0.92575762128895	0.921283337514788	0.982682499764448	0.923341468566466	0.928909147456655	0.956460664951649	0.969339186426508	0.999991089814228	0.969575149745232	0.979901616973867	0.97474106296119	0.969339200152635	1	0.98084841980079	0.981705038822104
0.993769048206702	0.995465719802262	0.988805960910888	0.996637666918374	0.994960826670866	0.962922208399686	0.982952950802067	0.992211549001657	0.982819828971657	0.961734286231424	0.92719085524238	0.925644036432811	0.983002935576284	0.92532348445775	0.926062896438258	0.95523438320973	0.96941194395225	0.999997345888581	0.969312640324477	0.96893704053714	0.97593573503404	0.975735827074695	1	0.97791882195475	0.978892623861526
0.994550134247704	0.995711473295055	0.989008144875997	0.996005670365915	0.995207140765672	0.96458413952136	0.982947196357643	0.992231838598883	0.981091705969985	0.961590205868381	0.927550300176507	0.923827934341989	0.982805049413264	0.926114416995699	0.929301897611811	0.936216714438888	0.96922671776175	0.99998927191122	0.96903492749392	0.96238598268635	0.976348636776885	0.969226717761752	0.99998520370759	0.97566251319644	0.976214449464468
0.994581345337176	0.996102502715733	0.98886756311109	0.996342204172387	0.995075422078283	0.96489237248534	0.983360304019132	0.992206044786898	0.98240330718726	0.964189464536419	0.927019727411794	0.92333924398465	0.983935039866158	0.92588235387177	0.929298631357113	0.959534699687742	0.969956017884321	0.999990813979095	0.96963664199114	0.965915006534083	0.97743371474932	0.979817985455967	1	0.98601442732351	0.979606834782633
0.993823665029	0.995166108593907	0.98849422011872	0.996588274227522	0.99532958213975	0.964489113112477	0.983404448392477	0.992155589659128	0.982419246222392	0.963201821408223	0.926593633540316	0.922518686717352	0.982630993497345	0.92408165396064	0.92769341890795	0.93546947661823	0.96916441905254	0.99995967363785	0.968795386753326	0.952926898680526	0.973060008193107	0.96916432734908	1	0.9742596726917	0.97410008806514
0.99351517225942	0.9954285112327	0.988633597468676	0.996687057725544	0.995081231137082	0.961820212887802	0.982008154574694	0.992039293647914	0.982888222223258	0.963733177309504	0.928328624023055	0.925639212955994	0.98286427901242	0.925234660490768	0.92796449997809	0.964437356170815	0.969479429986167	0.999999242847317	0.969666481075102	0.964577949789146	0.975415082912763	0.98060571570448	0.999828057561958	0.981576791010773	0.978580982874248
0.99440614509536	0.99561959219161	0.98891694466219	0.996309341157448	0.9952982964965	0.96374581670492	0.982728674034763	0.99218979848955	0.98263488379509	0.963264162553466	0.928619780752789	0.92720461543979	0.98304600362365	0.925731875459649	0.929352880344874	0.95651514560969	0.969806125766456	0.999998218812297	0.96965170783644	0.944763649651703	0.977771456493601	0.975725328926002	1	0.978157160737103	0.97977924155453
0.993523285196415	0.995225487791955	0.98876231248889	0.996766520395456	0.99525683265894	0.962702529485942	0.982662761004374	0.991931834330378	0.982781688135492	0.961536582881917	0.926784258051378	0.92501900236067	0.98227943169415	0.924464725436037	0.926207924337575	0.955980605718097	0.969478596852312	0.99999095202202	0.969242034574767	0.947324890356944	0.97425363090846	0.98006001655872	1	0.969242037164493	0.975271200230874
0.994485292287827	0.995753641773945	0.98908131492573	0.99625973526222	0.994843632955735	0.965193186429392	0.983919556157542	0.992228014466033	0.98257373554302	0.962167026071027	0.928095906245248	0.923473825991963	0.983469961769065	0.926380607275585	0.928607060032383	0.941309841649433	0.969281302486968	0.99999655785712	0.969204248784969	0.953553454160351	0.974034537268172	0.96928130248697	1	0.969204248784972	0.977489004582649
0.993917281515284	0.995037677783545	0.98894030324938	0.99643941232907	0.995042192039584	0.962169833083153	0.981115945568876	0.992547650494197	0.981985320561686	0.961715769851112	0.926949101899653	0.923450400284692	0.983023392213031	0.922588198059398	0.926417675964571	0.963328802746448	0.96847641344173	0.999993558477836	0.968873873024188	0.934922963510605	0.970821110868017	0.97569598354544	1	0.97103136185333	0.973010629223043
0.994333093587943	0.995610403068387	0.98862655180675	0.99628441752871	0.99514040920427	0.964251513391532	0.983167545146827	0.99203003697467	0.983236660785973	0.96322862953699	0.927543805679236	0.923586091116055	0.982742955569082	0.925672344955276	0.929231131494752	0.93607563506336	0.969482780775265	0.999946088773034	0.969612285595337	0.959869119453217	0.975376622593033	0.969482796699206	0.999955918773067	0.969610741579878	0.977650528194037
0.994802486208003	0.996098911030416	0.988644369835106	0.996221257272277	0.995249294326478	0.965414832381941	0.983549236232595	0.991994408826852	0.983379280685372	0.964938312947184	0.926267809458731	0.923728710386634	0.983282137165465	0.925863284178662	0.929003541928329	0.961426056605041	0.96976278390076	0.999999665190622	0.96937034974029	0.960181572295428	0.97299274811943	0.972793157614544	1	0.981423544116805	0.97674858285621
0.99453969576298	0.9957803950268	0.988590421227934	0.996397518622504	0.994957322590062	0.964380199112717	0.983036421952146	0.991681513934212	0.98203891474212	0.961050056532834	0.92782234804743	0.924272724889841	0.982457536801794	0.92424601485086	0.926419314731069	0.956754513882885	0.969570993082817	0.999985621640522	0.969568998634062	0.957992389563533	0.972224850020017	0.976177131847415	1	0.980728437317526	0.971977235948887
0.994108870155394	0.995377809878685	0.988986278893016	0.996646363859375	0.995251935181368	0.963174236805337	0.982653660700905	0.992170870888642	0.983118939752517	0.963298929096511	0.927572175865232	0.92470823927487	0.982851069323707	0.924635101625768	0.927558453429498	0.968944997973545	0.969399117412396	0.99997522383339	0.969496920185118	0.966759925679942	0.970676430045732	0.980887792843407	0.999993329220032	0.976765880829992	0.97733459519605
0.9939963929271	0.994497610467755	0.988464173367023	0.99660974625174	0.99559713976906	0.9641231823151	0.981869222195976	0.991746536104414	0.98309800808783	0.963903065261026	0.929408176663814	0.926734948809159	0.981694555275734	0.9227442857544	0.928419953762722	0.958862340915976	0.969318054011325	0.999975932427396	0.96957579657134	0.935090356591802	0.97628857036172	0.984976987760526	1	0.9695723995265	0.97495801784478
0.994530685917838	0.995733524936443	0.988735222436544	0.996490508168164	0.995090897872605	0.966017849860775	0.984048443058702	0.991751250279504	0.982981809677014	0.964175333356749	0.927957219831942	0.923247973637251	0.9826964767865	0.92590440960131	0.929211030357113	0.969663849822534	0.969528994549517	0.99998699364643	0.96982116602403	0.960031104299388	0.977843529688562	0.969528994549513	1	0.98958832547357	0.976343925321392
0.994419967498947	0.99588739575479	0.988773036976216	0.99615435620763	0.99520096792031	0.963429705688077	0.983057245946116	0.99217936936116	0.982260582967847	0.962990324211319	0.926666847837053	0.923654987219815	0.983431574943967	0.923644168699128	0.927794894935817	0.958449464208048	0.96948149367471	0.999951152225654	0.969395126197642	0.953055146279912	0.96975036692817	0.972113775053326	1	0.969393214205055	0.97433087111394
0.99417033882483	0.995569533713258	0.988748511230156	0.996577003490627	0.995145756267583	0.96569727126573	0.984347438047933	0.99201299309214	0.984047713383816	0.96387485753636	0.927129475962978	0.921875907730624	0.983264075858362	0.923795561450548	0.927945459788943	0.93551881535125	0.96941084969524	0.999992764518043	0.969212756713101	0.935071330255797	0.969796473199163	0.969417413759863	0.9999846523923	0.969212714391316	0.976120106552784
0.993655715123213	0.994941785132983	0.98858640747249	0.9968323765304	0.99552535989841	0.963215152230258	0.982424980102672	0.992076003447222	0.982247144817834	0.962360854053338	0.927933393110104	0.924857664777373	0.982396106380774	0.924143643759686	0.92776541597216	0.968078543275355	0.969233078575752	0.999999640129263	0.969245298719608	0.968876911354843	0.977004624581147	0.979647840664044	0.999956166634262	0.970575699291855	0.976474926877723
0.994689599007756	0.995980149373208	0.988991069014037	0.996013332480567	0.99499917915431	0.964068282187214	0.98277024906516	0.992172975001171	0.98236018345151	0.963144302246654	0.926960467917122	0.923781327299425	0.983430356351085	0.92770355125246	0.931033030504304	0.961290932023934	0.969777449284443	0.999996268951298	0.969634394391619	0.96662068717102	0.976423608849698	0.979902597580713	0.9999135723659	0.97509209191644	0.97958967530708
0.994172129518466	0.995138890300008	0.988873661331394	0.996706414729414	0.995273372612	0.96456182432253	0.98246083683155	0.992233574329142	0.982841353334116	0.963474991396196	0.926894756951088	0.922365822461514	0.98305508738208	0.925370979539753	0.928914432454547	0.961951975699926	0.968896363536669	0.999997595860699	0.96952004049242	0.942220817423023	0.973632038904905	0.968892397238658	1	0.969521767582283	0.97501040868132
0.994009657815467	0.995610938995886	0.989031960531127	0.996006911371676	0.994985633869781	0.964069103695374	0.982588041236104	0.99225067831501	0.982073150552494	0.963375710555149	0.928198247226951	0.923923766507888	0.982702493081042	0.925562048166257	0.928158124892703	0.955008130593636	0.969055607303216	0.999996570203845	0.968731561466	0.959446035991912	0.97394027281592	0.969055607303215	1	0.975908697173124	0.975950378072845
0.994226579399993	0.995222827847282	0.989041383864626	0.99674469842147	0.995345506918465	0.963928665882597	0.98242027487882	0.992511235696326	0.982151401895757	0.963965718726656	0.927215627945539	0.921740249997409	0.982862823401486	0.92415792373721	0.928207726846724	0.950772751846677	0.968978531396133	1	0.9688043234233	0.9602887325623	0.97459094127088	0.968968123324563	0.999955659325472	0.971646164966473	0.977772985422757
0.993998355300896	0.995912246395191	0.989145262272343	0.996404453448194	0.995075488258332	0.962587179555168	0.982961440375808	0.992327098640547	0.982989872376693	0.963501066665276	0.92619355702841	0.922439591564571	0.983361914018182	0.926325044355743	0.927792978883638	0.963655015665331	0.969275098717583	0.99997901483873	0.969756855004852	0.959979907811357	0.975141037956837	0.981159902241935	0.999972819102707	0.97650068035231	0.976950024850942
0.99398942701099	0.995388184837487	0.988572630331488	0.996488411805237	0.99498245851561	0.96275621541936	0.982268876184615	0.991801851686366	0.981904022717714	0.96097417324156	0.927896662414174	0.92655089913138	0.982127469024472	0.922972438300953	0.926967728796912	0.964069122026646	0.969183415839584	0.999969812363098	0.96933931657086	0.959300015976197	0.974780224465717	0.975780638551582	0.999985307965554	0.969339510624614	0.9735440811003
0.99424255679112	0.995432657170482	0.988631313706884	0.996509798737811	0.994671955147564	0.963459837145076	0.982735865242006	0.991990972441376	0.982513066980926	0.962985740622387	0.928640902668281	0.926459657243472	0.983359296230748	0.92403579566818	0.9259763609381	0.96997958170985	0.970015958685322	0.999991031753813	0.96991234037095	0.965701743499242	0.977067701578202	0.978561076864104	0.999827016022437	0.974176078092247	0.97598090544967
0.994195004865594	0.995622095964012	0.98863922473663	0.9964168941504	0.994918012519583	0.963838540574013	0.983574646784	0.991988535284746	0.982849638392292	0.962189453250168	0.927429193568906	0.92284215375988	0.982977084060903	0.924578015342696	0.926818645469736	0.952983260403629	0.9690650649214	0.999996283723872	0.968932888929676	0.954493187386953	0.97575603032914	0.96905479624153	0.99965683375046	0.975163914504248	0.977867472008244
0.994132538100308	0.995657956132923	0.988709364724378	0.996561829306607	0.995246205927756	0.963317098791994	0.983202584929071	0.992050619439083	0.982693282176017	0.961997210048324	0.926082618710983	0.922083533422012	0.982414045644552	0.921925483225418	0.92645000651746	0.954381856555596	0.969060440745235	0.999993427337598	0.969012415197425	0.94244500285707	0.97053587328243	0.969060440745234	1	0.96901278481036	0.97426769040839
0.99430830783804	0.995557751365763	0.988825280491367	0.99643891459078	0.995018289160897	0.962962233090754	0.982859256799447	0.992222897463186	0.98336707115107	0.96531562136745	0.927842546361822	0.925453122777283	0.983270423387695	0.925578055506327	0.928880980405745	0.96673740599207	0.969349360930834	0.99999643366812	0.969693219056143	0.96825046125037	0.97615258328155	0.982746049492952	1	0.98417368885464	0.97597243791684
0.994043219862402	0.994995804075233	0.988573840052188	0.996751646058643	0.995200598467802	0.963798022023724	0.982748093373535	0.991772047425344	0.982415339799056	0.962504789566937	0.928151758557083	0.924798926388094	0.981506460621272	0.924922096407266	0.928353043263932	0.965037697553592	0.96936058398637	0.999996661191096	0.9690302542548	0.952997181079273	0.974917767804653	0.98437203881981	0.999943236557134	0.969033850065436	0.979046866834479
0.994403751081182	0.99555280009015	0.988857364110957	0.996385780733225	0.995130060475545	0.965000465783936	0.98347533503113	0.99215679564777	0.982845385483093	0.963109729060764	0.92794811163648	0.922182288403322	0.982457817799226	0.925719787446266	0.92844219939367	0.949325791863693	0.969211821524195	0.999991635527116	0.969379354635248	0.94821542149874	0.974673938520707	0.971351490131905	0.99994260883176	0.97023550595601	0.97557045184081
0.994277611311497	0.99567489688488	0.989090691953792	0.996498934057094	0.995255092017206	0.96337320134546	0.982788566614829	0.992471053529114	0.98275673548176	0.962060875497913	0.926280357147231	0.922443943549713	0.9829177357021	0.924504715148714	0.928590534674777	0.951726916986505	0.969377789222318	0.999988081161547	0.96947267130219	0.947887124282707	0.980065506798367	0.978176401064971	1	0.969470748173326	0.978867368691267
0.994203813991208	0.995663441538322	0.988757723443068	0.996641934344273	0.995193630385662	0.963429856706017	0.983001370753444	0.992342980739126	0.983220675964192	0.962542076658857	0.927335445979666	0.923402829329438	0.983258974941706	0.924121603833292	0.927472954817462	0.965098763497686	0.969606255094327	0.999979353162142	0.96955027481389	0.935167164005677	0.97481944026226	0.96960588636314	1	0.969558466810687	0.97745214293937
0.992960991267423	0.995203156256017	0.988726150061738	0.996651508839454	0.9954656180475	0.962562558846423	0.982673110864477	0.991796075369794	0.982917002829147	0.96470731231747	0.924128603039537	0.92358055176964	0.982642760969665	0.926678109435683	0.928017158366756	0.964448715081987	0.968685514346158	0.999994787064312	0.969348150997494	0.962946919318688	0.97204081724038	0.979329193046883	0.999270591285678	0.983107271425761	0.975524046375402
0.994287814021037	0.995560868374996	0.988688207284737	0.996498579014497	0.994895634061833	0.964370194606535	0.983829993477957	0.992024483937624	0.983916499830016	0.96430500579235	0.929060087897519	0.926821077950156	0.983006173728022	0.922138297916776	0.927034636286767	0.968247190928742	0.969131253862333	0.999985567877046	0.969184197338488	0.954384036148637	0.975199023622088	0.981004233313964	0.999943041652238	0.979263071714912	0.973185157249082
0.994249504985064	0.995873030508115	0.988895419117747	0.996496314839458	0.995070478206227	0.964869652246374	0.983998354280562	0.992321268321984	0.983280380983179	0.964696671108094	0.926684862126182	0.92197568155049	0.983332995667812	0.924969941821774	0.928578982584878	0.969206117236136	0.969487539321822	0.999997483313832	0.96938429121639	0.952667688654957	0.9728568988021	0.975592015469983	0.999954947757376	0.974653311601078	0.976314423921063
0.993530636746355	0.995359667828552	0.98873093366654	0.99656016082416	0.995516550946308	0.962886667947119	0.982643118801674	0.99205912682594	0.982878455591677	0.963725076973985	0.926393425702993	0.923231617726092	0.982503391004092	0.924066236019508	0.92871918844759	0.952369159062033	0.968646238619284	0.99999704712511	0.96937167280874	0.938673266936098	0.97430437190607	0.973600120450632	1	0.97067202802696	0.977305043537013
0.994298970695353	0.995351666806882	0.988974718317625	0.996568872555676	0.995319830267593	0.963040965222247	0.98171332971263	0.992451304429145	0.98256769651815	0.963305172049718	0.927304485378616	0.923740073899958	0.983172394352448	0.92621916773138	0.928522170577755	0.9568753008759	0.969671933417171	0.999999499981323	0.969425153434279	0.94935699214937	0.974120565988181	0.97759151147035	0.999955791008108	0.978937544347433	0.97339024151685
0.994399634362828	0.995604939717571	0.989105625226473	0.996362334470084	0.994810303697183	0.963991738098774	0.98263156421723	0.992260406178554	0.983469478525264	0.964248152945671	0.927842377879354	0.92513110636965	0.983752713791632	0.925408132196827	0.927041418575857	0.955386382475484	0.96954366908821	0.999991833461972	0.96942918285449	0.96692505477246	0.975114474559555	0.98052655996469	0.999918945027102	0.97956747949269	0.97660676020936
0.993949395592307	0.99495271188645	0.988495285058485	0.996598582697806	0.994999406736933	0.964569833075142	0.9830715529558	0.991834362726376	0.983143668446762	0.962476709707526	0.928536542445153	0.925563698744652	0.982092485387022	0.92633024443298	0.927277566744344	0.967402011544198	0.969141269468132	0.999986142891084	0.96921955846566	0.966169501598148	0.977925325695185	0.97706508563873	1	0.97906904882913	0.973635190932518
0.993860673973971	0.994721413014048	0.98887560204388	0.9968492855373	0.995279929496957	0.962236295221788	0.9814548584183	0.992140103295975	0.981667134801239	0.961037850307267	0.926153165983883	0.922778400613725	0.982319760573198	0.925886049027551	0.92863708820626	0.948673024817538	0.969012059258894	0.99999630882479	0.969597465008136	0.952495873060277	0.97653999568621	0.975408271232277	0.999295729137509	0.976813527601063	0.976784400033548
0.994078183271793	0.995551576483482	0.988580099783216	0.996569438488866	0.99532513416261	0.96644325286339	0.98430178093601	0.99186518212451	0.98364505723399	0.96450149599152	0.928188391844478	0.922779154312305	0.983380708898695	0.925026744760016	0.928335390224362	0.95668869834708	0.969630416629	0.999994036702256	0.969561708982172	0.940410329430213	0.975497784585275	0.96963026479631	1	0.969561708982172	0.97517609266082
0.994145050274067	0.995409249627732	0.98868921845944	0.99642037384396	0.995166034062884	0.964248834758151	0.983101091539985	0.992174960114435	0.982536292666014	0.96399496073016	0.929089967355063	0.924157069847145	0.982943930869664	0.920327693894697	0.926033687144184	0.949963174932496	0.96925252822228	0.999999601593412	0.969045002239594	0.94708911833189	0.971392158918828	0.96924661571224	0.99994498273643	0.96904700716984	0.978194483188523
0.993992617619008	0.995496202214698	0.988818584527078	0.99657527987232	0.995423494612917	0.961986105838075	0.982250040711377	0.99222759202038	0.982790359400328	0.964400759567033	0.926458497050284	0.924955928649855	0.983033558296557	0.924418086658561	0.928042226947813	0.964954930232748	0.969612855421955	0.999983827294308	0.969597534247176	0.948810584218272	0.973780912191965	0.984471594060464	1	0.969603665767377	0.976009869404113
0.9940222763838	0.995430739709996	0.988956442097475	0.99648387860528	0.995273197895614	0.964137494112724	0.983274595173086	0.99252747656077	0.982334004752212	0.962355343277752	0.926336994996412	0.921966421297405	0.983295937359128	0.925261383013536	0.927831867939584	0.95421247585405	0.96914268681608	0.999981630311493	0.96891654614441	0.955542021182987	0.97247995316625	0.969161806631482	0.99995550397156	0.972722205216528	0.977554729632628
0.993755819926164	0.995230924656723	0.98842389083404	0.996603565022527	0.995348421090404	0.963268549554682	0.982803077490866	0.991709016906207	0.983384301386614	0.96276290048309	0.928141934440022	0.923552612299246	0.982668110992337	0.924623845366308	0.927998260107246	0.965887008033096	0.96966262166725	0.999973794462567	0.96952891545799	0.943422074691135	0.974905416023666	0.969653769955631	0.99995572158969	0.971804952301994	0.972767908283858
0.994092540293083	0.995122703708452	0.988749564204647	0.99631688216717	0.994919402858109	0.963131908982004	0.981922558866232	0.992241270197623	0.983393222639013	0.962660196079524	0.928577235241786	0.926261738107403	0.983636655184085	0.923939313463467	0.927681438481776	0.962142130411454	0.968687895982316	0.999990165732912	0.969501776358792	0.938237721646958	0.973893786154765	0.981639059116486	0.999938020560616	0.969491221574557	0.978454233749605
0.993791505017095	0.99515347569406	0.988140370863388	0.996643751920817	0.99541748834464	0.964071722116656	0.983290404642777	0.991674657454169	0.983004122038492	0.964562722590916	0.926182329530442	0.921825733678465	0.98218469908597	0.921447118939569	0.926653991547711	0.935350775782427	0.969116871195915	0.99995841832099	0.969130198018808	0.95228065681493	0.976834076797178	0.970904991077707	0.999882037277537	0.969134174734038	0.973849267533534
0.993818119389634	0.995081660438506	0.988432157793164	0.996691286137392	0.995410382189323	0.964324686241647	0.983790667024815	0.991960028452598	0.984544987832652	0.9666167775942	0.927387241098257	0.92428714758252	0.982445038205684	0.921502594275913	0.926692903011114	0.96098797678165	0.969182492183284	0.999985856058952	0.969246109360047	0.934897884958967	0.975723188233834	0.977686486928032	0.999955756524384	0.96925947470819	0.97794497222305
0.993695510273748	0.995416577405045	0.98905724223804	0.996643728434392	0.99526873247106	0.962967748065482	0.982721262165374	0.99262921167382	0.981991113021886	0.963301007402436	0.926693220475467	0.924126693543732	0.983125743573604	0.924236124572496	0.927784523180387	0.965171206803114	0.96924604731023	0.999994599311957	0.968866747678947	0.9518335247461	0.975169192872697	0.977837882289373	0.999630156120145	0.974163937324043	0.97439664594312
0.994180659916637	0.995613986379762	0.98901764552619	0.996503135169678	0.995227912720684	0.962970099114425	0.982367226838136	0.99230050184092	0.982889059026597	0.9633127174111	0.924851621445548	0.92258488937727	0.983935688499402	0.926617458919485	0.930194616539342	0.958473905108649	0.969413474429832	0.999993611806743	0.96984327129642	0.971592097918363	0.97559113780847	0.978249290032102	1	0.982036107282147	0.983250492858673
0.993688359189813	0.994969067641529	0.98843661783841	0.99654400918111	0.9954347350362	0.964695389164796	0.983385463155017	0.991678620637761	0.982985274743757	0.963861394313267	0.927433809616737	0.922178992801634	0.98218831310888	0.92315846241887	0.927071166928416	0.953104652098366	0.96907067256089	0.9999847064578	0.969056290308943	0.951763754639506	0.971591955442223	0.96906768671954	1	0.975354463749348	0.977299493896204
0.994267376305638	0.995545119148336	0.988882183943686	0.996459952495732	0.994330280577524	0.964843813160048	0.98325187711924	0.99211525044266	0.981802546613907	0.959706778807903	0.926781083032266	0.922227407999276	0.982861868155766	0.924877077555606	0.926881066315972	0.949688743822705	0.96907400181084	0.999985021231402	0.968951622047497	0.963790896035248	0.970652686605374	0.971353809633902	1	0.973827701622976	0.974277897832433
0.994171050175197	0.994834301790165	0.988552674496147	0.99661814574633	0.9949800332616	0.963582090376745	0.981493639509932	0.991702987469187	0.982598954868011	0.961537193879058	0.927991226254308	0.923130874120784	0.982392936281764	0.923540217215425	0.925594319481488	0.965910406556018	0.96873126848059	0.999987637680893	0.96905472777109	0.955450093642427	0.974653937367622	0.975927166670592	1	0.97456086193166	0.97509703963197
0.994091218502947	0.995413992523776	0.988631978486964	0.99666706440072	0.995175289451177	0.964541423527762	0.982983002558116	0.991929788630036	0.983204976380536	0.961840351946778	0.929105894544145	0.924585961917304	0.983011866710868	0.924161158617194	0.92749396997806	0.946737388629719	0.969747492895111	0.99997423583402	0.970804990555553	0.962329673010327	0.97459822479703	0.97350122104093	1	0.96943515130045	0.97673452965349
0.99441880975923	0.995666884325506	0.988835357828552	0.99654349701826	0.99521835597199	0.963847341617266	0.982769624196864	0.992252291263129	0.983779820408198	0.9635953161585	0.92607674125884	0.923386043114935	0.982859191162162	0.927165827395152	0.92946717489616	0.962707738001326	0.969393031677061	0.999998391171041	0.96969149349237	0.971877726450404	0.971709752781735	0.98187122668195	0.999832572249071	0.98921226529571	0.978028546499434
0.994130409518857	0.995522973899119	0.988782721135869	0.996544630749726	0.994987645322262	0.964625645899154	0.983645177257543	0.99224350626371	0.983654085122728	0.964909060211337	0.926539744729737	0.922037212670746	0.983214388177334	0.921627161071299	0.92590711023335	0.945580364090364	0.96873315282477	0.999989145448508	0.969029606278533	0.951689049622002	0.972351646951715	0.96873340691272	1	0.969028044303724	0.97278128275905
0.99432457533144	0.995899748848113	0.98898313631945	0.996223473258429	0.9952534670216	0.963450432441185	0.982760989168262	0.992337236533184	0.981990949249565	0.964010758113816	0.928618981455542	0.923858245810144	0.982844928889513	0.92411554913384	0.928257246516693	0.945766544439246	0.969636389362696	0.999981951395097	0.969228390938773	0.963026938820597	0.97721639792948	0.969636389362694	1	0.976445329232156	0.97740539825885
0.994214991066944	0.99547593112088	0.98859894191402	0.996590139308532	0.995139360955618	0.964436697026328	0.98354807337862	0.991994985658574	0.98322331816364	0.962947578635419	0.926450576438931	0.922905411416376	0.982842488451936	0.923541788918145	0.927084580286939	0.952171602074723	0.96954003939865	0.999993096020716	0.96942163956332	0.957870233214958	0.977832136119443	0.97187174502685	0.99994221744673	0.98049338960134	0.97709306323152
0.99407623688245	0.995351099006768	0.988559428468198	0.996474240250265	0.99536804902995	0.963545394462132	0.982666460676623	0.99214163259866	0.981597654039324	0.961473807811922	0.926603559014568	0.924483818238512	0.982812347878543	0.923872633979956	0.926947673259752	0.95984098236184	0.969421373349493	0.999986866002395	0.96923344358132	0.957466987713394	0.972377084840188	0.979040259685202	1	0.97273388319095	0.975685546862973
0.994737367211287	0.996102984072565	0.989016240024078	0.99630864366409	0.99447069432866	0.966371867316881	0.984427549347242	0.992226214855533	0.983318630639724	0.962546855357685	0.924953405840902	0.919452187048955	0.982701090908234	0.924957992228173	0.92650817889107	0.947739362673215	0.96919988271459	0.999999639223648	0.969164557690638	0.962122965681033	0.97313177428938	0.969199884065919	1	0.975508133288346	0.976012991822229
0.99450180982695	0.995670277311045	0.988780988561856	0.99638885929939	0.99517756053251	0.96402880291681	0.982900843600579	0.992316491994955	0.983422044165149	0.962979389686919	0.92697599010352	0.923969263709217	0.983204569487156	0.923635654769805	0.928041799639374	0.956863040639213	0.969460395079056	0.999992832572063	0.969623278532028	0.971485643129674	0.97129198548871	0.969451389270078	1	0.97712813065826	0.978559472291564
0.9931119007675	0.994843754436686	0.988459971038112	0.996691421808622	0.99563162669192	0.96281252551302	0.982148536292094	0.991677726003119	0.982542479504189	0.96365034154508	0.928322413485044	0.924933584508136	0.982350216863984	0.927525112898793	0.930890101039865	0.95117340667439	0.969111826126448	0.99999289838424	0.969209530895876	0.968732855663567	0.977297910601426	0.96911334259941	1	0.977294709846727	0.9783274526729
0.99420159192379	0.995894079963372	0.989260624879875	0.996505012750295	0.995176781379345	0.961538762542551	0.981825429039293	0.992938757899879	0.982426537485035	0.963467401782718	0.924975785308352	0.92237362701577	0.983646391764452	0.923946980734424	0.928209195930447	0.952371043548657	0.96916310146585	0.99999331068729	0.969575885086307	0.961804915162948	0.970796493376918	0.96916310146585	0.999600483919693	0.97730668357565	0.975950649236379
0.994077443541527	0.995318161127491	0.988821494826539	0.996566922749764	0.994912298441594	0.964371715444706	0.982943413788973	0.99216766801495	0.982150493928956	0.962802469610975	0.927973078642451	0.922206292413281	0.98319672700627	0.924543217545687	0.926749710182614	0.961048815000785	0.968845432579988	0.999992733597017	0.96863496622243	0.949654497570956	0.975890703750182	0.96884836638235	0.998609713753917	0.975474787033156	0.975936604531234
0.994281506652903	0.995802352203332	0.988995886857135	0.996506051283144	0.995180769409692	0.96390253776558	0.982663260551663	0.992468875721242	0.981705336977896	0.963263797966354	0.926567946892583	0.922467288320603	0.983485587345733	0.925418148561809	0.927298708276437	0.953032875538382	0.96918487830509	1	0.969545430525087	0.972297302547754	0.977053363569435	0.97715296464545	1	0.983283066105896	0.98153599822662
0.994452892702806	0.995939438127978	0.989061720845932	0.99638770974512	0.995020687567876	0.964241353709913	0.98349185149863	0.99249788835202	0.982735397770422	0.9634188978734	0.926504969941182	0.9225831297963	0.98400569075129	0.926240053136722	0.92843978017108	0.952473035342802	0.969477655505766	0.99999470085472	0.969497574918417	0.952615023184736	0.97578397138983	0.969478038134679	1	0.9744996568208	0.976971392528982
0.994237594824917	0.99553118618171	0.988907351048867	0.996553313022445	0.995272968387766	0.96310190742135	0.982135733635447	0.992358799747328	0.982161851029971	0.96317278984427	0.926682081961695	0.923035905866388	0.983153065117087	0.924537675996817	0.92829673401437	0.958076756720327	0.96915032016967	1	0.969534051457633	0.959785340022862	0.976000110149258	0.96913626523422	0.99996379684558	0.974046731100022	0.972556870362306
0.994413213374894	0.99602914980646	0.989128803741906	0.996113564763379	0.995140108543266	0.96410745415973	0.982803989047928	0.99240557151277	0.982402518418342	0.963687742855665	0.928272710886834	0.9246035931361	0.983363403621694	0.925600173321843	0.928676686203942	0.945666649547468	0.969814832759822	0.99999897824781	0.96930874589366	0.964733016301689	0.974860973025631	0.969813634106373	0.999765354596022	0.969308743994554	0.978519918961215
0.99380365357561	0.99526980104395	0.98864747856041	0.996726829309268	0.995251145481024	0.96498990489867	0.983469123320926	0.99211171899953	0.983804233432867	0.965172651017703	0.9265466824581	0.922881751704307	0.984040945315133	0.92485205348478	0.928185829609519	0.94510823792055	0.969216380990644	0.99999701022378	0.969297577869212	0.94071739725025	0.97376633808135	0.96920884546164	1	0.969308438393072	0.97934967313436
0.994423023821355	0.995733585138395	0.989070735375806	0.99643682621045	0.99493208799066	0.963198336041488	0.982731111259373	0.99243256612051	0.98289773586801	0.96226837219995	0.928920018473255	0.926126439893576	0.983642545054279	0.925883234158356	0.92866559264881	0.963929863942328	0.97088616354319	0.99999769022829	0.969653882442046	0.967546195158254	0.97533455594777	0.976981662448236	0.999955547147307	0.972680799344161	0.975476354906678
0.99411482170815	0.994998106858004	0.98838315476227	0.996621220462543	0.995377788162402	0.965757182499829	0.98316917164439	0.991816433809263	0.98323256836249	0.964865713813346	0.927710626925272	0.921706143088592	0.982629312578777	0.922869434013793	0.927646461983266	0.96111753141364	0.96899202326896	0.999967763186817	0.969186432663695	0.943141196370384	0.976544472803535	0.969003749261275	0.999648376200534	0.970499558900125	0.977604280647574
0.994894695683636	0.996166807807927	0.989103363909779	0.996282996848192	0.99494517808375	0.966880232203712	0.98443174326632	0.992295391598682	0.98298410424365	0.963172384880728	0.925914757060305	0.920700699163253	0.983571779092207	0.925734533805902	0.92792966496437	0.95361700628489	0.96980437872563	1	0.969584733157237	0.953901747278077	0.969485494107713	0.969804390363507	0.999936589883133	0.979689783840765	0.97619940246389
0.994081474699676	0.995296585276468	0.988744127981926	0.99653319363471	0.995035414460098	0.963992539766646	0.982508156054642	0.992130709581206	0.982119760874638	0.961099985568077	0.92801531397797	0.924235625902316	0.98289131152252	0.92339681018166	0.926651569391864	0.958967387223826	0.969277108123826	0.999996429864652	0.969137170400828	0.938006126837154	0.975903246326068	0.969277108123827	0.999858163622622	0.969141865218542	0.97110015912016
0.994537125822099	0.995849472034827	0.98890006966045	0.9961858867956	0.99468221537277	0.96337780989354	0.9828767872961	0.99235807829611	0.983983713990332	0.962896654227885	0.92661840209877	0.924237368447836	0.983683953607903	0.925642578683929	0.928365367239673	0.962035633351793	0.96989586452982	1	0.96984793673615	0.979801728207513	0.973338389846495	0.98163267901276	1	0.987857651599017	0.977857261988944
0.994124964743744	0.995311180019085	0.98866984119655	0.996691647872991	0.995484963454315	0.96375284845405	0.982591817626065	0.992018365118625	0.982789318352869	0.96391170444009	0.929504401998883	0.925422861874323	0.982966001875747	0.925865285423324	0.928324337248656	0.962705544003691	0.969587769643144	0.99998623504103	0.969762056287664	0.966069105546092	0.980514079220662	0.988818539401099	0.999984463142447	0.98368313779377	0.97685576816968
0.99404045924763	0.995525157235876	0.988622626978735	0.99642231965126	0.995313207339784	0.962707598442268	0.98263315516307	0.991855925212079	0.983359327654457	0.964567633669824	0.927266512346969	0.92279608828327	0.982558833718222	0.924766866533967	0.928735060868293	0.958827973584537	0.969229202630853	0.999998937989095	0.969394572908066	0.935787137911452	0.976306603010416	0.977930180917215	1	0.969408164025646	0.97323595178534
0.994489892510842	0.99581133054468	0.98893574802013	0.996310686969877	0.994090970137983	0.965120526012832	0.98336642949066	0.99195490713766	0.984327795425962	0.96373521065443	0.926888353427048	0.924085307315671	0.982867030349105	0.925721638782478	0.928233487383576	0.957024576614556	0.969499024514364	0.999981845010136	0.969360359524617	0.971859189609377	0.975119541022735	0.977639488885034	0.999763619090343	0.98387097497424	0.975042248942516
0.994435131725234	0.995666235012497	0.988568324999433	0.996507706473316	0.995296870182167	0.966444843880976	0.984410722072869	0.99197681969474	0.98397510622814	0.96527396406491	0.92618192543194	0.920752114404596	0.983061734455327	0.922819681622662	0.927918303169555	0.952444866493606	0.969325354783245	0.999972202733937	0.96911832320014	0.945498993658491	0.971073652985443	0.97203778134926	0.999901010284174	0.969118276239235	0.979042246391606
0.993926844695966	0.995468220136259	0.988807670106922	0.996612772961186	0.995245481210953	0.962893755813498	0.98253345192951	0.99208457492232	0.983005346275658	0.965412812359595	0.92844757764489	0.924373475127842	0.98240750770319	0.924542616242517	0.927872271812702	0.964621362859888	0.969066925777988	0.999995392063694	0.969264370559655	0.943978873447685	0.976028670005238	0.969038376963438	0.99975203088396	0.969264370559656	0.9754410589116
0.993922273617005	0.995039990554231	0.98861367997709	0.996684728160632	0.995469171717105	0.964609370449015	0.98297690731631	0.991840584213144	0.98355418503226	0.964861480476057	0.926277681657694	0.922239796911862	0.982166216469566	0.924898460697525	0.92900318809043	0.949045913523488	0.96903959430449	0.999992018749429	0.969666757583995	0.956520605116276	0.971716214350642	0.968967107413176	1	0.969674329393466	0.977727472781385
0.994344838683314	0.99568653400405	0.988473654108045	0.99654620149488	0.995220881781757	0.96558269217876	0.98386674724392	0.991743287520433	0.982944530471245	0.963029558041564	0.92768615372959	0.92307086483835	0.98291184531181	0.924242900076281	0.92717193312756	0.949955583938268	0.969489412980477	0.999960819996952	0.96920992174839	0.952412300029287	0.97771461081513	0.96949233814524	1	0.969209921748389	0.976220975116626
0.994469474048216	0.995993264661771	0.98904183704712	0.99636226386544	0.995212154763427	0.964177074777842	0.983225537584808	0.992399425309997	0.983648242352865	0.96502591953576	0.92664332848993	0.922183181122985	0.983496222099467	0.923894732166062	0.928948017928943	0.957478943187923	0.969661976199713	0.999993616443707	0.96948742361337	0.952738806919488	0.975725331079264	0.969661970071237	1	0.978536037789753	0.976518144097526
0.9943233924858	0.995379282758457	0.988641621386094	0.996565041430223	0.994289533928417	0.964931743657792	0.983498536388206	0.99194016984794	0.982202997753698	0.959914672349333	0.928111060384818	0.924089367167516	0.982965524690158	0.92492781819784	0.926017670608149	0.97135768844256	0.969303633282285	0.999976871375564	0.969022038662483	0.94995064397021	0.974470349456963	0.97898805156893	0.99993809049888	0.977315831838945	0.973946928507772
0.994519058335605	0.995881898104603	0.98907647207843	0.996466371390844	0.995032984034568	0.963825359502728	0.983172495836505	0.992378377337205	0.982905142320477	0.963519522244893	0.927635209612111	0.924425424834276	0.983038515380605	0.924209616576539	0.927713429024634	0.95679109638629	0.969541651322966	0.999995109392066	0.969335719414957	0.953704923475012	0.97284671294263	0.980678765968511	0.999821148410523	0.974571613064812	0.975607467733422
0.994142130008737	0.995439865981352	0.988956257497765	0.996349953478058	0.994834479038	0.963366718186923	0.98253596950591	0.992159775403534	0.98329525794913	0.964605235534029	0.929638340375328	0.926158183862001	0.983506353749535	0.926038058151074	0.92819965335575	0.971490175773073	0.96922912885456	0.999998595933534	0.969666676030508	0.967104908647194	0.97534499190113	0.990473586278725	0.999935058080877	0.980616551036753	0.975362248114671
0.993838438459522	0.994739861234873	0.988470075401344	0.99652860417332	0.99551825715828	0.962635059473356	0.981477995801717	0.991620599652522	0.983638025011691	0.964450781182258	0.929470509071903	0.926409664912095	0.982037087059011	0.924264401102235	0.92880857948484	0.96575916402612	0.96937127764423	0.999993340672133	0.9699367169076	0.958335572734108	0.978716969987497	0.985642743333092	1	0.98478049984469	0.976369959726396
0.99422879325111	0.995793263450317	0.988783511158134	0.996462873920842	0.995308157475915	0.964210925784647	0.98343954238011	0.992196922527385	0.983850057482184	0.964402789646237	0.926626768197988	0.924678480055506	0.983322977780614	0.92640494786059	0.92937434194017	0.964463892122865	0.969409373525929	0.999999272773615	0.969776992210265	0.976466238225155	0.974610321384685	0.98155693273507	0.999985548776328	0.98460609436049	0.978190561346994
0.994556353462458	0.99587691808322	0.988769257657837	0.996184880747852	0.994841802346965	0.96723386136207	0.98471153657294	0.99183135360082	0.985003999649888	0.96623343611442	0.926086318969703	0.920299383389238	0.983070530672355	0.922853705041987	0.92692550088619	0.94143572450102	0.969033473850702	0.999980327103357	0.969083387185837	0.947866173352806	0.977008456046883	0.969030504178818	0.999871493535702	0.969082659041704	0.9742226266633
0.994622636861276	0.995565937075248	0.988714859632358	0.996579970653825	0.995512418615444	0.964557289092228	0.982602309571973	0.991840579258631	0.982302223023908	0.96310671866585	0.927616359120219	0.923199758026066	0.98229627867137	0.926997400354644	0.930639164415003	0.943799443437115	0.969548250067974	0.999993720103994	0.969800481014806	0.967903489038917	0.979061080844775	0.969560790178514	0.999984919605407	0.981021475515642	0.97999761222921
0.993905867769256	0.99514027109149	0.988676505275477	0.996591735077316	0.994964066363388	0.96399961835531	0.982287917199282	0.99183417104899	0.982503791462267	0.961704253817887	0.926202287124583	0.924072064630822	0.98228463982951	0.926914196396115	0.928250281896617	0.95760012276833	0.968846908212772	0.999990573661493	0.969103988728608	0.968831620281354	0.977395400356254	0.975363714979086	0.999985417047499	0.980990874657903	0.977712412545975
0.994425033468048	0.995620225359242	0.988899444390336	0.996207143311354	0.995137473473236	0.964496854962305	0.98299481664359	0.992194754568088	0.983328302612023	0.965120007674025	0.92785786018005	0.924442679202698	0.983692312931753	0.924888055483284	0.929118522693817	0.954874950494145	0.96892424659425	0.999999610491468	0.96934739420649	0.965385221848887	0.975038766764973	0.978580538708375	1	0.97491009450695	0.980440753589683
0.99421843323679	0.995881251564048	0.989105956135867	0.99630643486879	0.995090024400927	0.96314987939059	0.982639857379426	0.99248788609435	0.982137817776903	0.963651439642147	0.927229511641616	0.924502509801086	0.98362133372069	0.926466513512166	0.930077109042032	0.962430879641	0.969551177960448	0.999993234363683	0.969472818073913	0.957154536340529	0.974528079348848	0.981567483622354	1	0.986503909917725	0.973775978008287
0.994212688568045	0.995579736067876	0.988680784990082	0.996275449231323	0.995029439674	0.963918572472537	0.98270170113007	0.99200920024168	0.983456300931566	0.96395477102863	0.927289904966595	0.924241227713958	0.982959108507356	0.92156057160472	0.925601276888735	0.961423260177037	0.969764467179446	0.999996508841453	0.96913285290788	0.956915649668681	0.97339344775508	0.981723198023897	0.999985075020635	0.979976955117849	0.979111583711681
0.993966445635322	0.995674367084017	0.988869510499684	0.99640668214779	0.99509005468915	0.96354646569123	0.982842497488725	0.992366713684975	0.983706345468048	0.964194085171122	0.926097994735279	0.924156078398567	0.983239482036056	0.923663090226924	0.92794562861045	0.95640260726965	0.969244051200757	0.99999717277251	0.969746707401772	0.943971718198814	0.976778834355354	0.975919236337634	1	0.977319253625177	0.980519236556793
0.994354876675068	0.996063319591068	0.988749195644296	0.996274247893839	0.994819646709255	0.963975465669454	0.983311908049882	0.991552240248337	0.983334275071332	0.965055112109096	0.927778316603106	0.925494110224965	0.982939580216512	0.926367060684895	0.928478524839252	0.958882266703924	0.969746447360375	0.99999411302159	0.969885682903035	0.974474393305065	0.9771559238739	0.978776263516131	1	0.98490672171132	0.97976175141939
0.994148235658725	0.995523397428964	0.988509355313688	0.996495874805062	0.99500153759247	0.964485880552939	0.983233173446965	0.991977745002232	0.982263526728407	0.960585867631134	0.92743967302276	0.923003697756319	0.982832110225867	0.926417691578742	0.926788277125407	0.954705252133878	0.969435418441382	0.99997475800212	0.969335535574515	0.949609910887984	0.97870590559401	0.96943509654045	1	0.975306968937097	0.97815999981727
0.99430973558254	0.995504045816288	0.98880400281481	0.996551220977235	0.995323617947856	0.963905471082712	0.983105740323357	0.992305611068998	0.983060458860128	0.96311881340378	0.92817948580219	0.924224129002357	0.98329134114826	0.925711138330644	0.929207150234299	0.952061502108815	0.96971475140109	0.999984791801083	0.969483966043883	0.9629242970887	0.974544307493635	0.969730179463143	0.999987869633033	0.971233591621076	0.977065481900136
0.994012708253773	0.995595792868285	0.98871677483846	0.99622476876923	0.99431805288662	0.96491393254799	0.98416971762862	0.992042847437707	0.983592738625587	0.963074606093888	0.92581134011289	0.922684090315778	0.982628192458286	0.92454538629816	0.927908899570176	0.93409664403101	0.968987978354643	0.999986419852656	0.968729314832267	0.934169495911213	0.973077766648539	0.968970952568177	0.999985998891628	0.968725769770252	0.977800918928606
0.99418067963147	0.995444696482635	0.988835429242183	0.996588038879898	0.995361365324674	0.964621890441888	0.983289411769536	0.99178738357621	0.983653953479596	0.96604989137455	0.927477330673504	0.923691360274624	0.982722182134023	0.926397612703522	0.930388086082431	0.9469047300419	0.969438630965775	0.999998372555773	0.969742677440518	0.975606779125972	0.975779800676	0.975069802332162	1	0.985888128845749	0.97427375817326
0.994432212428129	0.995629426183548	0.988640878468855	0.99604822852333	0.99498692572601	0.965279053324185	0.983214753229297	0.99177799819883	0.982535935906474	0.9631423573977	0.927047146606285	0.922221947818879	0.982172544684706	0.921256739239797	0.92537628856167	0.939669092009856	0.96922887717968	0.999998286765551	0.969397897413792	0.942635043540753	0.978673806869872	0.969225007852427	1	0.971511665774576	0.975239792536827
0.994318093678934	0.995422870089013	0.988847669200038	0.996421654108366	0.99530257203726	0.96483787489895	0.983277446548045	0.992390341471473	0.982319350866136	0.964274692016953	0.926638837034902	0.92211436713174	0.98337939846064	0.921832661861464	0.927160622670201	0.94830387645333	0.969062821018088	0.99999455433565	0.96902837353404	0.965996522442267	0.976877636976528	0.96992250255968	0.999986198613787	0.969026811099983	0.97648878293292
0.994455590763272	0.995959695159456	0.98901176785274	0.99619389187435	0.994819445311273	0.964507773201678	0.98368861430014	0.992029690477222	0.983601299098756	0.965238535880368	0.925873422090898	0.921051047489973	0.98344416139405	0.925552278753017	0.928134465884414	0.945889275864465	0.969206148581268	0.999990400571462	0.96969493176615	0.958109195715503	0.972058806887586	0.969205928330394	0.99963685497215	0.97465602091463	0.97349390913912
0.994325719366338	0.995686269396612	0.988661211013076	0.996527508953768	0.99471394225964	0.965016695517442	0.983054256271729	0.991671975351191	0.982275432169353	0.962272451088966	0.927727135758256	0.92322519868908	0.982797203201038	0.926108140028232	0.926845912240881	0.945596212598783	0.969185484428232	0.99999598801239	0.969674769634358	0.95241604399443	0.978955614531286	0.969184592860998	1	0.978217007353926	0.974162053113713
0.994260758555013	0.995924860007936	0.9889981530338	0.99628122220522	0.995040175858575	0.963749947841083	0.983169358926364	0.99230328027698	0.98315693259005	0.964358541002973	0.92686516860596	0.923113672342678	0.983412862171063	0.92485721748468	0.928851989580931	0.948005489179263	0.969319040848033	0.999975460854497	0.96927858482441	0.956273339387817	0.977306933537792	0.972256857167422	1	0.976791389525592	0.97720284356507
0.994098816318493	0.995596517876292	0.988986105489735	0.99570313724417	0.994574957115846	0.9632613701655	0.98229509345927	0.99203626362364	0.981595456407	0.962072243738515	0.927924578947646	0.923356533727845	0.983242831915225	0.92340662394972	0.92728750684614	0.948872844757616	0.969293497574264	0.99999020964801	0.96962861721595	0.962259288576087	0.974905902587662	0.97798601670737	1	0.987207339880644	0.97676790889451
0.994431950630414	0.995739569084923	0.98871988815415	0.996302662011193	0.995155156352443	0.964827823830615	0.983583956827995	0.992307752801228	0.983694090059817	0.963461956934978	0.9263365038577	0.921118937155965	0.982723201749792	0.92101403308711	0.92633594956526	0.935357306072795	0.96923018471569	0.999982343420203	0.96925439211275	0.952276924540832	0.980624050537065	0.969223743914494	1	0.969259377182802	0.97205578775745
0.99434800390717	0.995296948680202	0.98841128789711	0.996421864789632	0.995082938107362	0.966571233363218	0.984030149992325	0.991666128184584	0.982598786332018	0.963283346064114	0.928260064525375	0.923561343008956	0.9828467721938	0.923646345923746	0.927418068751428	0.936328827684841	0.969571953260628	0.999961837832404	0.969364163785754	0.940620270268067	0.976495744969679	0.969573283235186	1	0.969360379272935	0.974865764278533
0.993593370754065	0.995599218994606	0.989111595672875	0.996297192329506	0.99485373217767	0.962411229806326	0.982463836074377	0.992613060481973	0.982537884801726	0.963607401797472	0.925889967213461	0.922654778529202	0.983460975189573	0.924537359888903	0.927685887326038	0.962619583988172	0.969241589333703	0.999994831104494	0.969259232410663	0.956504081776718	0.972831256541432	0.983208650753445	0.99994117615798	0.973550316805598	0.979161289117228
0.994497758041407	0.995986895983334	0.989143773125278	0.996335206936074	0.994825568639994	0.962539969623844	0.981780267281193	0.992476255042553	0.982095228470161	0.963368851705226	0.926418308288166	0.924653473688725	0.983778073090497	0.92546292215346	0.92840437910336	0.957542468765882	0.969574037525192	0.999986044887614	0.969498532024726	0.958095257117434	0.973972078083638	0.976700539189735	0.999927513818882	0.976840913510732	0.975544228917032
0.9943766630703	0.9954664651617	0.988654032713206	0.996629395843077	0.994467110545014	0.96308628926753	0.982426375985037	0.992130296232464	0.9818216960458	0.959620419818314	0.927366993486721	0.924052714714012	0.98346843530201	0.925277675549692	0.926040549945677	0.96175230718161	0.970654584649729	0.999988898858444	0.969243701955878	0.941208521774865	0.97224898589606	0.976613340129713	0.999956650832064	0.973408305238346	0.973196512196534
0.994187260806	0.995514611785504	0.98893740955311	0.996348117923895	0.99491704629306	0.96257506434697	0.982329746653174	0.992493369876102	0.981427796426884	0.96078927781765	0.926444218099748	0.921641706090312	0.982908783690087	0.924888338205613	0.927102737924864	0.944680560396847	0.969242955948021	0.999979099523104	0.968912329630286	0.950888329399242	0.97404911395406	0.96924857924027	0.999956153072964	0.973756752135895	0.977826826728122
0.994385499293353	0.99564405030268	0.988510663106262	0.996360219056728	0.995193660368442	0.9647545081999	0.984196793451	0.99181494521215	0.983767123430825	0.965565470937606	0.927119232999382	0.922962576637666	0.982617735907295	0.921884365041848	0.927449565919658	0.958699947724756	0.96924238555991	0.99998263532507	0.969277522534006	0.954347667606977	0.974334355441618	0.9692326264094	0.99993881454298	0.970121054022252	0.975012453119854
0.993727655395613	0.99528709906663	0.98870055379849	0.996552374074233	0.995268977454928	0.96236403255118	0.983186839119882	0.992009255889783	0.983192877693537	0.963884669333286	0.925758381924013	0.924450371015878	0.982265039754383	0.922748588374921	0.926121072806666	0.955898621206703	0.969172311243977	0.999999686047714	0.969047075731035	0.953756638218378	0.975266605781456	0.97566003620164	0.999875341912233	0.96904707596062	0.977592144053068
0.994148952923467	0.99550128920134	0.988679576795887	0.99666475583361	0.99528574859674	0.965268655961053	0.98375026905286	0.992003241579019	0.98290707000683	0.96371314113234	0.92656143614043	0.922849587764182	0.98321830720179	0.924422873044888	0.928322424103004	0.947260740001787	0.969189757151366	0.99999462887376	0.969004067550646	0.935352693854312	0.974832351395028	0.969189757151365	0.999953749349286	0.969003656293177	0.978618683965366
0.994396122754452	0.99551435288096	0.988849655961681	0.99639479537714	0.99508910061673	0.962885682286192	0.98196451688149	0.992141524118022	0.982953784550175	0.962812480742103	0.92748273798019	0.925121150710503	0.983115857755947	0.926257579172273	0.928583410497712	0.95522457144089	0.969652965431913	1	0.96992549497194	0.96239651271298	0.97718323283096	0.982416193387233	0.999972190520183	0.978968555356964	0.977562754058918
0.994315136866243	0.995838598212426	0.988794269480015	0.996468543416025	0.99490855564714	0.962803740333207	0.982580042451005	0.9921437349622	0.983045805339405	0.96330060708029	0.92788325172509	0.925393582749753	0.983452727751893	0.92519501229265	0.927185585985973	0.969201447677413	0.969356308194753	1	0.969745765282557	0.969859275165345	0.971852270174982	0.978042158143453	1	0.983265613990866	0.98016431630706
0.99383540331011	0.995359639343155	0.988830648043298	0.996434974127145	0.995311133854522	0.962849206131533	0.98234619858023	0.99204891504114	0.982830806987485	0.963600425297474	0.928152524296418	0.925783073536354	0.982300754842108	0.925631948881267	0.929154826154029	0.966453272071813	0.96912284023948	0.999968506625375	0.969462675329485	0.956254037466497	0.975651585320866	0.97385810114722	0.99976569582271	0.96946234283804	0.978345539458886
0.993826662199388	0.995143489141207	0.988525764928003	0.996416936719665	0.995299739825888	0.96507938738309	0.983661898848773	0.991663715472443	0.98182298462858	0.962706124472908	0.927080091756655	0.922474750923536	0.981712731660152	0.922693268254513	0.926383277864963	0.938372251635265	0.969153557683863	0.99998885272069	0.96868330051762	0.955343987293073	0.97977892733503	0.969154169381105	1	0.971570264669013	0.973047777765388
0.994496060160982	0.99555878485951	0.988639301858713	0.996331172202656	0.995238627513492	0.965981723015595	0.983852171348328	0.99208984061453	0.984267949002784	0.965178492555605	0.926801418753939	0.921797096959846	0.983560218923717	0.921213748239268	0.926750242078275	0.935647055551311	0.96922715876874	0.99999311265802	0.969146553019058	0.947788536674345	0.97493717552246	0.970546878724315	0.999768114133542	0.96915041692359	0.979078312855943
0.99452255567604	0.995578869063053	0.98871666959043	0.996508507452155	0.995401820284262	0.96290664919739	0.982449066193576	0.991826728956245	0.98261248130924	0.96313036743212	0.92824689531287	0.926031484051437	0.982599515666718	0.927816359946439	0.931440064287352	0.97011667706107	0.969782233573377	0.999998133677327	0.969903978869333	0.973469585704719	0.979583837840097	0.984228161868282	0.9996116543684	0.984372061958258	0.97654297580743
0.99441589194121	0.99588011307754	0.988971098444369	0.996330475306728	0.994927573909495	0.963234336769244	0.982789492500804	0.99246013693891	0.982406957568506	0.96326317159945	0.927760621801594	0.925722897685267	0.984088252039038	0.927385023906732	0.928211038242772	0.963225219780796	0.969639699329774	0.999985356394454	0.969636076128629	0.965237518409975	0.9766648439345	0.980758503435244	0.999940389618223	0.987160945279488	0.970803182618278
0.994268065479342	0.995530717931199	0.9890512509672	0.99654858519774	0.995285422626241	0.96290561029035	0.98179681790601	0.992518723194885	0.982648739491157	0.964056221920797	0.92643066238185	0.922767261854358	0.983735810754805	0.926154802373699	0.930008975888246	0.962228808364274	0.969079534610582	0.99999616728608	0.969936102780688	0.959998438251935	0.974326349079243	0.976196641084822	0.999611971372627	0.973690064870385	0.975845240384304
0.994207764427384	0.99565950125053	0.988743182679371	0.996529665632898	0.994976209565332	0.96687566091659	0.984793904507822	0.992051657611507	0.98401313576106	0.96489587198711	0.92672555236296	0.921596823069211	0.983586529681494	0.925026992842601	0.927855611662114	0.93931983960601	0.970910908234521	0.999991828168086	0.970489688129596	0.93500234162943	0.973254955635291	0.973573574383567	0.999945779820992	0.975363783770255	0.97856436320267
0.994366672713542	0.995700042794503	0.988928047467615	0.99658335998286	0.995147287963773	0.963693101114274	0.982644484204912	0.991988360811108	0.982755792023593	0.962877985658456	0.92588196781232	0.921953558473935	0.982687948965298	0.92850462608864	0.93070801573202	0.957379558399178	0.969439621495132	1	0.969614058670944	0.969010205303034	0.972012046156334	0.976825893669773	0.999260491320743	0.982367911937408	0.977792373876246
0.994205391239685	0.995671890519296	0.988953387085944	0.996579149201104	0.995078505528206	0.964231478528126	0.982675179944206	0.99213207921579	0.982184227521365	0.963382922639764	0.927210945802237	0.923625503390328	0.982967259196387	0.923839710662475	0.927284636310718	0.9625752732082	0.969797139682455	0.999989945326856	0.969567880894216	0.9524413883516	0.977024159947536	0.978516312235493	0.99995792471682	0.969569413872848	0.97767572751469
0.993552844817097	0.995062023329854	0.98838078639677	0.996703673637826	0.995457135059842	0.96419528203683	0.983634709991483	0.99215169890275	0.982765369646368	0.965064005508149	0.928162114953425	0.92545383477853	0.982334279129444	0.920266375739456	0.92640704285187	0.95923451706335	0.969499359463616	0.999980094934968	0.96878027650922	0.946410209004268	0.976727883715332	0.980690755115582	0.99994261297525	0.972067294946884	0.978269018869008
0.994222696810149	0.995514758006807	0.98888178207465	0.996315683092253	0.994510877551006	0.967195541358752	0.984752043659444	0.991747395672474	0.983436957933412	0.96306088239669	0.926040846496261	0.919321443771601	0.982356829436522	0.924618967103237	0.928681006690053	0.956944989277988	0.968650978405847	0.99999289264072	0.968888031580761	0.952399149589965	0.976165425626626	0.968639609147078	0.999959251708676	0.968888031580758	0.977117414325224
0.9944398160066	0.995521436764285	0.988450100459921	0.99611127326866	0.99513701761381	0.964690671750177	0.983093549792816	0.991446988710426	0.982548858123375	0.963538879475668	0.930751670848996	0.926636528159607	0.982582511120962	0.924062336622552	0.928121042862556	0.972033724244121	0.96992825531014	1	0.969838570675868	0.9766817301209	0.980810435307342	0.9843008685256	1	0.987693112523376	0.976410673488645
0.993354812816894	0.994808538196827	0.988455204062944	0.99688477149194	0.995446727742083	0.962076798968206	0.981666155268897	0.991537135025937	0.981860644973542	0.961095188289234	0.927768782089365	0.926119189963557	0.98196014690455	0.925851794774972	0.928176451171197	0.95162646533941	0.96929154381919	0.99998620779371	0.969680178468383	0.959064942606622	0.977915834497767	0.976297550444497	1	0.969685658497707	0.972517715582038
0.993888042187738	0.995272348598322	0.988471937529736	0.996670710757093	0.995498133549616	0.963912280221213	0.983221205391403	0.992248625379538	0.983226249842112	0.9645079288508	0.925825941861053	0.922043434783354	0.982595271910838	0.921676067335937	0.927275482693357	0.960915511015173	0.969407783722887	0.999976816729958	0.969013982655013	0.934860864914545	0.9704005735964	0.96940653644829	1	0.96901944647455	0.972875774577226
0.99440745281826	0.995656200991326	0.988960380262988	0.99636463064455	0.995213274851209	0.964128617987127	0.982952948315545	0.992043507993096	0.983116782992825	0.963221167617538	0.92943660670324	0.92641516553198	0.983002733199173	0.926143386866077	0.926309546841192	0.962035356495822	0.96975909454827	0.999996836438017	0.970149339699486	0.963133270803298	0.98143785737668	0.979202262260664	0.99995630815744	0.98657269051353	0.975826105789017
