# Supplementary material for: Empirical comparison of cross-platform normalization methods for gene expression data
Source: BMC Bioinformatics. 2011 Dec 7;12:467. doi: 10.1186/1471-2105-12-467 (PMC3314675; doi:10.1186/1471-2105-12-467)
Supplement: Additional file 4 — Raw bootstrap results for all statistics presented. [file 1471-2105-12-467-S4.zip › bootstraps/figure9/maqc_to_sperm_AFX_N_ILM_T_AFX_ILM_over.csv]

Self.transfer	Transfer	No.transfer	resample.1	resample.2	No.norm
0.00309660077743777	0.00889488048962039	0	0.00374245306426268	0.00340021503597717	0.0099361508560086
0.00457125134397486	0.011310561574725	0	0.00569977669340832	0.00501927053180051	0.0126527996030105
0.00372549830452403	0.0088359110081879	0	0.00544520717889339	0.00404730791497809	0.00975907699942106
0.00589182036225291	0.0129822181788107	0	0.00698842113969067	0.00653990571499463	0.0143414109668348
0.00320544206434538	0.00951071044578612	0	0.00408154825903565	0.00520792324869738	0.0105732362914565
0.00380241501943594	0.00944363576213713	0	0.00304722520883302	0.00516590852700356	0.0105032668927301
0.00416814159292035	0.00859680754280043	0	0.00314283351252998	0.00351426681002398	0.00947828963692002
0.00453634935075676	0.00920172028781738	0	0.0043152758249938	0.00451277809941278	0.0104075758828881
0.00358001819535192	0.0116686791828633	0	0.00542180133983955	0.00628897527086263	0.0127972045322968
0.00703597717310396	0.0112038706475891	0	0.0057737986932429	0.00548151517657762	0.0125859730377967
0.00476238524522372	0.0128235050864279	0	0.00446629724588537	0.00749921429162187	0.0140449921429162
0.00394003804482673	0.00938830535108758	0	0.00377156562732611	0.00555355222893061	0.0107932346373336
0.00279588123397568	0.00923653957489042	0	0.00345413944256058	0.00634389215118683	0.010396327847159
0.00390629393763956	0.00864254404102227	0	0.00360706310478868	0.00444727483252005	0.00988189562484492
0.00386080555785294	0.00988528657679266	0	0.00450475560334133	0.00491820362252916	0.0111113224712596
0.003003721776528	0.00961922090811347	0	0.00273534033578695	0.00432445620709618	0.0105528905797701
0.00477520469770904	0.00955140186915889	0	0.00480208419485568	0.00397097014308163	0.0105335373418245
0.00361814572822761	0.0092217351749235	0	0.00332726821602845	0.00398734595980481	0.00999164667934827
0.00620560747663552	0.0115448680836986	0	0.00423025390786536	0.00389777520469771	0.0129618724671243
0.00554536432056902	0.010673228020842	0	0.00361574725002067	0.00584178314448763	0.0118369861880738
0.00209188652716897	0.00640625258456704	0	0.00305020263005541	0.00268588206103714	0.00743718468282193
0.00316929947895128	0.00838044826730627	0	0.00453171780663303	0.00395906045819204	0.00933223058473244
0.00591679761806302	0.0093511702919527	0	0.00408005954842445	0.00434587709866843	0.0105195600033082
0.00319568273922752	0.0085318005127781	0	0.0039426019353238	0.00493598544371847	0.00960689769249854
0.00222950955255976	0.00786725663716814	0	0.00266479199404516	0.00386427921594574	0.0087181374576131
0.0064766355140187	0.0123567116036722	0	0.00672764866429576	0.00614738235050865	0.0137960466462658
0.00299760152179307	0.00850963526590026	0	0.00261037135059135	0.00447547762798776	0.00948680836986188
0.00401587957985278	0.00902737573401703	0	0.00373997187991068	0.0034036059879249	0.00999983458770986
0.00597452650731949	0.0120893226366719	0	0.00768406252584567	0.00613886361756678	0.0133173434786205
0.00609461582995616	0.0106940699693987	0	0.00718451740964355	0.00645753039450831	0.0121343147795881
0.00353758994293276	0.00859424365230337	0	0.0029086924158465	0.00456281531717807	0.00975386651228186
0.00453816888594822	0.0087408816475064	0	0.00325274997932346	0.00458861963443884	0.00984178314448763
0.00483103134562898	0.0103232156149202	0	0.00507650318418659	0.00548540236539575	0.0113639070382929
0.00335844843271855	0.00923108096931602	0	0.00346257546935737	0.00488421139690679	0.0106694235381689
0.00390339922256224	0.0104217186336945	0	0.00475709205193946	0.00429046398147382	0.0114883797866181
0.00323265238607228	0.0111457282276073	0	0.00592845918451741	0.00717525432139607	0.0124097262426598
0.00379836241832768	0.00972252088330163	0	0.00345132743362832	0.00334190720370524	0.0107802497725581
0.00377942271110744	0.00993433132081714	0	0.00475568604747332	0.00473476139277148	0.0111088412869076
0.00300620296087999	0.00877090397816558	0	0.00395666197998512	0.00410272103217269	0.0099588950459019
0.00352179306922505	0.00952617649491356	0	0.00434554627408816	0.00417269043089901	0.010742866594988
0.00441262095773715	0.010422380282855	0	0.00595550409395418	0.00497915805144322	0.0115894466958895
0.00511711190141427	0.0090514432222314	0	0.00364378463319825	0.00515954015383342	0.0100507815730709
0.00350980067819039	0.0093716814159292	0	0.00481821189314366	0.00581597882722687	0.0105954842444794
0.00295666197998511	0.0100082706145067	0	0.00348854519890828	0.00476213712678852	0.0111989909850302
0.00361194276734762	0.0101065255148458	0	0.00401455628153172	0.00572615995368456	0.0110640145562815
0.00355636423786287	0.00952700355636423	0	0.00424671243073361	0.0040593830121578	0.0106989496319576
0.00662153668017533	0.0119394591018113	0	0.00683706889421884	0.00658398809031511	0.0134332147878587
0.00676982879827971	0.0125243569597221	0	0.00530526838144074	0.00620850219171284	0.0139022413365313
0.00251377057315359	0.00827772723513357	0	0.0038685799354892	0.0027166487470019	0.00915507402199984
0.00330262178479861	0.00944131999007527	0	0.00447034984699363	0.00544851542469606	0.01022363741626
0.00614837482424944	0.0114131999007526	0	0.00587048217682574	0.00503407493176743	0.0124783723430651
0.00529881730212555	0.0111599536845588	0	0.00530096766189728	0.00554271772392689	0.0123833429823836
0.00324571995699281	0.00875444545529733	0	0.00359697295509056	0.00453883053510876	0.00979935489206848
0.00392457199569929	0.00942527499793235	0	0.0050663303283434	0.00315019435944091	0.0106672731783972
0.00443883880572327	0.00919105119510379	0	0.0047537838061368	0.00613208171367133	0.0103498469936316
0.00409569100984203	0.0109246547018443	0	0.00456926639649326	0.00561243900421801	0.0122644115457779
0.00317326937391448	0.00829617070548342	0	0.00339930526838144	0.00488611363824332	0.00944810189397073
0.0037867008518733	0.0107990240674882	0	0.00485104623273509	0.00617169795715821	0.0117140021503598
0.00342717723926888	0.0103984782069308	0	0.0056609875113721	0.00551071044578612	0.0114916053262757
0.0048176329501282	0.00876685137705732	0	0.00376503184186585	0.00343486891076007	0.00992118104375155
0.0046617318666777	0.0123313208171367	0	0.00696617318666777	0.00549483086593334	0.0135784467785956
0.00352278554296584	0.0120272103217269	0	0.00615201389463237	0.00828765197254156	0.0135295674468613
0.00534529815565297	0.0102380282855016	0	0.00313514184103879	0.0055968902489455	0.011462079232487
0.00430187742949301	0.0097235960631875	0	0.00447969564138615	0.00441171119014143	0.0111100818790836
0.00591233148622943	0.0109985939955339	0	0.00575783640724506	0.00472318253246216	0.0123309072864114
0.00376304689438425	0.00942064345380861	0	0.00414514928459184	0.00449392109833761	0.0104829211810437
0.00607253328922339	0.0121621040443305	0	0.00363981473823505	0.00627640393681251	0.0135053345463568
0.00644959060458192	0.0114445455297329	0	0.00679910677363328	0.00426275742287652	0.0125968902489455
0.00461409312711935	0.00945711686378298	0	0.00345546274088165	0.00373840046315441	0.010567694979737
0.0054355305599206	0.0105668679182863	0	0.00579786618145728	0.00474667107766106	0.0116881151269539
0.00518592341410967	0.0120309320982549	0	0.00515846497394756	0.00582110660822099	0.0133700272930279
0.00227061450665784	0.0082578777603176	0	0.00350541725250186	0.00356620626912579	0.00920651724423125
0.00327144156810851	0.0105276652055248	0	0.00637705731535853	0.00547001902241336	0.0116401455628153
0.00493954180795633	0.0104644777106939	0	0.00518493094036887	0.00530750144735754	0.0116030932098255
0.00428880985857249	0.0105263419072037	0	0.00524811843519974	0.00423687039947069	0.0117779340004962
0.0044739062112315	0.00994913572078406	0	0.00514688611363824	0.00479918947977835	0.0111411793896286
0.00428806550326689	0.0114333802001489	0	0.00470250599619553	0.00589124141923745	0.0126478372343065
0.00417393102307502	0.00947159043916964	0	0.00400430071954346	0.00372467124307336	0.0103748242494418
0.00533934331320817	0.0117412124720867	0	0.00567918286328674	0.00673120502853362	0.0129201885700107
0.00492126374989662	0.0118803242080887	0	0.00465131089239931	0.00641071871640062	0.0131740964353651
0.00429865188983541	0.00994549665040113	0	0.00418079563311554	0.00410280373831776	0.0111327433628319
0.00541394425605823	0.00976618972789678	0	0.00410693904557109	0.00375609957819866	0.0110341576379125
0.00308915722438177	0.00976395666197998	0	0.0047871970887437	0.00418360764204781	0.0106427921594575
0.00574303200727814	0.0108463319824663	0	0.0049683235464395	0.00490091803821024	0.0118205276652055
0.00283367794227111	0.00913878091142172	0	0.003870813001406	0.00472698701513522	0.0102444793648168
0.00277454304854851	0.0112778926474237	0	0.00509287900090977	0.00616690100074435	0.0124619138201968
0.00218592341410967	0.00838201968406253	0	0.00404664626581755	0.00439508725498305	0.00936498221817882
0.0024362749152262	0.00661814572822761	0	0.00330146389876768	0.00230468943842527	0.00763286742204946
0.00341063601025556	0.0098737904226284	0	0.0050346538747829	0.00486576792655694	0.0111536680175337
0.00440815482590357	0.00920056240178645	0	0.00383921925399057	0.00363617566785212	0.0102015548755273
0.00356728144901166	0.00827334380944503	0	0.00289587296336118	0.00404532296749649	0.00926011082623438
0.00486924158464974	0.0097587461748408	0	0.00476494913572078	0.00431196757919113	0.0108020841948557
0.00499412786370027	0.01139748573319	0	0.00613638243321479	0.00525002067653626	0.0126810023984782
0.00508477379869324	0.00832032089984285	0	0.00439210983376065	0.00316078074600943	0.00944826730626085
0.00438350839467372	0.0102957571747581	0	0.0061843519973534	0.00582061037135059	0.0115040112480357
0.00400843602679679	0.0108589860226615	0	0.00463559672483666	0.00467116036721528	0.0120597138367381
0.00375262592010587	0.0118329335869655	0	0.005879497146638	0.00800653378546027	0.0129189479778348
0.00646331982466297	0.0103852452237201	0	0.00529782482838475	0.00560590521875775	0.0120186915887851
0.00337755355222893	0.00977140021503599	0	0.00452774791166984	0.00484227938135803	0.0107965428831362
0.00500984203126292	0.0133770573153585	0	0.00763038623769746	0.00828938880158796	0.014721693821851
0.00451583822678025	0.00970506988669258	0	0.00391555702588702	0.00505491688032421	0.0108378132495244
0.00437697460921347	0.00928988503845835	0	0.00348705648829708	0.00526747167314531	0.0104332147878587
0.00350467289719626	0.00888586551980812	0	0.00437821520138947	0.00366214539740303	0.00979761806302208
0.00484170043834257	0.00985633942601936	0	0.00480241501943594	0.00407708212720205	0.0109708047307915
0.0060930444131999	0.0109670829542635	0	0.00798560913075841	0.00541468861136382	0.0119211810437515
0.00408940534281697	0.0094662145397403	0	0.00304499214291621	0.00488917376561079	0.0104865602514267
0.0045971383673807	0.0108351666528823	0	0.00631544123728393	0.00431585476800926	0.0120624431395253
0.00513894632371185	0.0126168224299065	0	0.00637697460921347	0.00530096766189728	0.0140277065585973
0.00354081548259036	0.0104450417666033	0	0.00566222810354809	0.00715631461417583	0.0116556943180878
0.00413522454718385	0.0105030187742949	0	0.00462997270697213	0.00449325944917707	0.0115609130758415
0.00588131668182946	0.0118228434372674	0	0.00752005624017864	0.00650376312960053	0.0130750971797205
0.00284947481597883	0.00936514763046894	0	0.00318823918617154	0.005817384831693	0.0104256885286577
0.00564196509800679	0.00964750640972625	0	0.00509593912827723	0.00479703912000662	0.0109638574146059
0.003252171036308	0.00857943925233646	0	0.00286849722934414	0.0042536597469192	0.00966925812587875
0.0047535356877016	0.0104504176660326	0	0.00479662558928128	0.00582449756016872	0.0116715738979406
0.00295434620792325	0.00891357207840543	0	0.00470258870234058	0.00265461913820197	0.00991853444710942
0.0037161525101315	0.0116187246712431	0	0.00560218344222976	0.00574625754693574	0.0127193780497891
0.00346083864031098	0.00902605243569596	0	0.00417757009345794	0.00423389297824829	0.00994500041353073
0.00242403440575635	0.00692895542138781	0	0.00262898023323133	0.00284649739475643	0.00770672400959392
0.00342428252419155	0.00829865188983541	0	0.00390530146389877	0.00441435778678356	0.00931593747415433
0.00374121247208667	0.0104531469688198	0	0.00349929699776693	0.00527359192788024	0.0119202712761558
0.00353701099991729	0.0112902985691837	0	0.00449425192291787	0.00512778099412786	0.0124175006202961
0.00277396410553304	0.00945256802580432	0	0.00282168555123646	0.00485667025059962	0.0105939128277231
0.00429484740716235	0.0097077164833347	0	0.0038089488048962	0.00561095029360682	0.0108188735423042
0.00480497890993301	0.0096016044992143	0	0.00374055082292614	0.00326556943180878	0.0105713340501199
0.00439607972872385	0.0095003721776528	0	0.0047522950955256	0.00604408237532049	0.0104850715408155
0.00264097262426598	0.00847680092630883	0	0.00407741295178232	0.00406715738979407	0.00951393598544372
0.0037822347200397	0.0106995285749731	0	0.00382970804730791	0.00627549416921677	0.0118649408651063
0.00497212802911257	0.00997361673972375	0	0.00304284178314449	0.00497278967827309	0.010864610040526
0.00450723678769332	0.0104686130179472	0	0.0051816226945662	0.00529625341162849	0.0117593251178563
0.00447233479447523	0.0119679100157142	0	0.004874534777934	0.00555967248366553	0.0131678934744851
0.00373666363410801	0.0115483417417914	0	0.00533314035232818	0.00547109420229924	0.0127307087916632
0.00575915970556613	0.010342899677446	0	0.00378852038706476	0.00489231659912332	0.0114307336035067
0.00303845835745596	0.00881349764287486	0	0.00446009428500538	0.00395442891406831	0.00973203208998428
0.00414961541642544	0.00930965180712928	0	0.0043756513108924	0.00485625671987428	0.0104361095029361
0.00710726987015136	0.0106834835828302	0	0.005936647092879	0.00644810189397073	0.0121078488131668
0.00413696137623025	0.00954205607476635	0	0.00329476470101729	0.0058153998842114	0.0106516417169796
0.00415499131585477	0.0102467951368787	0	0.0030950293606815	0.00561417583326442	0.0113575386651228
0.00778355801836076	0.0117076337771897	0	0.00700752625920106	0.00676792655694318	0.0131300140600447
0.00486345215449508	0.0111179389628649	0	0.00717384831692995	0.00623935158382268	0.0122052766520553
0.00420304358613845	0.00995980481349764	0	0.00518790836159127	0.00523819369779175	0.0111209163840873
0.0038106856339426	0.00951162021338185	0	0.00472177652799603	0.00572665619055496	0.0104448763543131
0.00229600529319329	0.00805516499875941	0	0.00309866843106443	0.0030329170457365	0.00898362418327682
0.0030022330659168	0.00888859482259532	0	0.00381482094119593	0.00408105202216525	0.00996848895872963
0.00316425440410222	0.00775940782400133	0	0.00292812835993714	0.0039675791911339	0.0086064841617732
0.00536365891985775	0.0117340997436109	0	0.00586485815896121	0.00560656686791829	0.0129822181788107
0.00470597965428832	0.00983367794227111	0	0.00439301960135639	0.00498478206930775	0.0109332561409313
0.00582491109089405	0.00956761227359193	0	0.00557679265569432	0.00501621040443305	0.010916797618063
0.00489148953767265	0.0110242329005045	0	0.0040910594657183	0.00491059465718303	0.0121911339012488
0.0057720618641965	0.0110020676536267	0	0.00560706310478869	0.00549102638326027	0.012145397403027
0.0030660822099082	0.00857852948474072	0	0.00404350343230502	0.00465346125217104	0.00960714581093374
0.00307302952609379	0.00860400297742123	0	0.00343387643701927	0.00441584649739475	0.00951823670498719
0.00331676453560499	0.00917376561078487	0	0.00445430485485072	0.00407170622777272	0.0105123645686874
0.00546762054420643	0.0099829625341163	0	0.0034699363162683	0.00494731618559259	0.0109856918369035
0.008511785625672	0.0125723265238607	0	0.00664568687453478	0.0055681912166074	0.0140274584401621
0.00416880324208089	0.00991522620130676	0	0.0044026135141841	0.00408146555289058	0.0109957819866016
0.00352766520552477	0.0113784633198247	0	0.00678330989992557	0.00507766107021752	0.0126030932098255
0.00266437846331983	0.0109784136961376	0	0.00518402117277313	0.00495988751964271	0.0121955173269374
0.00295691009842031	0.0102606897692499	0	0.00310511951037962	0.00517715656273261	0.0112765693491026
0.0044644777106939	0.010797452650732	0	0.00677479116698371	0.00583582830204284	0.0122490282027955
0.0040578943015466	0.00964270945331238	0	0.00433429823835911	0.00510139773385163	0.0105644694400794
0.00338921511868332	0.00892837647837235	0	0.00424125382515921	0.00327433628318584	0.00986245968075429
0.0055090563228848	0.0118912414192375	0	0.00439847820693077	0.00627400545860557	0.0131001571416756
0.00626573484409892	0.0121728558431892	0	0.00500281200893226	0.00610834505003722	0.0135681085104623
0.00475651310892399	0.009074518236705	0	0.00404921015631461	0.00454015383342982	0.0102598627077992
0.00380597138367381	0.00811289388801588	0	0.00450467289719627	0.00349507898436854	0.00928566702505996
0.00256537920767513	0.00712182615168308	0	0.00319063766437846	0.0028139111736002	0.00778959556695062
0.00459424365230337	0.00973021255479282	0	0.00369688197833099	0.00585270035563642	0.0108104375155074
0.00339401207509718	0.00955950707137541	0	0.0041546604912745	0.00417922421635928	0.0105958150690596
0.00405723265238608	0.00868133322305848	0	0.00370407741295178	0.00302026300554131	0.00960375485898603
0.00249094367711521	0.00913613431477959	0	0.00313613431477959	0.00303771400215036	0.0101233975684393
0.00441708708957076	0.0103647340997436	0	0.00473831775700934	0.00566446116946489	0.0113992225622364
0.00404226284012902	0.00872152840956083	0	0.00374005458605574	0.00387536183938467	0.00982375320486313
0.00521296832354644	0.0100597138367381	0	0.00300396989496319	0.00514117938962865	0.0114631544123728
0.0029747746257547	0.00814763046894384	0	0.00388727152427425	0.003249689851956	0.00923662228103548
0.00308733768919031	0.00795294020345712	0	0.00317963774708461	0.00420229923083285	0.00889835414771317
0.0046480853527417	0.0097587461748408	0	0.00548110164585229	0.00357025887023406	0.011007443553056
0.00385361012323215	0.00850343230502027	0	0.00317293854933422	0.00386394839136548	0.0096555289057977
0.00303763129600529	0.00916044992142916	0	0.00415805144322223	0.00630890745182367	0.0103667190472252
0.00330121578033248	0.0105103796212059	0	0.0038765197254156	0.00530559920602101	0.011849640228269
0.00458142419981805	0.00946977090397815	0	0.00590257216111157	0.0036575138532793	0.0105958977752047
0.00329592258704822	0.00919923910346538	0	0.00386262509304441	0.00447026714084857	0.0103102307501447
0.00324654701844347	0.0094093127119345	0	0.0038082044495906	0.00388040691423373	0.0104395004548838
0.00473988917376561	0.00931817054007113	0	0.0049433462906294	0.00428955421387809	0.0105860557439418
0.00343999669175419	0.0112977421222397	0	0.00381895624844926	0.00456190554958233	0.0126020180299396
0.00497642874865602	0.0119389628649409	0	0.00513679596394012	0.00636068149863535	0.0132517575055827
0.00224150194359441	0.00825978000165412	0	0.00338946323711852	0.00344206434538086	0.00910925481763295
0.00417202878173849	0.0097340170374659	0	0.00333628318584071	0.00446695889504591	0.0109814738235051
0.00385021917128443	0.00981482094119593	0	0.0036599950376313	0.00492300057894302	0.010947812422463
0.00419551732693739	0.011449756016872	0	0.00469787445207179	0.00601331568935572	0.0128110164585229
0.00384947481597883	0.0092257050698867	0	0.00374576131006534	0.00486030932098255	0.0103081630965181
0.00549582333967414	0.0115067405508229	0	0.00432164419816392	0.00592118104375156	0.0128481515176578
0.00473765610784882	0.00970399470680672	0	0.00346067322802084	0.00380332478703168	0.010838474898685
0.00344256058225126	0.0095370109999173	0	0.00438400463154413	0.00552394342899678	0.0106685964767182
0.00263286742204946	0.00982879827971219	0	0.00415449507898437	0.00511314200645108	0.0107943925233645
0.00432089984285832	0.00900860143908693	0	0.00386469274667108	0.00352816144239517	0.0101354726656191
0.00586097097014308	0.0108291291042925	0	0.00433752377801671	0.00486767016789348	0.0120903978165578
0.00520643453808618	0.0105944917707386	0	0.00502042841783144	0.00442932759904061	0.0115699280456538
0.0051816226945662	0.0104568687453478	0	0.00347779340004963	0.00610768340087669	0.0119506244313953
0.00563113059300306	0.011393763956662	0	0.00491241419237449	0.00577578364072451	0.0125720784054255
0.00423943428996774	0.00979497146637995	0	0.00357935654619138	0.00430758415350261	0.0108464146886114
0.00206517244231246	0.00943635762137126	0	0.00375965594243652	0.0047708212720205	0.0107082954263502
0.004376395666198	0.0103381854271772	0	0.0055026052435696	0.00580522702836821	0.0115347779340005
0.00442510958564221	0.00925622363741625	0	0.00445653792076752	0.00384773798693243	0.0105298155652965
0.0042744189893309	0.00945761310065338	0	0.00399685716648747	0.00420064510793152	0.0107017616408899
0.00508485650483831	0.0111961789760979	0	0.00504615002894715	0.00454098089488049	0.0127154081548259
0.00319237449342486	0.00801182697874453	0	0.00231759159705566	0.00401339839550079	0.00905243569597221
0.00569911504424779	0.0100676536266645	0	0.00491944421470515	0.0050636010255562	0.01122984037714
0.00544859813084112	0.00992887271524275	0	0.00613530725332892	0.00588388057232652	0.0109861880737739
0.00253651476304689	0.0098091969233314	0	0.00349871805475147	0.00491944421470515	0.0110197667686709
0.00465437101976677	0.00953395087254983	0	0.0045268381440741	0.00620552477049045	0.0108206930774957
0.00446778595649657	0.0104325531386982	0	0.00463022082540733	0.00509792407575883	0.0115239434289968
0.00552965015300637	0.0117895128608055	0	0.00606376643784633	0.00639012488627905	0.0133134562898023
0.00504623273509222	0.00956389049706393	0	0.00410644280870069	0.00555239434289968	0.0107562649904888
0.00420221652468778	0.00895277479116698	0	0.00400033082458026	0.00487064758911587	0.0098611363824332
0.00386279050533455	0.00984029443387643	0	0.00494301546604913	0.00466884459515342	0.0108029112563063
0.00386436192209081	0.0111509387147465	0	0.00631014804399967	0.00476470101728559	0.012438507981143
0.00356852204118766	0.00679852783061782	0	0.00342626747167315	0.00266346869572409	0.00759159705566124
0.00276668596476718	0.00828723844181622	0	0.00330154660491275	0.00372880655032669	0.00936506492432388
0.00319866016044992	0.0100503680423455	0	0.00366090480522703	0.00565668679182863	0.0113667190472252
0.00354825903564635	0.00996964684476055	0	0.00520304358613845	0.00438441816226946	0.0109321809610454
0.0028091969233314	0.00893069225043422	0	0.00360979240757588	0.00499462410057067	0.00989074518236706
0.00299081961789761	0.0100191051195104	0	0.0035971383673807	0.00534331320817137	0.0111464725829129
0.00381970060375486	0.00970473906211232	0	0.00553047721445704	0.00392035398230089	0.0108259035646349
0.00350938714746506	0.0101377884376809	0	0.00475609957819866	0.00450392854189066	0.0112915391613597
0.00421669010007443	0.00865197254155984	0	0.00330733603506741	0.004998759407824	0.00976403936812506
0.00415755520635183	0.0110320072781408	0	0.00504548837978662	0.00714002150359772	0.0122197502274419
0.00687370771648333	0.0108390538417004	0	0.00709519477297163	0.00457431147134231	0.0123597717310396
0.00396923331403523	0.0103389297824828	0	0.00544727483252006	0.00550640972624266	0.0112302539078654
0.00718501364651393	0.0110196013563808	0	0.00491109089405343	0.00475088909105946	0.0124452898850385
0.00675758828880986	0.0118479033992226	0	0.00521172773137044	0.00561219088578281	0.0129919775039285
0.0036545364320569	0.00902009759325118	0	0.00418848730460673	0.00487891820362253	0.0100756761227359
0.0047181374576131	0.00840377140021503	0	0.0054041022247953	0.00505210487139194	0.00929608799933834
0.00272864113803655	0.0079163840873377	0	0.00302621784798611	0.00418675047556033	0.0089213464560417
0.00559225870482177	0.0113402530808039	0	0.00583657265734844	0.00578835497477463	0.0129406996939873
0.00598387230171202	0.0124701844347035	0	0.00546604912745017	0.00584856504838309	0.0136450252253743
0.00447423703581176	0.00969572409230006	0	0.00442593664709288	0.00399685716648747	0.0110329997518816
0.00612405921759987	0.0113197419568274	0	0.00595310561574725	0.00685658754445455	0.0129600529319328
0.00415209660077744	0.00973236291456454	0	0.00280208419485567	0.00388206103713506	0.0111603672152841
0.005316764535605	0.0101959308576627	0	0.00545132743362832	0.00647225208833016	0.0112741708708957
0.00429261434124555	0.00785344471094203	0	0.00334380944504176	0.00338855346952279	0.00897386485815896
0.0053699445868828	0.011291952692085	0	0.00607087916632206	0.00556926639649326	0.0125489206848069
0.0038703167645356	0.010766437846332	0	0.00491092548176329	0.0050007443553056	0.0119436771152097
0.00491299313538996	0.0100243983127946	0	0.00437432801257133	0.00509717972045323	0.0112624265982963
0.00585253494334629	0.0109377222727649	0	0.00650599619551733	0.00514465304772145	0.0120506988669258
0.00468431064428087	0.0099259780001654	0	0.00585931684724175	0.00528657679265569	0.0109551732693739
0.00355049210156315	0.00876602431560666	0	0.00386742204945828	0.00370912248780085	0.0098377305433794
0.00373385162517575	0.0093521627656935	0	0.00352601108262344	0.00478661814572823	0.0104982218178811
0.00497179720453229	0.0105967248366554	0	0.00459697295509056	0.00530014060044662	0.011823587792573
0.00479513687867009	0.0100303531552394	0	0.00424075758828881	0.00464138615499132	0.0110581424199818
0.00360102555619882	0.0102294268464147	0	0.00372599454139442	0.00464742370358118	0.0116241005706724
0.0054973947564304	0.00943519973534034	0	0.00359631130593003	0.00406070631047887	0.0106943180878339
0.00411049540980895	0.00925010338268134	0	0.00508287155735671	0.0034691919609627	0.0103632453891324
0.00470928790009098	0.0115608303696965	0	0.00533338847076338	0.00568141592920354	0.0128759407824001
0.00689603837565132	0.0118481515176578	0	0.00693474485154247	0.00710834505003722	0.0132714415681085
0.00353312381109916	0.00945422214870566	0	0.0054313125465222	0.00357869489703085	0.0105649656769498
0.00468191216607394	0.0103382681333223	0	0.00491605326275743	0.0048218509635266	0.0118884294103052
0.00532362914564553	0.0104902820279547	0	0.00476073112232239	0.00375659581506906	0.0116294764701017
0.00514647258291292	0.0117690844429741	0	0.00672094946654537	0.00542651559010834	0.0129906542056075
0.0042274418989331	0.00935547101149616	0	0.00369820527665206	0.00348432718550988	0.0103179224216359
0.00452501860888264	0.0100339922256224	0	0.00466090480522703	0.00485815896121082	0.0109803159374741
0.00342717723926888	0.00885559507071376	0	0.003755272516748	0.00418294599288727	0.0100056240178645
0.00401563146141759	0.0105083119675792	0	0.00355322140435035	0.00463476966338599	0.0114756430402779
0.00504705979654288	0.0100701348110165	0	0.00525605822512613	0.00500645107931519	0.0113481928707303
0.00350839467372426	0.00948416177321976	0	0.00517641220742701	0.00551021420891572	0.0104996278223472
0.0044996278223472	0.0105410636010255	0	0.00427011826978745	0.00559151434951617	0.0118777603175916
0.00288702340583905	0.00681233975684394	0	0.00278091142171863	0.00248548507154081	0.00757340170374659
0.00519278802415019	0.0102091638408734	0	0.00519353237945579	0.00514680340749318	0.0115364320569018
0.00406351831941113	0.0103885534695228	0	0.00568182945992887	0.00496807542800431	0.0114718385576048
0.00490927135886196	0.00908849557522124	0	0.00419278802415019	0.00448192870730295	0.0099287073029526
0.00301141344801919	0.00834455380034737	0	0.0028067157389794	0.00399387974526507	0.00939401207509718
0.00295021090066992	0.0111302621784799	0	0.00514117938962865	0.00478843768091969	0.0123315689355719
0.00477884376809197	0.0098557604830039	0	0.00460375485898602	0.00491696303035315	0.0108589033165164
0.00497336862128856	0.0101091721114879	0	0.00438367380696386	0.00644653047721446	0.0110913075841535
0.00400760896534612	0.00994367711520965	0	0.00445678603920271	0.00532991481267058	0.0110871722769002
0.00331436605739807	0.00927003556364238	0	0.00249251509387148	0.00525506575138533	0.0102559755189811
0.0037475808452568	0.0103708543544785	0	0.00489628649408651	0.00467529567446861	0.0114561243900422
0.00410627739641055	0.00988768505499958	0	0.00357588288809859	0.00369679927218592	0.0111931188487305
0.00269464891241419	0.00872053593582003	0	0.0033746588371516	0.00332420808866099	0.00983996360929617
0.00363576213712679	0.00859209329253164	0	0.00248242494417335	0.00282259531883219	0.00960714581093376
0.00444777106939046	0.00964750640972624	0	0.00416342734265156	0.00490935406500703	0.0106722355471012
0.00347729716317922	0.00796501530063684	0	0.00258663468695724	0.00438615499131585	0.00890282027954677
0.00307824001323298	0.00762947647010173	0	0.00366834835828302	0.00344735753866512	0.00866983706889422
0.00771350591348937	0.0129386320403606	0	0.00613679596394012	0.00914457034157638	0.0142806219502109
0.0056560251426681	0.0116216193863204	0	0.00613745761310065	0.00689562484492598	0.013139194442147
0.00293904557108593	0.00921453974030271	0	0.00486411380365561	0.00476652055247705	0.0102333140352328
0.00303978165577703	0.00934827557687537	0	0.003500620296088	0.00406500703002233	0.0102638326027624
0.00455421387809114	0.0081841038789182	0	0.00444851542469605	0.00385724919361508	0.00923761475477628
0.00313514184103879	0.00970358117608138	0	0.00401248862790506	0.00441907203705235	0.0108617980315937
0.0042796294764701	0.0098737904226284	0	0.00584219667521297	0.00607344305681913	0.0110719543462079
0.00502175171615251	0.00993672979902407	0	0.00372359606318749	0.00446704160119096	0.0112803738317757
0.00533686212885618	0.0113821850963527	0	0.00495459432635845	0.00454875527251675	0.0126527996030105
0.00450814655528906	0.0122711934496733	0	0.00540650070300224	0.00705061616078074	0.0135492515093871
0.00295252667273178	0.00906244313952528	0	0.00277346786866264	0.00347547762798776	0.0102788024150194
0.00352369531056158	0.0085196427094533	0	0.00463799520304359	0.00384856504838309	0.00951658258208584
0.00485485071540815	0.0111760813828468	0	0.00579736994458688	0.00608270614506658	0.0123606814986354
0.00520668265652138	0.011326689273013	0	0.0037154081548259	0.00432280208419485	0.0126774460342403
0.00366255892812836	0.00932230584732446	0	0.00349747746257547	0.00587337689190307	0.0106033413282607
0.00429501281945248	0.0105203870647589	0	0.00599636092961707	0.00551865023571251	0.0119634438838806
0.00410735257629642	0.0106492432387726	0	0.00419642709453312	0.00574700190224133	0.0118976097924076
0.00401430816309652	0.00889851956000331	0	0.00423918617153255	0.00391018112645769	0.00969622032917046
0.00455710859316847	0.0105233644859813	0	0.00308419485567778	0.00469134066661153	0.0117312050285336
0.00495169961128112	0.00989239930526838	0	0.00341485402365396	0.00429046398147382	0.0108265652137954
0.00385551236456869	0.00963948391365478	0	0.00386055743941775	0.0050294433876437	0.0107778512943512
0.00353560499545116	0.00917393102307502	0	0.00313869820527665	0.00387106111984121	0.010161525101315
0.00278107683400877	0.00756314614175833	0	0.00404590191051195	0.00281895624844926	0.00860822099081962
0.00318079563311554	0.00788528657679266	0	0.00352989827144157	0.00290554958233397	0.00901099991729386
0.00550243983127947	0.00978330989992557	0	0.00403324787031677	0.00432925316351005	0.0108063849143991
0.00330171201720288	0.0094021172773137	0	0.00394739889173766	0.0047198742866595	0.0103206517244231
0.0047468364899512	0.00916648747001902	0	0.00358952940203457	0.00496402282689604	0.0103926887767761
0.00425605822512613	0.0104170043834257	0	0.00539806467620545	0.00400669919775039	0.011408651062774
0.00475618228434372	0.00978860309320983	0	0.00361508560086015	0.00548829708047308	0.0110473906211232
0.0037129269704739	0.0105805971383674	0	0.00616508146555289	0.00659697295509056	0.0116367546108676
0.00447994375982135	0.0107728889256472	0	0.00466214539740303	0.00535009511206682	0.0120893226366719
0.00293168472417501	0.00788288809858572	0	0.00331246381606153	0.00438516251757506	0.00903002233065917
0.00392655694318088	0.010234802745844	0	0.00388115126953933	0.00570531800512779	0.0113935985443718
0.00402605243569597	0.00913919444214705	0	0.00464701017285584	0.00355950707137541	0.0104091472996444
0.00304730791497808	0.0094474402448102	0	0.00339326771979158	0.00477594905301464	0.0105168307005211
0.00231089239930527	0.00758481515176578	0	0.00301075179885865	0.00441369613762302	0.008563973203209
0.00381010669092714	0.0113571251343975	0	0.00486957240923001	0.00466049127450169	0.0124319741956827
0.00340848565048383	0.0083719295343644	0	0.0039735340335787	0.00314672070134811	0.00941138036556116
0.0039363989744438	0.0101160367215284	0	0.00425076503184187	0.00575469357373253	0.0112569679927219
0.00561268712265322	0.0112408402944339	0	0.00458059713836738	0.00809999172938549	0.0126490778264825
0.00514366057398064	0.0099760152179307	0	0.00363046894384253	0.00410842775618229	0.0111077661070218
0.00300231577206186	0.00883955007857084	0	0.00526143412455546	0.00371218261516831	0.00984525680258044
0.0040638491439914	0.00881324952443968	0	0.00305276652055248	0.00401960135638078	0.0100098420312629
0.00494888760234885	0.0113687039947068	0	0.008065834091473	0.00597915805144322	0.0126863782979075
0.00312711934496733	0.00924257712348027	0	0.00494268464146886	0.00384525680258044	0.010542883136217
0.00530121578033248	0.0103650649243239	0	0.00564229592258705	0.00432594491770739	0.0114443801174427
0.00404143577867835	0.00903481928707302	0	0.00350624431395253	0.00379373087420395	0.0100851873294186
0.00528872715242742	0.0112958398809032	0	0.00561806302208253	0.00739153089074519	0.0125009511206683
0.00390282027954677	0.0104760565710032	0	0.00469729550905632	0.00546828219336697	0.0115647175585146
0.0035958977752047	0.00969919775039286	0	0.00324753949218427	0.00367769415267554	0.0107199569928046
0.00553734182449756	0.0104992969977669	0	0.00493970722024646	0.00586915887850468	0.0119839550078571
0.00467670167893475	0.0115844016210405	0	0.00473492680506162	0.00608039037300472	0.0128365726573484
0.00299321809610454	0.0088317757009346	0	0.00463336365891986	0.00556207096187247	0.0099037300471425
0.00449656769497974	0.00899313538995947	0	0.00452005624017864	0.00329435117029195	0.0101447357538665
0.0064013729220081	0.0112711107435283	0	0.00673980646762054	0.00570325035150111	0.0122663964932594
0.00379116698370689	0.00849698122570508	0	0.00407799189479778	0.00402456372508478	0.00920486312132991
0.00431957654453726	0.0116093788768506	0	0.00553916135968902	0.0055607476635514	0.0129190306839798
0.00310859316847242	0.00827524605078157	0	0.00339781655777024	0.0041880737738814	0.00927243404184931
0.00409974361095029	0.00984972293441404	0	0.0050918038210239	0.00517120172028782	0.0109824662972459
0.0024407410470598	0.00932164419816392	0	0.00455834918534447	0.00449218426929121	0.0102755768753618
0.00202100736084691	0.00888991812091638	0	0.00454379290381276	0.00458415350260524	0.0099163840873377
0.00465858903316516	0.0106686791828633	0	0.00652840956083037	0.00505408981887354	0.0122058555950707
0.00596112811181871	0.0124630717062278	0	0.0075976346042511	0.00622206599950376	0.013669588950459
0.00648465801009015	0.0107479116698371	0	0.00539351583822678	0.00491952692085022	0.0119628649408651
0.00255603341328261	0.0101225705069887	0	0.00359349929699777	0.00395972210735257	0.0112590356463485
0.00309916466793483	0.00929112563063435	0	0.00376594160946159	0.00499172938549334	0.0105443718468282
0.00688156480026466	0.0114554627408816	0	0.00573302456372508	0.00528078736250103	0.0125966421305103
0.00611487883549748	0.00985261764949136	0	0.00363832602762385	0.00427822347200397	0.0107810768340088
0.00571458109337524	0.0102792986518898	0	0.00500645107931519	0.00471474650566537	0.0113058473244562
0.00369233314035233	0.00998602266148376	0	0.00554007112728476	0.00360648416177322	0.011276982879828
0.00289628649408651	0.0067777685882061	0	0.00237755355222893	0.00425084773798693	0.0077136713257795
0.00559201058638657	0.0096577619717145	0	0.00507881895624845	0.00400984203126292	0.0104470267140849
0.00348498883467042	0.00873467868662642	0	0.00290215863038624	0.00335026052435696	0.00982929451658258
0.00491803821023902	0.0096849722934414	0	0.00457364982218178	0.00519799851128939	0.0112028781738483
0.00483351252998098	0.0107198742866595	0	0.00670722024646431	0.00563758167231825	0.0118725498304524
0.0039032338102721	0.0090989992556447	0	0.00504350343230502	0.00422661483748243	0.0101063601025556
0.00279927218592341	0.0085647175585146	0	0.00304408237532049	0.00452013894632371	0.0094776279877595
0.00386709122487801	0.0109609626995286	0	0.0060920519394591	0.00504160119096849	0.0121695475973865
0.00429641882391862	0.0114117938962865	0	0.00795500785708379	0.00660152179306923	0.0125533041104954
0.00439268877677612	0.00999569928045655	0	0.00547109420229923	0.00330593003060127	0.0112599454139443
0.00319758498056406	0.00903076668596477	0	0.00291985774543049	0.00413754031924572	0.0099151434951617
0.00467322802084195	0.0112756595815069	0	0.00387073029526094	0.0050222479530229	0.0126822429906542
0.00349772558101067	0.00883103134562898	0	0.00367777685882061	0.00478860309320983	0.00987337689190307
0.00572955090563229	0.00910520221652469	0	0.00527582499379704	0.00442080886609875	0.0101883218923166
0.00452816144239517	0.0096001157886031	0	0.00473649822181788	0.0045332892233893	0.0108184600115789
0.00386634686957241	0.0112327350922173	0	0.00571482921181044	0.00679240757588289	0.0128536928293772
0.00412414192374493	0.0108405425523116	0	0.00553841700438342	0.00601645852286825	0.0122403440575635
0.0052556446944008	0.0122841783144488	0	0.00743792903812753	0.00585129435117029	0.0136848068811513
0.00401827805805971	0.0100653378546026	0	0.00552443966586718	0.00401025556198826	0.0113462079232487
0.0041296832354644	0.00931941113224712	0	0.00379207675130262	0.00414117938962865	0.0104130344884625
0.0029643536514763	0.0107828136630552	0	0.00329650153006368	0.0062783888842941	0.0120253080803904
0.0028401290215863	0.00973203208998428	0	0.00465900256389049	0.00460251426681002	0.0109222562236374
0.00694855677776859	0.0113650649243239	0	0.0060311802166901	0.00622578777603176	0.0124453725911835
0.00332470432553139	0.00924456207096188	0	0.00285567777685882	0.00424811843519974	0.0103904557108593
0.00309519477297163	0.0100140600446613	0	0.00467537838061368	0.005565213795385	0.0113460425109586
0.0048468282193367	0.0110369696468448	0	0.00614175833264411	0.00618650235712514	0.0120923827640394
0.00363468695724092	0.0104304854850715	0	0.00515209660077744	0.00515772061864197	0.0114565379207675
0.0057814903647341	0.0110000827061451	0	0.00475949053014639	0.004809941278637	0.0121772392688777
0.0052452237201224	0.0111917955504094	0	0.00426672731783971	0.00532032089984286	0.0123045240261351
0.00306360102555619	0.0100537589942933	0	0.00474658837151601	0.00467645356049955	0.0112238855346952
0.00513249524439666	0.0111609461582996	0	0.0049029856918369	0.00520527665205525	0.012539078653544
0.00491257960466462	0.0107553552228931	0	0.00377843023736664	0.00614407410470598	0.0118495575221239
0.00420775783640725	0.00757662724340418	0	0.00400620296087999	0.00399636092961707	0.00859531883218923
0.0047555206351832	0.0114458688280539	0	0.00595062443139525	0.00436175667852121	0.0128589033165164
0.00409544289140683	0.0110035563642379	0	0.00540153833429824	0.00666884459515342	0.0123344636506492
0.00289273012984865	0.00929774212223967	0	0.00470540071127285	0.00427954677032503	0.0102359606318749
0.00279646017699115	0.00834951616905136	0	0.00273997187991068	0.00345604168389711	0.00935001240592176
0.00574303200727814	0.011647258291291	0	0.00587660243156066	0.00523513357042428	0.0127911669837069
0.00354106360102556	0.0103409147299644	0	0.00408700686461004	0.00513654784550492	0.0115930030601274
0.00344595153419899	0.00964701017285585	0	0.00520403605987925	0.00342568852865768	0.0107556860474733
0.00284848234223803	0.00818244975601687	0	0.00335348606401456	0.00314192374493425	0.00918426929120833
0.00526052435695972	0.0104722520883302	0	0.00480489620378794	0.00414854023653958	0.0116701678934745
0.0038109337523778	0.0107244231246382	0	0.00672194194028616	0.00617616408899181	0.0120147216938219
0.00572855843189149	0.00998693242907948	0	0.00357728889256472	0.00380084360267968	0.0109418575800182
0.00381721941940287	0.00973550574807708	0	0.00392142916218675	0.00399933835083946	0.0110930444131999
0.00428947150773302	0.00949607145810933	0	0.00287933173434786	0.00430477214457034	0.0106776114465305
0.00173881399387975	0.00756637168141593	0	0.00314349516169051	0.00294450417666033	0.00850450748490612
0.00306095442891407	0.00810809693160203	0	0.00421660739392937	0.00279141510214209	0.00901381192622611
0.004808700686461	0.00930882474567861	0	0.00458977752046977	0.00414060044661319	0.0104202299230833
0.00304838309486395	0.011279546770325	0	0.00507650318418659	0.00611578860309321	0.0124802745844016
0.00567546108675875	0.013147795881234	0	0.00803299975188157	0.00789041435778678	0.0144423124638161
0.00438367380696386	0.0101828632867422	0	0.00411297659416095	0.0044444628235878	0.0113640724505831
0.00538656852204119	0.0101544123728393	0	0.00506972128029113	0.00483334711769084	0.0114151021420892
0.00407129269704739	0.00924712596145893	0	0.00346464312298404	0.004868331817054	0.010439748573319
0.00494830865933338	0.0116429575717476	0	0.00685625671987429	0.00389554213878091	0.0129164667934828
0.00632544868083699	0.011494417335208	0	0.00763179224216359	0.00599636092961707	0.0126709122487801
0.00296162434868911	0.00886378297907534	0	0.00426027623852452	0.00426581755024398	0.0099505417252502
0.00376908444297411	0.0104711769084443	0	0.00330642626747167	0.00350392854189066	0.0115170788189563
0.00377793400049624	0.00790588040691423	0	0.00303581176081383	0.00370052104871392	0.00892142916218674
0.0049772558101067	0.00911289388801589	0	0.00418749483086593	0.00441245554544702	0.00997560168720536
0.00345463567943098	0.0101860888263998	0	0.00516574311471342	0.00577694152675544	0.0114491770738566
0.00267984451244727	0.00834033578694897	0	0.0035268381440741	0.00283218923165991	0.0091982466297246
0.00308080390373005	0.00947746257546936	0	0.00412215697626333	0.00451393598544371	0.0105166652882309
0.00537978661814573	0.0114232073443057	0	0.00309139029029857	0.00506376643784632	0.0126734761392771
0.00283930196013564	0.00766925812587875	0	0.00251170291952692	0.00350624431395253	0.00857174758084526
0.00363394260193532	0.00967116036721528	0	0.00298221817881069	0.00504606732280209	0.0107730543379373
0.00587420395335373	0.0134241171119014	0	0.00487130923827641	0.0056891903068398	0.0147592424117112
0.00800752625920106	0.0127061450665785	0	0.00845562815317178	0.00667703250351501	0.0142752460507816
0.0052182615168307	0.00967868662641634	0	0.00502075924241171	0.00509287900090977	0.0107135886196344
0.00406864610040526	0.0116855512364569	0	0.005183855760483	0.00555206351831941	0.0127661070217517
0.00562625093044413	0.0105047556033413	0	0.00346183111405177	0.00383111405177405	0.0117792572988173
0.0030014887106112	0.00901918782565544	0	0.00422917872797949	0.00534380944504176	0.0100028947150773
0.00238061367959639	0.0101315027706559	0	0.00437085435447854	0.00535166652882309	0.0111743445538004
0.002746588371516	0.00981300140600447	0	0.0039047225208833	0.00524208088660988	0.0108905797700769
0.00721015631461418	0.0116649574063353	0	0.00534414026962203	0.00586270779918948	0.0130508642792159
0.00651004879662559	0.0110489620378794	0	0.00532619303614258	0.00493284261020594	0.0125484244479365
0.00458663468695724	0.0103427342651559	0	0.00597336862128856	0.00401927053180051	0.0114338764370193
0.00586014390869241	0.0112859978496402	0	0.00478165577702423	0.00635174923496816	0.0124681167810768
0.00268679182863287	0.00804557108593168	0	0.00388040691423373	0.00457993548920684	0.00894094781242247
0.00511777355057481	0.0113223058473245	0	0.00590157968737077	0.0053734182449756	0.0127207840542552
0.00388644446282359	0.00895260937887686	0	0.00411843519973534	0.00353783806136796	0.0100213381854272
0.00435274170870896	0.0098075428004301	0	0.00466843106442809	0.00452013894632371	0.0109137374906956
0.00416913406666115	0.0101716979571582	0	0.0040660822099082	0.00376602431560665	0.0110941195930858
0.00296873707716483	0.0101028037383178	0	0.00481523447192127	0.0053696964684476	0.0111256306343561
0.00346555289057977	0.00976569349102639	0	0.00449557522123894	0.00530593003060127	0.0108703167645356
0.00443296666942354	0.0118986849722935	0	0.0037176412207427	0.00599156397320321	0.0131647506409726
0.00328517078818956	0.0094899512033744	0	0.00332462161938632	0.0053716814159292	0.0103893805309734
0.00313142006451079	0.0096986188073774	0	0.00333826813332231	0.00504978909933008	0.0109918947977835
0.0041541642544041	0.00887230171201721	0	0.00426581755024398	0.00354230419320155	0.00992473740798941
0.00538714746505665	0.0122684641468861	0	0.00523670498718055	0.00479910677363328	0.0134727483252006
0.00392572988173021	0.0103024563725085	0	0.00429641882391862	0.00441262095773716	0.0114232073443057
0.00273492680506162	0.00827359192788025	0	0.00301240592175999	0.00410181126457696	0.00938524522372013
0.0043716814159292	0.011429823835911	0	0.00406343561326607	0.00539732032089984	0.012473244562071
0.00237151600363907	0.0079700603754859	0	0.0033481928707303	0.00408171367132578	0.00891249689851956
0.00564312298403772	0.0116342734265156	0	0.00673194938383922	0.00705549582333967	0.0129619551732694
0.00302423290050451	0.0099186171532545	0	0.00457480770821272	0.00437325283268546	0.0110019022413365
0.00285873790422628	0.00857993548920685	0	0.00452948474071623	0.00558489785791084	0.0095298155652965
0.00527293027871971	0.011171367132578	0	0.00480249772558101	0.00516202133818543	0.0123398395500786
0.00382433214787859	0.0110200148871061	0	0.00570746836489951	0.00465668679182864	0.0122784715904392
0.00592051939459102	0.0113581176081383	0	0.00639020759242412	0.00426333636589199	0.0127209494665454
0.00371772392688777	0.00958316102886444	0	0.00488743693656439	0.00496046646265818	0.0105201389463237
0.00392821106608221	0.0099960301050368	0	0.00475469357373253	0.00554916880324208	0.0111688032420809
0.00417905880406914	0.0087297990240675	0	0.003432305020263	0.0027208667604003	0.00962517575055827
0.00392432387726408	0.0100308493921098	0	0.00518451740964353	0.0036852204118766	0.0110767513026218
0.00591034653874782	0.0109079480605409	0	0.00589148953767265	0.00626242659829625	0.0118687453477793
0.00281879083615913	0.00917591597055662	0	0.00409072864113804	0.00495963940120751	0.0103699445868828
0.00345041766603259	0.011009924737408	0	0.00396162434868911	0.00531792242163593	0.0122709453312381
0.00463162682987346	0.011052187577537	0	0.00447307914978083	0.00476114465304772	0.0124085683566289
0.00625456951451492	0.0129733686212886	0	0.00899073691175253	0.00701356380779092	0.014551567281449
0.00510437515507402	0.00959457447688364	0	0.00389099330080225	0.00475047556033413	0.0105678603920271
0.00367645356049954	0.0100135638077909	0	0.0032843437267389	0.0066493259449177	0.0112364568687453
0.0056520552477049	0.0100524356959722	0	0.00476246795136878	0.00565412290133156	0.0110565710032255
0.00484550492101563	0.0105343644032752	0	0.00513894632371185	0.00457728889256472	0.0116565213795385
0.00406947316185593	0.0101970887436937	0	0.00531271193449673	0.00518840459846167	0.0111910511951038
0.00284715904391696	0.00931238110991647	0	0.00579827971218262	0.00489413613431478	0.0103717641220743
0.00635282441485402	0.0108723844181623	0	0.00613886361756679	0.00766239351583823	0.0122287651972541
0.00341361343147796	0.00939657596559425	0	0.00289397072202465	0.00501753370275411	0.0102096600777438
0.00656628897527086	0.0104456207096187	0	0.00414225456951452	0.0059109254817633	0.0119272185923414
0.00439707220246464	0.00899942105698453	0	0.00494069969398726	0.00361649160532628	0.00989901579687371
0.00321966752129683	0.00996766189727897	0	0.00500744355305599	0.00492746671077661	0.0110078570837813
0.00413026217847986	0.00894946654536432	0	0.00380076089653461	0.00436655363493508	0.00981804648085353
0.00432305020263006	0.0096607393929369	0	0.00385261764949136	0.00464519063766438	0.0108278058059714
0.00546116946489125	0.0104545529732859	0	0.00517475808452568	0.00444876354313126	0.0117400545860557
0.00198767678438508	0.00710023984782069	0	0.00338450086841452	0.00289397072202465	0.00790679017450996
0.00458249937970391	0.0100098420312629	0	0.00447762798775949	0.0046637168141593	0.0109926391530891
0.00517715656273261	0.010301794723348	0	0.00513960797287238	0.00483078322719378	0.0114319741956828
0.00703928541890662	0.0131492845918452	0	0.0096047473327268	0.0062524191547432	0.0145663716814159
0.004494417335208	0.0110976759573236	0	0.00463022082540733	0.00642585394094782	0.012549086097097
0.0033746588371516	0.00740923000578943	0	0.0034652220659995	0.00298395500785708	0.00836183938466629
0.00488619634438839	0.0109612108179638	0	0.00434041849309404	0.00506724009593913	0.0119668348358283
0.00407699942105698	0.00939698949631957	0	0.00302638326027624	0.00489231659912331	0.010483169299479
0.00861119841204201	0.0141099164667935	0	0.00575940782400132	0.00684327185509883	0.0155002894715077
0.00258770986684311	0.00662798775949053	0	0.00309924737407989	0.00325498304524026	0.00732561409312712
0.00276370854354479	0.00869473161855926	0	0.00311876602431561	0.00470234058390538	0.00973409974361096
0.00344214705152593	0.00867049871805475	0	0.00361086758746175	0.00502985691836903	0.00963046894384252
0.00271482921181044	0.0099673310726987	0	0.00372996443635762	0.00372888925647176	0.0109413613431478
0.0051803821023902	0.00901786452733438	0	0.0047829790753453	0.00404102224795303	0.0103669671656604
0.00303109751054503	0.00901761640889918	0	0.00540724505830783	0.003316764535605	0.0101262095773716
0.00548788354974774	0.0104472748325201	0	0.00548093623356215	0.00399148126705814	0.0117782648250765
0.00257398064676206	0.0074065834091473	0	0.00247159043916963	0.00339169630303532	0.00813828467455131
0.00231692994789513	0.00846133487718137	0	0.00353593582003143	0.0039680754280043	0.00961707054834173
0.00487957985278306	0.0119386320403606	0	0.00517252501860889	0.00535348606401456	0.0135318005127781
0.00295922587048218	0.00868960383756514	0	0.00414299892482011	0.00300760896534612	0.0098926474237036
0.00463443883880573	0.0103253659746919	0	0.00420717889339178	0.00453552228930609	0.0116710776610702
0.00486750475560334	0.0113512529980978	0	0.00734562898023323	0.00482979075345298	0.0126573484409892
0.00318476552807874	0.00834587709866844	0	0.00380481349764288	0.00361128111818708	0.0092170209246547
0.00349631957654454	0.00928690761723597	0	0.00334959887519643	0.0044941692167728	0.0103189148953767
0.00224075758828881	0.0104189066247622	0	0.0040262178479861	0.00543189148953768	0.0113486891076007
0.005180133983955	0.0104362749152262	0	0.00418220163758167	0.00488123397568439	0.0115571085931685
0.00767645356049955	0.012614837482425	0	0.00618964519063767	0.0062811181870813	0.0141282772309983
0.00436167397237615	0.00901538334298239	0	0.00385832437350095	0.00503076668596477	0.0102366222810355
0.00433239599702258	0.010504342072616	0	0.00562757422876519	0.00499172938549335	0.011771400215036
0.00410859316847242	0.0118914068315276	0	0.00465370937060624	0.00631494500041353	0.0132555619882557
0.00482697874452072	0.0111433297494004	0	0.00603399222562236	0.00444049292862459	0.01225465222066
0.00291191795550409	0.008258373997188	0	0.00284401621040443	0.00365610784881317	0.00911446530477215
0.00619874286659499	0.0097624679513688	0	0.00455595070713754	0.00530841121495328	0.0108719708874369
0.00542560582251261	0.0095610784881317	0	0.00255644694400794	0.0049386320403606	0.0106262509304441
0.00569497973699446	0.0101669837068894	0	0.00415408154825904	0.00436481680588868	0.0112716896865437
0.00461318335952361	0.00935985443718469	0	0.00401058638656852	0.00451989082788851	0.0105101315027707
0.00344619965263419	0.0103582830204284	0	0.00501604499214292	0.00493094036886941	0.011518071292697
0.00372508477379869	0.00963385989579025	0	0.00385286576792656	0.00423281779836242	0.0107752874038541
0.00227301298486477	0.00748068811512695	0	0.00350078570837813	0.00293375237780167	0.00839136547845506
0.00589570755107104	0.0116773633280953	0	0.00605706724009594	0.00539665867173931	0.012904308990158
0.00497436109502936	0.0125815896121082	0	0.00707542800430072	0.00404912745016954	0.0138183773054338
0.00404333802001489	0.0104916880324208	0	0.00418699859399553	0.00539839550078571	0.0114590191051195
0.00513199900752626	0.00932362914564553	0	0.00358167231825324	0.00329517823174262	0.0104226284012902
0.00266520552477049	0.0102933586965512	0	0.00380770821272021	0.00556041683897113	0.0114071623521628
0.00368000992473741	0.0118718881812919	0	0.00646414688611364	0.0073796212058556	0.0130139773385163
0.00434711769084443	0.0096827392275246	0	0.00340889918120916	0.00488470763377719	0.0108328508808204
0.00602001488710611	0.0108027458440162	0	0.00667703250351501	0.00543817715656273	0.0121257960466463
0.00428963692002316	0.0113766437846332	0	0.00455255975518981	0.00567984451244727	0.0128333471176908
0.00279331734347862	0.00766107021751716	0	0.00331527582499379	0.00431783971549086	0.00852617649491357
0.00285956496567695	0.00881424199818046	0	0.00370068646100405	0.00369737821520139	0.00988909105946572
0.0040309320982549	0.0103640724505831	0	0.00468034074931767	0.00422984037714003	0.0112290133156894
0.0048436026796791	0.0119161359689025	0	0.00729451658258208	0.00618451740964354	0.0130618641965098
0.00476412207427013	0.0111267885203871	0	0.00498924820114134	0.00478711438259862	0.0121486229426846
0.00688106856339426	0.0121015631461418	0	0.00664982218178811	0.00666181457282276	0.0130061202547349
0.00401083450500372	0.00989670002481185	0	0.00351550740219998	0.00547051525928377	0.0110152179306923
0.00410263832602763	0.0105332065172442	0	0.00377140021503598	0.00600744355305599	0.0118088660987511
0.00353436440327516	0.00997452650731949	0	0.00333074187412125	0.00596840625258457	0.0111166156645439
0.0035345298155653	0.00980886609875114	0	0.00387594078240013	0.00534314779588123	0.0110311802166901
0.00237532048631213	0.0082427425357704	0	0.00383094863948391	0.00416557770242329	0.00909445041766604
0.00266156645438756	0.00870763377718963	0	0.00417566785212141	0.00368455876271607	0.00975659581506906
0.0061621040443305	0.0123538168885948	0	0.00468679182863286	0.0050351501116533	0.0135471838557605
0.0084275907699942	0.0118315275824994	0	0.00753262757422877	0.00691861715325449	0.0130901496981226
0.00504308990157968	0.0115742287651973	0	0.00489057977007691	0.0063754031924572	0.0127904226284013
0.00215399884211397	0.00738276403936813	0	0.0025929203539823	0.00309014969812257	0.0084934248614672
0.00571499462410057	0.0111522620130676	0	0.0050972624265983	0.00637234306508974	0.0123144487635431
0.00383409147299644	0.00888884294103052	0	0.00376842279381358	0.00469225043420726	0.00975940782400133
0.00460499545116202	0.00856537920767513	0	0.00513224712596146	0.00377338516251758	0.00959928872715242
0.00395169961128112	0.00999859399553386	0	0.0053484409891655	0.00418848730460673	0.0111633446365065
0.00550930444131999	0.00992233892978248	0	0.00432743362831858	0.00446282358779257	0.0110927962947647
0.00288024150194359	0.00817467537838061	0	0.00295203043586138	0.00467025059961955	0.00922297576709949
0.00777958812339757	0.0117762798775949	0	0.00766396493259449	0.00640129021586304	0.0130513605160864
0.00405665370937061	0.0105389132412538	0	0.00571334050119924	0.00421991563973204	0.0119695641386155
0.0046874534777934	0.0101414275080638	0	0.00463840873376892	0.00520362252915392	0.0113618393846663
0.00423422380282855	0.0115331238110992	0	0.00652642461334877	0.0060636010255562	0.0126564386733934
0.00436837317012654	0.0094404929286246	0	0.00391415102142089	0.005063352907121	0.0105818377305434
0.00678107683400877	0.011521793069225	0	0.00641104954098089	0.00520767513026218	0.0131323298321065
0.00359349929699777	0.00892159457447688	0	0.00404887933173435	0.00514051774046812	0.00966594988007608
0.00495360185261765	0.0101973368621289	0	0.00545571085931685	0.00592316599123315	0.0112063518319411
0.00530882474567861	0.0104945000413531	0	0.0044612521710363	0.00436018526176495	0.0117369117525432
0.00424423124638161	0.0104311471342321	0	0.00558613845008684	0.00511603672152841	0.0116378297907535
0.00419270531800513	0.0092212389380531	0	0.00267132577950542	0.00396063187494831	0.0102623438921512
0.00454065007030022	0.0115792738400463	0	0.0054288313621702	0.0061895624844926	0.0127411297659416
0.0056191382019684	0.0120009097675957	0	0.00627780994127864	0.00597171449838723	0.0134171697957158
0.00356934910263833	0.0109338350839467	0	0.00727946406417997	0.00636647092879001	0.0121362997270697
0.00419196096269953	0.0108507154081548	0	0.00400711272847572	0.00473616739723762	0.012158961210818
0.0042224795302291	0.0107260772475395	0	0.00469886692581259	0.00590778264825077	0.0118552642461335
0.00349921429162187	0.00925539657596559	0	0.00378769332561409	0.00473418244975602	0.0103601852617649
0.00642544041022248	0.0123138698205277	0	0.00572748325200563	0.0057817384831693	0.013519229178728
0.00559159705566123	0.0105296501530064	0	0.00470374658837152	0.00414721693821851	0.0113208171367133
0.00589165494996279	0.0108339260607063	0	0.0058656025142668	0.00645347779340005	0.0119091886527169
0.00435150111653296	0.00858936398974443	0	0.0045600033082458	0.00560582251261268	0.0095849805640559
0.00582945992887271	0.010976346042511	0	0.00507228517078819	0.00569059631130593	0.0123424034405756
0.00336531304275908	0.00872864113803656	0	0.00439442560582251	0.005196261682243	0.0097703250351501
0.00292804565379208	0.00736663634108014	0	0.00277561822843437	0.00320196840625258	0.00822487800843602
0.00489678273095691	0.0106883632453891	0	0.00688842941030519	0.00524274253577041	0.0118326854685303
0.00591944421470515	0.0111218261516831	0	0.005685716648747	0.0060393681250517	0.0123498469936316
0.00319849474815979	0.00968340087668513	0	0.00380365561161194	0.0051903068397982	0.0107977007691671
0.00224679513687867	0.00868455876271607	0	0.00321983293358696	0.00355214622446448	0.0094756430402779
0.00402423290050451	0.00956728144901166	0	0.00437871143825986	0.00505251840211728	0.010678273095691
0.00445050037217765	0.011396245141014	0	0.00487362501033827	0.00568439335042594	0.0125196427094533
0.00467678438507981	0.0109220081052022	0	0.00458804069142337	0.00479538499710528	0.0122214870564883
0.00385848978579108	0.00944859813084112	0	0.00510867587461749	0.0044951616905136	0.0106159126623108
0.00379472334794475	0.0100961045405674	0	0.00351914647258291	0.00408212720205111	0.0112023819369779
0.00715176577619717	0.0114687784302374	0	0.00670035563642378	0.0048673393433132	0.0129263915308907
0.00397022578777603	0.0100755107104458	0	0.00374220494582747	0.00631668182945993	0.0114893722603589
0.00462418327681747	0.00975113720949467	0	0.00444131999007526	0.00306525514845753	0.0107911669837069
0.00413299148126706	0.010221156231908	0	0.00383003887188818	0.00432081713671326	0.0113547266561905
0.00371391944421471	0.0099208502191713	0	0.00416632205772889	0.00414878835497477	0.0109400380448267
0.00217823174261848	0.0082563890497064	0	0.00389132412538251	0.00464775452816144	0.00944553800347366
0.00376122735919279	0.0107633777189645	0	0.00477247539492184	0.00451410139773385	0.0119035646348524
0.00414465304772145	0.00846456041683896	0	0.00345844016210405	0.00491497808287156	0.00929402034571168
0.00695583491853445	0.0134386733934331	0	0.00776420478041518	0.00618071292697047	0.0151802166901001
0.00774228765197254	0.0113021255479282	0	0.0069893309072864	0.00493995533868166	0.0127874452071789
0.00311835249359027	0.00719940451575552	0	0.00272979902406749	0.00292010586386568	0.00815184848234225
0.00510354809362336	0.0100863452154495	0	0.00476312960052932	0.00483392606070631	0.0111449838723017
0.00440426763708543	0.00975022744189894	0	0.00398693242907948	0.00451856752956746	0.0110474733272682
0.00411851790588041	0.00962244644777107	0	0.00403548093623356	0.00494706806715739	0.0105284095608304
0.00424836655363494	0.00899214291621868	0	0.00349640228268961	0.0043100653378546	0.0099215945744769
0.0043405011992391	0.0106499048879332	0	0.00492672235547101	0.00477809941278637	0.0118660987511372
0.00437308742039533	0.0112974112976594	0	0.00454577785129435	0.00570002481184352	0.0125716648747002
0.00278364072450583	0.0103996360929617	0	0.00493408320238194	0.0064070796460177	0.0114928459184517
0.00425423868993466	0.00930593003060128	0	0.00528864444628236	0.00509585642213217	0.0106877015962286
0.00439955338681664	0.0095691836903482	0	0.00459507071375403	0.00526656190554958	0.0107651145480109
0.00500727814076586	0.0117811595401538	0	0.00307253328922339	0.00622057728889257	0.0130827888512116
0.00363559672483666	0.00932602762385245	0	0.00586750475560334	0.00375361839384666	0.010306839798197
0.00366528823091556	0.0110519394591018	0	0.00696245141013978	0.00396890248945497	0.0122763212306674
0.00476362583739972	0.0098131668182946	0	0.00414887106111984	0.00425456951451493	0.0110040526011083
0.00484219667521297	0.0112452237201224	0	0.00455868000992474	0.0052749152262013	0.012422380282855
0.00428368207757837	0.009985112893888	0	0.00481382846745514	0.00453568770159623	0.0110398643619221
0.00389876767843851	0.00946439500454884	0	0.00433835083946737	0.00408047307914978	0.0105656273261103
0.00497535356877017	0.0110636837317013	0	0.00695509056322885	0.00697221073525763	0.0123730874203953
0.00289736167397238	0.0095850632702010	0	0.00402663137871144	0.00397212802911256	0.010761475477628
0.00193242907948061	0.00748457530394508	0	0.00321048713919445	0.00262095773715987	0.008365230336614
0.00444959060458192	0.0109612935241088	0	0.00528227607311223	0.00657546935737325	0.0123653130427591
0.00540170374658837	0.0105063270200976	0	0.00498817302125548	0.00536547845504921	0.011611198412042
0.00539947068067157	0.0111003225539658	0	0.0045011165329584	0.00578066330328344	0.0120662476221983
0.00407691671491192	0.00788363245389132	0	0.00400496236870399	0.00319551732693739	0.00862550657513854
0.00594293275990406	0.0118167231825325	0	0.00546604912745017	0.00529013315689356	0.0131396079728724
0.00550343230502027	0.0120159622859979	0	0.00657389794061699	0.00607476635514019	0.0133600198494748
0.00591274501695476	0.0117116036721529	0	0.00695409808948805	0.0042850880820445	0.0133763129600529
0.00665279960301051	0.0118638656852204	0	0.0062850880820445	0.00739186171532545	0.012893143660574
0.00453320651724423	0.0111335704242825	0	0.00594690265486726	0.00619295343644033	0.0122238855346952
0.00517798362418328	0.0120643453808618	0	0.00648118435199736	0.00558158961210818	0.013350260524357
0.00305227028368208	0.0100182780580597	0	0.00363725084773799	0.00441750062029609	0.0108781738483169
0.00311421718633694	0.0089638574146059	0	0.00409039781655777	0.00401960135638078	0.0100909767595732
0.00402936068149864	0.00954437184682822	0	0.00475849805640559	0.00498469936316268	0.0105692663964933
0.0047156562732611	0.0105592589529402	0	0.00452162765693491	0.0064786204615003	0.0117343478620461
0.00527359192788024	0.010380117442726	0	0.00598866925812588	0.00450765031841866	0.0114402448101894
0.00464353651476304	0.00987792572988172	0	0.00541807956331156	0.00381283599371433	0.0111435778678356
0.00158870234058391	0.00648101893970722	0	0.00228268960383756	0.00304490943677115	0.00717467537838061
0.00519692333140353	0.0099339177900918	0	0.00310702175171615	0.0043818542717724	0.0112157803324787
0.00361235629807295	0.00911330741874121	0	0.0048403771400215	0.00403936812505169	0.0102366222810355
0.0043506740550823	0.0108326854685303	0	0.00335464395004549	0.00508096931602018	0.0121251343974857
0.00429046398147383	0.0111883218923166	0	0.00611157058969482	0.00610081879083616	0.0125094698536101
0.00573426515590108	0.00978909933008024	0	0.00436977917459267	0.00478843768091969	0.0109901579687371
0.00417699115044248	0.00948093623356215	0	0.00410511951037962	0.0040918038210239	0.0103731701265404
0.00397063931850137	0.0113125465222066	0	0.00480456537920768	0.00490786535439583	0.0124997932346373
0.00529327599040608	0.0100572326523861	0	0.00337457613100653	0.00378992639153089	0.0112676370854354
0.00410131502770656	0.0103054337937309	0	0.00434686957240923	0.00529947895128608	0.0114089818873542
0.00320403605987925	0.0084694400793979	0	0.00374443801174427	0.00413084112149533	0.0094835001240592
0.0032781407658589	0.00987246712430733	0	0.00445124472748325	0.00404581920436688	0.0112028781738483
0.00276958067984451	0.00811016458522868	0	0.00362542386899346	0.00301149615416425	0.00905954842444793
0.00434513274336283	0.0098517078818956	0	0.00448259035646348	0.00466404763873956	0.0110827888512116
0.00413886361756678	0.0101285253494335	0	0.00359424365230337	0.00533090728641137	0.0112536597469192
0.00326482507650319	0.00757058969481433	0	0.00281978330989993	0.00375188156480026	0.00848962037879415
0.00390331651641717	0.00752973285915143	0	0.00349549251509387	0.00310619469026549	0.00849797369944587
0.00249053014638988	0.00974675378380614	0	0.00385923414109668	0.00496327847159044	0.0111557356711604
0.00286626416342734	0.0079695641386155	0	0.00265197254155984	0.00341832768174675	0.00889289554213878
0.00398684972293442	0.00892738400463154	0	0.00491539161359689	0.00447911669837069	0.00982615168307004
0.00251823670498718	0.00873500951120668	0	0.0025320486312133	0.00419072037052353	0.0096849722934414
0.00583955007857084	0.0111277809941279	0	0.00605772888925647	0.00583036969646844	0.0122299230832851
0.00548722190058722	0.0119467372425771	0	0.00563907038292945	0.00492705318005128	0.0132216524687784
0.0063397568439335	0.011961541642544	0	0.00586783558018361	0.0064729137374907	0.0135423041932016
0.0053434786204615	0.0108301215780332	0	0.00426201306757092	0.00566115292366224	0.0123551401869159
0.00475849805640559	0.00998503018774295	0	0.00644578612190886	0.00527880241501943	0.0110408568356629
0.00613125465222066	0.01085716648747	0	0.0054701844347035	0.00626490778264825	0.0120566537093706
0.00335522289306096	0.00944231246381605	0	0.004183855760483	0.00515284095608304	0.0104815151765776
0.00498188735423042	0.00971251343974857	0	0.0040339095194773	0.00518393846662807	0.0106796791001571
0.00304284178314449	0.0101745926722356	0	0.00253237945579357	0.00460119096848896	0.0110483003887189
0.00627086262509305	0.0117483252005624	0	0.00618914895376726	0.00658431891489538	0.0130685633942602
0.00777189645190638	0.0113320651724423	0	0.00483127946406418	0.00557505582664792	0.0127756182284344
0.00640567364155157	0.0115253494334629	0	0.00581010669092714	0.00775155074022	0.0125389959473989
0.00381879083615913	0.0115996195517327	0	0.00553816888594823	0.00488545198908279	0.0127778512943512
0.00537523778016707	0.0111384500868415	0	0.00483103134562899	0.00460797287238441	0.0124296584236209
0.00659449177073857	0.0109276321230667	0	0.00577197915805144	0.00494715077330246	0.0124337937308742
0.0027827309569101	0.00995583491853445	0	0.00358440162104044	0.00445405673641552	0.0109057149946241
0.00352534943346291	0.00986221156231908	0	0.00421073525762964	0.00475320486312133	0.0111023075014474
0.00662054420643454	0.0113917790091804	0	0.00643495161690514	0.00608469109254818	0.0126631378711438
0.00376561078488132	0.011344057563477	0	0.00519038954594326	0.00610826234389215	0.0125238607228517
0.00383020428417831	0.00769903233810272	0	0.00330733603506741	0.00334240344057563	0.00858804069142337
0.0026911752543214	0.00858853692829376	0	0.00216508146555289	0.00357034157637912	0.00963344636506492
0.00410288644446283	0.0110179472334794	0	0.00559631130593003	0.00496898519560003	0.012352741708709
0.00409519477297163	0.0112866594988008	0	0.00556678521214126	0.00672822760731122	0.0125958150690596
0.00505028533620048	0.0104416508146555	0	0.0053761475477628	0.00514217186336945	0.0113164337110247
0.00359887519642709	0.011212389380531	0	0.00353395087254983	0.0060319245719957	0.012355305599206
0.00528128359937143	0.00939376395666198	0	0.00360954428914068	0.00692134645604168	0.0107807460094285
0.00352137953849971	0.00968116781076833	0	0.00421238938053098	0.00417202878173849	0.0108359110081879
0.00486130179472335	0.00848217682573816	0	0.00489645190637664	0.00409916466793483	0.00948937226035895
0.0030650897361674	0.0109831279464064	0	0.00696319576544537	0.00702423290050451	0.0124506657844678
0.00329583988090315	0.00883607642047804	0	0.00300239847820693	0.00290637664378463	0.0100039698949632
0.00270738565875445	0.00775783640724506	0	0.00273856587544455	0.00413894632371185	0.00870349846993633
0.00492424117111901	0.0105812587875279	0	0.00504251095856423	0.00451608634521545	0.0121563146141758
0.00450839467372426	0.0093447192126375	0	0.00377131750889091	0.00473285915143495	0.0102144570341576
0.00358506327020098	0.00926647919940451	0	0.003878256554462	0.00587594078240013	0.010357786783558
0.00613886361756679	0.0112493590273757	0	0.00670755107104458	0.00581945248531966	0.0125449507898437
0.0036921677280622	0.00889363989744438	0	0.00526416342734266	0.00406426267471673	0.00986494086510628
0.00590058721362998	0.0110860143908692	0	0.00340013232983211	0.00432702009759325	0.0124278388884294
0.00445901910511951	0.012596228599785	0	0.00558010090149698	0.00675965594243652	0.0137126788520387
0.00403225539657596	0.00979670829542635	0	0.00418749483086594	0.00561450665784468	0.0109983458770987
0.00396178976097924	0.0114601769911504	0	0.00417368290463981	0.00660879993383508	0.0125098833843355
0.00339971879910677	0.00927218592341411	0	0.00441824497560169	0.00423670498718055	0.0104842444793648
0.00498221817881069	0.0113519973534034	0	0.00562368703994707	0.00647597386485816	0.0123713505913489
0.00221991563973203	0.00844810189397072	0	0.00298709784136961	0.00331023075014474	0.00936961376230254
0.00530113307418742	0.0127628814820941	0	0.00782416673558846	0.00903969894963196	0.0139904060871723
0.00334306508973617	0.00990703829294515	0	0.00307741295178232	0.00509585642213216	0.0110717062277727
0.00368182945992887	0.00909494665453643	0	0.00499445868828053	0.00442717723926888	0.0103604333802002
0.00358737904226284	0.00890753452981557	0	0.0047842196675213	0.00501480439996692	0.010048465801009
0.00364452898850384	0.00886461004052601	0	0.00351914647258291	0.00422413365313043	0.0098039864361922
0.00518087833926061	0.00894996278223472	0	0.00303854106360103	0.00473798693242908	0.0101160367215284
0.00471606980398644	0.0104404102224795	0	0.00500884955752212	0.00488851211645025	0.0119408651062774
0.00532544868083698	0.00877611446530476	0	0.00334008766851377	0.00328963692002316	0.00978835497477462
0.00423364485981309	0.0120542552311637	0	0.00692655694318088	0.00776610702175171	0.013339177900918
0.00341750062029609	0.00886477545281615	0	0.00563352907121	0.00334017037465884	0.00978678355801836
0.00417360019849475	0.0119741956827392	0	0.00554991315854768	0.00580406914233728	0.0133576213712679
0.00287635431312546	0.00941832768174675	0	0.00392887271524274	0.00556637168141593	0.0106267471673145
0.00504887933173435	0.0102620130675709	0	0.00367885203870647	0.00558125878752791	0.0114923496815813
0.00414151021420891	0.0095545447026714	0	0.00398825572740055	0.00390257216111157	0.010646017699115
0.0052798775949053	0.0118949631957654	0	0.00620966007774378	0.00774551319163014	0.013208667604003
0.00357058969481433	0.0106967165660409	0	0.00537904226284013	0.00403870647589116	0.0120935406500703
0.00345273343809445	0.00963518319411132	0	0.00476635514018691	0.0044031097510545	0.0103758994293276
0.00695848151517658	0.0105520635183194	0	0.00493697791745926	0.00651501116532959	0.0117906707468365
0.00335522289306095	0.00879571582168556	0	0.0032145397403027	0.00429178727979489	0.00983367794227112
0.00419576544537259	0.00839169630303532	0	0.0030334132826069	0.00436862128856174	0.00946456041683898
0.00474700190224133	0.0124813497642875	0	0.00564601769911505	0.00623364485981309	0.0136309651807129
0.00354461996526342	0.0109794888760235	0	0.00420221652468779	0.00594367711520966	0.0121172773137044
0.00510693904557108	0.0112306674385907	0	0.0070994954925151	0.0053172607724754	0.0124009593912828
0.00250268794971466	0.0097121826151683	0	0.00391200066164916	0.00431734347862046	0.0107665205524771
0.0045934165908527	0.0106629724588537	0	0.00514638987676785	0.00538425274997933	0.0118550988338434
0.00354280043007195	0.009612439004218	0	0.00401257133405013	0.00539070382929452	0.0106809196923331
0.00363931850136465	0.0095003721776528	0	0.00319220908113473	0.00408229261434125	0.010583822678025
0.00476114465304772	0.0100039698949632	0	0.00360896534612522	0.00445496650401125	0.0113310726987015
0.00354916880324208	0.00768828053924406	0	0.00330485485071541	0.00310900669919775	0.00885898602266148
0.00573988917376561	0.012587544454553	0	0.00692415846497394	0.00523488545198908	0.0141788106856339
0.00377164833347118	0.0098104375155074	0	0.00394433876437019	0.00486924158464973	0.01103721776528
0.00470564882970805	0.0104961541642544	0	0.00373393433132081	0.0075053345463568	0.0116470928790009
0.00338673393433132	0.0099935489206848	0	0.00405193945910181	0.00603945083119675	0.0112238855346952
0.00500215035977173	0.0106805888677529	0	0.00400992473740799	0.00620337441071871	0.0118978579108428
0.00408998428583244	0.00969820527665205	0	0.00455834918534447	0.00511884873046067	0.0108290463981474
0.00406542056074766	0.0108779257298817	0	0.00307551071044579	0.0041611115705897	0.0120219171284427
0.00574427259945414	0.0097067240095939	0	0.00328930609544289	0.00493482755768754	0.0109201058638657
0.00403060127367463	0.0101133074187412	0	0.0041556529650153	0.00504358613845008	0.0112401786452733
0.00481994872219005	0.00915069059631131	0	0.00362798775949053	0.00364874700190224	0.0102246298900008
0.00357025887023406	0.00936506492432388	0	0.005306839798197	0.00438813993879745	0.0104586055743942
0.00295509056322885	0.00948887602348854	0	0.00460590521875775	0.00398908278885121	0.0106144239516996
0.00360152179306923	0.00991886527168969	0	0.0047443553055992	0.00528136630551651	0.0109268050616161
0.0039413613431478	0.0123087420395335	0	0.00589769249855265	0.00673385162517575	0.0135818377305434
0.00344413199900753	0.00864080721197585	0	0.00323703581176081	0.00483458770986685	0.0095877098668431
0.00361996526341907	0.0102014721693822	0	0.0050531800512778	0.00461417583326441	0.0114383425688529
0.00279472334794475	0.00883218923165992	0	0.0041272020511124	0.00345554544702672	0.00992142916218675
0.00354470267140849	0.00879985112893888	0	0.00411537507236787	0.00548134976428749	0.00989851956000331
0.0053189976015218	0.0111386154991316	0	0.0065045901910512	0.00620635183194111	0.0124375155074022
0.00827474981391117	0.0130095112066827	0	0.0060351501116533	0.00567033330576462	0.0141653295839881
0.0042162765693491	0.0095600033082458	0	0.00549995864692746	0.00316441981639236	0.0103916135968902
0.00492035398230089	0.0103931850136465	0	0.00666107021751717	0.00453750723678769	0.0116394012075097
0.00509420229923083	0.0101938632040361	0	0.00505814241998181	0.00518195351914647	0.0112069307749566
0.00471209990902324	0.0110008270614507	0	0.00485336200479696	0.00551881564800265	0.0122078405425523
0.00470019022413366	0.0102904639814738	0	0.00552799603010504	0.00399991729385493	0.01134165908527
0.00496360929617071	0.00878157307087916	0	0.0036278223472004	0.00438301215780333	0.00969514514928458
0.00300810520221653	0.00913762302539078	0	0.00343313208171367	0.00567413778843768	0.0102308328508808
0.00819030683979819	0.0134959887519643	0	0.00811339012488627	0.0084275907699942	0.0149238276403937
0.00273194938383922	0.00960929617070548	0	0.00449673310726987	0.00370862625093044	0.0105380861798031
0.00758307832271938	0.0129096848895873	0	0.00665842362087503	0.00595748904143578	0.0143066743859069
0.00453849971052849	0.0104977255810107	0	0.00536837317012654	0.00394334629062939	0.0116939872632537
0.00354809362335622	0.00869175419733686	0	0.00336192209081135	0.00427847159043917	0.00998726325365975
0.00254933421553221	0.00773236291456456	0	0.00499586469274667	0.00382193366967166	0.00865858903316516
0.00268389711355554	0.0094667107766107	0	0.0044639814738235	0.00458440162104044	0.0104292448928955
0.00539955338681664	0.011536597469192	0	0.00445554544702672	0.00665238607228518	0.01265213795385
0.00313787114382599	0.0101643371102473	0	0.00473856587544454	0.0053998842113969	0.0114854023653957
0.0072439831279464	0.0129866016044992	0	0.00840368869406998	0.00771209990902324	0.0145492515093872
0.00538119262261186	0.010802497725581	0	0.0059081961789761	0.00453974030270449	0.0120437515507402
0.00310148043999669	0.00852510131502771	0	0.00288354974774626	0.00386097097014308	0.00952410884128692
0.00328616326193036	0.00822909602183442	0	0.00367959639401208	0.00346274088164751	0.00914787858737904
0.00550103382681333	0.0107672649077826	0	0.00482730956910098	0.0064934248614672	0.0118649408651063
0.00392854189066248	0.00954685303118022	0	0.00397436109502936	0.00402630055413117	0.0107377388139939
0.00374319741956827	0.00977189645190638	0	0.00474708460838641	0.00535489206848069	0.0108443470349847
0.00493921098337606	0.00869522785542966	0	0.00467248366553635	0.00394276734761393	0.00972574642295923
0.0030636010255562	0.00773773881399388	0	0.00414581093375238	0.00314804399966918	0.00869803986436192
0.00548862790505335	0.0103706889421884	0	0.00510172855843189	0.00530808039037301	0.0115184848234224
0.00561260441650815	0.0112336448598131	0	0.00666975436274916	0.00511843519973534	0.0122801257133405
0.00341890662476222	0.00974228765197254	0	0.00428277230998263	0.00432702009759325	0.0107678438507981
0.00341700438342569	0.0102809527747912	0	0.00531213299148126	0.00364080721197585	0.01135406500703
0.00295492515093872	0.0088228434372674	0	0.00276064841617732	0.00306475891158713	0.0099349102638326
0.00519287073029526	0.0097258291291043	0	0.00539492184269291	0.00460797287238442	0.0108004300719544
0.00472326523860723	0.00932726821602844	0	0.00428029112563064	0.00684269291208337	0.0104680340749318
0.00402778926474237	0.0126762054420643	0	0.00563344636506492	0.0049977669340832	0.0140169547597387
0.00676792655694318	0.0104761392771483	0	0.00509808948804897	0.00631990736911753	0.01190679017451
0.00503754858986023	0.0113463733355388	0	0.00414423951699611	0.00664188239186172	0.0125187329418576
0.00495781986601604	0.0105884542221487	0	0.00497163179224216	0.00377685882061037	0.0118684145231991
0.00453196592506823	0.0106234389215119	0	0.00624580266313787	0.00522479530229096	0.0120482176825738
0.00469696468447606	0.00964949135720783	0	0.00410247291373749	0.00525258456703333	0.01091299313539
0.00256728144901166	0.0089306922504342	0	0.00358498056405591	0.00473591927880242	0.00989347448515424
0.00547250020676536	0.0123935158382268	0	0.00418063022082541	0.00794921842692912	0.013853362004797
0.00508998428583244	0.0107278140765859	0	0.00469481432470433	0.00566264163427343	0.0117101976676867
0.00259308576627244	0.00773897940616988	0	0.00286891076006947	0.00377346786866264	0.00860011578860309
0.00705045074849061	0.01236647092879	0	0.00712670581424199	0.00783748242494417	0.0137288065503267
0.00407360846910926	0.00980076089653462	0	0.00410032255396576	0.00394028616326193	0.010970225787776
0.00400744355305599	0.0094474402448102	0	0.00414366057398064	0.00375626499048879	0.0105166652882309
0.00413754031924572	0.0097958812339757	0	0.00373773881399388	0.00500479695641386	0.0110181953519146
0.00408328508808204	0.0109986767016789	0	0.00466189727896783	0.00670275411463072	0.0122491936150856
0.00381052022165247	0.00932842610205938	0	0.00440319245719957	0.00326896038375651	0.0103245389132413
0.00407104457861219	0.00937259118352493	0	0.00409626995285749	0.00489264742370358	0.0104768009263088
0.00295517326937391	0.00798436853858242	0	0.00329807294681995	0.00347324456207096	0.00897924075758828
0.00345157555206352	0.00901463898767679	0	0.00382242990654205	0.00308510462327351	0.00999917293854933
0.0069359027375734	0.0133921098337607	0	0.0077800016541229	0.00603854106360103	0.0148142419981805
0.0035899429327599	0.0110675709205194	0	0.00465544619965263	0.00641286907617236	0.0124284178314449
0.00339814738235051	0.00865610784881317	0	0.00375874617484079	0.00405392440658341	0.0097690844429741
0.00673418244975601	0.0103711024729137	0	0.00566330328343396	0.00608981887354231	0.0113848316929948
0.00419237449342486	0.00853320651724424	0	0.00375337027541146	0.00388338433545613	0.00935423041932016
0.00278289636920023	0.00776180630220825	0	0.00292308328508808	0.0032140435034323	0.0086661979985113
0.00301927053180052	0.00917153254486808	0	0.00395864692746672	0.00483012157803325	0.0102039533537342
0.00385824166735589	0.00824538913241254	0	0.00310123232156149	0.00468927301298486	0.00939872632536597
0.00459573236291456	0.0110339922256224	0	0.00624017864527334	0.00555404846580101	0.0125062443139525
0.00469357373252833	0.0106838144074105	0	0.00494375982135473	0.00635075676122736	0.0117273178397155
0.00380034736580928	0.0094290794806054	0	0.00474063352907121	0.00505293193284261	0.0103204036059879
0.00335629807294682	0.00917194607559342	0	0.00442072615995368	0.00399239103465388	0.0102051112397651
0.00416202133818543	0.0101908857828137	0	0.00475858076255066	0.00497212802911256	0.0113352080059548
0.00305566123562981	0.0104737407989414	0	0.00452485319659251	0.00406120254734927	0.0117792572988173
0.00522281035480936	0.0102609378876851	0	0.00377884376809197	0.00465759655942437	0.0111669837068894
0.00342850053758994	0.00969349102638326	0	0.00481184351997353	0.00490058721362997	0.0106366719047225
0.00766768670912248	0.0106592506823257	0	0.00505284922669754	0.00438689934662145	0.0119014969812257
0.00248110164585229	0.00815093871474651	0	0.00290679017450997	0.00515573567116037	0.00917632950128195
0.00490058721362997	0.00893747415432967	0	0.00304242825241915	0.00374791166983707	0.00998552642461335
0.00679894136134315	0.0112632536597469	0	0.00597121826151683	0.00459523612604417	0.012282027954677
0.00500231577206187	0.011093127119345	0	0.0042529153916136	0.00598560913075842	0.0124878008436027
0.00511810437515507	0.0102175171615251	0	0.0055263419072037	0.00433661401042098	0.0114523199073691
0.00710586386568522	0.0126327847159044	0	0.00652063518319411	0.00776693408320238	0.0139469853610123
0.00311545777851294	0.00838152344719213	0	0.00325969729550905	0.00335770407741295	0.00934976428748656
0.00507981142998925	0.0114607559341659	0	0.00714837482424945	0.00563402530808039	0.0126346042510958
0.00369539326771979	0.010668348358283	0	0.00372872384418162	0.00633562153668017	0.0118813166818295
0.00518468282193367	0.0111441568108511	0	0.00427177239268878	0.00668141592920354	0.012373914481846
0.0044696881978331	0.0105014473575387	0	0.00575717475808453	0.00606054089818873	0.0115868000992474
0.00461905549582334	0.00778579108427756	0	0.00340269622032917	0.00348225953188322	0.00884343726738897
0.00379538499710528	0.00931990736911753	0	0.00469010007443553	0.0044036059879249	0.0104573649822182
0.00665867173931023	0.0115526424613349	0	0.00559027375734017	0.006125465222066	0.0128101893970722
0.00383698618807377	0.00801935323794558	0	0.00414010420974278	0.00365197254155984	0.00912108179637747
0.00610007443553057	0.0101789760979241	0	0.00477958812339757	0.00570234058390538	0.0111416756264991
0.00434802745844016	0.0097470846083864	0	0.00652791332395997	0.00424629890000827	0.0108997601521793
0.00607352576296419	0.012677032503515	0	0.00910437515507404	0.00638243321478785	0.014116781076834
0.00429493011330742	0.0115134397485733	0	0.00511471342320734	0.00687486560251426	0.0128324373500951
0.00389397072202465	0.0102129683235464	0	0.00380927962947647	0.00521346456041684	0.0111331568935572
0.00521445703415763	0.0112958398809031	0	0.00526325365974691	0.00653072533289223	0.0122895542138781
0.0033085766272434	0.007873294185758	0	0.00210065337854603	0.00489000082706145	0.00887643701927053
0.00587420395335374	0.0127942271110744	0	0.00904631544123728	0.00802522537424531	0.0142463816061533
0.00595550409395418	0.0112486973782152	0	0.00509866843106443	0.00582896369200231	0.0125413117194608
0.00297237614754776	0.00887345959804813	0	0.00393821850963527	0.00383673806963857	0.00993457943925233
0.00278008436026797	0.00892010586386569	0	0.00346307170622777	0.0036852204118766	0.0100076916714912
0.00638152344719213	0.010417335208006	0	0.00436043338020015	0.00411057811595402	0.0116460176991151
0.00277090397816558	0.00886378297907534	0	0.00339392936895211	0.00467728062195021	0.0100420147216938
0.0028453395087255	0.00827756182284344	0	0.00448391365478455	0.00413274336283186	0.00908775121991565
0.0035028533620048	0.00841410966834835	0	0.00421214126209577	0.00375684393350426	0.00910685633942601
0.00407898436853858	0.00917161525101314	0	0.0053494334629063	0.00553461252171036	0.010241005706724
0.00357803324787031	0.0100133983955008	0	0.00525572740054586	0.00591009842031263	0.0113102307501447
0.00490042180133984	0.0114800264659664	0	0.00497361673972377	0.00646762054420643	0.0125624844925978
0.00419923910346539	0.0105871309238276	0	0.00572227276486643	0.00471284426432884	0.0114315606649574
0.00582077578364072	0.0115568604747333	0	0.00809908196178976	0.00533280952774791	0.0128501364651394
0.0048151517657762	0.0111383673806964	0	0.00431817054007113	0.0057777685882061	0.0122379455793566
0.00388156480026466	0.0103705235298983	0	0.0042868249110909	0.00490844429741131	0.0114995451162021
0.00411454801091721	0.00897022578777604	0	0.00466479199404516	0.00550988338433545	0.00993342155322142
0.00498701513522454	0.0110813828467455	0	0.0031883218923166	0.0040324208088661	0.0122280208419486
0.00341485402365396	0.0100494582747498	0	0.004429823835911	0.00464692746671078	0.0112818625423869
0.00486295591762468	0.0100042180133984	0	0.005064593499297	0.00467364155156728	0.0112853362004797
0.0032501860888264	0.00961740137292202	0	0.0045310561574725	0.00365197254155984	0.0106268298734596
0.00384550492101563	0.0098304524026135	0	0.00413001406004466	0.00505524770490447	0.0110196013563808
0.00199586469274667	0.00653039450831197	0	0.00338772640807212	0.00317972045322968	0.00741311719460756
0.00600603754858986	0.0121981639235795	0	0.00612926970473906	0.00533016293110578	0.0134058390538417
0.00211421718633694	0.00803730047142502	0	0.00230766685964767	0.00513100653378546	0.00887114382598627
0.00575700934579439	0.0110287817384832	0	0.00504151848482342	0.00574055082292614	0.0121654949962782
0.00334380944504177	0.011399966917542	0	0.00375237780167066	0.00440865106277397	0.0126457695806798
0.00524646431229839	0.0124883797866182	0	0.00576064841617732	0.00801356380779092	0.0139099330080225
0.00405011992391035	0.00972219005872136	0	0.00418029939624514	0.00577015962285998	0.0107034157637912
0.00202588702340584	0.00770680671573898	0	0.00214332974940038	0.00373095691009842	0.0085500785708378
0.00481109916466793	0.00903002233065916	0	0.00518857001075181	0.00346555289057977	0.00995360185261765
0.00365106277396411	0.00972797948887603	0	0.00689636920023158	0.00484906128525349	0.0109744438011744
0.00356157472500207	0.00948383094863948	0	0.00276709949549252	0.00631271193449673	0.0108573318997601
0.00588454222148705	0.0107837234306509	0	0.00432280208419486	0.00363989744438011	0.0118890083533207
0.00497221073525763	0.0115958977752047	0	0.00654991315854769	0.00533975684393351	0.0129808948804896
0.00528880985857249	0.0110516913406666	0	0.00608684145231991	0.00459101811264577	0.0123472831031346
0.00378281366305516	0.0104776279877595	0	0.00350889091059465	0.00556934910263833	0.0114772971631792
0.00323819369779175	0.0107442725994541	0	0.00620684806881151	0.00606219502109007	0.0119097675957324
0.00545141013977339	0.00988048962037878	0	0.00459647671822017	0.00506922504342073	0.0110833677942271
0.00423538168885948	0.00948184600115788	0	0.00354544702671409	0.00352998097758664	0.0107476635514019
0.00720138946323712	0.0116805888677529	0	0.00489372260358945	0.00379538499710528	0.0132262013067571
0.00366181457282276	0.010700603754859	0	0.00342122239682408	0.0040027293027872	0.0118532792986519
0.00330717062277727	0.00832710280373832	0	0.00329368952113142	0.00378587379042263	0.00954801091721115
0.00273575386651228	0.0105820858489786	0	0.0039042262840129	0.00536862128856175	0.0117575882888099
0.00215275824993797	0.00807534529815565	0	0.003812422462989	0.00391001571416756	0.0092467124307336
0.00398643619220908	0.01050930444132	0	0.0055694318087834	0.00610751798858655	0.0117282276073112
0.00525994541394426	0.0110386237697461	0	0.00473103961624349	0.00494847407162353	0.0123138698205277
0.00552915391613597	0.0125265073194938	0	0.0066797618063022	0.00567785956496568	0.0138432718550988
0.00550922173517493	0.0117277313704408	0	0.00655247704904474	0.00736084691092548	0.0131637581672318
0.00457761971714498	0.0107125961458936	0	0.00547051525928377	0.00561450665784468	0.0120653378546026
0.00428971962616822	0.0102625093044413	0	0.00595318832189232	0.00447986105367629	0.0113571251343975
0.00283185840707964	0.00955561988255726	0	0.00429799024067488	0.00445405673641551	0.0106227772723513
0.0053412455545447	0.00847911669837069	0	0.00377388139938798	0.00378802415019436	0.00946017699115044
0.00371176908444298	0.00982391861715326	0	0.00466644611694649	0.0064988834670416	0.0110616987842197
0.00424183276817468	0.0106140931271193	0	0.0042199983458771	0.00459258952940204	0.0116378297907535
0.00645025225374245	0.0107474154329667	0	0.00444280870068646	0.00458787527913324	0.0119327599040609
0.00329211810437516	0.0077891820362253	0	0.00269770903978166	0.00346654536432057	0.0086565213795385
0.00297336862128856	0.00803605987924902	0	0.00344686130179472	0.00384939210983376	0.00906029277975353
0.00610288644446282	0.0119530229096022	0	0.00605930030601273	0.00615251013150277	0.0131396079728724
0.00383078322719378	0.0086465966421305	0	0.00401612769828798	0.00440848565048383	0.00985542965842362
0.00278587379042263	0.00904805227028368	0	0.00313001406004466	0.00435356877015962	0.0103039450831197
0.00422661483748242	0.00954850715408155	0	0.00444868083698618	0.00436580927962948	0.0105671160367215
0.00413084112149533	0.00967546108675874	0	0.00352609378876851	0.00445074849061285	0.0109287073029526
0.00423165991233148	0.0105082292614341	0	0.0054075758828881	0.00531668182945993	0.011754031924572
0.00483309899925565	0.00848813166818295	0	0.00311057811595401	0.00395558680009925	0.00944330493755686
0.00655065751385328	0.0117708212720205	0	0.00612678852038707	0.00637871143825986	0.0133127119344967
0.00408245802663138	0.00919932180961046	0	0.0053731701265404	0.00455735671160367	0.0103702754114631
0.00535530559920602	0.0136107021751716	0	0.00717847986105368	0.0066946489124142	0.0151745926722355
0.00485079811429989	0.00918732941857579	0	0.00526052435695973	0.00390860970970143	0.0104192374493425
0.00505202216524688	0.0115349433462906	0	0.00538913241253825	0.0043724257712348	0.0127303779670829
0.00398866925812588	0.00925928376478373	0	0.00412339756843933	0.00556695062443139	0.0102898850384584
0.00384012902158631	0.00975155074022	0	0.00432379455793565	0.00470027293027872	0.010822347200397
0.00268687453477793	0.00913249524439665	0	0.00355967248366553	0.00349301133074188	0.0097862046150029
0.00287337689190307	0.00888702340583906	0	0.00447059796542883	0.00388330162931106	0.0103561326606567
0.00363022082540733	0.009791332395997	0	0.00691969233314035	0.00431023075014473	0.010885700107518
0.00225059961955173	0.007566454387561	0	0.00319163013811926	0.00321255479282111	0.0083778843768092
0.00373583657265735	0.0105793565461914	0	0.00518625423868994	0.00575874617484079	0.0116579273840046
0.00492068480688115	0.0100245637250848	0	0.00543164337110247	0.00549846993631627	0.0111621040443305
0.00389537672649078	0.008500620296088	0	0.00365668679182863	0.003750310148044	0.00946017699115044
0.00395004548837979	0.0113038623769746	0	0.0061007360846911	0.00635944090645935	0.0126837317012654
0.00411024729137374	0.0093083285088082	0	0.00399272185923414	0.00447109420229923	0.0104180795633116
0.00414250268794972	0.00943544785377554	0	0.00397419568273923	0.0042165246877843	0.0106563559672484
0.00386841452319907	0.00837035811760814	0	0.00359945413944256	0.00439120006616492	0.0095135224547184
0.00554569514514928	0.0118116781076834	0	0.0080628566702506	0.00658001819535191	0.0127261599536846
0.00433603506740551	0.00819824662972459	0	0.00367761144653048	0.00327086262509304	0.00929021586303862
0.00510975105450335	0.0117933173434786	0	0.00622711107435282	0.00769961128111819	0.0131305930030601
0.00594574476883633	0.0112286824911091	0	0.00544967331072699	0.00538516251757505	0.0127134232073443
0.00454511620213382	0.00916971300967663	0	0.00400132329832107	0.00419568273922753	0.0104057563476966
0.002879497146638	0.0085355222893061	0	0.004188818129187	0.0032850880820445	0.00960830369696468
0.00437201224050947	0.011592506823257	0	0.00620552477049045	0.00448449259780002	0.0128848730460673
0.00301645852286825	0.0086461004052601	0	0.00349466545364321	0.00315093871474651	0.0097854602596973
0.00220163758167232	0.00698784219667522	0	0.00344016210404433	0.00298263170953602	0.00785857249193615
0.00354048465801009	0.0096607393929369	0	0.00312290133156894	0.00490364734099744	0.0108650235712513
0.00343693656438673	0.0113307418741213	0	0.0051878256554462	0.00571408485650485	0.0126365891985775
0.00283020428417831	0.00908204449590605	0	0.00316822429906542	0.0044986353486064	0.0102282689603838
0.00214291621867505	0.008068315275825	0	0.00419196096269953	0.00276131006533786	0.00912778099412787
0.00295897775204698	0.00999818046480853	0	0.00247820693077496	0.0051272020511124	0.01123604333802
0.00664758911587131	0.0122412538251592	0	0.00676131006533785	0.00652766520552477	0.0137408816475064
0.00360913075841535	0.0098854519890828	0	0.00442957571747581	0.00526846414688611	0.0110016541229013
0.00333239599702258	0.00859399553386817	0	0.00401885700107518	0.00487213629972707	0.00956314614175834
0.00460582251261269	0.0108763543131255	0	0.00488255727400546	0.00630262178479861	0.0120029774212224
0.0043706889421884	0.00998701513522455	0	0.00511123976511455	0.00488958729633612	0.0111556529650153
0.00509196923331403	0.010326689273013	0	0.00408890910594657	0.00579596394012075	0.0115561161194277
0.00351310892399305	0.0072400132329832	0	0.00288445951534199	0.00336109502936068	0.0079678273095691
0.00426374989661732	0.00941444049292862	0	0.00349102638326027	0.00479505417252502	0.0103103134562898
0.00491464725829129	0.00925010338268134	0	0.0047446034240344	0.00562815317178066	0.0101790588040692
0.0041843519973534	0.0105356049954512	0	0.00550640972624266	0.00438201968406252	0.0116976263336366
0.00239078653543959	0.00894640641799686	0	0.00368927301298486	0.00463559672483665	0.0100358944669589
0.00342841783144488	0.00995169961128112	0	0.00550128194524853	0.00535919278802415	0.0109519477297163
0.00563650649243239	0.0104797783475312	0	0.0038455876271607	0.00389339177900918	0.011460921346456
0.00777297163179225	0.0133386816640476	0	0.00705508229261434	0.0070626085518154	0.0150395335373418
0.00539029029856918	0.0105146803407493	0	0.00551203374410719	0.00496666942353817	0.0116456868745348
0.00423066743859069	0.0113302456372508	0	0.00596575965594244	0.0051893143660574	0.012529236622281
0.00489926391530891	0.0123327268216029	0	0.0066901827805806	0.0070329170457365	0.0137356711603672
0.00412852534943346	0.0109471507733025	0	0.00486899346621454	0.00549797369944587	0.0121828632867422
0.00568662641634273	0.00977644528988503	0	0.00367074683648995	0.00478430237366636	0.0109438425274998
0.00603200727814076	0.0116916714911918	0	0.00590521875775371	0.00568133322305847	0.0127881895624845
0.00370093457943925	0.00805516499875941	0	0.00277305433793731	0.00391390290298569	0.0090987511372095
0.00383648995120337	0.00935927549416922	0	0.00367471673145315	0.0051544123728393	0.0105037631296005
0.00350516913406666	0.0104433876437019	0	0.00486088826399801	0.00407923248697378	0.0115208833016293
0.0048787527913324	0.0112875692663965	0	0.00454759738648582	0.00674245306426267	0.0127139194442147
0.00253486064014556	0.00709378876850549	0	0.00279207675130262	0.00315251013150277	0.0079608799933835
0.00249061285253494	0.00750980067819039	0	0.00387991067736333	0.00284666280704656	0.00834017037465883
0.00561119841204201	0.010756513108924	0	0.00457530394508312	0.00606814986353487	0.0118201968406253
0.00410710445786122	0.0113757340170375	0	0.00643362831858408	0.00455636423786288	0.012655942436523
0.00239111736001985	0.0087488214374328	0	0.00341551567281449	0.00419758498056406	0.0100090149698122
0.00316441981639236	0.00851649987594078	0	0.00474096435365148	0.00341452319907369	0.00952576296418824
0.0037178893391779	0.00816789347448515	0	0.00398072946819949	0.00486064014556281	0.00929261434124556
0.00385054999586469	0.00998238359110082	0	0.00420883301629311	0.0041578860309321	0.0112118931436606
0.00735538830535109	0.0116749648498883	0	0.00676511454801091	0.00595244396658671	0.0129792407575883
0.00608799933835084	0.0117083781324952	0	0.00591357207840543	0.00638780911421719	0.012853362004797
0.00553221404350344	0.0116290629393764	0	0.00470407741295178	0.00584194855677777	0.0130476387395584
0.00320957737159871	0.00826937391448184	0	0.00411024729137375	0.00417773550574808	0.00915656273261104
0.00342544041022248	0.00954610867587461	0	0.00404548837978662	0.00445215449507898	0.010468282193367
0.00642180133983956	0.0115102969150608	0	0.00376337771896452	0.00612265321313374	0.0127746257546936
0.00414746505665371	0.0098039864361922	0	0.0064629890000827	0.00398329335869655	0.0109526093788769
0.00414250268794972	0.0101596228599785	0	0.00424861467207013	0.00363898767678438	0.0113285088082044
0.00205954842444794	0.00698742866594988	0	0.00291034653874783	0.00261144653047721	0.00789810602927797
0.00349127450169548	0.0105138532792986	0	0.00484476056571003	0.00552171036307998	0.011603672152841
0.00246811678107684	0.00788909105946572	0	0.00217376561078488	0.00298990985030188	0.00882747498139112
0.00338524522372012	0.0113111405177405	0	0.00576792655694318	0.00765486725663716	0.012655859730378
0.00467008518732942	0.00804424778761063	0	0.00403953353734182	0.00387817384831693	0.00890695558680011
0.00408849557522124	0.010998759407824	0	0.00632065172442312	0.00599743610950293	0.0121207509717972
0.0037842196675213	0.00904681167810769	0	0.00428971962616822	0.00399189479778348	0.010217351749235
0.00492440658340914	0.0111849309403689	0	0.0059121660739393	0.0066451079315193	0.0125529732859151
0.00319609626995286	0.010981308411215	0	0.00488801587957985	0.0052526672731784	0.012186336944835
0.00303548093623357	0.00895426350177818	0	0.00385584318914896	0.00342535770407741	0.0100219171284426
0.0081319163013812	0.0110432553138698	0	0.00746927466710776	0.00478529484740716	0.0124899512033744
0.00241584649739475	0.00769357373252832	0	0.00352137953849971	0.00440054586055744	0.0083679596394012
0.00399313538995948	0.00947853775535523	0	0.00489049706393185	0.00429832106525515	0.0107122653213134
0.00294715077330246	0.00880291125630634	0	0.00409221735174923	0.00396212058555951	0.00991654949962782
0.00470498718054751	0.00977338516251757	0	0.00442792159457448	0.00490736911752543	0.0110430899015797
0.00405202216524687	0.00987246712430734	0	0.00438177156562733	0.00432453891324126	0.0109064593499297
0.00518550988338433	0.0100059548424448	0	0.00598759407824	0.00464816805888677	0.0112917045736498
0.0036560251426681	0.00990827888512117	0	0.00514953271028037	0.00486841452319908	0.0111718633694483
0.00263046894384253	0.00876304689438426	0	0.00425076503184186	0.0040326689273013	0.00977437763625838
0.00399189479778347	0.00895401538334298	0	0.00438028285501613	0.00328715573567116	0.00988057232652386
0.00311032999751882	0.00967355884542222	0	0.0035265900256389	0.00339558349185344	0.0106381606153337
0.00247307914978083	0.00853477793400049	0	0.0034677032503515	0.00317252501860888	0.00969398726325367
0.00354222148705649	0.00788487304606732	0	0.00305218757753701	0.00449392109833761	0.00904226284012902
0.00473856587544455	0.0114704325531387	0	0.00397750392854189	0.00576743032007278	0.012813663055165
0.00550376312960053	0.0109291208336779	0	0.0054043503432305	0.00616549499627822	0.0120090976759573
0.00346116946489124	0.00911744272599455	0	0.00392126374989662	0.00437135059134894	0.0103270200975933
0.00415292366222811	0.0110369696468448	0	0.00409866843106443	0.00492572988173021	0.0121630138119262
0.00499189479778348	0.0109873459598048	0	0.0038777603175916	0.00679968571664875	0.0121810437515507
0.00264973947564304	0.00731047886857994	0	0.00304366884459515	0.00301083450500372	0.00830543379373087
0.0049678273095691	0.0122596972955091	0	0.00669390455710859	0.00507741295178232	0.0136293110578116
0.0061244727483252	0.0115337854602597	0	0.0044639814738235	0.00620296087999338	0.0128761061946903
0.0033476966338599	0.00758233396741378	0	0.00348068811512695	0.00375436274915226	0.00833876437019269
0.00220784054255231	0.00765610784881317	0	0.00341419237449342	0.00353758994293276	0.00856165743114714
0.00425473492680506	0.0109936316268299	0	0.00404366884459515	0.00620279546770325	0.0123036142585394
0.00360714581093375	0.011146637995203	0	0.00700140600446613	0.00617227690017369	0.012401207509718
0.00375510710445786	0.00934033578694898	0	0.0067183855760483	0.00392167728062195	0.010288148209412
