# Supplementary material for: Empirical comparison of cross-platform normalization methods for gene expression data
Source: BMC Bioinformatics. 2011 Dec 7;12:467. doi: 10.1186/1471-2105-12-467 (PMC3314675; doi:10.1186/1471-2105-12-467)
Supplement: Additional file 4 — Raw bootstrap results for all statistics presented. [file 1471-2105-12-467-S4.zip › bootstraps/figure9/maqc_to_sperm_AFX_N_ILM_T_AFX_ILM_under.csv]

Self.transfer	Transfer	No.transfer	resample.1	resample.2	No.norm
0.0189171284426433	0.00894541394425606	0.927964767182202	0.00907642047804152	0.0100616987842197	0.00129451658258208
0.0116245968075428	0.0071200066164916	0.919826896038376	0.00583012157803325	0.00975022744189894	0.00107360846910925
0.0148125051691341	0.00739351583822678	0.934846910925482	0.00494028616326193	0.0144457034157638	0.00140426763708544
0.0150156314614176	0.0076948970308494	0.916137788437681	0.00868464146886114	0.00968737077164833	0.00106277396410553
0.0160000827061451	0.00776776114465304	0.929566867918286	0.0127582499379704	0.0073046067322802	0.00113175088909106
0.0139956165743115	0.00711595401538334	0.925301463898768	0.0106018526176495	0.0103519146472583	0.00120750971797205
0.00923356215366801	0.0064607559341659	0.934917790091804	0.0118329335869655	0.0100011578860309	0.00120676536266645
0.010147795881234	0.00776585890331651	0.930872715242743	0.00713638243321479	0.0129799024067488	0.00130121578033248
0.0163871474650567	0.00663063435613266	0.92229302787197	0.00761152923662228	0.00774534777934	0.00113514184103879
0.00612339756843934	0.00605442064345381	0.920549913158548	0.0109239103465388	0.0090841121495327	0.000920684806881151
0.0166038375651311	0.00672442312463816	0.91592523364486	0.0105299809775866	0.00757894301546605	0.00124265982962534
0.010399966917542	0.00870622777272351	0.923954263501778	0.00958183773054338	0.00877305433793731	0.00129402034571169
0.0161149615416426	0.0078752791332396	0.927439583161029	0.0103500951120668	0.00640013232983211	0.00134827557687536
0.0155346952278554	0.00753957489041436	0.931718220163758	0.00836936564386734	0.0113853279298652	0.00101199239103465
0.0119355719129931	0.00739086924158465	0.932286080555785	0.00898858655198081	0.015094367711521	0.00108527003556364
0.0222481184351997	0.00901315027706559	0.92852807873625	0.0101827805805971	0.0085270862625093	0.00129385493342155
0.00808576627243404	0.0061299313538996	0.92875039285419	0.00933380200148871	0.00610942022992308	0.00089049706393185
0.0189209329253164	0.00623281779836241	0.928622198329336	0.0130243983127946	0.0125482590356463	0.00124985526424613
0.00959349929699777	0.0066523033661401	0.922053676288148	0.0105071540815483	0.0105521462244645	0.00102580431726077
0.0087513026217848	0.0061559010834505	0.92417335208006	0.00706914233727565	0.00886154991315854	0.00116888594822595
0.0152779753535688	0.00829583988090315	0.938347448515425	0.0101284426432884	0.0147297163179224	0.00120808866098751
0.0144991315854768	0.00804532296749648	0.931913902902986	0.0105847324456207	0.0120712099909023	0.00137383177570093
0.00825498304524026	0.00704846580100901	0.929587957985278	0.0156849722934414	0.00811446530477215	0.000835414771317508
0.0127963774708461	0.00700132329832106	0.926435117029195	0.0109413613431478	0.0092276900173683	0.00101488710611198
0.0194905301463899	0.0078483169299479	0.938133983955008	0.0110785708378132	0.00918178810685634	0.0012531635100488
0.0105270035563642	0.00628268960383757	0.923554379290381	0.00516838971135555	0.00863543131254652	0.000823918617153255
0.0131454801091721	0.0089732859151435	0.936687618890084	0.00934207261599536	0.0123638243321479	0.00131238110991647
0.0111293524108841	0.00721718633694484	0.933030766685965	0.00796848895872963	0.01285096352659	0.0010915557025887
0.0116747167314531	0.00682606897692499	0.920554875527252	0.00457431147134232	0.00659995037631296	0.00114804399966918
0.00832520056240178	0.00705499958646927	0.924246050781573	0.00551468034074932	0.0079665867173931	0.00113935985443718
0.0159952030435861	0.00983334711769084	0.93442800430072	0.00651095856422133	0.0150731122322389	0.00132569679927219
0.0131910511951038	0.0084929286245968	0.9354962368704	0.0120156314614176	0.0172462161938632	0.00127508063849144
0.0110544206434538	0.00563551401869159	0.921426846414689	0.00711041270366388	0.01177015962286	0.0011209990902324
0.0123170953601853	0.0084033578694897	0.922234637333554	0.00806021007360847	0.0109144818460012	0.00106426267471673
0.011925481763295	0.00681184351997353	0.924021007360847	0.00778380613679597	0.012891985774543	0.00113894632371185
0.0204212223968241	0.00713555537176413	0.925027127615582	0.00630617814903648	0.00755156728144901	0.000973534033578695
0.0146295591762468	0.00702439831279464	0.927414771317509	0.0103154412372839	0.0112103217269043	0.0011549086097097
0.0127567612273592	0.0074669588950459	0.930572491936151	0.0095365147630469	0.00959275494169217	0.00124481018939707
0.0126307170622777	0.00737176412207427	0.929169299478951	0.00646662807046564	0.0114368538582417	0.00131039616243487
0.0117988586551981	0.0067832271937805	0.929745926722356	0.00635381688859483	0.00678727979488876	0.00112587875279133
0.0154784550492102	0.00804854850715408	0.928292283516665	0.0095711686378298	0.00714638987676784	0.00132189231659912
0.00719444214705153	0.00668166404763874	0.928641799685717	0.00841245554544703	0.00749731205028533	0.00110652551484575
0.0130296915060789	0.00744959060458192	0.929610288644446	0.0096303035315524	0.00745513191630138	0.000984699363162683
0.0127554379290381	0.0075318005127781	0.928919940451576	0.00825274997932346	0.0113493507567612	0.00116963030353155
0.0145554544702671	0.00587494830865933	0.922603754858986	0.0123744934248615	0.00881821189314366	0.00129550905632288
0.0174346207923249	0.00910908940534282	0.928914729964436	0.00569555868000993	0.00880125713340502	0.00114051774046812
0.011103134562898	0.00650880820444959	0.920796625589281	0.00642725994541395	0.00996443635762137	0.000940120750971797
0.0103988917376561	0.00563046894384253	0.916536101232321	0.0119918947977835	0.00731511041270366	0.000682656521379538
0.0155929203539823	0.00796245141013977	0.935941774873873	0.0203225539657597	0.0104098089488049	0.00142676370854354
0.0226361756678521	0.00742651559010834	0.927676536266645	0.0103774708460839	0.0100750971797204	0.00111669837068894
0.0105571912993135	0.00670382929451658	0.922186667769415	0.00692242163592755	0.0103810272103217	0.00119783309899926
0.00991373749069556	0.00648548507154082	0.919920850219171	0.00711107435282442	0.0102195021090067	0.00110404433049376
0.0201779836241833	0.00768149863534861	0.935163592754942	0.0089935489206848	0.0131315027706559	0.00116590852700356
0.0106479199404516	0.00716566040856836	0.928888760234885	0.00938483169299478	0.00993507567612274	0.00120453229674965
0.0125915143495162	0.00691274501695476	0.932103299975188	0.00981250516913407	0.0124722520883302	0.0010932925316351
0.0141658258208585	0.00697419568273923	0.917557356711604	0.00683376064841617	0.00609147299644363	0.00107054834174179
0.0146254238689935	0.00791481267058143	0.931276403936813	0.0143819369779175	0.00677024232900505	0.00125680258043173
0.0179010007443553	0.00702166901000745	0.924357621371268	0.00595657927384005	0.00860251426681002	0.00115102142089157
0.0167551071044579	0.00638921511868332	0.92500603754859	0.00949408651062774	0.0103182532462162	0.00109461582995617
0.00989835414771317	0.00748738731287734	0.930591348937226	0.00983657265734844	0.00839450831196758	0.00126068976924986
0.0139843685385824	0.00614481846001158	0.914546770325035	0.00530237366636341	0.00637184682821934	0.00091878256554462
0.0162678852038707	0.0074916880324208	0.917901662393516	0.00717054007112729	0.00522239682408403	0.00130659167976181
0.0091922917872798	0.00663865685220412	0.92890240674882	0.0109244065834092	0.0142361260441651	0.000985361012323216
0.0128541063601026	0.00909345794392523	0.931430816309652	0.00667479943759821	0.0116759573236291	0.00111074352824415
0.00916830700521049	0.00635398230088496	0.924306012736746	0.00873037796708295	0.00457737159870979	0.000922008105202216
0.0153409147299644	0.00829418575800182	0.932077082127202	0.00626722355471012	0.010972706972128	0.00127880241501944
0.00996427094533124	0.00640774129517823	0.915025887023406	0.00707336035067405	0.00623430650897361	0.000976180630220825
0.0114642295922587	0.00584848234223803	0.920172442312464	0.00856984533950871	0.0076864610040526	0.000938797452650731
0.0104959060458192	0.00687114382598627	0.929323463733355	0.0107259945413944	0.00777768588206103	0.00125812587875279
0.00983979819700604	0.00630204284178314	0.927377636258374	0.00970862625093045	0.0109598048134976	0.00125721611115706
0.0126039202712761	0.0066592506823257	0.91957803324787	0.00736051608634522	0.00418443470349847	0.00130559920602101
0.0177681746753784	0.00691779009180382	0.93317955504094	0.010484409891655	0.0113197419568274	0.00123546439500455
0.0216896038375651	0.00851137209494666	0.927860061202547	0.00701968406252585	0.00790662476221983	0.00146728971962617
0.0111879083615913	0.0075896948143247	0.92472740054586	0.00772847572574641	0.00863121329914813	0.00123653957489041
0.012921759986767	0.00653072533289224	0.924432056901828	0.0067545281614424	0.00766487470019022	0.00112778099412786
0.013023571251344	0.00656132660656687	0.928427590769994	0.00532172690430899	0.0087243404184931	0.0012142916218675
0.0144889587296336	0.0067797535356877	0.923778512943512	0.0097188818129187	0.0087562649904888	0.00113199900752626
0.0102340583905384	0.00693722603589446	0.932183607642048	0.00917103630799769	0.0154088164750641	0.00124092300057894
0.0144529815565297	0.0064073277644529	0.923034819287073	0.00744264328839633	0.00786461004052601	0.00119758498056406
0.0141721941940286	0.00666305516499876	0.91593730874204	0.00937672649077826	0.00777983624183277	0.00103887188818129
0.00842064345380862	0.00679993383508395	0.92738441816227	0.00633148622942685	0.00973633280952775	0.00120577288892565
0.0111855925895294	0.00826681002398478	0.931480688115127	0.0107911669837069	0.0127927384004632	0.00116367546108676
0.0187036638822265	0.00753295839880903	0.929786370027293	0.00832271937804979	0.0109967744603424	0.00147431974195683
0.00998329335869656	0.0062793813580349	0.926594574476884	0.00512844264328839	0.0129097675957324	0.00102754114630717
0.0140515259283765	0.00663377718964519	0.921899346621454	0.0079181209163841	0.0116905963113059	0.00100165412290133
0.0182492763212307	0.0071172773137044	0.921594491770738	0.0050940368869407	0.00806798445124473	0.00119113390124886
0.017345298155653	0.00748052270283682	0.935812174344554	0.00747862046150029	0.0106698370688942	0.00121859234141097
0.0139144818460012	0.00820271276155819	0.936673310726987	0.0128699032338103	0.0114959060458192	0.00113017947233479
0.013166404763874	0.0080022330659168	0.928790505334546	0.00875469357373253	0.0101926226118601	0.00122214870564883
0.00967579191133902	0.00584748986849723	0.932734513274336	0.00828616326193036	0.0101993218096105	0.00099081961789761
0.0140329170457365	0.00901240592175999	0.934331899760152	0.00954354478537756	0.0113177570093458	0.00154569514514928
0.0102588702340584	0.00599032338102721	0.933061616078074	0.00957224381771566	0.0152579604664627	0.00119907369117525
0.0165566950624432	0.00708502191712844	0.924359275494169	0.00764469440079398	0.0114875527251675	0.00129129104292449
0.0109459928872715	0.00728004300719544	0.934313787114383	0.00767388967000248	0.0149291208336779	0.00116979571582169
0.0140445786121909	0.00692705318005128	0.92467860392027	0.0074474402448102	0.0103472831031346	0.000969977669340833
0.0172329005045075	0.00699123314862295	0.923412042014722	0.0083427342651559	0.0105368455876272	0.00122570506988669
0.0221141344801919	0.00749855264246134	0.923455462740882	0.0100091803821024	0.00815904391696303	0.00127226862955918
0.00913100653378546	0.00730138119262261	0.923810520221653	0.0085887023405839	0.00408113472831031	0.00115929203539823
0.0170677363328095	0.00683921925399057	0.929293772227276	0.00716524687784303	0.00941419237449343	0.00135274170870896
0.0135820031428335	0.00648813166818295	0.914078240013233	0.00653486064014556	0.0107165660408568	0.00110933752377802
0.0110114134480192	0.00648829708047308	0.929262840129022	0.00671582168555124	0.0116905136051609	0.00110702175171615
0.0133605160863452	0.00627020097593251	0.93286386568522	0.0117044909436771	0.0118029939624514	0.00127036638822264
0.0140937887685055	0.00816582582085848	0.93552774791167	0.0110133156893557	0.0153821850963527	0.00124249441733521
0.0104395004548838	0.00728120089322637	0.926978992639153	0.0103078322719378	0.00800430071954346	0.00130361425853941
0.0112496071458109	0.00611975849805641	0.925580597138367	0.0067545281614424	0.00784848234223803	0.000932180961045405
0.0121062773964106	0.00730030601273675	0.931135638077909	0.00866479199404515	0.0139258125878753	0.00115780332478703
0.012156480026466	0.00635042593664709	0.922414192374494	0.00559995037631296	0.00485162517575056	0.00107178893391779
0.0120975932511786	0.00615226201306757	0.91857869489703	0.00599603010503681	0.00840501199239103	0.00112000661649161
0.0160303531552394	0.00790588040691424	0.926960879993384	0.0104182449756017	0.0104715904391696	0.0013761475477628
0.0146097924075759	0.00756339426019353	0.922209908196179	0.00532602762385245	0.00595178231742618	0.00119816392357952
0.0114751468034075	0.00642783888842941	0.920991563973203	0.00623025390786535	0.00843792903812753	0.00117699115044248
0.0206987015135224	0.00818766024315607	0.928538582416673	0.00988619634438838	0.00990679017450997	0.00122711107435283
0.012724257712348	0.0076587544454553	0.932146555289058	0.011909271358862	0.00779844512447275	0.00124241171119014
0.0169819700603755	0.00743346290629394	0.928760648416177	0.0125442064345381	0.00706393185013647	0.00116987842196675
0.012411214953271	0.00668464146886114	0.924984285832438	0.0139023240426764	0.00613952526672732	0.00117715656273261
0.0181040443304938	0.00729989248201141	0.932152096600777	0.00811446530477214	0.0110133156893557	0.00128492266975436
0.0219878421966752	0.00766437846331983	0.921718385576048	0.00685435447853775	0.00614225456951451	0.00118600612025474
0.0171420064510793	0.00721933669671656	0.93491332395997	0.0115318832189232	0.00848043999669175	0.00151426681002398
0.0155445372591184	0.0082539078653544	0.937383839219254	0.01598759407824	0.0146590025638905	0.00139839550078571
0.0115534695227855	0.00733041104954098	0.937595236126044	0.00650996609048053	0.0176752129683236	0.00100967661897279
0.0166038375651311	0.00786113638243321	0.926455297328592	0.00828649408651063	0.0101379538499711	0.00111239765114548
0.0189953684558763	0.0064053428169713	0.923338268133322	0.0116970473906211	0.00894293275990406	0.000970473906211232
0.0157765279960301	0.00793830121578033	0.928419320155488	0.0108026631378711	0.0117904226284013	0.00131221569762633
0.0215202216524688	0.00773881399387975	0.927541725250186	0.00688495575221239	0.00964965676949797	0.00119808121743446
0.012116781076834	0.00562170209246547	0.924703415763791	0.00721065255148458	0.0120788189562484	0.000978827226862956
0.0135654619138202	0.00783012157803325	0.93327863700273	0.00886626416342735	0.0118753618393847	0.00126126871226532
0.0151756678521214	0.00864039368125052	0.937003060127367	0.00881779836241834	0.0161953519146473	0.00133677942271111
0.0146269125796047	0.00749524439665867	0.9256085518154	0.00987023405839054	0.00804292448928955	0.00107699942105699
0.00955859730377967	0.00509593912827723	0.928819121660739	0.0094070796460177	0.0100225787776032	0.000898436853858241
0.0155194772971632	0.00758125878752791	0.926450334959888	0.00827896782730957	0.0105815896121082	0.0012853362004797
0.0147245058307832	0.00615383342982383	0.924922090811347	0.00833570424282524	0.0104192374493425	0.00113059300306013
0.0145434620792325	0.00668034074931767	0.923021834422298	0.0113460425109586	0.0079119179555041	0.00113811926226119
0.00911818708130014	0.00657737159870979	0.926133239599702	0.00934232073443057	0.0084575303945083	0.00122752460507816
0.0201199239103466	0.00924778761061947	0.931373252832685	0.00876486642957572	0.0114402448101894	0.00141584649739476
0.0125560334132826	0.00804697709039782	0.930590356463485	0.0105878752791332	0.0100209246547018	0.0012843437267389
0.00669663385989578	0.00589339177900918	0.924679679100157	0.00772855843189149	0.00721793069225044	0.000797783475312216
0.0151738483169299	0.00683748242494417	0.92651534198991	0.0103822678024977	0.00897733851625176	0.00119196096269953
0.0194952443966587	0.00687767761144653	0.929292283516665	0.0064439665867174	0.0145160036390704	0.00112554792821107
0.00780671573897941	0.00610321726904309	0.919253411628484	0.00343743280125713	0.00575742287651972	0.0010027293027872
0.0100287817384832	0.00678901662393516	0.926674964849888	0.00611959308576627	0.00879555040939542	0.00117889339177901
0.0163781324952444	0.00779505417252502	0.926664130344885	0.00738772640807212	0.00948672566371681	0.00126250930444132
0.0127610619469027	0.00631163675461087	0.927889587296336	0.0135979654288314	0.00851757505582665	0.00116384087337689
0.0196527996030105	0.00817227690017368	0.933164254404102	0.00921147961293524	0.0091247208667604	0.00140087668513771
0.0143185840707965	0.00849334215532214	0.931238441816227	0.0106781076834009	0.0105820858489786	0.0014075758828881
0.0106196344388388	0.00648515424696055	0.939510214208916	0.0121147961293524	0.0153762302539079	0.00109850301877429
0.0135638904970639	0.00732354643950045	0.919926474237036	0.00792382764039368	0.00788272268629559	0.00119932180961045
0.0118283847489868	0.00597700769167149	0.933350012405922	0.0073447192126375	0.0108671739310231	0.000836655363493508
0.00914432222314118	0.00800206765362667	0.93373798693243	0.0056647092879001	0.0121253825159209	0.0012813663055165
0.0136172359606319	0.0064709287900091	0.92350227441899	0.0106408072119759	0.0107261599536846	0.00115284095608304
0.014209908196179	0.00814250268794972	0.922411793896286	0.00848250765031842	0.010591266231081	0.0013484409891655
0.0195979654288314	0.00762691257960466	0.930696716566041	0.0180392027127615	0.00833636589198577	0.00153858241667356
0.0137667686709123	0.0070982549003391	0.934073194938384	0.00782292614341246	0.00796600777437763	0.00118327681746754
0.0143745761310065	0.00805574394177487	0.931885617401373	0.0104218013398395	0.0112638326027624	0.0012187577537011
0.00979290381275328	0.00639533537341825	0.928696881978331	0.0149772558101067	0.00922752460507816	0.000926722355471012
0.0068114299892482	0.00614672070134811	0.91421644198164	0.00669150607890166	0.00822206599950377	0.000989330907286411
0.0134312298403771	0.00807997684227938	0.930880406914234	0.00644115457778513	0.0173004714250269	0.00114655528905798
0.0168678355801836	0.00672458853692829	0.925048134976429	0.0046921677280622	0.00670407741295178	0.00112529980977587
0.0223038623769746	0.00746985361012323	0.92496815813415	0.00918054751468034	0.00666454387560996	0.00126507319493838
0.0211444876354313	0.00727698287982797	0.929535687701596	0.00904581920436688	0.00851343974857332	0.00135704242825242
0.00910867587461749	0.00701389463237118	0.92303118021669	0.00479736994458689	0.0083175088909106	0.00107931519311885
0.0185650483830949	0.00704796956413862	0.930141758332644	0.0108415350260524	0.0122331486229427	0.00138400463154412
0.0179318501364651	0.0080249772558101	0.933869655115375	0.00806699197750393	0.00722835166652882	0.00101281945248532
0.0113455462740882	0.00537920767513026	0.920866346869572	0.0110829542635018	0.0102934414026962	0.00107203705235299
0.00904921015631461	0.00659870978413697	0.919798610536763	0.0134638160615334	0.00577967082954264	0.00101488710611198
0.0113452154495079	0.00681771565627326	0.934642792159457	0.0154921842692912	0.0107160698039864	0.00108212720205111
0.0110856008601439	0.00740749317674304	0.932190389545944	0.00737523778016707	0.00866462658175503	0.00113315689355719
0.0248632040360599	0.00625051691340667	0.936024398312795	0.0103338847076338	0.0134978909933008	0.00133487718137458
0.010798775949053	0.0078790009097676	0.92839177900918	0.0085350260524357	0.00632635844843271	0.00117252501860888
0.0140632702009759	0.00714622446447771	0.929163675461087	0.00635414771317509	0.0150699693987263	0.00106856339426019
0.0108378132495244	0.0065894466958895	0.934691009842031	0.0100464808535274	0.0121793896286494	0.000980481349764288
0.0196171532544868	0.00899396245141013	0.933499379703912	0.0145633942601935	0.0099072037052353	0.00141956827392275
0.0183725084773799	0.00780406914233728	0.927787693325614	0.0095931684724175	0.0080893226366719	0.00106856339426019
0.010629807294682	0.00811347283103134	0.926259614589364	0.0137147465056654	0.0053444710942023	0.00115457778512943
0.0124070796460177	0.00748672566371681	0.923114796129352	0.0130955255975519	0.0135064924323877	0.00108659333388471
0.0125275824993797	0.0081846001157886	0.934342568852866	0.0062883136217021	0.0123630799768423	0.00143238772640807
0.0167336862128856	0.00696716566040857	0.930273840046316	0.00681151269539327	0.00928268960383756	0.00136977917459267
0.0106816640476387	0.00735944090645935	0.928691671491192	0.0072504342072616	0.00524481018939707	0.00129708047307915
0.0157318666776942	0.00737035811760814	0.933492928624597	0.0121841865850633	0.0137322802084195	0.00117095360185262
0.0136071458109338	0.00842510958564222	0.925941278637003	0.0130787362501034	0.00839062112314945	0.0011893143660574
0.0172376147547763	0.00678388884294103	0.926398891737656	0.010915557025887	0.0103582003142833	0.001067074683649
0.0112950955255976	0.00705979654288314	0.930570506988669	0.00903498469936316	0.01190058721363	0.0010004962368704
0.0221009842031263	0.0088331817054007	0.93163286742205	0.0132352162765693	0.00957737159870979	0.00146480853527417
0.014812422462989	0.00752336448598131	0.92900703002233	0.0130666611529237	0.00649483086593334	0.0010353982300885
0.0120880820444959	0.00671425026879497	0.926641882391862	0.0073028699032338	0.0130053758994293	0.00118426929120834
0.0148744520717889	0.00786427921594575	0.923069142337276	0.00759060458192044	0.00567231825324622	0.00107038292945166
0.0140416011909685	0.00683458770986685	0.917754776279877	0.0103011330741874	0.00733959143164337	0.00116301381192623
0.0190444959060458	0.00641791415102142	0.936102390207592	0.0095906872880655	0.0100320899842858	0.00139897444380117
0.0118653543958316	0.00773343809445041	0.92586320403606	0.00879993383508395	0.0072135472665619	0.00108386403109751
0.0133963278471591	0.00756852204118767	0.926656521379538	0.00875113720949466	0.0077550243983128	0.0011274501695476
0.014659664213051	0.00748465801009015	0.921393102307501	0.00973079149780828	0.00779505417252502	0.00109163840873377
0.0152862459680754	0.00930278719708875	0.933761144653048	0.01553411628484	0.0163882226449425	0.00139268877677611
0.0128000992473741	0.00702199983458771	0.923427177239269	0.00597709039781656	0.0103376891903068	0.0012467124307336
0.00926664461169466	0.0065255975518981	0.931644115457779	0.013177652799603	0.00868315275824994	0.00099445868828054
0.0101078488131668	0.00707766107021752	0.930925150938715	0.0100787362501034	0.00951575552063518	0.00111835249359027
0.0205586800099248	0.00733396741377884	0.924773302456372	0.011824828384749	0.00784351997353403	0.00102183442229758
0.0148962864940865	0.00801315027706558	0.933296253411628	0.0104288313621702	0.0124404929286246	0.00120428417831445
0.00967620544206434	0.00633793730874205	0.922232156149202	0.00872343065089737	0.00485824166735589	0.000816971300967661
0.0104084856504838	0.00634058390538417	0.92511702919527	0.0107372425771235	0.00867058142419982	0.000875361839384667
0.0121693821850964	0.00799933835083947	0.926863782979075	0.0114033578694897	0.0107287238441816	0.00124497560168721
0.0132631709536019	0.00652237201224051	0.920760565710032	0.00961004052601108	0.0105766272434042	0.00131783971549086
0.011113059300306	0.00594549665040113	0.929903481928708	0.00826292283516666	0.0102036225291539	0.0009381358034902
0.0195698453395088	0.00902241336531305	0.928921181043751	0.0191835249359027	0.0109659250682326	0.00120800595484245
0.0137232652386072	0.0057495657927384	0.927058142419982	0.00831585476800926	0.00858638656852205	0.0010982549003391
0.00944851542469605	0.00669977669340832	0.922641220742701	0.00524811843519973	0.0081559010834505	0.00112926970473906
0.011520552477049	0.0072152840956083	0.933658092796295	0.00698875196427095	0.00895310561574725	0.00115507402199983
0.0128039037300471	0.00849135720784054	0.921620544206434	0.00691795550409396	0.00793036142585394	0.00112736746340253
0.0124602596972955	0.00674600942850054	0.9326722355471	0.0133049375568605	0.0097560168720536	0.00138507981142999
0.00828790009097675	0.00554230419320155	0.9278315275825	0.00711537507236787	0.0117790918865272	0.00094582747498139
0.0106400628566702	0.00763923579521959	0.927115954015383	0.00847489868497229	0.0097839715490861	0.00112761558183773
0.0173380200148871	0.00829162186750476	0.92914903647341	0.00617492349681582	0.00930212554792821	0.00133793730874204
0.0112499379703912	0.00821139690679018	0.92967173931023	0.00824001323298322	0.00998420312629228	0.00133454635679431
0.0154103051856753	0.00732561409312712	0.93142196675213	0.00770655859730378	0.0117973699445869	0.00104052601108262
0.0125149284591845	0.00754552973285915	0.917070548341742	0.00855686047473327	0.0123460425109586	0.00109122487800844
0.00934612521710363	0.00662790505334547	0.924315937474154	0.00761996526341907	0.00946092134645604	0.00123389297824828
0.0119278802415019	0.00696625589281284	0.93689959473989	0.00790885782813663	0.0109029856918369	0.00127847159043917
0.0142588702340584	0.00635348606401456	0.93139781655777	0.00978653543958316	0.00867000248118435	0.00117599867670168
0.0136799272185923	0.0082663137871144	0.921790505334546	0.00595839880903151	0.0109740302704491	0.00115077330245637
0.0103357869489703	0.00764841617732197	0.939241336531304	0.0176743859068729	0.0123929368952113	0.00111396906790175
0.0162615168307005	0.00718840459846167	0.925206930774957	0.0112993135389959	0.00856910098420313	0.00115284095608304
0.0181146307170623	0.00797841369613762	0.923915805144322	0.0103384335456124	0.00670912248780085	0.00124257712348027
0.0138663468695724	0.00536241832768175	0.92791315854768	0.00786857993548921	0.00759796542883136	0.00107443553055992
0.0137207013481102	0.00761847655280787	0.932631544123728	0.00988925647175585	0.00817541973368622	0.00114655528905798
0.016134149367298	0.0070279546770325	0.927591679761806	0.0106425440410222	0.0147087089570755	0.00121743445538004
0.013665867173931	0.00726126871226532	0.930252667273179	0.0105969729550906	0.0127135886196344	0.00125432139607973
0.0133509221735175	0.00675370109999173	0.927791663220577	0.0053115540484658	0.0071588785046729	0.00114316433711025
0.0108353320651724	0.0078176329501282	0.92548366553635	0.00998701513522455	0.00818592341410966	0.00132065172442313
0.0139783309899926	0.00763195765445372	0.923306757092052	0.00928194524853196	0.00830220825407328	0.00132743362831858
0.00677983624183277	0.00625514845753039	0.923836489951203	0.00637126788520387	0.00541758332644116	0.00088057232652386
0.0129128277230998	0.00693482755768754	0.926588702340584	0.00936316268298734	0.0132249607145811	0.00107369117525432
0.00852427425357704	0.00591324125382516	0.924993383508395	0.00800033082458026	0.00979770076916715	0.000922256223637415
0.00907493176743032	0.00703870647589116	0.919437184682822	0.0118995120337441	0.00933942601935324	0.00116293110578116
0.0133859895790257	0.00757108593168472	0.933028616326193	0.0200824580266314	0.00998569183690348	0.00134926805061616
0.0134108014225457	0.00654197336862129	0.9329497146638	0.00899561657431147	0.012577619717145	0.00121412620957737
0.0128785873790423	0.00801778182118932	0.930896865437102	0.0138848730460673	0.00834761392771483	0.00123893805309735
0.0088317757009346	0.00661847655280787	0.918111074352824	0.0052454718385576	0.0067178893391779	0.000987511372094947
0.0165160863452154	0.00674294930113307	0.920162021338185	0.00707046563559673	0.00911520966007774	0.00097245885369283
0.0133342982383591	0.00838623769746092	0.931861219088578	0.00855553717641221	0.0130938714746506	0.00109188652716897
0.00892333140352328	0.00801645852286825	0.919618228434373	0.0060304358613845	0.00566743859068729	0.00122694566206269
0.0154619138201968	0.00964295757174758	0.929050864279216	0.0101400215035977	0.0108799933835084	0.00118840459846167
0.00823802828550161	0.00609544289140683	0.926866512281862	0.00999462410057068	0.0096829873459598	0.00120908113472831
0.00754602596972955	0.00755173269373914	0.93403134562898	0.00898726325365974	0.00873931023075015	0.00132346373335539
0.0119765941609462	0.00823835911008188	0.92275055826648	0.00898023323132908	0.0155891158713092	0.00119063766437846
0.0127735505748077	0.00626689273012985	0.927472831031346	0.00723521627656935	0.0130042180133984	0.00116028450913903
0.0120367215284096	0.00669837068894219	0.919950293606815	0.00793747415432967	0.0151145480109172	0.00110710445786122
0.0105944917707386	0.00664982218178811	0.926949466545364	0.00813530725332893	0.0116859647671822	0.00121495327102804
0.014780167066413	0.00686626416342735	0.926744024481019	0.0067508063849144	0.010723017120172	0.00128475725746423
0.0118105202216525	0.00711248035729055	0.932127946406418	0.0121416756264991	0.00910181126457696	0.00109734513274336
0.0130009097675957	0.0078678355801836	0.930846993631627	0.0061846001157886	0.00782027954677032	0.00126896038375651
0.0115136051608634	0.00751401869158879	0.924030022330659	0.00824414854023654	0.00900562401786452	0.00104441319990075
0.0152604416508147	0.00729832106525515	0.928350260524357	0.0129410305185675	0.0115117029195269	0.00115325448680837
0.0160377967082954	0.0084649739475643	0.927406500703002	0.0135820031428335	0.0105475973864858	0.00136440327516334
0.0110891572243818	0.00734852369531056	0.926147216938218	0.00997808287155735	0.0073731701265404	0.00134108014225457
0.0161563973203209	0.0067475808452568	0.930326606566868	0.0112717723926888	0.00938615499131586	0.000943346290629394
0.0115649656769498	0.0072474567860392	0.915766024315606	0.0111310065337855	0.00645372591183525	0.000959473988917376
0.0079616243486891	0.0067809941278637	0.923436357621371	0.00748730460673228	0.0100884955752212	0.00115011165329584
0.0123698618807377	0.00751343974857332	0.931156562732611	0.00823496815813415	0.0082449756016872	0.00122587048217683
0.0116316268298735	0.0078106856339426	0.927705566123563	0.0111102472913737	0.0145289057977008	0.00103349598875196
0.0102245471838558	0.00678165577702423	0.926556695062443	0.00784227938135804	0.013880737738814	0.0012499379703912
0.0137111074352824	0.00664188239186172	0.920834422297577	0.00636159126623108	0.00747473327268216	0.00119775039285419
0.0104640641799686	0.00587006864610041	0.930053841700438	0.0090539244065834	0.0118591514349516	0.00116797618063022
0.0142718550988338	0.0062833512529981	0.929738069638574	0.0146848068811513	0.0182117277313704	0.00104482673062609
0.0169134066661153	0.00773112232238855	0.931021503597717	0.011068315275825	0.0103089901579687	0.0012771482921181
0.0174666280704656	0.00577421222396824	0.929686543710198	0.00863849143991398	0.0103059300306013	0.0011276982879828
0.00976941526755438	0.00632420808866099	0.926879662558928	0.00665519808121743	0.00706343561326607	0.00112066826565214
0.0157017616408899	0.00660176991150443	0.92384575303945	0.0159905714994624	0.00781978330989993	0.00121859234141097
0.0128761061946903	0.00681680588867753	0.919309072864114	0.0168542717723927	0.00562228103548093	0.00116417169795716
0.0132302539078654	0.00634984699363163	0.939074352824415	0.0173084112149533	0.013664626581755	0.000955917624679514
0.00884831692994789	0.00746331982466297	0.927698287982797	0.00666967165660409	0.0126128525349433	0.000916466793482757
0.0123574559589777	0.00682540732776446	0.927697378215202	0.00767736332809528	0.00939227524605079	0.00124514101397734
0.014177652799603	0.00672690430899016	0.935709949549252	0.0113185013646514	0.00602729302787197	0.0013157720618642
0.0161028037383178	0.00890133156893557	0.929939459101811	0.0116816640476387	0.00588669258125879	0.00123562980729468
0.0169520304358614	0.00659060458192044	0.922413448019188	0.00735489206848069	0.00522512612687123	0.00101439086924158
0.0102853362004797	0.00700463154412373	0.926800016541229	0.00607087916632206	0.00800851873294187	0.000998676701678935
0.0108233396741378	0.0060994954925151	0.926028037383178	0.00892796294764702	0.00976155818377305	0.00099561657431147
0.0116700024811843	0.00753221404350343	0.92670796460177	0.0112448101893971	0.010361508560086	0.00118054751468034
0.0166140931271194	0.00611429989248201	0.930479447522951	0.00814920188570011	0.0108747828963692	0.00120362252915392
0.0175683566288975	0.0068032420808866	0.928759986767017	0.00823066743859069	0.0154552146224465	0.0011556529650153
0.0138828053924407	0.00660879993383509	0.926622611860061	0.0122317426184766	0.00886891076006948	0.00113216441981639
0.0171271193449673	0.00891572243817716	0.932585724919361	0.00991125630634356	0.0092764039368125	0.00133462906293938
0.0117779340004962	0.00738623769746092	0.93175072367877	0.0104748159788272	0.00901587957985278	0.00123753204863121
0.0121398560913076	0.00575957323629146	0.929232156149202	0.00906583409147299	0.0167100322553966	0.0010581424199818
0.00988652716896865	0.00751335704242825	0.931937722272765	0.0119840377140022	0.00840592175998678	0.00133107269870151
0.0135209660077744	0.007628566702506	0.935631047886858	0.0112613514184104	0.012597551898106	0.00130485485071541
0.00764395004548838	0.00600678190389546	0.915343726738897	0.0073754031924572	0.00845959804813498	0.00111595401538334
0.0123993052683815	0.00687073029526094	0.918812835993714	0.010108096931602	0.00662443139525267	0.00107385658754446
0.0160011578860309	0.0080693077495658	0.93127392275246	0.0101327433628319	0.014659581506906	0.00114597634604251
0.0160860970970143	0.00739029029856919	0.933035811760814	0.0107532048631213	0.00886560251426681	0.00118129186998594
0.0104113803655612	0.00872996443635761	0.9358625423869	0.00501124803572905	0.00741874121247208	0.00135274170870896
0.014453395087255	0.00667984451244728	0.929269870151352	0.00909784136961376	0.0093716814159292	0.00133562153668018
0.0151054503349599	0.0072553965759656	0.930867422049458	0.00681300140600446	0.0129630303531552	0.00108833016293111
0.0111228186254239	0.00691100818790836	0.926106525514846	0.0102083367794227	0.0101727731370441	0.0011516830700521
0.0116217020924655	0.0063175088909106	0.917774212223968	0.0121934496733107	0.00697113555537177	0.000972624265982963
0.0171968406252585	0.00641510214208915	0.916640889918121	0.00782830204284178	0.00897345132743363	0.0011905549582334
0.018486891076007	0.0085263419072037	0.932042510958564	0.0126901000744355	0.0124725002067654	0.00143172607724754
0.0166647919940452	0.00776040029774212	0.935012157803325	0.0075607476635514	0.0120092630882475	0.00116582582085849
0.0127684227938136	0.00782896369200231	0.923376478372343	0.0051880737738814	0.00992647423703581	0.0010601273674634
0.0120679844512447	0.0064402448101894	0.917298982714416	0.00748730460673228	0.00859002563890497	0.000984120420147217
0.0137766934083202	0.00854420643453808	0.927837647837234	0.0102584567033331	0.0114084856504838	0.00127623852452237
0.0153189976015218	0.0081952692085022	0.923466297245886	0.00297659416094616	0.00701563146141758	0.00107402199983459
0.0107347613927715	0.00616954759738649	0.920127615581838	0.0153792076751303	0.00714614175833265	0.000998511289388801
0.0142300884955752	0.00684889587296336	0.935435944090646	0.0124054255231164	0.017518071292697	0.00135050864279216
0.0152290960218344	0.00607534529815565	0.922294185758002	0.00568290463981473	0.00563303283433959	0.00114299892482011
0.0127778512943512	0.00567918286328675	0.931472665619055	0.00951286080555785	0.0084504176660326	0.00124902820279547
0.0134160119096849	0.00779736994458688	0.92645380861798	0.0147943098172194	0.00957546935737326	0.00111281118187081
0.0169280456537921	0.00807063104788686	0.933529319328426	0.0114165081465553	0.013346621453974	0.0015026052435696
0.0144414026962203	0.00813927714829212	0.930561326606567	0.0120009097675957	0.00965147630468944	0.00137374906955587
0.0155295674468613	0.00800421801339839	0.933676370854355	0.0129044744024481	0.0125460259697296	0.00115035977173104
0.0113048548507154	0.00779009180382103	0.928401372922008	0.00853486064014557	0.0103814407410471	0.00112687122653213
0.0194277561822843	0.00672872384418162	0.931593747415433	0.0085088082044496	0.00664204780415185	0.00126226118600612
0.00865313042759078	0.0073711851790588	0.928754776279878	0.00814390869241585	0.00893871474650567	0.00114581093375238
0.0138476552807874	0.00587536183938467	0.922140021503598	0.0106849722934414	0.0118085352741709	0.00102836820775784
0.00861417583326441	0.00720866760400298	0.925988173021256	0.010647175585146	0.0080578943015466	0.00108361591266231
0.0129322636671905	0.0066896865437102	0.925457199569928	0.00490257216111157	0.00891018112645769	0.00110305185675296
0.0129910677363328	0.00762782234720039	0.925787445207179	0.00918021669010007	0.00744165081465553	0.000972045322967497
0.0110373831775701	0.00772467124307336	0.934414440492929	0.00924696054916881	0.0119959473988917	0.00129699776693408
0.0120282027954677	0.00694632371185179	0.92673360350674	0.00653990571499462	0.00717897609792408	0.00103672152840956
0.0119679100157142	0.007504342072616	0.930196923331403	0.00636134314779588	0.00934554627408816	0.00109585642213216
0.0190964353651476	0.00775337027541146	0.928183773054338	0.00664113803655612	0.00741683897113555	0.00123248697378215
0.0200999917293855	0.00888685799354893	0.939991067736333	0.0154119593085766	0.012294433876437	0.00156967992721859
0.0154430568191217	0.00671176908444298	0.924612935241088	0.00548374824249442	0.0135644694400794	0.000924902820279547
0.0115520635183194	0.00667769415267554	0.932457861219089	0.0114462823587793	0.0156483334711769	0.00120089322636672
0.0134222148705649	0.00714060044661319	0.920970639318501	0.00717823174261848	0.00902109006699198	0.00129277975353569
0.0128560086014391	0.00688272268629559	0.92125415598379	0.00635009511206683	0.00947076337771897	0.00111314200645108
0.00927830617814904	0.00663923579521958	0.925619138201969	0.00920089322636672	0.0109797369944587	0.00108005954842445
0.0173742453064263	0.00688818129186999	0.929792572988173	0.00923447192126375	0.0122569679927219	0.00123993052683814
0.0121519311884873	0.00826449425192292	0.931729302787197	0.0143756513108924	0.0129363162682987	0.00119700603754859
0.0120707137540319	0.00650070300223307	0.917348937226036	0.00518145728227607	0.00758721362997271	0.00111686378297908
0.0125087254983045	0.00706120254734927	0.930556777768588	0.00586510627739641	0.00937118517905881	0.00117004383425689
0.010618641965098	0.00731874948308659	0.929505334546357	0.00877942271110744	0.00825109585642214	0.00118327681746754
0.0142051939459102	0.00743718468282194	0.934495906045819	0.0139583161028864	0.00488487304606732	0.0011591266231081
0.0136617318666777	0.00691944421470515	0.917520221652469	0.00755686047473328	0.00686510627739641	0.00133471176908444
0.0180011578860309	0.00889190306839798	0.928421884045985	0.009870813001406	0.0119912331486229	0.00145397403027045
0.0157512199156397	0.00811438259862707	0.928886196344388	0.00559540153833429	0.0104615002894715	0.00139566619799851
0.0120783227193781	0.00762112314945	0.923342816971301	0.0112875692663965	0.00659970225787776	0.00110272103217269
0.0124137788437681	0.00741989909850302	0.920299644363576	0.00486378297907534	0.00775874617484079	0.00114829211810438
0.0141673145314697	0.00814010420974278	0.933136051608634	0.00804846580100901	0.0108641965098007	0.00139202712761558
0.0112175171615251	0.00712017202878174	0.932157389794062	0.00740848565048383	0.00855065751385328	0.00138483169299479
0.0153719295343644	0.00520916384087338	0.923063931850137	0.008249689851956	0.00825200562401787	0.00113787114382599
0.016218675047556	0.00646745513191631	0.935954263501778	0.00864204780415185	0.00932809527747912	0.00114316433711025
0.0110589694814325	0.006940368869407	0.917911256306343	0.0092501860888264	0.0101604499214292	0.00117012654040195
0.0173333884707634	0.00854304854850715	0.93204342072616	0.00947473327268216	0.0112497725581011	0.00122653213133736
0.0120900669919775	0.00645438756099578	0.925876850549996	0.00864130344884625	0.0127308742039534	0.00133098999255645
0.0225399057149946	0.00835315523943429	0.930165991233149	0.0108123397568439	0.0133187494830866	0.0012197502274419
0.0189070382929452	0.00758729633611777	0.935676701678935	0.0100961045405674	0.0119163840873377	0.00144454552973286
0.0162921181043752	0.00852576296418825	0.920733024563725	0.00569977669340832	0.00980638491439914	0.00127152427425358
0.0133720122405095	0.00640186915887851	0.916000248118435	0.00690885782813663	0.00762195021090067	0.000901993218096104
0.00913977338516252	0.00575816723182533	0.92473897940617	0.0072167728062195	0.00832958398809032	0.000982797121826152
0.0174629890000827	0.0079804813497643	0.925271937804979	0.0119302787197089	0.00476172359606319	0.00112265321313374
0.0161463898767678	0.00844495906045819	0.930643867339343	0.00895054172525019	0.0118734595980481	0.00137093706062361
0.009809941278637	0.00523521627656935	0.922645190637664	0.00870506988669259	0.00853990571499462	0.00107542800430072
0.011654619138202	0.00657886030932099	0.925920850219171	0.0112241336531304	0.00672343065089736	0.00109445041766603
0.0130052104871392	0.00659573236291457	0.925262922835167	0.0126766189727897	0.0102749979323464	0.00121197584980564
0.0124101397733852	0.00742924489289555	0.927401042097428	0.00501364651393598	0.00813464560416839	0.001185096352659
0.0135315523943429	0.0100684806881151	0.94444677859565	0.0133681250516913	0.0152158630386238	0.00142436523033661
0.00833843354561244	0.00598031593747416	0.930684310644281	0.00923141179389629	0.0116929947895129	0.00107046563559672
0.0125447853775536	0.00678190389545943	0.932405590935407	0.00916838971135556	0.0114895376726491	0.000976594160946158
0.0092489454966504	0.00747671822016376	0.929730874203953	0.0070039698949632	0.00926085518153999	0.00110644280870069
0.0167846331982466	0.00729509552559755	0.925287073029526	0.00836117773550575	0.00982797121826153	0.00118550988338434
0.0113518319411132	0.00722777272351336	0.929022909602183	0.00999098503018774	0.0066201306757092	0.00126193036142585
0.017196261682243	0.0069084442974113	0.929774212223968	0.0175903564634852	0.0151004052601108	0.00108163096518071
0.0114892068480688	0.00735191464725829	0.926151517657762	0.00537887685055	0.0111769084442974	0.00120825407327764
0.0154172525018609	0.00692614341245554	0.921411049540981	0.00562600281200893	0.0161729385493342	0.00110884128690762
0.0124365230336614	0.00808775121991563	0.930806633032834	0.00727524605078158	0.00977197915805144	0.00113902902985692
0.0151284426432884	0.00706616491605327	0.930371267885204	0.00964254404102224	0.00925159209329253	0.0011853444710942
0.0174560416838971	0.00709147299644363	0.923303200727814	0.0126290629393764	0.00559300306012736	0.00117054007112728
0.0128759407824001	0.00714167562649905	0.929436523033661	0.00894475229509553	0.0106207096187247	0.00107981142998925
0.0089663385989579	0.00673252832685469	0.932551815399884	0.011832271937805	0.0121951037962121	0.00111636754610868
0.0198905797700769	0.00861070217517162	0.928033826813332	0.006626085518154	0.00689049706393185	0.00115821685551236
0.0162465470184435	0.00822305847324456	0.92375055826648	0.0078762716069804	0.0103274336283186	0.00118162269456621
0.0191826978744521	0.00869307749565793	0.927135886196344	0.00873897940616988	0.0120038871888181	0.00109668348358283
0.0142029608799934	0.00643164337110247	0.921931850136465	0.00674964849888347	0.00869845339508727	0.000960797287238442
0.0159547597386486	0.00729476470101728	0.928111736001985	0.00799710528492267	0.0152840956083037	0.00114167562649905
0.0101860888263998	0.00688900835332066	0.934612852534943	0.0116016872053593	0.0114777106939046	0.000930030601273674
0.0164526507319494	0.0075023571251344	0.919704904474403	0.0101113224712596	0.00919047225208833	0.00117980315937474
0.0126975436274915	0.0077260772475395	0.926639814738235	0.00660789016623935	0.0048153998842114	0.00120957737159871
0.00784641468861136	0.00688842941030519	0.922520552477049	0.00617285584318914	0.0111817881068563	0.0010967661897279
0.0155815896121082	0.00644686130179473	0.927507071375403	0.0142841783144488	0.00952195848151517	0.00124563725084774
0.0151169464891241	0.00844305681912166	0.921158630386238	0.00746927466710777	0.00578066330328344	0.0011544123728393
0.0171697957158217	0.00580506161607808	0.920113059300306	0.0080329170457365	0.00866016044992143	0.00121321644198164
0.0153681250516913	0.00641915474319742	0.929586303862377	0.00663592754941692	0.0080084360267968	0.00109866843106443
0.01323604333802	0.00613009676618973	0.923486560251427	0.0108700686461004	0.0100365561161194	0.00091514349516169
0.010529236622281	0.00613530725332892	0.917964436357621	0.0112762385245224	0.00954280043007195	0.00109684889587296
0.0155818377305434	0.00660499545116202	0.926500537589943	0.00835861384500868	0.0105102969150608	0.0011915474319742
0.0114122074270118	0.0071259614589364	0.923247125961459	0.0097116863782979	0.00727706558597304	0.00105193945910181
0.0145580183607642	0.00538392192539906	0.923277975353569	0.0072422462989	0.00656661979985113	0.00108452568025804
0.0112815317178066	0.00673914481846001	0.931830452402614	0.0082402613514184	0.0146923331403523	0.00125738152344719
0.0147581672318253	0.00653684558762716	0.923051939459102	0.00718112645769581	0.00732950128194524	0.00098982714415681
0.0156839798197006	0.00773070879166322	0.922698618807378	0.00780704656355968	0.00807956331155405	0.000987511372094947
0.0148555123645687	0.0066874534777934	0.933613100653379	0.00724605078157307	0.0138647754528161	0.00143238772640807
0.0151324125382516	0.00658134149367298	0.933294764701017	0.00751798858655198	0.00850368042345546	0.00123000578943015
0.0132538251592093	0.00666404763873956	0.919481349764288	0.0102106525514846	0.00691770738565875	0.00086948970308494
0.0155561988255727	0.00768356628897527	0.926898602266148	0.00661500289471507	0.012654619138202	0.00138094450417666
0.0180490447440245	0.0075931684724175	0.929913737490696	0.00755528905797701	0.00566082209908196	0.00123554710114962
0.0161557356711604	0.0078874369365644	0.933530973451328	0.013278306178149	0.0173509221735175	0.00143495161690514
0.00852890579770076	0.00670052104871392	0.92736092961707	0.00508113472831031	0.00670713754031925	0.00111512695393268
0.0164146059052188	0.00767885203870648	0.924183690348193	0.00794301546604913	0.00763543131254653	0.00121544950789844
0.0110093457943925	0.0071339012488628	0.927428748656025	0.014855925895294	0.0125059134893723	0.00126515590108345
0.0126714911917956	0.00757811595401538	0.92702464643123	0.00771648333471177	0.0115466876188901	0.00120114134480192
0.0123582003142834	0.00818178810685634	0.923581341493673	0.00923943428996774	0.00881630965180713	0.00128790009097676
0.0190741047059797	0.00807170622777273	0.932846993631627	0.00813886361756678	0.00645926722355471	0.00131246381606153
0.0181426681002398	0.00796187246712431	0.934451989082789	0.0110953601852618	0.0110377140021504	0.00127830617814904
0.0127348440989166	0.007811181870813	0.932635431312546	0.0087804978909933	0.0102133818542718	0.00148077082127202
0.0178200314283351	0.00678678355801836	0.92618592341411	0.00532032089984286	0.0117791745926722	0.00108750310148044
0.0123510048796626	0.00615251013150277	0.914175502439831	0.00516557770242329	0.00856116119427673	0.00116392357952196
0.0118604747332727	0.00572822760731122	0.92219146472583	0.00804639814738235	0.00773054337937309	0.00120246464312298
0.0141593747415433	0.00731659912331487	0.928281945248532	0.0092561409312712	0.0103886361756678	0.00106715738979406
0.0119097675957324	0.00799636092961707	0.922755603341328	0.00813208171367133	0.00866330328343396	0.00135265900256389
0.0142254569514515	0.0078765197254156	0.919389628649409	0.00541510214208916	0.00635232817798363	0.0012486973782152
0.00812753287569266	0.00595781986601604	0.923129600529319	0.00501579687370772	0.0115916797618063	0.000998593995533867
0.0148649408651063	0.00826978744520718	0.933125878752791	0.0110363907038293	0.0114623273509222	0.00142089157224382
0.0142960879993383	0.00720180299396245	0.92669655115375	0.00892845918451741	0.00902224795302291	0.0012142916218675
0.0113320651724423	0.00713257795054173	0.936010172855843	0.00983227193780498	0.0139250682325697	0.00104375155074022
0.0094578612190886	0.00663352907120999	0.933264411545778	0.00775535522289306	0.00729939624514101	0.000923827640393681
0.0181048713919444	0.0078765197254156	0.930426102059383	0.00629608799933835	0.00910801422545695	0.001311802166901
0.0145641386154991	0.00681606153337193	0.93428566702506	0.0115106277396411	0.00824208088660987	0.00130683979819701
0.0174005458605574	0.0093016293110578	0.92907997684228	0.0093417417914151	0.0137324456207096	0.00145248531965925
0.0106517244231246	0.00605582664791994	0.92004391696303	0.00952766520552477	0.00857323629145646	0.000874534777934
0.0148763543131255	0.0072838474898685	0.93893846662807	0.0132023819369779	0.0107600694731619	0.00125903564634852
0.0140277892647424	0.00867198742866594	0.92870209246547	0.0164203953353734	0.0141248035729055	0.0013741626002812
0.0108818129186999	0.00621693821850963	0.915058225126127	0.00624323877264081	0.00703961624348689	0.000825407327764453
0.0093860722851708	0.00707600694731619	0.917140517740468	0.00824042676370855	0.00649019932180961	0.00120254734926805
0.00856777768588206	0.00551517657761972	0.926872053593582	0.0091252171036308	0.0137824828384749	0.000946158299561657
0.0171927053180051	0.00614829211810438	0.923551236456869	0.00757894301546605	0.01127946406418	0.00120544206434538
0.00928525349433464	0.00636225291539161	0.922573815234472	0.014561492018857	0.00886518898354148	0.000988255727400546
0.0145099660904805	0.00696575965594243	0.930318253246216	0.0109073691175254	0.0146307997684228	0.00138764370192705
0.0224623273509222	0.00847076337771897	0.925351749234968	0.00771598709784137	0.00559837895955669	0.00118972789678273
0.0217303779670829	0.00843486891076007	0.930964105533041	0.00820105863865685	0.0102081713671326	0.00145223720122405
0.00935902737573402	0.0066557770242329	0.919434289967745	0.00725233644859813	0.0056228599784964	0.000873790422628401
0.00679033992225622	0.00651484575303945	0.922003887188818	0.00703779670829542	0.00695798527830618	0.00083078322719378
0.0140325862211562	0.0064050946985361	0.92704292448929	0.00682639980150525	0.00915011165329584	0.000906293937639567
0.0110038044826731	0.00585964767182202	0.921855346952279	0.00912356298072946	0.00865817550243983	0.000936068149863535
0.0203898767678439	0.00792341410966835	0.93903035315524	0.00883533206517244	0.00928393019601356	0.00129178727979489
0.0120722851707882	0.00729294516582582	0.922286411380365	0.00813977338516252	0.00926052435695972	0.00119907369117525
0.0113433132081714	0.0070232404267637	0.933656438673393	0.0100084360267968	0.0198479033992226	0.00108857828136631
0.0133007195434621	0.00807129269704739	0.929336531304276	0.00903572905466876	0.00878339260607063	0.0013719295343644
0.0132333967413779	0.00633338847076337	0.922977255810107	0.0107336035067406	0.00902638326027624	0.00100620296087999
0.0150435861384501	0.0071509387147465	0.929932925316351	0.00701538334298238	0.00726532131337358	0.00122702836820776
0.0165380034736581	0.00774286659498801	0.925883467041601	0.00539516996112811	0.00615242742535771	0.00121081796377471
0.0149201058638657	0.0067218592341411	0.914535604995451	0.00752435695972211	0.00908179637747084	0.00120221652468778
0.0162767347613928	0.00651426681002399	0.928301546604913	0.00546092134645605	0.00884442974112977	0.00110693904557109
0.0165968075428004	0.00703928541890663	0.924326854685303	0.0108396327847159	0.0059326771979158	0.00117781821189314
0.0121463071706228	0.00567446861301795	0.934715821685551	0.0105845670333306	0.010843519973534	0.00110181126457696
0.0130831196757919	0.00678943015466049	0.920585973037797	0.0092172690430899	0.00662773964105533	0.00127202051112398
0.0146068976924986	0.00592142916218675	0.92753998842114	0.00864891241419237	0.0106749648498883	0.00114564552146224
0.0177684227938136	0.00894764701017286	0.935292448928955	0.0128821437432801	0.0130966834835828	0.00153097345132743
0.0155646348523695	0.00648589860226615	0.923524356959722	0.00822909602183442	0.00895542138780912	0.00115052518402117
0.0161096683483583	0.00742725994541395	0.93295608303697	0.0160549168803242	0.0104023653957489	0.00116698370688942
0.011113059300306	0.00674046811678108	0.923047059796543	0.0094466958895046	0.00726846414688612	0.00105499958646928
0.0231195103796212	0.0085255975518981	0.927468613017947	0.00597907534529816	0.00940666611529237	0.00123753204863121
0.0159770076916715	0.00729451658258208	0.934662724340418	0.00591382019684063	0.00794566206269126	0.00133421553221404
0.01060871722769	0.00678976097924076	0.91959598048135	0.00738698205276652	0.0110303531552394	0.00109246547018443
0.0206576792655694	0.00896675212968324	0.924262095773716	0.00790389545943263	0.00983723430650896	0.0010344057563477
0.0135425523116368	0.00864304027789265	0.922365643867339	0.00830377967082954	0.00925862211562319	0.0011284426432884
0.0138723017120172	0.00734802745844016	0.931669754362749	0.00877164833347118	0.00424414854023654	0.00126441154577785
0.0118216028450914	0.00706426267471673	0.924976346042511	0.0121822843437267	0.00662128856174014	0.00111512695393268
0.0107310396162435	0.0060361425853941	0.933939707220246	0.0103754031924572	0.011655859730378	0.00113142006451079
0.015520552477049	0.00704846580100902	0.931442312463816	0.0099473161855926	0.00905442064345381	0.00108270614506658
0.0144702671408486	0.00458853692829377	0.92076412207427	0.00840550822926144	0.01063973203209	0.00118393846662807
0.0151715325448681	0.00795145149284592	0.929169961128112	0.0117114382598627	0.0119923910346539	0.00122413365313043
0.017475725746423	0.00761401042097428	0.921632950128194	0.00794367711520966	0.00563162682987346	0.00118129186998594
0.0106436192209081	0.00719956992804565	0.920095442891407	0.0103089901579687	0.00641410966834836	0.00106475891158713
0.012488131668183	0.00711934496733107	0.91249656769498	0.0050324208088661	0.0103486891076007	0.00092142916218675
0.00922074270118269	0.00532950128194525	0.929789678273096	0.00876461831114051	0.00675022744189893	0.00110776610702175
0.01485716648747	0.00702233065916797	0.9220192705318	0.00915184848234223	0.00802630055413117	0.00113605160863452
0.0101170291952692	0.0074899512033744	0.930475643040278	0.00913307418741213	0.00671855098833843	0.00115995368455876
0.013910594657183	0.00806219502109007	0.92786303862377	0.0081262095773716	0.00851261268712265	0.00113696137623025
0.0156075593416591	0.00766834835828301	0.928202878173849	0.00903912000661648	0.00735778678355802	0.0013122984037714
0.0149871805475147	0.0074117938962865	0.926040856835663	0.00564973947564304	0.00542742535770408	0.00125928376478372
0.00852179306922505	0.00703374410718716	0.923201058638657	0.00747671822016376	0.00481300140600446	0.00103730047142503
0.0184627408816475	0.00682276073112233	0.932512199156397	0.0139222562236374	0.0065919278802415	0.00101745099660905
0.00798197006037549	0.00660557439417749	0.92746637995203	0.0104524026135142	0.0108378132495244	0.000891572243817715
0.0097986105367629	0.00622231411793896	0.932860970970143	0.00585303118021669	0.0073768919030684	0.00112116450252254
0.016264576958068	0.00647597386485816	0.929562815317178	0.0112401786452733	0.00784707633777189	0.000947895128608056
0.0105910181126458	0.00582325696799272	0.932881068563394	0.0057797535356877	0.0099675791911339	0.00115705896948143
0.0119405342816971	0.0082429906542056	0.93127243404185	0.0119594739889174	0.0101399387974526	0.001063352907121
0.0125908527003556	0.00673484409891655	0.923176081382847	0.0081836076420478	0.00810925481763295	0.00114887106111984
0.0174232073443057	0.0081284426432884	0.9341802166901	0.010962699528575	0.00916235216276568	0.00138698205276652
0.0142230584732446	0.0085679430981722	0.929247622198329	0.0124727483252006	0.0095407327764453	0.00137705731535853
0.0157371598709784	0.0067176412207427	0.928178810685634	0.0147297163179224	0.0071239765114548	0.00094996278223472
0.0104824249441733	0.00611107435282441	0.914468943842528	0.00523472003969895	0.00507981142998925	0.00113307418741212
0.0134002150359772	0.00785997849640228	0.919580514432222	0.00683847489868497	0.00836415515672815	0.00135241088412869
0.0119225043420726	0.00870994954925151	0.9407577537011	0.00570498718054752	0.0150870895707551	0.00137796708295426
0.0116140104209743	0.00650864279215946	0.91900554131172	0.00868488958729633	0.00918435199735341	0.00110023984782069
0.0143131254652221	0.00850128194524853	0.933229757670995	0.0108166404763874	0.0121128938880159	0.00141989909850302
0.00946092134645605	0.00578115954015383	0.91155338681664	0.00837854602596973	0.00994003804482674	0.00096228599784964
0.0128967000248118	0.00716623935158382	0.943845835745596	0.0132566371681416	0.0121028037383178	0.00131171946075593
0.0174995451162021	0.00911835249359027	0.933079646017699	0.0122810354809362	0.0143610123232156	0.00120469770903978
0.0133484409891655	0.00610396162434869	0.924215863038624	0.00955669506244315	0.0119868497229344	0.00115424696054917
0.0181077661070218	0.00715829956165743	0.92090629393764	0.0075050864279216	0.012873294185758	0.00119328426102059
0.00943139525266727	0.0072761558183773	0.93200620296088	0.00910288644446283	0.00983971549086097	0.00120585559507071
0.0143743280125713	0.00756455214622447	0.929106525514846	0.00660358944669589	0.00813530725332893	0.00119014142750806
0.0121554048465801	0.00676784385079812	0.918822926143412	0.00829799024067487	0.00821693821850964	0.00113051029691506
0.0139564138615499	0.00756256719874286	0.93894235381689	0.0124890414357787	0.0166122735919279	0.00141088412869076
0.0182455545447027	0.0092152840956083	0.931896451906377	0.00879158051443223	0.0141874121247209	0.00132486973782152
0.0110983376064841	0.00746803407493177	0.912416673558845	0.00667198742866595	0.00692242163592755	0.00117351749234968
0.0153463733355388	0.00896724836655363	0.931493507567612	0.00823215614920188	0.00938367380696385	0.00130766685964767
0.0120295260937888	0.00869961128111819	0.925083533206517	0.00714514928459185	0.00642180133983955	0.00115523943428997
0.0098990157968737	0.00664444628235878	0.918897692498553	0.00528500537589943	0.00840989165494996	0.000897113555537176
0.015281945248532	0.00689595566950624	0.933237945579357	0.0169321809610454	0.0138079563311554	0.00123993052683814
0.0205423041932016	0.00755859730377967	0.931371350591349	0.0124117111901414	0.0076191382019684	0.00112860805557853
0.0200197667686709	0.00692498552642461	0.925186998593996	0.00880183607642048	0.0069977669340832	0.0012766520552477
0.0134001323298321	0.00605698453395087	0.924495492515094	0.0156954759738649	0.00944032751633446	0.00114184103878918
0.00834207261599537	0.00582664791994045	0.916288727152427	0.00535026052435696	0.00595128608055578	0.000920684806881152
0.0111298486477545	0.00763989744438012	0.933191382019684	0.0123682904639815	0.00863162682987346	0.0011841038789182
0.0127782648250765	0.00881052022165247	0.926296666942354	0.00851401869158879	0.00536556116119427	0.00128740385410636
0.015267140848565	0.00784277561822844	0.919640889918121	0.00761392771482921	0.00657530394508312	0.00110925481763295
0.0107350922173517	0.00577090397816557	0.924467703250351	0.00678562567198742	0.00826143412455546	0.0010638491439914
0.0143325614093127	0.0071593747415433	0.935375651310892	0.00951079315193118	0.0132475394921843	0.00119907369117525
0.00930692250434206	0.00633669671656605	0.929438011744273	0.00830353155239434	0.0121530890745182	0.00111123976511455
0.0094065834091473	0.00625853940947813	0.928618228434373	0.0119019932180961	0.00884748986849723	0.000996939872632536
0.009429823835911	0.00580307666859648	0.92375742287652	0.0067812422462989	0.0130734430568191	0.00104044330493756
0.0137617235960632	0.00722214870564883	0.93267107766107	0.01774534777934	0.0146390703829295	0.00130187742949301
0.0158828053924407	0.00763758167231825	0.92794988007609	0.0092907948060541	0.012618641965098	0.00122777272351336
0.0144862294268464	0.00716243486891076	0.931213299148127	0.00922239682408402	0.0116952278554297	0.00113969067901745
0.0160733603506741	0.0080361425853941	0.93221578033248	0.00813448019187826	0.00993011330741874	0.00146381606153337
0.0115561988255727	0.0066550326689273	0.920098172194194	0.00670920519394591	0.00920908113472832	0.00123215614920189
0.0145451162021338	0.00605822512612687	0.913194442147052	0.00904333802001488	0.00666107021751716	0.00114936729799024
0.014930444131999	0.00653825159209329	0.927364237862873	0.00388396327847159	0.0142139607972872	0.00119369779174593
0.00888239186171533	0.00643916963030353	0.928740716235216	0.0122880655032669	0.00525258456703333	0.00102092465470184
0.0184250268794971	0.00804308990157969	0.928246050781573	0.00838574146059053	0.009371433297494	0.00133768919030684
0.021762716069804	0.00723149450004135	0.923239351583823	0.00769258125878753	0.00743668844595153	0.00119477297163179
0.0107779340004962	0.0066228599784964	0.926060706310479	0.0074704325531387	0.0113620047969564	0.00110272103217269
0.0091660739392937	0.00723736663634108	0.92186924158465	0.00623835911008187	0.00690389545943264	0.000958729633611777
0.0123456289802332	0.00648341741791415	0.919537838061368	0.0118654371019767	0.00794301546604913	0.000970804730791498
0.0149232486973782	0.00792606070631048	0.941793234637334	0.0133090728641138	0.0106154991315855	0.00115970556612356
0.0175078157307088	0.00681771565627326	0.936545529732859	0.0155870482176826	0.0142767347613928	0.00123008849557522
0.0134773798693243	0.00681680588867753	0.93021073525763	0.00905152592837648	0.013914233727566	0.00139070382929452
0.0166651228186254	0.00685890331651642	0.919641882391862	0.00654875527251675	0.0118194524853197	0.000973285915143495
0.0142527499793235	0.00586121908857828	0.924490282027955	0.00513737490695559	0.0132366222810355	0.00111082623438922
0.0121439086924158	0.0050299396245141	0.92165916797618	0.00691464725829129	0.00676213712678852	0.000837647837234307
0.0166921677280622	0.0069646017699115	0.925691340666612	0.013485650483831	0.0140228268960384	0.00131047886857994
0.014925481763295	0.00660722851707882	0.925342403440576	0.0111952692085022	0.00624522372012241	0.00120378794144405
0.0108763543131255	0.00691456455214623	0.926308990157969	0.012151517657762	0.0103139525266727	0.0012806219502109
0.0117332726821603	0.00718947977834753	0.92707575882888	0.0113899594739889	0.0087475808452568	0.00123720122405095
0.0221767430320073	0.00804912745016955	0.937286659498801	0.00641609461582995	0.011437267388967	0.00145604168389711
0.0126561078488132	0.00704325531386982	0.930866181457282	0.00965015300636837	0.0081725250186089	0.00121139690679017
0.00924878008436027	0.00520775783640725	0.920674551319163	0.00734926805061616	0.00453883053510876	0.00110942022992308
0.00630998263170954	0.00583392606070631	0.917891241419238	0.00685435447853776	0.0106527996030105	0.000824414854023654
0.0137157389794062	0.00683806136795964	0.92176933256141	0.00904515755520635	0.00895484244479365	0.00117277313704408
0.0172736746340253	0.00854586055743942	0.936636754610867	0.017110578115954	0.0161364651393599	0.00140914729964436
0.013536680175337	0.00624712596145894	0.922336779422711	0.0111673145314697	0.0104409064593499	0.0011608634521545
0.0138068811512695	0.00687164006285667	0.932260441650815	0.00870730295260937	0.0108665122818625	0.00113423207344306
0.00911669837068894	0.00734232073443057	0.927531304275908	0.00663311554048466	0.0149409478124225	0.00133934331320817
0.0114959060458192	0.0072412538251592	0.92595070713754	0.00706575138532793	0.00636663634108014	0.00142130510296915
0.00845662062691258	0.00649201885700107	0.929723182532462	0.00713745761310065	0.00786667769415267	0.00095649656769498
0.0124901993218096	0.00836878670085188	0.928802497725581	0.00922752460507815	0.0136802580431726	0.00130460673228021
0.00813406666115292	0.00574667107766108	0.92411851790588	0.00654296584236208	0.0113898767678438	0.00101348110164585
0.0134195682739228	0.0068438507981143	0.924053097345133	0.0108244975601687	0.00663774708460839	0.00122694566206269
0.011530394508312	0.00728500537589944	0.929487800843603	0.0122626747167314	0.0107359192788024	0.00109668348358283
0.016467041601191	0.00698817302125548	0.920078818956248	0.00617417914151021	0.00976288148209412	0.00105764618311141
0.0112704490943677	0.00684724175006203	0.927233314035233	0.00657588288809858	0.00947845504921016	0.00130733603506741
0.01011181870813	0.00800984203126292	0.917961045405674	0.0090324208088661	0.0102964188239186	0.00115879579852783
0.0163654784550492	0.00677272351335704	0.928314862294269	0.00949458274749814	0.00834984699363163	0.00140153833429824
0.0113123811099165	0.00641013977338516	0.930936233562154	0.00751774046811678	0.0161053676288148	0.00113307418741212
0.0103970722024646	0.00725961458936399	0.921564552146225	0.0109136547845505	0.00921288561740138	0.00109445041766603
0.0169980150525184	0.00710735257629642	0.923493011330742	0.00751600363907038	0.00836771152096601	0.00119344967331073
0.0143150277065586	0.0089910677363328	0.93151616905136	0.00777446034240344	0.0106614837482425	0.0014026135141841
0.0130708791663221	0.00634364403275163	0.923985939955339	0.0058436026796791	0.00949003390951948	0.00130452402613514
0.0125070713754032	0.0072536597469192	0.919942684641469	0.00704300719543462	0.007693160201803	0.00113894632371185
0.0192985691836904	0.00749995864692747	0.92762112314945	0.00532875692663965	0.0112846745513192	0.00108833016293111
0.0179270531800513	0.00692912083367794	0.926280704656356	0.00576106194690266	0.0113454635679431	0.00108469109254818
0.0110417666032586	0.00708254073277645	0.923453560499545	0.00744156810851046	0.00632644115457778	0.0013095691009842
0.0154403275163345	0.008686957240923	0.932496981225705	0.00838433545612438	0.0137054007112729	0.00114754776279878
0.0105387478289637	0.00694806054089819	0.91998643619221	0.00754949962782235	0.00716690100074436	0.00102208254073278
0.0118329335869655	0.00669688197833099	0.928733851625176	0.00864866429575718	0.00795707551071044	0.00111504424778761
0.0111321644198164	0.00704184930940369	0.927486808369862	0.00730989992556447	0.00341890662476222	0.00104912745016955
0.0123640724505831	0.00751319163013812	0.938444462823588	0.0112348854519891	0.0118490612852535	0.00113290877512199
0.00853188321892317	0.00610809693160202	0.924146803407493	0.00670159622859979	0.00600107517988586	0.00107294681994872
0.024476966338599	0.00802663137871144	0.931438094450417	0.00625721611115706	0.0147305433793731	0.00114638987676784
0.0122874038541064	0.00903407493176742	0.93504962368704	0.0108569183690348	0.0143724257712348	0.00134554627408816
0.0183699445868828	0.0076909271358862	0.922786039202713	0.00602737573401704	0.0122110660822099	0.00134430568191217
0.0121382019684063	0.00692457199569928	0.92410611198412	0.00737937308742039	0.011247208667604	0.00121114878835497
0.0161882391861715	0.00758770986684311	0.923662062691258	0.00904019518650236	0.00807236787693325	0.00108948804896204
0.0229140683152758	0.00831593747415433	0.93071433297494	0.0108904143577868	0.00821172773137044	0.00141559837895956
0.0141597882722686	0.00701778182118931	0.927788354974775	0.00954892068480689	0.00823885534695227	0.0012219832933587
0.0128200314283351	0.00660077743776363	0.919237118517906	0.00720676536266645	0.00648308659333388	0.00106451079315193
0.0134311471342321	0.0072422462989	0.924525762964188	0.0066208750310148	0.00986345215449508	0.00114878835497477
0.0195470184434703	0.00806542056074766	0.93147357538665	0.00981109916466793	0.0101257133405012	0.00106244313952527
0.0131056984533951	0.00603184186585063	0.929454470267141	0.00996129352410884	0.00944404929286246	0.00093085766272434
0.00952013894632371	0.0075924241171119	0.923505417252502	0.00680952774791167	0.00818766024315607	0.00129666694235382
0.0133385162517575	0.00699884211396907	0.924277809941279	0.009511785625672	0.00563799520304359	0.00112058555950707
0.0119986767016789	0.00660433380200149	0.929925316351005	0.00882697874452072	0.0132532462161939	0.00116185592589529
0.0124076585890332	0.00628326854685303	0.925194028616326	0.00821114878835498	0.0093506740550823	0.00112629228351666
0.0213723430650897	0.00730386237697461	0.929404433049375	0.0116897692498553	0.0108292945165826	0.00145719956992805
0.0183873955834919	0.00918964519063766	0.935194690265487	0.0116080555785295	0.0154203126292284	0.00150814655528906
0.0146563559672484	0.00672103217269043	0.927211479612935	0.010480688115127	0.00787362501033827	0.00133983955007857
0.0132388553469523	0.00625895294020345	0.932370275411463	0.0118826399801505	0.0105050037217765	0.00120378794144405
0.0118638656852204	0.00661922090811347	0.91006839798197	0.00838689934662145	0.00795947398891738	0.00100777437763626
0.00944007939789926	0.00699991729385493	0.922187908361591	0.00886965511537508	0.0140998263170954	0.00113671325779505
0.0122549830452403	0.00819394591018113	0.935200562401786	0.0099376395666198	0.0105484244479365	0.00148970308493921
0.0119479778347531	0.00730617814903647	0.928725829129104	0.00633967413778844	0.0106600777437764	0.00114266810023985
0.011859564965677	0.00809643536514762	0.931026962203292	0.0089027375734017	0.0100080224960715	0.00114233727565958
0.0116972955090563	0.00570432553138698	0.921520966007774	0.0131392771482921	0.0085533041104954	0.00103208998428583
0.0109661731866678	0.00720221652468778	0.932121329914813	0.00893118848730461	0.00708154825903564	0.00116226945662063
0.0168588206103713	0.00772119758498057	0.926631378711438	0.00761045405673642	0.00600893226366719	0.00117434455380035
0.0103924406583409	0.00618129186998594	0.920118931436606	0.00605483417417914	0.00896923331403524	0.000956579273840047
0.023153998842114	0.00754867256637168	0.926398809031511	0.00852923662228103	0.0085352741708709	0.00128616326193036
0.0133825159209329	0.00884393350425936	0.930887767761145	0.00929732859151435	0.011460921346456	0.00117178066330328
0.0112987345959805	0.0072232238855347	0.932519229178728	0.00966685964767183	0.01154031924572	0.00113390124886279
0.0110157141675627	0.00589446695889505	0.923237118517906	0.0100579770076917	0.00824811843519974	0.00103605987924903
0.0162240509469854	0.0080019849474816	0.930861880737739	0.00798974443801174	0.0140985030187743	0.00104755603341328
0.0169091059465718	0.00706765362666446	0.925692167728062	0.00637854602596973	0.00832950128194525	0.00114109668348358
0.0105849805640559	0.00635108758580763	0.927746836489951	0.00867628814820941	0.0123467868662642	0.0010980067819039
0.0127483252005624	0.00776511454801092	0.922330741874121	0.00838987676784385	0.00670019022413366	0.00109792407575883
0.0169827144156811	0.00663807790918865	0.923712596145893	0.00789016623935158	0.0087211148788355	0.00127830617814904
0.0155245223720122	0.00629914812670582	0.927617153254487	0.0103642378628732	0.00640468116781077	0.00123496815813415
0.014207427011827	0.00765147630468944	0.920796708295426	0.00526201306757092	0.00966454387560996	0.0012541559837896
0.0169407824001323	0.00752708626250931	0.924778843768092	0.00654511620213382	0.013330493755686	0.00115226201306757
0.0159491357207841	0.00899520304358613	0.938380944504177	0.0124362749152262	0.00857770242329005	0.00151178562567199
0.0122551484575304	0.00720238193697791	0.926100736084691	0.00610346538747829	0.0115844016210404	0.00110214208915722
0.0102827723099826	0.00601149615416426	0.928524687784303	0.0090650897361674	0.00931544123728393	0.00116946489124142
0.0113706889421884	0.00695169961128111	0.923191133901249	0.00775609957819866	0.00923281779836242	0.00124911090894053
0.0154381771565627	0.00762501033826813	0.9392556446944	0.0089383839219254	0.0162137953849971	0.00147026714084857
0.00886841452319907	0.00631262922835166	0.9174668761889	0.00914779588123398	0.00623984782069308	0.00117343478620462
0.0121319990075263	0.00751649987594078	0.916240095939128	0.0074424778761062	0.0087916632205773	0.00125465222065999
0.0125584318914895	0.00814928459184517	0.917872715242743	0.00719866016044992	0.00681184351997353	0.00100165412290133
0.00943966586717393	0.00653610123232156	0.920703829294516	0.00559705566123563	0.00842825241915474	0.00105227028368208
0.0110401124803573	0.00523571251343975	0.91913712678852	0.00583260276238525	0.00611810437515507	0.00106889421884046
0.0151073525762964	0.00681614423951699	0.922897609792408	0.00831726077247539	0.00732627574228765	0.00105723265238607
0.0154474402448102	0.00814978082871557	0.9288700686461	0.0108802415019436	0.00681912166073939	0.00141725250186089
0.0142402613514184	0.0078698205276652	0.927517244231246	0.0121611942767348	0.00772591183524936	0.00133868166404764
0.0126688445951534	0.00727077991894797	0.929088578281366	0.0124141923744934	0.00819766768670913	0.00126184765528079
0.0108902489454966	0.00614787858737904	0.92607393929369	0.00747026714084857	0.00689024894549665	0.00127508063849144
0.0131821189314366	0.00686163261930361	0.928163013811926	0.0111759986767017	0.00981184351997354	0.0011544123728393
0.0135504921015632	0.00833909519477297	0.927817715656273	0.00851112397651145	0.00729335869655115	0.00113001406004466
0.0212859978496402	0.00804375155074022	0.943797618063022	0.00857943925233645	0.0136996112811182	0.00145992887271524
0.00935307253328923	0.00661673972376148	0.925567694979737	0.00763137871143826	0.010152840956083	0.00110594657183029
0.013477049044744	0.00701860888263998	0.9300133983955	0.00727160698039864	0.00957298817302126	0.00136580927962948
0.0101456455214622	0.00767893474485154	0.92410594657183	0.00929666694235382	0.0108536101232321	0.00122065999503763
0.0121165329583988	0.00711438259862708	0.91723488545199	0.00860623604333801	0.00921941940286163	0.000929368952113142
0.00874501695475973	0.00609684889587296	0.93073947564304	0.00558134149367298	0.00737697460921347	0.00106806715738979
0.0118304524026135	0.00567231825324622	0.923059465718303	0.00900653378546025	0.00824762219832934	0.0010648416177322
0.0168684972293441	0.00627954677032503	0.922261599536845	0.00707013481101646	0.00942725994541394	0.00101281945248532
0.0100963526590026	0.00644992142916219	0.929178562567199	0.0148357455958978	0.00679852783061782	0.00101306757092052
0.0125102142089157	0.00691919609626995	0.923511454801092	0.00697394756430403	0.0115284922669754	0.00130601273674634
0.0113250351501117	0.00685716648747002	0.932601108262344	0.00954395831610288	0.00850798114299892	0.00126945662062691
0.017802497725581	0.00795624844925978	0.924623604333802	0.00530659167976181	0.010970143081631	0.00125920105863866
0.0155432139607973	0.00701265404019518	0.932091886527169	0.00992763212306674	0.00838756099578198	0.00153750723678769
0.0154858986022661	0.00780034736580928	0.92745984616657	0.00866140104209743	0.00814390869241585	0.00120651724423125
0.0113094863948391	0.00753800347365809	0.924829129104292	0.00796972955090564	0.0067248366553635	0.0011598709784137
0.0121168637829791	0.00619270531800513	0.935778843768092	0.0160822099081962	0.0120326689273013	0.00138896700024812
0.0106730626085518	0.00741253825159209	0.934602100736085	0.0127285584318915	0.00831891489537673	0.00110470597965429
0.0154391696303035	0.00785724919361509	0.923587461748408	0.00537184682821933	0.00661897278967827	0.00132346373335539
0.0138141592920354	0.00648780084360268	0.937618641965098	0.011191299313539	0.0168229261434125	0.00128020841948557
0.0132477876106195	0.00617707385658754	0.931797452650732	0.0075899429327599	0.00727135886196344	0.00116764535604995
0.0162598627077992	0.00758382267802498	0.931241998180465	0.00959275494169216	0.0109028202795468	0.00120643453808618
0.00933057646183112	0.00614564552146225	0.925111736001985	0.00737854602596973	0.00721511868331817	0.00111339012488628
0.01100620296088	0.00631171946075593	0.920003308245803	0.00611049540980895	0.00768364899512034	0.00101927053180051
0.0113406666115292	0.00796443635762138	0.92088751964271	0.00936084691092548	0.00586651228186254	0.00117930692250434
0.0103625010338268	0.00789099330080226	0.91885162517575	0.008239765114548	0.00825059961955173	0.00125126126871227
0.0105833264411546	0.00660929617070548	0.927152013894632	0.0148141592920354	0.00743966586717393	0.00110040526011083
0.00958837151600365	0.00640600446613183	0.927871061119841	0.00940865106277396	0.00855264246133487	0.00128980233231329
0.0140499545116202	0.00785369282937722	0.927436192209081	0.0117247539492184	0.010976428748656	0.00116210404433049
0.0135303118021669	0.00765610784881317	0.93201877429493	0.0121878256554462	0.012002481184352	0.00119444214705153
0.0143305764618311	0.0069014969812257	0.92640385410636	0.00895616574311472	0.00858704821768257	0.0011855925895294
0.0115231163675461	0.00626573484409892	0.920852617649492	0.00756430402778926	0.00817905880406915	0.00116417169795716
0.00606575138532793	0.00622239682408403	0.921226035894467	0.00580952774791167	0.00839938797452651	0.00118947977834753
0.0113735009511207	0.00606566867918286	0.924159043916963	0.00946935737325284	0.0133044413199901	0.00114374328012571
0.0129995037631296	0.00568381440741047	0.921501447357539	0.00548598130841121	0.00716582582085849	0.00124605078157307
0.00945984616657018	0.00660052931932842	0.92313059300306	0.00692597800016542	0.00489024894549665	0.00129815565296502
0.00987073029526093	0.00749772558101067	0.924331486229427	0.00833115540484657	0.0080870895707551	0.00126259201058639
0.019029774212224	0.00755537176412208	0.931079728723844	0.0104830865933339	0.0104873046067323	0.00135174923496816
0.0158737077164833	0.0075647175585146	0.927361673972376	0.00619841204201472	0.0128369861880738	0.0012828550161277
0.00745322967496485	0.00536771152096601	0.9203914481846	0.00709883384335456	0.0110587213629973	0.000838144074104706
0.0169737821520139	0.00700413530725333	0.923028037383178	0.00851740964353652	0.00842552311636755	0.00106318749483087
0.0112150359771731	0.00908353320651724	0.937994210569846	0.00996327847159044	0.00534811016458523	0.00140004962368704
0.0133174261847655	0.00772748325200563	0.930742122239682	0.00654892068480688	0.005494417335208	0.00127119344967331
0.012619882557274	0.00698966173186668	0.921673062608552	0.00518104375155074	0.00790852700355637	0.00120825407327765
0.0153117194607559	0.00682987345959805	0.920151683070052	0.0137790918865272	0.0100163758167232	0.00104333802001489
0.0155610784881317	0.00667231825324621	0.927239599702258	0.00934612521710363	0.0105833264411546	0.00119303614258539
0.0185056653709371	0.00663592754941692	0.925417169795716	0.0111551567281449	0.0102680506161608	0.00124315606649574
0.0110005789430155	0.00773608469109255	0.92564610040526	0.0096842279381358	0.0088713092382764	0.00120833677942271
0.0147743776362584	0.00663799520304359	0.926846001157886	0.0126766189727897	0.00936647092879	0.00113315689355719
0.0107821520138946	0.00708278885121165	0.936442312463816	0.00951426681002398	0.014797535356877	0.00105276652055248
0.0220705483417418	0.00846588371516003	0.915766437846332	0.00870291952692085	0.00732602762385245	0.00121404350343231
0.0132324042676371	0.00930692250434208	0.930848399636093	0.0119044744024481	0.0104601769911504	0.00139963609296171
0.0136102059383012	0.00815871309238276	0.931656521379538	0.00931163675461086	0.00954155983789595	0.00112505169134067
0.0115247704904474	0.00828450913902903	0.920932180961046	0.00331990736911753	0.0105044247787611	0.00112157803324787
0.0142088330162931	0.00660185261764949	0.934605491688032	0.011095608303697	0.0124572822760731	0.00127971218261517
0.0143185840707965	0.00713795384997105	0.927967082954263	0.00460681498635349	0.00905466876188901	0.00108278885121165
0.0106218675047556	0.00645678603920271	0.920797618063022	0.00688297080473079	0.00818187081300141	0.00108866098751137
0.0146109502936068	0.0076040856835663	0.93542932759904	0.00575039285418907	0.0143731701265404	0.00147010172855843
0.00894152675543793	0.0081578860309321	0.924243404184931	0.00986270779918948	0.00630841121495327	0.00107807460094285
0.0156866264163427	0.00651559010834505	0.922252915391614	0.00702704490943677	0.0087473327268216	0.000960879993383508
0.0115085600860144	0.00758481515176577	0.931443553055992	0.00810023984782069	0.0103924406583409	0.00111090894053428
0.0140207592424117	0.0060331651641717	0.921416342734265	0.00804590191051195	0.010539078653544	0.00101298486477545
0.0117014308163097	0.00744380117442726	0.925269622032917	0.009308080390373	0.0075882061037135	0.00125299809775866
0.0110978413696138	0.00635629807294683	0.92589537672649	0.0081339012488628	0.0118378132495244	0.00111289388801588
0.0249988421139691	0.00870283682077578	0.932153089074518	0.0100626085518154	0.00734753122156976	0.00126333636589199
0.0130557439417749	0.00570143081630965	0.915046728971963	0.0103409147299644	0.00502977421222397	0.00132065172442312
0.0139147299644364	0.0071524274253577	0.930635348606401	0.00660822099081961	0.0122601935323794	0.00130518567529567
0.0118933917790092	0.00788255727400546	0.926760648416177	0.0113355388305351	0.00792804565379208	0.00130849392109834
0.0138672566371681	0.00686924158464974	0.935790339922256	0.00830394508311968	0.010504342072616	0.00127905053345464
0.013322967496485	0.00721040443304938	0.931242659829625	0.00841493672979902	0.00750963526590026	0.00116921677280622
0.00858489785791084	0.0076814986353486	0.935200810520222	0.0123064262674717	0.011735423041932	0.00122595318832189
0.0150726159953685	0.00837308742039533	0.925481018939707	0.0101336531304276	0.00545736498221818	0.00106153337192953
0.0115240261351418	0.00861293524108842	0.935132660656687	0.0100867587461748	0.0140031428335125	0.00111769084442974
0.0220341576379125	0.0067535356877016	0.916386651228186	0.00564676205442064	0.00775121991563973	0.00113448019187826
0.0162998924820114	0.00766239351583823	0.932847903399223	0.00746290629393764	0.0111095856422132	0.00122744189893309
0.0141823670498718	0.00726738896700025	0.920735753866512	0.00535447853775536	0.00989885038458357	0.000973120502853362
0.0158785046728972	0.00798163923579522	0.924211148788355	0.00824158464973948	0.00535514018691589	0.00116723182532462
0.0116456868745348	0.00705524770490447	0.928452071788934	0.00773997187991067	0.00849706393185014	0.000936233562153668
0.0159447522950955	0.00675866346869573	0.928557274005459	0.0157101149615416	0.00737035811760814	0.00146340253080804
0.0150399470680672	0.00579000909767596	0.91565180712927	0.00906401455628153	0.00930038871888181	0.0009062112314945
0.0163426515590108	0.00801505251840211	0.925572326523861	0.00820858489785791	0.00560830369696469	0.00120668265652138
0.0210712099909024	0.00625953188321892	0.930625920105864	0.00767190472252089	0.0198531138863617	0.00115681085104623
0.00838375651310892	0.00670523529898272	0.922341907203705	0.0100277065585973	0.00647696633859896	0.00103035315523943
0.0133521627656935	0.0075679430981722	0.929522620130676	0.0110927135886196	0.00703936812505169	0.00109387147465057
0.00833214787858738	0.00739153089074518	0.9328373997188	0.00952634190720371	0.00355983789595567	0.00107592424117112
0.0120349019932181	0.00582201637581673	0.919560747663551	0.00746216193863204	0.0121157058969481	0.00117500620296088
0.0161549086097097	0.00708088660987511	0.927246547018443	0.00650955255975519	0.00942147051525929	0.00108965346125217
0.0125111239765115	0.00602133818542718	0.925787031676454	0.00800884955752212	0.00768852865767927	0.00109213464560417
0.0215216276569349	0.00715308907451824	0.925008932263667	0.0121646679348276	0.00447010172855843	0.00109833760648416
0.0147609792407576	0.00693052683814407	0.925687536183939	0.00868753618393846	0.0104777106939046	0.00104118766024316
0.0160113307418741	0.00809891654949963	0.92820502853362	0.00916127698287983	0.00708262343892151	0.00128765197254156
0.0105558680009925	0.0067560168720536	0.927493259449177	0.0153712678852039	0.00689694814324704	0.000966669423538168
0.00928897527086263	0.00685451989082789	0.927636837317013	0.00975411463071706	0.0119687370771648	0.00113787114382599
0.012269622032917	0.00916747994375982	0.936498800760897	0.00817641220742701	0.0119115044247788	0.00131362170209247
0.010711851790588	0.0070022330659168	0.91651583822678	0.00777206186419651	0.00892812835993714	0.00105111239765115
0.0109364816805889	0.00730617814903647	0.92611214953271	0.00846935737325283	0.010536597469192	0.00114357786783558
0.0150700521048714	0.00698891737656108	0.928320238193698	0.0107860392027128	0.00569605491688033	0.00126102059383012
0.014153998842114	0.00713456289802333	0.92529923083285	0.00761210817963775	0.00908634521544951	0.0011586303862377
0.0129009180382102	0.00673236291456455	0.926332644115458	0.00877272351335704	0.00499809775866347	0.00103986436192209
0.0107389794061699	0.00719196096269953	0.928790753452982	0.00916549499627822	0.00749284591845174	0.00120941195930858
0.0145335373418245	0.00611669837068895	0.922852369531056	0.00856165743114713	0.00542932759904061	0.00114862294268464
0.0082499379703912	0.00658051443222231	0.927253494334629	0.00805450334959888	0.0136886940699694	0.00110098420312629
0.0147083781324952	0.00675634769663386	0.921449756016872	0.0111526755437929	0.0092778926474237	0.000939624514101398
0.0111170291952692	0.00692482011413448	0.93440352328178	0.00855380034736581	0.014971466379952	0.00103605987924903
0.0171243900421801	0.0069648498883467	0.927993548920685	0.0079181209163841	0.0114672070134811	0.00120246464312298
0.0204589363989744	0.00738334298238359	0.9319941278637	0.0107683400876685	0.0112784715904392	0.00130229096021834
0.0187398064676206	0.00805756347696634	0.929712430733604	0.0082581258787528	0.0127012654040195	0.00133256140931271
0.0182983210652552	0.00622620130675709	0.91537953849971	0.00903655611611943	0.00895426350177819	0.000994127863700273
0.0126269125796047	0.00727268216028451	0.933847241750062	0.00906864610040526	0.0116064014556282	0.00102183442229758
0.0181947729716318	0.00734083202381937	0.926773633280953	0.00584757257464229	0.00778413696137623	0.00121313373583657
0.0124714250268795	0.00687263253659747	0.932014473575387	0.0131504424778761	0.00890439169630303	0.00103713505913489
0.012818625423869	0.00684517409643537	0.928167397237615	0.00490025638904971	0.00771830286990324	0.00103771400215036
0.012298155652965	0.00793003060127368	0.920737077164833	0.00579025721611116	0.0115782813663055	0.00141634273426516
0.00752443966586717	0.00516499875940782	0.919008187908361	0.0098082044495906	0.00957886030932098	0.000890166239351584
0.0163899594739889	0.0072553965759656	0.933334050119924	0.00720635183194112	0.0118868579935489	0.00123852452237201
0.0141410966834836	0.00663791249689852	0.930016293110578	0.00634165908527004	0.0111125630634356	0.00101496981225705
0.0125886196344388	0.00673021255479282	0.929622363741626	0.00782466297245885	0.00925349433462906	0.00105946571830287
0.015115457778513	0.00641882391861715	0.922094533123811	0.00507948060540898	0.00757290546687619	0.00119874286659499
0.0185814241998181	0.007997518815648	0.926148292118104	0.00654544702671409	0.0096307997684228	0.00124985526424613
0.00785286576792655	0.00730824580266314	0.932747332726821	0.009306839798197	0.0128109337523778	0.00109238276403937
0.0142688776776114	0.00739409478124224	0.928852948474072	0.012469605491688	0.0093506740550823	0.00106029277975354
0.0089807294681995	0.00576395666197999	0.914485071540815	0.00896303035315524	0.00891514349516169	0.000902158630386237
0.0168125878752791	0.00653089074518237	0.931684476056571	0.0131146307170623	0.0128456703333058	0.00122256223637416
0.0106021834422298	0.00580456537920767	0.914861053676288	0.00785964767182202	0.00691770738565876	0.00108866098751137
0.0140427590769994	0.0064290794806054	0.926855429658423	0.0105738152344719	0.00877321975022744	0.00115143495161691
0.0137637085435448	0.00800984203126293	0.930157637912497	0.0132312463816062	0.00894921842692912	0.00113969067901745
0.0198829708047308	0.00812091638408733	0.940195600033083	0.0061276982879828	0.0104750640972624	0.00144859813084112
0.0184115457778513	0.0074375155074022	0.93527929865189	0.00817178066330329	0.0213719295343644	0.00121867504755603
0.0148649408651063	0.00688404598461666	0.923021503597717	0.00597047390621123	0.0072813663055165	0.00106566867918286
0.0221408485650484	0.00768894218840459	0.929187742949301	0.0103127119344967	0.00632495244396659	0.00122553965759656
0.0122428252419155	0.00690860970970143	0.912613431477959	0.00600876685137706	0.00863212306674386	0.00102878173848317
0.0138653543958316	0.00757100322553966	0.927871888181292	0.0075288230915557	0.0142979902406749	0.00120626912579605
0.0167779340004962	0.00667694979736995	0.927215532214043	0.00689322636671905	0.00783806136795964	0.0011551567281449
0.0130868414523199	0.00726590025638905	0.923180299396245	0.0113210652551485	0.00794103051856753	0.00113464560416839
0.0118019187825656	0.00709693160201803	0.926810023984782	0.00679058804069142	0.0137998511289389	0.00110321726904309
0.0114987180547515	0.00724712596145894	0.931884045984617	0.00952774791166984	0.00840095939128277	0.00113944256058225
0.0158311140517741	0.00780886609875114	0.930225374245306	0.0123127119344967	0.0153275990406087	0.00127317839715491
0.00885319659250683	0.00635398230088495	0.935544619965264	0.00599470680671574	0.011536680175337	0.000895872963361178
0.0148868579935489	0.00939268877677612	0.937289885038458	0.00689595566950625	0.0141817881068563	0.00141336531304276
0.010017368290464	0.00623132908775122	0.9290620296088	0.00724828384748986	0.00615441237283931	0.00101108262343892
0.0116139277148292	0.00699115044247788	0.923099660904805	0.00798263170953602	0.00904226284012902	0.00118567529567447
0.0144151848482342	0.00718840459846167	0.929634438838806	0.010965263419072	0.0116804234554627	0.00136523033661401
0.0179067074683649	0.00833405011992391	0.927824745678604	0.00755760483003887	0.0136675212968324	0.00133586965511538
0.0140860970970143	0.0076270779918948	0.931788024150195	0.00963840873376892	0.0094216359275494	0.00128194524853197
0.0123694483500124	0.00668282193366967	0.928633942601935	0.00657836407245059	0.0081244727483252	0.0013120502853362
0.0126038375651311	0.00737771896451906	0.931828550161277	0.0095530559920602	0.00927218592341411	0.000974940038044827
0.0191597055661236	0.00652038706475891	0.919717144983872	0.00592324869737821	0.00282193366967166	0.00114548010917211
0.00781928707302953	0.00661458936398974	0.922563311554049	0.00902274418989331	0.0132249607145811	0.000955917624679513
0.0145961458936399	0.00788685799354892	0.926650318418658	0.0065607476635514	0.0108082044495906	0.00106724009593913
0.0111369613762303	0.00784401621040443	0.923856422132164	0.00792738400463155	0.00934910263832603	0.00133115540484658
0.0140690596311306	0.00831742618476552	0.922686461004053	0.00728814820941196	0.00662848399636093	0.00117814903647341
0.00781887354230419	0.0069111736001985	0.929668761889008	0.0153461252171036	0.0108468282193367	0.00112802911256306
0.0237530394508312	0.00956480026465967	0.932251674799438	0.00821321644198163	0.0106282358779257	0.0014375155074022
0.0122718550988338	0.00549226697543627	0.919644611694649	0.00647183855760483	0.00859945413944256	0.0009683235464395
0.0134508311967579	0.00524481018939707	0.930233314035233	0.00528095277479117	0.0095800181953519	0.000907038292945166
0.0224464477710694	0.0089742783888843	0.936561409312712	0.0101174427259945	0.00869572409230006	0.00111074352824415
0.0092796294764701	0.00725837399718799	0.914213299148127	0.00680431726077248	0.00735695972210735	0.00105648829708047
0.0128801587957985	0.00700884955752213	0.927001819535191	0.00757695806798445	0.0110657513853279	0.0011566454387561
0.0127488214374328	0.00760342403440575	0.93060755934166	0.0128598130841122	0.0129149780828716	0.0013749069555868
0.0120119923910347	0.00821611115705897	0.926852204118766	0.00716681829459929	0.00731792242163593	0.00126366719047225
0.010816144239517	0.00665122818625424	0.922787610619469	0.0132485319659251	0.00629104292448929	0.000991150442477876
0.0112510131502771	0.00690339922256224	0.929055578529485	0.00977561822843437	0.00794739889173766	0.00114854023653957
0.0180915557025887	0.0077134232073443	0.932353651476305	0.00719336696716566	0.00920593830121578	0.00124290794806054
0.012695641386155	0.00814308163096518	0.92609238276404	0.010165164171698	0.00424175006202961	0.00131618559258953
0.0228543544785377	0.00850872549830452	0.931310892399305	0.0149128277230998	0.00902762385245223	0.00124778761061947
0.0127181374576131	0.00528177983624183	0.914542138780911	0.0081779009180382	0.0060264659664213	0.00104317260772475
0.0166023488545199	0.00761186006120255	0.925685220411877	0.0077876933256141	0.00769919775039285	0.00113845008684145
0.0143055164998759	0.00911595401538333	0.929342403440576	0.0141220742701183	0.0056228599784964	0.00137449342486147
0.0125124472748325	0.00680828715573567	0.928036804234555	0.00831891489537672	0.0102239682408403	0.00091588785046729
0.00967595732362914	0.00650153006368373	0.932955007857084	0.0136681002398478	0.0125643867339343	0.00118211893143661
0.0188866098751137	0.00718956248449259	0.93461508560086	0.00691291042924489	0.00843933504259367	0.00135332065172442
0.0168033247870317	0.00848110164585229	0.932795219584815	0.0107222727648664	0.0130393681250517	0.00146886113638243
0.0154051774046812	0.0081781490364734	0.935974940038045	0.0126661152923662	0.0112209908196179	0.00132619303614258
0.0155954015383343	0.00876974609213465	0.924351501116533	0.00470945331238111	0.0103927714829212	0.00107708212720205
0.0131547431974196	0.00530526838144074	0.923849474815979	0.00780340749317674	0.0111846001157886	0.00103208998428583
0.0153070052104871	0.00663725084773799	0.932339756843934	0.00653113886361757	0.00898519560003307	0.000967910015714167
0.0151397733851625	0.00741807956331155	0.924409312711934	0.00707220246464312	0.00798064676205442	0.00129625341162848
0.0116013563807791	0.00713944256058225	0.927706889421884	0.00951782317426184	0.00851559010834505	0.0012776445289885
0.0195425523116368	0.00813406666115293	0.925667190472252	0.00739657596559425	0.0110212554792821	0.00124787031676453
0.00908775121991564	0.00621495327102804	0.929138698205277	0.00769713009676619	0.0102105698453395	0.0012234720039699
0.0148565875444546	0.00729368952113142	0.932373749069556	0.0088388884294103	0.0167915805144322	0.0011873294185758
0.00576321230667438	0.00600653378546026	0.926779009180382	0.00877826482507651	0.00698147382350509	0.000956331155404847
0.0183988917376561	0.00782251261268712	0.933773467868663	0.013972706972128	0.00843991398560913	0.00116268298734596
0.00989843685385824	0.00739607972872384	0.933584318914895	0.019592506823257	0.00856786039202713	0.00125200562401786
0.00682375320486312	0.005561492018857	0.922345050037218	0.00781606153337193	0.00989148953767265	0.000945992887271525
0.013904391696303	0.00696675212968324	0.923085518154	0.00922429906542056	0.0111603672152841	0.00115168307005211
0.0122517575055827	0.00621917128442643	0.928580349019932	0.00815027706558597	0.00914002150359772	0.00103225539657597
0.00973542304193202	0.00548077082127202	0.91912538251592	0.00648622942684642	0.00670382929451658	0.000801670664130345
0.0142418327681747	0.00747109420229923	0.934233644859813	0.0121226532131337	0.0133017120172029	0.00155661235629807
0.0135360185261765	0.00731138863617567	0.922166735588454	0.00842932759904061	0.00557852948474072	0.00102448101893971
0.0163259449177074	0.00816392357952196	0.923890579770077	0.0069166322057729	0.0105387478289637	0.00131246381606153
0.013349102638326	0.00651757505582665	0.91742982383591	0.0090416011909685	0.00721164502522538	0.00100413530725333
0.0127574228765197	0.00649268050616161	0.921823008849557	0.00984616657017617	0.00709014969812257	0.00108899181209164
0.00814117938962864	0.0056001157886031	0.938458936398974	0.00899445868828054	0.0154853196592507	0.00119659250682326
0.0140405260110826	0.0073679596394012	0.934606897692498	0.0090009924737408	0.0194082375320486	0.0012788851211645
0.00987345959804813	0.00576883632453891	0.9217636258374	0.0104077412951782	0.00835877925729881	0.000995699280456538
0.0163757340170375	0.0094105533041105	0.937069638574146	0.00876197171449838	0.0192065172442312	0.0011549086097097
0.00926126871226532	0.00566851377057316	0.931282855016128	0.0119588950459019	0.0137843023736664	0.000992887271524275
0.0134753122156976	0.00770854354478538	0.92960152179307	0.0066231080969316	0.00858473244562071	0.00130071954346208
0.0140765858903316	0.00723546439500455	0.9186839798197	0.00545157555206352	0.00975072367876932	0.000907286411380366
0.0140735257629642	0.00768861136382433	0.918631792242164	0.00813282606897693	0.004819866016045	0.00117252501860888
0.0167346786866264	0.00642759076999421	0.929208833016293	0.0107318666776941	0.010265817550244	0.00108130014060045
0.0180581424199818	0.00584120420147217	0.92562178479861	0.0064390042180134	0.0125213795384997	0.00102555619882557
0.0160825407327764	0.0069663385989579	0.924641716979572	0.00874501695475974	0.00863998015052519	0.00119940451575552
0.0129415267554379	0.0074711769084443	0.916246795136879	0.00499131585476801	0.0103433132081714	0.0010648416177322
0.0119814738235051	0.00721884045984617	0.92663923579522	0.00885286576792656	0.0160572326523861	0.00111396906790175
0.021208667604003	0.00778438507981143	0.93588751964271	0.00746977090397817	0.00786866264163428	0.00125688528657679
0.0174887106111984	0.00774923496815814	0.934230915557026	0.00514812670581425	0.013705566123563	0.00132917045736498
0.00901869158878504	0.00816929947895128	0.923748986849723	0.00844578612190886	0.00758779257298817	0.00107203705235299
0.0191494500041353	0.00762219832933587	0.931600033082458	0.00911785625671988	0.0117220246464312	0.00132536597469192
0.0161315854768009	0.0067280621950211	0.933906707468365	0.00840699693987263	0.00939996691754197	0.00133711024729137
0.0155473492680506	0.00735472665619055	0.93950897361674	0.0096891903068398	0.0157698287982797	0.00121305102969151
0.0118146555289058	0.00832081713671326	0.928169134066661	0.00763452154495079	0.00785691836903482	0.00123885534695228
0.0147505582664792	0.00754065007030023	0.926504093954181	0.00671706227772723	0.00821181043751551	0.00125754693573733
0.0120280373831776	0.00509395418079563	0.920184186585063	0.0110730295260938	0.00511934496733108	0.00114117938962865
0.0174597634604251	0.00628095277479117	0.927226035894467	0.00937275659581508	0.00685493342155322	0.00129104292448929
0.0103119675791911	0.00713836738069638	0.920701513522455	0.00450822926143413	0.002937887685055	0.00111967579191134
0.0122212389380531	0.00648548507154081	0.923008105202217	0.0113462906293938	0.0073467041601191	0.00116797618063022
0.0231599536845588	0.00814316433711025	0.922663220577289	0.014243404184931	0.00591663220577289	0.00120792324869738
0.0110548341741791	0.00649094367711521	0.931865023571252	0.0124338764370193	0.00770986684310644	0.000940699693987263
0.0160167893474485	0.00671921263749897	0.926287817384832	0.008618641965098	0.00867049871805475	0.00108692415846497
0.014395004548838	0.00805648829708047	0.924067984451245	0.00833975684393351	0.00844289140683152	0.0012778926474237
0.0138690761723596	0.00792581258787528	0.928646513935985	0.00719452485319659	0.0121721941940286	0.00122256223637416
0.0161599536845588	0.00706649574063353	0.931480770821272	0.00856959722107352	0.00985708378132495	0.00122901331568936
0.0157655280787363	0.0079029856918369	0.924859399553387	0.00733189976015218	0.00762343892151186	0.00125126126871227
0.0155512364568687	0.00901687205359357	0.939489289554214	0.0123185013646514	0.0154570341576379	0.00141394425605823
0.0111957654453726	0.0066901827805806	0.919862955917625	0.00656116119427673	0.0047814903647341	0.00123000578943016
0.0231283599371433	0.00769208502191713	0.935832602762385	0.0106960549168803	0.00846762054420644	0.00130750144735754
0.0084724175006203	0.00625407327764453	0.922674137788438	0.010234720039699	0.00658828880985857	0.00103432305020263
0.0144120420147217	0.00608626250930444	0.919047307914978	0.0114013729220081	0.00747498139111737	0.00123835911008188
0.0135028533620048	0.00648995120337441	0.915627739641055	0.0101616905136052	0.0059745265073195	0.000976924985526425
0.0111575552063518	0.00658522868249111	0.927617980315937	0.00891282772309983	0.012563973203209	0.00113216441981639
0.0205901910511951	0.0074023653957489	0.937737407989414	0.0146441154577785	0.00935704242825242	0.00131296005293193
0.00915747250020677	0.00539665867173931	0.93310561574725	0.0097938962864941	0.0128997601521793	0.000907948060540898
0.0176897692498553	0.00791572243817716	0.927393350425937	0.00868158134149367	0.00951203374410718	0.00118120916384087
0.0114117111901414	0.00732230584732445	0.928302704490944	0.00851608634521545	0.00943445538003474	0.00104176660325862
0.00875485898602266	0.00595360185261765	0.926834918534447	0.00961855925895294	0.00585799354892068	0.000970556612356298
0.0101058638656852	0.00630038871888181	0.919752791332396	0.00439624514101398	0.00679356546191382	0.00108651062773964
0.0129187825655446	0.00858589033165164	0.923271606980399	0.00633644859813083	0.0118613845008684	0.00126871226532131
0.018724257712348	0.00639756843933504	0.920821023902076	0.00794483500124059	0.0095983789595567	0.00123124638160615
0.020306839798197	0.00808750310148044	0.922799106773633	0.0043778843768092	0.00736886940699694	0.00124547183855761
0.00989372260358945	0.00665155901083451	0.928684972293441	0.0102156976263336	0.0109482259531883	0.00104499214291622
0.01077015962286	0.00671755851459764	0.931128194524853	0.00922355471011496	0.013032338102721	0.00109445041766603
0.00836183938466628	0.006440989165495	0.92261591266231	0.00981151269539328	0.00490488793317344	0.000793730874203953
0.0153841700438343	0.00755090563228847	0.924569597221073	0.0101759986767017	0.00705293193284261	0.00117914151021421
0.015212389380531	0.0082581258787528	0.932867504755603	0.013467124307336	0.0108866925812588	0.0012457199569928
0.0203330576461831	0.00706169878421967	0.926416838971136	0.00687916632205773	0.00758828880985857	0.0011910511951038
0.0160028120089323	0.00787064758911587	0.932668017533703	0.00727061450665784	0.0113596063187495	0.00138086179803159
0.0139561657431147	0.00747307914978082	0.923663055164999	0.0110156314614176	0.00867984451244728	0.00122760731122322
0.011263336365892	0.00669622032917046	0.921965180712927	0.0108488131668183	0.00694748159788273	0.00105549582333967
0.0127912496898519	0.00744901166156646	0.917577537011	0.00784145231990737	0.00739483913654785	0.0010930444131999
0.0123951699611281	0.00762798775949053	0.918684641468861	0.00596203787941444	0.00705326275742288	0.0011262095773716
0.0134122074270118	0.00806517244231246	0.92588818129187	0.00783715160036391	0.0089321809610454	0.00125308080390373
0.0187759490530146	0.00548755272516748	0.920188900835332	0.0082751633446365	0.00630253907865354	0.00104788685799355
0.0175323794557936	0.00653957489041435	0.928337441071871	0.0105083946737243	0.00442353816888595	0.00130568191216607
0.00843867339343314	0.00667926556943181	0.932427177239269	0.0101084277561823	0.0115355222893061	0.0011257133405012
0.0126365891985775	0.00714680340749317	0.92240418493094	0.00783648995120337	0.0109823008849557	0.00118112645769581
0.0151780663303283	0.0063791249689852	0.922525845670333	0.0079349102638326	0.0106637168141593	0.00129567446861302
0.00823248697378215	0.00632478703167646	0.923094781242246	0.00682466297245885	0.00905210487139195	0.00106178149036473
0.0186504011248036	0.00630237366636341	0.941058638656852	0.0110916384087338	0.0194737407989414	0.0011588785046729
0.0121692994789513	0.00732247125961459	0.937484906128525	0.0111669010007443	0.00866735588454222	0.00132743362831858
0.0119104292448929	0.00680324208088661	0.91549739475643	0.010413613431478	0.00704648085352742	0.00100181953519146
0.0118617153254487	0.00841171119014143	0.929493094036887	0.0139047225208833	0.011693160201803	0.00113522454718386
0.018916797618063	0.008624844925978	0.930047225208833	0.0112069307749566	0.00885700107517989	0.00134058390538417
0.0133310726987015	0.00721106608220991	0.93052708626251	0.00779745265073195	0.00587073029526094	0.00108957075510711
0.0140593003060127	0.00765213795384998	0.926803986436192	0.00847630468943842	0.00642891406831528	0.00114084856504838
0.0125047556033413	0.0071281945248532	0.924128277230998	0.00566446116946489	0.00902381936977917	0.00121371267885204
0.0135831610288644	0.00744454552973286	0.935649822181788	0.0106009428500538	0.0144810189397072	0.00113886361756679
0.0113103134562898	0.00839649325944918	0.920532214043503	0.0116903481928707	0.00906219502109006	0.00107551071044579
0.0138774294930113	0.00782267802497726	0.929603837565131	0.00731668182945993	0.0118531138863618	0.00125845670333306
0.0120145562815317	0.00606244313952526	0.911135720784054	0.00437747084608386	0.00755636423786287	0.000893391779009181
0.0141492845918452	0.00884666280704656	0.93036713257795	0.0073998842113969	0.0081172773137044	0.00127342651559011
0.0127648664295757	0.00660392027127615	0.920139938797452	0.00579935489206849	0.00945637250847738	0.00110851046232735
0.0152984864775453	0.00728723844181622	0.935709039781656	0.0131278637002729	0.0127508063849144	0.0011860888263998
0.0133159374741543	0.0066852204118766	0.931315772061864	0.0070071954346208	0.0110088495575221	0.00105665370937061
0.0234650566537094	0.00660573980646762	0.936298817302126	0.00610379621205856	0.0157438590687288	0.00125382515920933
0.0171642544041022	0.00896567694979737	0.928358861963444	0.00895136878670086	0.00910809693160203	0.00111851790588041
0.0176073112232239	0.00848019187825656	0.932002315772062	0.00494500041353072	0.0104355305599206	0.00126118600612025
0.0141125630634356	0.0081865850632702	0.9382539905715	0.00919758498056406	0.0105556198825573	0.00145918451740964
0.0145981308411215	0.00665437101976677	0.926233231329088	0.0055011165329584	0.012178893391779	0.00104904474402448
0.010910511951038	0.00661177735505748	0.9300930444132	0.00728393019601356	0.0182868249110909	0.00109320982549003
0.0141752543213961	0.0074734099743611	0.930908940534282	0.00748622942684642	0.0147436936564387	0.00125796046646266
0.0116097924075759	0.00806244313952526	0.92106302208254	0.00676139277148292	0.00438855346952278	0.00111405177404681
0.0105076503184187	0.00748267306260855	0.92915424696055	0.00948168058886776	0.00607658589033165	0.00120453229674965
0.011833595236126	0.00642775618228434	0.924835993714333	0.0116034240344058	0.00974650566537093	0.0011917955504094
0.0118719708874369	0.00799305268381441	0.926947316185593	0.0136551980812174	0.0097641220742701	0.00123025390786535
0.0131981639235795	0.00517831444876354	0.918235629807295	0.00597659416094615	0.00520684806881151	0.000903233810272103
0.012131668182946	0.00842519229178728	0.934706062360433	0.0063372756595815	0.00933570424282524	0.00131271193449673
0.0110684806881151	0.007060871722769	0.915886609875114	0.00864386733934331	0.00526689273012985	0.00115920932925316
0.0110344057563477	0.00657861219088579	0.9183428169713	0.00963634108014226	0.0105294847407162	0.00103531552394343
0.0101906376643785	0.00682052766520552	0.931526011082624	0.0072895542138781	0.012991315854768	0.00118054751468034
0.0215282441485402	0.0096699197750393	0.936516913406666	0.00588330162931106	0.0134165908527004	0.00150153006368373
0.0168359110081879	0.00801439086924158	0.918923248697378	0.00573476139277148	0.00992457199569928	0.00116268298734596
0.013983789595567	0.00924017864527334	0.931048217682574	0.0170430899015797	0.00732379455793566	0.00132768174675378
0.0229712182615168	0.00720072781407659	0.928639318501365	0.0115730708791663	0.00813232983210653	0.00143644032751633
0.0123501778182119	0.007375155074022	0.930282358779257	0.00822711107435283	0.00794491770738566	0.00123240426763708
0.0175139359854437	0.00788065503266893	0.9197636258374	0.0072269456620627	0.00579033992225622	0.00118029939624514
0.0144776279877595	0.00775932511785626	0.93039128277231	0.0094644777106939	0.00763576213712679	0.00137457613100653
0.0159916466793483	0.00805971383673807	0.93301224050947	0.0059688197833099	0.0157312050285336	0.00126102059383012
0.0136231080969316	0.0075053345463568	0.925879579852783	0.00635026052435696	0.00575221238938053	0.00100918038210239
0.00807402199983459	0.00651310892399305	0.918407245058308	0.00403556364237863	0.00814291621867505	0.00102803738317757
0.0182379455793565	0.00779472334794475	0.921500951120668	0.00607352576296419	0.00748821437432801	0.00134066661152924
0.0150992473740799	0.00755421387809114	0.933541559837896	0.0142504342072616	0.00576594160946158	0.00120891572243818
0.014100653378546	0.00783053510875858	0.927046977090398	0.00653634935075677	0.0144943346290629	0.00121793069225043
0.0115462740881648	0.00677156562732611	0.928832602762385	0.00644768836324539	0.00854503349598875	0.00115656273261103
0.0143646513935985	0.00724886279050534	0.924188073773881	0.0132565544619965	0.0101656604085684	0.00114117938962865
0.0138845422214871	0.0073783806136796	0.939422214870565	0.0134108841286908	0.013403771400215	0.00122429906542056
0.0151128111818708	0.00642014721693822	0.93114217186337	0.00949375568604748	0.00963708543544785	0.00125101315027707
0.0106791828632867	0.00747837234306509	0.929047969564138	0.010096848895873	0.0120144735753867	0.00139624514101398
0.0119752708626251	0.00723786287321148	0.925917624679514	0.0082454718385576	0.00822909602183442	0.00106864610040526
0.0165671987428666	0.00717930692250435	0.935905053345464	0.013022330659168	0.0128167231825325	0.00131213299148127
0.0191684724175006	0.00797146637995204	0.920202547349268	0.0112070961872467	0.00763642378628732	0.00102514266810024
0.0096590025638905	0.00472400959391283	0.925538334298238	0.0139885865519808	0.00978281366305517	0.00104656355967248
0.00699222562236374	0.00645810933752378	0.91063286742205	0.00633024563725084	0.00576205442064346	0.000972128029112564
0.00993730874203954	0.00715945744768836	0.927909271358862	0.00534637333553883	0.0141496154164254	0.00101224050946985
0.0140626085518154	0.00673724257712348	0.922784302373666	0.00720949466545364	0.00790480522702837	0.001125465222066
0.013393846662807	0.00653940947812422	0.913690761723596	0.00616772806219502	0.00755628153171781	0.00101496981225705
0.0178013398395501	0.00763162682987346	0.923738896700025	0.00917550243983128	0.00954858986022662	0.00118939707220246
0.0104997105284923	0.00769655115375073	0.931495327102804	0.0102122239682408	0.00547506409726242	0.00117881068563394
0.014096931602018	0.00602241336531304	0.922984699363163	0.00811694648912414	0.0101787279794889	0.00116913406666115
0.0121073525762964	0.00781333223058473	0.933139525266727	0.0131273674634025	0.0121827805805971	0.00130071954346208
0.0115123645686875	0.00620593830121578	0.933172690430899	0.0111663220577289	0.0087854602596973	0.00123381027210322
0.0147423703581176	0.00706566867918286	0.928995616574311	0.0119529402034571	0.0121032999751882	0.00122065999503763
0.0136050781573071	0.00732180961045406	0.923304854850715	0.00645984616657018	0.00801836076420478	0.00097535356877016
0.0180267140848565	0.00932950128194525	0.936909271358862	0.0128233396741378	0.0130803076668597	0.00142684641468861
0.0230990819617898	0.00748432718550988	0.937106525514846	0.011946571830287	0.017416177321975	0.00100918038210239
0.0113828467455132	0.00608725498304524	0.92750194359441	0.00914465304772144	0.0116967992721859	0.00113935985443718
0.0179132412538251	0.00676875361839385	0.922412207427012	0.0116775287403854	0.00822388553469522	0.00119783309899926
0.020073277644529	0.00829418575800182	0.926910842775618	0.0122090811347283	0.0104970639318501	0.00123728393019601
0.0154685303118022	0.00921768257381524	0.932190554958233	0.00892903812753287	0.00850028947150773	0.00127036638822264
0.0164593499296998	0.0100461500289472	0.932472334794475	0.0129100157141676	0.0139555040939542	0.00151674799437598
0.0160905632288479	0.00663468695724092	0.926862625093044	0.0121760813828467	0.0108489785791084	0.00118178810685634
0.00992705318005128	0.00619022413365314	0.922000248118435	0.00878976097924077	0.0127797535356877	0.00103804482673063
0.0171513522454718	0.0072808700686461	0.922369034819287	0.0074647258291291	0.0126135141841039	0.000904887933173435
0.010919278802415	0.00722769001736829	0.913891985774543	0.00936936564386734	0.00759796542883136	0.000907534529815565
0.0180118269787445	0.00741510214208916	0.931054999586469	0.0128895872963361	0.00953486064014556	0.00122984037714002
0.0127956331155405	0.00607542800430072	0.929599288727152	0.00880423455462741	0.0096100405260111	0.00106252584567033
0.0097775204697709	0.00694210569845339	0.921960383756513	0.0107005210487139	0.0124292448928955	0.00097535356877016
0.0119446695889505	0.00732702009759325	0.930468778430237	0.0105637250847738	0.0101022247953023	0.00135332065172442
0.013482011413448	0.00629038127532876	0.928084691092548	0.006244727483252	0.016593747415433	0.00111157058969481
0.0197302125547928	0.0088510462327351	0.9388684145232	0.00984939210983376	0.00732205772888926	0.00139550078570838
0.0169300306012737	0.00753337192953436	0.926190885782814	0.00594276734761392	0.00809891654949963	0.00110321726904309
0.0168576627243404	0.00694326358448432	0.936851211645025	0.0116371681415929	0.00608824745678603	0.00128343395914317
0.0131033826813332	0.00626102059383013	0.922522289306095	0.0052464643122984	0.00483301629311058	0.000923910346538748
0.00939169630303532	0.00582400132329832	0.927860640145563	0.00723753204863121	0.0114479364816806	0.00115523943428997
0.0152689603837565	0.00710669092713589	0.925679182863287	0.00782565544619965	0.00441088412869076	0.00134612521710363
0.0130487966255893	0.0067822347200397	0.933344967331073	0.00730576461831114	0.0163884707633777	0.00118766024315607
0.0138330989992556	0.0063489372260359	0.924248697378215	0.00852377801670664	0.00885741460590522	0.00113935985443718
0.0154679513687867	0.00678215201389463	0.924364320569018	0.00765296501530064	0.00689512860805558	0.00119675791911339
0.0188257381523447	0.00703333057646183	0.93045868828054	0.00882689603837564	0.010048383094864	0.00136035067405508
0.00694574476883632	0.00552683814407411	0.927094285005376	0.00516681829459929	0.00795178231742619	0.000766768670912248
0.0235384997105285	0.00754883797866181	0.938894797783475	0.0130383756513109	0.00885278306178149	0.00156033413282607
0.0114217186336945	0.00680779091886528	0.921172442312464	0.0153932677197916	0.00869423538168886	0.00111628483996361
0.0181621867504756	0.00915598378959556	0.93449805640559	0.00869233314035233	0.0189635265900256	0.00156215366801753
0.0137539492184269	0.00677288892564718	0.927871143825986	0.0133271855098834	0.0110258043172608	0.0011588785046729
0.0107239268877678	0.00653039450831197	0.92759043916963	0.00810057067240096	0.0101453974030271	0.00100603754858986
0.0141960135638078	0.00886626416342735	0.930210321726904	0.0086203787941444	0.0118703167645356	0.00130402778926474
0.013416177321975	0.00757240923000579	0.921468034074932	0.00788876023488545	0.0114841617732198	0.00122785542965842
0.0175613266065669	0.00821842692912083	0.930156480026466	0.00740178645273344	0.00454536432056902	0.00126515590108345
0.0140371350591349	0.00639616243486891	0.931283433959143	0.008736663634108	0.00580770821272021	0.0010918038210239
0.0140860143908692	0.00717732197502275	0.927821520138946	0.00805078157307088	0.00665015300636837	0.00142014721693822
0.0178587379042263	0.00914556281531718	0.93230510296915	0.00895153419899099	0.0112711107435283	0.00127036638822265
0.0116731453146969	0.00862120585559507	0.933916797618063	0.0164380117442726	0.0106728144901166	0.00104805227028368
0.0155076503184187	0.00734538086179803	0.922662972458854	0.00875121991563972	0.0105222893060954	0.00106169878421967
0.0149493011330742	0.0066151683070052	0.926463898767678	0.0080334132826069	0.0120258870234058	0.00108477379869324
0.0138153171780663	0.0082276900173683	0.935035232817798	0.00567852121412621	0.0103433959143164	0.00135174923496816
0.0139665867173931	0.00680489620378794	0.925021338185427	0.00861756678521214	0.00803655611611943	0.00119460755934166
0.0115786121908858	0.00667190472252088	0.923062277727235	0.00745041766603259	0.00679282110660822	0.00125870482176826
0.011393846662807	0.00756215366801753	0.93574485154247	0.011064593499297	0.00994318087833926	0.00121296832354644
0.0145724919361508	0.00670771648333471	0.917367711520966	0.00726234389215119	0.00752410884128691	0.00094897030849392
0.0119036473409974	0.00660698039864362	0.919685882061037	0.00905260110826234	0.00717326937391448	0.0012182615168307
0.0133497642874866	0.00734265155901084	0.940871226532131	0.0090324208088661	0.0146279877594905	0.00111992391034654
0.0152474567860392	0.00759258952940204	0.9378331817054	0.010783806136796	0.00935290712099909	0.00129170457364982
0.0177211148788355	0.00759986767016789	0.923160863452154	0.008053428169713	0.0110034736580928	0.00124356959722107
0.0187667686709122	0.00717095360185261	0.916759159705566	0.00434959887519643	0.00782582085848979	0.00117136713257795
0.0224524853196593	0.0076206269125796	0.92966504011248	0.00471772392688777	0.01310561574725	0.00123538168885948
