# Supplementary material for: Empirical comparison of cross-platform normalization methods for gene expression data
Source: BMC Bioinformatics. 2011 Dec 7;12:467. doi: 10.1186/1471-2105-12-467 (PMC3314675; doi:10.1186/1471-2105-12-467)
Supplement: Additional file 4 — Raw bootstrap results for all statistics presented. [file 1471-2105-12-467-S4.zip › bootstraps/figure9/maqc_to_sperm_AFX_T_ILM_N_AFX_ILM_over.csv]

Self.transfer	Transfer	No.transfer	resample.1	resample.2	No.norm
0.00317517161525101	0.00942750806384915	0	0.0038079563311554	0.00279918947977835	0.009827309569101
0.00362195021090067	0.0119852783061781	0	0.00632412538251592	0.00504697709039782	0.0123733355388305
0.00270581424199818	0.0092232238855347	0	0.00401877429493011	0.0036921677280622	0.00970639318501365
0.00454966504011248	0.0137958812339757	0	0.00818402117277314	0.00698610536762882	0.0141576379124969
0.00351600363907038	0.0101021420891572	0	0.00349648498883467	0.00539161359689025	0.0103873128773468
0.0035904391696303	0.010028616326193	0	0.00327193780497891	0.0046268298734596	0.0104327185509883
0.0028700686461004	0.00899396245141014	0	0.00213580349019932	0.00367761144653048	0.00926838144074104
0.00314457034157638	0.00994739889173765	0	0.00382416673558845	0.00412182615168307	0.0101701265404019
0.00389173765610785	0.0122140435034323	0	0.00453849971052849	0.00580282855016127	0.0126573484409892
0.0057847159043917	0.0120025638904971	0	0.00572516747994376	0.00569249855264246	0.0122889752708626
0.00329220081052022	0.0133338020014887	0	0.00542618476552808	0.00648804896203788	0.0139350756761227
0.00248515424696055	0.0101945248531966	0	0.00393474485154247	0.00554304854850715	0.0106109502936068
0.00330692250434207	0.00984542221487057	0	0.0033452154495079	0.00592357952195848	0.0102665619055496
0.00549350756761227	0.00952518402117277	0	0.00342130510296915	0.00475394921842693	0.00987933173434786
0.00395459432635845	0.0105964767182202	0	0.00377462575469358	0.00427946406417997	0.0111041270366388
0.00407195434620792	0.0101991563973203	0	0.00444950789843686	0.00517277313704408	0.0105367628814821
0.00347010172855843	0.00986998593995534	0	0.00396617318666777	0.0033137871143826	0.010400049623687
0.00286866264163427	0.00948358283020428	0	0.00405020263005541	0.00359573236291457	0.00988164750640974
0.0040942850053759	0.0124563725084774	0	0.00555289057977008	0.0051878256554462	0.0127589115871309
0.0037767761144653	0.0112418327681747	0	0.00466991977503929	0.00520883301629311	0.0116737242577123
0.00251608634521545	0.00691869985939955	0	0.00229633611777355	0.00276387395583492	0.00729716317922422
0.00257439417748739	0.00892308328508808	0	0.00535844843271855	0.00353411628483997	0.00929377222727648
0.00386295591762468	0.00989281283599372	0	0.00493383508394674	0.00408626250930444	0.0102538251592093
0.00271449838723017	0.00881763295012819	0	0.00220726159953685	0.00297700769167149	0.00945289885038458
0.00352874038541064	0.0081596228599785	0	0.00212033744107187	0.00403730047142503	0.00864204780415184
0.00592854189066248	0.013017368290464	0	0.00574849061285254	0.00464320569018278	0.0134591845174097
0.00240724505830783	0.00888842941030519	0	0.00294003804482673	0.00379290381275329	0.00940203457116865
0.00317484079067075	0.00936266644611694	0	0.00444363576213712	0.00457315358531139	0.00968803242080886
0.00525746422959227	0.0127401372922008	0	0.0060341576379125	0.00511322471259615	0.0131287734678687
0.00414506657844678	0.0115136051608635	0	0.00693631626829874	0.00511016458522868	0.0119778347531222
0.00373939293689521	0.00918211893143661	0	0.00297874452071789	0.00408287155735671	0.00959407824001324
0.00439847820693077	0.00925953188321892	0	0.00350475560334133	0.00475833264411546	0.0096934083202382
0.0047221073525763	0.0109781655777024	0	0.00410735257629642	0.00486568522041187	0.011183855760483
0.00332660656686792	0.00996915060789016	0	0.00418873542304193	0.00504259366470929	0.0104964849888347
0.00256860474733273	0.0106628897527086	0	0.00429186998593996	0.00567934827557688	0.0113414109668348
0.00489653461252171	0.0118102721032173	0	0.00478215201389463	0.00775767099495493	0.0122983210652552
0.00367703250351501	0.0101182697874452	0	0.00363129600529319	0.0037223554710115	0.0106500703002233
0.00334794475229509	0.0105709205193946	0	0.00392721859234141	0.00488313621702092	0.0109149780828716
0.00298900008270615	0.00932437350095112	0	0.00425746422959226	0.00362955917624679	0.00986055743941775
0.00414026962203292	0.0102876519725415	0	0.00384906128525349	0.0047136713257795	0.0105196427094533
0.0027767761144653	0.0111906376643785	0	0.0063462079232487	0.00473815234471921	0.0115651310892399
0.00298130841121496	0.00946083864031097	0	0.00308750310148044	0.00417368290463981	0.00987139194442147
0.00347878587379042	0.00991630138119262	0	0.00485311388636176	0.00375461086758746	0.0104029443387644
0.00266710776610702	0.0105182367049872	0	0.00409800678190389	0.00464527334380944	0.0110961045405674
0.00461384500868414	0.0105109585642213	0	0.00387519642709453	0.00506202960879993	0.011089405342817
0.00299487221900587	0.0102686295591762	0	0.00410379621205856	0.00504201472169382	0.010513108923993
0.00520684806881151	0.0126790174509966	0	0.00749408651062774	0.00635075676122735	0.0131621040443305
0.00481746753783806	0.0132410884128691	0	0.0069339177900918	0.00558473244562072	0.0136810851046233
0.00237846331982466	0.00866330328343396	0	0.00455297328591515	0.00300587213629973	0.0091561492018857
0.0036889421884046	0.00979182863286743	0	0.00360383756513109	0.00456852204118766	0.0101439086924159
0.00357836407245058	0.012	0	0.00506517244231246	0.00434959887519643	0.0124067488214374
0.00358506327020098	0.0115667025059962	0	0.00433768919030684	0.00501712017202878	0.0120395335373418
0.00363989744438012	0.00918021669010007	0	0.00294078240013233	0.00463319824662973	0.00965767926556943
0.00326714084856505	0.0100229096021834	0	0.00510321726904309	0.00314721693821851	0.0104890414357787
0.00296575965594244	0.00970457364982218	0	0.00365958150690596	0.00471557356711604	0.0100642626747167
0.00329261434124555	0.011570176164089	0	0.00411562319080307	0.00487751219915639	0.0120445786121909
0.00207079646017699	0.00904093954180796	0	0.00337234306508974	0.00513638243321479	0.00941245554544703
0.00431477958812339	0.0112930278719709	0	0.00579182863286742	0.0053474485154247	0.0116293937639567
0.00408940534281697	0.0109711355553718	0	0.00437457613100654	0.00416673558845422	0.0113282606897692
0.00267620544206434	0.00939260607063106	0	0.00361012323215615	0.00424464477710694	0.00975667852121413
0.00471251343974857	0.0129125796046646	0	0.00675849805640559	0.00643462079232487	0.0132338929782483
0.00428219336696716	0.0129050533454636	0	0.00652030435861385	0.00753998842113969	0.0133422380282855
0.00364055909354065	0.0107364982218179	0	0.00367620544206434	0.00444206434538086	0.0113008849557522
0.00277206186419651	0.0104189893309073	0	0.00448680836986188	0.00410561574725001	0.0109342486146721
0.00448556777768589	0.0116239351583823	0	0.00573823505086428	0.00554412372839302	0.0121982466297246
0.0041309238276404	0.00990885782813663	0	0.00317095360185262	0.004432305020263	0.0102600281200893
0.00401009014969812	0.012683235464395	0	0.00407030022330659	0.0057847159043917	0.0132947647010173
0.00453618393846663	0.0117869489703085	0	0.00576263336365891	0.00604408237532048	0.0123470349846994
0.00303333057646183	0.00975767099495493	0	0.00314779588123398	0.00375436274915226	0.0104051774046812
0.00375469357373253	0.011090728641138	0	0.00603630799768423	0.00385848978579109	0.0115372591183525
0.0040044661318336	0.0128377305433794	0	0.00542254569514515	0.00562873211479613	0.0130842775618228
0.00352915391613597	0.00875121991563974	0	0.003373914481846	0.00275643040277893	0.0091224878008436
0.00286452733438094	0.0111740137292201	0	0.00491960962699528	0.00594276734761392	0.0115158382267802
0.00363956661979985	0.0109084442974113	0	0.00546563559672483	0.00405293193284261	0.0115586800099247
0.00410966834835828	0.0112420808866099	0	0.00552377801670664	0.00466636341080142	0.0114922669754363
0.00384244479364817	0.0106862128856174	0	0.00602886444462823	0.00369580679844512	0.0108785873790423
0.00288975270862625	0.0119542635017782	0	0.00423480274584402	0.00562575469357373	0.0124834174179141
0.00289173765610785	0.00980266313787116	0	0.00450343230502026	0.00456256719874287	0.0101671491191796
0.00480299396245141	0.0123568770159623	0	0.00654776279877595	0.00471234802745843	0.0128811512695393
0.00442626747167314	0.0126811678107683	0	0.00704168389711357	0.00629029856918369	0.0129029029856918
0.00310189397072202	0.010520552477049	0	0.00434877181374576	0.00404565379207675	0.0109679100157142
0.0027211148788355	0.0104889587296336	0	0.00371036307997684	0.00513704408237532	0.0108505499958647
0.00447390621123149	0.0101855098833843	0	0.0049673310726987	0.00492697047390621	0.0107760317591597
0.00372888925647176	0.0112675543792904	0	0.00507840542552312	0.00527177239268878	0.0117189645190638
0.00247564304027789	0.00943089901579688	0	0.0037530394508312	0.00550930444131999	0.0100543379373087
0.00374964849888347	0.0117313704408237	0	0.00568116781076834	0.00665958150690596	0.0123616739723761
0.00236349350756761	0.00880258043172608	0	0.00316334463650649	0.00486609875113721	0.00924439665867174
0.00228814820941196	0.00715623190803077	0	0.00298809031511041	0.00270019022413365	0.00750599619551733
0.00255264246133488	0.0104511620213382	0	0.0040960218344223	0.00508295426350178	0.0110038871888181
0.00292482011413448	0.00942386899346622	0	0.00427921594574477	0.00467562649904888	0.00999545116202134
0.00303821023902076	0.00885137705731535	0	0.00273062608551816	0.00481721941940286	0.00928756926639648
0.00427921594574477	0.0103969894963196	0	0.00369994210569845	0.00587089570755107	0.0107164006285667
0.00336192209081135	0.011992556446944	0	0.00543081630965181	0.00497857910842775	0.0123720122405095
0.00258316102886444	0.00891712844264328	0	0.0055961458936399	0.00355942436523034	0.00925862211562318
0.00339252336448598	0.0109219253990572	0	0.0046874534777934	0.00558117608138285	0.0113385162517575
0.00328053924406583	0.011409974361095	0	0.00441675626499049	0.00399768422793814	0.0119078653543958
0.003062112314945	0.0123186667769415	0	0.00478231742618477	0.00677355057480771	0.0127981970060376
0.00394516582582085	0.0113888842941031	0	0.00417963774708461	0.00599867670167893	0.0118514597634604
0.00294665453643206	0.0101980812174345	0	0.0042549003390952	0.00447903399222562	0.0105251840211728
0.00397427838888429	0.0139720453229675	0	0.00713282606897693	0.00744429741129766	0.0144120420147217
0.00259151434951617	0.0100000827061451	0	0.00308353320651724	0.00520296087999339	0.0105834091472996
0.00450392854189066	0.0099955338681664	0	0.00407162352162766	0.00405326275742288	0.0101878256554462
0.00261103299975188	0.0094801091721115	0	0.00306616491605326	0.00335282441485402	0.00971871640062856
0.00350252253742453	0.0103176743032007	0	0.00447936481680589	0.00415234471921264	0.0108749483086593
0.00480638491439914	0.011288230915557	0	0.00438474898684972	0.00539111736001984	0.011704408237532
0.00404036059879249	0.00990629393763957	0	0.00422107352576297	0.00532668927301299	0.0102321561492019
0.00410007443553056	0.0114700190224134	0	0.00478438507981143	0.00383632453891324	0.0118282193366967
0.00405094698536101	0.013276982879828	0	0.00570374658837151	0.00583475312215698	0.0138587379042263
0.00435960631874948	0.0112314117938963	0	0.00467876933256141	0.00549483086593334	0.0116753783806137
0.0054991315854768	0.0109194442147052	0	0.00396005293193285	0.00472003969894963	0.0115966421305103
0.00382631709536019	0.0125321313373584	0	0.00567794227111074	0.00482077578364072	0.0128551815399884
0.00313605160863452	0.00986618145728228	0	0.00331833595236126	0.00493730874203954	0.0103373583657266
0.00296369200231578	0.0103462079232487	0	0.00401836076420478	0.00520114134480191	0.010722934414027
0.00366007774377636	0.00919394591018113	0	0.00321784798610537	0.00403713505913489	0.0094973947564304
0.00465056653709371	0.011017368290464	0	0.00446025969729551	0.00549549251509388	0.0115792738400463
0.0028727979488876	0.00943255313869821	0	0.00408163096518071	0.00385418906624763	0.00973277644528989
0.0038388884294103	0.0121249689851956	0	0.0044664626581755	0.00547332726821603	0.0127063931850136
0.00283566288975271	0.00940021503597718	0	0.00434852369531056	0.00324183276817468	0.0099331734347862
0.0022135472665619	0.00729666694235382	0	0.00322926143412455	0.00338243321478786	0.00772119758498056
0.00266752129683235	0.0086325365974692	0	0.00437796708295426	0.00429484740716235	0.00912314945000414
0.00408791663220577	0.0112093292531635	0	0.00459159705566123	0.00476817467537838	0.0116833181705401
0.0029044744024481	0.0116930774956579	0	0.00559788272268629	0.00674270118269788	0.0121425853940948
0.00286833181705401	0.00984269291208338	0	0.00388263998015052	0.00445116202133818	0.0104540567364155
0.00409693160201803	0.0101933669671657	0	0.00437465883715161	0.0061596228599785	0.0107202878173848
0.00417136713257795	0.00998271441568108	0	0.0039326771979158	0.00499685716648747	0.0102511785625672
0.00383665536349351	0.0102126374989662	0	0.00577694152675543	0.00566628070465635	0.0105518153998842
0.00292118104375155	0.00897097014308163	0	0.00401315027706559	0.0035058307832272	0.00940650070300223
0.00288222644942519	0.0112316599123315	0	0.00491109089405343	0.0053439748573319	0.011781407658589
0.00421991563973203	0.0102692912083368	0	0.00533371929534364	0.00495517326937391	0.0105624017864527
0.003878256554462	0.0111706227772723	0	0.00425870482176826	0.00492754941692168	0.0115630634356133
0.00365734844098917	0.0125334546356794	0	0.0050955255975519	0.00770465635596724	0.0129866843106443
0.00420709618724672	0.0120171201720288	0	0.00771532544868085	0.00539508725498304	0.0125064924323877
0.00331692994789513	0.0108933917790092	0	0.00334951616905136	0.00417773550574807	0.0113518319411132
0.0033108096931602	0.00924687784302374	0	0.00394417335208006	0.00361351418410388	0.00967058142419981
0.00195120337441072	0.00977603175915971	0	0.00383930196013564	0.0039653461252171	0.0102497725581011
0.00361682242990654	0.0112597800016541	0	0.00590356463485237	0.00498445124472749	0.0119419402861633
0.00327094533123811	0.0100557439417749	0	0.00432156149201886	0.0051908030766686	0.0104681167810768
0.00302117277313704	0.0107315358531139	0	0.00393854933421553	0.00499528574973121	0.0111166156645439
0.0045270862625093	0.0123582830204284	0	0.00573451327433628	0.00680373831775701	0.0128110991646679
0.00454404102224795	0.0114672897196262	0	0.00569282937722273	0.00488321892316599	0.012032338102721
0.00260342403440575	0.0105550409395418	0	0.00450119923910346	0.00525622363741626	0.010942850053759
0.00363443883880573	0.00988627905053346	0	0.00712058555950707	0.00388958729633612	0.0103456289802332
0.00242891406831528	0.0083868166404764	0	0.00345231990736912	0.00356893557191299	0.00895542138780912
0.00406914233727566	0.00938805723265238	0	0.00271003225539658	0.00320031428335125	0.0098797452650732
0.00416929947895128	0.00827723099826317	0	0.00231163675461087	0.00443205690182781	0.00866454387560995
0.00408303696964685	0.0123218923165991	0	0.0073778843768092	0.0056904308990158	0.0127957985278306
0.00317062277727235	0.0102858324373501	0	0.00420064510793152	0.00422562236374162	0.0108090315110413
0.00311272847572575	0.0102367049871806	0	0.00425150938714746	0.00398271441568109	0.010787610619469
0.00454164254404102	0.0115066578446778	0	0.00507079646017699	0.00514936729799024	0.0120500372177653
0.00347713175088909	0.0117133405011992	0	0.005129186998594	0.00544107187164007	0.0120317591597056
0.00398130841121496	0.00921338185427177	0	0.00341675626499049	0.0047809941278637	0.00958084525680258
0.00267182201637582	0.00905830783227194	0	0.00406021007360847	0.00406492432387726	0.00933570424282524
0.00312364568687454	0.009925481763295	0	0.00433446365064924	0.00357348440989165	0.0104356132660657
0.00579819700603755	0.0106346869572409	0	0.00409544289140683	0.00431808783392606	0.0106187246712431
0.00406616491605326	0.0130836159126623	0	0.00543610950293607	0.00626184765528079	0.0138383921925399
0.00423860722851708	0.0106296418823919	0	0.00387825655446199	0.00486915887850467	0.0108231742618476
0.00385236953105616	0.011965263419072	0	0.00467049871805475	0.00504780415184847	0.0124992142916219
0.0044023653957489	0.0116072285170788	0	0.00535886196344389	0.00466553634935076	0.0119650153006368
0.00315623190803076	0.0106404763873956	0	0.005126705814242	0.00466901000744355	0.0111858407079646
0.00302166901000744	0.0116764535604995	0	0.00474328012571334	0.00522512612687122	0.0119109254817633
0.00394351170291953	0.00997667686709123	0	0.00572028781738482	0.00302861632619303	0.0104424778761062
0.00352295095525597	0.00934083202381938	0	0.00367198742866595	0.0038740385410636	0.009752791332396
0.00413654784550492	0.0124255231163676	0	0.00654081548259036	0.00547663551401869	0.0129115044247788
0.00341022247953023	0.0129363162682987	0	0.00845149284591845	0.00587991067736333	0.0134444628235878
0.00366264163427343	0.00976089653461253	0	0.00635282441485402	0.00434943346290629	0.0101026383260276
0.00233223058473245	0.0086604912745017	0	0.00343122984037714	0.00477396410553304	0.0090640972624266
0.00313224712596146	0.00725589281283599	0	0.00349110908940534	0.00269349102638326	0.00766702505996196
0.00277909188652717	0.0101600363907038	0	0.00310371350591349	0.00467628814820941	0.0106481680588868
0.00461293524108842	0.00989992556446945	0	0.00471061119841204	0.00404226284012902	0.010424778761062
0.00324613348771814	0.00914101397733852	0	0.00395112066826566	0.00301554875527252	0.00942072615995369
0.00398933090728641	0.00977106939045572	0	0.00238268133322306	0.00396303035315524	0.0101657431147134
0.00435125299809776	0.0107761971714498	0	0.00441319990075262	0.00498990985030187	0.0112128856174014
0.00288735423041932	0.00942353816888595	0	0.00575767099495492	0.00486088826399802	0.00975692663964932
0.0041234802745844	0.0110113307418741	0	0.00532420808866099	0.00359225870482177	0.0113554710114962
0.00203928541890662	0.00858225126126871	0	0.00265073194938384	0.00380241501943594	0.00918774294930113
0.00461318335952361	0.00848796625589281	0	0.00277834753122157	0.0039052187577537	0.00895889504590191
0.00309387147465057	0.0104929286245968	0	0.00360491274501696	0.00564709287900091	0.0109985112893888
0.00252055247704904	0.0090039698949632	0	0.00542006451079315	0.00392705318005128	0.00942709453312381
0.00338863617566785	0.00987412124720867	0	0.00388958729633612	0.00555189810602928	0.0101661566454388
0.00480646762054421	0.0111735174923497	0	0.00386163261930362	0.00591406831527583	0.0116967165660409
0.00346828219336697	0.0099908196178976	0	0.00360226614837482	0.00340153833429824	0.0103309072864114
0.00365387478289637	0.00971879910677364	0	0.00457166487470019	0.00478926474237036	0.0102034571168638
0.00213745761310065	0.0099002563890497	0	0.00543685385824167	0.00346447771069391	0.0102990654205608
0.00304292448928955	0.0100683979819701	0	0.00561367959639401	0.00472740054586056	0.0103289223389298
0.00474203953353734	0.0121119841204202	0	0.00419899098503019	0.00577396410553304	0.0125480109172111
0.00485327929865189	0.0124666280704656	0	0.0042202464643123	0.0068767678438508	0.0131220742701183
0.00244438011744273	0.0084719212637499	0	0.00349780828715573	0.00310503680423456	0.00905905218757754
0.00379993383508395	0.0105382515920933	0	0.00279191133901249	0.00562319080307668	0.0108513770573154
0.00266801753370275	0.0102739227524605	0	0.004992556446944	0.00404639814738235	0.0106493259449177
0.00312629228351667	0.0120465635596725	0	0.00543032007278141	0.00476734761392772	0.0126515590108345
0.00310619469026549	0.00979149780828716	0	0.00464080721197585	0.00434753122156976	0.0102456372508477
0.00466958895045902	0.0122128856174014	0	0.00591009842031263	0.00579373087420395	0.0125965594243652
0.00442113969067902	0.0104166735588454	0	0.00476354313125465	0.00476362583739972	0.0105292366222811
0.00312753287569267	0.0100511951037962	0	0.00484244479364817	0.00483781324952444	0.0106102059383012
0.00406814986353486	0.0101740964353652	0	0.00401587957985278	0.00485278306178149	0.0107211975849806
0.00277528740385411	0.00959821354726656	0	0.00441733520800595	0.00419717144983872	0.0100657513853279
0.00466901000744355	0.011344057563477	0	0.00501836076420478	0.00444570341576379	0.0119064593499297
0.00403969894963195	0.0109903233810272	0	0.00419824662972458	0.00452295095525597	0.0113710197667687
0.00370746836489951	0.0114437184682822	0	0.00544876354313125	0.00485882061037135	0.0117697460921347
0.00364742370358117	0.0118142419981805	0	0.00504325531386982	0.0057406335290712	0.0124398312794641
0.00344537259118353	0.010218592341411	0	0.00422570506988669	0.00597725581010669	0.0106637995203044
0.00301232321561492	0.0100241501943594	0	0.00437010999917294	0.00428318584070796	0.0105871309238276
0.00342610205938301	0.0108474898684972	0	0.00558183773054338	0.00558059713836738	0.0113178397154909
0.00353064262674716	0.0100349846993632	0	0.00393127119344967	0.00464179968571665	0.0102811181870813
0.00316516417169796	0.0101860061202547	0	0.00423868993466214	0.0041326606566868	0.0105081465552891
0.00335158382267802	0.0121038789182036	0	0.00478703167645356	0.00448465801009014	0.0125523943428997
0.00294466958895046	0.00850864279215946	0	0.00276346042510959	0.00436258373997188	0.00887246712430734
0.00451343974857332	0.0107882722686296	0	0.00548482342238029	0.00447448515424696	0.0109172938549334
0.00357356711603672	0.010516747994376	0	0.00645083119675792	0.00530187742949301	0.0108258208584898
0.00268240840294434	0.0103872301712017	0	0.00399933835083947	0.00499214291621868	0.0108986022661484
0.00372119758498056	0.0103181705400711	0	0.00432991481267058	0.0057812422462989	0.0107234306508974
0.00479067074683649	0.0108669258125879	0	0.00387891820362253	0.00390447440244811	0.0114755603341328
0.00372425771234803	0.0126206269125796	0	0.00621817881068564	0.00480638491439914	0.0130301050368042
0.00293284261020594	0.0101938632040361	0	0.00402514266810024	0.00518079563311554	0.0105667852121413
0.0027230998263171	0.00927392275246051	0	0.00406169878421967	0.00489496319576544	0.00974228765197254
0.00423571251343975	0.0103648995120337	0	0.00494863948391365	0.00511148788354975	0.0106098751137209
0.00526672731783972	0.0119756016872054	0	0.00567380696385741	0.00592581258787528	0.012483252005624
0.00208733768919031	0.00712529980977587	0	0.00322884790339922	0.00310644280870068	0.00748325200562402
0.00475320486312133	0.00899983458770987	0	0.00282730956910098	0.0046824911090894	0.00926085518153999
0.00397866181457282	0.0109234968158134	0	0.00460425109585642	0.00527152427425358	0.0112899677446034
0.00320196840625258	0.0103228020841949	0	0.00399693987263254	0.00413158547680092	0.0107747084608386
0.00258878504672897	0.00940054586055745	0	0.00304548837978662	0.00434612521710363	0.00975866346869573
0.00327309569100984	0.010445951534199	0	0.00442097427838888	0.0049079480605409	0.0109598048134976
0.00295533868166405	0.0103271855098834	0	0.00449135720784054	0.00502630055413117	0.0106733934331321
0.00336812505169134	0.0108631213299148	0	0.00287345959804813	0.00403870647589116	0.0112928624596808
0.00342477876106195	0.00924431395252668	0	0.00388545198908279	0.00596939872632537	0.00970540071127285
0.00477470846083864	0.0117538665122819	0	0.00494789512860805	0.00773103961624349	0.0120224960714581
0.00410536762881482	0.0116614837482425	0	0.00619179555040939	0.00595277479116698	0.0120109172111488
0.00405855595070714	0.0106600777437764	0	0.0037532875692664	0.00601058638656852	0.0110569845339509
0.00526722355471012	0.0117890993300802	0	0.0045248531965925	0.00479530229096021	0.0121464725829129
0.0035033495988752	0.0124879662558928	0	0.00642891406831528	0.0061311719460756	0.0129039781655777
0.00282896369200231	0.00950310148044	0	0.00431659912331486	0.0040613679596394	0.00988462492763213
0.00444586882805392	0.00888991812091638	0	0.00355545447026714	0.00416590852700356	0.00917037465883714
0.00221437432801257	0.00825944917707386	0	0.00320411876602432	0.00285931684724175	0.008754031924572
0.00459060458192044	0.0122700355636424	0	0.00529526093788768	0.00623868993466214	0.0127886030932098
0.00507658589033164	0.0129936316268299	0	0.00663344636506492	0.00626068976924985	0.0136206269125796
0.00411421718633694	0.0104064179968572	0	0.00464179968571665	0.00441328260689769	0.0108908278885121
0.00344322223141179	0.0122551484575304	0	0.00629906542056075	0.0049688197833099	0.0127259118352494
0.00352262013067571	0.0105729881730213	0	0.00477446034240344	0.00434256885286577	0.0109769249855264
0.00270267140848565	0.010648498883467	0	0.00370688942188405	0.00635869655115375	0.0111626002812009
0.00274518236704987	0.00834777934000496	0	0.00380415184848234	0.00369737821520139	0.00886568522041188
0.00418203622529154	0.0120602100736085	0	0.00725250186088827	0.00526614837482425	0.0123086593333885
0.00254271772392689	0.0113327268216029	0	0.00509337523778017	0.00413199900752626	0.0118151517657762
0.00417831444876355	0.0105853940947812	0	0.00312662310809693	0.00555570258870234	0.0109959473988917
0.0041818708130014	0.0116059052187578	0	0.00659854437184683	0.00500090976759573	0.0119646017699115
0.00331982466297246	0.010489372260359	0	0.00361500289471508	0.00526896038375651	0.0108863617566785
0.00252874038541064	0.00916078074600944	0	0.00289504590191051	0.00335737325283268	0.009644694400794
0.00322818625423869	0.00974452071788935	0	0.00320651724423125	0.00424315606649574	0.0103918617153254
0.00330849392109834	0.011392606070631	0	0.00379439252336449	0.00523496815813415	0.0116834835828302
0.00336870399470681	0.0104562898023323	0	0.00381846001157886	0.0038121743445538	0.0106716566040857
0.00369076172359607	0.0111472996443636	0	0.0056647092879001	0.00461161194276735	0.0113671325779505
0.0049995037631296	0.0103769746092135	0	0.00401935323794558	0.00520081052022165	0.0105125299809776
0.00504515755520635	0.00967579191133902	0	0.00433206517244231	0.00467761144653048	0.010216111157059
0.00371201720287818	0.0123713505913489	0	0.00460937887685055	0.00497485733189976	0.0126792655694318
0.00358398809031511	0.0125765445372591	0	0.00677148292118105	0.00588842941030519	0.0129799024067488
0.00238615499131586	0.0099430981721942	0	0.00348300388718882	0.00505251840211728	0.0105791911339013
0.00449367297990241	0.0112088330162931	0	0.00415011165329584	0.00482276073112232	0.0117498966173187
0.00354189066247622	0.0110707137540319	0	0.00423761475477628	0.00404466131833595	0.0114280870068646
0.00392961707054834	0.0123864858158961	0	0.00826250930444132	0.00582458026631379	0.0127433628318584
0.0040628566702506	0.00971979158051443	0	0.00517062277727235	0.0032180133983955	0.0100626085518154
0.00339516996112811	0.010467124307336	0	0.00367802497725581	0.00464279215945744	0.0108583243735009
0.00317748738731288	0.00943784633198247	0	0.00325671987428666	0.00398428583243735	0.00983301629311058
0.00351219915639732	0.0109548424447936	0	0.00402348854519891	0.00546588371516004	0.0113261930361426
0.00282168555123646	0.0106025969729551	0	0.00643139525266727	0.0050947812422463	0.0111666528823092
0.00438020014887106	0.0100741874121247	0	0.00588437680919692	0.00592010586386569	0.0105051691340667
0.00496377470846084	0.0113191630138119	0	0.00512554792821106	0.0048742866594988	0.011776445289885
0.00175518981060293	0.00705144322223141	0	0.00295906045819204	0.00264006285667025	0.00738789182036226
0.00389223389297825	0.0108826399801505	0	0.00445562815317178	0.0058101893970722	0.0113455462740882
0.00284343726738897	0.0108882639980151	0	0.00496394012075097	0.00544165081465553	0.0112983210652552
0.00304267637085435	0.00944305681912167	0	0.00499470680671573	0.00432395997022579	0.00971573897940618
0.0022796294764701	0.00882722686295592	0	0.00314291621867505	0.00437474154329667	0.00930377967082955
0.00404623273509222	0.0116728971962617	0	0.00409833760648416	0.00520081052022165	0.0121829459928873
0.00248101893970722	0.0102862459680754	0	0.00461516830700521	0.00457530394508312	0.0106174840790671
0.00457662724340418	0.0106407245058308	0	0.00420850219171284	0.0059306922504342	0.0109583988090315
0.00320618641965098	0.010525432139608	0	0.00442974112976594	0.00470970143081631	0.010966504011248
0.00387337689190307	0.0096169051360516	0	0.00386750475560334	0.00551989082788851	0.0101789760979241
0.00423951699611281	0.0107795054172525	0	0.0048458357455959	0.00403060127367464	0.0112625920105864
0.00332958398809031	0.0103666363410801	0	0.00576734761392772	0.0037530394508312	0.0109893309072864
0.00222512612687123	0.00920693077495658	0	0.00408278885121165	0.0038158961210818	0.00974766355140187
0.00304193201554876	0.00900967661897279	0	0.00348598130841121	0.00255925895294021	0.00951691340666612
0.00434438838805723	0.0102990654205607	0	0.00432710280373832	0.0043407493176743	0.0105327929865189
0.00196427094533124	0.008315523943429	0	0.0022848399636093	0.00437581672318253	0.0087537838061368
0.00297758663468696	0.00823562980729468	0	0.00310412703663882	0.00359019105119511	0.00853064262674716
0.00398684972293441	0.0136828219336697	0	0.0069111736001985	0.00811123976511456	0.0140524356959722
0.00426383260276239	0.0126146720701348	0	0.00538309486394839	0.00753982300884956	0.0130675709205194
0.00292068480688115	0.00981887354230418	0	0.00446315441237284	0.00495699280456538	0.0103151104127037
0.00373194938383922	0.0097777685882061	0	0.00314159292035398	0.00334761392771483	0.0102875692663965
0.00298015052518402	0.00879985112893889	0	0.00367149119179555	0.00492291787279794	0.00921817881068563
0.00312364568687453	0.0104665453643206	0	0.00461053676288148	0.00377661070217517	0.0108190389545943
0.00298957902572161	0.0104958233396741	0	0.00508154825903564	0.00611413448019188	0.0108502191712844
0.00271375403192457	0.0106926639649326	0	0.00471003225539657	0.0068116781076834	0.0110625258456703
0.00435654619138202	0.0119822181788107	0	0.00426391530890745	0.00442262840129021	0.0125074849061285
0.00369870151352246	0.0128110991646679	0	0.00582764039368126	0.00690778264825077	0.0134113803655612
0.00232329832106525	0.00954949962782235	0	0.00416772806219502	0.00460896534612522	0.0102150359771731
0.00220982549003391	0.00895823339674137	0	0.00322603589446696	0.00476412207427012	0.00932247125961459
0.00366884459515342	0.0116333636589199	0	0.00583334711769085	0.00395848151517658	0.0122534943346291
0.00368836324538913	0.0119586469274667	0	0.00398684972293441	0.00514779588123398	0.0124390042180134
0.0030351501116533	0.0098834670416012	0	0.00438871888181292	0.00416202133818543	0.0104517409643536
0.00538044826730626	0.0112606070631048	0	0.00364767182201638	0.00425581010669093	0.0118972789678273
0.00417558514597635	0.0111523447192126	0	0.00402166901000744	0.00594144404929286	0.0116539574890414
0.0038443470349847	0.00946662807046564	0	0.00599354892068481	0.00399412786370028	0.00963319824662973
0.00327259945413944	0.0110494582747498	0	0.00399561657431147	0.00513621702092465	0.0114514928459184
0.00345802663137871	0.0102835993714333	0	0.00356637168141593	0.0048675874617484	0.0106367546108676
0.00387238441816227	0.0102520056240179	0	0.00354189066247623	0.00485559507071375	0.0105967248366554
0.00395219584815151	0.00984327185509884	0	0.00368116781076834	0.0043452154495079	0.0102611860061203
0.00237027541146307	0.00824985526424613	0	0.00373732528326855	0.00330038871888181	0.00856364237862873
0.00301248862790505	0.00855404846580102	0	0.00287139194442147	0.00298428583243735	0.00890554958233398
0.00342792159457448	0.0103362004796956	0	0.00411272847572575	0.00427565958150691	0.0105672814490117
0.00432735092217352	0.00994574476883633	0	0.00351352245471839	0.00360367215284095	0.0103521627656935
0.00294582747498139	0.00955148457530394	0	0.0033734182449756	0.00403283433959143	0.0102076751302622
0.00478330989992556	0.0108252419154743	0	0.00513307418741213	0.00444959060458192	0.011403771400215
0.00315044247787611	0.0102538251592093	0	0.00414713423207344	0.00592043668844595	0.0107045736498222
0.00326027623852452	0.0110830369696468	0	0.00465164171697957	0.0065070713754032	0.0115102969150608
0.00424588536928294	0.0113670498718055	0	0.00625481763295013	0.00553949218426929	0.0119455793565462
0.00257116863782979	0.0084055909354065	0	0.00319080307666859	0.00426143412455546	0.00888437680919692
0.00290306839798197	0.0107877760317592	0	0.00364916053262758	0.00565801009014969	0.0112640807211976
0.00268910760069473	0.00982664791994046	0	0.00366049127450169	0.00508576627243405	0.0102888925647176
0.00389901579687371	0.00998031593747415	0	0.00329211810437516	0.00397171449838723	0.0103778843768092
0.0037166487470019	0.00807517988586552	0	0.00404912745016955	0.00390149698122571	0.00849698122570507
0.00317707385658754	0.0117023405839054	0	0.0048106856339426	0.00543263584484327	0.0123239599702258
0.00222818625423869	0.0088096931602018	0	0.00327632123066744	0.00461483748242494	0.00928343395914316
0.0042823587792573	0.0106250930444132	0	0.00396848895872964	0.0057859564965677	0.0111643371102473
0.0037770242329005	0.0120699693987263	0	0.00471325779505417	0.00705218757753701	0.0123232983210652
0.00291597055661235	0.0104680340749318	0	0.00472491936150856	0.00401745099660904	0.0110340749317674
0.00375990406087172	0.00939244065834092	0	0.00488536928293772	0.00469630303531553	0.00970986684310645
0.00398536101232322	0.00939359854437186	0	0.00320701348110164	0.00438210239020759	0.00988164750640974
0.0046510627739641	0.0121678107683401	0	0.00549301133074189	0.00477859564965677	0.0125076503184187
0.00295641386154991	0.009803738317757	0	0.00332511785625672	0.00437631296005293	0.0104263501778182
0.00316243486891076	0.0109389628649408	0	0.00709593912827723	0.00350748490612853	0.0112618476552808
0.00305028533620048	0.00957637912496899	0	0.00421412620957737	0.00476511454801091	0.00988230915557026
0.00355694318087834	0.0120100074435531	0	0.00485236953105616	0.0066632205772889	0.0123748242494417
0.00322810354809362	0.0111471342320735	0	0.00641146307170623	0.00476395666197999	0.0114540567364155
0.00399520304358614	0.0101285253494335	0	0.0036203787941444	0.00373658092796295	0.0106864610040526
0.00473682904639815	0.0115706724009594	0	0.00509188652716897	0.00533495988751964	0.0118899181209164
0.00353676288148209	0.0121425026879497	0	0.00491472996443636	0.00735497477462576	0.0126862128856174
0.00244520717889339	0.0094120420147217	0	0.00295997022578777	0.0048077082127202	0.00984889587296336
0.00280597138367381	0.00952518402117277	0	0.00461111570589695	0.00564188239186171	0.00998792490282028
0.0058445951534199	0.0117721445703416	0	0.00371400215035977	0.00505102969150608	0.0119362335621537
0.00341857580018195	0.00876982879827971	0	0.00333264411545778	0.00371383673806964	0.00914564552146225
0.00391133901248863	0.0122348854519891	0	0.00540947812422463	0.00502580431726078	0.0127720618641965
0.00428169713009677	0.00879530229096022	0	0.00250450748490613	0.00501480439996691	0.00929435117029195
0.00363675461086759	0.0104778761061947	0	0.00473889670002481	0.0060232404267637	0.0109636092961707
0.00312463816061533	0.00973881399387975	0	0.00433934331320817	0.0049086924158465	0.0102267802497726
0.00197833098999256	0.0093526590025639	0	0.00341195930857663	0.00511868331817054	0.00980365561161195
0.00392663964932595	0.0115093871474651	0	0.00679364816805889	0.00409784136961376	0.0120257216111157
0.00382507650318419	0.0129760979240758	0	0.00457166487470019	0.00722016375816723	0.0133704408237532
0.0034674551319163	0.0112550657513853	0	0.00381986601604499	0.00514953271028037	0.0117565958150691
0.00296286494086511	0.0106579273840046	0	0.00395418079563311	0.00379885865519808	0.011042180133984
0.0027560168720536	0.00990852700355637	0	0.00339707220246464	0.00502712761558184	0.0105186502357125
0.00472615995368456	0.0121525928376478	0	0.00533223058473244	0.00566454387560996	0.0123688694069969
0.00315143495161691	0.0100645107931519	0	0.00498883467041601	0.00293524108841287	0.0107115209660078
0.00500090976759572	0.0107522123893805	0	0.00436688445951534	0.00448581589612108	0.0112393515838227
0.00360929617070549	0.010836076420478	0	0.00452857497312051	0.00392515093871474	0.0111805475146804
0.00216342734265156	0.00735290712099909	0	0.00298660160449921	0.00302638326027624	0.0076837317012654
0.00360664957406335	0.010110495409809	0	0.00567620544206434	0.00372152840956083	0.0102366222810355
0.00380423455462741	0.00935183194111323	0	0.00369373914481846	0.00425796046646266	0.00968902489454967
0.0031868331817054	0.0106126044165081	0	0.00531114051774047	0.0053385162517575	0.0110702175171615
0.00404557108593169	0.0114597634604251	0	0.00760317591597055	0.00477247539492185	0.0116314614175833
0.00336018526176495	0.0095748904143578	0	0.00386494086510628	0.00423844181622695	0.00995765445372592
0.0029081961789761	0.00902381936977917	0	0.00426432883963278	0.00495922587048218	0.0094043503432305
0.00275899429327599	0.0115794392523365	0	0.00524811843519974	0.00442974112976594	0.0120005789430155
0.00361938632040361	0.011957819866016	0	0.00553990571499462	0.00591125630634356	0.0123567116036721
0.00228326854685303	0.0104865602514267	0	0.00560871722769002	0.00437044082375321	0.0110682325696799
0.00325283268546853	0.00929592258704823	0	0.00354561243900422	0.003436026796791	0.00988528657679266
0.00509163840873377	0.0120393681250517	0	0.00439120006616491	0.00484029443387644	0.0125537176412207
0.00256678521214126	0.00909089405342817	0	0.00315457778512943	0.00416202133818543	0.0096288148209412
0.00272880655032669	0.00963162682987346	0	0.00526805061616078	0.00450028947150773	0.0100287817384832
0.0032764039368125	0.0101809610454057	0	0.00563510048796626	0.00459680754280043	0.0105686047473327
0.00474146059052187	0.0121033826813332	0	0.00296005293193284	0.00710338268133323	0.0126159126623108
0.00397320320899843	0.0115767926556943	0	0.00519766768670912	0.0041880737738814	0.0121384500868414
0.00420461500289471	0.0129648498883467	0	0.00667331072698701	0.0071516830700521	0.0135040939541808
0.00328765197254156	0.0107315358531139	0	0.00463708543544785	0.00510015714167562	0.0112773964105533
0.00323017120172029	0.00976561078488131	0	0.00477785129435117	0.00415449507898437	0.0102242163592755
0.00480274584401621	0.0115957323629146	0	0.00310346538747829	0.00411413448019188	0.0119547597386486
0.00324332147878587	0.0103700272930279	0	0.00488735423041932	0.00329104292448929	0.0107696633859896
0.00419675791911339	0.011919278802415	0	0.00549400380448267	0.00534463650649243	0.0122582912910429
0.00264973947564304	0.0097438590687288	0	0.00443280125713341	0.00438127532875693	0.010170209246547
0.00301331568935572	0.0106759573236291	0	0.00509784136961376	0.00431833595236126	0.0110712099909023
0.00521189314366058	0.0113170953601853	0	0.00551393598544372	0.00609188652716897	0.0119531883218923
0.00501587957985279	0.0109197750392854	0	0.00546356794309818	0.00524538913241254	0.0113342155322141
0.00507964601769912	0.0116218675047556	0	0.00335919278802415	0.00443288396327847	0.0121081796377471
0.0035021090066992	0.0117029195269209	0	0.00520858489785791	0.00539277148292118	0.0121587130923828
0.00345099660904805	0.0106013563807791	0	0.00428153171780663	0.00548573318997602	0.0110764204780415
0.0031274501695476	0.0118724671243073	0	0.00660301050368042	0.00577611446530477	0.0122901331568936
0.00415251013150277	0.0113876437019271	0	0.00350765031841866	0.00652477049044744	0.0116284012902159
0.00331519311884873	0.00815879579852782	0	0.00260234885451989	0.00346538747828964	0.008419899098503
0.00421561492018857	0.0121747580845257	0	0.00412480357290547	0.00475982135472666	0.0125645521462245
0.00361740137292201	0.0116652882309156	0	0.00487809114217186	0.00496418823918617	0.0121902241336531
0.00297088743693656	0.00968067157389793	0	0.00331982466297246	0.00430543379373087	0.0100269622032917
0.00295624844925978	0.00882615168307005	0	0.00288933917790092	0.00368307005210487	0.0093214787858738
0.00526143412455546	0.0121561492018857	0	0.00625357704077413	0.00600851873294185	0.0125920932925316
0.00406864610040526	0.0109368952113142	0	0.00328872715242743	0.00469373914481846	0.0115148457530395
0.00333016293110578	0.010234720039699	0	0.00435001240592176	0.00397146637995203	0.0106102886444463
0.00326532131337358	0.008804978909933	0	0.00341551567281449	0.00438904970639319	0.00901364651393598
0.00417054007112728	0.0111509387147465	0	0.0051855925895294	0.00516599123314862	0.0115656273261103
0.00385352741708709	0.0112640807211976	0	0.00654222148705649	0.00511074352824415	0.0118770986684311
0.00270035563642379	0.0105145149284592	0	0.00405086427921594	0.00421305102969151	0.0108541063601026
0.00406021007360847	0.0106401455628153	0	0.00376891903068398	0.00466065668679183	0.0109482259531883
0.00371383673806964	0.010079480605409	0	0.0037230998263171	0.00402820279546771	0.0105697626333637
0.00190306839798197	0.0079646017699115	0	0.00272773137044082	0.00380117442725994	0.00829947895128608
0.00245496650401125	0.00859978496402283	0	0.00381697130096766	0.00352510131502771	0.00882863286742205
0.00219311884873046	0.00984914399139856	0	0.00537978661814573	0.00437854602596973	0.0102118931436606
0.00388065503266893	0.0116123562980729	0	0.00410553304110496	0.00553610123232157	0.0122863286742205
0.00429418575800183	0.0139049706393185	0	0.00673625010338268	0.00721495327102804	0.0143253659746919
0.00459110081879084	0.010793730874204	0	0.0038498056405591	0.00339268877677611	0.0111780663303284
0.00462029608799934	0.0108203622529154	0	0.00477487387312877	0.00501430816309652	0.0113823505086428
0.00343958316102886	0.009935406500703	0	0.00345107931519312	0.00329368952113142	0.0104002150359772
0.0043437267388967	0.0126426267471673	0	0.00601802993962451	0.00513381854271772	0.0129197750392854
0.00320544206434538	0.0119836241832768	0	0.00653312381109917	0.00788288809858573	0.0124588536928294
0.00279017450996609	0.00950243983127946	0	0.0046582582085849	0.00450897361673972	0.00983003887188818
0.00276999421056984	0.0107954677032503	0	0.00455280787362501	0.00347225208833016	0.0113711024729137
0.00273707716483335	0.00835009511206682	0	0.00266859647671822	0.00405557852948474	0.0087388967000248
0.00354916880324208	0.0094587709866843	0	0.00333909519477297	0.0047206186419651	0.00983070052104872
0.00432768174675378	0.0108381440741047	0	0.00501447357538665	0.00417839715490861	0.0113165164171698
0.00297469191960963	0.00877950541725251	0	0.00379679100157142	0.00396848895872963	0.0090425936647093
0.00255710859316847	0.0100513605160863	0	0.00330402778926474	0.00382912910429245	0.0105368455876272
0.00332379455793565	0.0119136547845505	0	0.00384873046067323	0.00519361508560086	0.0122965015300637
0.00237424530642627	0.0080443304937557	0	0.0028426102059383	0.00283921925399057	0.00837176412207427
0.00492548176329501	0.0101247208667604	0	0.00375221238938053	0.00436117773550575	0.0107212802911256
0.00440368869406997	0.0137834753122157	0	0.00692862459680754	0.00530584732445621	0.0144924323877264
0.00389190306839798	0.0135466876188901	0	0.00804441319990075	0.00804168389711355	0.0138697378215201
0.00374187412124721	0.0103195765445373	0	0.00502282689603838	0.00511694648912414	0.010568935571913
0.00347250020676536	0.0122401786452734	0	0.0068450913902903	0.00704524026135142	0.0126805061616078
0.00505731535853114	0.0112448928955421	0	0.00462401786452734	0.00453287569266397	0.0116799272185923
0.00327309569100984	0.00954999586469274	0	0.00418261516830701	0.00385402365395749	0.0097921594574477
0.00342949301133074	0.0104918534447109	0	0.00430535108758581	0.00399735340335787	0.0111186833181705
0.00396327847159044	0.0104328839632785	0	0.00520717889339178	0.00470291952692085	0.0108427756182284
0.00515275824993796	0.0125201389463237	0	0.00517682573815234	0.00621991563973203	0.0128218509635266
0.00429112563063436	0.0118535274170871	0	0.00561607807460094	0.00465098006781904	0.0123443883880572
0.00411322471259615	0.0109534364403275	0	0.00563915308907452	0.00380894880489621	0.0111736829046398
0.00446017699115044	0.0118893391779009	0	0.0057547762798776	0.00585270035563642	0.0122684641468861
0.00339310230750145	0.00840972624265982	0	0.00308915722438177	0.00375270862625093	0.00889876767843851
0.0054689438425275	0.0120138119262261	0	0.00513621702092466	0.00555082292614341	0.012619882557274
0.00345968075428004	0.00948788354974775	0	0.00524133653130427	0.0050351501116533	0.0099376395666198
0.00389380530973451	0.0104169216772806	0	0.00430196013563808	0.00419196096269952	0.0107433628318584
0.00422719378049789	0.0106233562153668	0	0.00464750640972624	0.00536241832768175	0.0109470680671574
0.00281779836241833	0.0105619055495823	0	0.00380059548424448	0.00327094533123811	0.0108574973120503
0.00336175667852121	0.0101772392688777	0	0.00394557935654619	0.00379381358034902	0.0107948887602349
0.00331213299148126	0.0124584401621041	0	0.00511967579191134	0.00610652551484575	0.0130115788603093
0.00361640889918121	0.0098802415019436	0	0.00377338516251758	0.00383682077578364	0.0102586221156232
0.00227508063849144	0.0101932842610206	0	0.00304102224795302	0.00527135886196344	0.0107709866843107
0.00544983872301712	0.00961897278967828	0	0.00367041601190968	0.00430411049540981	0.0098522868249111
0.00337201224050947	0.0128498883467042	0	0.00594863948391365	0.00505499958646927	0.0132965842362087
0.00320527665205525	0.0107894301546605	0	0.00336299727069721	0.00412132991481267	0.0112569679927219
0.00275824993797039	0.00887221900587215	0	0.00378355801836077	0.00483830948639484	0.00924315606649574
0.00363385989579026	0.0119546770325035	0	0.00734629062939377	0.00542444793648168	0.0123438094450418
0.00279323463733356	0.00840716235216277	0	0.00299569928045654	0.00370953601852617	0.00882300884955753
0.00325465222065999	0.0122192539905715	0	0.00754925150938715	0.00692415846497394	0.0125405673641551
0.00435960631874948	0.010362749152262	0	0.00480307666859648	0.00362790505334547	0.0109325117856257
0.00285973037796708	0.00917616408899182	0	0.00514672070134811	0.0046814986353486	0.00938921511868332
0.00423902075924241	0.0118160615333719	0	0.00528169713009677	0.00556529650153006	0.0122672235547101
0.004313042759077	0.0116486642957572	0	0.00557364982218179	0.00509370606236043	0.0123218923165991
0.0035662062691258	0.0121275328756927	0	0.00484517409643537	0.00505475146803408	0.012623604333802
0.00425845670333306	0.0102544868083699	0	0.00442907948060541	0.00427880241501943	0.010477049044744
0.00293606814986354	0.0104283351252998	0	0.00523579521958482	0.00497485733189976	0.0109550078570838
0.00254916880324208	0.00901389463237119	0	0.003438507981143	0.00308899181209164	0.00943958316102887
0.00378860309320983	0.0105704242825242	0	0.00429203539823009	0.00420659995037632	0.0108879331734348
0.00513547266561905	0.0113278471590439	0	0.00480961045405673	0.00602348854519891	0.0117861219088578
0.00297121826151683	0.00981672318253246	0	0.0034704325531387	0.00405301463898767	0.0102572988173021
0.00373418244975601	0.0117675957323629	0	0.00564990488793317	0.00563799520304359	0.012099330080225
0.00461301794723348	0.0116192209081135	0	0.00428070465635597	0.00519741956827392	0.0121949383839219
0.00474071623521628	0.0138180464808535	0	0.00565916797618064	0.0080980067819039	0.0143319824662972
0.00451352245471838	0.0101181870813001	0	0.00368431064428087	0.00517484079067075	0.0104367711520966
0.00427466710776611	0.0106766189727897	0	0.00270275411463072	0.0058423620875031	0.0111380365561161
0.002932925316351	0.0104352824414854	0	0.00442535770407741	0.00532908775121991	0.0109943759821355
0.00479199404515755	0.0112378628732115	0	0.00460077743776362	0.00569961128111819	0.0115175750558266
0.00343437267388967	0.0105568604747333	0	0.00442188404598462	0.00439674137788438	0.0110721197584981
0.00295583491853445	0.0096839798197006	0	0.00472301712017203	0.00442701182697874	0.0103136217020925
0.00365519808121743	0.0115849805640559	0	0.00617980315937474	0.00660193532379456	0.0121273674634025
0.00384079067074684	0.00946985361012323	0	0.00304251095856422	0.00411272847572575	0.00998610536762882
0.00322835166652882	0.0111659085270036	0	0.00546819948722191	0.00524547183855761	0.0116974609213465
0.00348093623356215	0.0095595070713754	0	0.00380324208088661	0.00443371102472914	0.00975047556033413
0.00297824828384749	0.0104385906872881	0	0.00474625754693574	0.00461508560086015	0.0109098503018774
0.00409618724671243	0.0094555454470267	0	0.004811181870813	0.0040002481184352	0.00976891903068398
0.00335547101149615	0.0102809527747912	0	0.00479224216359276	0.00481333223058474	0.0107561822843437
0.00449392109833761	0.0111028037383178	0	0.00566197998511289	0.00564337110247292	0.0115437101976677
0.00288545198908279	0.00745107931519312	0	0.00263344636506492	0.00326135141841039	0.00788305351087585
0.0053402530808039	0.0106756264990489	0	0.00658630386237698	0.00391497808287156	0.0111545777851294
0.00476478372343065	0.0109907369117526	0	0.00447630468943843	0.00501273674634026	0.0112525845670333
0.00485989579025721	0.0140688942188405	0	0.00528980233231329	0.00636415515672814	0.0145051691340667
0.00495368455876272	0.0117861219088578	0	0.00543908692415847	0.00609569100984203	0.0124461996526342
0.00293127119344967	0.00790637664378463	0	0.00306748821437433	0.00299545116202134	0.00830493755686048
0.00458663468695724	0.0113194111322471	0	0.00362873211479613	0.00689479778347532	0.0118087833926061
0.00299040608717228	0.0100729468199487	0	0.00476743032007278	0.00464221321644198	0.0103845008684145
0.00634380944504177	0.0149971052849227	0	0.00895955669506244	0.00664576958067984	0.0151846828219337
0.00326970473906211	0.00672227276486643	0	0.00294301546604913	0.00282970804730791	0.00733239599702258
0.00319212637498966	0.0093070879166322	0	0.00291051195103796	0.00467843850798115	0.00959755189810603
0.0022162765693491	0.00914415681085104	0	0.00334430568191217	0.00550153006368373	0.00939955338681663
0.00252948474071624	0.0103497642874866	0	0.00474840790670747	0.00453502605243569	0.0108469936316268
0.00388660987511372	0.00978314448763543	0	0.00366793482755769	0.00422107352576296	0.0101477131750889
0.00243759821354726	0.00949433462906294	0	0.00477239268877677	0.00397039120006617	0.009936647092879
0.00521346456041683	0.0112402613514184	0	0.00484674551319163	0.00553734182449756	0.0114380117442726
0.00192639153089074	0.00760995781986601	0	0.00237829790753453	0.00304838309486395	0.00795360185261765
0.00359143164337111	0.00912654040195186	0	0.00373443056819122	0.00326002812008932	0.009550326689273
0.00412993135389959	0.0129894963195766	0	0.00527226862955917	0.00500363907038293	0.0133586138450087
0.00258498056405591	0.00937680919692333	0	0.00422049458274749	0.00327028368207757	0.00974567860392027
0.00344256058225126	0.0112305847324456	0	0.00379009180382102	0.00460491274501695	0.0114461996526342
0.00299917293854933	0.0117623852452237	0	0.00500810520221653	0.00522926143412455	0.0122899677446034
0.00238938053097345	0.00856910098420313	0	0.00270440823753205	0.00358142419981804	0.00903250351501116
0.00315829956165743	0.00978678355801836	0	0.00348879331734348	0.00386626416342734	0.0101063601025556
0.00315648002646597	0.0108042345546274	0	0.00351592093292531	0.00490083533206517	0.0112462161938632
0.00344810189397072	0.0107582499379704	0	0.00442353816888595	0.00408485650483831	0.0113845835745596
0.00564221321644198	0.0134852369531056	0	0.00493573732528327	0.00677090397816558	0.0139211810437515
0.00297097014308163	0.0095070713754032	0	0.00349268050616161	0.00419675791911339	0.00985592589529402
0.00319684062525846	0.0111143825986271	0	0.00525473492680506	0.00561640889918121	0.0117433628318584
0.00273368621288562	0.0127259945413944	0	0.0054399966917542	0.00580357290546688	0.0131033826813332
0.00425564469440079	0.0119005045074849	0	0.00619626168224299	0.00636531304275908	0.0121609461582996
0.0020329170457365	0.00864576958067984	0	0.00300215035977173	0.00416764535604996	0.00902960879993384
0.00313944256058225	0.0103122156976263	0	0.00569406996939872	0.00453940947812422	0.010640972624266
0.00490554958233397	0.0101109916466794	0	0.00317632950128194	0.00501769911504425	0.0104046811678108
0.00420850219171284	0.0106961376230254	0	0.0045285749731205	0.00463204036059879	0.0111274501695476
0.00342494417335208	0.0100230750144736	0	0.00238135803490199	0.00539227524605078	0.0102544041022248
0.00495889504590191	0.0109625341162848	0	0.00374716731453147	0.00377280621950211	0.011357786783558
0.00307790918865272	0.0101328260689769	0	0.00468505499958647	0.00395070713754032	0.0105262592010586
0.00221040443304938	0.0078126705814242	0	0.00291348937226036	0.00304424778761062	0.00831511041270367
0.00435472665619056	0.0122176825738152	0	0.00483218923165991	0.00505028533620049	0.0128742039533537
0.00515160036390704	0.0131399387974526	0	0.00600132329832107	0.0061157886030932	0.0136783558018361
0.00328500537589943	0.0109256471755851	0	0.00430080224960715	0.00481879083615913	0.0114122901331569
0.00345331238110992	0.00975146803407494	0	0.00361103299975188	0.00337730543379373	0.0102733438094451
0.00326896038375651	0.0108876850549996	0	0.00393606814986354	0.00603986436192209	0.0113402530808039
0.00585931684724175	0.01228566702506	0	0.00699991729385493	0.00643743280125714	0.0129088578281366
0.00283773054337937	0.0103156066495741	0	0.00373327268216028	0.00541907203705236	0.0106026796791002
0.00341824497560169	0.0114151848482342	0	0.0043452154495079	0.00592879000909767	0.0120071954346208
0.00384219667521297	0.0121084277561823	0	0.00493209825490035	0.00497097014308163	0.012531635100488
0.00277437763625838	0.00799933835083947	0	0.00244322223141179	0.00423124638160615	0.00841047059796542
0.00399784964022827	0.00939831279464064	0	0.00492473740798941	0.00325928376478373	0.00988503845835746
0.0035662062691258	0.0107136713257795	0	0.00518658506327021	0.00442014721693822	0.0112378628732115
0.00322636671904722	0.012342899677446	0	0.00506169878421967	0.00657662724340418	0.0128520387064759
0.00381308411214953	0.0115036804234555	0	0.00405971383673807	0.00489438425274998	0.0119818873542304
0.00521669010007444	0.01240989165495	0	0.00622471259614589	0.00632089984285832	0.0127572574642296
0.00311909684889587	0.0104342899677446	0	0.00423174261847655	0.00534174179141511	0.0107934827557688
0.00282127202051112	0.0111740137292201	0	0.00415341989909851	0.00621081796377471	0.0116497394756431
0.00242527499793235	0.0105989579025722	0	0.00345695145149285	0.00533297494003805	0.0110663303283434
0.0026599950376313	0.0104659664213051	0	0.00415697626333636	0.00551956000330825	0.0109543462079232
0.00202555619882557	0.00857935654619138	0	0.00353271028037383	0.00363923579521959	0.00902464643122984
0.00315457778512944	0.00913208171367133	0	0.00420064510793152	0.00409370606236043	0.00959556695062444
0.00473897940616988	0.0129302787197089	0	0.00729989248201141	0.00498718054751468	0.0131963443883881
0.00503349598875196	0.0123833429823836	0	0.00550897361673972	0.0075681912166074	0.0128292118104375
0.00489636920023158	0.0122754941692168	0	0.00521842692912083	0.00628095277479116	0.0125657927384005
0.00208452568025804	0.00802663137871143	0	0.00294996278223472	0.00283864031097511	0.0083711851790588
0.00469572409230006	0.0119072864113804	0	0.00556099578198661	0.0066370027293028	0.0122513439748573
0.00366057398064676	0.00914241998180465	0	0.00275576875361839	0.00383607642047804	0.00955611611942768
0.00296236870399471	0.00901786452733437	0	0.00459746919196096	0.00340261351418411	0.0094597634604251
0.00380043007195435	0.0106724009593913	0	0.00414804399966918	0.00558340914729964	0.0112002315772062
0.00395947398891738	0.0103943428996775	0	0.00393945910181127	0.00600529319328426	0.0110357290546688
0.00294938383921926	0.00873434786204615	0	0.00311032999751882	0.00465743114713423	0.00913944256058224
0.00451037962120586	0.0123980646762054	0	0.00535224547183856	0.00661285253494334	0.0127267388967
0.00331386982052767	0.0114002977421222	0	0.00588520387064759	0.00389777520469771	0.0119251509387147
0.00285427177239269	0.0107390621123149	0	0.00402406748821437	0.00426771979158052	0.0112132991481267
0.00355421387809114	0.0119258952940204	0	0.00607112728475726	0.00585981308411215	0.0125247704904475
0.00282367049871805	0.0100746009428501	0	0.00545041766603259	0.00465064924323877	0.0104672897196262
0.0039099330080225	0.0125660408568357	0	0.00748962037879415	0.00444719212637499	0.0128915722438177
0.00456339426019353	0.00923083285088082	0	0.00296410553304111	0.00484178314448764	0.0097359192788024
0.00263129600529319	0.0106121081796377	0	0.00678637002729302	0.00586039202712762	0.0109473988917377
0.00254734926805062	0.0112565544619965	0	0.00416111157058969	0.00586006120254735	0.0114885451989083
0.00394152675543793	0.0110388718881813	0	0.00416698370688942	0.00656761227359192	0.0114841617732198
0.00338168885948226	0.00983136217020925	0	0.00385675295674469	0.00365941609461583	0.010245968075428
0.00416541229013315	0.0122428252419155	0	0.00390885782813663	0.00485600860143908	0.0126230253907865
0.00362029608799934	0.0128846249276321	0	0.00703953353734183	0.00483648995120337	0.0131869985939955
0.00458216855512365	0.0115607476635514	0	0.00557819866016045	0.00639880903151104	0.012065834091473
0.00420999090232404	0.0113768919030684	0	0.00504871391944421	0.00513166818294599	0.0119569100984203
0.00425274997932346	0.0112311636754611	0	0.0038740385410636	0.00585567777685882	0.0117741295178232
0.00336059879249028	0.0099713009676619	0	0.00381449011661566	0.00432867422049458	0.0102292614341246
0.0046006120254735	0.0128972789678273	0	0.00620734430568191	0.00614928459184517	0.0132806219502109
0.00373269373914482	0.0107798362418328	0	0.00414233727565958	0.00422992308328509	0.0111411793896286
0.00326424613348772	0.0112490282027955	0	0.00608163096518071	0.00489628649408651	0.011795054172525
0.00293499296997767	0.0090668265652138	0	0.00439020759242412	0.0044355305599206	0.00947026714084855
0.00368828053924407	0.0117873625010338	0	0.00545041766603258	0.00520684806881151	0.0120219171284426
0.00348308659333388	0.00913365313042759	0	0.00435886196344389	0.00489529402034571	0.00958291291042925
0.00216574311471342	0.00783442229757671	0	0.00311876602431561	0.00288892564717558	0.0080205111239765
0.00438367380696386	0.0112940203457117	0	0.00551443222231412	0.00589124141923745	0.0117744603424034
0.00291307584153503	0.0117058142419982	0	0.00742362087503102	0.00441609461582996	0.0121832768174675
0.00371408485650484	0.0102960052931933	0	0.00401571416756265	0.0046557770242329	0.01078256554462
0.00319741956827392	0.00898436853858242	0	0.00328144901166157	0.00372078405425523	0.0094911917955504
0.00380224960714581	0.0102416673558845	0	0.00466197998511289	0.0055065751385328	0.010590025638905
0.00351401869158879	0.0119506244313952	0	0.00721544950789844	0.00629890000827062	0.0122801257133405
0.00469274667107766	0.0116728144901166	0	0.00617583326441154	0.00551162021338185	0.0120750144735754
0.00370779918947978	0.0099858572491936	0	0.00572922008105202	0.00354073277644529	0.0103828467455132
0.00336638822264494	0.0106649574063353	0	0.00432668927301299	0.00523075014473575	0.0109659250682326
0.00388272268629559	0.0123196592506823	0	0.00574294930113308	0.00480373831775701	0.0128168058886775
0.00320593830121578	0.0107470846083864	0	0.00449094367711522	0.00561260441650815	0.0113051856752957
0.00323868993466214	0.0102790505334546	0	0.00486502357125134	0.00309420229923083	0.0106084691092548
0.00330468943842527	0.0108005127780994	0	0.0047513026217848	0.00482135472665619	0.0111715325448681
0.00274923496815813	0.0103636589198577	0	0.00502117277313704	0.00410404433049376	0.0108109337523778
0.0032783888842941	0.00898544371846828	0	0.0036817467537838	0.0039359027375734	0.0092835993714333
0.0029700603754859	0.0113494334629063	0	0.00322545695145149	0.00448143247043255	0.0118323546439501
0.00250591348937226	0.00889918120916384	0	0.00367562649904888	0.00537829790753453	0.00918418658506327
0.00441353072533289	0.0144350343230502	0	0.00947233479447522	0.0087537838061368	0.0150476387395583
0.00435927549416922	0.0121942767347614	0	0.00703283433959143	0.00534653874782896	0.0126358448432718
0.00235480936233562	0.00745579356546191	0	0.00252129683235464	0.00307220246464312	0.00801579687370772
0.00251707881895625	0.0106663634108014	0	0.00439806467620544	0.00403308245802663	0.0110146389876768
0.00317459267223554	0.0103781324952444	0	0.00311041270366388	0.00385261764949136	0.0109459928872715
0.00425953188321893	0.009929203539823	0	0.00392283516665288	0.00424687784302374	0.0103758167231825
0.00314250268794972	0.0093132908775122	0	0.00312480357290547	0.0043684558762716	0.00979621205855596
0.00514820941195931	0.0114060044661318	0	0.00449317674303201	0.00589885038458358	0.0116891076006947
0.00377735505748077	0.0117594078240013	0	0.00485245223720122	0.00447233479447523	0.0124135307253329
0.00485253494334629	0.0110009097675957	0	0.0060344057563477	0.0050643453808618	0.0114524853196593
0.00357728889256472	0.0101982466297246	0	0.00526507319493838	0.00550822926143414	0.01045968075428
0.00336150856008602	0.0102742535770408	0	0.00555834918534447	0.00599387974526507	0.0106209577371599
0.00320279546770325	0.0123907038292945	0	0.00438326027623853	0.00652898850384584	0.0128489785791084
0.00385451989082789	0.0099081961789761	0	0.00537135059134893	0.00384128690761724	0.0100847737986932
0.00434157637912497	0.0115858903316516	0	0.0077104457861219	0.00497593251178563	0.0120575634769663
0.00499933835083947	0.010585145976346	0	0.0035280787362501	0.00498693242907948	0.0108249110908941
0.00402960879993383	0.0120217517161525	0	0.00687867008518733	0.0054624927632123	0.012282027954677
0.00320684806881152	0.0103980646762054	0	0.0060259697295509	0.00509494665453643	0.0107983624183277
0.00205359358200314	0.0097760317591597	0	0.00401885700107518	0.00469878421966752	0.010313042759077
0.00334017037465884	0.011787610619469	0	0.00539847820693078	0.005125465222066	0.012349102638326
0.0032850880820445	0.0101133901248863	0	0.00419063766437846	0.00324125382515921	0.0106121908857828
0.00185948225953188	0.00790728641138036	0	0.00276114465304772	0.00260028120089323	0.00833992225622363
0.00368737077164834	0.0116630551649988	0	0.00582466297245886	0.00668488958729634	0.0121525928376478
0.00357861219088578	0.0108419485567778	0	0.00490182780580597	0.00497940616987842	0.0114916053262758
0.00436820775783641	0.0115038458357456	0	0.00429732859151435	0.0056542883136217	0.0120766685964767
0.00408510462327351	0.00810760069473162	0	0.00470912248780085	0.00397113555537177	0.00857001075179886
0.00444355305599206	0.0122575469357373	0	0.0046233562153668	0.00728814820941196	0.0130019022413365
0.00385964767182202	0.0125770407741295	0	0.00580729468199488	0.00642477876106195	0.0131606980398644
0.0051803821023902	0.0125932511785626	0	0.00771474650566537	0.00606773633280953	0.0132771482921181
0.00438425274997932	0.012398809031511	0	0.00405243569597221	0.00644041022247953	0.0127461748407907
0.00426424613348771	0.0116007774377636	0	0.00489405342816971	0.00624869737821521	0.0118411214953271
0.0045966421305103	0.0126452733438094	0	0.00576809196923331	0.00650640972624266	0.0131452319907369
0.00359002563890497	0.0103384335456124	0	0.00367744603424034	0.00359995037631296	0.0108584897857911
0.00269605491688032	0.00946001157886032	0	0.00462476221983293	0.00382193366967166	0.00998081217434456
0.00304747332726822	0.00999818046480853	0	0.00402208254073278	0.00534678686626417	0.0104763046894384
0.00383169299478951	0.0109531056157472	0	0.00540219998345877	0.00519303614258539	0.0114308990157969
0.00486237697460921	0.0111210817963775	0	0.0056829873459598	0.00461351418410388	0.0113607642047804
0.00279629476470102	0.0104476056571003	0	0.00528839632784716	0.00429062939376396	0.0108649408651063
0.0020663303283434	0.00686494086510628	0	0.00279488876023489	0.00258167231825325	0.00711760813828468
0.00400388718881813	0.0104471094202299	0	0.00355677776858821	0.00356661979985113	0.0111749234968158
0.00297866181457282	0.00976255065751386	0	0.00432065172442312	0.00408212720205111	0.0102106525514846
0.00350616160780746	0.0115088082044496	0	0.00422496071458109	0.00396650401124803	0.0119211810437515
0.00392018857001075	0.0117669340832024	0	0.0053724257712348	0.00626391530890745	0.0124122074270118
0.00309717972045323	0.0102737573401704	0	0.00406575138532793	0.00523290050450748	0.0107061450665785
0.00321520138946324	0.00992945165825821	0	0.00646538747828964	0.00373443056819122	0.0101948556777769
0.0041200066164916	0.0117642874865603	0	0.00604846580100902	0.00567455131916302	0.0123139525266727
0.00307443553055992	0.0106888594822595	0	0.00480539244065834	0.00512257050698867	0.0111716152510131
0.0028433545612439	0.0108039037300471	0	0.00379521958481515	0.00685501612769828	0.0112709453312381
0.00308866098751137	0.00899123314862294	0	0.00378438507981143	0.00460565710032256	0.00937374906955586
0.00415160036390704	0.0106153337192953	0	0.00489024894549665	0.00480373831775701	0.0112044495906046
0.00232594491770739	0.00861673972376148	0	0.00391555702588702	0.00429799024067488	0.00899495492515093
0.0046916714911918	0.0105683566288975	0	0.00377379869324291	0.00480729468199487	0.0110454056736415
0.00314068315275825	0.0106006947316186	0	0.00421966752129683	0.00460135638077909	0.0111346456041684
0.00360507815730709	0.00805731535853114	0	0.00309858572491936	0.00380067819038955	0.00832520056240178
0.00308295426350178	0.00802778926474237	0	0.00268356628897527	0.00375684393350426	0.0083511702919527
0.00300215035977173	0.0106901000744355	0	0.00330444131999007	0.00491547431974196	0.0111360516086345
0.00317831444876354	0.00841981639235795	0	0.00337399718799107	0.00367678438507981	0.00868042345546274
0.00333165164171698	0.00926399801505251	0	0.00319146472582913	0.00354900339095195	0.00965883715160036
0.00334968158134149	0.00927425357704078	0	0.00542221487056488	0.00352253742453064	0.00971681415929203
0.00427202051112398	0.0116915060789017	0	0.00541204201472169	0.00646464312298404	0.0119956165743115
0.00386088826399801	0.0123973203208998	0	0.00657538665122819	0.00642238028285503	0.0130679017450997
0.0047847159043917	0.0128791663220577	0	0.00530171201720288	0.00528517078818956	0.0133218096104541
0.00398833843354561	0.011847159043917	0	0.00555785294847407	0.0043135389959474	0.012175171615251
0.00378603920271276	0.0104042676370854	0	0.00630220825407328	0.00415606649574064	0.0107187164006286
0.00366876188900836	0.011244727483252	0	0.00631014804399966	0.005375155074022	0.0119024894549665
0.00253287569266396	0.00986593333884707	0	0.00454470267140849	0.00463774708460839	0.0103598544371847
0.00311140517740468	0.010185096352659	0	0.0045958977752047	0.00391745926722355	0.0106362583739972
0.00330038871888181	0.0104502522537425	0	0.00341477131750889	0.00542601935323794	0.0108640310975106
0.00502233065916798	0.0125748904143578	0	0.00488470763377719	0.00479381358034902	0.01291299313539
0.00376304689438425	0.0119112563063436	0	0.00487197088743693	0.00628980233231329	0.0125512364568687
0.00464105533041105	0.0121172773137044	0	0.00727276486642958	0.00618261516830701	0.0123431477958812
0.00331982466297246	0.0121992391034654	0	0.00424464477710694	0.00497436109502936	0.0127135886196344
0.0046580100901497	0.0117270697212803	0	0.00556653709370606	0.00450500372177653	0.0124264328839633
0.00509982631709536	0.011803738317757	0	0.00515176577619717	0.00591539161359689	0.0123697791745927
0.00361227359192788	0.0101439913985609	0	0.00318567529567447	0.00585956496567694	0.0107837234306509
0.00419923910346538	0.010462079232487	0	0.00337581672318253	0.00457811595401538	0.0109922256223637
0.00460863452154495	0.0120743528244149	0	0.00479918947977834	0.00571747580845257	0.012470846083864
0.00378637002729303	0.0118914895376726	0	0.00492027127615581	0.00604226284012903	0.0124023653957489
0.00292258704821768	0.00811239765114548	0	0.00359473988917377	0.00354544702671408	0.00848962037879415
0.00225250186088826	0.00912637498966172	0	0.0020341576379125	0.00288884294103052	0.00951633446365065
0.00330162931105781	0.0118448432718551	0	0.0061583822678025	0.00531138863617567	0.012163923579522
0.0047795054172525	0.0118949631957654	0	0.00685799354892068	0.00589587296336118	0.0124712596145894
0.0046567694979737	0.010719295343644	0	0.00466247622198329	0.005501860888264	0.0113226366719047
0.0035879579852783	0.0116598296253412	0	0.006059631130593	0.0069386320403606	0.0122203291704574
0.00356041683897113	0.0100904805227028	0	0.00460698039864362	0.0046537920767513	0.010597551898106
0.00236853858241667	0.0102058555950707	0	0.00429402034571168	0.00461847655280788	0.0105659581506906
0.00332966669423538	0.00912984864775453	0	0.00554280043007196	0.0035929203539823	0.00941237283930196
0.00382730956910099	0.0118532792986519	0	0.00516309651807129	0.0055427177239269	0.0123079976842279
0.00291588785046729	0.00940716235216276	0	0.0046604912745017	0.00324183276817467	0.0100100901496981
0.00325605822512613	0.00833884707633778	0	0.00310404433049376	0.00422520883301629	0.0086689273012985
0.00367372425771235	0.0116203787941444	0	0.00338979406169879	0.00365817550243983	0.0119685716648747
0.0037488214374328	0.00970002481184352	0	0.00420635183194111	0.0051591266231081	0.0100705483417418
0.00390637664378463	0.00989322636671904	0	0.00336862128856174	0.00536059879249028	0.0103755686047473
0.00406666115292366	0.0120249772558101	0	0.00576006947316186	0.00436738069638574	0.0124225456951451
0.00254908609709701	0.00930146389876768	0	0.002562732611033	0.00333371929534364	0.009746588371516
0.00417682573815235	0.0117166487470019	0	0.00274286659498801	0.005319245719957	0.0123237945579357
0.00339988421139691	0.0130341576379125	0	0.00693879745265073	0.00661070217517162	0.0135149284591845
0.00319816392357952	0.0105561161194277	0	0.00500066164916054	0.00657935654619138	0.0108197833098999
0.00382003142833513	0.0120514432222314	0	0.00426697543627492	0.00551542469605492	0.0123327268216029
0.00302249607145811	0.00989835414771318	0	0.00425713340501199	0.00526879497146638	0.0103329749400381
0.00399644363576214	0.0116909271358862	0	0.00453271028037383	0.00511438259862708	0.012467124307336
0.00307030022330659	0.0087765279960301	0	0.00239872632536598	0.00306029277975354	0.00928111818708131
0.00369754362749152	0.0133778016706641	0	0.00633330576461831	0.00592399305268382	0.0138544371846828
0.00281498635348607	0.0105909354065007	0	0.00500884955752212	0.00465784467785956	0.0110457364982218
0.00400562401786453	0.0101104127036639	0	0.00548043999669175	0.00403275163344637	0.0104213878091142
0.0027530394508312	0.009444710942023	0	0.0043736663634108	0.00536655363493507	0.00993995533868167
0.0035562815317178	0.00920841948556777	0	0.00367570920519395	0.00396013563807791	0.00961748407906707
0.0040376312960053	0.0095278306178149	0	0.00277991894797783	0.00456215366801753	0.0100937060623604
0.00468100239847821	0.0114193201554876	0	0.00562244644777107	0.00499346621453974	0.0117370771648333
0.00311173600198495	0.00921569762633363	0	0.00347688363245389	0.00318038210239021	0.00962467951368786
0.0038153998842114	0.012710611198412	0	0.00835911008187908	0.0059660904805227	0.0131231494500041
0.00297353403357869	0.00942552311636754	0	0.00438698205276652	0.00419584815151766	0.00962178479861054
0.00316524687784302	0.0126747167314532	0	0.00437507236787694	0.00493218096104541	0.0130960218344223
0.00380109172111488	0.0101042097427839	0	0.00426780249772558	0.0051616078074601	0.0106598296253412
0.00330874203953353	0.0109158051443222	0	0.0055931684724175	0.00554652220659995	0.0112328177983624
0.00347034984699363	0.0101002398478207	0	0.00485088082044496	0.00419196096269954	0.0104699363162683
0.00392498552642461	0.0123747415432967	0	0.00438417004383426	0.00575973864858159	0.0130080224960715
0.0034751468034075	0.0114660491274502	0	0.0046847241750062	0.0049351583822678	0.0119941278637003
0.00276321230667439	0.0097505582664792	0	0.00528442643288397	0.00473277644528988	0.0102165246877843
0.00485567777685882	0.0112046150028947	0	0.00369084442974113	0.00601232321561492	0.0116487470019022
0.00347001902241337	0.00906724009593914	0	0.00393755686047473	0.00414167562649905	0.00965089736167397
0.00262079232486974	0.00881209163840875	0	0.00267413778843768	0.00376883632453891	0.00932313290877513
0.00396303035315524	0.0130591348937226	0	0.00475891158713093	0.00656703333057647	0.0135177404681168
0.00586221156231908	0.011592589529402	0	0.00456901827805806	0.00541444049292863	0.0121004879662559
0.00304433049375569	0.0117584980564056	0	0.00717996857166488	0.00566685964767182	0.0121358034901993
0.00267777685882061	0.0101718633694484	0	0.0046540401951865	0.00527822347200396	0.0105773715987098
0.00416268298734596	0.0112090811347283	0	0.00429873459598048	0.00403333057646183	0.0115367628814821
0.00291299313538996	0.0101561492018857	0	0.00470912248780085	0.00497196261682242	0.0106719874286659
0.00271524274253577	0.00997890993300803	0	0.00407460094285006	0.00350583078322719	0.010318005127781
0.00354536432056902	0.010931684724175	0	0.00503779670829543	0.00470746836489951	0.0113872301712017
0.00256529650153006	0.00824414854023654	0	0.00470027293027872	0.00251128938880159	0.00874700190224134
0.00411413448019188	0.013447192126375	0	0.00856240178645274	0.00464825076503184	0.0138024150194359
0.00364270945331238	0.0103991398560913	0	0.00442651559010834	0.0052781407658589	0.0109173765610785
0.00480423455462741	0.011129269704739	0	0.00388710611198412	0.00573211479612936	0.0114152675543793
0.00463592754941692	0.0106739723761475	0	0.003557770242329	0.00597262426598296	0.0112376147547763
0.00494524853196593	0.0113262757422877	0	0.00488454222148706	0.00588958729633612	0.0117272351335704
0.00288603093209826	0.0101454801091721	0	0.00432635844843272	0.00508270614506658	0.0105885369282938
0.00331866677694152	0.0113368621288562	0	0.00341047059796543	0.00501579687370772	0.0117893474485154
0.00276858820610371	0.0103203208998429	0	0.00494508311967579	0.003874534777934	0.0108678355801836
0.00323347944752295	0.010552807873625	0	0.0037498139111736	0.00425953188321893	0.0109904887933173
0.00334529815565296	0.0097790091803821	0	0.00419336696716566	0.00438524522372012	0.0099665867173931
0.00382681333223058	0.00987767761144653	0	0.00339690679017451	0.00380216690100074	0.0102702836820776
0.00326093788768506	0.00996972955090563	0	0.00390282027954677	0.00425233644859813	0.0104227111074353
0.00305872136299727	0.0102514266810024	0	0.00503192457199569	0.00531072698701513	0.0107972045322967
0.00388073773881399	0.0129072037052353	0	0.00787420395335374	0.00653601852617649	0.0134575303945083
0.0022197502274419	0.00894599288727153	0	0.00374543048548507	0.00338681664047639	0.00938541063601025
0.00384666280704656	0.0109730377967083	0	0.00520800595484244	0.00427483252005624	0.0113558845422215
0.00264535604995451	0.009245968075428	0	0.00302117277313705	0.00458034901993218	0.00965660408568357
0.00346389876767844	0.00922504342072616	0	0.00404615002894715	0.00375593416590853	0.00969919775039285
0.00322661483748243	0.0119582333967414	0	0.0071348937226036	0.00720875031014805	0.0123007195434621
0.00507319493838392	0.0135674468613018	0	0.00572764866429576	0.00487321147961294	0.0137735505748077
0.00388445951534199	0.00988239186171532	0	0.00524199818046481	0.00361210817963775	0.0103577040774129
0.00376255065751385	0.0111364651393598	0	0.00312405921759987	0.0053459598048135	0.011431064428087
0.0046852204118766	0.0107854602596973	0	0.0053412455545447	0.00406748821437433	0.0110102555619883
0.00408005954842445	0.0114743197419568	0	0.00502456372508477	0.00595384997105285	0.0120877512199157
0.00442395169961129	0.0105547101149615	0	0.00473591927880242	0.00312414192374493	0.0112737573401704
0.00353246216193863	0.00899917293854933	0	0.00508750310148044	0.00342916218675048	0.00950492101563146
0.00252766520552477	0.00952948474071622	0	0.00337002729302788	0.00534182449756017	0.00999718799106773
0.00433446365064924	0.0142788851211645	0	0.00702902985691837	0.00823637416260028	0.0145708378132495
0.00335290712099909	0.00996981225705069	0	0.00406699197750393	0.00420006616491605	0.0104403275163345
0.00541609461582995	0.0135621536680175	0	0.00526217847986106	0.00597196261682243	0.0140478041518485
0.00399462410057067	0.0111328260689769	0	0.00314440492928624	0.00432503515011165	0.0115582664791994
0.0039072037052353	0.00943470349846994	0	0.00330766685964768	0.00367207013481101	0.00980406914233728
0.00336448598130841	0.00822454718385576	0	0.0030032255396576	0.00409436771152097	0.00875643040277892
0.00406409726242659	0.0098970308493921	0	0.00313051029691506	0.00350467289719626	0.0103808617980316
0.00490257216111157	0.0121299313538996	0	0.0059947895128608	0.00622454718385577	0.0124690265486726
0.00365172442312464	0.0109063766437846	0	0.00535191464725829	0.0056483334711769	0.0111449838723017
0.0043078322719378	0.0137958812339757	0	0.00608130014060045	0.00582780580597138	0.0143219750227442
0.00404242825241916	0.0115435447853776	0	0.00604292448928955	0.00490530146389876	0.0117753701099992
0.00279100157141676	0.00885741460590522	0	0.00371755851459764	0.00406351831941113	0.00938400463154412
0.00288189562484493	0.00866446116946489	0	0.00308899181209164	0.00392068480688115	0.00900537589942932
0.00392845918451741	0.0114175006202961	0	0.00473393433132081	0.00760474733272682	0.011688197833099
0.00227532875692664	0.010068315275825	0	0.0035362666446117	0.00330022330659168	0.0105239434289968
0.0032172690430899	0.0102284343726739	0	0.0038126705814242	0.00408717227690017	0.0107339343313208
0.00320742701182698	0.00908055578529485	0	0.00297361673972376	0.00454974774625755	0.00951906376643785
0.00233065916797618	0.00838954594326358	0	0.00350053758994293	0.00378190389545944	0.00854842444793648
0.00403680423455463	0.0108364899512034	0	0.00382962534116285	0.00415656273261103	0.0112680506161608
0.0029623687039947	0.0117401372922008	0	0.00508568356628898	0.00402679679100157	0.0120227441898933
0.00415954015383343	0.0103791249689852	0	0.00420320899842859	0.00426995285749731	0.0107097841369614
0.00380737738813994	0.0107110247291374	0	0.00648118435199735	0.00385493342155322	0.0113112232238855
0.00222959225870482	0.0094414854023654	0	0.00388288809858573	0.00356033413282607	0.00987436936564387
0.00330204284178314	0.0102366222810355	0	0.00440914729964437	0.00421867504755604	0.010674468613018
0.00315507402199983	0.00969961128111818	0	0.00461202547349268	0.0045260937887685	0.010249689851956
0.00559995037631296	0.0132785542965842	0	0.00627061450665784	0.00658456703333058	0.0137965428831362
0.00400876685137706	0.011201224050947	0	0.00504921015631462	0.00627847159043918	0.0115657100322554
0.00375386651228186	0.011992556446944	0	0.00589719626168224	0.00617384831692994	0.0123032834339591
0.00319063766437846	0.0113048548507154	0	0.00488065503266892	0.00464171697957159	0.0117647837234307
0.00248755272516748	0.0114227938135804	0	0.00507137540319246	0.0045966421305103	0.0119099330080225
0.00301488710611199	0.0102442312463816	0	0.00390290298569184	0.00434629062939376	0.0106183111405177
0.00367587461748408	0.00945389132412538	0	0.0036265817550244	0.0042801257133405	0.00973401703746588
0.00305351087585808	0.0130102555619883	0	0.00546174840790671	0.00727326110329998	0.0135443718468282
0.00612993135389959	0.0112673889670003	0	0.00455834918534448	0.00491348937226036	0.0115819204366885
0.00260243156066496	0.00822264494251923	0	0.00344082375320486	0.00281573070879166	0.00847779340004962
0.00373310726987015	0.013032255396576	0	0.00450409395418079	0.0060351501116533	0.0136488297080473
0.0028450913902903	0.0102719378049789	0	0.00483103134562898	0.00508072119758498	0.0107483252005624
0.00425994541394426	0.0102301712017203	0	0.00331817054007113	0.0045547928211066	0.0103799520304359
0.00384302373666363	0.0103268546853031	0	0.00517260772475395	0.00445901910511951	0.0109699776693408
0.00405177404681168	0.0118214374328013	0	0.0038453395087255	0.00512563063435613	0.0120229096021834
0.00342949301133074	0.00983136217020925	0	0.00450731949383839	0.00400769167149119	0.0100938714746506
0.00309014969812257	0.00989785791084278	0	0.00465941609461583	0.00396617318666777	0.0102343892151187
0.00290629393763957	0.00857398064676205	0	0.00364494251922918	0.00384318914895377	0.00896997766934082
0.00377685882061037	0.00932718550988338	0	0.00452055247704905	0.00330791497808287	0.0099067074683649
0.00430915557025887	0.0141326606566868	0	0.00631990736911752	0.00717748738731288	0.0145432139607973
0.00452121412620958	0.0117846331982466	0	0.00548664295757175	0.00617020924654702	0.0124754776279878
0.00369547597386486	0.0092813663055165	0	0.00356877015962286	0.00416218675047556	0.009747828963692
0.00454784550492102	0.0108980233231329	0	0.00631147134232073	0.00575965594243652	0.0111935323794558
0.00231023075014474	0.00886502357125134	0	0.00421412620957737	0.00358498056405591	0.0092150359771731
0.00312877346786866	0.00824737407989414	0	0.00314423951699611	0.00297750392854189	0.00859680754280043
0.00236341080142255	0.00979207675130262	0	0.00373500951120668	0.00490265486725664	0.0102153668017534
0.00369340832023819	0.008872053593582	0	0.00362203291704574	0.00333620047969564	0.00922107352576296
0.00365470184434704	0.0117978661814573	0	0.00458514597634604	0.00565891985774543	0.0123804482673063
0.00510536762881482	0.0112255396575966	0	0.00505533041104954	0.0062182615168307	0.0116568522041188
0.00327805805971384	0.00985236953105616	0	0.00567769415267554	0.00436564386733934	0.010168968654371
0.00278653543958316	0.00942577123480275	0	0.00415780332478703	0.0046218675047556	0.0101543296666942
0.00274997932346373	0.010721693821851	0	0.00471606980398643	0.00601538334298238	0.0111816226945662
0.00435911008187909	0.011398726325366	0	0.00449110908940535	0.00492647423703581	0.011740385410636
0.00417484079067075	0.0105778678355802	0	0.00389942932759904	0.00408146555289058	0.0109062939376396
0.00309188652716897	0.0100227441898933	0	0.00413555537176412	0.00420899842858324	0.0104938383921925
0.00476205442064346	0.0112455545447027	0	0.00558903316516417	0.00411206682656522	0.0117908361591266
0.00291729385493342	0.00856678521214127	0	0.00209296170705483	0.00437755355222893	0.00905698453395088
0.00345165825820858	0.00949160532627575	0	0.00412058555950707	0.00310321726904309	0.00985046728971963
0.00443462079232487	0.0116281531717807	0	0.00541940286163262	0.0051269539326772	0.0120481349764288
0.00354768009263088	0.0117532875692664	0	0.00425432139607973	0.0055357704077413	0.012320486312133
0.00482573815234471	0.0109298651889835	0	0.00531064428087007	0.00467769415267554	0.0112304193201555
0.003937887685055	0.0132349681581341	0	0.00620841948556778	0.00758531138863618	0.0137032503515011
0.00254734926805062	0.00870449094367712	0	0.00316425440410222	0.00387296336117774	0.00930766685964768
0.00486436192209081	0.0122185096352659	0	0.00729493011330743	0.00689314366057397	0.0124480191878256
0.00424290794806054	0.0112336448598131	0	0.00293954180795633	0.00519965263419072	0.0118146555289058
0.00472541559837896	0.0117873625010338	0	0.00520833677942271	0.00448953767264908	0.0120334132826069
0.00410081879083616	0.0110813001406005	0	0.00535687701596228	0.00656231908030766	0.0113703581176081
0.00339649325944918	0.00831817054007113	0	0.00261731866677694	0.00298039864361922	0.00859705566123563
0.00368985195600033	0.0100090976759573	0	0.0061927880241502	0.00418766024315607	0.0103218096104541
0.00694111322471259	0.012504342072616	0	0.00662914564552146	0.00498552642461335	0.0125327102803738
0.00407211975849806	0.00856190554958233	0	0.00426118600612026	0.00397800016541229	0.00904929286245968
0.00390207592424117	0.0106943180878339	0	0.00549491357207841	0.0058475725746423	0.0109792407575883
0.00331643371102473	0.0103485236953106	0	0.00354056736415516	0.00371524274253577	0.0108180464808535
0.00486965511537507	0.0135150938714747	0	0.00847010172855844	0.00736349350756761	0.014073277644529
0.00283756513108924	0.0121886527168969	0	0.00458961210817964	0.00636059879249029	0.0127722272764866
0.00308146555289058	0.0106189727896783	0	0.00372996443635762	0.00387015135224547	0.010971383673807
0.00577967082954263	0.0114427259945414	0	0.00540071127284757	0.00776238524522372	0.0120645107931519
0.00309445041766603	0.00816896865437102	0	0.00330700521048714	0.00494880489620379	0.0087238441816227
0.00547969564138615	0.0135319659250682	0	0.00708576627243404	0.00614374328012571	0.0142113969067902
0.0034949135720784	0.0116976263336366	0	0.00587511372094946	0.00662327350922173	0.0124351170291953
0.00430535108758581	0.00928823091555702	0	0.00464659664213051	0.00373012984864775	0.00977661070217517
0.0033165164171698	0.0095612439004218	0	0.00376031759159706	0.0041890662476222	0.00985733189976015
0.00450856008601439	0.0109463237118518	0	0.00508411214953271	0.00564866429575717	0.0114836655363494
0.00264626581755024	0.00950690596311305	0	0.00386080555785295	0.00381225705069887	0.00995376726490778
0.00179505417252502	0.00862195021090067	0	0.00393309072864114	0.00434414026962203	0.00904333802001489
0.00292399305268381	0.00876403936812504	0	0.00413398395500786	0.00280456537920768	0.00903589446695888
0.00302059383012158	0.00977057315358531	0	0.00519733686212886	0.00539823008849557	0.0102051939459102
0.00289008353320652	0.0107252501860888	0	0.00352650731949384	0.00552700355636423	0.0110873376891903
0.00363667190472252	0.0118129186998594	0	0.00313232983210653	0.00704251095856422	0.0123862376974609
0.00355669506244314	0.0107601521793069	0	0.00591630138119262	0.00727193780497892	0.0113350425936647
0.00340004962368704	0.0122183442229758	0	0.00602199983458771	0.00542147051525929	0.0127016789347449
0.0028126705814242	0.0115642213216442	0	0.00641419237449342	0.00582656521379538	0.0120778264825077
0.00526738896700025	0.0110635183194111	0	0.00595624844925978	0.00497444380117443	0.0114681167810768
0.00324911090894053	0.0093823505086428	0	0.0033095691009842	0.0043113059300306	0.0096726490778265
0.00334629062939376	0.0116493259449177	0	0.00476594160946159	0.00525746422959226	0.0121134728310314
0.00327003556364238	0.0105633115540485	0	0.00451873294185758	0.00396575965594243	0.0111745926722356
0.00261789760979241	0.0106961376230254	0	0.0051489537672649	0.00469845339508726	0.0109976015217931
0.00316351004879663	0.00988809858572493	0	0.0039109254817633	0.0043132908775122	0.0104651393598544
0.00492391034653875	0.0102575469357373	0	0.00370275411463072	0.00395112066826565	0.0109583988090315
0.00316971300967662	0.006939128277231	0	0.00392200810520222	0.00267223554710115	0.00738904970639319
0.00367645356049955	0.012936647092879	0	0.0070344057563477	0.00752625920105864	0.0131906376643785
0.00306178149036473	0.00828765197254156	0	0.002941609461583	0.0044320569018278	0.00881333223058474
0.00448664295757175	0.0114561243900422	0	0.00599346621453974	0.00513754031924572	0.0117605657100323
0.00331386982052767	0.0120163758167232	0	0.00505880406914234	0.00461334877181375	0.0124674551319163
0.00496526341907203	0.0133961624348689	0	0.00492986518898354	0.0060858489785791	0.0136231080969316
0.00364279215945745	0.0101028037383178	0	0.0044083202381937	0.00408196178976097	0.0105182367049872
0.00249177073856588	0.00807675130262177	0	0.00357381523447192	0.00288388057232653	0.00843172607724753
0.00473715987097841	0.0094280870068646	0	0.00487321147961294	0.00434339591431643	0.0095854768009263
0.00354594326358449	0.0103830121578033	0	0.00502505996195517	0.00544471094202299	0.0107771069390456
0.00318766024315607	0.010301877429493	0	0.00468232569679927	0.00546199652634191	0.010770242329005
0.00337879414440493	0.0113223885534695	0	0.00566338598957903	0.00350384583574559	0.0117220246464312
0.00272525018608882	0.0122477876106195	0	0.00520552477049045	0.00540195186502357	0.0127662724340419
0.00443338020014887	0.0119207675130262	0	0.00549483086593334	0.00459258952940203	0.0122888925647176
0.00341071871640063	0.0107463402530808	0	0.0058433545612439	0.00691679761806302	0.0112742535770408
0.00280894880489621	0.0113423207344306	0	0.00458762716069804	0.00536870399470681	0.0118697378215201
0.00323678769332561	0.0105911835249359	0	0.00303084939210983	0.00338276403936812	0.0108220163758167
0.00323422380282855	0.0101701265404019	0	0.0043048548507154	0.00492184269291208	0.0105102969150608
0.00297808287155736	0.0124658837151601	0	0.00532710280373831	0.00423290050450748	0.0130607063104789
0.00341551567281449	0.0113300802249607	0	0.00485625671987428	0.00388090315110413	0.0117368290463982
0.00216731453146969	0.0087869489703085	0	0.00285088082044496	0.00436489951203374	0.00933735836572658
0.00328550161276983	0.0111298486477545	0	0.00517087089570755	0.00426639649325945	0.011596228599785
0.00266330328343396	0.00879017450996608	0	0.00438102721032173	0.00326714084856505	0.00912612687122653
0.00338020014887106	0.0111770738565875	0	0.00458861963443884	0.00525514845753039	0.0115806798445124
0.00286055743941775	0.0117359192788024	0	0.00659664213051029	0.00623744934248615	0.0121021420891572
0.00419253990571499	0.013233562153668	0	0.00470895707551071	0.00562922835166653	0.0135064097262427
0.00360656686791828	0.0126112811181871	0	0.00735249359027376	0.00661558183773054	0.0131025556198826
0.00354949962782235	0.0113087420395335	0	0.00520750971797205	0.00386576792655694	0.0118947977834753
0.00411562319080308	0.0106764535604996	0	0.00513960797287238	0.00508642792159457	0.0112428252419155
0.00323629145645521	0.00993548920684806	0	0.00352262013067571	0.00448407906707468	0.010482011413448
0.00485882061037135	0.00892391034653875	0	0.00303928541890663	0.00378306178149036	0.00937035811760813
0.0036948970308494	0.010467041601191	0	0.00468381440741047	0.00539417748738732	0.0109248201141345
0.00485352741708709	0.0112818625423869	0	0.00379207675130262	0.00529881730212555	0.0115989579025722
0.00497766934083202	0.0114048465801009	0	0.00358283020428418	0.00618865271689687	0.0117164833347118
0.00302109006699198	0.00794913572078405	0	0.00411587130923828	0.00347787610619469	0.00854155983789596
0.00273186667769415	0.00864543875609958	0	0.00269390455710859	0.00319634438838806	0.00904730791497808
0.00386667769415267	0.0126029277975354	0	0.00572665619055495	0.00566619799851129	0.0129430981721942
0.00265767926556943	0.0091410139773385	0	0.00476561078488132	0.00470027293027871	0.0095817550243983
0.00347671822016376	0.00974170870895707	0	0.00452865767926557	0.0043372756595815	0.0102515920932925
0.0035968902489455	0.00992912083367795	0	0.0050923000578943	0.00415623190803077	0.0104213878091142
0.00305243569597221	0.0104572822760731	0	0.00534108014225457	0.00413778843768092	0.0107910842775618
0.00321487056488297	0.0113250351501116	0	0.00441609461582995	0.00507517988586552	0.0116531304275908
0.00264593499296998	0.00873873128773468	0	0.00444090645934992	0.00383351252998098	0.00941675626499049
0.00442916218675048	0.0124110495409809	0	0.00643040277892648	0.00563543131254653	0.0131188487304607
0.00282276073112232	0.00979877594905303	0	0.00323587792572988	0.00308808204449591	0.0102914564552146
0.00556761227359193	0.0144529815565297	0	0.00650897361673973	0.00936580927962948	0.0149529402034571
0.00402539078653544	0.0100341576379125	0	0.00428525349433464	0.00452865767926557	0.0104071623521628
0.00380142254569515	0.0119381358034902	0	0.00632007278140766	0.00547547762798776	0.0125149284591845
0.00339525266727318	0.00977727235133571	0	0.00429178727979489	0.00502588702340584	0.0101896451906377
0.00376056571003226	0.0102907948060541	0	0.00302381936977918	0.00441096683483583	0.0106287321147961
0.00295492515093871	0.00924654701844347	0	0.00330783227193781	0.00309511206682656	0.0096258373997188
0.0039426019353238	0.00975510710445786	0	0.00427838888429411	0.00369175419733686	0.0102845918451741
0.00228517078818956	0.0102654867256637	0	0.00633636589198577	0.00442577123480275	0.0108191216607394
0.00222686295591763	0.00807038292945166	0	0.00405946571830287	0.00292697047390621	0.00829211810437516
0.00371110743528244	0.0111281945248532	0	0.00398792490282028	0.00527706558597304	0.0115359358200314
0.00486353486064015	0.0108091142171863	0	0.00376850549995865	0.005002481184352	0.0109473161855926
0.0033721776527996	0.0090856008601439	0	0.0038445951534199	0.00406252584567033	0.00929972706972127
0.00401166156645439	0.0119454139442561	0	0.00691580514432222	0.00560631874948309	0.0126688445951534
0.00325696799272186	0.0100189397072202	0	0.00480803903730046	0.0049344140269622	0.0103310726987015
0.0024412372839302	0.0101386982052767	0	0.00417144983872302	0.0050618641965098	0.010440989165495
0.00286692581258787	0.00886783558018361	0	0.00423562980729468	0.00480779091886527	0.00938822264494252
0.00392763212306674	0.0121682242990654	0	0.00373046067322802	0.00524084029443388	0.012395004548838
0.00256910098420313	0.00882350508642793	0	0.00430071954346208	0.00423248697378215	0.009186336944835
0.0058052270283682	0.0126128525349434	0	0.00684641468861136	0.0083991398560913	0.0129007526259201
0.0038700686461004	0.0120805557852949	0	0.00591671491191796	0.00662376974609213	0.0122572161111571
0.00281912166073939	0.00991100818790837	0	0.00473269373914482	0.00568546853031181	0.0103298321065255
0.0026904308990158	0.0092195021090067	0	0.00300487966255893	0.00357257464229593	0.00954404102224794
0.00426383260276239	0.0122761558183773	0	0.00676594160946158	0.00360557439417749	0.0127598213547267
0.0041516830700521	0.00926738896700025	0	0.00432280208419485	0.00358473244562071	0.00979025721611116
0.0027792572988173	0.00739971879910678	0	0.0032467124307336	0.00275121991563973	0.00783706889421884
0.00356728144901166	0.0104437184682822	0	0.00408452568025804	0.00384062525845671	0.0107977834753122
0.00332453891324126	0.0120712099909023	0	0.00641220742701183	0.00617202878173848	0.0124332147878587
0.00336200479695641	0.00978463319824663	0	0.00434215532214043	0.00506012736746341	0.0101100818790836
0.00232561409312712	0.00864998759407824	0	0.00301496981225705	0.00271805475146803	0.0090224960714581
0.00303481928707303	0.0104341245554545	0	0.00361434124555455	0.00477404681167811	0.0110026465966421
0.00396203787941444	0.0130317591597056	0	0.00505326275742287	0.00491795550409395	0.0135359358200314
0.00417467537838062	0.0104221321644198	0	0.00429749400380448	0.00432048631213299	0.0109617070548342
0.00277611446530477	0.00907187164006286	0	0.00270374658837151	0.00467273178397155	0.00948573318997602
0.00388751964270945	0.0115021917128443	0	0.00457522123893805	0.0062930278719709	0.0119087751219916
0.00351004879662559	0.0105041766603259	0	0.00495608303696964	0.00463700272930279	0.0110381275328757
0.00344305681912166	0.0110033909519477	0	0.0060326689273013	0.0052165246877843	0.011467041601191
0.00302812008932264	0.00758051443222232	0	0.00456786039202713	0.0029636092961707	0.00789000082706145
0.00359722107352576	0.00970763377718965	0	0.00469200231577206	0.00592572988173021	0.00992788024150195
0.00311223223885535	0.00962029608799934	0	0.00457017616408899	0.00619617897609792	0.0100913902902986
0.00295037631296005	0.0111114051774047	0	0.00544793648168059	0.00580737738813994	0.0114823422380283
0.00274079894136134	0.00945496650401125	0	0.0034988834670416	0.0049059631130593	0.00984972293441402
0.00332751633446365	0.0103129600529319	0	0.00463303283433959	0.00545322967496485	0.0108809031511041
0.00446927466710777	0.0109095194772972	0	0.00338549334215532	0.00580390373004714	0.0112640807211976
0.0043682077578364	0.0141135555371764	0	0.00440095939128277	0.00580117442725994	0.0148059713836738
0.00344041022247953	0.0111233148622943	0	0.00465321313373584	0.00519799851128939	0.011524274253577
0.00358787527913324	0.0120271276155818	0	0.00655040939541808	0.00660251426681002	0.012322967496485
0.00521081796377471	0.0131873294185758	0	0.00561880737738814	0.00804399966917542	0.0135911008187908
0.0035981308411215	0.0114093127119345	0	0.00607832271937806	0.00437399718799106	0.0120068646100405
0.00317715656273261	0.0103837565131089	0	0.0043773881399388	0.00456455214622447	0.0109110081879084
0.00435712513439748	0.0121169464891241	0	0.00603159374741544	0.00523455462740881	0.0125102969150608
0.00256959722107353	0.00847531221569763	0	0.00297047390621123	0.00387337689190307	0.00888487304606732
0.00251244727483252	0.00992548176329502	0	0.00464138615499132	0.00371168637829791	0.0102423290050451
0.0034711769084443	0.0109889173765611	0	0.00393482755768754	0.00497427838888429	0.0113194938383922
0.00385791084277562	0.0122054420643454	0	0.004432305020263	0.00546249276321231	0.0124642295922587
0.00155760483003887	0.00746662807046563	0	0.00222504342072616	0.00388305351087586	0.0078772640807212
0.00405863865685221	0.00796269952857497	0	0.00248581589612108	0.00313423207344306	0.00827706558597303
0.00425812587875279	0.0112595318832189	0	0.00331635100487966	0.00525878752791333	0.0116808369861881
0.00405839053841701	0.0120306012736746	0	0.0058156480026466	0.00542734265155901	0.012514349516169
0.0026250930444132	0.0093894632371185	0	0.00290463981473824	0.00443859068728807	0.00984194855677776
0.0023100653378546	0.00896799272185924	0	0.00375585145976346	0.00323215614920188	0.0094629890000827
0.00222636671904722	0.00887238441816227	0	0.00330196013563808	0.00553436440327516	0.00914366057398065
0.00272219005872136	0.0106091307584153	0	0.00411454801091721	0.00515681085104623	0.0109349102638326
0.00382201637581672	0.0122901331568936	0	0.00445868828053925	0.00470308493921098	0.0127274005458606
0.00616607393929369	0.0122691257960466	0	0.00599106773633281	0.00644057563476967	0.0127834753122157
0.00520966007774378	0.0126178149036473	0	0.00597800016541229	0.00686204615002895	0.0129005045074849
0.00225671987428666	0.00870060375485899	0	0.00329393763956662	0.00332296749648499	0.00898593995533868
0.00375643040277893	0.00992266975436274	0	0.00410793151931189	0.00540335786948971	0.0103883880572326
0.00535662889752708	0.0121703746588371	0	0.00485509883384336	0.00483930196013564	0.0125401538334298
0.00344206434538086	0.0104672897196262	0	0.00550128194524854	0.00358539409478124	0.0108109337523778
0.00405458605574394	0.0107327764452899	0	0.00441799685716649	0.00389851956000331	0.0111621040443305
0.00325134397485733	0.00743271855098834	0	0.00381796377470846	0.00242552311636754	0.00783367794227111
0.00416268298734596	0.0111811264576958	0	0.00280514432222314	0.00551451492845919	0.0114114630717062
0.00232635844843272	0.00837730543379374	0	0.00226697543627492	0.00377718964519064	0.00870316764535605
0.00445182367049872	0.0120650897361674	0	0.0033372756595815	0.00728599784964023	0.0124107187164006
0.00351815399884211	0.00836829046398148	0	0.0026221156231908	0.00346679348275577	0.00880894880489621
0.00399272185923414	0.0117020924654702	0	0.00648962037879414	0.00583566288975271	0.0120711272847573
0.00239392936895211	0.00962079232486973	0	0.00448730460673228	0.00429253163510049	0.00999313538995947
0.00476660325862211	0.0119810602927797	0	0.00612207427011827	0.00520875031014805	0.0123039450831197
0.00427168968654371	0.0117729716317922	0	0.00447804151848482	0.00608212720205111	0.0121177735505748
0.0029628649408651	0.009373914481846	0	0.00391489537672649	0.00388660987511372	0.00988115126953932
0.00404160119096849	0.0116805061616078	0	0.00617475808452568	0.0036250930444132	0.0120524356959722
0.00175370109999173	0.0077795054172525	0	0.00295475973864858	0.00434108014225457	0.0082514266810024
0.00361235629807295	0.010269622032917	0	0.00407063104788686	0.00378554296584236	0.0105707551071045
0.00246629724588537	0.00945182367049871	0	0.00426250930444132	0.00398370688942188	0.0098421139690679
0.00410536762881482	0.0106202133818543	0	0.0039047225208833	0.00441576379124969	0.0109023240426764
0.00284773798693243	0.0102732611033	0	0.00413679596394012	0.00461334877181375	0.0107866181457282
0.00292167728062195	0.0106033413282607	0	0.00566446116946489	0.00386328674220495	0.0110531800512778
0.00471830286990324	0.0105924241171119	0	0.00470482176825738	0.00541948556777768	0.011145397403027
0.00379836241832768	0.00917517161525102	0	0.00418112645769581	0.004628566702506	0.00976304689438426
0.00295939128277231	0.00928798279712183	0	0.00344107187164006	0.00408394673724258	0.00973145314696883
0.00308684145231991	0.0101248035729055	0	0.00358299561657431	0.00379000909767596	0.0105592589529402
0.00305896948143247	0.00914820941195932	0	0.00370490447440245	0.00393772227276487	0.00966462658175503
0.00297948887602349	0.00838731287734679	0	0.00330328343395914	0.00471573897940617	0.00887709866843106
0.00435563642378629	0.0121985774543049	0	0.0057550243983128	0.00491944421470515	0.0125082292614341
0.00431420064510793	0.011411132247126	0	0.00577181374576131	0.00519675791911339	0.011719295343644
0.00301703746588372	0.00964560416838972	0	0.00353337192953437	0.00382912910429245	0.0102030435861385
0.00326317095360185	0.0116018526176495	0	0.00435571912993136	0.00567405508229262	0.0119852783061782
0.00312926970473906	0.0114589363989744	0	0.00454751468034075	0.00439285418906625	0.0120483003887189
0.00302290960218344	0.00791563973203209	0	0.00280208419485568	0.00352551484575304	0.0081544123728393
0.00519287073029526	0.013090645934993	0	0.00604234554627409	0.00626771979158051	0.0134377636258374
0.00342767347613928	0.0124262674716732	0	0.00445885369282938	0.00622057728889257	0.0128318584070797
0.00226829873459598	0.00792341410966834	0	0.00285791084277562	0.00348788354974774	0.00822272764866428
0.00254412372839302	0.00807087916632206	0	0.00315598378959556	0.00367380696385741	0.0085786121908858
0.00385700107517989	0.0116863782979075	0	0.00483409147299645	0.00502555619882558	0.0122215697626334
0.00378901662393516	0.0119380530973451	0	0.00623455462740882	0.0048433545612439	0.0122651559010835
0.00319832933586966	0.0098292945165826	0	0.00511239765114548	0.00462252915391613	0.0100158795798528
