# Supplementary material for: Empirical comparison of cross-platform normalization methods for gene expression data
Source: BMC Bioinformatics. 2011 Dec 7;12:467. doi: 10.1186/1471-2105-12-467 (PMC3314675; doi:10.1186/1471-2105-12-467)
Supplement: Additional file 4 — Raw bootstrap results for all statistics presented. [file 1471-2105-12-467-S4.zip › bootstraps/figure9/maqc_to_sperm_AFX_T_ILM_N_AFX_ILM_under.csv]

Self.transfer	Transfer	No.transfer	resample.1	resample.2	No.norm
0.0173517492349682	0.00231618559258953	0.927964767182202	0.0135191464725829	0.0104640641799686	0.00425853940947812
0.0210877512199156	0.00214605905218758	0.919826896038376	0.00672243817715656	0.00874518236704988	0.00422082540732776
0.0240293606814986	0.0031855925895294	0.934846910925482	0.00902679679100157	0.0147611446530477	0.0044013729220081
0.0193736663634108	0.00223744934248615	0.916137788437681	0.00648275576875362	0.00892068480688115	0.00424514101397734
0.0202635844843272	0.00214142750806385	0.929566867918286	0.0100461500289472	0.0143835083946737	0.00462269456620627
0.0205040939541808	0.00241253825159209	0.925301463898768	0.0138212720205111	0.013175088909106	0.00385468530311802
0.0206864610040526	0.00238582416673559	0.934917790091804	0.0098230915557026	0.0125681085104623	0.00446381606153337
0.0197146637995203	0.00254213878091142	0.930872715242743	0.00715027706558597	0.0132017202878174	0.00471449838723017
0.0197914978082871	0.0021571416756265	0.92229302787197	0.0080319245719957	0.00686403109751055	0.00349325944917707
0.0192722686295592	0.00237275659581507	0.920549913158548	0.0095184021172773	0.00825498304524026	0.00344892895542139
0.0280765858903316	0.0027522950955256	0.91592523364486	0.00876221983293358	0.00557364982218179	0.00432180961045406
0.0256604912745017	0.00287742949301133	0.923954263501778	0.00732106525514846	0.00489636920023158	0.00423703581176082
0.0234254404102225	0.00263237118517906	0.927439583161029	0.0147293027871971	0.0091598709784137	0.00463038623769746
0.0112003142833512	0.00174021999834588	0.931718220163758	0.0074063352907121	0.0110707137540319	0.00244429741129766
0.0202703663882226	0.00214117938962865	0.932286080555785	0.0152011413448019	0.0175747250020676	0.00301827805805971
0.0188132495244397	0.00217417914151021	0.92852807873625	0.00722181788106856	0.0108383921925399	0.00417980315937474
0.0209824662972459	0.00250450748490613	0.92875039285419	0.0151101645852287	0.00913952526672732	0.00402266148374824
0.0182338102721032	0.00272558101066909	0.928622198329336	0.0140751798858655	0.0127827309569101	0.00425456951451493
0.0191351418410388	0.0021294351170292	0.922053676288148	0.008126705814242	0.00774121247208668	0.00410305185675296
0.0196182284343727	0.00260499545116202	0.92417335208006	0.0090883301629311	0.00733297494003804	0.0042773964105533
0.0204125382515921	0.00249582333967414	0.938347448515425	0.0110741047059797	0.0156390703829295	0.00403936812505169
0.0232041187660243	0.00276494913572078	0.931913902902986	0.00536630551649988	0.0105518981060293	0.00454031924571995
0.017883218923166	0.00266462658175502	0.929587957985278	0.00825721611115706	0.00819890827888512	0.00405218757753701
0.026762716069804	0.00317194607559342	0.926435117029195	0.00930626085518154	0.00932321561492018	0.00445893639897444
0.0190816309651807	0.00269894963195765	0.938133983955008	0.0143352080059549	0.0079069555868001	0.0041314200645108
0.0160644280870069	0.00221081796377471	0.923554379290381	0.00627524605078157	0.00874121247208668	0.00395136878670085
0.0316352659002564	0.00302787197088744	0.936687618890084	0.00663683731701266	0.0108325200562402	0.00492564717558515
0.026417417914151	0.00262277727235134	0.933030766685965	0.0148326027623853	0.0161420064510793	0.00477991894797783
0.0178770986684311	0.00232528326854685	0.920554875527252	0.00641171119014143	0.00556215366801753	0.0040935406500703
0.0213061781490365	0.00229741129765941	0.924246050781573	0.00534959887519643	0.00852824414854023	0.00407857083781325
0.0273333884707634	0.00270416011909685	0.93442800430072	0.0134151848482342	0.0121628483996361	0.00412488627905053
0.027679513687867	0.00280315937474154	0.9354962368704	0.0110364734099744	0.0148491439913986	0.0044055909354065
0.0122503515011165	0.00166173186667769	0.921426846414689	0.0108738731287735	0.0108895872963361	0.00330559920602101
0.0238334298238359	0.00244380117442726	0.922234637333554	0.00660251426681003	0.00941882391861716	0.00407807460094285
0.0264366884459515	0.00273997187991068	0.924021007360847	0.0126135968902489	0.00650516913406666	0.00464213051029691
0.0173795384997105	0.00206376643784633	0.925027127615582	0.0101052022165247	0.00839153089074518	0.00326391530890745
0.0206586717393102	0.00258986022661484	0.927414771317509	0.0141600363907038	0.00644917707385659	0.00442825241915474
0.0192191712844264	0.0025340335786949	0.930572491936151	0.00896518071292697	0.00532577950541725	0.00435985443718468
0.0279736167397238	0.00281680588867753	0.929169299478951	0.0106392357952196	0.0083696964684476	0.0038436026796791
0.0140948639483914	0.00221917128442643	0.929745926722356	0.00738268133322306	0.00941725250186089	0.00439483913654784
0.0219922256223637	0.00258680009924737	0.928292283516665	0.00590910594657183	0.010611198412042	0.00425456951451493
0.0252075924241171	0.00281945248531966	0.928641799685717	0.00857340170374658	0.00939508725498306	0.00442535770407741
0.0201960962699529	0.00238400463154412	0.929610288644446	0.00949011661566455	0.00619808121743445	0.00376618972789678
0.0278703167645356	0.00312960052931933	0.928919940451576	0.00944495906045819	0.00900016541229014	0.00459697295509056
0.0218089488048962	0.00230055413117195	0.922603754858986	0.00900851873294186	0.00685815896121082	0.00305045074849061
0.0270505334546357	0.00257166487470019	0.928914729964436	0.00953320651724422	0.011685716648747	0.00442841783144488
0.0183586965511537	0.00242486146720701	0.920796625589281	0.00569812257050699	0.0123961624348689	0.00385377553552229
0.0181756678521214	0.00185054999586469	0.916536101232321	0.00834389215118683	0.00772169382185097	0.00294433876437019
0.0288098585724919	0.00332883963278471	0.935941774873873	0.0143782152013895	0.0198734595980481	0.00479124968985195
0.0227429493011331	0.00259085270035564	0.927676536266645	0.0123288396327847	0.00702439831279464	0.00439847820693078
0.0154926805061616	0.00227168968654371	0.922186667769415	0.00670382929451658	0.0107699942105698	0.00409569100984203
0.0227525432139608	0.00271648333471177	0.919920850219171	0.0112293441402696	0.0103803655611612	0.0044380117442726
0.0242724340418493	0.00221462244644777	0.935163592754942	0.0152638326027624	0.0135311388636176	0.00407931519311885
0.0328875196427095	0.00316301381192623	0.928888760234885	0.00808766851377058	0.0133322305847325	0.00418261516830701
0.023345380861798	0.00254660491274502	0.932103299975188	0.0159256471755852	0.0119970225787776	0.00414341245554545
0.0183513357042428	0.00246960549168803	0.917557356711604	0.00805855595070713	0.00674154329666695	0.00369853610123232
0.0222792159457448	0.00267785956496568	0.931276403936813	0.00639541807956331	0.00803126292283516	0.00457331899760152
0.0143484409891655	0.00173004714250269	0.924357621371268	0.0107805805971384	0.00723223885534695	0.00339856091307584
0.0202069307749566	0.00205764618311141	0.92500603754859	0.0133802828550161	0.0107505582664792	0.00321743445538004
0.0190057894301547	0.00260913075841535	0.930591348937226	0.0105078984368539	0.0111059465718303	0.00433355388305351
0.0166699197750393	0.0021232321561492	0.914546770325035	0.00927160698039864	0.0057824828384749	0.00334108014225457
0.022842279381358	0.00226300554131172	0.917901662393516	0.00820519394591018	0.00559482259531884	0.00409122487800843
0.0267474981391118	0.00286370027293028	0.92890240674882	0.00829674964849889	0.0151424199818046	0.00398709784136961
0.0255048383094864	0.00286560251426681	0.931430816309652	0.00830568191216608	0.0100077743776363	0.00441857580018195
0.0189707220246465	0.00253808617980316	0.924306012736746	0.00944553800347367	0.00804193201554875	0.00355115375072368
0.0237718137457613	0.0029970225787776	0.932077082127202	0.00735563642378629	0.0114464477710694	0.00443230502026301
0.0183812753287569	0.00257025887023406	0.915025887023406	0.00501662393515838	0.00706972128029112	0.00363890497063932
0.0220263005541312	0.00276329501281945	0.920172442312464	0.0103299975188156	0.00738408733768919	0.00356934910263833
0.0235505748077082	0.00284070796460177	0.929323463733355	0.0133337192953436	0.00738739558349185	0.00345041766603259
0.0190008270614507	0.00262848399636093	0.927377636258374	0.0059126623108097	0.00755090563228848	0.00401389463237118
0.0202452237201224	0.00224580266313787	0.91957803324787	0.0119915639732032	0.0081521793069225	0.00389794061698784
0.0184688611363824	0.0023132908775122	0.93317955504094	0.0069628649408651	0.0130014887106112	0.0038408733768919
0.0257580018195352	0.00280754280043007	0.927860061202547	0.00982367049871806	0.010115457778513	0.00490290298569184
0.0235980481349764	0.00294334629062939	0.92472740054586	0.0101697130096766	0.00851269539326772	0.00417624679513688
0.0173348771813746	0.0020942850053759	0.924432056901828	0.00618625423868993	0.00699239103465388	0.0035906872880655
0.0201924571995699	0.00237722272764866	0.928427590769994	0.00959010834505003	0.00633586965511538	0.00378314448763543
0.0187128442643288	0.00249656769497974	0.923778512943512	0.0066171532544868	0.00939930526838144	0.00376296418823919
0.0210096766189728	0.0028121743445538	0.932183607642048	0.00967587461748408	0.0182526672731784	0.00510148043999669
0.0155334546356794	0.00202026300554131	0.923034819287073	0.00788115126953932	0.009995037631296	0.00294855677776859
0.0169971052849227	0.00240914729964436	0.91593730874204	0.0080898188735423	0.00486006120254735	0.00339053841700438
0.0277377388139939	0.00278504672897196	0.92738441816227	0.00660722851707882	0.00606773633280952	0.00423356215366802
0.0258603093209825	0.00275246050781573	0.931480688115127	0.0103671325779505	0.0113372756595815	0.00464725829129105
0.0244312298403771	0.00270597965428831	0.929786370027293	0.0077250847737987	0.00913911173600199	0.003619882557274
0.0200516913406666	0.0023422380282855	0.926594574476884	0.00653668017533703	0.0111908857828137	0.00382565544619966
0.0223653130427591	0.00260904805227028	0.921899346621454	0.0087926556943181	0.00875783640724506	0.00419163013811926
0.0196973782152014	0.00248035729054669	0.921594491770738	0.00522752460507816	0.00697874452071789	0.00454784550492101
0.0251501943594409	0.00261492018857001	0.935812174344554	0.0123534033578695	0.00793557191299314	0.0049049706393185
0.028375155074022	0.00272831031345629	0.936673310726987	0.0164863121329915	0.00817393102307501	0.00481970060375486
0.0246918369034819	0.00283988090315111	0.928790505334546	0.00939550078570838	0.0116085518153999	0.00431130593003061
0.0267235960631875	0.00255421387809114	0.932734513274336	0.00589496319576545	0.00689413613431478	0.0040923000578943
0.0281417583326441	0.0028393846662807	0.934331899760152	0.0145368455876272	0.00651236456868745	0.00445744768836324
0.0159445041766603	0.00202390207592424	0.933061616078074	0.00874551319163014	0.011541559837896	0.0039413613431478
0.0274715904391696	0.0030346538747829	0.924359275494169	0.00972715242742536	0.00915896121081796	0.00439426019353238
0.0357325283268546	0.00325853940947812	0.934313787114383	0.00692655694318088	0.0129588123397568	0.0048391365478455
0.0198029939624514	0.002440989165495	0.92467860392027	0.014619882557274	0.00963328095277479	0.00347754528161442
0.0204976428748656	0.00220808866098751	0.923412042014722	0.00703945083119676	0.00763328095277479	0.00440302704490944
0.0259713009676619	0.00252427425357704	0.923455462740882	0.00814531469688198	0.008812422462989	0.00427946406417997
0.0205615747250021	0.00254081548259036	0.923810520221653	0.00686088826399801	0.0105387478289637	0.00351071044578612
0.0236274915226201	0.00271400215035977	0.929293772227276	0.00739426019353238	0.00938706475891158	0.00410892399305268
0.0183199900752626	0.00239426019353238	0.914078240013233	0.00617169795715821	0.00902381936977917	0.00382573815234472
0.025819866016045	0.00278140765858903	0.929262840129022	0.00900893226366718	0.0107372425771235	0.00412902158630386
0.0153448846249276	0.00196501530063684	0.93286386568522	0.00803349598875196	0.0161687205359358	0.00356819121660739
0.017201224050947	0.00223207344305682	0.93552774791167	0.0135860557439418	0.013741626002812	0.00470300223306592
0.0246566040856836	0.00300413530725333	0.926978992639153	0.010375155074022	0.0098349185344471	0.00442221487056488
0.0201954346207923	0.00260987511372095	0.925580597138367	0.0123300802249607	0.0105619882557274	0.00366156645438756
0.0273815234471921	0.00325936647092879	0.931135638077909	0.0099002563890497	0.0130601273674634	0.00478603920271276
0.0162553965759656	0.0023137871143826	0.922414192374494	0.00944545529732858	0.00914349516169051	0.00391563973203209
0.0224202299230833	0.00219758498056406	0.91857869489703	0.00771433297494004	0.00780117442725994	0.00385179058804069
0.0242965842362088	0.00237804978909933	0.926960879993384	0.0106598296253412	0.0119762633363659	0.0039086924158465
0.0186813332230585	0.00265147630468944	0.922209908196179	0.0121952692085022	0.00729112563063436	0.0039665867173931
0.0184028616326193	0.00199586469274667	0.920991563973203	0.006995037631296	0.0104873873128773	0.00400512778099413
0.0245166652882309	0.00261855925895294	0.928538582416673	0.0072761558183773	0.0104021999834588	0.00421023902075924
0.0252240509469854	0.00259349929699777	0.932146555289058	0.0142411711190141	0.0111555702588702	0.00373070879166322
0.0185426350177818	0.0021905549582334	0.928760648416177	0.0131744272599454	0.00744082375320487	0.00366297245885369
0.0247974526507319	0.00252253742453064	0.924984285832438	0.0069480605408982	0.0128794144404929	0.00336713257795054
0.0214093127119345	0.00254718385576048	0.932152096600777	0.0147023405839054	0.0173134562898023	0.0041848482342238
0.0203682077578364	0.00223521627656935	0.921718385576048	0.0100149698122571	0.00599230832850881	0.00426250930444132
0.0192501860888264	0.00255421387809114	0.93491332395997	0.00746555289057977	0.0109746919196096	0.0037208667604003
0.0226404763873956	0.00262013067570921	0.937383839219254	0.010455958977752	0.0123421553221404	0.00453502605243569
0.0282859978496402	0.0032818625423869	0.937595236126044	0.00672615995368455	0.0189275494169217	0.00482193366967166
0.0209010007443553	0.00233826813332231	0.926455297328592	0.00715482590356463	0.0124472748325201	0.00404052601108262
0.0202166073939294	0.00273194938383922	0.923338268133322	0.00771292697047391	0.00712281862542387	0.00367198742866595
0.0257271524274254	0.0030650897361674	0.928419320155488	0.0136461004052601	0.013406169878422	0.0049096848895873
0.0216192209081135	0.00235133570424283	0.927541725250186	0.0111901414275081	0.0083744107187164	0.00348259035646348
0.0160097593251179	0.00198866925812588	0.924703415763791	0.00922512612687123	0.0139993383508395	0.00417111901414275
0.0155572740054586	0.00209072864113804	0.93327863700273	0.00931659912331487	0.012060871722769	0.00375849805640559
0.0227245885369283	0.00254643950045488	0.937003060127367	0.0173817715656273	0.00926631378711438	0.00483913654784551
0.0273225539657597	0.00260540898188735	0.9256085518154	0.00670506988669258	0.0082511785625672	0.00408833016293111
0.0175303118021669	0.00224108841286908	0.928819121660739	0.00722156976263337	0.0108292945165826	0.00422165246877843
0.0234925150938715	0.00244239516996113	0.926450334959888	0.00996774460342404	0.00874253577040775	0.00431386982052766
0.0173660573980647	0.00215358531138864	0.924922090811347	0.00803101480439996	0.00808063849143992	0.00369572409230006
0.0201237283930196	0.00233165164171698	0.923021834422298	0.00492630882474568	0.00438929782482838	0.00410950293606815
0.0309106773633281	0.00291307584153503	0.926133239599702	0.00860607063104789	0.00917351749234969	0.00436969646844761
0.0259698122570507	0.00250293606814986	0.931373252832685	0.00989124141923745	0.020078240013233	0.00464022826896038
0.0257505582664792	0.00282491109089405	0.930590356463485	0.0107892647423704	0.00946282358779257	0.00462989000082706
0.0250031428335125	0.00302332313290877	0.924679679100157	0.007244727483252	0.00700554131171946	0.00379323463733355
0.0185135224547184	0.00188669258125879	0.92651534198991	0.00849896617318667	0.0101506905963113	0.00401290215863038
0.0197886030932098	0.00221561492018857	0.929292283516665	0.00816028450913903	0.0107858737904226	0.00384740716235216
0.0189593085766272	0.00222372012240509	0.919253411628484	0.00652799603010504	0.00674642295922587	0.00381961789760979
0.0195248531965925	0.00264924323877264	0.926674964849888	0.00558423620875031	0.00914498387230171	0.00416789347448515
0.0238256554461997	0.00238177156562733	0.926664130344885	0.0112286824911091	0.0103702754114631	0.00441005706724009
0.0196637168141593	0.00258316102886444	0.927889587296336	0.00419741956827392	0.00688545198908279	0.00397907534529815
0.025094367711521	0.00268034074931767	0.933164254404102	0.0112799603010504	0.0081808783392606	0.00418617153254487
0.0197215284095608	0.00267885203870648	0.931238441816227	0.0111694648912414	0.00873451327433629	0.00458861963443884
0.01675155074022	0.00209122487800844	0.939510214208916	0.0121872467124307	0.0149754362749152	0.00339913985609131
0.019253494334629	0.00250144735753867	0.919926474237036	0.00656901827805806	0.00954875527251675	0.00392978248283847
0.0207656107848813	0.00260375485898602	0.933350012405922	0.00751567281449012	0.0124446282358779	0.00367860392027128
0.0237671822016376	0.00255545447026714	0.93373798693243	0.0090767513026218	0.0120587213629973	0.00412951782317426
0.0204224629890001	0.00202828550161277	0.92350227441899	0.00729501281945249	0.00971706227772722	0.00396228599784964
0.0276663634108014	0.00251252998097759	0.922411793896286	0.0079767595732363	0.0136641303448846	0.00379381358034902
0.0195603341328261	0.00215126953932677	0.930696716566041	0.0117313704408238	0.00786312132991481	0.00341907203705236
0.0263943428996775	0.0030373831775701	0.934073194938384	0.00858125878752791	0.00829451658258209	0.00552369531056158
0.0182864113803656	0.0020613679596394	0.931885617401373	0.00729153916135969	0.00573616739723761	0.00363237118517906
0.0144461996526342	0.00213629972706972	0.928696881978331	0.0121472996443636	0.0135978000165412	0.00358440162104044
0.0237220246464312	0.00232520056240179	0.91421644198164	0.00616028450913903	0.0107121826151683	0.00406781903895459
0.0153643205690183	0.00197072202464643	0.930880406914234	0.00521272020511124	0.0119896617318667	0.00358076255065751
0.0217436936564387	0.0020967661897279	0.925048134976429	0.0103228020841948	0.0131292697047391	0.00341295178231742
0.0210755107104458	0.00232164419816392	0.92496815813415	0.00650219171284426	0.00760995781986602	0.00370589694814325
0.0229668348358283	0.00258804069142337	0.929535687701596	0.00883880572326524	0.00919295343644033	0.00376180630220825
0.0171659085270036	0.00218939707220246	0.92303118021669	0.00421511868331817	0.00633256140931271	0.00438028285501613
0.0223461252171036	0.00255016127698288	0.930141758332644	0.00688768505499958	0.0126097097014308	0.00420577288892564
0.0204549665040112	0.00223620875031015	0.933869655115375	0.0119933008022496	0.0116692581258787	0.00426201306757092
0.019234802745844	0.00228732114796129	0.920866346869572	0.00791663220577289	0.00861037135059135	0.00375461086758746
0.0200178645273344	0.00224183276817468	0.919798610536763	0.00541841038789182	0.0099463237118518	0.00379894136134315
0.0202139607972873	0.00216061533371929	0.934642792159457	0.0080688115126954	0.0112247125961459	0.0039049706393185
0.0262995616574311	0.00302373666363411	0.932190389545944	0.0085642213216442	0.0124408237532049	0.00464378463319825
0.0192327350922173	0.0026243486891076	0.936024398312795	0.0127905880406914	0.0135736498221818	0.00410908940534282
0.0254230419320155	0.00295972210735257	0.92839177900918	0.0112333967413779	0.00713952526672732	0.00463162682987346
0.0227403027044909	0.00299338350839467	0.929163675461087	0.00842701182697875	0.0128663468695724	0.00467008518732942
0.0177135059134894	0.00206798445124473	0.934691009842031	0.00559920602100736	0.0119342486146721	0.0039324290794806
0.0208354974774626	0.00255264246133488	0.933499379703912	0.0130413530725333	0.0132047804151848	0.00392225622363741
0.0171293524108841	0.00222504342072616	0.927787693325614	0.00794442147051526	0.0122615168307005	0.00362873211479613
0.0229050533454636	0.00249251509387147	0.926259614589364	0.0076689273012985	0.00682391861715325	0.00458952940203457
0.0216031759159706	0.00233967413778844	0.923114796129352	0.00961748407906706	0.00904490943677114	0.00427011826978745
0.0272568852865768	0.00299966917541973	0.934342568852866	0.00792697047390621	0.0116637995203044	0.00464527334380945
0.0204777106939046	0.00241319990075263	0.930273840046316	0.0123238772640807	0.0119095194772972	0.00333454635679431
0.0219663385989579	0.00234058390538417	0.928691671491192	0.0105898602266148	0.0126936564386734	0.00375320486312133
0.024577619717145	0.0026867091224878	0.933492928624597	0.0076550326689273	0.0081917955504094	0.0040002481184352
0.0233959143164337	0.00250202630055413	0.925941278637003	0.00982631709536018	0.00745910181126458	0.00437804978909933
0.019017450996609	0.00229865188983542	0.926398891737656	0.0107039120006617	0.012270779918948	0.00378479861053676
0.0184193201554875	0.00245322967496485	0.930570506988669	0.008491936150856	0.0146155818377305	0.00429526093788768
0.0252587875279133	0.00264758911587131	0.93163286742205	0.00681449011661566	0.00971954346207923	0.00423091555702589
0.0258852865767927	0.00272309982631709	0.92900703002233	0.00914738235050865	0.0118579108427756	0.00406103713505913
0.022798775949053	0.00250574807708213	0.926641882391862	0.00604135307253329	0.0154614175833265	0.00449276321230667
0.0161568935571913	0.00225382515920933	0.923069142337276	0.00852576296418823	0.00604424778761062	0.00341799685716649
0.0163047721445704	0.00224034405756348	0.917754776279877	0.00681804648085352	0.00705342816971301	0.0036867091224878
0.0280697212802911	0.00308138284674551	0.936102390207592	0.0117190472252088	0.0114196509800678	0.00413348771813746
0.0185085600860144	0.0023419899098503	0.92586320403606	0.0100456537920768	0.0098967827309569	0.00400727814076586
0.0212950128194525	0.0024704325531387	0.926656521379538	0.00917384831692995	0.00710950293606815	0.00448962037879415
0.0235705896948143	0.00279257298817302	0.921393102307501	0.00794003804482674	0.00901323298321065	0.00418641965098007
0.0275617401372922	0.00253874782896369	0.933761144653048	0.00610520221652469	0.0148175502439831	0.0046864610040526
0.0205622363741626	0.00258903316516417	0.923427177239269	0.00824629890000827	0.0117943925233645	0.00416698370688942
0.0171162021338185	0.00226705814241998	0.931644115457779	0.00566123562980729	0.0131567281449012	0.00466867918286329
0.0260623604333802	0.00255355222893061	0.930925150938715	0.0081214953271028	0.013074518236705	0.00442684641468861
0.0196057398064676	0.00232205772888926	0.924773302456372	0.00906624762219832	0.00740178645273344	0.00373459598048135
0.0187116863782979	0.0023442229757671	0.933296253411628	0.00935960631874949	0.0118001819535191	0.00495120337441072
0.0186907617235961	0.00198842113969068	0.922232156149202	0.00652766520552477	0.0068144074104706	0.00286055743941775
0.0240197667686709	0.00271185179058804	0.92511702919527	0.0151280291125631	0.00726499048879332	0.0044404929286246
0.0197934827557687	0.00235307253328922	0.926863782979075	0.00713745761310065	0.0104499214291622	0.00398337606484162
0.0250620296087999	0.00283367794227111	0.920760565710032	0.0099693160201803	0.0089730377967083	0.00402588702340584
0.0241693821850964	0.0025909354065007	0.929903481928708	0.00751865023571252	0.0085464395004549	0.00430559920602101
0.021396245141014	0.00243164337110247	0.928921181043751	0.00673476139277148	0.00996278223472004	0.00431750889091059
0.0195398230088496	0.00244016210404433	0.927058142419982	0.0105076503184187	0.0121379538499711	0.00403928541890662
0.0206603258622116	0.0024390042180134	0.922641220742701	0.0103710197667687	0.00972442312463816	0.00379588123397568
0.0226014390869242	0.00262021338185427	0.933658092796295	0.00533123811099165	0.0104929286245968	0.00468091969233314
0.0214847407162352	0.00219477297163179	0.921620544206434	0.00582788851211645	0.00616086345215449	0.00415275824993797
0.0193099826317095	0.00254354478537755	0.9326722355471	0.00680439996691754	0.0135800181953519	0.00429228351666529
0.015644694400794	0.00181812918699859	0.9278315275825	0.00973988917376562	0.0120507815730709	0.00418675047556034
0.021887023405839	0.00273120502853362	0.927115954015383	0.00658258208584897	0.00572359606318749	0.00465023571251344
0.0223111405177404	0.00250310148044	0.92914903647341	0.00872078405425524	0.00869026548672566	0.00432999751881565
0.0270712926970474	0.00266305516499876	0.92967173931023	0.00866181457282276	0.0123547266561906	0.0044382598627078
0.0214991315854768	0.00228450913902903	0.93142196675213	0.00967860392027128	0.00807038292945165	0.00452311636754611
0.0259173765610785	0.00245124472748325	0.917070548341742	0.00663692002315772	0.0128705648829708	0.00393284261020594
0.022115457778513	0.00236423786287321	0.924315937474154	0.00913663055164999	0.0112345546274088	0.0040301877429493
0.0217369117525432	0.00276312960052932	0.93689959473989	0.00906194690265486	0.00998329335869656	0.00454627408816475
0.019439748573319	0.00238441816226946	0.93139781655777	0.0101077661070217	0.0108852038706476	0.0042499379703912
0.0193842527499793	0.00225026879497147	0.921790505334546	0.00794359440906459	0.0095958977752047	0.00381970060375486
0.0237654453725912	0.00294681994872219	0.939241336531304	0.00967761144653048	0.0102673889670003	0.0045021090066992
0.0173048548507154	0.00206996939872632	0.925206930774957	0.0113669671656604	0.00586651228186254	0.00359052187577537
0.0214706806715739	0.00194235381688859	0.923915805144322	0.00750070300223306	0.00603796212058556	0.00310065337854602
0.021778926474237	0.00236217020924655	0.92791315854768	0.0120631047886858	0.00900487966255893	0.00339748573318998
0.0196755437929038	0.00226201306757092	0.932631544123728	0.0179612935241089	0.0108923993052684	0.0044367711520966
0.020741626002812	0.00257274005458606	0.927591679761806	0.00908394673724257	0.0118407079646018	0.00409188652716897
0.0214604251095856	0.00289099330080225	0.930252667273179	0.0102114796129352	0.0117707385658755	0.00450310148044
0.019224795302291	0.00204242825241916	0.927791663220577	0.0100856008601439	0.0098297080473079	0.00323256967992722
0.0253395914316433	0.00277305433793731	0.92548366553635	0.0133424034405756	0.00661616078074601	0.00470275411463072
0.0179551732693739	0.00241179389628649	0.923306757092052	0.00738590687288066	0.00879191133901249	0.00382052766520553
0.0171298486477545	0.00234066661152924	0.923836489951203	0.00906277396410553	0.0078121743445538	0.00395509056322885
0.0209069555868001	0.00237796708295426	0.926588702340584	0.00823025390786535	0.0116982879827971	0.00480332478703168
0.0162589529402035	0.00237399718799107	0.924993383508395	0.0120513605160863	0.0136069803986436	0.00350169547597386
0.0187156562732611	0.00236638822264494	0.919437184682822	0.00621817881068563	0.0087151600363907	0.00389322636671905
0.0221372922008105	0.00260458192043669	0.933028616326193	0.0069725415598379	0.00753940947812423	0.00433247870316765
0.0197516334463651	0.00217955504093954	0.9329497146638	0.00941435778678356	0.0122830204284178	0.00292887271524274
0.024898188735423	0.00313663055164999	0.930896865437102	0.0134179141510214	0.0122466297245885	0.00440567364155157
0.0143828467455132	0.00218989330907286	0.918111074352824	0.00719072037052353	0.0068772640807212	0.00371970887436937
0.0167824001323298	0.0022197502274419	0.920162021338185	0.0070047142502688	0.00579050533454636	0.00366214539740303
0.0215116202133819	0.00277297163179224	0.931861219088578	0.00922264494251922	0.0131613596890249	0.0042511785625672
0.0213912000661649	0.00253560499545116	0.919618228434373	0.00499685716648746	0.00857116863782979	0.00459705566123563
0.0233720949466545	0.00233413282606898	0.929050864279216	0.0086436192209081	0.0090693077495658	0.00448755272516748
0.0219186998593995	0.0024332974940038	0.926866512281862	0.00727392275246051	0.00779894136134314	0.00444305681912166
0.0255114548010917	0.00359780001654123	0.93403134562898	0.00682805392440659	0.0158233396741378	0.00482573815234472
0.017145314696882	0.00229286245968075	0.92275055826648	0.00525175750558267	0.0127931519311885	0.0038450913902903
0.0189706393185014	0.00227359192788024	0.927472831031346	0.0117627987759491	0.00992953436440327	0.0040673228020842
0.017803738317757	0.00213175088909106	0.919950293606815	0.0155588454222149	0.00888015879579853	0.00390877512199156
0.0207447688363245	0.00242279381358035	0.926949466545364	0.00892209081134727	0.00814978082871558	0.003812422462989
0.021891903068398	0.00248622942684641	0.926744024481019	0.015237283930196	0.00677537010999918	0.00448796625589282
0.0236767016789347	0.0026899346621454	0.932127946406418	0.0132883136217021	0.0119025721611116	0.00397915805144322
0.0205780332478703	0.00273393433132081	0.930846993631627	0.0132338929782483	0.00833032834339592	0.00464419816392358
0.0171046232735092	0.00201455628153172	0.924030022330659	0.0128598130841122	0.010474485154247	0.00411851790588041
0.0192146224464478	0.00232900504507485	0.928350260524357	0.00758754445455298	0.00616111157058969	0.00426912579604665
0.0200922173517492	0.00214126209577372	0.927406500703002	0.00966958895045903	0.0105989579025722	0.00383533206517244
0.0160047969564139	0.00160251426681002	0.926147216938218	0.00882416673558846	0.00937498966173187	0.00335026052435696
0.0193146968819783	0.00258638656852204	0.930326606566868	0.0096340253080804	0.00673161855925895	0.00382830204284178
0.0165323794557936	0.00200793978992639	0.915766024315606	0.00705119510379621	0.00740468116781076	0.00408874369365644
0.0224472748325201	0.00276040029774212	0.923436357621371	0.00519576544537259	0.0053083285088082	0.00395376726490778
0.0234848234223803	0.00283127946406418	0.931156562732611	0.0120071954346208	0.00614481846001158	0.00400603754858986
0.0205314696881978	0.00234860640145563	0.927705566123563	0.0110871722769002	0.0144588536928294	0.00419700603754859
0.0168882639980151	0.00222843437267389	0.926556695062443	0.00454552973285915	0.0144326358448433	0.00401439086924158
0.0157188818129187	0.00195972210735258	0.920834422297577	0.00561640889918121	0.0117806633032834	0.00398114299892482
0.0224438011744272	0.00272715242742536	0.930053841700438	0.0059094367711521	0.00887817384831692	0.0042222314117939
0.0212740881647507	0.00234083202381937	0.929738069638574	0.00812728475725746	0.0136905136051608	0.00435389959473989
0.0263323959970226	0.0028408733768919	0.931021503597717	0.00966801753370275	0.0129224216359275	0.00476304689438425
0.0175413117194608	0.00210768340087668	0.929686543710198	0.00922413365313043	0.0109864361922091	0.00379662558928128
0.0229638574146059	0.00276726490778265	0.926879662558928	0.00674228765197254	0.0131588785046729	0.00401232321561492
0.0183305764618311	0.00209122487800844	0.92384575303945	0.00439599702257878	0.0087827309569101	0.00316657017616409
0.0206808369861881	0.00235588454222149	0.919309072864114	0.00852204118766025	0.0084592672235547	0.0035926722355471
0.0214934248614672	0.00285799354892069	0.939074352824415	0.00963708543544784	0.0158203622529154	0.00435381688859482
0.0183019601356381	0.00203035315523943	0.927698287982797	0.00588793317343479	0.0125939955338682	0.00380258043172608
0.0236336944835001	0.00277859564965677	0.927697378215202	0.00700306012736747	0.0096555289057977	0.0045951534198991
0.0232941030518568	0.00281523447192126	0.935709949549252	0.00745546274088165	0.0068475725746423	0.00457447688363245
0.0209892482011414	0.0027203705235299	0.929939459101811	0.0147675130262179	0.00735613266065669	0.00431767430320073
0.0221387809114217	0.00256058225126127	0.922413448019188	0.00747961293524109	0.00695699280456538	0.00412976594160946
0.0185033495988752	0.00242808700686461	0.926800016541229	0.00771855098833843	0.0114475229509553	0.00444065834091473
0.0185622363741626	0.00187461748407907	0.926028037383178	0.0058470763377719	0.0107931519311885	0.00348474071623522
0.0200750144735754	0.00227565958150691	0.92670796460177	0.00710040526011083	0.00811843519973534	0.00432801257133405
0.0250692250434207	0.00257141675626499	0.930479447522951	0.0068183773054338	0.0130404433049376	0.00341609461582995
0.0218465801009015	0.00242064345380862	0.928759986767017	0.00961268712265321	0.013089488048962	0.00385782813663055
0.024546604912745	0.00258423620875031	0.926622611860061	0.00659548424447937	0.00927094533123811	0.00417004383425688
0.0270604581920437	0.00286676040029774	0.932585724919361	0.00620428417831445	0.0149269704739062	0.0046570176164089
0.0213835083946737	0.00282673062608552	0.93175072367877	0.0108075428004301	0.00868207757836407	0.00446447771069391
0.015725415598379	0.00215424696054917	0.929232156149202	0.00997543627491523	0.0104378463319825	0.00360185261764949
0.0246910925481763	0.00309974361095029	0.931937722272765	0.0134351997353403	0.00785145976346042	0.00440112480357291
0.0276340253080804	0.00246960549168803	0.935631047886858	0.0169057977007692	0.0182495244396658	0.00424100570672401
0.0173059300306013	0.00224654701844347	0.915343726738897	0.0062813663055165	0.00750798114299892	0.00386295591762468
0.0212135472665619	0.00201009014969812	0.918812835993714	0.0102427425357704	0.00795566950624431	0.00309684889587296
0.0197809941278637	0.00213580349019932	0.93127392275246	0.00878289636920024	0.0143672152840956	0.00346728971962617
0.0217240095939128	0.00267215284095608	0.933035811760814	0.0151691340666612	0.00546150028947151	0.00375485898602266
0.0293211479612935	0.00319609626995286	0.9358625423869	0.0110068646100405	0.0100877512199156	0.00418269787445207
0.0182176825738152	0.00199834587709867	0.929269870151352	0.00798428583243735	0.0169401207509718	0.00379406169878422
0.0260416838971136	0.00276056571003226	0.930867422049458	0.011089488048962	0.0119357373252833	0.00425399057149946
0.0223469522785543	0.00302555619882557	0.926106525514846	0.0117389794061699	0.00635265900256389	0.00398701513522455
0.0205784467785956	0.00244562070961873	0.917774212223968	0.0128614672070135	0.00784227938135804	0.00386518898354148
0.0221252171036308	0.00221958481515177	0.916640889918121	0.00756049954511621	0.00764146886113638	0.00359258952940203
0.0255285749731205	0.00292184269291208	0.932042510958564	0.00935406500703002	0.00964320569018278	0.00435538830535109
0.0299604664626582	0.00295732362914565	0.935012157803325	0.0122180961045406	0.0120790670746836	0.00479323463733355
0.0283124638160615	0.00280911421718634	0.923376478372343	0.00727508063849145	0.00681506905963113	0.00431064428087007
0.019033578694897	0.00215598378959557	0.917298982714416	0.0099161359689025	0.0101635927549417	0.00390852700355637
0.0275170788189563	0.00283822678024977	0.927837647837234	0.00780390373004714	0.0137771896451906	0.0044414854023654
0.0172341410966835	0.00228649408651063	0.923466297245886	0.00407865354395831	0.00876569349102639	0.00358183773054338
0.0194939210983376	0.00245587627160698	0.920127615581838	0.00723943428996774	0.00532544868083699	0.00411239765114548
0.0149781655777024	0.00193449673310727	0.935435944090646	0.00688876023488545	0.0138851211645025	0.00367570920519395
0.0205986270779919	0.00221412620957737	0.922294185758002	0.00660267967910016	0.00734951616905136	0.0041581341493673
0.0180224960714581	0.00269977669340832	0.931472665619055	0.0111090894053428	0.0122952609378877	0.00398486477545282
0.0193395087254983	0.00218269787445207	0.92645380861798	0.0101855925895294	0.0123947564304028	0.00400512778099413
0.0162060210073609	0.0022491936150856	0.933529319328426	0.00620436688445952	0.0171693821850964	0.00390488793317343
0.0213851625175751	0.00287709866843106	0.930561326606567	0.0179993383508395	0.00917095360185262	0.00415929203539823
0.0213821023902076	0.00261070217517162	0.933676370854355	0.0127152427425358	0.010404929286246	0.0041611115705897
0.0213681250516913	0.00238590687288065	0.928401372922008	0.014325448680837	0.00829443387643702	0.00457447688363246
0.0168145728227607	0.00211314200645108	0.931593747415433	0.00778794144404929	0.010755272516748	0.00317492349681581
0.0276518898354148	0.00329261434124556	0.928754776279878	0.00819262261186006	0.00632867422049459	0.00448267306260855
0.0153198246629724	0.00192333140352328	0.922140021503598	0.00707137540319245	0.00793201554875527	0.00312091638408734
0.0284247787610619	0.00300504507484906	0.925988173021256	0.00969456620626913	0.0086604912745017	0.00483682077578364
0.0156690100074436	0.00196468447605657	0.925457199569928	0.00980803903730046	0.00892655694318087	0.00388181291869986
0.0222853362004797	0.00239186171532545	0.925787445207179	0.00693193284261021	0.0111692167728062	0.00394756430402779
0.028421139690679	0.00288487304606732	0.934414440492929	0.00888379786618146	0.0130266313787114	0.00469861880737739
0.0225364320569018	0.00255454470267141	0.92673360350674	0.00815970556612356	0.00757149946241006	0.00387064758911587
0.0221955173269374	0.00245124472748325	0.930196923331403	0.00670300223306592	0.0171199239103465	0.00445488379786619
0.0221707054834174	0.00229724588536928	0.928183773054338	0.00955495823339675	0.0104556281531718	0.00402530808039037
0.0261137209494666	0.00307195434620792	0.939991067736333	0.00975287403854106	0.014401207509718	0.0039977669340832
0.0213931850136465	0.00237929038127533	0.924612935241088	0.00599239103465387	0.00893904557108593	0.00401844347034985
0.0252013894632371	0.00283028699032338	0.932457861219089	0.012735423041932	0.016152758249938	0.00401521793069225
0.028243404184931	0.00307890166239352	0.920970639318501	0.00589893309072864	0.0095011165329584	0.0037513026217848
0.0228354147713175	0.00236324538913241	0.92125415598379	0.00794988007608965	0.00917111901414275	0.00373583657265735
0.0247131750889091	0.00295980481349764	0.925619138201969	0.00931171946075593	0.0148337606484162	0.00424927632123067
0.0199139029029857	0.0022499379703912	0.929792572988173	0.0114342072615995	0.00930824580266314	0.00410743528244149
0.0224327185509883	0.00305533041104954	0.931729302787197	0.0120977586634687	0.0132839301960136	0.00407708212720205
0.0128461665701762	0.00188983541477132	0.917348937226036	0.0105542138780911	0.00972525018608883	0.00347895128608056
0.0232212389380531	0.00276106194690266	0.930556777768588	0.014865850632702	0.00729054668761889	0.00456637168141593
0.0220184434703499	0.00264163427342652	0.929505334546357	0.00630849392109834	0.0129265569431809	0.00455396575965594
0.0252429906542056	0.0027226035894467	0.934495906045819	0.0116101232321561	0.013717972045323	0.00464684476056571
0.0212528326854685	0.00267926556943181	0.917520221652469	0.010742866594988	0.00706451079315194	0.00398949631957654
0.0273952526672732	0.00291828632867422	0.928421884045985	0.00941138036556116	0.0123127946406418	0.00446001157886031
0.0241379538499711	0.0026934083202382	0.928886196344388	0.00897535356877016	0.00806318749483087	0.00430593003060128
0.0186905136051609	0.0019059631130593	0.923342816971301	0.00777603175915971	0.0105051691340667	0.00342833512529981
0.0277521296832355	0.00270713754031925	0.920299644363576	0.00649640228268961	0.00760879993383508	0.00438243321478786
0.0209379703912	0.00276577619717145	0.933136051608634	0.0128276403936813	0.00794301546604913	0.00435439583161029
0.0276703333057646	0.0030900669919775	0.932157389794062	0.0087238441816227	0.00691828632867422	0.00471127284757257
0.0177656107848813	0.00204077412951782	0.923063931850137	0.0123472831031346	0.00736754610867588	0.0034085683566289
0.021054668761889	0.0026587544454553	0.935954263501778	0.0130984203126292	0.00886948970308494	0.00390761723596063
0.022126623108097	0.002566454387561	0.917911256306343	0.0113752377801671	0.009175171615251	0.00404267637085435
0.027959060458192	0.00311405177404681	0.93204342072616	0.0119866016044992	0.00771474650566537	0.0041576379124969
0.0205511537507237	0.00249979323463733	0.925876850549996	0.00985311388636176	0.00973517492349682	0.00331643371102473
0.0208138284674551	0.00231271193449673	0.930165991233149	0.00876395666197999	0.00878504672897197	0.00397163179224216
0.0268539409478124	0.00279273840046316	0.935676701678935	0.0110712099909023	0.00910669092713589	0.00448366553634935
0.02121743445538	0.00242022992308329	0.920733024563725	0.00736564386733934	0.00949499627822347	0.00397237614754776
0.0187505582664792	0.00216144239516996	0.916000248118435	0.0069336696716566	0.00838723017120172	0.00428351666528823
0.0212123066743859	0.00252435695972211	0.92473897940617	0.00941121495327103	0.0131957654453726	0.00434207261599537
0.0252347200396989	0.00294648912414192	0.925271937804979	0.00904929286245969	0.0145083946737243	0.00453916135968903
0.0260511123976511	0.00288495575221239	0.930643867339343	0.00866594988007609	0.00647969564138616	0.00374468613017947
0.0166687618890084	0.00204565379207675	0.922645190637664	0.00873947564304027	0.0109362335621537	0.00369737821520139
0.0250344057563477	0.0032477049044744	0.925920850219171	0.00917417914151021	0.00719998345877099	0.00438673393433132
0.0161042097427839	0.002245968075428	0.925262922835167	0.00869406996939873	0.0088109337523778	0.00368604747332727
0.0177260772475395	0.00203448846249276	0.927401042097428	0.012631047886858	0.0111420064510793	0.00378736250103383
0.0260070300223307	0.00269737821520139	0.94444677859565	0.0117258291291043	0.0104897857910843	0.00434430568191217
0.0179345794392523	0.00255388305351088	0.930684310644281	0.00596087999338351	0.0094899512033744	0.0043444710942023
0.0180202630055413	0.00201099991729386	0.932405590935407	0.0132561409312712	0.00968985195600034	0.0037171449838723
0.0207071375403192	0.00232867422049458	0.929730874203953	0.00706054089818874	0.0133314035232818	0.00405450334959887
0.0175169134066661	0.00204921015631461	0.925287073029526	0.00591845174096435	0.00805996195517327	0.00398560913075841
0.0251204201472169	0.00258208584897858	0.929022909602183	0.0117730543379373	0.00763179224216359	0.00423662228103548
0.0202395997022579	0.00235464395004549	0.929774212223968	0.00731362170209247	0.0108038210239021	0.00348846249276321
0.0201650814655529	0.00247903399222562	0.926151517657762	0.00554693573732528	0.0135967248366554	0.00448846249276321
0.0231460590521876	0.00272582912910429	0.921411049540981	0.00723149450004135	0.0128637829790754	0.00441932015548755
0.0248369034819287	0.00296038375651311	0.930806633032834	0.00691580514432222	0.0103959970225788	0.00420875031014805
0.0226430402778926	0.0027186336944835	0.930371267885204	0.0095253494334629	0.00931932842610205	0.00414332974940038
0.0198457530394508	0.0024028616326193	0.923303200727814	0.00540095939128277	0.00693069225043421	0.00375361839384666
0.0284899512033744	0.0031917955504094	0.929436523033661	0.0113338020014887	0.0107943925233645	0.00448101893970722
0.0275939955338682	0.00347001902241337	0.932551815399884	0.00613969067901745	0.0114175006202961	0.00457083781324952
0.021024894549665	0.00250103382681333	0.928033826813332	0.00837606484161774	0.0082439831279464	0.00436944835001241
0.0201881564800265	0.002375155074022	0.92375055826648	0.0078129186998594	0.0110942022992308	0.0039995037631296
0.0223782152013895	0.00215383342982384	0.927135886196344	0.0107289719626168	0.00964262674716732	0.00390728641138037
0.019946571830287	0.0019421056984534	0.921931850136465	0.00643983127946406	0.00890108345050037	0.00383111405177405
0.028373914481846	0.0027854602596973	0.928111736001985	0.00754916880324208	0.00876610702175171	0.0037525432139608
0.0194688611363824	0.00253122156976263	0.934612852534943	0.00552543213960797	0.0136504838309486	0.00457629641882392
0.0174705152592838	0.00217814903647341	0.919704904474403	0.00942089157224382	0.00620602100736085	0.00345959804813498
0.027862128856174	0.00256107848813167	0.926639814738235	0.00575196427094533	0.0104322223141179	0.00449780828715574
0.0187259118352494	0.00222884790339922	0.922520552477049	0.00895757174758085	0.00412207427011827	0.00395740633529071
0.0195484244479365	0.00220271276155819	0.927507071375403	0.00838020014887106	0.0109933008022496	0.00382879827971218
0.0231202547349268	0.00251889835414771	0.921158630386238	0.0109306922504342	0.00655884542221487	0.00453419899098503
0.0204777106939045	0.00250640972624266	0.920113059300306	0.00981730212554793	0.0142900504507485	0.00386270779918948
0.0150511951037962	0.00200669919775039	0.929586303862377	0.00864229592258705	0.00903250351501116	0.00310991646679348
0.0139956992804565	0.00173856587544455	0.923486560251427	0.00961194276734762	0.012517988586552	0.00330162931105781
0.0166604912745017	0.00245372591183525	0.917964436357621	0.00644702671408486	0.00925399057149946	0.00364651393598544
0.0228175502439831	0.00272591183524936	0.926500537589943	0.0128638656852204	0.0143282606897692	0.00451211645025225
0.0232406748821438	0.00272946819948722	0.923247125961459	0.00728905797700769	0.00680258043172608	0.00435960631874948
0.0184916053262757	0.00180249772558101	0.923277975353569	0.0085597551898106	0.00764213051029691	0.00370961872467124
0.0170784881316682	0.00234653874782896	0.931830452402614	0.0150170374658837	0.010514266810024	0.00362625093044413
0.0202812008932264	0.00210371350591349	0.923051939459102	0.0119004218013398	0.00814804399966918	0.00397171449838723
0.0206588371516004	0.00281200893226367	0.922698618807378	0.0110904805227028	0.009115540484658	0.0039331734347862
0.0213086593333885	0.00246513935985444	0.933613100653379	0.00730551649987594	0.0140618641965098	0.00456306343561327
0.0232995616574312	0.00269572409230006	0.933294764701017	0.0081932842610206	0.0097857083781325	0.00361715325448681
0.0210707137540319	0.00251029691506079	0.919481349764288	0.0118237532048631	0.00663766437846332	0.0035318005127781
0.0272445620709619	0.00260218344222976	0.926898602266148	0.0111082623438922	0.0121923744934249	0.00405499958646928
0.0239522785542966	0.00247101149615416	0.929913737490696	0.00846133487718138	0.0102983210652552	0.00442271110743528
0.0234687784302374	0.0025597551898106	0.933530973451328	0.00986394839136548	0.0120114961541643	0.00432784715904392
0.018585063270201	0.00224803572905467	0.92736092961707	0.00928798279712184	0.00814895376726491	0.00377594905301464
0.0233460425109586	0.00263055164998759	0.924183690348193	0.0090316764535605	0.00846836489951203	0.00397907534529816
0.0255666197998511	0.00254900339095195	0.927428748656025	0.0134194028616326	0.00770027293027872	0.00463162682987346
0.0186476718220164	0.00198966173186668	0.92702464643123	0.0176053262757423	0.00995806798445124	0.00348019187825655
0.0253768919030684	0.00274452071788934	0.923581341493673	0.0112522537424531	0.00973459598048134	0.00454552973285915
0.0312377801670664	0.00315002894715077	0.932846993631627	0.0173903730047142	0.00889000082706145	0.00458382267802498
0.019393763956662	0.00248068811512695	0.934451989082789	0.0112637498966173	0.0073704408237532	0.00410925481763295
0.0297398891737656	0.00285286576792656	0.932635431312546	0.00931932842610206	0.00762765693491027	0.00481945248531966
0.0213656438673393	0.00267587461748408	0.92618592341411	0.00851236456868745	0.00834761392771482	0.00396642130510297
0.0203269373914482	0.00220411876602431	0.914175502439831	0.0078498056405591	0.00754280043007196	0.00367554379290381
0.0219359027375734	0.00236423786287321	0.92219146472583	0.009752791332396	0.00933322305847324	0.00388776776114465
0.0191967579191134	0.00255652965015301	0.928282441485402	0.013954015383343	0.010895707551071	0.00308882639980151
0.029657183028699	0.00297543627491522	0.922755603341328	0.0139360681498635	0.00730915557025887	0.00432486973782152
0.0192511785625672	0.00194814324704326	0.919389628649409	0.0072501860888264	0.0107568439335042	0.00372144570341576
0.0221138036556116	0.00277884376809197	0.923129600529319	0.00623438921511869	0.00618666776941526	0.00438789182036225
0.0215029360681499	0.00234968158134149	0.933125878752791	0.00719460755934166	0.0109717972045323	0.00435952361260442
0.0255667852121413	0.00302696220329171	0.92669655115375	0.00860970970143082	0.0114175006202961	0.00431610288644446
0.0210940368869407	0.0031603672152841	0.936010172855843	0.0111855098833843	0.0110864279215946	0.00455644694400794
0.0207426184765528	0.00270234058390538	0.933264411545778	0.0115977173103962	0.0079559176246795	0.00390100074435531
0.0198950459019105	0.00261409312711934	0.930426102059383	0.00910569845339509	0.0104029443387644	0.00406045819204367
0.0202982383591101	0.00267091224878008	0.93428566702506	0.0115652965015301	0.00892796294764701	0.00412132991481267
0.0240825407327764	0.00236084691092548	0.92907997684228	0.0126685137705731	0.0103351252998098	0.00467438590687288
0.0230506988669259	0.00292407575882888	0.92004391696303	0.00839574890414358	0.00697270697212803	0.00405036804234555
0.0202841783144488	0.00270416011909685	0.93893846662807	0.0123363658919858	0.0108660160449921	0.00416210404433049
0.0202422462989	0.00286163261930362	0.92870209246547	0.0118374824249442	0.012065834091473	0.00462079232486974
0.0158685799354892	0.00217211148788355	0.915058225126127	0.0109368125051691	0.00582019684062526	0.00381994872219006
0.0197145810933753	0.00244586882805392	0.917140517740468	0.00832379455793565	0.0047879414440493	0.00442990654205608
0.0143903730047142	0.00172773137044082	0.926872053593582	0.00946315441237284	0.0133467868662642	0.00349574063352907
0.017847241750062	0.00211372094946655	0.923551236456869	0.00681647506409726	0.00868679182863287	0.00351517657761972
0.0183246216193863	0.00219477297163179	0.922573815234472	0.0106958067984451	0.00653519146472583	0.00318352493590274
0.0239977669340832	0.00251823670498718	0.930318253246216	0.0122131337358366	0.0131779009180382	0.00413423207344306
0.0244255231163675	0.00245918451740964	0.925351749234968	0.00877586634686957	0.008191299313539	0.00422231411793896
0.0180331651641717	0.00217831444876354	0.930964105533041	0.00546025969729551	0.0096909271358862	0.00420734430568191
0.0155976346042511	0.00184269291208337	0.919434289967745	0.00773550574807708	0.00706426267471673	0.00377809941278637
0.0164943346290629	0.00215606649574064	0.922003887188818	0.00678529484740716	0.00491712844264328	0.00346298900008271
0.0163461252171036	0.00207815730708792	0.92704292448929	0.00806963857414606	0.0115618228434373	0.00417682573815234
0.0246119427673476	0.00185270035563642	0.921855346952279	0.00809941278637002	0.00699528574973121	0.00318261516830701
0.0224122901331569	0.00292051939459102	0.93903035315524	0.0104116284839964	0.0142705318005128	0.00434008766851377
0.0221257960466463	0.00248656025142668	0.922286411380365	0.0125013646513936	0.00957596559424365	0.00394260193532379
0.0238444297411298	0.00286767016789348	0.933656438673393	0.0067240923000579	0.0079161359689025	0.0036602431560665
0.0280406914233727	0.00298866925812588	0.929336531304276	0.0143853279298652	0.00683235464395004	0.00442419981804648
0.0187125134397486	0.00209287900090977	0.922977255810107	0.0105405673641552	0.0113411628483996	0.00433686212885617
0.0200612025473493	0.00243023736663634	0.929932925316351	0.00835009511206682	0.00941518484823422	0.00456008601439087
0.0217252501860888	0.00297345132743363	0.925883467041601	0.00857720618641965	0.0096961376230254	0.00429261434124555
0.0175097179720453	0.00228690761723596	0.914535604995451	0.00802067653626665	0.00677388139938797	0.00399743610950294
0.0176368373170127	0.00211785625671987	0.928301546604913	0.00676131006533786	0.00863733355388306	0.00367066413034489
0.0256147547762799	0.00302224795302291	0.924326854685303	0.012109254817633	0.00762649904887933	0.00412116450252254
0.0114998759407824	0.00186874534777934	0.934715821685551	0.00605260110826235	0.0101303448846249	0.00271094202299231
0.0190195186502357	0.00255057480770821	0.920585973037797	0.00840575634769663	0.00852146224464478	0.00390042180133984
0.0198473244562071	0.00239550078570838	0.92753998842114	0.008750310148044	0.0081616078074601	0.00374766355140187
0.0289525266727318	0.00305590935406501	0.935292448928955	0.00691853444710942	0.00871160367215284	0.00454726656190555
0.020463319824663	0.00240501199239103	0.923524356959722	0.00596030105036804	0.0115447026714085	0.00400620296087999
0.0160425936647093	0.00213398395500786	0.93295608303697	0.0104199818046481	0.00751534198990985	0.00379703912000662
0.0264545529732859	0.00285154246960549	0.923047059796543	0.00663394260193532	0.0072452237201224	0.00448713919444215
0.0234249441733521	0.00258274749813911	0.927468613017947	0.00648755272516748	0.0102195848151518	0.00411388636175668
0.0201028864444628	0.00249731205028534	0.934662724340418	0.00546133487718138	0.00866429575717476	0.00438855346952278
0.0196762054420643	0.00216326193036143	0.91959598048135	0.0130254734926805	0.00589463237118518	0.00364667934827558
0.0198659333388471	0.00258961210817964	0.924262095773716	0.00730402778926474	0.00650078570837814	0.00335001240592176
0.0246839798197006	0.00233661401042097	0.922365643867339	0.0102221487056488	0.00729451658258208	0.00429211810437516
0.0194425605822513	0.00245695145149285	0.931669754362749	0.0137174758084526	0.00751542469605492	0.00424158464973947
0.0208671739310231	0.0023157720618642	0.924976346042511	0.00765246877843024	0.00586667769415268	0.00398866925812588
0.0260612852534943	0.00283624183276817	0.933939707220246	0.0149620378794144	0.0103744934248615	0.00422388553469523
0.0200247291373749	0.00207005210487139	0.931442312463816	0.0127659416094616	0.0169054668761889	0.00396567694979737
0.0165271689686544	0.00184922669754363	0.92076412207427	0.0088324373500951	0.0111892316599123	0.00271549086097097
0.0196709122487801	0.00234116284839964	0.929169961128112	0.0107721445703416	0.011100570672401	0.00432842610205938
0.0252868249110909	0.00245281614423952	0.921632950128194	0.00843809445041767	0.00521892316599123	0.00413935985443719
0.0164416508146555	0.00202530808039037	0.920095442891407	0.00863766437846332	0.0082689603837565	0.00383706889421884
0.0228648581589612	0.00255173269373915	0.91249656769498	0.00639550078570838	0.00799296997766934	0.00339103465387478
0.0175883715160037	0.00221619386320403	0.929789678273096	0.0089765114548011	0.00640699693987263	0.00393160201802994
0.0147845504921016	0.00176784385079811	0.9220192705318	0.0086193863204036	0.00983351252998097	0.00314349516169051
0.028132908775122	0.00291688032420809	0.930475643040278	0.0180994954925151	0.0069665867173931	0.00463658919857746
0.0191625175750559	0.00247977834753122	0.92786303862377	0.00576966338598958	0.00791679761806302	0.00419369779174593
0.0226291456455215	0.00286833181705401	0.928202878173849	0.00524414854023654	0.00791712844264329	0.00430700521048714
0.0238428583243735	0.00286824911090894	0.926040856835663	0.0135877925729882	0.0081566454387561	0.00415160036390704
0.0238321065255149	0.00252998097758663	0.923201058638657	0.00826672731783972	0.00939591431643371	0.00423720122405095
0.0243365313042759	0.00281597882722686	0.932512199156397	0.00753825159209329	0.00742428252419154	0.00461012323215615
0.026501860888264	0.00240567364155157	0.92746637995203	0.00767355884542222	0.0150239020759242	0.00387288065503267
0.0207320320899843	0.00264304027789265	0.932860970970143	0.00951501116532958	0.0108407906707468	0.00414911917955504
0.0169836241832768	0.0022828550161277	0.929562815317178	0.00848432718550988	0.0114896203787941	0.00390836159126623
0.013518071292697	0.00190811347283103	0.932881068563394	0.00884699363162683	0.0107440244810189	0.00380117442725994
0.0257398891737656	0.00270540071127285	0.93127243404185	0.00707195434620792	0.00878661814572823	0.00439781655777024
0.0217317839715491	0.00222851707881896	0.923176081382847	0.00778843768091969	0.00919741956827392	0.00389736167397238
0.022183855760483	0.00279033992225622	0.9341802166901	0.0104075758828881	0.00936903481928707	0.00451211645025226
0.027501860888264	0.00327028368207758	0.929247622198329	0.0102545695145149	0.0075632288479034	0.00411272847572575
0.0142859978496402	0.00192746671077661	0.928178810685634	0.010371433297494	0.00452807873625011	0.00382391861715326
0.0200378794144405	0.00227375734017037	0.914468943842528	0.00670134811016459	0.00799024067488214	0.00332611032999752
0.0215385824166736	0.00238574146059052	0.919580514432222	0.0075657100322554	0.00485733189976015	0.0039091886527169
0.0215378380613679	0.00258018360764205	0.9407577537011	0.00762798775949053	0.0138500537589943	0.00478992639153089
0.0220525184021173	0.00254420643453809	0.91900554131172	0.00744702671408486	0.0115798527830618	0.00446257546935737
0.0197452650731949	0.0024964022826896	0.933229757670995	0.00792217351749235	0.0142125547928211	0.00432288479033992
0.0132175998676702	0.0016575138532793	0.91155338681664	0.00590406087172277	0.0111682242990654	0.00341402696220329
0.0283795384997105	0.00343660573980647	0.943845835745596	0.0159986767016789	0.0128678355801836	0.00428475725746423
0.0231419237449342	0.0024664626581755	0.933079646017699	0.0106456041683897	0.0141315854768009	0.00459151434951617
0.0231492018857001	0.00251550740219998	0.924215863038624	0.0141461417583326	0.00895939128277232	0.00464395004548838
0.0222584567033331	0.00240939541807956	0.92090629393764	0.0131808783392606	0.00879075345298156	0.00375924241171119
0.0225628980233231	0.0021524274253577	0.93200620296088	0.00904201472169382	0.0116421305102969	0.0039725415598379
0.0222793813580349	0.0026542883136217	0.929106525514846	0.00898552642461335	0.0123633280952775	0.00421743445538004
0.0165698453395087	0.00224638160615334	0.918822926143412	0.0091910511951038	0.00788230915557026	0.00404011248035729
0.0217150773302456	0.00272434041849309	0.93894235381689	0.00910933752377802	0.0129469026548673	0.00498635348606401
0.0242052766520553	0.00287759490530146	0.931896451906377	0.0110557439417749	0.0161232321561492	0.00455983789595567
0.0227314531469688	0.0022172690430899	0.912416673558845	0.00826738896700024	0.00698759407824001	0.00433256140931271
0.0258652716896866	0.00299536845587627	0.931493507567612	0.00930229096021835	0.00843288396327847	0.0051568935571913
0.0203371102472914	0.00242659829625341	0.925083533206517	0.0128883467041601	0.00499148126705814	0.00451426681002399
0.0221782317426185	0.00236142585394095	0.918897692498553	0.00738201968406252	0.00793201554875527	0.00420560747663552
0.0240549995864693	0.00283028699032338	0.933237945579357	0.0138747828963692	0.0158833843354561	0.00458547680092631
0.0214565379207675	0.00215333719295344	0.931371350591349	0.0116232735092217	0.0104678686626416	0.004185096352659
0.0195552063518319	0.00214638987676784	0.925186998593996	0.0109459928872715	0.0112440658340915	0.00437920767513026
0.0188838805723265	0.00225820858489786	0.924495492515094	0.00725680258043173	0.0129547597386486	0.00369291208336779
0.021609875113721	0.00227822347200397	0.916288727152427	0.00816351004879663	0.00828574973120503	0.00358407079646018
0.0245003721776528	0.00297717310396163	0.933191382019684	0.0103572078405425	0.00790538417004383	0.0046864610040526
0.0288102721032173	0.00302249607145811	0.926296666942354	0.0064065834091473	0.0069430981721942	0.00478132495244397
0.0199649325944918	0.00227028368207758	0.919640889918121	0.00535472665619055	0.0058997601521793	0.00433843354561244
0.0142336448598131	0.00185319659250682	0.924467703250351	0.00603275163344636	0.00865271689686544	0.00357679265569432
0.0259861053676288	0.00290712099909023	0.935375651310892	0.00651724423124638	0.0100602927797535	0.00449350756761227
0.0228579935489207	0.00280861798031594	0.929438011744273	0.00892424117111901	0.0077164006285667	0.00438689934662145
0.0159867670167893	0.0019980150525184	0.928618228434373	0.00929046398147382	0.00814539740302704	0.00327971218261517
0.0237437763625837	0.00263253659746919	0.92375742287652	0.0127867008518733	0.0145036804234555	0.00383715160036391
0.0213744934248615	0.00217889339177901	0.93267107766107	0.00993151931188488	0.0116158299561657	0.00457381523447192
0.0226389876767844	0.00250591348937226	0.92794988007609	0.00784517409643536	0.0058146555289058	0.00433214787858738
0.0196774460342404	0.00245207178893392	0.931213299148127	0.00448804896203788	0.00769746092134646	0.00398684972293442
0.028382598627078	0.00320527665205525	0.93221578033248	0.0092100736084691	0.011258373997188	0.00448920684806881
0.0214026962203292	0.00258804069142337	0.920098172194194	0.00573409974361095	0.00779621205855595	0.00381548259035646
0.0194971466379952	0.00220668265652138	0.913194442147052	0.00769183690348193	0.010270862625093	0.00372723513357043
0.0192740881647507	0.00229691506078902	0.927364237862873	0.00840898188735424	0.00823637416260028	0.00403597717310396
0.0275656273261103	0.00325928376478372	0.928740716235216	0.0111621040443305	0.00819245719956992	0.0046255892812836
0.0250288644446282	0.00262798775949053	0.928246050781573	0.0104299065420561	0.0117634604251096	0.0044644777106939
0.021630965180713	0.00252692085021917	0.923239351583823	0.00630626085518154	0.00928971962616823	0.00432718550988338
0.0207313704408237	0.00223273509221735	0.926060706310479	0.0102912083367794	0.00618435199735341	0.00439856091307584
0.023819866016045	0.00290976759573236	0.92186924158465	0.0121775700934579	0.0102191712844264	0.00391845174096435
0.0199017450996609	0.00235108758580763	0.919537838061368	0.00903779670829543	0.00592159457447688	0.00391109089405343
0.0254978909933008	0.00293623356215367	0.941793234637334	0.00934265155901083	0.0151405177404681	0.00476883632453891
0.0198088660987511	0.00218029939624514	0.936545529732859	0.0126225291539161	0.0125483417417914	0.00326408072119758
0.0226867091224878	0.0025951534198991	0.93021073525763	0.0089421056984534	0.010349102638326	0.00405367628814821
0.0231272847572575	0.00232817798362418	0.919641882391862	0.009944090645935	0.0136804234554627	0.00421205855595071
0.017731618559259	0.00234289967744603	0.924490282027955	0.00537482424944173	0.00819915639732032	0.0036859647671822
0.0147020097593251	0.00195236126044165	0.92165916797618	0.0094352824414854	0.00634885451989083	0.00291175254321396
0.0287820693077496	0.00273864858158961	0.925691340666612	0.0084053428169713	0.0129294516582582	0.00400554131171946
0.02301240592176	0.00231866677694153	0.925342403440576	0.00995318832189232	0.00805971383673807	0.00444901166156646
0.0192409230005789	0.00227036638822264	0.926308990157969	0.00852617649491357	0.00796840625258457	0.00440145562815317
0.0187878587379042	0.00260052931932843	0.92707575882888	0.0124184930940369	0.00462467951368787	0.00426259201058639
0.0281032172690431	0.00281424199818046	0.937286659498801	0.00508899181209164	0.0121749234968158	0.00457588288809858
0.0209902406748822	0.00244007939789926	0.930866181457282	0.0106256719874287	0.00439029029856919	0.00420990819617898
0.0204616657017617	0.00238946323711852	0.920674551319163	0.00434653874782896	0.00604292448928955	0.00420899842858324
0.0258412042014722	0.00308163096518071	0.917891241419238	0.0096575138532793	0.00880613679596394	0.00402927797535357
0.0181310892399305	0.00239789926391531	0.92176933256141	0.00766057398064676	0.0105036804234555	0.00373658092796295
0.0262187577537011	0.00323505086427922	0.936636754610867	0.0137522950955256	0.0110089322636672	0.00474700190224134
0.0186783558018361	0.00193135389959474	0.922336779422711	0.00754139442560582	0.0116798445124473	0.00306542056074766
0.0244145231990737	0.00296551153750724	0.932260441650815	0.00719551732693739	0.0122253742453064	0.00398271441568109
0.0286934910263833	0.00308510462327351	0.927531304275908	0.00898461665701761	0.0139421884045985	0.00442585394094781
0.0211062773964105	0.00263385989579026	0.92595070713754	0.00675295674468613	0.0060237366636341	0.00399288727152427
0.0254060871722769	0.00254635679430982	0.929723182532462	0.00473277644528989	0.00898784219667521	0.00389612108179638
0.0235944090645935	0.00267910015714167	0.928802497725581	0.0053721776527996	0.00803730047142503	0.00411115705896948
0.0181444049292863	0.0025662062691258	0.92411851790588	0.00742924489289554	0.00986055743941774	0.00392680506161608
0.0235625671987429	0.00268588206103713	0.924053097345133	0.0109929699776693	0.011327929865189	0.00404383425688529
0.0239666694235382	0.00261930361425854	0.929487800843603	0.0107891820362253	0.0131039616243487	0.00442113969067902
0.025623604333802	0.00257836407245058	0.920078818956248	0.00588313621702092	0.00576842279381358	0.00408063849143991
0.0238302869903234	0.00278413696137623	0.927233314035233	0.00835406500703002	0.00840947812422463	0.00441857580018195
0.0273935158382268	0.00245471838557605	0.917961045405674	0.00548705648829708	0.00574625754693574	0.00398651889835414
0.0191742618476553	0.00235100487966256	0.928314862294269	0.0114589363989744	0.0123867339343313	0.00371416756264991
0.0233194111322472	0.00267736332809528	0.930936233562154	0.00849747746257547	0.0137969564138615	0.00425622363741626
0.0197326937391448	0.00227392275246051	0.921564552146225	0.0111327433628319	0.011376395666198	0.0043469522785543
0.0226615664543875	0.0023090728641138	0.923493011330742	0.00859184517409643	0.0103821023902076	0.00411835249359027
0.0234945000413531	0.00257563476966338	0.93151616905136	0.0134573649822182	0.0156703333057646	0.00440898188735423
0.0223201554875527	0.00247225208833016	0.923985939955339	0.00866007774377637	0.00627797535356876	0.00374973120502853
0.0177951368786701	0.0022222314117939	0.919942684641469	0.00705359358200314	0.0073108096931602	0.00407617235960632
0.0264629890000827	0.00236837317012654	0.92762112314945	0.0064424778761062	0.0155222893060954	0.00440749317674303
0.0180970143081631	0.00213894632371185	0.926280704656356	0.00703506740550823	0.0202579604664627	0.00398296253411629
0.0237723926887768	0.0026899346621454	0.923453560499545	0.00677230998263171	0.00983285088082045	0.00426871226532131
0.0188820610371351	0.00202398478206931	0.932496981225705	0.0133455462740882	0.0117480770821272	0.00392118104375155
0.0211386154991316	0.00221710363079977	0.91998643619221	0.00972599454139443	0.00777661070217517	0.00449226697543628
0.018010007443553	0.00257125134397486	0.928733851625176	0.0077508063849144	0.0101134728310314	0.00440699693987263
0.0221225705069887	0.00289115871309238	0.927486808369862	0.0100640145562815	0.00608659333388471	0.00391944421470515
0.0281369613762303	0.00266313787114383	0.938444462823588	0.0147347613927715	0.0118239186171533	0.00410718716400628
0.0164934248614672	0.00189074518236705	0.924146803407493	0.0079985112893888	0.00531271193449673	0.00433355388305351
0.0230607890166239	0.00287569266396493	0.931438094450417	0.00703473658092796	0.0148098585724919	0.00386436192209081
0.0253635762137127	0.00279331734347862	0.93504962368704	0.00954635679430982	0.0129300306012737	0.00487461748407907
0.0182553965759656	0.00232602762385245	0.922786039202713	0.0104619965263419	0.0132084194855678	0.00416987842196675
0.0223597717310396	0.0027168968654371	0.92410611198412	0.00679637747084608	0.0136687618890084	0.00409345794392523
0.0176414688611364	0.00235778678355802	0.923662062691258	0.0117193780497891	0.00551195103796212	0.00347522950955256
0.023947812422463	0.00270779918947978	0.93071433297494	0.0112413365313043	0.0123100653378546	0.00408659333388471
0.0173507567612274	0.00220866760400298	0.927788354974775	0.00901323298321066	0.0116854685303118	0.00359780001654123
0.0184472748325201	0.00243445538003474	0.919237118517906	0.00454329666694235	0.00661723596063187	0.00417211148788355
0.0169680754280043	0.00240997436109503	0.924525762964188	0.00726068976924985	0.0112445620709619	0.00369489703084939
0.0263026217847986	0.00247481597882723	0.93147357538665	0.00981076834008767	0.0073437267388967	0.00405193945910181
0.0173385989579026	0.00221073525762964	0.929454470267141	0.0116501530063684	0.0116977917459267	0.00392415846497395
0.0172178479861054	0.00235100487966256	0.923505417252502	0.00665883715160037	0.00931825324621619	0.0044070796460177
0.0256179803159375	0.00279323463733355	0.924277809941279	0.00740269622032917	0.00935298982714416	0.00431014804399967
0.0212183442229758	0.00253957489041436	0.929925316351005	0.00885270035563642	0.0105943263584484	0.00414862294268464
0.0199158878504673	0.00232561409312712	0.925194028616326	0.00701629311057811	0.00848622942684642	0.00381771565627326
0.0245691836903482	0.00272367876933256	0.929404433049375	0.00750153006368373	0.0104592672235547	0.00417244231246382
0.0228642792159458	0.00235133570424283	0.935194690265487	0.0104911090894054	0.0120241501943594	0.00422562236374163
0.0202276073112232	0.00242742535770408	0.927211479612935	0.00817897609792407	0.0098498056405591	0.00392275246050782
0.0210923000578943	0.00232230584732446	0.932370275411463	0.0087807460094285	0.0124703498469936	0.00430038871888181
0.0201730212554793	0.00206914233727566	0.91006839798197	0.00680522702836821	0.00803920271276156	0.00284600115788603
0.0204371846828219	0.00234926805061616	0.922187908361591	0.00911711190141428	0.0122816971300968	0.00341865850632702
0.0297642874865603	0.00353395087254983	0.935200562401786	0.0154495906045819	0.00864924323877264	0.00508543544785377
0.0204715904391696	0.00267835580183608	0.928725829129104	0.00931957654453727	0.00773831775700935	0.00438780911421719
0.0258810685633943	0.00311860061202547	0.931026962203292	0.00883078322719377	0.0086221156231908	0.00414283351252998
0.0248118435199736	0.0029997518815648	0.921520966007774	0.00876097924075759	0.00510817963774709	0.0039022413365313
0.0247200396989496	0.00304929286245968	0.932121329914813	0.0126109502936068	0.0111343974857332	0.00486320403605988
0.0154466958895046	0.0017859564965677	0.926631378711438	0.0119050533454636	0.00963344636506492	0.0036532958398809
0.0225413944256058	0.00276478372343065	0.920118931436606	0.00616367546108676	0.00885468530311802	0.00378066330328343
0.0249108427756183	0.00239227524605078	0.926398809031511	0.00825059961955174	0.00921222396824084	0.00397485733189976
0.0295523943428997	0.00261607807460094	0.930887767761145	0.00919237449342486	0.0105481763295013	0.00410371350591349
0.0224613348771814	0.00239153089074518	0.932519229178728	0.0108870234058391	0.0130554131171946	0.00360855181539989
0.0182349681581341	0.00214275080638492	0.923237118517906	0.00705946571830288	0.00637498966173187	0.00345058307832272
0.0191066909271359	0.0021559010834505	0.930861880737739	0.0119041435778678	0.0120066991977504	0.00440848565048383
0.0230613679596394	0.00270192705318005	0.925692167728062	0.00527061450665784	0.0113032007278141	0.00462550657513853
0.0141755024398313	0.00167041601190968	0.927746836489951	0.00880315937474154	0.00974551319163014	0.00345579356546192
0.0177151600363907	0.00233793730874204	0.922330741874121	0.00535877925729882	0.00846183111405177	0.0039683235464395
0.0209736994458688	0.00260789016623935	0.923712596145893	0.00890290298569184	0.00732809527747911	0.00442113969067902
0.0277930692250434	0.00260334132826069	0.927617153254487	0.0143394260193532	0.00628492266975436	0.00480613679596394
0.0266400628566703	0.00282466297245885	0.920796708295426	0.00970846083864031	0.00469497973699446	0.00388884294103052
0.0215547101149615	0.00239616243486891	0.924778843768092	0.0125738152344719	0.00701273674634026	0.0038780084360268
0.0215410636010255	0.00290166239351584	0.938380944504177	0.0126001984947482	0.0111160367215284	0.0048096931602018
0.0211817881068564	0.00263394260193532	0.926100736084691	0.00584418162269457	0.0106762881482094	0.00408105202216525
0.0250877512199157	0.00280390373004714	0.928524687784303	0.00900239847820693	0.00859498800760898	0.00426143412455545
0.0241062773964105	0.00271102472913737	0.923191133901249	0.00758580762550657	0.0102615995368456	0.00440650070300223
0.0253036969646845	0.0029054668761889	0.9392556446944	0.00819072037052353	0.0098498056405591	0.00441559837895956
0.0229512860805558	0.00319502109006699	0.9174668761889	0.00841485402365396	0.00441799685716649	0.00411669837068894
0.0251425853940948	0.00273815234471921	0.916240095939128	0.00516706641303449	0.010796212058556	0.00430286990323381
0.0173055164998759	0.00218964519063766	0.917872715242743	0.00569655115375072	0.00870060375485898	0.0038433545612439
0.0183149450004135	0.00225308080390373	0.920703829294516	0.00731717806633033	0.0085392440658341	0.00425738152344719
0.0211730212554793	0.00254817632950128	0.91913712678852	0.0122056074766355	0.00516756264990489	0.00400190224133653
0.0202735919278803	0.00223827640393681	0.922897609792408	0.00783334711769085	0.00848457530394508	0.00382011413448019
0.0247996030105037	0.00284252749979323	0.9288700686461	0.00957621371267885	0.0102934414026962	0.00447398891737656
0.0216222810354809	0.00269729550905632	0.927517244231246	0.00766322057728889	0.00797857910842776	0.0039089405342817
0.0225889504590191	0.00286171532544868	0.929088578281366	0.00758936398974444	0.00838706475891158	0.00444578612190886
0.0255285749731205	0.00298097758663469	0.92607393929369	0.00508039037300472	0.0058730460673228	0.00444313952526673
0.0145447853775536	0.00195004548837979	0.928163013811926	0.00701042097427839	0.00854602596972955	0.00348002646596642
0.0261580514432222	0.00294673724257712	0.927817715656273	0.0068809858572492	0.00616359275494169	0.004873294185758
0.0237522123893805	0.0027223554710115	0.943797618063022	0.00808700686461004	0.0121762467951369	0.00471846828219336
0.0251544123728393	0.00268563394260194	0.925567694979737	0.0106922504342073	0.0121972541559838	0.00382052766520553
0.0188788354974775	0.00224100570672401	0.9300133983955	0.00998172194194028	0.0144451244727483	0.00414035232817798
0.0284954098089488	0.00278430237366636	0.92410594657183	0.00773691175254321	0.0111884873046067	0.0044070796460177
0.0216030932098255	0.00253626664461169	0.91723488545199	0.0086488297080473	0.0096661979985113	0.00369795715821686
0.0312672235547101	0.00319187825655446	0.93073947564304	0.0126611529236622	0.0093135389959474	0.00488280539244066
0.01553411628484	0.00196873707716483	0.923059465718303	0.00566140104209743	0.00952998097758663	0.00391936150856009
0.018685716648747	0.00231370440823753	0.922261599536845	0.00729352410884128	0.0074548010917211	0.00353089074518237
0.0234476056571003	0.00282805392440658	0.929178562567199	0.00988305351087586	0.00952204118766025	0.00388669258125879
0.0195200562401786	0.00262203291704574	0.923511454801092	0.00885981308411215	0.00817930692250434	0.00392068480688115
0.0219044744024481	0.00267604002977421	0.932601108262344	0.0153872301712017	0.00985758001819534	0.00429848647754528
0.0191177735505748	0.00229757670994955	0.924623604333802	0.012185096352659	0.0102008105202216	0.00368613017947233
0.0220284509139029	0.00282970804730791	0.932091886527169	0.0167394756430403	0.0127260772475395	0.00403713505913489
0.0217694152675544	0.0026577619717145	0.92745984616657	0.00680481349764287	0.00657720618641965	0.00413588619634439
0.021980067819039	0.00252576296418824	0.924829129104292	0.0072761558183773	0.00622611860061202	0.00485576048300389
0.0183948391365479	0.00243859068728806	0.935778843768092	0.00897965428831362	0.0119223389297825	0.00387759490530147
0.020950293606815	0.00232032089984286	0.934602100736085	0.006878256554462	0.0121379538499711	0.00399115044247788
0.0239755189810603	0.0022469605491688	0.923587461748408	0.0100320072781408	0.00756686791828633	0.00413290877512199
0.0169037300471425	0.0023734182449756	0.937618641965098	0.011783806136796	0.0130966834835828	0.00407484906128525
0.0209014969812257	0.00252940203457117	0.931797452650732	0.0126078074600943	0.00733504259366471	0.0046265817550244
0.0178625423868993	0.002188818129187	0.931241998180465	0.0081029691506079	0.0089556695062443	0.00418964519063767
0.0140306012736746	0.0019339177900918	0.925111736001985	0.0099566619799851	0.0084390042180134	0.00337953849971053
0.0236723182532462	0.00255429658423621	0.920003308245803	0.00480828715573567	0.00846604912745017	0.00420362252915391
0.0243555537176412	0.00256777768588206	0.92088751964271	0.0068386403109751	0.00733008022496071	0.00421453974030271
0.0212209081134728	0.00230717062277727	0.91885162517575	0.00574021999834588	0.00701885700107518	0.00422338929782483
0.020936647092879	0.00267025059961955	0.927152013894632	0.0087871970887437	0.0079136547845505	0.00469597221073526
0.029352741708709	0.00279100157141676	0.927871061119841	0.0064701844347035	0.00991646679348275	0.00443189148953767
0.0203393433132082	0.00256240178645273	0.927436192209081	0.00535480936233562	0.008367711520966	0.00435596724836655
0.0230010751798859	0.00261872467124307	0.93201877429493	0.0122859978496402	0.0150203457116864	0.00431238110991646
0.0236788520387065	0.0024998759407824	0.92640385410636	0.00851873294185758	0.00913125465222065	0.00453668017533703
0.0190865933338847	0.00229170457364982	0.920852617649492	0.00825432139607973	0.00602315772061864	0.00410925481763295
0.0260557439417749	0.00278537755355223	0.921226035894467	0.0105642213216442	0.0100292779753536	0.00413985609130758
0.0198480688115127	0.0022771482921181	0.924159043916963	0.00979629476470102	0.0100533454635679	0.00359349929699777
0.0187302125547928	0.00241940286163262	0.921501447357539	0.0068809858572492	0.00694144404929286	0.0035647175585146
0.0221421718633694	0.00248589860226615	0.92313059300306	0.00500760896534612	0.00635786948970308	0.00376329501281945
0.0245609130758415	0.00264055909354065	0.924331486229427	0.0092828550161277	0.00852137953849971	0.00355214622446448
0.0268436026796791	0.00307873625010338	0.931079728723844	0.0103176743032007	0.00801455628153172	0.00483648995120337
0.0185848151517658	0.00217202878173848	0.927361673972376	0.00958067984451245	0.0132553138698205	0.00374518236704987
0.015787527913324	0.00184873046067323	0.9203914481846	0.0113094863948391	0.0091559010834505	0.00330105036804235
0.0209705566123563	0.00231395252667273	0.923028037383178	0.00555057480770821	0.0151859234141097	0.00390174509966091
0.0311171946075594	0.00286312132991481	0.937994210569846	0.00749334215532214	0.00656339426019354	0.00476023488545199
0.0209215945744769	0.00220180299396245	0.930742122239682	0.012152840956083	0.00689082788851212	0.00403109751054503
0.0193348771813746	0.00227971218261517	0.921673062608552	0.0098963692002316	0.00976966338598958	0.00392300057894302
0.0197007691671491	0.00236614010420974	0.920151683070052	0.00764337110247291	0.00905260110826235	0.00356686791828633
0.017760234885452	0.00219510379621206	0.927239599702258	0.0109458274749814	0.0126336117773551	0.00395037631296005
0.0230641799685717	0.00261798031593747	0.925417169795716	0.0075100487966256	0.010349102638326	0.00405913489372261
0.0275976346042511	0.00309544289140683	0.92564610040526	0.0100640972624266	0.00696915060789017	0.00411884873046068
0.0213421553221405	0.00222487800843603	0.926846001157886	0.0130343230502026	0.0129636092961707	0.00424778761061947
0.0195160863452155	0.00223844181622695	0.936442312463816	0.00799421056984534	0.011583822678025	0.00339417748738731
0.0211742618476553	0.00226027623852452	0.915766437846332	0.00745571085931685	0.00878165577702424	0.0039076999421057
0.0274418162269456	0.0031272020511124	0.930848399636093	0.00780034736580928	0.00722752460507816	0.00463195765445373
0.0209755189810603	0.00221908857828137	0.931656521379538	0.010373914481846	0.00525647175585146	0.00383326441154578
0.0183519146472583	0.00206244313952527	0.920932180961046	0.0110758415350261	0.0098106856339426	0.0038465801009015
0.0219361508560086	0.00230989992556447	0.934605491688032	0.0100802249607146	0.0171324952443966	0.00427309569100985
0.0159460755934166	0.0018156480026466	0.927967082954263	0.0115815896121082	0.00953767264907782	0.00314945000413531
0.0190802249607146	0.00231808783392606	0.920797618063022	0.00651790588040691	0.00984227938135804	0.00357282276073112
0.0220254734926805	0.0024387560995782	0.93542932759904	0.00724679513687867	0.0105426350177818	0.00449929699776693
0.0228953767264908	0.00260234885451989	0.924243404184931	0.00803696964684476	0.0111054503349599	0.00415722438177157
0.0195050037217765	0.00250004135307253	0.922252915391614	0.00575891158713092	0.0103512529980978	0.00428980233231329
0.0190358944669589	0.00195054172525019	0.931443553055992	0.00685187329418576	0.00920246464312298	0.00410652551484575
0.0188920684806881	0.00206889421884046	0.921416342734265	0.00639748573318997	0.00850227441898934	0.00397667686709122
0.0246437846331982	0.00295037631296005	0.925269622032917	0.00764899512033744	0.0091088412869076	0.00414423951699611
0.0193383508394674	0.0027485733189976	0.92589537672649	0.00851914647258292	0.00891382019684062	0.00331709536018526
0.0255930030601274	0.00260309320982549	0.932153089074518	0.0111015631461418	0.00924059217599868	0.00401356380779092
0.0223922752460508	0.00258572491936151	0.915046728971963	0.0104365230336614	0.00527243404184931	0.00411041270366388
0.0165839880903151	0.0019688197833099	0.930635348606401	0.00442254569514515	0.013980150525184	0.00332892233892978
0.0146929120833678	0.00200587213629973	0.926760648416177	0.00820519394591019	0.00861434124555453	0.00344785377553552
0.0195997022578778	0.00250227441898933	0.935790339922256	0.00658828880985858	0.0100741047059796	0.003690679017451
0.0187712348027458	0.00238582416673559	0.931242659829625	0.0118331817054007	0.0110600446613183	0.00457960466462658
0.0301218261516831	0.00317922421635928	0.935200810520222	0.0113126292283517	0.013643536514763	0.0040314283351253
0.0163413282606898	0.00200876685137706	0.925481018939707	0.0108264825076503	0.00820047969564139	0.00370796460176991
0.0267289719626168	0.00286551980812174	0.935132660656687	0.0105677776858821	0.0114729964436358	0.00504755603341328
0.0186312132991481	0.00208030766685965	0.916386651228186	0.00545107931519312	0.00711868331817054	0.00373691175254321
0.0216556943180878	0.00231560664957406	0.932847903399223	0.0065011165329584	0.00908005954842444	0.00397163179224216
0.0197393102307501	0.00229691506078902	0.920735753866512	0.00544859813084112	0.00692523364485981	0.00430824580266314
0.020891985774543	0.00236001984947482	0.924211148788355	0.00601190968488959	0.00551873294185758	0.00336208750310148
0.0210803076668597	0.00271855098833843	0.928452071788934	0.0124618311140518	0.00699983458770987	0.00407691671491192
0.0235026879497147	0.00266967165660409	0.928557274005459	0.00798412042014721	0.0102381109916467	0.00444628235877926
0.0226837317012654	0.00263708543544785	0.91565180712927	0.00859085270035564	0.00855049210156315	0.00329856918369035
0.0200873376891903	0.00239301960135638	0.925572326523861	0.00715623190803077	0.0087876933256141	0.00430138119262261
0.0230846083864031	0.00269299478951286	0.930625920105864	0.0110104209742784	0.0131383673806964	0.00430667438590687
0.0254803572905467	0.00256819121660739	0.922341907203705	0.0143248697378215	0.0060581424199818	0.00366644611694649
0.0214525680258043	0.0026862128856174	0.929522620130676	0.0136403936812505	0.00587577537011	0.00497535356877016
0.0258518732941858	0.00317219419402861	0.9328373997188	0.00953932677197915	0.0145402365395749	0.00501654122901332
0.0152539905714995	0.00193896286494087	0.919560747663551	0.00477371598709784	0.00876205442064346	0.00374129517823175
0.0181334877181375	0.00210834505003722	0.927246547018443	0.00802605243569597	0.00827458440162105	0.00336274915226201
0.0224481018939707	0.00260838640310975	0.925787031676454	0.00657952195848151	0.0147219419402862	0.0040289471507733
0.0300688942188404	0.0029027375734017	0.925008932263667	0.0124018691588785	0.00892366222810354	0.00472773137044082
0.0170738565875445	0.00233876437019271	0.925687536183939	0.00649069555868001	0.00945413944256058	0.00410354809362336
0.0195918451740964	0.00221288561740137	0.92820502853362	0.00722843437267389	0.00691034653874783	0.0035320486312133
0.0193111405177405	0.00230278719708874	0.927493259449177	0.00657257464229592	0.0132634190720371	0.00454892068480688
0.0185958977752047	0.00195484244479365	0.927636837317013	0.00676263336365892	0.0112077578364072	0.00327905053345463
0.026880737738814	0.0034078240013233	0.936498800760897	0.0080836159126623	0.00923521627656935	0.00472723513357042
0.0216169878421967	0.00253940947812423	0.91651583822678	0.00691613596890249	0.00734926805061616	0.00386973782152014
0.0246256719874287	0.00287916632205773	0.92611214953271	0.0133342982383591	0.0131075179885866	0.00397924075758829
0.0271530063683732	0.0029688197833099	0.928320238193698	0.00835911008187909	0.0100992473740799	0.0040279546770325
0.0176614837482425	0.00209949549251509	0.92529923083285	0.011705566123563	0.00688288809858572	0.00338326027623852
0.0151120668265652	0.00227400545860557	0.926332644115458	0.0074647258291291	0.00432015548755273	0.00389347448515424
0.0207947233479448	0.00267959639401208	0.928790753452982	0.0123286742204946	0.00948755272516748	0.00458762716069804
0.0183392606070631	0.00219965263419072	0.922852369531056	0.0083553883053511	0.00664725829129104	0.00398536101232321
0.0281569762633364	0.00286568522041188	0.927253494334629	0.00917905880406915	0.0131373749069556	0.00432429079480606
0.0178287155735671	0.00206798445124473	0.921449756016872	0.0129282937722273	0.00875659581506906	0.00408229261434125
0.0242244644777107	0.00256066495740634	0.93440352328178	0.0125026052435696	0.0124983872301712	0.00426399801505252
0.0210779091886527	0.00238847076337772	0.927993548920685	0.0105451989082789	0.0138177983624183	0.00349929699776693
0.0290232404267637	0.00324216359275494	0.9319941278637	0.00809097675957324	0.0141935323794558	0.00431850136465139
0.0226642130510297	0.00255330411049541	0.929712430733604	0.00870523529898271	0.00994119593085766	0.00407418741212472
0.020957819866016	0.00233223058473245	0.91537953849971	0.00517641220742701	0.00525374245306426	0.00347440244810189
0.0268671739310231	0.00292920353982301	0.933847241750062	0.0070291952692085	0.00889380530973452	0.00477057315358532
0.0170292779753536	0.00199478951286081	0.926773633280953	0.00908063849143991	0.00727491522620131	0.00371499462410057
0.0232982383591101	0.00266545364320569	0.932014473575387	0.00600827061450666	0.0134084029443388	0.00478157307087917
0.0222905466876189	0.00269547597386486	0.928167397237615	0.0142162765693491	0.00835828302042842	0.004316764535605
0.0200533454635679	0.00221362997270697	0.920737077164833	0.00724381771565627	0.0085402365395749	0.00461723596063188
0.0194761392771483	0.00243122984037714	0.919008187908361	0.00925399057149946	0.0116323711851791	0.00415126953932677
0.021079480605409	0.00254809362335622	0.933334050119924	0.0110184434703498	0.0167002729302787	0.00447696633859896
0.0189688197833099	0.00216177321975023	0.930016293110578	0.0087800016541229	0.00857877760317592	0.00353312381109916
0.0180045488379787	0.00221288561740137	0.929622363741626	0.00603324787031677	0.010925481763295	0.00374667107766107
0.0185262592010586	0.0022219832933587	0.922094533123811	0.0103836738069639	0.00638342568852865	0.00357877760317592
0.0231995699280457	0.00296551153750724	0.926148292118104	0.00713448019187826	0.0126599123314862	0.00358365726573485
0.0274338764370193	0.00293218096104541	0.932747332726821	0.0105748077082127	0.012309320982549	0.00470879166322058
0.0246440327516334	0.00271879910677364	0.928852948474072	0.00976924985526425	0.00573906211231495	0.00438326027623853
0.0223888842941031	0.00229162186750476	0.914485071540815	0.00846414688611364	0.00946017699115044	0.00407203705235299
0.0206788520387065	0.00240319245719957	0.931684476056571	0.00763377718964519	0.0151396079728724	0.0033395087254983
0.0226170705483417	0.00254801091721115	0.914861053676288	0.0119537672649078	0.00905235298982715	0.00378082871557356
0.0156665288230916	0.00196650401124804	0.926855429658423	0.00974609213464561	0.0121769911504425	0.00369382185096352
0.0179312711934497	0.00197063931850136	0.930157637912497	0.0108259035646349	0.0127212802911256	0.00360772475394922
0.0209199404515756	0.00241543296666942	0.940195600033083	0.0163005541311719	0.00760325862211562	0.00383086593333885
0.019690679017451	0.00263998015052519	0.93527929865189	0.00979050533454635	0.0185936647092879	0.00417227690017368
0.0159773385162518	0.00194450417666033	0.923021503597717	0.00896377470846084	0.00474675378380614	0.00375593416590853
0.0208082044495906	0.0022838474898685	0.929187742949301	0.00657910842775619	0.0107022578777603	0.00477619717144984
0.0211222396824084	0.00217963774708461	0.912613431477959	0.00683392606070631	0.00798048134976429	0.00429749400380448
0.0161815399884211	0.00221660739392937	0.927871888181292	0.00695864692746671	0.0138197006037549	0.00379389628649408
0.0242435695972211	0.00281597882722686	0.927215532214043	0.0111015631461418	0.00981060292779753	0.004247208667604
0.0176882805392441	0.00253312381109917	0.923180299396245	0.00966901000744355	0.00825324621619386	0.00422884790339922
0.0170679017450996	0.0024991315854768	0.926810023984782	0.00489231659912331	0.0135538830535109	0.00378190389545943
0.0272496071458109	0.00249044744024481	0.931884045984617	0.0114911090894053	0.00731114051774047	0.00439086924158465
0.0224081548259036	0.0025899429327599	0.930225374245306	0.00999611281118187	0.0105054999586469	0.00454280043007195
0.0174959887519643	0.0023766437846332	0.935544619965264	0.00966355140186916	0.0107345132743363	0.00339864361922091
0.0242382764039368	0.00267107766107022	0.937289885038458	0.0117814903647341	0.0146517244231247	0.00443561326606567
0.0168205276652055	0.00250897361673973	0.9290620296088	0.00697394756430403	0.0077216111157059	0.00383797866181457
0.0221521793069225	0.00257108593168472	0.923099660904805	0.0131852617649491	0.0105134397485733	0.00424158464973947
0.0217474981391117	0.00244107187164006	0.929634438838806	0.0171094202299231	0.00901124803572905	0.00349598875196427
0.0203177570093458	0.00269373914481846	0.927824745678604	0.00439467372425772	0.0072486973782152	0.00441791415102142
0.0220004962368704	0.00255512364568688	0.931788024150195	0.0045607476635514	0.01707460094285	0.00417657761971714
0.0250635183194111	0.00266429575717476	0.928633942601935	0.0105107931519312	0.00824282524191547	0.00422016375816723
0.0183840046315441	0.00222256223637416	0.931828550161277	0.00698221817881068	0.0138357455958978	0.00368166404763874
0.0172766520552477	0.002253411628484	0.919717144983872	0.00677222727648664	0.00669655115375072	0.00367587461748408
0.0240149698122571	0.00272219005872136	0.922563311554049	0.00744355305599206	0.0121531717806633	0.00419915639732032
0.023958977752047	0.00270308493921098	0.926650318418658	0.00668108510462327	0.00813431477958813	0.00444330493755686
0.0262620130675709	0.0027493176743032	0.923856422132164	0.00748159788272268	0.0138980233231329	0.00444198163923579
0.0234441319990075	0.00234794475229509	0.922686461004053	0.00820899842858325	0.00500554131171946	0.00433115540484658
0.0174710942022992	0.0026245968075428	0.929668761889008	0.006567694979737	0.00750773302456373	0.00429013315689355
0.0275947398891738	0.00273459598048135	0.932251674799438	0.00967628814820942	0.00873947564304027	0.00487833926060706
0.0215376726490778	0.0025619882557274	0.919644611694649	0.00785228682491109	0.00818939707220247	0.00423389297824828
0.0129877594905301	0.00167041601190969	0.930233314035233	0.00793499296997767	0.00749507898436854	0.00297345132743363
0.0224357786783558	0.00249507898436854	0.936561409312712	0.00904375155074022	0.010206269125796	0.00391481267058142
0.023218675047556	0.00260532627574229	0.914213299148127	0.00730940368869407	0.00659837895955669	0.00400951120668266
0.0263487718137458	0.00275494169216773	0.927001819535191	0.00830030601273675	0.00884864775452816	0.00425754693573732
0.0156704987180548	0.00212579604664627	0.93060755934166	0.0129560830369696	0.0114729964436358	0.00372425771234803
0.0245729881730212	0.00286609875113721	0.926852204118766	0.00683078322719378	0.00361152923662228	0.00459581506905963
0.0140181953519146	0.00191506078901662	0.922787610619469	0.00692589529402034	0.00908311967579192	0.00364494251922918
0.0179482259531883	0.00220238193697792	0.929055578529485	0.00739740302704491	0.00749855264246134	0.00457596559424365
0.0205475973864858	0.00253758994293276	0.932353651476305	0.0119406169878422	0.00580208419485568	0.00441592920353982
0.0209147299644364	0.00256761227359193	0.92609238276404	0.0111387809114217	0.0093781324952444	0.00424356959722108
0.0233720949466545	0.00278529484740716	0.931310892399305	0.00925332892233893	0.0106917541973369	0.00464122074270118
0.0201587130923827	0.0025278306178149	0.914542138780911	0.00862674716731452	0.00729211810437515	0.00355942436523034
0.0176880324208089	0.00224356959722107	0.925685220411877	0.00517781821189315	0.00835811760813829	0.00397841369613763
0.0292239682408403	0.00306566867918287	0.929342403440576	0.0101601190968489	0.00689430154660491	0.0047488214374328
0.0208021669010007	0.00245885369282938	0.928036804234555	0.00529178727979489	0.012156562732611	0.00466073939293689
0.0200364734099744	0.00271466379952031	0.932955007857084	0.0074791166983707	0.00683351252998098	0.0048393846662807
0.0171318335952361	0.00235604995451162	0.93461508560086	0.0127004383425689	0.00845628980233231	0.00374261847655281
0.0257847986105368	0.00268265652137954	0.932795219584815	0.0107427011826979	0.0142440658340915	0.00450459019105119
0.0255260937887685	0.00282499379703912	0.935974940038045	0.0110535935820031	0.00751211645025225	0.00476776114465305
0.0268916549499628	0.00252352989827144	0.924351501116533	0.0129928045653792	0.00855107104457862	0.00420411876602431
0.0162865767926557	0.00214010420974279	0.923849474815979	0.00955024398312795	0.00993879745265073	0.00300016541229013
0.0219139029029857	0.00259201058638657	0.932339756843934	0.00744702671408486	0.00563774708460839	0.00432313290877512
0.0267656107848813	0.00302348854519891	0.924409312711934	0.00852303366140105	0.00814366057398064	0.00427185509883384
0.0256013563807791	0.00291026383260276	0.927706889421884	0.0111929534364403	0.0104483500124059	0.00434529815565296
0.0145480109172112	0.001814903647341	0.925667190472252	0.00830518567529567	0.0109086924158465	0.00326854685303118
0.018162765693491	0.00261798031593747	0.929138698205277	0.00830940368869407	0.011380117442726	0.00449871805475147
0.0181141344801919	0.00236886940699694	0.932373749069556	0.011750310148044	0.00935646348523696	0.00398966173186668
0.0252835993714333	0.0025669506244314	0.926779009180382	0.0091511868331817	0.00730915557025887	0.0035305599206021
0.0282452237201224	0.00279753535687702	0.933773467868663	0.0083462079232487	0.00990000827061451	0.00445786121908858
0.0179918947977835	0.00238284674551319	0.933584318914895	0.00958167231825324	0.00894839136547846	0.00421098337606484
0.0200275411463072	0.00230055413117195	0.922345050037218	0.0133095691009842	0.0106231908030767	0.00368108510462327
0.0225508229261434	0.00228905797700769	0.923085518154	0.0122483665536349	0.0115483417417914	0.0031858407079646
0.0138700686461004	0.00192730129848648	0.928580349019932	0.00728343395914316	0.0120883301629311	0.00367388967000248
0.0179707220246464	0.00204325531386982	0.91912538251592	0.00870349846993631	0.00852973285915143	0.0035929203539823
0.0271693821850963	0.00294375982135472	0.934233644859813	0.0127137540319246	0.0120613679596394	0.00485518153998842
0.0140320899842858	0.0017505582664792	0.922166735588454	0.00711645025225374	0.00914531469688198	0.00360036390703829
0.0209489703084939	0.00252228930609544	0.923890579770077	0.00517045736498222	0.00606996939872633	0.00403746588371516
0.0191373749069556	0.00214796129352411	0.91742982383591	0.00676056571003226	0.00657108593168472	0.00421495327102803
0.0172213216441982	0.00213588619634439	0.921823008849557	0.00940550822926143	0.00593797039120007	0.00452865767926557
0.0245480109172112	0.00261235629807295	0.938458936398974	0.00533041104954098	0.0178675047556033	0.00388818129186998
0.0208330989992557	0.00216814159292035	0.934606897692498	0.00524638160615334	0.010914233727566	0.00351914647258291
0.0109560830369696	0.00154536432056902	0.9217636258374	0.00885931684724175	0.0101048713919444	0.0032199983458771
0.0319628649408651	0.00317575055826648	0.937069638574146	0.00956901827805805	0.0103162682987346	0.00392134645604169
0.0149207675130262	0.00202464643122984	0.931282855016128	0.0123703581176081	0.0131673972376147	0.00387114382598627
0.0277747084608386	0.00247746257546936	0.92960152179307	0.0132356298072947	0.0153624183276817	0.00423744934248615
0.0163023736663634	0.00208692415846497	0.9186839798197	0.00623835911008188	0.00566967165660408	0.00314341245554545
0.0214184930940369	0.00253014638987677	0.918631792242164	0.00871557356711603	0.00528128359937143	0.00457795054172525
0.0175494169216773	0.0022464643122984	0.929208833016293	0.0119402861632619	0.00753792076751303	0.00422462989000083
0.0222262840129022	0.00232569679927219	0.92562178479861	0.00872814490116616	0.00728583243735009	0.00341898933090729
0.0250278719708874	0.00290753452981557	0.924641716979572	0.00836324538913241	0.00991208336779423	0.0036238524522372
0.0214667107766107	0.00241204201472169	0.916246795136879	0.00650103382681333	0.0101717806633033	0.00343437267388967
0.0311986601604499	0.00327284757257464	0.92663923579522	0.00876040029774212	0.0134299892482011	0.00444677859564966
0.0248572491936151	0.00288578281366305	0.93588751964271	0.00574278388884294	0.013275742287652	0.00422570506988669
0.0177671822016376	0.00243991398560913	0.934230915557026	0.00935737325283269	0.0149476470101729	0.00426052435695972
0.0285859730377967	0.00335398230088496	0.923748986849723	0.00879298651889835	0.0118469936316268	0.00402381936977918
0.0237592424117112	0.00241121495327103	0.931600033082458	0.0091591266231081	0.00871152096600777	0.0040009924737408
0.0202479530229096	0.00261268712265321	0.933906707468365	0.0171055330411049	0.0129512860805558	0.0040673228020842
0.0253711851790588	0.00269175419733686	0.93950897361674	0.00838838805723265	0.0138662641634273	0.00440327516334464
0.0236760400297742	0.00258423620875031	0.928169134066661	0.0075228682491109	0.00774179141510214	0.00402224795302291
0.0228061367959639	0.00232180961045406	0.926504093954181	0.0104460342403441	0.00795409808948805	0.00445992887271524
0.0203660573980647	0.00230336614010421	0.920184186585063	0.00994218840459846	0.00910768340087668	0.00347622198329336
0.023134149367298	0.00250938714746506	0.927226035894467	0.00633644859813084	0.00768381440741047	0.00424125382515921
0.0212110660822099	0.00250798114299893	0.920701513522455	0.00657728889256472	0.00583715160036391	0.0041544123728393
0.0205973037796708	0.00247779340004962	0.923008105202217	0.00685567777685883	0.00595459432635845	0.00431949383839219
0.0220597965428831	0.00266379952030436	0.922663220577289	0.0120549168803242	0.0118018360764205	0.00404763873955835
0.0166270779918948	0.00218517905880407	0.931865023571252	0.00725523116367546	0.00825291539161359	0.00395674468613018
0.0185723265238607	0.00206525514845753	0.926287817384832	0.0103013811926226	0.0113027044909437	0.0040296915060789
0.0239981804648085	0.00299115044247788	0.924067984451245	0.0080668265652138	0.00869837068894218	0.00445777851294351
0.0235584318914895	0.00291696303035315	0.928646513935985	0.0115016954759739	0.00805673641551568	0.00455884542221487
0.0283728393019601	0.00293052683814407	0.931480770821272	0.00967620544206434	0.0152827723099826	0.00402712761558184
0.0253610950293607	0.00303349598875197	0.924859399553387	0.0100795633115541	0.00736886940699694	0.00413861549913159
0.0332232238855347	0.00383252005624018	0.939489289554214	0.0106324538913241	0.0184940865106277	0.00494359440906459
0.0233057646183112	0.0021922917872798	0.919862955917625	0.00737135059134894	0.00842593664709287	0.00438549334215532
0.0233322305847324	0.0029059631130593	0.935832602762385	0.0149509552559755	0.00665743114713423	0.00384517409643537
0.0228179637747084	0.00278719708874369	0.922674137788438	0.00567248366553635	0.00842072615995369	0.00457530394508312
0.0183533206517244	0.00217905880406914	0.919047307914978	0.00736804234554627	0.0104887106111984	0.00370631047886858
0.0137770242329005	0.00177586634686957	0.915627739641055	0.00735935820031429	0.00837887685055	0.00331345628980233
0.0275394921842693	0.00289727896782731	0.927617980315937	0.00857389794061699	0.0106896865437102	0.00388222644942519
0.0245778678355802	0.00250401124803573	0.937737407989414	0.0076290629393764	0.00937556860474734	0.00438541063601026
0.0180527665205525	0.00214564552146224	0.93310561574725	0.00881085104623274	0.0101729385493342	0.00445529732859151
0.0258962037879414	0.00288189562484493	0.927393350425937	0.0110431726077248	0.0146020180299396	0.00459002563890497
0.0189762633363659	0.00195186502357125	0.928302704490944	0.0112778926474237	0.0109138201968406	0.00355024398312795
0.0185669506244314	0.00249433462906294	0.926834918534447	0.0085073194938384	0.00913720949466545	0.00375957323629146
0.0235343644032752	0.00243916963030353	0.919752791332396	0.00742527499793235	0.00891224878008436	0.00395831610288644
0.0161978330989992	0.0021860888263998	0.923271606980399	0.00681928707302952	0.00729129104292449	0.0036590025638905
0.0250544206434538	0.00243644032751634	0.920821023902076	0.00741923744934249	0.00860904805227028	0.00420957737159871
0.0217196261682243	0.00229170457364982	0.922799106773633	0.010812422462989	0.00914117938962866	0.00395360185261765
0.0182366222810355	0.002187577537011	0.928684972293441	0.0094304027789265	0.0123558845422215	0.0038475725746423
0.0219120833677942	0.00268811512695393	0.931128194524853	0.00606103713505914	0.0109695641386155	0.00459052187577537
0.021613679596394	0.00236961376230254	0.92261591266231	0.0111829459928873	0.00337920767513026	0.0035973864858159
0.0204277561822843	0.00220999090232404	0.924569597221073	0.00736159126623108	0.00756430402778926	0.00414523199073691
0.0248402944338764	0.00290579770076917	0.932867504755603	0.0111411793896286	0.0099992556446944	0.00414448763543131
0.0204414854023654	0.00237697460921347	0.926416838971136	0.0071831114051774	0.00917757009345794	0.00398817302125548
0.0233921925399057	0.00238168885948226	0.932668017533703	0.00786866264163428	0.0127711520966008	0.00400810520221653
0.0254954098089488	0.00261822843437267	0.923663055164999	0.00916599123314862	0.0111969233314035	0.00402373666363411
0.0199609626995286	0.00229658423620875	0.921965180712927	0.00643586138450087	0.00828574973120503	0.0040007443553056
0.022330411049541	0.00239773385162518	0.917577537011	0.0102206599950376	0.0090865933338847	0.00430617814903647
0.0170073608469109	0.00233347117690844	0.918684641468861	0.00608130014060045	0.00979993383508394	0.0035944090645935
0.0238328508808204	0.00294500041353072	0.92588818129187	0.0092870730295261	0.00713629972706973	0.00464411545777851
0.0158302042841783	0.00183293358696551	0.920188900835332	0.00964618311140517	0.00665313042759077	0.00291530890745182
0.0245485071540815	0.00284021172773137	0.928337441071871	0.0112033744107187	0.00453568770159623	0.0042128029112563
0.0204113803655612	0.00279505417252502	0.932427177239269	0.0107661897278968	0.00768579935489207	0.00398825572740054
0.0210580597138367	0.00263576213712679	0.92240418493094	0.00768406252584567	0.0127566785212141	0.00386237697460922
0.0132167728062195	0.00183789595566951	0.922525845670333	0.0121630965180713	0.0110313456289802	0.00300603754858986
0.02147828963692	0.00239657596559424	0.923094781242246	0.00676709949549251	0.00773542304193202	0.00357455958977752
0.01939748573319	0.00238292945165826	0.941058638656852	0.00911686378297907	0.0162706972128029	0.00385592589529402
0.0159301960135638	0.00219419402861633	0.937484906128525	0.0104943346290629	0.0121294351170292	0.00386824911090894
0.0243303283433959	0.00246075593416591	0.91549739475643	0.00905193945910181	0.00750549995864693	0.00427996030105037
0.0256230253907865	0.00257381523447192	0.929493094036887	0.00901852617649492	0.00803771400215036	0.00439756843933504
0.0206524687784302	0.00265015300636837	0.930047225208833	0.00919725415598379	0.0118771813745761	0.00383342982383591
0.0207008518732942	0.00278876850549996	0.93052708626251	0.00598651889835414	0.0101926226118601	0.00503647340997436
0.0201417583326441	0.00232089984285832	0.926803986436192	0.00645579356546191	0.0122051939459102	0.00413811926226119
0.0221135555371764	0.00226656190554958	0.924128277230998	0.00860276238524522	0.0113916963030353	0.0036545364320569
0.0297553552228931	0.00345198908278885	0.935649822181788	0.0070947812422463	0.0164735753866512	0.00423811099164668
0.0267848813166818	0.00306426267471673	0.920532214043503	0.0107075510710446	0.00723811099164668	0.00391903068397982
0.0229096848895873	0.00251004879662559	0.929603837565131	0.0118714746505665	0.00832305020263005	0.00447630468943842
0.0142381109916467	0.00171300967661897	0.911135720784054	0.00785137705731536	0.00474509966090481	0.00288776776114465
0.0248837978661815	0.00233793730874204	0.93036713257795	0.0102181788106856	0.00971979158051443	0.00412166073939294
0.0257036638822265	0.00253072533289223	0.920139938797452	0.00715854768009263	0.00877214457034158	0.00402795467703251
0.0187637912496899	0.00205078157307088	0.935709039781656	0.0100296915060789	0.0122258704821768	0.00351600363907038
0.0173660573980647	0.0020898188735423	0.931315772061864	0.00745380861798031	0.0137184682821934	0.00396700024811844
0.0271054503349599	0.00277892647423704	0.936298817302126	0.00567446861301795	0.0148039864361922	0.0049381358034902
0.0258298734595981	0.00258663468695724	0.928358861963444	0.00876668596476718	0.00962368703994707	0.0035944090645935
0.028638491439914	0.00321933669671657	0.932002315772062	0.00711339012488629	0.00999313538995947	0.00450401124803573
0.0231507733024564	0.00250277065585973	0.9382539905715	0.00720999090232404	0.00778678355801836	0.00466537093706062
0.0168225953188322	0.00212488627905053	0.926233231329088	0.00671110743528244	0.0118120089322637	0.00400752625920106
0.0173315689355719	0.00206707468364899	0.9300930444132	0.00794946654536432	0.0152296749648499	0.00409039781655777
0.0175086427921595	0.00206343561326607	0.930908940534282	0.00813580349019932	0.00833446365064924	0.00392283516665288
0.0236132660656687	0.00247307914978083	0.92106302208254	0.00749574063352907	0.00482747498139112	0.00342064345380862
0.0220625258456703	0.00238598957902572	0.92915424696055	0.00757282276073112	0.00633041104954098	0.00425184021172773
0.0200673228020842	0.00255049210156315	0.924835993714333	0.0123235464395005	0.00782846745513192	0.0041563973203209
0.0263063435613266	0.00280076089653461	0.926947316185593	0.00858142419981804	0.0113943428996775	0.00422438177156563
0.0193228847903399	0.00247258291291043	0.918235629807295	0.00914481846001158	0.00561930361425854	0.00423017120172029
0.0267251674799438	0.00279232486973782	0.934706062360433	0.00939335042593664	0.00644950789843686	0.00446637995203044
0.0187450996609048	0.00244859813084112	0.915886609875114	0.00915375072367877	0.00743172607724755	0.00425200562401786
0.0206193863204036	0.00203895459432636	0.9183428169713	0.00786725663716813	0.00868687453477793	0.00422256223637416
0.0218678355801836	0.00228980233231329	0.931526011082624	0.00673939293689522	0.0110889918120916	0.00414614175833264
0.0211610288644446	0.00223902075924241	0.936516913406666	0.0110043007195435	0.0172058555950707	0.00388735423041932
0.0186849722934414	0.00213638243321479	0.918923248697378	0.00857960466462658	0.0095251013150277	0.00374071623521628
0.0201594574476884	0.00225399057149946	0.931048217682574	0.00816351004879663	0.00975891158713092	0.00380655032668927
0.0239979323463733	0.00237697460921346	0.928639318501365	0.012258373997188	0.00581779836241833	0.00418625423868994
0.0129972706972128	0.00166768670912249	0.930282358779257	0.0104759738648582	0.00976743032007278	0.00389868497229344
0.0192450583078323	0.0024041022247953	0.9197636258374	0.00445016954759739	0.00571201720287818	0.00464618311140518
0.025607393929369	0.00266338598957903	0.93039128277231	0.00754296584236209	0.00812637498966173	0.00411802166901001
0.0188668431064428	0.00222562236374163	0.93301224050947	0.0152204945827475	0.0115755520635183	0.00398651889835415
0.0233456289802332	0.00274286659498801	0.925879579852783	0.00530270449094368	0.012541559837896	0.00480787362501034
0.0170016541229013	0.00229096021834422	0.918407245058308	0.00850459019105119	0.00611520966007774	0.00396716566040857
0.0235822512612687	0.00284765528078736	0.921500951120668	0.0070955255975519	0.00961194276734762	0.00407650318418658
0.020516830700521	0.00224580266313787	0.933541559837896	0.00810454056736415	0.00978008436026796	0.00423215614920189
0.02429186998594	0.00231039616243487	0.927046977090398	0.0087505582664792	0.0129140683152758	0.00424497560168721
0.0208825572740054	0.00235389959473989	0.928832602762385	0.00964395004548838	0.010842279381358	0.00388925647175585
0.0202483665536349	0.00244653047721446	0.924188073773881	0.00779323463733356	0.00763013811926226	0.00356413861549913
0.0244854023653958	0.00293904557108593	0.939422214870565	0.00717054007112728	0.0138219336696716	0.00399892482011413
0.0239156397320321	0.00281581341493673	0.93114217186337	0.011683235464395	0.008321726904309	0.00431941113224713
0.0227499793234637	0.00292779753535688	0.929047969564138	0.00996145893639898	0.0104867256637168	0.00437002729302787
0.0223498469936316	0.00264088991812092	0.925917624679514	0.00774170870895707	0.00873931023075015	0.00461012323215615
0.025079563311554	0.00248391365478455	0.935905053345464	0.0094694400793979	0.0142775618228434	0.00424836655363494
0.0240281200893226	0.00248325200562402	0.920202547349268	0.009063352907121	0.00633810272103217	0.00414978082871558
0.0196715738979406	0.00242816971300968	0.925538334298238	0.0097809941278637	0.00963295012819453	0.00435530559920602
0.0261112397651145	0.00265759655942436	0.91063286742205	0.0106415515672814	0.00566537093706063	0.00411992391034654
0.0209593085766272	0.00250045488379787	0.927909271358862	0.00642353816888595	0.0152338102721032	0.00433868166404764
0.0205786948970309	0.00233065916797618	0.922784302373666	0.00792258704821768	0.00992151186833182	0.0038436026796791
0.0159629476470102	0.00171234802745844	0.913690761723596	0.005500620296088	0.00702158630386238	0.00303945083119676
0.0212811181870813	0.00260855181539988	0.923738896700025	0.00658903316516418	0.00942386899346621	0.00391348937226036
0.0203129600529319	0.00261839384666281	0.931495327102804	0.00603556364237863	0.00794276734761393	0.00456091307584153
0.0181729385493342	0.0022167728062195	0.922984699363163	0.00967810768340087	0.00919956992804565	0.00326209577371599
0.0281285253494335	0.00346108675874618	0.933139525266727	0.0100040526011083	0.0102549003390952	0.00480456537920767
0.0275073194938384	0.00303961624348689	0.933172690430899	0.0056305516499876	0.0115534695227855	0.00464370192705318
0.0190263005541312	0.00245728227607311	0.928995616574311	0.00797262426598296	0.0115404846580101	0.00394640641799686
0.020785129435117	0.00253825159209329	0.923304854850715	0.00626333636589199	0.0110616160780746	0.00432453891324125
0.0245856422132165	0.0029955338681664	0.936909271358862	0.0126726490778265	0.0143301629311058	0.00464957406335291
0.0203810272103217	0.00248126705814242	0.937106525514846	0.018144074104706	0.0155011992391035	0.0032524191547432
0.0177760317591597	0.00248871061119841	0.92750194359441	0.00896344388388057	0.0134820941195931	0.00411396906790174
0.0168851211645025	0.00221230667438591	0.922412207427012	0.0128242494417335	0.00903357869489703	0.00336804234554627
0.0251914647258291	0.00251972541559838	0.926910842775618	0.0102313290877512	0.00819568273922752	0.00473170126540402
0.0209722934414027	0.00261136382433215	0.932190554958233	0.0134003804482673	0.00757844677859565	0.00478752791332396
0.0226843933504259	0.00244297411297659	0.932472334794475	0.0141524274253577	0.0101690513605161	0.00443222231411794
0.0195467703250351	0.00216706641303449	0.926862625093044	0.00699735340335787	0.00728169713009676	0.00400529319328426
0.0199772558101067	0.00245480109172111	0.922000248118435	0.0125512364568687	0.0093741626002812	0.00395418079563312
0.0201162848399636	0.0024726656190555	0.922369034819287	0.00655198081217435	0.00963096518071292	0.0036550326689273
0.0171995699280456	0.00181837730543379	0.913891985774543	0.00806045819204366	0.0104069969398726	0.00355644694400794
0.0258947977834753	0.00266677694152676	0.931054999586469	0.0106183111405177	0.00860607063104788	0.00453370275411463
0.0173143660573981	0.00212439004218013	0.929599288727152	0.00869903233810272	0.00701240592175998	0.0040908113472831
0.0154542221487057	0.00188454222148706	0.921960383756513	0.0108899181209164	0.0128972789678273	0.00328318584070796
0.0302092465470184	0.0027463402530808	0.930468778430237	0.00503498469936316	0.00852741708708957	0.00477578364072451
0.016582582085849	0.00207542800430072	0.928084691092548	0.00414812670581424	0.00964287486560252	0.00364254404102225
0.0200755934165908	0.00257687536183938	0.9388684145232	0.013301877429493	0.00742304193201555	0.00432288479033993
0.0189821354726656	0.00206872880655033	0.926190885782814	0.00856091307584154	0.00973128773467869	0.00384542221487056
0.0219320982549004	0.00254726656190555	0.936851211645025	0.0149015796873708	0.00647795881233976	0.00449044744024481
0.0130627739641055	0.00165891985774543	0.922522289306095	0.00646828219336696	0.00671085931684724	0.0032454718385576
0.0228144074104706	0.00273724257712348	0.927860640145563	0.0081165329583988	0.0116693408320238	0.00347721445703416
0.0178250765031842	0.0021546604912745	0.925679182863287	0.0045654619138202	0.00832536597469192	0.0040324208088661
0.0237219419402862	0.00244727483252006	0.933344967331073	0.0096684310644281	0.0180852700355636	0.00462145397403027
0.0202350508642792	0.0021559010834505	0.924248697378215	0.00474270118269787	0.0110530973451327	0.00381506905963113
0.018183855760483	0.00196700024811843	0.924364320569018	0.00695078984368539	0.0104767182201638	0.00382011413448019
0.0230158795798528	0.00269713009676619	0.93045868828054	0.0143489372260359	0.0092013894632371	0.00495682739227524
0.0196518071292697	0.00252584567033331	0.927094285005376	0.0100946985361012	0.00696344388388057	0.00403845835745596
0.0298368207757836	0.00319526920850219	0.938894797783475	0.0048775121991564	0.0117741295178232	0.00492308328508808
0.0138560913075842	0.00206905963113059	0.921172442312464	0.00534637333553883	0.00963708543544785	0.00360358944669589
0.0220310975105451	0.00244818460011579	0.93449805640559	0.0072895542138781	0.0124280043007195	0.00465809279629477
0.0148870234058391	0.00192308328508808	0.927871143825986	0.0141170291952692	0.00939798197006037	0.0035924241171119
0.0222499379703912	0.0024959060458192	0.92759043916963	0.00494797783475312	0.00775808452568025	0.00391903068397982
0.0259752708626251	0.0029069555868001	0.930210321726904	0.00798519560003308	0.00914638987676785	0.00465222065999504
0.0201391944421471	0.00208336779422711	0.921468034074932	0.00688553469522786	0.0109496319576545	0.00330361425853941
0.0184949135720784	0.00239186171532545	0.930156480026466	0.0125150111653296	0.00908717227690018	0.00416218675047556
0.0220132329832106	0.00253097345132743	0.931283433959143	0.0111699611281118	0.0091771565627326	0.00403448846249277
0.019910594657183	0.00271408485650484	0.927821520138946	0.00804664626581755	0.0108228434372674	0.00430402778926474
0.0229226697543627	0.00229129104292449	0.93230510296915	0.0125774543048548	0.0111308411214953	0.00444487635431312
0.027901827805806	0.00295219584815152	0.933916797618063	0.00634976428748656	0.00892209081134728	0.00444413199900752
0.0214207261599537	0.00249532710280374	0.922662972458854	0.00892523364485981	0.00944355305599206	0.00419088578281366
0.0165830783227194	0.00198486477545282	0.926463898767678	0.00840691423372756	0.00974940038044827	0.00369977669340832
0.030306839798197	0.00265519808121743	0.935035232817798	0.00876023488545199	0.00930973451327434	0.004187577537011
0.020043503432305	0.00264676205442064	0.925021338185427	0.00833818542717724	0.00847886857993549	0.00432917045736498
0.0233423207344306	0.00289521131420065	0.923062277727235	0.00921635927549417	0.00848010917211149	0.00391878256554462
0.0192325696799272	0.00244950789843686	0.93574485154247	0.0117612273591928	0.0066258373997188	0.00433752377801671
0.0152613514184104	0.00189057977007692	0.917367711520966	0.00411554048465801	0.00872045322967497	0.00392730129848648
0.0241123149450004	0.00214043503432305	0.919685882061037	0.0103146968819783	0.010315523943429	0.00357183028699032
0.0192726821602845	0.00214787858737904	0.940871226532131	0.0129330080224961	0.0143835083946737	0.00455479282110661
0.0269866843106443	0.00281928707302953	0.9378331817054	0.0122454718385576	0.00936812505169134	0.00357141675626499
0.017559010834505	0.00230253907865354	0.923160863452154	0.0127897609792408	0.00639715490860971	0.0040366388222645
0.017910511951038	0.00192357952195848	0.916759159705566	0.00878562567198743	0.00920271276155818	0.00365420560747663
0.0197082127202051	0.00239426019353238	0.92966504011248	0.00919485567777685	0.0123361177735506	0.00413224712596146
